# Supplementary material for: Postgraduate psychological stress detection from social media using BERT-Fused model
Source: PLoS One. 2024 Oct 31;19(10):e0312264. doi: 10.1371/journal.pone.0312264 (PMC11527284; doi:10.1371/journal.pone.0312264)
Supplement: S1 File — (ZIP) [file pone.0312264.s001.zip › douban_data.xls]

³ÏÐÄ·¢ÎÊ£¬ÎªÊ²Ã´ÕâÃ´¶àÅ®Éú·¢×Ô·Î¸­µØÌÖÑá?		
¾çÃÏ²ÜÇð	['2020-12-02 23:56:04']	ÎÒ¸öÈËÇé¸ÐÉÏÍêÈ«ÎÞ·¨Àí½âÎªÊ²Ã´»áÓÐÅ®ÈËÂî?
Ò»¸ö²ßÂÔ£¬ÈçºÎÓ¦¶ÔÑÔÓïÐÔÉ§ÈÅ		
#ºÈÍë°×Ã×Öà	['2020-11-26 20:47:35']	"À´×Ô¶¹°ê¹ã²¥ 
https://www.douban.com/doubanapp/dispatch?uri=/status/3150908749/&dt_dapp=1
½ñÌì×éÀïÓÐ¸öÌû×Ó½²´óÑ§½²×ùÉÏ½ÌÊÚ¿ªÑÕÉ«Ð¦»°±»í¡£¨https://www.douban.com/doubanapp/dispatch?uri=/group/topic/202501454&dt_dapp=1£©·¢ÉùÅ®Éú¾Í²ÉÈ¡µÄÕâ¸ö·½Ê½£¬´Ó¼´Ê±Ð§¹ûÀ´¿´£¬Õâ¸ö²ßÂÔºÜî£ÖÇºÜÓÐÐ§¡£
ÉÏÃæÕâÎ»½ÌÊÚµ±Ê±±»í¡µÃÖ§Ö§ÎáÎá£¬ËäÈ»ºóÃæ»¹ÔÚÎ¢²©Âß¼­Ï¡ÀÃµØËÀÑ¼×Ó×ìÓ²£¬µ«ÎÒÏëÕâÊÂ¶ùÒÔºó£¬ËûÒÔ¼°ËûÃÇÒÔºóÔÙÕÅ¿ÚËµ»°Ê±¶¼»á¶àÐ©¿¼Á¿ºÍ¼Éµ¬£¬²»ÖÁÓÚËæ¿ÚÅç·à¡£
½ñºóÔâÊÜµ½ÕâÑùÒÔ¡°ÍæÐ¦¡±ÎªÃûµÄÑÔÓïÐÔÉ§ÈÅ£¬ÎÒÒªÑ§Ï°ÉÏÃæÕâÎ»½ãÃÃ£¬ÓÂ¸Ò·¢Éù£¬ÑÏÕý±íÃ÷×Ô¼ºµÄÌ¬¶È£¬ÔÚ¹«¹²³¡ºÏÓÈÆäÒª×öµ½¡£
¡°ÏòÎÒ½âÊÍÒ»ÏÂÕâ¸öÐ¦µãÔÚÄÄÀï¡£¡±"
¾ÆÄðÓóÔ²	['2020-11-26 21:19:34']	Èç¹ûËµÈÃÄã±ðÄÇÃ´½ÏÕæ£¬ÔõÃ´»ØÑ½
IdahoSquirrel	['2020-11-26 21:23:54']	²»ÊÇÉúÆøÖ¸Ôð£¬ÊÇ×°×÷Ò»ÎÞËùÖª£¬ÈÃËû¾ßÌåËµÃ÷ËûÔÚ½²Ê²Ã´£¬»òÕßÈÃËû½âÊÍÎªÊ²Ã´ºÃÐ¦£¬ÄÐµÄ½âÊÍ²»³öÀ´µÄ
#ºÈÍë°×Ã×Öà	"['Â¥Ö÷', '2020-11-26 21:29:51']"	¡°ÄúÕâ½ð¿ÚÓñÑÔËµµÄ»°ÈÃÔÚ×ù¸÷Î»£¨ÄÐÐÔ£©¶¼¾õµÃÕâÃ´ºÃÐ¦£¬ÎÒÒ²ÏëÅªÃ÷°×ºÃÐ¦ÔÚÄÄ¶ù¡±£¨ÆäÊµËûËµ³ö¡°Äã±ð½ÏÕæ¡±Ê±¾ÍÒÑ¾­Î®ÁË£¬¶à¸ö½ÏÕæµÄÈË£¬ËûÔÙÅç·à¾Í»á¶à·Ö¼Éµ¬£©
¾ÆÄðÓóÔ²	['2020-11-26 21:32:07']	ËûÈ·Êµ¸úÎÒµÀÇ¸ÁË£¬µ«ÊÇÎÒ²»ÊÇÄÇ¸ö±»Ëû¿ÚàËµÄÈË£¬ÎÒ¾ÍÊÇ²»ÖªµÀÔõÃ´²ÅÄÜ°ïÖú±ðµÄ½ãÃÃ¡£
¾ÆÄðÓóÔ²	['2020-11-26 21:35:02']	µ±Ê±ÓÐ¸ö½ãÃÃÎÊÔõÃ´²ÅÄÜµ±ÀÏÊ¦£¬ÄÇ¸öÄÐÉúËµÈÃËýÈ¥ÈÕ±¾(ËµÁËºÃ¼¸´Î)£¬ÄÇ¸ö½ãÃÃ¶¼ËµËý¾õµÃºÜ¶ñÐÄ£¬Ëû»¹ÊÇÔÙËµ¡£ÎÒ¾ÍËµ£¬Äã²»ÈçÈ¥µ±¸¾²ú¿ÆÒ½Éú(ÈèÒ½ÉúÁË)¡£Ëû¾ÍÓÐµã³å£¬ÎÒ¾ÍËµÒªÊÇµãÃ÷ÁË¾ÍÃ»¾¢ÁË£¬ËûËµÃ»±ØÒªÈÃÎÒÓÐ¾¢¡£È»ºóÎÒ°ïµÄÄÇ¸ö½ãÃÃÓÖ°ïÎÒËµ»°£¬Ëû¾ÍÖ»¸úÎÒµÀÁËÇ¸¡£µ«ÎÒ¾õµÃ¸üÓ¦¸ÃÈ¥µÀÇ¸µÄ¶ÔÏóÊÇÄÇ¸ö½ãÃÃ¡£
IdahoSquirrel	['2020-11-26 21:41:57']	ºÃ¶ñÐÄ°¡ ËûÒÔÎª×Ô¼ººÜÓÄÄ¬Âð£¿ÕâÖÖÈË¾Í¸Ã¸øËûÒ»°ÍÕÆ
#ºÈÍë°×Ã×Öà	"['Â¥Ö÷', '2020-11-26 21:42:21']"	½ãÃÃÄãºÃ°ô£¡£¡ÏàÐÅÎÒ£¬ÔÚÕâÑùµÄ³¡ºÏÏÂ£¬ÕâÑùµÄÉùÔ®ÊÇ¼«ÆäÄÑµÃÇÒÓÐÁ¦Á¿µÄ£¬ÄãµÄ·¢Éù±¾Éí¾ÍÒÑ¾­´ó´ó°ïÖúµ½±ðµÄ½ãÃÃÁË£¡
IdahoSquirrel	['2020-11-26 21:43:34']	Ö±½Óµ±³¡¸øÒ»¶ú¹â ÎÒ³õÖÐÉÈ¹ý¿ªÎÒ²»Ç¡µ±ÍæÐ¦µÄÄÐÉúÒ»¶ú¹â È«°à¼Å¾² ÕâÖÖÊÂÄÖµ½ÈÎºÎµØ·½¶¼justµ÷½â Ö±½Ó¶¯ÊÖ°É?
¾ÆÄðÓóÔ²	['2020-11-26 21:44:20']	Ö÷ÒªÊÇÎÒ²»ÊÇµ±ÊÂÈË£¬¶øÇÒ»¹ÓÐÄÐÉúÔÚ¸½ºÍ
¾ÆÄðÓóÔ²	['2020-11-26 21:46:05']	ÎØÎØÎØÕæµÄÂð£¬ÎÒµ±Ê±ÅÂ³³ÆðÀ´¾ÍÃ»·´²µËû£¬ÏÖÔÚ¾õµÃÎÒÓ¦¸Ã¸üÀ÷º¦Ò»µã¡£
IdahoSquirrel	['2020-11-26 21:46:15']	"ºÃ¼ú°¡ ÌýÉúÆøÁË ÕâÖÖÕæµÄºÜÎÞÁ¦ Å®º¢¶¼¼Ò½ÌÌ«ºÃÁË
²»¹ýÕâÖÖÊÂÆäËûÄÐÉú¸½ºÍÒ²²»»á°ïÄÇ¸öÄÐÉúµÄ ÎÒÉÈÍêÒÔºóÅÂ±»Ëû±¨¸´ÕæµÄºÜÅÂ È»ºó»¹ÓÐ¼¸¸öÄÐÉúºÍÅ®ÉúÅÜÀ´°²Î¿ÎÒËµ»á±£»¤ÎÒ ?"
¾ÆÄðÓóÔ²	['2020-11-26 21:47:49']	·´ÕýËûµ±Ê±Ëµµ±ÀÏÊ¦°ïÖúÐÖµÜÖ®ÀàµÄ£¬ÎÒÒ»¿ªÊ¼Ã»ÏëÄÇÃ´¶à£¬ÊÇÓÐ±ðµÄÄÐÉúËµÐÖµÜÊ²Ã´µÄ£¬ÎÒ²ÅÒâÊ¶µ½ËûËµµÄÊÇËûÃÇµÄÐ¡µõ×Ó¡£
IdahoSquirrel	['2020-11-26 21:49:51']	ºÃ¶ñÐÄ ÕæµÄºÃâ«Ëö°¡ ´óÎÞÓïÊÂ¼þ
Ä«ÖñÉ«Çà	['2020-11-27 11:37:38']	¡°Äú±ðÇ«ÐéÑ½¡£ÎÒ¾õµÃÄú£¨ÔÚ¹«¹²³¡ºÏ£©µÄ·¢ÑÔÖµµÃÈÏÕæÑ§Ï°¡£´ó¼ÒºÃÏñ¶¼Ã÷°×ÁË£¬¾ÍÎÒ²»Ã÷°×£¬ÄúÇü×ðÖ¸µãÖ¸µãÎÒßÂ£¿¡±
°¢±±ÊÇ½­ºþÆ­×Ó	['2020-12-02 23:54:36']	?ÓÐµÀÀí
ÏëÈ¥Ó¢¹úÁôÑ§µÄjmÀ´¿µ¿µ¡­		
Ð¡½­ºþÆ­×Ó	['2020-11-27 08:22:00']	"GapÁËÒ»Äê£¬±¾¿Æ×¨ÒµÖÐÁ÷985ÉúÎï×¨Òµ£¬¸Ð¾õÊµÑé×öµÃºÜÔãÐÄ¡­Ë÷ÐÔ»»ÁË×¨Òµ£¬×ªÐÄÀíÁË¡£
°ëdiy¸ãÁËÓ¢¹úÉêÇë£¬ÆðÒòÊÇÏÌÓã²»Ïë¿¼greÁË£¬£¨ÊÂÊµÖ¤Ã÷½ñÄê²»È¥ÃÀ¹úÊÇ¶ÔµÄ£©¡£ÉêÇëµÄÊ±ºòÏã¸ÛàÅ£¬Ó¢¹úÍÑÅ·ÁË£¬·´Õý¾ÍÊÇ¸÷ÖÖÄÑ¡£²»¹ý×îºóucl ºÍ°®±¦Á©ÃÎÐ£¶¼·¢ÁËoffer£¬ÏÖÔÚÔÚ°®±¦¶ÁÉÏÐÄÀí×ÉÑ¯ÁË¡£
GapµÄÒ»Äê¾«Éñ¼«¶È½¹ÂÇ£¬Ã¿Ìì¶¼ÔÚÅóÓÑÃÇ¶¼¶Á²©¶ÁË¶£¬ÎÒÍÑ¹ì¼ÒÀï´ý×Å£¬ÏÈ¿ªÊ¼ÊÇÎªÁË¿¼ÑÐ£¬ºóÀ´ÓÖ¸ãÑÅË¼¡£
²»¹ý¶¼¹ýÀ´ÁË£¬½ãÃÃÃÇÈç¹û¶ÔÓ¢¹úÁôÑ§¸ÐÐËÈ¤¿ÉÒÔÕÒ°³ÁÄÁÄ¡£"
ÚÛ¿¤ïúÑ°	['2020-11-27 09:25:31']	dd£¡À´ÁË£¡
AESPA- Krystal	['2020-11-27 09:27:12']	°®±¦£¡½ãÃÃ¾ù·ÖÒ»¶¨ºÜ¸ß°É
½ñÌì³Ô?ÁËÂð	['2020-11-27 09:34:27']	°¡ÎÒÏÖÔÚÒ²ÊÇgap£¬ÒòÎªÈ¥ÄêÖÖÖÖÔ­ÒòÃ»ÉêÇëµ½ºÏÊÊµÄ½ñÄêÓÖÔÚÉêÇë£¬ÏÖÔÚÔÚµÈofferµÄÍ¬Ê±¿¼Ò»¿¼ÑÐ£¬¼ä½ÓÐÔ½¹ÂÇ£¬¾õµÃ×Ô¼ºÔõÃ´ÕâÃ´·Ï
ÇàÉ½ÒþÒþ	['2020-11-27 09:46:27']	dd![Ò©Ñ§×¨ÒµÏëÈ¥ÀûÎïÆÖ/¶ÅÂ×/Â×¶Ø¹úÍõÑ§Ôº ¼¨µã3.5¡«3.8 ]
paperkingdom	['2020-11-27 10:05:34']	ÏëÎÊÒ»ÏÂÂ¥Ö÷×ªÐÄÀíÓÐÑ§Êõ±³¾°µÄÒªÇóÂï£¿
Ã÷Ã÷	['2020-11-27 10:18:12']	ÊÇ²»ÊÇÈ¥¹úÍâÁôÑ§¶¼ÐèÒªºÜ¶àÇ®ÄØ
Ð¡½­ºþÆ­×Ó	"['Â¥Ö÷', '2020-11-27 10:33:25']"	ÆäÊµ»¹ºÃÀ² ÎÒÊÇ¿Ù¿ÙËÑËÑÄÇÖÖ °´Ä¿Ç°Õâ×´Ì¬25Íò²»µ½´ó¸ÅÄÜÓ¦¸¶
Ð¡½­ºþÆ­×Ó	"['Â¥Ö÷', '2020-11-27 10:34:26']"	Ã¿¸öÏîÄ¿¶¼²»Ò»Ñù£¡ÓÐÒ»Ð©×ªÃÅÎªÁË×ª×¨ÒµÉèÖÃµÄ¾Í²»ÐèÒª±³¾°£¡
Ð¡½­ºþÆ­×Ó	"['Â¥Ö÷', '2020-11-27 10:34:50']"	Ñ§ÃÃ°³ÃÇË½ÁÄ·ÖÎöÒ»²¨£¡
Ð¡½­ºþÆ­×Ó	"['Â¥Ö÷', '2020-11-27 10:35:53']"	¶® È¥ÄêÕâÊ±ÎÒÌìÌìµôºÃ¶àÍ··¢ ÐÄÀï×ÜÊÇÃÆ ºóÀ´¾ÍÏë ÂèµÄÈËÉúÊÇÎÒ×Ô¼ºµÄ ¾ÍÒªµ±¿ìÀÖ»ì×Ó£¡£¡
Ð¡½­ºþÆ­×Ó	"['Â¥Ö÷', '2020-11-27 10:36:05']"	À´ÁÄ£¡
Ð¡½­ºþÆ­×Ó	"['Â¥Ö÷', '2020-11-27 10:36:32']"	87£¡´ÕºÏ
ÁñÁ«µ°¸â?	['2020-11-27 10:43:27']	ÎÒ½ñÄêÉêÇë£¬Ã¿Ìì¶¼ÔÚ½¹ÂÇ£¬×öÊ²Ã´ÊÂ¶¼¾²²»ÏÂÐÄ£¬ºÃÄÑÊÜ°¡£¡¶øÇÒ½ñÄêÉêÓ¢¹úµÄ¿Ï¶¨ºÜ¶à?
Ð¡½­ºþÆ­×Ó	"['Â¥Ö÷', '2020-11-27 10:55:11']"	ÃþÃþ£¡£¡£¡
»èË¯ºì²è	['2020-11-27 11:11:55']	ÎÒÊÇ18ÄêgapÁËÒ»Äê£¬½ñÄê¸Õ±ÏÒµ£¬ÏëºÍÂ¥Ö÷ËµÕâÒ»Äê¿ÉÒÔ°²ÅÅÑ§Ò»Ð©¶«Î÷£¨ÓïÑÔ£¬»òÕßÖ¤Êé£©²»È»Ò»Äê»Ä·ÏÁËºÜ¿ÉÏ§£¬Ö÷ÒªÊÇÌ«ÏÐ´ô×ÅÕû¸öÈË¾«Éñ×´Ì¬Ò²ÓÐÓ°Ïì£¬ÎÒÔÚÓ¢¹úÒ»Äê£¨ÒòÎªÒßÇéºÍÑ§Òµ£©¼Ó¾çÁËÎÒµÄ½¹ÂÇÖ¢£¬µ¼ÖÂ·´Ó¦ÔÚÉíÌåÉÏ£¬ÏÖÔÚ»Ø¹úÖ®ºó¾ÍÔÚÑø²¡¡­¡­³ö¹úÖ®Ç°Ç§ÍòÒªÑøºÃÉíÌå£¬×£ÄãÒ»ÇÐË³Àû¡«??
Ð¡½­ºþÆ­×Ó	"['Â¥Ö÷', '2020-11-27 11:14:55']"	ÃþÃþ£¡¼ÓÓÍ£¡£¡
Ó°Éí	['2020-11-27 11:30:08']	¼ÓÓÍ£¬¸Ð¾õÖ»ÒªÔç³öÊÖÃ»ÏëÏóÖÐÄÇÃ´ÄÑµÄ£¡
Ã¿ÔÂ»»Ãû×ÖÊ±¼ä	['2020-11-27 22:07:30']	ÎÒÒ²ÏëÈ¥Ó¢¹úÏë»»×¨Òµ?
Ð¡½­ºþÆ­×Ó	"['Â¥Ö÷', '2020-11-27 22:21:14']"	°³ÓÐ¾­Ñé£¡£¡
aaaaaaaaanna	['2020-12-02 23:14:10']	Â¥Ö÷ÎÒ¿¼ÍêÑÐÉêÇë»¹ÓÐ»ú»áÂð?ÔÚÕõÔú¿¼ÑÐµ«¶à°ë¿¼²»ÉÏ
848	['2020-12-02 23:16:25']	ÎÒÒª¿ÞÁË?£¬¸Õ¸úÖÐ½éÁÄÍê£¬Õâ´ÎÉêÇë¹À¼ÆÓÖÒª½»Ç®¡£Ö»ºÞµÚÒ»¸öÖÐ½éÌ«¿Ó£¬Ò»¸öÃ»ÉêÇëÒ²²»ÍËÎÒ·ÑÓÃ¡£ºÃÄÑ¹ý?
ÇñÇñÑ§ÌÃ	['2020-12-02 23:17:48']	½ãÃÃÎÒÏëÎÊÎÊÈ¥ÄêÉêÇëµÄÎÄÊé½ñÄê»¹ÄÜÖØ¸´ÓÃÂð?written workÖ®ÀàµÄÊÇ²»ÊÇµÃÖØÐ´°¡
848	['2020-12-02 23:18:13']	ÁíÍâÎÒÌØÂè½ñÄêÒ²¿¼ÑÐ£¬80¶à¸öÈËÊÕ7¸ö?¡£ÎÒ±ØÐëÒªÓ¢Óï¿¼µ½70+¡¢ÕþÖÎ70+¡¢Ê·ÂÛ80+¡¢¿ìÌâ100+²ÅÄÜ¹ý³õÊÔµÄÏß¡£
Ð¡½­ºþÆ­×Ó	"['Â¥Ö÷', '2020-12-02 23:21:57']"	¡­¡­ÕâÌ¤Âí¾ÍÊÇÄÚ¾í£¡
Ð¡½­ºþÆ­×Ó	"['Â¥Ö÷', '2020-12-02 23:22:09']"	¿Ï¶¨Òª¸ÄÒ»¸Ä ÃþÃþ
Ð¡½­ºþÆ­×Ó	"['Â¥Ö÷', '2020-12-02 23:22:27']"	ÆØ¹âËû°¡£¡½ãÃÃ£¡£¡£¡
848	['2020-12-02 23:39:00']	»¹Ã»ÄÖ·­£¬ÄÇ¸ö»ú¹¹µÄ´´Ê¼ÈËÍ¬¼ÃµÄ¡¢¸úÉè¼ÆÑ§ÊõÈ¦»ìµÃºÃ£¬ÔÚ½»´ó¸÷ÖÖÑ§Ð£¹ÒÖ°¡£puaÑ§ÉúÉêÇë²»??¾ÍÊÇÄãÄÜÁ¦ÀÃ¡¢¸úËûÃÇ»ú¹¹Ã»¹ØÏµ¡£
½ñÌì³Ô?ÁËÂð	['2020-12-02 23:40:23']	ÎÒÃ»ÔõÃ´¸Ä...È¥ÄêÐèÒªwriting sampleµÄÐÂ¹úÁ¢ÎÒÃ»ÓÐÔÙÉêÇëËùÒÔsampleµ¹ÊÇÎÞËùÎ½
ÇñÇñÑ§ÌÃ	['2020-12-02 23:43:01']	???ºÃµÎÐ»Ð»·ÖÏí¡«
ÇñÇñÑ§ÌÃ	['2020-12-02 23:44:55']	Ð»Ð»À²£¡ÄÇÎÒÖØµã¸Ä¸Äwritten work£¡
¿ìÀ´¿´¿´ÐÂÄÐÈ¨Ö÷ÒåÐ¡×é¡ª×éÃ»ÁË£¡£¡£¡£¡		
Wqq	['2020-12-02 10:44:11']	"Ì«Õð¾ªÁË ÎªÊ²Ã´Ò»¸ö²ÅÈýÇ§ÈËµÄÐ¡×é±»Õ¨µôÁË¡­Ê²Ã´Çé¿ö£¿
Ã»ÓÐÈÎºÎ²»ºÏÀíµÄÑÔÂÛ£¬Ö»ÊÇÒÔÓÐÈ¤µÄ·½Ê½·¢ÐÔ×ªÌû×Ó£¬ÕâÒ²Òª±»Õ¨Âð
/
Ì«ºÃÐ¦ÁË »¹ºÜÓÐÉî¶È"
Wqq	"['Â¥Ö÷', '2020-12-02 10:46:54']"	ddÎÒ×Ô¼º ±¦²ØºÃ×éÁ¼ÐÄ°²Àû
ËÄ²»Ïà	['2020-12-02 10:52:54']	¹þ¹þ¹þ¹þ¹þ?
µ°»ÆÔÂ±ý	['2020-12-02 10:55:15']	¹þ¹þ¹þ¹þ¹þ¹þ¹þ¹þ¹þ¹þ¹þ¹þ¹þÒõÑô¹ÖÆøµÄºÃÑ½
Wqq	"['Â¥Ö÷', '2020-12-02 10:56:39']"	È·Êµ ×éÀïµÄÈË¸ö¸ö¶¼ÊÇÈË²Å£¬Ëµ»°ÓÖºÃÌý
µ°»ÆÔÂ±ý	['2020-12-02 11:01:15']	ÎÒËÙËÙÈë×éÁË£¬ÏòÈË²ÅÃÇÑ§Ï°Ñ§Ï°
´ò¹·ÈË	['2020-12-02 11:02:48']	Ëµ²»³öÊ²Ã´É§»°£¬ÎÒ¾Í¹þ¹þ¹þ¹þ¹þ¹þ¹þ¹þ¹þ°É
?	['2020-12-02 11:14:23']	¹þ¹þ¹þÎÔ²Û¹þ¹þ¹þ¹þ¹þ¹þ¹þ¹þ¹þºÃ¼Ò»ïºÃ¶«Î÷
Ôü¾Å	['2020-12-02 11:18:23']	¶¼ÊÇ´øÎÄºÀ¡«
January	['2020-12-02 11:22:45']	Ì«ºÃÐ¦ÁË¹þ¹þ¹þ¹þ
ÊÁ×ÓÓë¶ì½´	['2020-12-02 11:28:20']	¹þ¹þ¹þ¹þ¹þ¹þ¹þ¹þ¹þ¹þ¹þ¹þ´ó¼Ò¶¼ºÃÇ¿
MµÄÐÂÉú»î	['2020-12-02 11:33:29']	ÎÔ²Û ±¦²Ø×é¹þ¹þ¹þ¹þ¹þ
ËÄ²»Ïà	['2020-12-02 11:36:01']	×éÃ»ÁË£¿
however	['2020-12-02 11:36:19']	Õâ¸ö×éÕ¨ÁË°¥
Ò»¸öÀõ×Ó	['2020-12-02 11:36:22']	Í»È»¾ÍÃ»ÁË£¡£¡£¡
Wqq	"['Â¥Ö÷', '2020-12-02 11:36:28']"	Ìì Ê²Ã´Çé¿ö
Í³¼ÆÈí¼þÓëÓ¦ÓÃ	['2020-12-02 11:36:37']	Õâ¸ö×éÃ»ÁË£¿ÎÒ²Å¸Õ¿ìÀÖÆðÀ´?
½­ºþÆ­×Ó	['2020-12-02 11:36:38']	?¸ÕÊÕ²Ø»¹Ã»À´µÃ¼°Æ·¾ÍÃ»ÁË
Ò»¸öÀõ×Ó	['2020-12-02 11:36:51']	ÎÔ²ÛÕ£ÑÛÖ®¼ä¾ÍÕ¨ÁË£¿£¿£¿£¡£¿Õ¦»ØÊÂ
however	['2020-12-02 11:37:14']	¾ÝËµÊÇÐÂ×éhttps://www.douban.com/group/712734/?dt_dapp=1
Antigone	['2020-12-02 11:39:56']	£¿ÎÒÌì...
½­ºþÆ­×Ó	['2020-12-02 11:40:20']	ÎÒ²Å¿´Ò»»á¶ù£¬¾Í·¢ÏÖ±»Õ¨ÁËÌì
½­ºþÆ­×Ó	['2020-12-02 11:40:32']	»Ø¸´¸ç¸÷¸ö¶¼ÊÇÈË²Å¹þ¹þ
·È»È¥ÐÐ	['2020-12-02 11:45:27']	£¿
ÊÁ×ÓÓë¶ì½´	['2020-12-02 11:45:35']	ÎÒ²Å¿´Íê¡£¡£¡£
Gull	['2020-12-02 11:45:36']	¡­¡­¡­Ë¢ÐÂÁËÒ»ÏÂ¾ÍÃ»ÁË
ÎÒÊÇÐ¡Óî	['2020-12-02 11:46:06']	"£¿£¿£¿Õâ¾ÍÃ»ÁË£¿
ÎÒºÅÓÖÔàÒ»´Î£¿"
Ä§¹íÖÐµÄÌìÊ¹	['2020-12-02 11:50:11']	ÎÒºÅÔàÁË
??	['2020-12-02 11:50:30']	º¦£¬ÓÖÕ¨ÁË£¬ÎÒÒ²ÊÇ·þ£¬¹À¼ÆÒÔºóÐèÒªÉêÇëµÄÐ¡×é¶¼²»ºÃ½øÁË
??	['2020-12-02 11:51:53']	"https://www.douban.com/doubanapp/dispatch?uri=/group/712734&amp;dt_dapp=1
ÕâÊÇÐÂ×é"
??	['2020-12-02 11:52:10']	ÉÏ½Ú¿Î²Å¿´µ½µÄÕâ½Ú¿Î¾ÍÃ»ÁË£¿£¿£¿£¿£¿£¿£¿£¿
848	['2020-12-02 11:53:36']	my god ÎÒµÄÌû×Ó?
½­ºþÆ­×Ó£¨¼õ·ÊÖÐ	['2020-12-02 12:03:01']	ÏÈÂò·¿ÁË
¿ÉÀÖÌÇÌð²»Ìð	['2020-12-02 12:07:43']	¾øÁËà»£¡»¹ºÃÎÒÐÂ×éÒ²ÓÐ·¿×Ó
ÒÑ×¢Ïú	['2020-12-02 12:30:37']	ÎÔ²ÛÁË½ñÌìÔçÉÏ»¹ÔÚÀïÃæÍæ£¬ÎªÉ¶Ã»ÁË£¿£¿£¿
·ç¶ùÉõÊÇÐúÏù	['2020-12-02 12:32:16']	ÎÔ²Û£¬ÎÒ×òÌì¸Õ½øÁË×é»¹·¢±íÁË¸îÏ¯¼«¶ËÄÐÈ­ÐûÑÔ¡­¡­
1901	['2020-12-02 12:34:01']	£¿Ð¡×é´¥ÁËÉ¶Ã¹Í·»¹ÊÇÍ±ÁËÊ²Ã´ÎÑ£¿
·ç¶ùÉõÊÇÐúÏù	['2020-12-02 12:38:45']	¿Ï¶¨ÊÇ±»¼«¶ËÄÐÈ­¾Ù±¨ÁËßÂ£¬¿´²»µÃÐ¡Å´·òÃÇºÃ
zizek	['2020-12-02 12:48:11']	Ð¦ËÀÎÒÁË¹þ¹þ¹þ£¡µ«Ï£Íû²»¾ÃºóÕâÒ»ÇÐ¶¼²»ÔÙÈÃÈË¸Ðµ½ºÃÐ¦
1901	['2020-12-02 12:49:17']	¼«¶ËÄÐÈ­biss£¬¾Í¼û²»µÃÐ¡Å´·òÃÇÌðÌðµÄÁµ°®£¬Ì«»µÁË£¡
½­ºþÆ­×Ó	['2020-12-02 12:51:10']	Ð»Ð»lzÍÆ¼ö?²äÏ²ÆøºÃÁéµÄÑù×Ó£¬ÕÒ¸öÇ×Ç×ÀÏÆÅÔçÈÕ½ÓÅ®±¦hhhh½ñÈÕ¿ìÀÖÔ´Èª
¿¨·ò¿¨²¼	['2020-12-02 12:51:17']	ÕâÒ²Ì«¿ìÁË°É ¼«¶Ëà«È®Ò²Ì«¼åÁË°É ÐÒºÃ±¾Ð¡Å´·òÌáÇ°ÅÜÂ·
ÑÕ³õ	['2020-12-02 13:17:02']	ÌìÄÅÊ²Ã´ÉñÏÉ±¦²Ø×é£¬×éÀïµÄÄÐÉú¶¼ºÃÇå´¿£¬°®ÁË
Aaaaa	['2020-12-02 13:52:44']	ÄÐµÄ¾ÍÊÇÐ¡ÐÄÑÛ
²¼¿¼Ë¹»ùÓëÎÒ	['2020-12-02 13:59:09']	ÂíÒ»¸öÐÂ×é
ÎÞËùÎ½	['2020-12-02 14:01:14']	ÄÜÉêÇë»Ö¸´Âð£¿
¶É½­	['2020-12-02 14:43:59']	°¡°¡°¡£¡ÉúÆø£¡ÄÇÃ´ÓÐÉî¶ÈµÄ×é£¡
º£ÉÏÃµ¹åÂ½Å®Ê¿	['2020-12-02 15:02:18']	ÎÞÓï£¬ÄÐî°Éç»á³Ï²»ÆÛÎÒ
½æ´¨Ã÷	['2020-12-02 15:10:57']	¹þ¹þ¹þ´ó¼ÒºÃÓÐ²Å
àÅÀ²À²	['2020-12-02 15:13:35']	ÎÒÈ¥ ×òÌì»¹ÔÚ¿´½ñÌì¾ÍÃ»ÁË
ÒÑ×¢Ïú	['2020-12-02 19:30:31']	¹þ¹þ¹þ¹þ¹þ¹þ¹þ¹þ¹þ¹þ¹þ¹þ
Ð¡¼ª¸ß	['2020-12-02 19:35:29']	Õâ¸ö×éÓÖÃ»¸ÉÂï£¬Æ¾Ê²Ã´¾Ù±¨°¡
¶¹¶¹	['2020-12-02 19:47:20']	Ì«ºÃÍæÁË£¬ËÙ¶È½øÁËÐÂ×éÎ§¹Û¹þ¹þ¹þ¹þ¹þ
Ã¢¹û	['2020-12-02 19:50:12']	ÈË²Å°¡
ËÄ´úÉöÑ×ÅáÖéãù	['2020-12-02 20:11:13']	ÄÇ¸ö×éÉÏ´Î¸øÎÒ¿´ã¶ÁË£¨¿äÔÞµÄÒâË¼£©
misogyny	['2020-12-02 22:21:33']	ÎÒµÄÌû×Ó°¡£¡£¡£¡£¡£¡ÎÒË®ÁËºÃ¶à¶«Î÷£¡£¡£¡ÉõÖÁ±ÈÕâ¸ö×é»¹¶à£¡£¡£¡
½­ºþÆ­×Ó	['2020-12-02 23:42:08']	»ðËÙÎ§¹Û
ÐÂ´«¿¼ÑÐfive´ò¿¨Â¥£¨btwµÍÐ§Ñ§Ï°ÖÐ£¬Â·¹ýµÄ½ãÃÃÖ¸...		
aaaaaaaaanna	['2020-11-25 22:23:55']	"ÏÈ°§º¿Ò»ÏÂ£º¿´Ä³½ãÃÃµÄ´ò¿¨Ìù²Å·¢ÏÖÓÐÎïÀíÊÖ»úËøÕâÖÖºÃµÇÎ÷£¡ÔçµãÂò¾ÍºÃÁË?
×îºó30Ìì
1.ÏÖ×´
ÕþÖÎ£ºÓÉÓÚÄ¿±êÔºÐ£×¨Òµ¿ÎÑ¹·Ö£¬¹«¹²¿ÎºÜÖØÒª£¬ÓÚÊÇÔÚÕþÖÎ»¨ÁËºÜ¶àÊ±¼ä...È»¶ìÐ¤°Ë¾ù·Ö36ÓÐ±»ÉËµ½¡£ÂòÁËÍÈ½ãµÄ³å´Ì°à£¬·ÖÎöÌâ»¹Ã»¿ªÊ¼?
Ó¢Óï£ºÊî¼ÙÒÔÀ´¶¼Ì«·ÏÁË£¬10ÄêÀ´¼¸ºõÖ»Ë¢ÁËÒ»±é£¬15.16.17Ë¢ÁËÈý±é...ÔÄ¶ÁÒÀÈ»´í4¸ö×óÓÒ£¬×÷ÎÄ»¹Ã»¿ªÊ¼£¬Ð¡Ñ§Éú×÷ÎÄË®Æ½£¬×¼±¸¿´¶¡ÏþÖÓºÍ×é×°ÊÕ²ØµÄÄ£°æ?
×¨Òµ¿Î£º¶¼²»ËãÍêÕû±³ÍêÒ»±é£¬£¨³Áðâðó¼²£©¼Ç×¡µÄÎÒ·´¸´±³£¬ÄÑ±³µÄ¾ÍÌÓ±Ü£¬ÐÂ´«µÄÄÚÈÝÕæµÄºÃ¶à£¬Ä¿Ç°ÂòÁËÍßÊåµÄ¿Î£¬×¼±¸±³Ëû¸øµÄ×ÊÁÏºÍ×¨Òµ¿Î±Ê¼Ç?
2.¼Æ»®
£¨ÕâÃ´Ò»¿´Ì«·ÏÁË×îºó30ÌìÄÜ¿¼ÉÏ¼òÖ±ÊÇÆæ¼£?£©Í·Ìú±¨ÁËÊ®Ëùtop4ÖÐµÄÒ»Ëù£¬×î¿ªÊ¼µÄ¹«¹²¿ÎÄ¿±ê150£¬¼Æ»®Ã¿Ìì10h+µ«ÊÇÃ»×öµ½£¬Æ½¾ùÏÂÀ´¿ÉÄÜÖ»ÓÐ6h°É£¬×îºó30ÌìÔÚÎïÀíËøµÄ°ïÖúÏÂ×¼±¸ÌôÕ½¼«ÏÞ12h
ÕþÖÎ£º×¨×¢1000ÌâºÍÌ×¾í´íÌâ£¬·ÖÎöÌâ±³ÍÈËÄ¡¢Ð¤ËÄºÍÌÎÌÎÃ¿ÈÕ´ø±³¡£Ã¿Ìì3h
Ó¢Óï£ºÃ¿Ìì±³30minµ¥´Ê£¬15ÄêºóÕæÌâÔÙË¢Ò»±é£¬Ã¿ÖÜÁ·Ï°3Æª×÷ÎÄ¡£Ã¿Ìì3h
×¨Òµ¿Î£º¿ñ±³°É£¡¿ñ±³£¡Ò»ÖÜÒ»±é¡¶´«Ô­¡·£¬Á½ÖÜÒ»±é¡¶´óÖÚ¡·±Ê¼ÇºÍÐÂÎÅÑ§±Ê¼Ç£¬Êì¶ÁÍßÊå×ÊÁÏ£¬±³ÖØµã¡£Ã¿ÖÜÐ´2ÆªÆÀÂÛ£¬Á½´ÎÍêÕûÄ£Äâ£¬Ã¿ÌìÐ´Ò»¸öÃû´Ê½âÊÍÒ»¸ö¼ò´ðorÂÛÊö¡£Ã¿Ìì6h
?3.ÐÂÔöÒ»µãÐÄÀí×´Ì¬£¬Ñ§Ï°µÄÊ±ºò×ÜÊÇÏëÆð×Ô¼º×ö´íµÄÊÂºÍËµ´íµÄ»°£¬»ÓÖ®²»È¥£¬Ì«¾øÍûÁË£¬ÓÐÊ²Ã´Ó¦¶Ô·½·¨Âð?"
ÑÝ¼¼³¬ÊÓºó	['2020-11-25 22:27:04']	Ó¢Óï×÷ÎÄ£¬ÖìÎ°µÄ¿¼Ç°°à£¨ÎÒ¿¼µÄÊ±ºò¿´µÄÊÇ18ÄêµÄ£©»¹²»´í£¬ÄÇ¼¸¸öÄ£°åºÜÊµÓÃ¡£ÎïÀíÊÖ»úËøÔÚ1688ÉÏÂò£¬40rmb×óÓÒ?
aaaaaaaaanna	"['Â¥Ö÷', '2020-11-25 22:27:37']"	ºÃµÄºÃµÄÎÒÂíÉÏÈ¥ÏÂµ¥£¡
ÒÑ ×¢ Ïú	['2020-11-25 22:43:46']	ËäÈ»µ«ÊÇ ÕâÊÇ¿¼ruc µÄÃÃÃÃÂð
Ã¿ÔÂ»»Ãû×ÖÊ±¼ä	['2020-11-25 22:44:46']	ÕâÊ±ºò¾Í²»Òª1000ÌâÁË£¬Ô¤²â¶¼³öÀ´ÁË¿Ï¶¨×¥½ôÊ±¼ä°ÑÔ¤²âµÄÑ¡ÔñÌâ³ÔÍ¸£¬¶øÇÒÐ¤ÀÏÊ¦µÄÑ¡ÔñÌâÔõÃ´Ëµ£¬Æ½Ê±ÈýÊ®¼¸¿¼ÊÔµÄ»°³åËÄÊ®ÒÔÉÏ»¹ÊÇÓÐÏ£ÍûµÄ£¬¹Ø¼üÊÇ¿´ÄãÓÐÃ»ÓÐ°ÑÌâ³ÔÍ¸£¬Ë³´øË¢Ë¢ÆäËûÄ£ÄâÌâ¾ÍÐÐ¡£Ó¢ÓïµÄ»°´ó×÷ÎÄ¿ÉÒÔ¼ÇÓïÁÏ£¬Ã¿¸ö»°Ìâ¼Ç¼¸¾ä£¬Íâ¼ÓºËÐÄ´Ê£¬Ð¡×÷ÎÄÎÒ¾õµÃÃ»Ê²Ã´Ä£°æ£¬¾ÍÊÇ¿ªÍ·ºÍ½áÎ²±È½Ï¹Ì¶¨£¬ÖÐ¼äÄÇÒ»¶Î»¹ÊÇÒª×Ô¼º·¢»Ó¡£×¨Òµ¿ÎÕâ¸öÊ±ºò¿ÉÒÔÕÒÒ»Ð©ÓÐ´ú±íÐÔµÄÌâÄ¿£¨Ïàµ±ÓÚÑºÌâ£©£¬×Ô¼ºÐ´´ðÌâË¼Â·£¬Ãû´Ê¼ò´ð¿ÉÒÔ²»ÓÃ×¨ÃÅ±³£¬Æ½Ê±±³ÊéÓ¦¸Ã¾ÍÄÜcover¡£
aaaaaaaaanna	"['Â¥Ö÷', '2020-11-25 23:29:16']"	¿¼µÄsjtu?
ÒÑ ×¢ Ïú	['2020-11-25 23:30:00']	»á¿¼ÉÏµÄ£¡£¡£¡£¡£¡£¡£¡
aaaaaaaaanna	"['Â¥Ö÷', '2020-11-25 23:32:19']"	ºÃµÄºÃµÄÐ»Ð»Äã£¬ÎÒ¼ÇÏÂÁË£¡
aaaaaaaaanna	"['Â¥Ö÷', '2020-11-25 23:33:41']"	Ð»Ð»Äã£¡ÎÒ»áÅ¬Á¦µÄ£¡£¡
Yajiu	['2020-11-25 23:38:30']	½ãÃÃÒ»Æð¼ÓÓÍ£¡³å£¡
aaaaaaaaanna	"['Â¥Ö÷', '2020-11-25 23:42:24']"	¼ÓµÄÐÂ´«ÈºÀïº¬ÄÐÁ¿ºÃ¸ß£¬ÎÒÓÖÖ§ÀâÁËÆðÀ´£¡Ò»Æð³å£¡
aaaaaaaaanna	"['Â¥Ö÷', '2020-11-26 22:14:58']"	11.25 Ó¢ÓïÕþÖÎ5h£¬×¨Òµ¿Î2h?´ò¿¨µÚÒ»Ìì¾ÍÓöµ½ºÜ½ô¼±µÄÊÂ»Ä·ÏÁËÕû¸öÏÂÎçºÍ°ë¸öÍíÉÏ£¬ÏÖÔÚ»¹ÄÜÔÙÑ§1.5h?
IdahoSquirrel	['2020-11-26 23:47:55']	¹þ¹þ¹þ¹þ¹þ½ãÃÃºÃ¿É°® ÎÒÒ²ÊÇÔÚÎ¢²©·¢ÏÖÓÐºÍÎÒ¿¼Ò»¸öÑ§Ð£µÄÈË¾ÓÈ»ÊÇÄÐµÄ Ë²¼äÅÀÆðÀ´ÄÚ¾í¿´Êé ?????
aaaaaaaaanna	"['Â¥Ö÷', '2020-11-27 00:26:18']"	×ßÄÐÈËµÄÂ·£¬ÈÃÄÐÈËÎÞÂ·¿É×ß
aaaaaaaaanna	"['Â¥Ö÷', '2020-11-27 22:52:57']"	11.27½ñÌìÃ»ÓÐºÜ½¹ÂÇÁË£¬µ«ÊÇÐ§ÂÊºÃµÍ°¡¾È¾ÈÎÒ
aaaaaaaaanna	"['Â¥Ö÷', '2020-11-28 09:45:26']"	"½ñÌìÓÖ±»ÄÐÈËÎüÁË£¬°²Î¿ÄÐÈË·´ÊÖ¾Í±»¹Òµ½ÅóÓÑÈ¦²È×ÅÎÒËµ×Ô¼ºÓÅÐã
fine fine"
aaaaaaaaanna	"['Â¥Ö÷', '2020-12-01 21:18:55']"	12.1½ñÈÕ8h£¬¹ØÉÏÊÖ»ú»¹ÄÜÑ§3h
aaaaaaaaanna	"['Â¥Ö÷', '2020-12-02 23:11:27']"	ÎØÎØÎØ£¬¸Ð¾õÒª¿¼²»ÉÏÁË&
aaaaaaaaanna	"['Â¥Ö÷', '2020-12-02 23:12:13']"	12.2 ÕþÖÎÁ½Ì×£¬×¨Òµ¿ÎankiÕûÀí±³ËÐ
aaaaaaaaanna	"['Â¥Ö÷', '2020-12-02 23:41:46']"	12.2 ½ñÈÕ6h28min£¬Ì«·ÏÁË£¬Ã÷ÌìÕùÈ¡10h°É
¾ÍËãÊ±¼ä²»¹»£¬Ò²ÒªÖ§ã¶ÆðÀ´£¡¿¼ÑÐ¼ÇÂ¼£¨³ÖÐø±à¼­...		
Yajiu	['2020-11-23 00:45:44']	"12ÔÂ2ÈÕ
²îÒ»µãÊ®Ð¡Ê±£¬Ï£ÍûÃ÷Ìì¿ÉÒÔ£¡£¡£¡
½ñÌì³öÍ¼ÊéÊÒµÄÊ±ºò¿´¼ûºÃ¶àÈËºÃ¶àÈË¶¼ÔÚ±³Êé¡£
9h40min
12ÔÂ1ÈÕ
½ñÌì»¹ÊÇÔÚ¼ÌÐøÀÁ¶è£¬ÍíÉÏ»ØÇÞÊÒ¼Æ»®×öµÄÒ²Ã»×ö£¬È«ºÍÊÒÓÑÁÄÌìÁË¡£??¡â???¡â???¡â?
ÎÒÒª¿ØÖÆ×¡ÎÒ×Ô¼º£¡ÎÒ¿ÉÒÔ£¡
Áí£¬ÎÒÒ²Ã»Ïëµ½ÎÒÄÜË¢ÕâÃ´¾Ã¶¹°ê£¬ÒÑ¾­ÏÞÊ±ÁË¡£
ÁíÁí£¬¿´¼û×éÀïÓÐ½ãÃÃÒ»ÌìÑ§ÁË13h+£¬ºÃÀ÷º¦¡£È»ºóÎÒ¼ÆËãÁËÒ»ÏÂ£¬ÎÒ¾õµÃ10h+¿ÉÄÜ¾ÍÊÇÎÒµÄ·åÖµ¡£
5h40min
11ÔÂ30ÈÕ
???ÎÒ½ñÌìÓÖÊÇ¿ìµ½ÖÐÎç²ÅÆð´²£¬½øÀ´µÄ½ãÃÃÃÇÄÜ²»ÄÜ·ÖÏíÒ»ÏÂÆð´²Ð¡ÃîÕÐ°¡£¨ÎÒÒªÃ´¾Í¸ù±¾Ìý²»µ½ÄÖÖÓ£¬ÒªÃ´ÎÒ¾Í¿ÉÒÔÎÞÒâÊ¶µØ¹ØµôÄÖÖÓ¼ÌÐøË¯???£©
´ÓÏÖÔÚ¿ªÊ¼Ñ§Ï°£¬»òÐí½ñÌìÒ²ÄÜÑ§Âú8Ð¡Ê±£¡£¡£¡£¡
ÎÒÑ§ÂúÁË°ËÐ¡Ê±µÄÒ»°ë???¡£ÎÒ¿ªÊ¼ÀÁ¶èÁË¡£??¡â???¡â???¡â?
½ñÍíÔÚÍ¼ÊéÊÒÓÐµã±ÀÀ£¡£
4h50min´ò¿¨
11ÔÂ29ÈÕ
½ãÃÃÃÇ£¬ÎÒ½ñÌì¾Í²»´ò¿¨À²£¡
ÒÔÏÂÊÇÎÒµÄÁ÷Ë®ÕË£ºÔçÉÏ°Ëµã¶þÊ®ÆðÁË£¬È»ºóÉÏÎçÔÚÉÏ¿Î£¬ÏÂÎç»­ÁË»á¶ùÍ¼£¨»¹ÊÇÔÚ¸Ï×÷Òµ£©£¬¸Õ¸Õ½ÐÁËÍâÂô£¨ÐÂ½®³´Ã×·Û¾ÍÊÇ×îºÃ³ÔµÄ£¡£©£¬µÈÏÂ³ÔÍê·¹»¹ÒªÉÏ¿Î¡£
Ã¿Ò»¸öÉè¼Æ·½ÏòµÄ¿¼ÑÐÈË¶¼ÒªÎªËýµÄÑ¡Ôñ¸¶³ö´ú¼Û£¡£¡£¡
ËùÒÔ½ñÌì¿ÉÄÜ×ÔÖ÷Ñ§Ï°µÄÊ±¼ä¾ÍºÜ¶Ì£¿Èç¹ûÓÐ±ä£¬ÎÒË¯¾õÇ°ÔÙÀ´¸üÐÂ£¡over£¡
11ÔÂ28ÈÕ
ÔçÉÏ¾ÅµãÆð´²??¡â???¡â???¡â?¡£¹ûÈ»Ã»µ½Ê®¸öÐ¡Ê±£¡£¡£¡
½ñÌì×¨ÐÄÖÂÖ¾ÔÚ¸ã×¨Òµ¿Î£¬ÖÖÖ²Éè¼ÆÕæµÄºÃ·³£¡£¡£¡£¡
9h20min
ºÙºÙ£¬ÓëÃ¿¸ö½ãÃÃµÄ»Ø¸´¶¼?£¨ÎÒ²»¹Ü£¬??¾ÍÊÇ»÷ÕÆ£©
11ÔÂ27ÈÕ
ÎÒ¼ìÌÖ£¡ÎÒ½ñÔçË¯µ½ÁË12µã?¡£È»ºóÎÒ¾ªÑÈµØ·¢ÏÖ¾¹È»Ò²ÄÜÑ§µ½6Ð¡Ê±£¬ÓÉ´Ë¿É¼û£¬ÎÒÇ°¼¸Ììµ½µ×ÀË·ÑÁË¶àÉÙÊ±¼ä£¨ÅÄ×À£©£¡
½ñÌì¿ªÊ¼×öÐ¤°ËÁË£¬ËäÈ»ÆäËüËÄ¸ö²¿·ÖÑ¡ÔñÌâÕæµÄ´íµÃÓÐ¹»Õðº³£¬µ«ÂíÔ­²¿·ÖµÄÑ¡ÔñÖ»´íÁËÒ»µÀ£¡×ö¹ýµÄ¾Í»áÓÐºÛ¼£³Ï²»ÎÒÆÛ¡£
Ï£ÍûÃ÷ÌìÎÒÄÜÔçµãÆð´²£¨È»ºóÑ§µ½10¸öÐ¡Ê±£¬ÒòÎªÊ®¸öÐ¡Ê±ÎÒ¾õµÃºÃÄÑÊµÏÖ£¬ËùÒÔ·ÅÔÚÀ¨ºÅÀï£©¡£
6Ð¡Ê±´ò¿¨
11ÔÂ26ÈÕ
9h20min
Ã÷Ìì¿ªÊ¼Ð¤°Ë???¡£ÎÒ²»»áÊÇÈ«Íø×îºóÒ»¸ö¿ªÊ¼¿´Ð¤°ËµÄÈË°É¡£
¡ª¡ª¡ª¡ª¡ª¡ª¡ª¡ª
11ÔÂ25ÈÕ
???ÎÒÒÑ¾­¿ªÊ¼Ð¸µ¡ÁË£¡
½ñÔçÉÏËäÈ»ÆðÀ´ÁË£¬µ«ÊÇÉÏÎçÈ¥»­Í¼ÊÒÍæÁËÈýËÄ¸öÐ¡Ê±µÄÊÖ»ú¡£ËùÒÔÎÒ¾ö¶¨Ã÷ÌìµÄÍ¼Æ¬Ôö¼ÓÊÖ»úÊ¹ÓÃÊ±³¤¡£
ÕþÖÎ²»×¼±¸ÀÏÀÏÊµÊµµØ¿´¾«½²¾«Á·×öÐ¤1000ÁË£¬×¼±¸Ã÷Ìì°ÑÂíÔ­²¿·Ö¿´Íê¾Í²»¹ÜÁË£¬Ö±½Ó¿ª¸ãÐ¤°Ë??¡£
Ó¢¶þÊÔ¾íÎÒÓÐ¸Ð¾õËüÔ½À´Ô½¼òµ¥ÚÀ£¬ËäÈ»ÎÒ²Å×öÍê4Ì×¡£
½ñÌì6¸öÐ¡Ê±¶¼Ã»»­Íê×ÜÆ½Í¼??¡â???¡â?£¬Ô­ÒòÊÇÇ¦±Ê¸å»¨Ì«¶àÊ±¼ä£¬ÏÂÒ»´ÎÅ¬Á¦¿ØÖÆ×¡ÎÒ×Ô¼º£¡
µÈÓÐ5ÕÅÍ¼Æ¬ÎÒ¾ÍÔÚ±êÌâ¼Ó¶àÍ¼Ô¤¾¯¡£²»ÖªµÀÌû×Ó×î¶àÄÜ¼Ó¶àÉÙÕÅÍ¼Æ¬¡£
×ÜÊ±³¤8h20min
¡ª¡ª¡ª¡ª¡ª¡ª¡ª¡ª
11ÔÂ24ÈÕ
Ð»Ð»´ó¼Ò£¡£¡£¡Ð»Ð»¸÷Î»½ãÃÃµÄ¹ÄÀø£¡Ò²Ð»Ð»½ãÃÃ¸øÎÒµÄ½¨Òé£¡£¡£¡£¡£¡???
ÁíÍâ£¡ÌØ´óºÃÏûÏ¢£¡ÎÒ¿ìÌâµÚÒ»ÕÅÍ¼µÚÒ»´Î»­½ø6Ð¡Ê±£¨ËäÈ»ÊÇµÚ¶þ´Î»­£¬Õâ´Î³¡µØÒ²Ã»ÓÐÖ®Ç°´ó£¬¶øÇÒ¿¼ÊÔÊÇÒ»Ì×Í¼6Ð¡Ê±£©£¬ËäÈ»ÓÐÄÇÃ´¶àµÄËäÈ»£¬µ«ÎÒºÃ¿ìÀÖ£¡???
Ê±¼ä¹ÜÀíÈí¼þÊÇnow then£¬ÎÒ½ØÏÂÀ´ÅÅÁËÒ»ÏÂ
½ñÌì²îµãÃ»ÆðÀ´£¡Ã»Ïëµ½ÊÇÎ¬ÐÞ¹¤ÊåÊåÇÃÃÅÇÃÐÑÁËÎÒ?¡£¼ÓÉÏÌ«ÀäÓÚÊÇµ½ÁËÍ¼ÊéÊÒÏëÂò¶úÕÖ×îºó¹äÆðÁËÌÔ±¦£¬ËùÒÔ½ñÌìÃ»À´µÃ¼°¸ãÕþÖÎÒÔ¼°×öÐÂµÄÓ¢ÓïÌâ¡£
Ã÷ÌìÒ»Ìì£¨Èç¹ûÎÒÄÜÆðµÃÀ´µÄ»°£©£¬¹À¼ÆÊÇ»­Í¼µÄÒ»Ìì¡£I can do this all day.?
¡ª¡ª¡ª¡ª¡ª¡ª¡ª¡ª¡ª¡ª·Ö¸îÏß
11ÔÂ23ÈÕ¼ÇÂ¼
Ã»ÓÐÏëµ½¾ÓÈ»»áÓÐÈËÊÕ²ØÕâ¸öÌû×Ó£¡£¡¿ªÐÄÖÐÓÖÓÐÒ»Ë¿ìþìý¡£ÎÒºÃº¦ÅÂÎÒµÄ¶ÌÔÝÈÈÇéÑ¸ËÙºÄ¾¡£¬È»ºó¼ÌÐø×öÌõÒ»ÐÄ¶þÕ½µÄÏÌÓã£¨ËäÈ»ÕâÑùµÄ»°´ó¸ÅÂÊÃ÷ÄêÕâ¸öÊ±ºòÎÒÒ²»áÕâÃ´Ïë£©¡£
Òª³ÃÎÒ»¹ÓÐÈÈÇéÑ§Ï°µÄÊ±ºò¶àÑ§Ò»µã£¡
¸ÄÁË¸ö±êÌâ£¡ÒòÎª¿´ÁËÒ»Ð©×éÀïÆäËü½ãÃÃµÄÌû×Ó£¬ÎÒ¾õµÃÎÒ¿ÉÄÜÒ²²»Ëã¼«ÏÞ£¿±Ï¾¹ÎÒ¿¼±¾×¨Òµ£¬ËäÈ»Ç°¼¸Äê¹ýµÃÒì³£ÍÇÃÒ£¬µ«ÖÁÉÙ»¹ÓÐµã×¨Òµ»ù´¡ÔÚ?¡£
¡ª¡ª¡ª¡ª¡ª¡ª¡ª¡ª¼Ù×°·Ö¸îÏß
ÎÒµÄÇé¿ö£º×¨Ë¶·½Ïò£¬²»¿¼ÊýÑ§£¬×¨Òµ¿ÎÒ»ÃÅÀíÂÛ¼°Ò»ÃÅ6Ð¡Ê±Éè¼Æ¡£
Ä¿Ç°½ø¶È£ºÕþÖÎ¸´Ï°µ½µÚÒ»²¿·ÖµÚËÄ½Ú£¨Ö¸¾«½²¾«Á·£©£»Ó¢¶þÊÔ¾í×öµ½2012Äê£¨Ö»×öÁËÍêÐÎÌî¿ÕºÍÔÄ¶Á£©£»ÀíÂÛµÚÒ»±é»¹Ã»ÓÐ¹ýÍê£»¿ìÌâ´ó¸Å12Ð¡Ê±²ÅÄÜ»­ÍêÒ»Ì×¡£ÒÑ¾­È·¶¨ÊÊºÏ×Ô¼º¸÷¸ö¿ÆÄ¿µÄ¸´Ï°·½·¨¡£
ÏÖÔÚÊÇ×öºÃÁË¶þÕ½µÄ×¼±¸£¨ÆäÊµ´ó¸ÅÂÊ×¼±¸¶þÕ½£¬Ò²ÓÐ³Ã¶þÕ½gapµÄ´òËã£©£¬µ«ÈÔÈ»´æÔÚ½ÄÐÒÐÄÀí£¨ÍòÒ»ÎÒ¾ÍÊÇÄÇ¸öÐ¡Ìì²ÅÄØ£©£¬ËùÒÔ×¼±¸×¥½ô×îºóµÄÒ»¸öÔÂÊ±¼ä£¬ÈÃ×Ô¼º¿¼³¡ÉÏ²»ÖÁÓÚÄÔ×ÓÒ»Æ¬¿Õ°×¡£
ÎÒµÚÒ»´ÎÔÚ¶¹°ê·¢Ìû£¬ÏëÏë»¹ÓÐÒ»µãÐ¡ÐË·Ü£¡
´Ó½ñÌì¿ªÊ¼£¬×öÍê×Ô¼ºÄÜ×öµÄ¾ÍÍêÊÂ?¡£"
ÒøºÓÓÍÆáÍ°	['2020-11-23 00:58:00']	"Ð¡Ìì²ÅÄãºÃ£¬ÎÒÒ²ÊÇµÚÒ»´ÎÔÚ¶¹°ê»ØÄãµÄÌû£¬ÏëÏë»¹ÓÐÒ»µãÐ¡ÐË·Ü£¡ÎÒÏë¸æËßÄã£¬Äã°¡£¬×îºó»á¿¼µÃÌØ±ðºÃà¸£¡±ðÎÊÎÒÔõÃ´ÖªµÀµÄ¹þ¹þ
 Ò»¸öÀ´×ÔÎ´À´µÄÍâÌ«¿ÕÐ¡À¬»ø."
¾»Ê´	['2020-11-23 01:06:39']	"ÅóÓÑ¼ÓÓÍ£¬ÏàÐÅ×Ô¼º£¬Ö»ÒªÃ¿Ìì¼á³Ö£¬ÈÎÎñ×öÆðÀ´»¹ÊÇºÜ¿ìµÄ
ÎÒ9ÔÂ´ÇÖ°¿ªÊ¼¸´Ï° È»¶øË¢ÁËÒ»±¾ÓÖÒ»±¾¾ÍÊÇ¿´²»µ½ÌáÉý ×¨Òµ¿ÎË¢¹ýÊéÔÙË¢Ìâ¸Ð¾õ»¹ÊÇÒ»Æ¬¿Õ°× Ôô»Ì¿Ö ¡­¡­"
Yajiu	"['Â¥Ö÷', '2020-11-23 01:13:33']"	¹þ¹þ¹þ¹þ¹þ¹þ¡£¼ÓÓÍ¼ÓÓÍ£¡Ð»Ð»ÄãÑ½£¡£¡£¡³ÐÄã¼ªÑÔ£¡£¨²»¹Ü½á¹ûÔõÃ´Ñù£¬ÏÈ±§×ÅºÃµÄÏ£ÍûºÙºÙ£©
Yajiu	"['Â¥Ö÷', '2020-11-23 01:17:22']"	¼ÓÓÍ¼ÓÓÍ£¡Ö»Òª×ö¹ýµÄÊÂ¾ÍÒ»¶¨»áÓÐºÛ¼££¡Á¿±äÒýÆðÖÊ±ä£¡»òÐí¼ÇÒäµÄÊ±ºòÅäºÏÊÖÐ´£¿»òÕßÏëÒ»ÏÂÕâÐ©¶«Î÷»áÊÇÊ²Ã´ÎÊÌâµÄ´ð°¸¡£ÂíÉÏ¾Í²»»áÊÇÒ»Æ¬¿Õ°×À²£¡²»ÒªÅÂ¡£ºÃµÄÐÄÌ¬¾ÍÊ¤¹ýºÜ¶àÈËÁË£¬ÎÒÏÖÔÚ¾Í£º´ó²»ÁË¾Í¶þÕ½Âï£¬¶þÕ½µÄÈËÄÇÃ´¶à£¡ÏÖÔÚºÃ¶àÈË¶¼·ÅÆúÁË£¨Í¼Êé¹ÝÈº³ö×ÊÁÏµÄºÃ¶à£©£¬¾ÍÒ»¶¨²»Òª·ÅÆú£¡³å³å³å
small	['2020-11-23 01:19:53']	ÕÒµ½ÁË·½·¨ÄÇ¾Í³å°É£¡Ð¡Ìì²Å£¡
Yajiu	"['Â¥Ö÷', '2020-11-23 09:15:45']"	³å³å³å£¡
ÒÑ×¢Ïú	['2020-11-23 16:31:57']	¼ÓÓÍ??£¡
ÏÄÄ©ÔÂ¹â	['2020-11-24 00:58:28']	À÷º¦£¡
misogyny	['2020-11-24 01:22:26']	Õâ¸ö½ØÍ¼¿´ÆðÀ´ºÃ°ô ÊÇÊ²Ã´Ê±¼ä¹ÜÀíappÑ½
Yajiu	"['Â¥Ö÷', '2020-11-24 12:10:17']"	²»ºÃÒâË¼ÎÒ²Å¿´ÊÖ»ú£¡ÄÇ¸ö±ý×´Í¼ÊÇnow thenµÄ½ØÍ¼£¨ÎÒÊÇÔÚipadÉÏÓÃµÄ£©
ÂåÂå×Ó	['2020-11-24 12:21:13']	Ð¡Ìì²Å¼ÓÓÍ£¬×¨Òµ¿ÎÃ»·¨½¨Òé£¬Ó¢ÓïË¢ÕæÌâ¾ø¶ÔÓÐÓÃ£¬´ÓÍêÐÍÔÄ¶Á¼Çµ¥´Ê£¬×Ü½á´íÎóµã£¬Ë¢ÍêÎåÁùÌ×»ù±¾¾Í²»»á´í¶àÉÙÁË£»ÕþÖÎ¶ÁÐ¤°Ë£¬±³Ð¤ËÄ£¬¾«½²¾«Á·²»±³Ò²Ã»¹ØÏµ£¬¶ÔÑ¡ÔñÌâÓÐÓ¡Ïó£¬ÖªµÀ´íÔÚÄÄÀï¾Í¿ÉÒÔÁË£¬²»ÓÃÅÂ´íÌâºÜ¶à£¬Ð¤ËÄÄã»á¿´µ½ÖÊµÄ·ÉÔ¾µÄ£¡
GonewithSummer	['2020-11-24 12:25:51']	¼ÓÓÍ£¬ÎÒ¿ç¿¼µÄ£¬¿¼Ç°´óÄÔÒ»Æ¬¿Õ°×£¬½á¹û»¹ÊÇ¿¼ÉÏÁË¡£ÎÒ½ãÃÃ¿¼±¾×¨Òµ£¬¿¼Ç°ÕÒÎÒ¿Þ¾õµÃÉ¶Ò²²»¼ÇµÃ£¬×îºó¿¼ÁË×¨ÒµµÚÒ»£¨¾ø¶Ô²»ÊÇÑ§æ»£©£¬ÒªÏàÐÅÔÛÃÇµÄÑ§Ï°ÄÜÁ¦¡£
Yajiu	"['Â¥Ö÷', '2020-11-24 12:35:45']"	£¡£¡Ð»Ð»£¡ÎÒÏÖÔÚÓ¢Óï»ù±¾¾ÍÊÇÕâ¸ö×´Ì¬£¡¶øÇÒÎÒ×ÔÎÒ¸Ð¾õÎÒÓ¢ÓïÓ¦ÊÔÄÜÁ¦±È½ÏÇ¿£¬×îÖ÷ÒªµÄÎÊÌâ¶¼ÊÇÔÚµ¥´Ê²»ÈÏÊ¶ÉÏ¡£ÔÙ´Î¸ÐÐ»½ãÃÃ£¡£¡£¡
Yajiu	"['Â¥Ö÷', '2020-11-24 12:38:25']"	¹þ¹þ¹þ¹þºÃµÄ£¡ÎÒÅ¬Á¦£¡£¡£¡µ«ÊÇÎÒ¿¼µÄËäÈ»²»ÊÇºÜºÃµÄÑ§Ð££¬È´ÊÇÎÒ±¾×¨Òµ¹úÄÚµÚÒ»??¡£ÎÒÏÖÔÚ¾Í£º¹ÜËü¿¼²»¿¼µÃÉÏ£¬Ñ§µ½µÄÊÇÎÒ×Ô¼ºµÄ£¡³å£¡£¡£¡
ÂúÂúµÄÕýÄÜÁ¿	['2020-11-24 12:43:35']	ÐÂÔö´Ê»ã¾Í°ËÊ®Ò»¸ö£¬´Ê»ã²»¹»µÄ»°ÎÒ¾õµÃÐÂÔöÏÈ¼Ç
¿§·È	['2020-11-24 14:26:02']	¼ÓÓÍ
ÁêÔ¨Óã¿Í	['2020-11-24 14:26:51']	¼ÓÓÍ¼ÓÓÍ¼ÓÓÍ¼ÓÓÍ¼ÓÓÍ¼ÓÓÍ
ÔÂÔÂ	['2020-11-24 23:07:06']	¼ÓÓÍ
ÏÄÄ©ÔÂ¹â	['2020-11-24 23:10:21']	ÓÍÆáÍ°¹ýÓÚ¿É°®£¬Ìð¶È³¬±êÁË
ÒøºÓÓÍÆáÍ°	['2020-11-24 23:45:53']	ËäÈ»¸Ð¾õËµ³öÀ´ÓÐµã¶ùÃ»³öÏ¢¡­µ«»¹ÊÇ¾ö¶¨ÈçÊµËµÁË ¡£ÎÒÓÐµã¶ùº¦Ðß?£¨¶øÇÒ»¹±»¹Ø×¢ÁË¡­¿È¡­¡­
Yajiu	"['Â¥Ö÷', '2020-11-25 00:16:32']"	gotcha!
Yajiu	"['Â¥Ö÷', '2020-11-25 22:45:38']"	oh£¬²»ÖªµÀÊÇÎÒÍø²»ºÃ»¹ÊÇÊ²Ã´ÆäËûÉ¶ÎÊÌâ£¬½ñÌì±à¼­Ö®ºó·¢²¼ºÃÂý£¬Ã÷ÌìÒªÊÇÒ²ÕâÑù£¬Ö®ºó¿ÉÄÜ¾ÍÔÚ»Ø¸´Àï£¨Ó¦¸Ã½ÐÂ¥£¿£©¼ÇÂ¼ÁË
³µÂ·Ê¿ÄûÃÊ	['2020-11-27 00:15:21']	½ãÃÃ¼ÓÓÍÀ² ºóÌì¹ú¿¼Ã÷Ìì²Å¸´Ï°µÄÎÒÎÈµÄÒ»Æ¥¡Ì£¨qwq£©
Yajiu	"['Â¥Ö÷', '2020-11-27 23:19:38']"	ÎÒÃÇÒ»¶¨ÐÐ£¡
³µÂ·Ê¿ÄûÃÊ	['2020-11-27 23:20:18']	àÅàÅ£¡×¨×¢µ½¹ý³Ì¾ÍºÃÁË£¡¼ÓÓÍ£¡
·È»È¥ÐÐ	['2020-11-27 23:27:09']	dd Â¥Ö÷¼ÓÓÍ£¡±§×¡
°ÑÒ¹ÓêÂ§»Ø¼Ò	['2020-11-28 01:18:02']	ÍÛ ½ãÃÃ¼ÓÓÍ¡«
Î÷ÖÞ	['2020-11-28 10:35:14']	Ð¡Ìì²Å¼ÓÓÍÑ¼£¡£¡Ò»¶¨ÉÏ°¶£¡
¿´Ê²Ã´¿´	['2020-11-28 11:08:21']	¼ÓÓÍ ÎÒºÍÄãÒ»Æð´ò¿¨ Ö÷´òÕþÖÎ
Yajiu	"['Â¥Ö÷', '2020-11-28 12:57:49']"	ºÃÒ®£¡Ò»Æð¼ÓÓÍ/
÷è÷ë	['2020-11-28 13:13:58']	±¦±´£¬ÄãÓÃµÄÊ²Ã´app°¡£¬¾ÍÄÇ¸öÔ²ÐÎ±í
¿´Ê²Ã´¿´	['2020-11-28 23:18:33']	ÎÒÀ´ÁË ¿¨ÐìÌÎÃ«ÖÐÌØ×¨ÏîÍ»ÆÆ ×öÁËÒ»Ì×Ä£Äâ¾íÑ¡Ôñ Ã«ÖÐÌØÕæÌ¤Âí·³
Yajiu	"['Â¥Ö÷', '2020-11-28 23:48:20']"	£¡£¡£¡²»ºÃÒâË¼£¬ÎÒ²ÅÉÏ¶¹°ê¡£Õâ¸öÊÇnow then
Yajiu	"['Â¥Ö÷', '2020-11-28 23:50:17']"	ÆÕÍ¨°æ¾Í¹»ÓÃÁË£¬Èç¹ûÒª×öµÄÊÂºÜ¶àºÜ¶à£¬¿ÉÒÔÓÃpro°æ£¨×î´óÇø±ð¾ÍÔÚÓÚpro°æÈÎÎñÊýÃ»ÓÐÏÞÖÆ£©
Yajiu	"['Â¥Ö÷', '2020-11-28 23:54:14']"	ËäÈ»ºÜ·³£¬µ«ÎÒ»¹ÊÇÒªËµ£ºÎÒºÃÏ²»¶ÎÒµÄ×¨Òµ£¡£¡£¡
10ºÅ±±¼«±´	['2020-11-29 01:49:09']	´®Â¥dd ½ãÃÃ½ñÌìºÃÀ÷º¦°¡£¡£¡respect£¡
¿´Ê²Ã´¿´	['2020-11-30 00:08:26']	¿¨ ÐìÌÎ¿ÎÁ½½ÚÌýÍêÁË ÍÈ½ã³å´Ì°à±Ê¼Ç¿´ÁËÒ»ÕÅ Ã«ÖÐÌØÄãÕæÌ¤Âí·³ Ò»¶ÑÃ±×Ó
Yajiu	"['Â¥Ö÷', '2020-11-30 00:14:03']"	???
10ºÅ±±¼«±´	['2020-11-30 15:18:29']	"nÄêÆð´²À§ÄÑ»§·ÖÏíÐ¡ÃîÕÐ£º
Ôç µã Ë¯
ÆÕÍ¨ÈËÁô6-7.5hµÄË¯Ãß¾Í??£¬ÎåÌìÍ¬Ò»Ê±¼äÆð´²¾ÍÄÜ×ÔÈ»ÐÑ?
so±ð°¾Ò¹À²?"
¿´Ê²Ã´¿´	['2020-11-30 16:44:08']	ÂèµÄ½ñÌì·¢ÏÖ¿¼ÑÐÈºÀïÄ³´óÉñ¾ÓÈ»ºÍÎÒ¿¼Ò»ËùÑ§Ð£ ÐÄÌ¬±ÀÁË??
½­ºþÆ­×Ó	['2020-11-30 19:16:03']	ÎÒÒ²ÏëÇóÒ»¸öÆð´²Ð¡ÃîÕÐ£¬ÎÒÒ²»ù±¾ÉÏ¿ìÖÐÎç²ÅÆðÀ´£¬³ÔÍê·¹ÉõÖÁÓÖÓÐµãÀ§???
Yajiu	"['Â¥Ö÷', '2020-11-30 23:11:35']"	ÎÒ³¢ÊÔ³¢ÊÔ£¡£¡£¡µ«ÎÒÓÐÒ»ÌìÊ®¶þµãÇ°Ë¯½á¹û»¹ÊÇË¯µ½ÁËÊ®¶þµã??¡â???¡â???¡â?
¿´Ê²Ã´¿´	['2020-12-02 12:42:58']	ÌÎÌÎÊ·¸Ù³å´Ì°à¿ªÌý
¿´Ê²Ã´¿´	['2020-12-02 21:14:14']	°³Ò»¿ÚÆøÌýÍêÁË Õë²»´Á Ã÷Ìì¿ÉÒÔÌýÂíÔ­ÁË ³å³å³å
Yajiu	"['Â¥Ö÷', '2020-12-02 22:33:12']"	½ãÃÃÎÒ¾õµÃÏÖÔÚ»òÐí¿ÉÒÔÖ±½Ó¿ªÊ¼×öÐ¤°Ë£¿
¿´Ê²Ã´¿´	['2020-12-02 23:37:04']	ÎÒÐ¤°Ë·Ö¿é×öµÄÄÇÖÖ ÏÖÔÚÊ±ÕþÌâÎÒ»¹Áô×ÅÃ»×ö
Yajiu	"['Â¥Ö÷', '2020-12-02 23:38:15']"	Å¶Å¶£¬¿ÉµÄ£¬¾ÍÊÇÏëÌáÐÑ½ãÃÃ³ÁÃÔÀíÂÛÍüÁË×öÌâ
¿´Ê²Ã´¿´	['2020-12-02 23:39:37']	àÅàÅ ?
ÎÒÉáÓÑÒ»¸öÅ®Éú¾ÓÈ»²»Ö§³ÖÅ®È¨£¿£¿£¿		
sweet_787	['2020-12-02 22:04:50']	"Â¥Ö÷ÆøËÀÁË ¸úÕâÖÖÈË³ÉÎªÉáÓÑ¼òÖ±ÊÇÎÒÉÏ±²×ÓÔìµÄÄõ
ÊÇÕâÑùµÄ Ç°¶ÎÊ±¼ä ÎÒÃÇËÞÉáÕýºÃÓÐÍ¬Ò»½Ú¿Î¾ÍÒ»ÆðÈ¥ÉÏÁË ÎÒÃÇËÞÉáËÄ¸ö
ÆäÖÐÒ»¸öÉáÓÑÔÚÉÏ¿ÎÂ·ÉÏÎÞÒâ¼äËµÁËÒ»¾ä¡°ÎÒ¾õµÃÄÐÐÔ±ÈÅ®ÐÔÓÅÊÆºÃ´ó¡±È»ºóÒ»¸öÉáÓÑ¾Í»ØËýËµ¶Ô°¡Ö®ÀàµÄËµ¹¤×÷ÁËÓÅÊÆ¸ü´óÖ®ÀàµÄ°ÍÀ­°ÍÀ­
µ«Ò»¿ªÊ¼ÄÇ¸öÉáÓÑÓïÆøÌýµÃ³öÀ´¾ÍºÜÎÞÄÎ µÚ¶þ¸öËµ¶Ô°¡µÄÄÇ¸öÉáÓÑÓïÆø¾Í ¸Ð¾õÕâÊÇÀíËùÓ¦µ± ÎÒµ±Ê±¾ÍºÜÆø È»ºóËýÖ®ºó»¹½âÊÍÁËÒ»¶ÑÀý×Ó½²Ê²Ã´Éç»áÉÏ¹¤×÷ÉÏ¾ÍÊÇÓÐ²îÒì ÄÐÐÔ¾ÍÊÇ±ÈÅ®ÐÔÓÐÓÅÊÆ
ÎÒµ±Ê±ÆøËÀÁË ±¾À´ÏëºÍËý³³ µ«ºóÀ´ÏëËãÁË Èý¹ÛÕâÖÖ¶«Î÷Ò²²»ÊÇÒ»Ê±°ë»á¶ùÄÜ¸øËý¾ÀÕýµÄ
¶øÇÒÖ®Ç°ÓÐÄÇ¸öÊ²Ã´ÆçÊÓÅ®ÐÔµÄyq¾ç ËýÔô°®¿´ Ö®Ç°ÌìÌì¿´ Ã÷Ã÷×ö³ö¹±Ï×µÄÅ®ÐÔÒ½»¤¹¤×÷ÕßÈ«ÈÃÄÐÐÔÑÝ ¶øÇÒÎÒÃÇ¾ÍÊÇÒ½Ñ§Éú ¼¸¸öÔÂÇ°Â¥Ö÷ºÍËý»¹ºÍËýÒ»ÆðÈ¥×ö¹ý¿¹»÷yqÖ¾Ô¸Õß ÎÞÓïËÀÁË ÔõÃ´ÓÐÈË»áÕâÑù°¡ 
ËýÔõÃ´²»Ö±½ÓÈ¥±äÐÔ£¿£¿£¿ÎÒ¿´ËýÍ¦Ï²»¶ÄÐÐÔÈºÌåµÄ
ÎÒÖ®Ç°Ò»Ö±ÒÔÎªÎÒÃÇÊÇÐÂÊ±´úµÄ´óÑ§Éú Ã»ÓÐÕâÖÖ·â½¨Ë¼Ïë ºÃ¼Ò»ï ÊÇÎÒ¸ß¹ÀËýÁË 
ÎÒÖÕÓÚÖªµÀÇØÊ¼»ÊÎªÊ²Ã´¶Ô³¤Éú²»ÀÏÄÇÃ´Ö´×ÅÁË ÒòÎªËûÏë¿´µ½2020Äêµ±´úÓÅÐã´óÑ§Éú»¹ÔÚ¸ã·â½¨Ë¼Ïë "
IdahoSquirrel	['2020-12-02 22:12:52']	×îºóÒ»¶ÎÌ«¿É°®ÁË°É ? °¦ ²»¹ýËäÈ»ÈÌ²»×¡¿´Ð¦ÁË µ«»¹ÊÇ¾õµÃºÜ±¯°§
¶Åºâ.com	['2020-12-02 22:18:32']	¿ÉÄÜÊÇ´ÓÐ¡µÄ½ÌÓý°É£¬°§Æä²»ÐÒ£¬Å­Æä²»Õù¡£ÆäÊµºÍËý±¾ÈË¹ØÏµ²»´ó¡£
sweet_787	"['Â¥Ö÷', '2020-12-02 22:27:34']"	emmËý´ÓÐ¡½ÌÓý¼Ò¾³Ê²Ã´µÄÎÒÒ²²»ÁË½â µ«ÕæµÄÊÇÅ­Æä²»Õù ÎªÊ²Ã´Í¬ÎªÅ®ÐÔÒª¶ÔÅ®ÐÔÓÐÄÇÃ´´óµÄ¶ñÒâ
½­ºþÆ­×Ó	['2020-12-02 22:29:25']	ÎÒÉí±ßÒ²ÓÐÕâÑùµÄ£¬ËýÃÇËÆºõÊÇ¾õµÃÔÚÄÐÈ¨Éç»áÏÂÄÜÔÝÊ±¹ýµÄÇáËÉÒ»Ð©£¬±ÈÈç²»ÓÃ¸ø²ÊÀñ£¬²»ÓÃ±Æ×Å×Ô¼º¶à×¬Ç®£¬µ«ÊÇÃ»Ïë¹ý´ú¼ÛÊÇÊ²Ã´£¬×Ü¾õµÃÄÐÅóÓÑµÄ°®ÄÜÒ»Ö±³ÖÐøÏÂÈ¥£¬Î´À´µÄÕÉ·ò»áÎªËý×¼±¸ºÃÒ»ÇÐ£¬ÓÐµãÁµ°®ÄÔ£¬Ò»µãµãÓ¬Í·Ð¡Àû¾Í±»ÃÔ»óÁË
ÒÑ×¢Ïú	['2020-12-02 22:41:07']	ÎÒÓÐÒ»¸öÅóÓÑÖ®Ç°Ò²ÊÇÕâÑù£¬µ«ÊÇÇïÕÐ¸Ä±äÁËËý?µ±ÔâÓöµ½¹ý¶È²»¹«µÄÊ±ºò£¬¿ÉÄÜ»á¸Ä±äµÄ£¬Ö»Òª²»ÊÇ¹òµÃÌ«³¹µ×µÄ¡£
Anarchita	['2020-12-02 22:47:58']	ÑáÅ®µÄÉç»áµ±È»ÊÇÓÉÑáÅ®µÄÄÐÈËºÍÅ®ÈË×é³ÉµÄÂï
¿¨½ÝÁÕÄÈ_KK	['2020-12-02 23:12:16']	Æ«¸öÌâ£¬×îºóÄÇ¾äÃîÑÔÃîÓïÌ«ºÃÍæÁË
àÅÀ²À²	['2020-12-02 23:13:24']	´óÑ§Æ½È¨ÏÉ×Ó±ÈÂÊÍ¦¸ßµÄ£¬ÒòÎªÕâ¸ö½×¶Î±È½ÏÌìÕæ£¬´óÑ§Ö®Ç°Ò²Ã»Ê²Ã´½Ó´¥Å®È¨Ë¼ÏëµÄ»ú»á¡£»ù±¾ÉÏµÈ³öÉç»á±»¶¾´ò¾ÍÖªµÀÁË¡­¡­ÈâÑÛ¿É¼û´óÑ§±ÏÒµÒÔºóÉí±ßÅóÓÑ´ÓÆ½È¨ÏÉ×Óµ½Å®È¨µÄ×ª±ä
¹Ï²è	['2020-12-02 23:14:43']	ÎØÎØÎÒÒª·´Ë¼×Ô¼ºÁË£¬Ö®Ç°ÆäÊµÒ»Ö±¶àÉÙ¾õµÃÎÞÄÎÓÖºÃÏñ¡°ÏÖÊµÒ²¾ÍÈ·ÊµÈç´Ë¡±ÁË¡£»¹¸ú×Ê±¾¼Ò¹²ÇéÎÒÔÎ
¿¨·ò¿¨	['2020-12-02 23:16:56']	ÎÒÅóÓÑÒ²ÊÇËµ¹ýÕâÑùµÄ»°£¬ÉõÖÁÏëºÃÁËÒÔºó½á»éÏëÒªÄÐº¢²»ÏëÒªÐ¡¹ÃÄï¡£µ«ÊÇ°É£¬ÕâÖÖÉæ¼°µ½ÅóÓÑµÄÁ¢³¡ºÍ¹ÛÄîµÄÎÊÌâ»¹²»ºÃ·´²µ£¬Òª²»È»¹ÛÄî²»ºÏ£¬ºÜÈÝÒ××îºóË­¶¼Ëµ²»ÁËË­£¬×îºóÄÖµÃ¶¼²»¿ªÐÄ¡£
SODD	['2020-12-02 23:26:47']	²»´í£¬»¶Ó­µ±ÅÚ»Ò£¬·´ÕýÀ­Â£²»µ½£¬ÄÇ¾ÍÎ¬ÎÈÎþÉüÒ»ÏÂ°É£¬¶ÔÎÒÃÇÒ²ÓÐºÃ´¦hhh
´òÃ«»ðÕ¾	['2020-12-02 23:28:52']	¹þ¹þ¹þÎÒ±¾ÈËÁË
Æ½º£Ï§´º¡£	['2020-12-02 23:38:47']	¹þ¹þ¹þ¹þ¹þ¹þ¹þ¹þ¹þÇØÊ¼»Ê£ºÓÐ±»Ã°·¸µ½
³¬ÈË²»ÃÉÃæ	['2020-12-02 23:38:48']	2020ÄêÁË ÎÒ»¹ÓÐÉáÓÑÒªÒÔ¼ÞµÄºÃÀ´ÊµÏÖ×Ô¼ºµÄÈËÉú¼ÛÖµ¡­¡­¡­ÎÒÒ²ÊÇÓÐ¹»ÎÞÓïµÄ
ßÇßÇ	['2020-12-02 23:39:00']	ËýµÄÉú»îÎÞËùÎ½Å®È¨£¬¸¸È¨¾Í»áÀ´¹ØÐÄËýµÄÉú»î
¿ªÒ»¸ö½¹ÂÇÍÂ²ÛÌû°É		
848	['2020-12-02 23:37:13']	"Ã¿µ±×Ô¼º½¹ÂÇµÄÊ±ºò¾ÍÀ´ÕâÀïÍÂ¿àË®¡£
´Ó´óÈý¾õµÃÁôÑ§ÒÔÀ´£¬Ñ§ÓïÑÔ¡¢×ö×÷Æ·¼¯¡¢¸÷ÖÖÉêÇëÉÙËµÒ²ÓÐ13wÁË¡¢ÉêÇë½á¹û²¢²»ºÃ¡¢Ç©Ö¤²»¿ª¡¢¸÷ÖÖÊÂÇé²»Ë³Àû¡£¾ö¶¨¿¼ÑÐÈ¥ÊÔÒ»ÊÔ£¬µ«ÊÇ¾õµÃ¼ÈÈ»¸¶³öÁËÊ±¼ä¾«Á¦Ò²²»Ïë°×Ã¦»îÒ»³¡¡¢»¹ÓÐ29Ìì¾Í¿¼ÊÔÁË¡£ÕþÖÎ×öÌâ¾ÍÊÇ²»³¤ÄÔ×Ó¡¢ÖªÊ¶µãÐ´ÁËÍü¡¢ÍüÁËÐ´¡£Ó¢Óïµ½ÏÖÔÚÕæÌâ¶¼Ã»×öÍê¡¢×÷ÎÄ¡¢·­ÒëÍêÐÍ¶¼Ã»ÔõÃ´Ë¢Ìâ¡£Ê·ÂÛÕæµÄÊÇÉ¥ÐÄ²¡¿ñ¡¢ÎÒÌØÃ´Ö»ÊÇ±¾¿Æ¸Õ±ÏÒµ°¦ÒªÎÒÈ¥ÍêÕûÂÛÊöÇ°ÑØÀíÂÛ¡£¿ìÌâÎÒÒªÍÂÁË£¬Á¬¿ìÌâÎÒ¶¼²»ÉÃ³¤¡£ÕÒ¹¤×÷»¥ÁªÍøÕâÒ»ÐÐÌ«¾íÁË£¬ÎÒµÄ±¾¿ÆÁ¬ÇÃÃÅ×©¶¼½ø²»È¥ÁË¡£
½ñÌìÓÖ¿´µ½ÁËÈ¥ÄêÍ¬²¡ÏàÁ¯µÄ½ãÃÃ¿ªÊ¼É¹offerÁË£¬ÎÒ¸Ð¾õ¸ü½¹ÂÇÁË¡¢½¹ÂÇµ½Î¯ÇüµØÒÔÀáÏ´Ãæ¡£
ÐÂµÄÖÐ½é±¨¼ÛÎÄÊé5k¡¢È«Ì×15k¡£¼òÖ±ÁË£¬ÁôÑ§ÖÐ½éÌ«×¬Ç®ÁË£¬Ò»¸öÑ§Éú5kÁË¡£Ò»¸öÉêÇë¼¾¾ÉÐ¡¼¸Ê®Íò¡£mdÎÒÃÇÑ§ÉúÔÚÁôÑ§ÖÐ½éÃæÇ°¾ÍÊÇÈõÊÆÈºÌå£¬ÎÒ¼ÒÀïÓÖ´«Í³¡¢ÎÒÖ®Ç°Çó×ÅËûÃÇÍ¶ÈëµÄ13wÒÑ¾­ºÜ¶àÁË£¬ÎÒ²»¸ÒÔÙÕÅÕâ¿Ú¡£
Ëµµ½×îºó¾ÍÊÇ×Ô¼º×ÊÖÊÆ½Æ½¡¢¼ÒÀïÓÖÃ»Ç®ÄÖµÄ¡£ÓÐµÄÊ±ºòÕæµÄ¾õµÃ£¬¹«ÎñÔ±½ÌÊ¦ÕâÖÖ²ÅÊÇÎÒµÄ³öÂ·£¬ÁôÑ§¶ÔÎÒ¶øÑÔ£¬ÊÇ²»ÊÇÒ»¿ªÊ¼¾ÍÊÇ¸öÃÀºÃµÄÃÎÏë¡£
°ÑÕâÐ©´òÏÂÀ´¡¢·¢Ð¹ÍêÖ®ºóºÃ¶àÁË£¬ÓÐµÄÊ±ºò¾õµÃÎªÊ²Ã´±ðÈËÇá¶øÒ×¾Ù´¥ÊÖ¿É¼°µ½¶«Î÷ÎÒ¾ÍÊÇµÃ²»µ½¡£
¼ÓÓÍ°É£¬Ê§°ÜÁË¾ÍÈ¥¿ªµÎµÎ´ò¹¤¡£"
×ª		
Ð¡Ìð±ý°®ºÃÕß	['2020-12-02 19:07:59']	¹þ¹þ¹þ¹þÌ«ÕæÊµÁË°É
ÅÖÐÜ±¾ÐÜ	['2020-12-02 20:08:14']	¶ÀÉúÅ®£¬²»ÏëÉú¡£ÄÐÈËgangÉú×Ó£¬ÎÒÔ¸Òâ×÷Å®ÆÐÈøjuanÂÑ¡£
ÅÖÐÜ±¾ÐÜ	['2020-12-02 20:11:11']	¶ÀÉúÅ®£¬²»ÏëÉú¡£ÄÐÈË¸ØÉú×Ó£¬ÎÒÔ¸Òâ×÷Å®ÆÐÈø¾èÂÑ¡£
Ð¡¹Ãni	['2020-12-02 20:14:33']	¾èÂÑ¾ÍËãÁË£¬ºÃºÃ°®Ï§×Ô¼ºÉíÌå°É
ÅÖÐÜ±¾ÐÜ	['2020-12-02 20:17:41']	"Èç¹ûËûÃÇÄÜ¸Ø£¬ÎÒÔ¸ÒâÎþÉüÐ¡ÎÒ¡£
Å®ÉúÉúÓý´ú¼ÛÌ«´óÁË£¬Èç¹ûÕâÖÖ´ú¼ÛÊÇÄÐÐÔ³Ðµ££¬ÎÒ¹À¼Æ»áÍ¬ÇéËû¡£
µ±È»ÎÒ±¾ÈË²»Óý²»»é£¬×Ô¼º»îµÃ¿ªÐÄ¿ìÀÖ×îÖØÒª£¬´òÈ­¶¼À´²»¼°¡£"
Ð¡¹Ãni	['2020-12-02 20:19:59']	ÄãÔÙÎþÉüÐ¡ÎÒ£¬ÎÒ¶¼Òª»³ÒÉÄãÊÇÅûÆ¤µÄ£¬ÄÐÈËÃ»ÓÐ×Ê¸ñÈ¥ÉúÓý£¬Ö»ÓÐÅ®ÈËÄÜ¾õµÃÄÐÈËÉúËÀ£¬°´ÎÒÏë·¨£¬Õâ¸öÊÀ½ç²»ÐèÒª·±Ö³ÄÐÈË¡£
ËÄ´úÉöÑ×ÅáÖéãù	['2020-12-02 20:26:03']	¾èÂÑ¿É²»ÐÐ£¬±È¾«×Ó½ð¹ó¶àÁË
ÅÖÐÜ±¾ÐÜ	['2020-12-02 20:30:29']	"6b4t°É£¬ÎÒ¶ÔÏÖ×´ÒÑ¾­¾øÍûÁË£¬¸Ð¾õÅ®ÐÔ´æÔÚÏñÊÇÎ¬ÎÈ£¬ÎÒÉí±ßÄÐÐÔ×ðÖØ¹²ÇéÅ®ÐÔÈËÊýÎª0£¬¸ü²»ÒªËµÖðÀû×Ê±¾¼Ò¡£ÎÞÂÛ½ÌÓý±³¾°ÔõÑù£¬Ò»µ½¾ÍÒµÊÐ³¡¶¼´ò»ØÔ­ÐÎ¡£Ä¬ÈÏÅ®ÐÔÉúÓý£¬Ïà¶ÔÓÚÄÐÐÔ£¬Ã»ÓÐÉç»á¼ÛÖµ¡£
½ãÃÃ£¬ÎÒµÄ¹ÛµãÊÇ£ºÅ®ÐÔÒ²ËãÊÇÉúÓýµ¼ÖÂµÄµÚ¶þÐÔ£¬Í¬Ê±£¬Èç¹ûÄÐÐÔÒª³Ðµ£ÉúÓý´ú¼Û£¬ËûÃÇÒ²»áÊÇµÚ¶þÐÔ¡£ÎÒ¶ÔÒª³Ðµ£ÉúÓý´ú¼ÛµÄÍ¬Çé¡££¨µ±È»ÎÒÒ²ÖªµÀjuanÂÑ¹ý³Ì£¬´ò´ÙÅÅÕëÈ¡ÂÑÒ»ÏµÁÐ¹ý³Ì£¬Å®ÐÔÕæµÄ²»ÈÝÒ×£©"
ÅÖÐÜ±¾ÐÜ	['2020-12-02 20:33:42']	Ò»±²×Ó¾Í¼¸°Ù¸ö£¬¿É²»±ÈÒ»´Î¼¸¸öÒÚ¾«¹óÂï¡£ÉúÀí²îÒìÎªÊ²Ã´ÕâÃ´´ó£¬Å®ÐÔ³Ðµ£ºÃ¶à£¬Éú²úÁ¦¼¼ÊõË®Æ½Ò»ÉÏÀ´£¬°ÑÄÐÅ®ÌåÁ¦²îÒìËõÐ¡£¬ÄÔÁ¦²îÒìÃ÷Ã÷Ã»ÓÐ£¬¾ÍÒµÈ´Ìì²îµØ±ð¡£
Ð¡¹Ãni	['2020-12-02 20:40:14']	ÄãËµÁËÒ»´ó¶Ñ£¬ÎÒ»¹ÊÇÃ»¶®ÄãÎªÊ²Ã´Òª¾èÂÑ£¿Ê¥Ä¸·¢×÷µÄ»°µÃÖÎÁË
Ð¡¹Ãni	['2020-12-02 20:40:14']	ÄãËµÁËÒ»´ó¶Ñ£¬ÎÒ»¹ÊÇÃ»¶®ÄãÎªÊ²Ã´Òª¾èÂÑ£¿Ê¥Ä¸·¢×÷µÄ»°µÃÖÎÁË
ÅÖÐÜ±¾ÐÜ	['2020-12-02 20:56:45']	"½ãÃÃ£¬Äã²»ÒªÉúÆø£¬ÎÒ×Ü½áÒ»ÏÂ£ºÒòÎªÍ¬ÇéÉúÓý´ú¼Û¡£
ÓÉÉúÀí²îÒì¾ö¶¨±ØÐëÅ®ÐÔ³Ðµ£ÉúÓý´ú¼Û£¬ÎªÊ²Ã´²»Í¬ÇéÅ®ÐÔÄØ£¿Èç¹ûÎÒ¹ý·Ö·ñ¶¨Å®ÐÔµÄÉúÀíÌØÖÊ£¬¿ÉÄÜÓÐÑáÅ®µÄÏÓÒÉ¡£"
Ð¡¹Ãni	['2020-12-02 21:03:21']	Å®ÐÔÆ¾É¶Òª³Ðµ£ÉúÓý´ú¼Û£¿ÎÒÆ÷¹ÙÔÚÎÒÉíÌåÀïÃæÎÒ°®ÓÃ²»ÓÃ£¬¹ÜµÄ×ÅÃ´
ÅÖÐÜ±¾ÐÜ	['2020-12-02 21:16:07']	"ÎÒÖ»ÊÇ´ÓÉúÀíÉÏËµ£¬Å®ÐÔ³Ðµ£ÉúÓý´ú¼Û¡£¾ÍºÃ±ÈÀý¼Ù£¬Ò²ÊÇÅ®ÐÔÉúÀíÉÏÉúÓý´ú¼ÛµÄ±íÏÖ¡£
´ÓÉç»á²ãÃæÉÏËµ£¬Å®ÐÔÑ¡Ôñ²»³Ðµ£´ú¼ÛµÄ±íÏÖÊÇ²»»é²»ÔÐ¡£
ÎÒÃÇ¿ÉÒÔÑ¡ÔñµÄÊÇÉç»á²ãÃæ£¬¶ø²»ÊÇÉúÀí²ãÃæ¡£"
¾çÃÏ²ÜÇð	['2020-12-02 21:17:18']	"ÎÒÒ²ÏëJÂÑ£¬¾Í·±Ö³°©¾õµÃ×Ô¼ºµÄ»ùÒòÌØ±ðÅ£±Æ¡­¡­
²»¹ýÎÒÕâÃ´ÅÑÄæÕâÃ´Âé·³£¬Ñø´øÓÐÎÒÑªÔµµÄº¢×ÓÒ²ºÜÂé·³°É¡­¡­"
ÅÖÐÜ±¾ÐÜ	['2020-12-02 21:38:21']	¿ÉÄÐÈËÒ»Ìì²»ÄÜÉú£¬´úÔÐ¾ÍÊÇÑ¹ÆÈÅ®ÐÔ£¬²»ÈçÒ»Æð»ÙÃð°É£¬Ôâ×ï£¬ÒÆÃñ»ðÐÇÆÈÔÚÃ¼½Þ¡£
Ð¡¹Ãni	['2020-12-02 21:41:48']	ÉúÀíÉÏÓÖÔõÃ´Ñù£¬×Ó¹¬¸úÉíÌåÆäËûÆ÷¹ÙÓÐÊ²Ã´Çø±ðÃ´£¿
ÅÖÐÜ±¾ÐÜ	['2020-12-02 21:54:05']	"ÉúÓý´ú¼Û²»Í¬£¬Å®ÐÔ10¸öÔÂ£¬ÄÐÐÔÈý·ÖÖÓ¡£
ÕâÐ©ÌìÈ»ÉÏµÄÉúÀí²îÒìÒ²²»ÊÇÈË¿ÉÒÔ¸Ä±äµÄ¡£
½ãÃÃ£¬ÎÒµÄ¹ÛµãÊÇ¸ãÅ®È¨²»Ó¦¸Ã·ñÈÏÅ®ÐÔ²îÒì£¬ÊÇÏÈÌì²îÒìµì¶¨Á½ÐÔ²»Í¬¡£Èç¹ûÎÒ¸ãÅ®È¨¾ÍÒª·ñÈÏ×Ó¹¬£¬ÄÇ¾ÍÊÇ¶ÔÎÒ×ÔÉíÅ®ÐÔÉí·ÝµÄ²»ÈÏÍ¬£¬Å®È¨Ö÷ÒåÎªÊ²Ã´²»ÄÜ¶Ô×Ô¼ºÅ®ÐÔÉí·Ý¸Ðµ½½¾°Á¡£
ÄÐÈË¸ØÉú×Ó¾ÍºÃ±ÈºóÌì»ñµÃµÄÅ®ÐÔÌØÖÊ£¬ÎÒÍ¬ÇéÅ®ÐÔÌØÖÊ£¬ËùÒÔÎÒ×ö³öÑ¡Ôñ¡£µ±È»¸ØÉú×ÓÃ÷ÏÔ²»¿ÉÄÜ£¬ÆÚ´ýÄÐÐÔ½ø»¯³ö×Ó¹¬Ò²²»ÏÖÊµ£¬ÎÒÃÇ±çÂÛÒ²ÊÇ°×±çÂÛ¡£"
Ð¡¹Ãni	['2020-12-02 22:34:14']	ÎÒ¸úÄãÌÖÂÛµÄÊÇÅ®ÈË×Ó¹¬×Ô¼º×öÖ÷²»ÊÇÉúÓý¹¤¾ß£¬½²ÁËÒ»¶Ñ»¹ÊÇÃ»ÌÓ¹ý¹¤¾ßµÄË¼Î¬£¬Å®ÐÔÄÜ²»ÄÜÈÃÄã½¾°Á²»ÊÇ¿´ÄãÓÐÃ»ÓÐ×Ó¹¬£¬¶øÊÇÈç¹û´¦ÔÚÈ¨Á¦ÉÏÓÎÄã¾Í»á½¾°Á£¬ÄÑµÀÎÒÒª½ÐÎÒËäÈ»ÊÇµ×²ãµ«ÊÇÎÒÊÇÅ®ÈËÎÒ½¾°Á£¿ÎÒÊÇÅ®ÈËÎÒÄÜ»³ÔÐÎÒ½¾°Á£¿ÄãÒªÕâÖÖ½¾°ÁÎÒ×ðÖØ
¾çÃÏ²ÜÇð	['2020-12-02 22:37:36']	JÂÑ²»µÈÓÚ´úÔÐ°¡£¬Ò²ÓÐÏëÉúµ«ÂÑ×Ó²»ÐÐµÄÅ®ÐÔ°¡¡£
ÅÖÐÜ±¾ÐÜ	['2020-12-02 22:56:42']	ÕâÃ´¿´Ò²¿ÉÐÐ¡£
ÅÖÐÜ±¾ÐÜ	['2020-12-02 23:06:24']	"ÕþÖÎÈ¨ÀûºÍ×Ó¹¬²»¿É¼æµÃÂï£¿
ÎªÊ²Ã´ÄãÈÏÎª¶ÔÓÚ×Ó¹¬µÄ½¾°ÁÊÇµ×²ãÅ®ÐÔÌØÓÐµÄ¶ø²»ÊÇÅ®ÐÔ¹²ÓÃµÄ¡£ËùÓÐÅ®ÐÔÈç¹û¶Ô×Ô¼ºÉí·Ý¶¼ÎÞ·¨ÈÏÍ¬£¬ÄÇ·´ÄÐÈ¨¾ÍºÃ±ÈÊÇÅ©ÃñÆðÒåÍÆ·­»ÊµÛ£¬²¢Ã»ÓÐ¸Ä±ä·â½¨ÖÆ¶È¡£
Èç¹û¶ÔÅ®ÐÔ×Ô¼ºÉí·Ý²»ÈÏÍ¬£¬Å®È¨²»¹ýÊÇÄÐÈ¨±äÒ»¸ö×Ö¶øÒÑ£¬ÊµÖÊÃ»ÓÐ¸Ä±ä¡£"
ÅÖÐÜ±¾ÐÜ	['2020-12-02 23:26:09']	ÊÇÎÒÏÈÈëÎªÖ÷ÁË£¬Ä¬ÈÏÑøº¢×ÓÊÇÄãÑø£¬ÒÔÎªÊÇÅ®ÐÔÑ¹ÆÈÆäËûÅ®ÐÔ¡£¶ø²»ÊÇÆäËûÅ®ÐÔ½èÖú°ïÖú£¬Ñ¡Ôñµ±ÂèÂè¡£
Oceani_cielo	['2020-12-02 23:28:50']	²»Òª¾è²»Òª¾è£¬¶ÔÉíÌåÕæµÄÉËº¦ÌØ±ð´ó£¬Ö®Ç°¿´µÄ¿ÆÆÕÊÓÆµÖ±½Ó°ÑÎÒÏÅÉµÁË¡£
ÅÖÐÜ±¾ÐÜ	['2020-12-02 23:33:23']	"¹ØÓÚÊ¥Ä¸Õâµã£¬ÎÒ¾õµÃÊÇÐÔ±ðÆçÊÓ¡£ÄãËµÎÒÍ¬ÇéÐÄ·ºÀÄ¸üºÏÊÊ¡£
Ê×ÏÈ£¬Å®ÐÔÄÐÐÔ¶¼¿ÉÒÔ±íÏÖÍ¬Çé£¬Í¬ÇéÓÖ²»ÊÇÅ®ÐÔ¶ÀÓÐ¡£
Æä´Î£¬¾ÍËãÍ¬ÇéÎªÅ®ÐÔ¶ÀÓÐ¡£Í¬Çé¿ÉÒÔÊÇÖÐÐÔ´Ê£¬µ«²»Ó¦¸ÃÊÇ±áÒå¡£
Ê¥Ä¸Õâ¸ö´ÊÏÈ¿Ï¶¨ÁËËüÊÇÅ®ÐÔÌØÖÊ£¬ÓÖ·ñ¶¨ÁËÅ®ÐÔÕâÖÖÌØÖÊ¡£"
´ó¼ÒÓÐÍæµÄºÃµÄÄÐÐÔÅóÓÑÂð£¬ÊÇÈçºÎ´¦Àí³åÍ»µÄ£¿		
¾ëÃÎ²»Öª	['2020-12-01 22:21:48']	"lzÓÐ¸öÅóÓÑ£¬Ò»ÆðÍæÁËÍ¦¶àÄêµÄ£¬ÎÞ»°²»Ì¸£¬ËãÊÇÒìÐÔÖª¼ºÁË¡£ÎÒÅ¼¶û»áºÍËûÍÂ²Û¹ùéª£¬¿Õ¼äÒ²Ï²»¶×ª·¢²»Æ½µÈµÄÐÂÎÅÈÈµã£¬Âî¹ùéªÎªÅ®Éú±§²»Æ½¡£Ç°¶ÎÊ±¼äºÍËûÁÄÌì£¬ÁÄÆðÅ®È¨£¬ÁÄ×ÅÁÄ×ÅÂùÄÑ¹ýµÄ£¬¸Ð¾õÒªÊ§È¥Õâ¸öÅóÓÑÁË£¬ÒòÎªÎÒ¼á¶¨ÊÇÒª¼ÌÐø´òÈ­µÄ£¬µÀ²»Í¬²»ÏàÎªÄ±¡£
¸Ð¾õÄÐÉúÓÀÔ¶²»¿ÉÄÜÀí½âÅ®È¨¡£¸ù±¾²»ÁË½â²»ÔÚºõÒ²²»¹ØÐÄÅ®ÈË¹ýµÃÔõÃ´Ñù¡£
¿ªÊ¼Å®È¨Ö®ºóÎÒÂýÂýµÄÔ½À´Ô½ÄÜÃô¸ÐµÄ·¢ÏÖÒÔÇ°·¢ÏÖ²»ÁËµÄËû×ÖÀïÐÐ¼äµÄÑáÅ®Ì¬¶È£¬¾¡¹ÜËû×Ô¼º²¢Ã»ÓÐÕâ¸öÒâÊ¶¡£´ó¼Ò»áÓÐÕâÖÖÇé¿öÂð£¿"
Î´×¢Ïú	['2020-12-01 22:28:03']	ÓÐ£¬ËùÒÔÏÖÔÚ²»ÁªÏµÁË£¬¹þ¹þ¹þ¹þ¹þ¹þÆäÊµÒ²Í¦ºÃµÄ£¬Èý¹Û²»Í¬°ÕÁË£¬ÎÒºÍÆ½È¨ÏÉ×Ó¶¼²»ÄÜ¹²´¦ÁË
aaaaaaaaanna	['2020-12-01 22:29:20']	ÎÒÒÑ¾­ºÍ¡°ºÃÍæµÄ¡±ÄÐÉú¶Ï¾øÁÄÌì¹ØÏµÁË£¬Ò»ÁÄÌì¾Í±»Îü?±ØÒªÊ±Éç½»¼û¸öÃæ¡£²»ÓÃ¸úËûÃÇÁÄÕâÐ©£¬¶®ÊÇ²»¿ÉÄÜ¶®µÄ£¬Ò»Ëµ¾ÍÊÇÄã¼«¶Ë¡¢²»ÀíÖÇ¡¢ÏëÕ¼ÓÐ¸ü¶àºÃ´¦¡£
ÒÑ×¢Ïú	['2020-12-01 22:30:46']	ÓÐ£¬ÒÔÇ°ÀÏ¸øÎÒ´òµç»°£¬×Ô´ÓÎÒ¸øËû´«µÝÁËÅ®È¨Ë¼Ïëºó£¬ÒÑ¾­ºÜ¾ÃºÜ¾Ã²»¸øÎÒ´òµç»°ÁËhhhhh
Misandrist	['2020-12-01 22:32:10']	¿´ÁË¿ªÍ·¶ÙÊ±Ê§È¥°ÑÁÄÌì¼ÇÂ¼¿´ÏÂÈ¥µÄÓûÍû£¬ÎªÊ²Ã´¶¼Ã»ÓÐÌ¸¹ýÐÔ±ðÎÊÌâÃ»ÓÐÔÚÕâ·½Ãæ´ï³É¹²Ê¶£¨ÄÄÅÂÊÇ±íÃæÐÔµÄ£©¾ÍÉÏÉýµ½Öª¼º¸ß¶ÈÁË£¿£¿£¿ÊÇÎÒ¶ÔÖª¼ºÕâ¸ö´ÊµÄÀí½â²»µ½Î»£¿
aaaaaaaaanna	['2020-12-01 22:36:04']	¿´Õâ¸öÁÄÌìÊÇÔø¾­µÄ×Ô¼ºÁË£¬ÂÔÏÔ±°Î¢....ÄÐÉúÒ»¹ÉÀíÖÐ¿ÍµÄÎ¶µÀ£¬¶øÇÒ¡°²ÁÁÁÑÛ¾¦¡±ºÍ¡°Óöµ½Mr.right¡±Ò»Ö±ÊÇÈÝÒ×±»¹¥»÷¡¢ÈÝÒ××ÔÎÒ»³ÒÉµÄÈõµã¡£ÏÂ´ÎÖ±½Ó¡°²»ÏëÌ¸Áµ°®£¬²»Ïë½Ó´¥ÄÐÈË¡±Ë­ÄÜÄÎÄãºÎ
ºÚÒ¹µ½°×Öç	['2020-12-01 22:36:28']	Õâ²»µäÐÍÄÐÈ¨»°ÊõÂð£¬Æ½È¨Æ¤¶¼²»ÅûÁË£¬Ð¦ËÀ¡£
ßÇÀ²ßÇ	['2020-12-01 22:43:00']	ËµÊµ»° Ç°ÃæÎÒ¾õµÃÕâÄÐµÄ»¹ÓÐµãÀíÖÇ Ìáµ½ÄÌ²è£¿£¿ÎÒÃ»ÓÐÊÖÃ»ÓÐÇ®ÓÃËûÂò£¿wtf
ÌìÓÎÇåË®	['2020-12-01 22:51:03']	Æ«Ò»¸öÌâ£¬ÄãÃÇÎªÊ²Ã´»áÏßÉÏbattleÕâÖÖ»°Ìâ£¬ÎÒ¸Ð¾õÏßÏÂ½²¸üºÃ
ÈûÄÎ	['2020-12-01 22:53:34']	àÅ£¬ÒÔÇ°ÎÒÔÚÆ±È¦·¢¸ßp×ÔÅÄµÄÊ±ºò»¹Âù¶àÈËµãÔÞµÄ£¬ºóÀ´¿ªÊ¼ÔÚÆ±È¦Âî¹ùéª£¬¾ÍÖ»Ê£Å®ÉúÔÞÎÒÁË¡£¿ªÐÄ?
½­ºþÆ­×Ó	['2020-12-01 23:07:07']	¡­Äã±£»¤ºÃ×Ô¼º£¬±ð¸úòïµÄÆ½È¨Øö½¿ÆÞ´òÈ­£¬Ð¡ÐÄËüÃÇ±³ºó¸øÄãÊ¹°í×Ó£¬ÎÒÈÏÕæµÄ¡£
¼£²¿¾°Îá	['2020-12-01 23:18:14']	"ÎÒ¶Ô×ÅÎÒ¸ç¶¼´òÈ­µÄ?
ÎÒÄÇ´Î³öÈ¥Íæ£¬ÎÒ¸úËûËµÎÒÒ»¸öÈË³öÃÅÍæµÄÊ±ºòÎÒ²»¸ÒÌ«Íí³öÈ¥£¬ËûËµÅ®Éú¾ÍÊÇÂé·³£¬ÎÒ¾ÍÄÕÁË£¬ÎÒËµÊÇÒòÎªÄãÃÇÄÐÉúÌ«²»ÎÈ¶¨ËùÒÔ²Å»áÕâÑù£¬Ëû·´¹ýÀ´Ëµ¡°²»ÊÇ¡®ÎÒÃÇ¡¯ËûÃÇ¶¼ÊÇÀ¬»ø¡±"
½­ºþÆ­×Ó	['2020-12-01 23:22:49']	ÌÖÂÛµÄÎÊÌâÍêÈ«²»ÔÚÒ»¸öÎ¬¶ÈÉÏ°É£¬ËûÒ»Ö±ÔÚÇ¿µ÷ÄÐÅ®ÄÇµãÊÂ¶ù£¬±ðµÄËûÊÇ¸ÐÊÜ²»µ½µÄ¡£
ÎÂÈªµ°	['2020-12-01 23:31:38']	ÓÐÉ¶ºÃËµµÄ´¸¾ÍÍêÊÂÁË
¶¹ÓÑ¶º	['2020-12-01 23:58:57']	´ó¶àÊýÈËÏñËûÕâÑù¼Ù×°¶¼×ö²»µ½ÄãÒªÊÇ²»ÊÇºÍËûÍæµÄ±È½ÏºÃ£¬ËûÔç¾ÍÒõÑô¹ÖÆø¿ªÅç¿ªÊ¼³°·íÄã´òÈ­ÁË£¬£¬Õâ¸öÊÇÇ×Éí¾­Àú£¬ËùÒÔÄã²»±ØÏëÕâÃ´¶à£¬Ò²²»±ØÕæÇéÊµ¸ÐµÄºÍËûÍæÁËÒÔºó£¬Öª¼º¸üÊÇ²»±Ø¡£
ºÚ¶´Á¹²è	['2020-12-02 00:02:14']	ÎÒ×îºÃµÄÄÐÐÔÅóÓÑÊÇÎÒµÄÀÏÊ¦£¬È»¶øËäÈ»Ö±£¬µ«Ëû±È½ãÃÃ»¹½ãÃÃ¡­¶øÇÒ»ØÏëÁËÒ»ÏÂ£¬·ÇÅ®È¨µÄÄÐÐÔÎÒÒ»°ã¶¼»áÃôÈñÊ¶±ðÈ»ºó¾Ü¾øÉî½»
áû×Ó	['2020-12-02 00:03:31']	Ö»Òª¸úÎÒÁÄÌì¾Í±»ÎÒ½²µÀÀí½²µÃÑÆ¿ÚÎÞÑÔ£¬×îºóÖ»ÄÜÍ¬ÒâÎÒµÄÈ«²¿¹Ûµã
ÃîÃî×Ó	['2020-12-02 00:03:37']	×ÜÊÇÄÃÖ¥Âé´óÐ¡µÄÊÂËµÅ®ÐÔÓÐÓÅÊÆ£¬È»ºó±§×ÅÎ÷¹ÏËÀËÀ²»·ÅÊÖ£¬Ñ¡ÔñÐÔºöÂÔÅ®ÐÔÊÜµ½µÄÆçÊÓ£¬ÈÏÕæÌÖÂÛ¸ù±¾Ëµ²»Í¨
ÈýµãÊ®Îå	['2020-12-02 00:04:55']	ËûÔÚËµÊ²Ã´ºúÑÔÂÒÓï£¬ÈÃÒ»¸ö¼«¶ËÅ®È¨ÕßºÍ¼«¶ËÄÐÈ¨Õß½á»é´ï³ÉÆ½ºâ£¿»á³öÈËÃüµÄºÃÂð£¿
²ÜÈáÀí	['2020-12-02 00:10:56']	ÒÑ¾­·ÅÆúÍæµÄºÃµÄÄÐÐÔÅóÓÑÁË?
Èë½­ÆÏÌÑ	['2020-12-02 00:11:16']	¹Ûµã²»Ò»Ñù¾Í»¥Å¹£¬´òÍêÖ®ºó·¢ÏÖË­Ò²Ã»°ì·¨Ëµ·þË­£¬¾ÍÀ­µ¹£¬±íÃæÅóÓÑ¿ÉÄÜ¿´ÔÚÇéÃæÉÏÎ¬³Ö×Å£¬µ«ÊÇ¾àÀë¿Ï¶¨»á±äÔ¶£¬µÀ²»Í¬²»ÏàÎªÄ±¡£
Risu	['2020-12-02 00:12:32']	ºÍÒ»¸öÄÐÐÔÅóÓÑÁÄ¹ý£¬Ëû¾ÍºÜÃ÷È·µÄËµ£¬ÖÐ¹úÅ®ÐÔÔÚ±íÃæÉÏ¿´ÆðÀ´ºÃÏñµØÎ»¸ßÓÚÄÐÐÔ£¬µ«Êµ¼ÊÉÏÈÎÈ»ÊÜµ½ºÜ´óµÄÆçÊÓ£¬ÕâÖÖÇé¿öµ¼ÖÂÅ®ÐÔ¸üÄÑÎ¬È¨
¸¥ÂåÒÀµÂ	['2020-12-02 00:13:22']	ËµÒ»µãÄÌ²èÖ®ÀàµÄÖ¥ÂéÐ¡ÊÂ?Ò»Ìá¾ÍÒµÆçÊÓÉúÓý¸¶³öÕâÖÖ¾ÍÏûÊ§¡£»¹¹¤×÷µÄµØ·½Å®º¢×ÓÓÐÓÅÊÆ£¬Ê²Ã´Ê±ºòÄÐÅ®¶¼ÄÜ×öµÄ¹¤×÷¶¼ÓÅÏÈÂ¼È¡Å®Éú£¬¿¼ÊÔ¸øÅ®Éú½µ·Ö£¬º¢×Ó¶¼ÄÜ¸úÂèÐÕ£¬ÎÒ¾Í³ÐÈÏÅ®ÉúÓÐÓÅÊÆ¡£
Vivace	['2020-12-02 00:14:01']	Ö®Ç°ºÍÎÒÍæµÃºÜºÃÄÐÐÔÅóÓÑÎ¢ÐÅ´òÈ­£¬Ëû·´²µ£¬È»ºóÎÒÖ±½Óµç»°¹ýÈ¥¡°ÂîËû¡±£¨Ëû¾õµÃÊÇÂîµ«ÎÒ¾õµÃÎÒÔÚ½²µÀÀí£©£¬ºóÀ´¾Í±ä³ÉËû£º¡°ÎÒÇ°¼¸Ìì¿´ÁË¸öµçÓ°£¬ÄãÓ¦¸Ã»áºÜÏ²»¶¡£¡±ÎÒ£º¡°½²É¶µÄ£¿¡±Ëû£º¡°½²Å®È¨µÄ¡£¡±Ëû²»ÑáÅ®£¬µ«ÊÇ³¬ÑáÄÐ
Ñ°	['2020-12-02 00:20:05']	"¼«ÖÂÅ®È¨¶Ô±ê´óÄÐ×ÓÖ÷Òå£¿£¿£¿£¿£¿
Å®È¨²»ÊÇÄÐÅ®Æ½µÈÂð£¿£¿£¿£¿
Å®ÈËÒªÇóÄÐÅ®Æ½µÈ = ÄÐÈËÒªÇóÄÐÈËÊ×Î»£¿£¿£¿£¿
ÕâÑùµÄÄÐÉúÒ²ÄÜËãÖª¼ºÂð¡£¡£¡£
¶øÇÒÏÖÔÚ¿´ºÜÃ÷ÏÔÄã±È½ÏÇ¨¾ÍËû£¬±ðÉµÁË½ãÃÃ£¬ËûÆäÊµºÜ¿ÉÄÜÖ»ÊÇ°ÑÄãµ±±¸Ì¥¡£¡£¡£¡£
Èç¹ûÕæµÄÊÇºÃÅóÓÑµÄ»°£¬¶à¶àÉÙÉÙÊÔÊÔ»»Î»Ë¼¿¼ÎªÉ¶ÄãµÄÏë·¨ºÍËû²»Ò»Ñù°É¡£"
11¡±	['2020-12-02 00:20:50']	ËµÆðÀ´ºÜÉú²Ý£¬ÎÒµÄÐÔ±ðÒâÊ¶ÊÇ±»ÎÒÍæµÃºÃµÄÄÐÐÔÅóÓÑÆÕ¼°µÄ?È»ºóÎÒ¾­ÀúÁËÇïÕÐÖ®ºó¾Í³öÊ¦±ä¡°¼«¶ËÅ®È¨ÁË¡£ÎÒ¸úÎÒÍæµÄ×îºÃÅ®ÐÔµÄÅóÓÑ·´¶øÔÚÐÔ±ðÎÊÌâÉÏÃ»·¨´ï³É¹²Ê¶ Ã¿´ÎËµÆðÀ´¶¼ÒªÉúÆø£¬ÉÏ´ÎcpÂþÕ¹jkÍµÅÄËý»¹¾õµÃÊÇÅ®ÉúµÄ´í¡£¡£¡£ºóÀ´ÎÒ·¢ÏÖÎÒÃÇ²»Ö¹ÕâÒ»¸öÎÊÌâÉÏÈý¹Û²»ºÏ£¬ÂýÂý¾Í²»ÔÙÒ»ÆðÌÖÂÛÈËÉú´óÊÂÁË£¬¹ØÏµÂýÂýÔ¶ÁË¡£¡£ÎÒ¾õµÃÈý¹Û²»ºÏµÄ»°£¬Ê¼ÖÕÖ»ÄÜµ±¸ö·¹ÓÑ£¬ÓÎÏ·´îµµÖ®ÀàµÄ°É
½­ºþÆ­×Ó	['2020-12-02 00:21:16']	Ëû»°ºÃ¶à£¬ÊÇ¾õµÃÄÜÈÃÄã´ÓËûÄÇÀïÑ§µ½Ê²Ã´Âð£¿
Î´×¢Ïú	['2020-12-02 00:23:09']	ÓÐÅ®È¨ÒâÊ¶µÄÁÄÌì£¬Ã»ÓÐµÄ»°²»ÁÄ£¬Ö»±£³ÖÅ¼¶ûµÄÁªÏµ
ÑîÓ¢ÍÕÍÕ	['2020-12-02 00:30:13']	ËûÑÛÀïµÄÓÅÊÆÊÇÂòÄÌ²èºÍÐ¡ÁãÊ³£¿ËûÒ»ÌýÄãËµÒµ¼¨ºÍÉýÖ°¾Í²í¿ª»°Ìâ£¿Õâ²ÛµãÌ«¶àÁË£¬ÎÒÏëÂî¶¼ÎÞ´ÓÏÂ¿Ú
undefined	['2020-12-02 00:30:21']	ÎÒ¾õµÃÄãÕâ¸öÅóÓÑ±¾ÖÊµ¹ÊÇ²»»µ£¬ÒòÎªËûÒ»Ö±ÔÚÄÐÐÔµÄ½Ç¶È£¬²»ÌØÒâ¹Ø×¢Å®È¨µÄ»°£¬È·Êµget²»µ½¡£ÏñÕâÑù²»ÌÖÂÛÏà¹Ø»°Ìâ¾ÍºÃÁË
ÖÜÒ²yeah	['2020-12-02 01:07:56']	Ö±½Ó¾ø½»ÁË
ÎûÎûÈÂÈÂ	['2020-12-02 01:10:24']	ÄãÕâ¸öÅóÓÑÔÚÄãÒ»Ëµµ½ÉýÖ°¼ÓÐ½ÕâÖÖ¹Ø¼üÐÔÀûÒæÉÏ¾Í¹Ë×óÓÒ¶øÑÔËûÁË¡­¡­
nosferatu	['2020-12-02 01:57:37']	¸úÖÜÎ§ÄÐµÄÖ»ÁÄ°®ºÃ»Ø±ÜÐÔ±ð»°Ìâ£¬±ÈÈçÁÄÕþÖÎ×Ú½ÌÐ¬¶ú»úµçÄÔÅäÖÃÃ÷ÐÇ°ËØÔÐ¡³èÎï»òÕßÊéÓ°ÒôÕâÖÖ£¬Ö»ÒªÏëÅÜÌâÓÐµÄÊÇ·¨×Ó
³Èlifeè²	['2020-12-02 02:13:35']	ÈÃËû¹öÁË
N	['2020-12-02 02:20:33']	½²ÕæµÄ£¬ºÜ¶àÄÐÉú¶¼ÊÇ×ìÉÏËµ×Ô¼ºÊÇÆ½È¨»òÕß°ïÅ®ÐÔËµ»°£¬ÓÐÒ»ÖÖÏë´òÈëÅ®ÉúÄÚ²¿µÄ¸Ð¾õ£¬¿ÉÏ§ËûÃÇ¸ù±¾Ã»ÓÐÕæÕýÀí½â¹ý£¬×ÔÈ»×°µÄ²»ÏñÁË£¬ÎÒºÍÅóÓÑÖ®Ç°Íæ¶ùµÄºÃµÄÄÐÉúÆ½Ê±Ò»¿ÚÒ»¸öÅ®ÉúÄÑ£¬×ðÖØÅ®Éú£¬µ±È»ËûÒ²ÊÇÕâÃ´×öµÄ£¬ËùÒÔ²ÅºÍÎÒÃÇÍæ¶ùµÄºÃ£¬ºóÀ´¾Í¿ªÊ¼Ö÷¶¯Ì¸Å®È¨£¬È»ºó¾ÍÒÔÀíÖÐ¿ÍµÄ½ÇÉ«·ÖÎöÒ»²¨£¬¿ÉÄÜ¾õµÃ×Ô¼ºÌØË§°É£¬ÎÒºÍÎÒÅóÓÑËµËû²»ÊÇ´À£¬¾ÍÊÇ»µ£¬×°nm£¬ÏÖÔÚÎÒÃÇÒÑ¾­²»ºÍËûÁªÏµÁË?
³þçü	['2020-12-02 08:19:46']	ÎÂºÍÅÉÏ´ÄÔÊõ¡£×Ö×Ö¾ä¾ä¿´ËÆÀíÖÇ£¬ÆäÊµ¾ÍÊÇ¼ÈµÃÀûÒæÕß²»½öÎÞ¶¯ÓÚÖÔ£¬»¹Òª´ÓÑÔÓïÉÏÊ¤ÈËÒ»³ï¡£ÄÐµÄ²¢²»ÊÇÆÕ±é×ÔÐÅ£¬¶øÊÇÃæ¶ÔÅ®ÈËµÄÊ±ºòÆÕ±é×ÔÐÅ£¬¾õµÃÅ®µÄºÜÈÝÒ×±»ºåÆ­¡­¡­Ëû²»ÑáÅ®£¬ËûÃÇÖ»ÊÇ¶ÔËùÎ½µÄÀûÒæ¸ß¶ÈÃô¸Ð£¬Ò»±­ÄÌ²è£¬Ò»µãÁãÊ³¶¼ÒªÄÃ³öÀ´Ëµ¹þ¹þ¹þ¹þ£¬ÄãÆ·Æ·ºÃ²»ºÃÐ¦
·ÙÇÙÖóº×	['2020-12-02 08:36:39']	ÔõÃ´ËµÄØ£¬ÓÐ·Ç³£×ðÖØÅ®ÐÔµÄÄÐÐÔÅóÓÑ£¨¶øÇÒÈ·Êµ²»ÊÇ×°µÄ£©£¬¾ÍÁÈÁÈÊý¸ö
·È»È¥ÐÐ	['2020-12-02 09:22:23']	¶ÔÃæÖ±½ÓÀíÖÐ¿Í¡£ÖÏÏ¢¡£
January	['2020-12-02 10:26:12']	ÎÒÍæµÄºÃµÄÄÐÐÔÅóÓÑÒ²´òÈ­£¬Ã¿ÌìºÍÎÒÒ»ÆðÂîòåòï?
Ã÷Ã÷	['2020-12-02 10:41:44']	Ì¸µ½ÉýÖ°¼ÓÐ½£¬Ëû¾Í²»Ëµ»°ÁË£¬Ö»ÖªµÀËµÊ²Ã´ÄÌ²èÁãÊ³£¬ÄÑµÀÅ®ÈËÊÇ³èÎïÂð£¿»¹ÐèÒªÍ¶Î¹
Rene»Ò»ú	['2020-12-02 11:02:33']	ÓÐ£¬ÁÄ²»ÏÂÈ¥Ö»ÄÜ¾ø½»ÁË
ÒÑ×¢Ïú	['2020-12-02 12:35:14']	¹þ¹þ¹þ¹þ¹þ¹þºÜ°ô£¡ÎÒ¸øËûËµÁËÒ»¶Ñ£¬ËûÒ»Ö±ÀÏÊµÌý×Å£¬¹À¼ÆÊÇÊÜ¾ªÁË?
cgn	['2020-12-02 12:59:30']	¿´ÁË¼¸ÕÅ¾Í¸Ð¾õ¡°ÕâÒ²ÄÜ×öÅóÓÑ£¿¡±ÕâÖÖÏë·¨ÒªÃ´ÊÇÌ«´À¿´²»Ã÷°×Éç»áÏÖ×´£¬ÒªÃ´ÊÇÌ«¼¦Ôô¾õµÃËùÓÐÈË¶¼Ç·Ëû£¬Á½ÖÖÇé¿ö¶¼±»ÎÒÅÅ³ýÔÚÅóÓÑ·¶Î§ÄÚÁË£¬ÓÐÈËÕâÃ´ºÍÎÒËµ»°ÎÒÖ»»áÈÃËû¹ö_(:§Ù¡¹¡Ï)_
¹Ï²è	['2020-12-02 17:44:12']	ÆÕÍ¨ÅóÓÑ?²»ÊÇºÜÓÐÍ¬ÀíÐÄ£¬²»Àí½â×ÔÉ±µÄÈËÎªºÎ×ÔÉ±¡£ÔÚÐÔ±ðÆçÊÓÎÊÌâÉÏ¶ÔÅ®ÉúÓÐÒ»¹É¼ÈµÃÀûÒæÕß¿ÚÍ·ËµËµµÄÍïÏ§¡£´ó¸Å¿ì²»ÁªÏµÁËhhh
ÆßÁ½	['2020-12-02 18:13:58']	Ôø¾­ÓÐ¡£×îºóÊÇ±¾¼¤½øÅ®È¨ÎÞ·¨ºÍÎÂºÍÄÐÈ¨×öÅóÓÑ
ËÄ´úÉöÑ×ÅáÖéãù	['2020-12-02 20:14:13']	Ã»ÓÐ¡£¡£¡£
ÌïÌï	['2020-12-02 21:01:14']	ÎÒÓÐ¸öÄÐÐÔÅóÓÑÏ²»¶¸ø°ì¹«ÊÒÐ¡½ã½ã´øº¢×Ó¡­
²»ÏëËµ»°	['2020-12-02 23:00:45']	µÀ²»Í¬²»ÏàÎªÄ± ÎÒÒ²³¹Ò¹ºÍÄÐÐÔÅóÓÑ½»Á÷¹ý ÎÒ¾õµÃÓÑÒê¿ÉÒÔ¸¡ÓÚ±íÃæ Èç¹ûÒ»¶¨Òªêþ³¶Ã÷°×¾Í»á¶Ï½»
´ò¿¨ *ÎÒÃÇÒªÊÖÀ­ÊÖÏòÇ°ÅÜ ¸Ä±äÕâÒ»ÇÐ		
ö­ö­Ò¹Óê	['2020-11-29 09:01:31']	"*±êÌâÊÇ½ñÈÕÏÒ×ÓËßÖì¾üÓÐ¸Ð
¸üÐÂ£º
12.2 7.08 hour
ÕâÁ½Ìì·¢ÉúÁËÐí¶àÂÒÆß°ËÔãµÄÊÂÇé
¶ª¶«Î÷°¡ ºÍ¼ÒÈË³³¼Ü°¡
µ«ÏëÏëÅ¬Á¦µÄ¶¯»ú 
ÏëÏëÏ£Íû´ÓÕâ¸öÔã¸âµÄÊÀ½ç³å³öÒ»Æ¬ÌìµÄÄ¿±ê
¾ÍÓÖ³äÂúÁË¶¯Á¦
12.1 8.93 hour
·¢ÉúÁËÒ»Ð©ºÜ²»¿ªÐÄµÄÊÂÇé
Ï£Íû¹ýÁ½ÌìºÃÒ»µãÎÒ¿ÉÒÔ½²³öÀ´
11.30  7.20hour
ÉÏÎçºÜÆðµÃÔçºÜÀ§ µ«ÊÇÖÐÎçÕÒÀÏÊ¦¸´ÅÌÉÏÒ»¿Æ¿¼ÊÔ¾í×ÓºóÁ¢¿Ì¾«ÉñÁË
ÏÂÎçºÍÍíÉÏ»¹OK
µ«Ð§ÂÊ»¹ÊÇ¿ÉÒÔ¼ÌÐøÌá¸ßµÄ
11.29   5.81hour
ÍíÉÏÀ§µ½ãÂ Ô¤ÆÚ½ø¶È²îÁËºÃ¶à
Ò»¸ö¿ÆÄ¿¸´Ï°µ½ºóÆÚµÄ¾ëÌ¬ÆÚ´ó¼Ò¶¼ÔõÃ´½â¾öµÄ°¡?¾Í¿´µ½¶¼ºÜÊìÏ¤ µ«ÕæµÄ±³²»Ò»¶¨ºÜÊìÁ·_(:_¡¹¡Ï)_
¡ª¡ª¡ª¡ª¡ª¡ª¡ª¡ª¡ª¡ª¡ª¡ª¡ª¡ª¡ª¡ª¡ª¡ª¡ª
Ò»¸ö¼ÇÂ¼Ã¿ÌìÑ§Ï°Ê±¼äµÄÌû×Ó
Ï£Íû×Ô¼º¿ÉÒÔÑø³É¼°Ê±»Ø¹ËµÄÏ°¹ß£¡
±³¾°£º·¨±¾ÈýÄê¼¶ ÕýÔÚÆÚÄ©¸´Ï°½×¶Î
º®¼Ù¾Í¿ªÊ¼¿¼ÑÐ±¸¿¼ Ä¿±êÊÇpku¹ú¼Ê¾­¼Ã·¨£¡¸ã¸ö´óµÄ£¡£¨±Ï¾¹·¨Ñ§ÊÇÕæµÄ¾í£¬±¾¿ÆÖ»ÊÇÀí¹¤ÀàÄ©Á÷211£¬·¨Ñ§»·¾³²»Ì«ºÃ£©
Ã¿Íí·ÅÖÖÊ÷ºÍNow then
´ó¼Ò¿ÉÒÔÀ´ÕâÀï½»Á÷Ñ§Ï°£¡ÌÖÂÛÅ®È¨ÎÊÌâ£¡
£¨°²Àû´ó¼ÒÒ»¸öÖ±²¥£¡ÓÐ¹Ì¶¨µÄÁåÉùºÍÊ±¼ä¹æ»®£¬ºÜÊÊºÏ×Ô¼ºÑ§Ï°£¡£©"
10ºÅ±±¼«±´	['2020-11-29 14:01:53']	"½ãÃÃÎÒÀ´À² Ò»ÆðÑ§Ï°¡«
£¨Õâ¸ö×ÔÏ°ÊÒºÃ°ô£¡"
Stella	['2020-11-29 14:17:08']	ÎÒÏëÎÊÏÂÖÖÊ÷ÕæµÄÓÐÓÃÂð?¿´ÆðÀ´Ã»É¶Ô¼ÊøÁ¦µÄÑù×Ó
misogyny	['2020-11-29 15:18:13']	Ö±½ÓÓÃ·¬ÇÑtodo°É ÓÐÉÈÐÎÍ¼
ö­ö­Ò¹Óê	"['Â¥Ö÷', '2020-11-29 22:47:06']"	È·ÊµÖ»ÄÜÔ¼ÊøÊÖ»ú?µ«ÁÄÊ¤ÓÚÎÞ°É ÓÐµÄÊ±ºòÎÒ»áÓÃËüÈÃÎÒ¼°Ê±·ÅÏÂÊÖ»úÕâÑù
ö­ö­Ò¹Óê	"['Â¥Ö÷', '2020-11-29 22:48:00']"	·¬ÇÑÒ²ÓÃ¹ý µ«ÊÇËæ»úÍ¼ÓÐµãÂÒ ×Ô¼ºÉè¶¨ÓÖÓÐµãÀÁ?ËùÒÔÕâÑù×éºÏÁËÒ»ÏÂ¡«
ö­ö­Ò¹Óê	"['Â¥Ö÷', '2020-12-02 22:51:06']"	¸ø×Ô¼ºdd ½ñÌìÏÒ×Ó¿ªÍ¥ ÕæµÄºÜ¸ÐÈË
Çó½¨Òé£¡±ÏÒµÉú¿¼ÑÐµÄµÀÂ·ÎÊÌâ£¡		
Ë«»÷666	['2020-12-02 18:10:32']	"ÎÒÊÇ³¤É³Ä³211´óÑ§2021Äê6ÔÂÕýÊ½±ÏÒµµÄÓ¦½ìÉú¡£»á²Î¼Ó½ñÄêÄêµ×µÄ¿¼ÑÐ¡£ÒòÎª¿¼ÑÐÑ§Ð£ºÍ×¨ÒµÊÇÎÒ·Ç³£·Ç³£Ï²»¶µÄ£¬ÎÒÊÇ·Ç³£ÏëÈ¥ÄÇÀïÉÏÑ§µÄ£¬Òò´ËÎÒ²»»áÒ»Õ½ÍòÒ»Ã»¹ý¾Í²»¿¼ÁËµÄ£¬ÎÒ»¹»á¼ÌÐø¿¼¡£ÄÇÃ´¾Í»á³öÏÖ¼¸¸öÑ¡Ôñ¡£ÎÒµÄ¼ÒÍ¥¾­¼ÃË®Æ½Ð¡¿µ£¬¸¸Ä¸²»×Å¼±ÎÒ³öÈ¥×¬Ç®£¬ÎÒÂèÂèËµ¼ÙÈçÎÒÒª¼ÌÐø¿¼Ò²Ö§³ÖÎÒ£¬µ«¿ÉÄÜÈ«Ö°±¸¿¼ÏûºÄ¼ÒÀïµÄÇ®ÎÒ×Ô¼ºÐÄÀï»á¹ýÒâ²»È¥¡£

ÒÔÏÂ¼¸¸öÑ¡Ïî´ó¼ÒÄÜ¸øÎÒµã½¨ÒéÂð

1.·ÅÆúÓ¦½ìÕÒ¹¤×÷µÄÐ£ÕÐ£¬Ö±½ÓÈ«Ö°±¸¿¼£¬ÓÐ³ä·ÖµÄ¸´Ï°Ê±¼ä¡£È±µãÊÇÐÄÀíÑ¹Á¦´ó¡£

2.´ºÕÐÕÒÒ»·ÝÖÐµÈÑ¹Á¦£¬Ð½×Ê²»¸ßµÄÕýÊ½¹¤×÷¡£±ÈÈçÎÄÔ±¡¢¾çÔº³¡Îñ¡£ÓÅµãÊÇÓÐÒ»¶¨Ê±¼ä±¸¿¼£¬²¢ÇÒÕýÊ½¹¤×Ü±ÈÊµÏ°ºÃÒ»µã°É£¬Ò²ÄÜ»º½âÐÄÀíÑ¹Á¦¡£È±µãÊÇÐ½×Ê²»¸ß£¬¸¶³öÊ±¼ä¹¤×÷Õ¼ÓÃÒ»¶¨µÄ±¸¿¼Ê±¼ä¡£µÈµ½2021Äê9¡¢10ÔÂ´ÇÖ°È«Ö°±¸¿¼¡£

3.ÕÒÒ»·ÝÈç×Ö½Ú¡¢ºþÄÏ¹ãµçÕâÑù´ó³§µÄÊµÏ°£¬×öÔËÓª¡¢ÈËÊÂµÈµÈ¡£996£¬×ö3¸öÔÂ¾Í×ß¡£È±µãÊÇÐ½×ÊµÍ£¬ÊµÏ°ÆÚ¼äÃ»Ê±¼ä±¸¿¼£¬ÓÅµãÊÇ´ó³§¹â»·£¬Ð´ÔÚÂÄÀúÉÏºÃ¿´¡£

4.¸ãµãÇ®£¬¹¤×Ê8k£¬Å×È¥Éú»îÃ¿¸öÔÂ¾»×¬4k¡£ÔÚ2021Äê9ÔÂÇ°»ðËÙÀë¿ª£¬Èç·¿²úÖÐ½é¡£È±µãÊÇ996£¬±¸¿¼Ê±¼äÉÙ£¬²¢ÇÒÏúÊÛÖÐ½éÃûÉù²»Ì«ºÃ¡£ÓÅµãÊÇÄÜÑ¸ËÙ¸ãµ½Ç®£¬²¹ÌùÎÒ±¸¿¼ËùÐèµÄ¾­·Ñ¡£
¼ÓÈë 985FIVEÍÑÀ§¼Æ»® Ð¡×é¼´¿ÉÍ¶Æ±
Çó»ùÓÚÉú»î¾­ÑéµÄÀíÐÔ½¨Òé£¨×î¶àÑ¡2Ïî£©
25ÈË²ÎÓë ¡¤ ¾àÀë½áÊø»¹ÓÐ 6Ìì18Ê±2·Ö
1 È«Ö°±¸¿¼
2 ´ºÕÐÖÐµÈÕýÊ½¹¤×÷¸É5¸öÔÂ
3´ó³§ÊµÏ°996¸ÉÈý¸öÔÂ
4¿ìËÙ¸ãÇ®996¸ÉÈý¸öÔÂ
¹ÛÍû
Í¶Æ±
Í¶Æ±ºó¿É²é¿´½á¹û"
Î°´óµÄ·ÖÄ¸	['2020-12-02 18:14:25']	"ÄÜÔçµãÉÏ°¶¾ÍÔçµã£¬½¨ÒéÈ«Ö°±¸¿¼
ÎÒ½Ì¿¼ÑÐµÄ£¬·ÇÈ«Ö°Ì«¿¼ÑéÈËµÄ×ÔÂÉ£¬ºÜ¶àÑ§ÉúÔÚÊ®ÔÂÊ®Ò»ÔÂ»á·ÅÆú
Äã°ÖÂè²»È±ÕâµãÇ®£¬²»ÒªÀÏÏë×Å¶Ô²»ÆðÉ¶É¶µÄ£¬ÄãÔçµã¿¼ÉÏºÃºÃÑ§Ï°¾ÍÄÜ²¹»ØÀ´£¬ÆäÓàµÄÑ¡ÔñÄãÒªËµÕæµÄµÚÒ»Äê²îµãÔËÆø£¬ÔÙÑ¡²»³Ù"
Ë«»÷666	"['Â¥Ö÷', '2020-12-02 18:17:01']"	ºÃ£¡£¡Ð»Ð»£¡£¡
¶ñÄ§ÍÃ×Ó	['2020-12-02 18:18:32']	ÕâÂíÉÏÒª¿¼ÊÔÁË°É~ÇëÄã²»ÒªÏëÕâÐ©ÍËÂ·£¬ÏëÁË×Ô¼ºÇ±ÒâÊ¶Àï¾Í»áÓÐ£¬»¹ÓÐÃ÷Äê¡£ÏÖÔÚ¾ÍÈ«ÐÄÈ«ÒâµÄ¿¼ÊÔ¡£¿¼ÍêÊÔÔÙÏëÕâÐ©²»³åÍ»µÄ¡£µÚÒ»ÄêÕæµÄÊÇ×îÈÝÒ×µÄÒ»ÄêÁË~
MµÄÐÂÉú»î	['2020-12-02 18:20:52']	"Èç¹ûÊÇÎÄ¿ÆÉú ²»ÐèÒª¿¼ÑÐ
Èç¹ûÊÇ¹¤¿ÆÉú ¿¼
Ç°ÕßÄãÃ»ÓÐÑ§ÊõÈÈÇéµÄ»° ¿¼ÁËÒ²Ö»ÊÇÔÝ»º¾ÍÒµ
¹¤¿ÆÉúË¶Ê¿±ÏÒµ³ýÁËËÄ´óÌì¿Ó¹¤×Ê·­±¶"
ÒÑ×¢Ïú	['2020-12-02 21:53:45']	¹¤¿ÆÒ²ÏÈ¿´¿´±¾¿Æ±ÏÉè×öµÃÔõÃ´Ñù°É¡­¡­ÎÒ±ß×ö±ÏÉè±ß·ÅÆú¿¼ÑÐ×ªÐÐÁË¡­¡­
°×¾®¹·µ°	['2020-12-02 22:03:36']	¶× Í¬ÑùµÄÀ§»ó?
ÔõÃ´ÈÃ×Ô¼º±äµÄ¸üaggressive£¿		
ÎÒÊÇÐ¡Óî	['2020-12-02 19:57:13']	"rt¡£
ÕæµÄºÃÏÛÄ½ÄÇÐ©ÐÔ¸ñ»ý¼«Ç¿Ó²£¬¸ÒËµ»áËµµÄÈË°¡¡£"
¶É±ßÍÃáÌ×Ó	['2020-12-02 19:58:19']	¶à¸ø×Ô¼ºÒ»µã»ý¼«µÄ°µÊ¾°É£¬¾­³£¿ä¿ä×Ô¼º Óöµ½ÊÂÇé¶àÕÒÕÒ±ðÈËµÄÔ­Òò?
ÔÆËæÑÅ	['2020-12-02 19:59:23']	?
Ð¡¹Ãni	['2020-12-02 20:03:15']	ÐÔ¸ñÇ¿ÈõÒ²¾ÍÊÇ±íÃæÉÏµÄ£¬ÕæÕýÓÐÀûµÄÊÇ×Ô¼ºµÄÐÄÑÛÓÐ¶à´óµÄÉîÇ³£¬Õâ²ÅÊÇ»ìÊÀµÄ¹Ø¼üÄØ¡£
·È»È¥ÐÐ	['2020-12-02 20:04:39']	ÊÜµÄÉËº¦¶àÁË Ò²¾Í¸ÕÇ¿ÁË
¾ýÏ§Á¹	['2020-12-02 20:05:00']	ÎÒ¾õµÃ¿ÉÒÔÂýÂýÀ´£¿ÎÒ¾ÍÊÇ´ÓÄÚÏòµ½Ëµ»°ÉùÒô¶¼²»¸Ò´óÉùµ½ºóÃæÔÚ¼¸Ç§ÈËÃæÇ°ÑÝ½²µÄ
ÎÒÊÇÐ¡Óî	"['Â¥Ö÷', '2020-12-02 20:06:50']"	µ«ÊÇÄÇÐ©´ÓÀïµ½Íâ¶¼¸ÕµÄ²»ÐÐ£¬¶øÇÒÂß¼­ºÜÇåÎú£¬ºÜ¼á¶¨×Ô¼ºµÄ¹ÛµãµÄÈËÕæµÄºÜÈÃÈËÅå·þ°¡¡£
ÎÒÊÇÐ¡Óî	"['Â¥Ö÷', '2020-12-02 20:07:06']"	ÍÛÈû£¬ÄÇÌ«Å£ÁË£¡
ËÄ´úÉöÑ×ÅáÖéãù	['2020-12-02 20:08:23']	È¥¡°³³¼ÜÃ»ÓÐ·¢»ÓºÃ¡±×é¿´¿´Âð?ÎÒÔÚÄÇÀï»ýÀÛÁËºÃ¶à»Øí¡µÄ»°£¬²»¹ýÎÒÒ»Ö±ºÜaggressive?
ÈûÄÎ	['2020-12-02 20:08:50']	¶àºÍaggressiveµÄÅóÓÑÍæ£¬¶àºÍ±çÂÛ£¬ÂýÂý¾Í»á±»Ó°ÏìµÄ
ÎÒÊÇÐ¡Óî	"['Â¥Ö÷', '2020-12-02 20:09:17']"	ÄÇ¸ö×éµ±Ê±xdz×é³¤¸ãÊÂµÄÊ±ºòÎÒ¸øÍËÁË
ËÄ´úÉöÑ×ÅáÖéãù	['2020-12-02 20:10:06']	ÕâÑù?£¬
ÎÒÊÇÐ¡Óî	"['Â¥Ö÷', '2020-12-02 20:11:37']"	ÏÈ¸´Ï°È¥ÁË£¬¸Ï²»ÉÏ»Ø¸´´ó¼Ò£¬Ã÷Ìì¿¼ÍêÔÚºÃºÃË¼¿¼Ò»ÏÂÕâ¸öÎÊÌâ¡£
Ð¡¹Ãni	['2020-12-02 20:12:02']	¸ÕÊÇÒòÎªóÆ¶¨×Ô¼ºÏë·¨¸ú¹Ûµã£¬²¢ÇÒ×ÔÎÒÒâÊ¶·Ç³£Ç¿´ó£¬ÓÐÓÂÓÐÄ±ºÜÀ÷º¦£¬µ«ÊÇÎÒ×ö²»µ½£¬Ã»Õâ¸öÄÜÁ¦£¬µ±È»ºÜÅå·þÕâÑùµÄÅ®ÈË¡£
Sunner	['2020-12-02 20:45:11']	»ØÏë×Ô¼ºÖ®Ç°aggressiveµÄË²¼ä ´òÆÆ×Ô¼º¿¹¾ÜaggrrssiveµÄÐÄÀïèäèô
»ÒÔ­°§	['2020-12-02 20:54:52']	¸öÈË¸Ð¾õÔ½×ÔÐÅÔ½¿ÉÒÔaggressive£¬¸ù±¾ÉÏ»¹ÊÇ×Ô¼º¸üÇ¿´óÁË
lin¡­	['2020-12-02 21:05:42']	µ«ÊÇaggressive »áºÍºÜ¶àÈË¶¼ÕâÑù¡£ÎÒºÍÄÐÅóÓÑÀÏÕâÑù ·ÖÁË¡­¡­ ÐÄËé ÎÒ¿ØÖÆ²»×¡
Mistarille	['2020-12-02 22:03:18']	½â·ÅÌìÐÔ£¬×öÒ»Ð©³ö¸ñµÄÊÂÇé£¬±ÈÈçºÈ¾ÆÅÝ°ÉÌÓ¿Î£¨ºóÀ´·¢ÏÖÉ¶ÊÂÃ»ÓÐ£©£¬+±Æ×Ô¼º¿ª¿Ú£¬Êä³ö¹Ûµã
ÃÀÑÐdeferµ³´ò¿¨		
848	['2020-11-18 00:47:48']	"´òËãÒÔºó¾ÍÔÚÕâÀï¼ÇÂ¼ÎÒµÄÉú»îÀ²
ÓÐÒ»²¿·ÖµÄ´ò¿¨ÔÚÔ­ÌûÆÀÂÛÇø£¬ÒÔºó¾ÍÀ´ÕâÀïÀ²¡«¡£ËäÈ»ÈË²»¶à£¬µ«ÊÇ´ó¼ÒµÄ¹²ÃùºÍ¼ÛÖµ¹Û¸ü¼ÓÆõºÏÒ»Ð©¡£
985·ÏÎïÒý½ø¼Æ»®111710¸öfive
ÃÀÑÐdeferµ³µÄ¿¼ÑÐÖ®Â·
Ä¿±ê£ºÍ¬¼ÃÉÏº£´´ÒâÉè¼ÆÑ§Ôº ×¨Òµ£º²úÆ··þÎñÌåÏµÉè¼Æ ÕþÖÎÄ¿±ê·ÖÊý£º6...
¡ª¡ª¡ª¡ª¡ª¡ª¡ª¡ª¡ª¡ª¡ª¡ª¡ª¡ª¡ª¡ª¡ª¡ª¡ª¡ª¡ª
ÒÔÏÂÊÇÔ­ÌûÄÚÈÝ£º
¡¾Ä¿±ê¡¿£ºÉè¼ÆÑ§Ôº
¡¾×¨Òµ¡¿£ºPSSD
¡¾ÕþÖÎÄ¿±ê·ÖÊý¡¿£º68·Ö£¨ÍùÄê¹ýÏß55-60£©
¡¾Ó¢ÓïÄ¿±ê·Ö¡¿£º70·Ö£¨ÍùÄê¹ýÏß·Ö65·Ö£©
¡¾×¨Òµ¿ÎÒ»£¨Ê·ÂÛ£©Ä¿±ê·Ö¡¿£º90·Ö£¨¹ýÏß80-85·Ö£©
¡¾×¨Òµ¿Î¶þ£¨¿ìÌâ£©Ä¿±ê·Ö¡¿£º110·Ö£¨¹ýÏß100-110·Ö£©
¿¼ÑÐÊ±¼ä£º12.26ÈÕ-12.27ÈÕ
²¹³ä£ºÍù½ìÉÏ°¶·ÖÊý
Ó¢Óï+ÕþÖÎÓ¦´óÓÚ140
Ê·ÂÛ£º100-110
¿ìÌâ£º110-130
½ñÄê¼Æ»®ÕÐÉúÄ¿±ê£ºPSSD+»·Éè=7ÈË
¡ª¡ª¡ª¡ª¡ª¡ª¡ª¡ª¡ª¡ª¡ª¡ª¡ª¡ª¡ª¡ª¡ª¡ª¡ª¡ª¡ª
½ØÖ¹µ½11.17ºÅµÄ¸´Ï°½ø¶È£º
ÕþÖÎ£ºÐìÌÎÇ¿»¯°àÍø¿Î+1000Ìâ+Ð¤°ËÇ°ÈýÌ×
Ó¢Óï£ºÕæÌâ×öµ½ÁË2013Äê£¬Íùºó´òËã×öÈ«Ì×µÄ¾í×Ó¡£ÔÄ¶ÁÎÈ¶¨´í4¸ö£¨×î½üÔÚ³¢ÊÔÌÆ³ÙµÄ·½·¨£¬¹ûÈ»¿¼ÑÐÓ¢ÓïºÍÑÅË¼Ë¼¿¼µÄ·½Ê½»¹ÊÇ²»Ò»Ñù£¬Ö®Ç°Ò»Ö±¸É×öÌâ£¬Ã»×¢Òâ¿¼ÊÔ¼¼ÇÉ£©
Ê·ÂÛ£º¹ýÁËÒ»±é¹¤ÒµÉè¼ÆÊ·+Éè¼ÆÑ§¸ÅÂÊ£¬×öÁËÕæÌâ2005-2019£¬×Ü½áÁËÒ»Ð©¹Ø¼ü¸ÅÄî
¿ìÌâ£º´Ó¹úÇì¿ìÌâ°à»ØÀ´Ö®ºó¾ÍÃ»¸´Ï°¹ýÁË?
ÍÆ¼öÒ»¸ö¿¼ÑÐ¹«ÖÚºÅ£ºµçµÆÀî£¨¾ÍÊÇÒ»¸ö¸öÈË×öµÄ¿¼ÑÐ×ÊÔ´·ÖÏí£¬²»ÓÃ·ÖÎöµ½ÅóÓÑÈ¦»¹Í¦·½±ãµÄ¡£ËüµÄ×ÊÁÏ±È½ÏÈ«£©
ÒÔºó¾ÍÔÚÕâÀï¼ÇÂ¼À²£¬°ïÐ¡×éÔö¼Ó»îÔ¾¶È£¬¸ø×é³¤½¨ÒéÒ²¿ÉÒÔ¼ÓÒ»¸ö´ò¿¨ÇøÓò?¡£"
10ºÅ±±¼«±´	['2020-11-19 08:43:57']	jm¼ÓÓÍ£¬Ò»Æð¿¼ÑÐÒ®Ò®Ò®£¡
ÈË¼ÒÄÌ²è²»ºÃºÈ	['2020-11-19 08:46:09']	¼ÓÓÍ
IdahoSquirrel	['2020-11-19 08:55:38']	½ãÃÃ¼ÓÓÍ
848	"['Â¥Ö÷', '2020-11-19 16:17:04']"	"11.18Ð¤°Ë3Ñ¡ÔñÌâ½âÎö+Ê·ÂÛÕæÌâÄ£Äâ1
11.19 Ó¢Óï2011ÔÄ¶Á+ÅÅÐòÌâ+Ê·ÂÛÕæÌâ2020
ÒªÍêµ°ÁËµÄ£¬11ÔÂµ×ÁËÎÒÓ¢ÓïÕæÌâµÚÒ»±éÃ»×öÍê?"
0	['2020-11-19 16:55:12']	¼ÓÓÍ
848	"['Â¥Ö÷', '2020-11-20 23:12:36']"	11.20 ¹¤ÒµÉè¼ÆÊ·×Ô²â12¡¢11ÕÂ¡£Ó¢ÓïÒ»2011ÔÄ¶Á½²½â+µ¥´Ê´ò¿¨¡£
àÅÀ²À²	['2020-11-20 23:15:25']	¼ÓÓÍ×Ó
Ö¥Ê¿ÎÚÁú±ùä¿ÁÜ	['2020-11-21 01:25:33']	½ãÃÃ ¼ÓÓÍ£¡ ÎÒ½ñÄê¿¼Í¬¼Ã½»»¥(ÏÖÔÚ»¹ÔÚ»­¿ìÌâ£¬ºÃÄÑ?
lili zo	['2020-11-21 01:31:20']	½ãÃÃ½¨Òé°ÑÑ§Ôº£¬ÐÅÏ¢Ö®ÀàµÄ¸ÄÒ»ÏÂ¡£±£»¤¸öÈËÐÅÏ¢
848	"['Â¥Ö÷', '2020-11-22 23:23:22']"	"11.21 ¹¤ÒµÉè¼ÆÊ·×Ô²âµÚ10ÕÂ
11.22¹¤ÒµÉè¼ÆÊ¦×Ô²âµÚ9ÕÂ"
848	"['Â¥Ö÷', '2020-11-23 23:34:24']"	11.23 ¹¤ÒµÉè¼Æ×Ô²âµÚ8¡¢7¡¢6ÕÂ+È¥ÉÏº£½»²ÄÁÏÁËµ¢ÎóÁËÒ»Ìì
848	"['Â¥Ö÷', '2020-11-25 00:06:46']"	11.24¡¢¹¤ÒµÉè¼ÆÊ·µÚ6ÏÂ+5+4ÉÏ
848	"['Â¥Ö÷', '2020-11-26 00:15:40']"	11.25¹¤ÒµÉè¼ÆÊ·4¡¢3¡¢2
848	"['Â¥Ö÷', '2020-11-26 21:53:23']"	"11.26 Ó¢Ò»2012ÔÄ¶Á38£¨ÎØÎØÎØ?£¬ÎÒÖÕÓÚ´í4¸öÒÔÄÚÁË¡«£©
Ê·ÂÛÄ£ÄâÌâ2
ÕþÖÎÐ¤°Ë-4 Ñ¡Ôñ37·Ö£¨Ò©Íê£©
Ó¢Óïµ¥´Ê´ò¿¨"
848	"['Â¥Ö÷', '2020-11-27 23:43:50']"	11.27 Ê·ÂÛÄ£ÄâÌâ3 ±³ËÐºóÈýÕÂ
848	"['Â¥Ö÷', '2020-11-28 23:09:53']"	11.28 Ê·ÂÛ¿´Íê²¹³ä²ÄÁÏ+Ó¢Óï2015ÔÄ¶Á1¡¢2+°ëÕÅ
10ºÅ±±¼«±´	['2020-11-29 01:51:14']	Ò»Æð¼ÓÓÍ??
848	"['Â¥Ö÷', '2020-11-30 22:55:57']"	11.29+11.30 ÕþÖÎÐ¤°Ë£¨5¡¢6£©+Ê·ÂÛÄ£ÄâÌâ4Ñ¡Ôñ
848	"['Â¥Ö÷', '2020-12-01 22:41:06']"	12.1 Ê·ÂÛÄ£Äâ3¼ò´ð+ÂÛÊö+2015Ó¢Óï´óÐ¡×÷ÎÄ
848	"['Â¥Ö÷', '2020-12-02 21:54:38']"	12.2¡¢2015Ó¢ÓïÔÄ¶Á+ÆßÑ¡Îå+·­Òë/ÕþÖÎÐ¤°Ë£¨7£©+Ê·ÂÛÄ£ÄâÑ¡ÔñÌî¿Õ
¹ØÓÚÓèËýÍ¬ÐÐÀïµÄ¾èÔùÒÂÎï¸øÄÐÍ¯ÊÂ¼þ£¬ÎÒ´ó¸ÅÃ÷°×...		
±ª×Ó	['2020-11-29 00:50:02']	"±³¾°£ºÓèËýÍ¬ÐÐÊÇÎªÁË¾èÔùÎÀÉú½í½¨Á¢µÄ
²Â²â£ºÏßÉÏÏßÏÂÖ¾Ô¸ÕßÍÅ¶ÓÖÐÓÐºÜ¶àÄÐÐÔºÍÆ½È¨²ÎÓë£¨ÕâÀïÆ½È¨µÄÒâË¼ÊÇÄÐÐÔºÍÅ®ÐÔ¶¼ÊÇ¾­¼ÃºÍÉç»áÎÄ»¯²»¹»·¢Õ¹µÄÊÜº¦Õß¶¼Òª°ïÖú£©
²Â²âÀíÓÉ£º1.ÓèËýÍ¬ÐÐµÚÒ»´Î±»Ú¸²¡µÄÎ´¾­×÷ÕßÊÚÈ¨ÊÂ¼þ£¬¡¶ÐÔ±ðÊÇÁ÷¶¯µÄÂð¡·Õâ±¾ÊéÊÇÆ½È¨ÏòÊé¼®£¬ÍÆ¼öºÍ¸ºÔðÕâ±¾ÊéµÄÈËÊÇÄÐÐÔ¡£2.ÁºîÚÉ¹ÏßÏÂÖ¾Ô¸ÕßÕÕÆ¬ÖÐÒ²ÓÐºÜ¶àÄÐÐÔ¡£
Ã¬¶Ü£ºÓÉÓÚÄ³¼þ¹«ÒæÏîÄ¿Î´×¨¿î×¨ÓÃ£¬µ¼ÖÂ¾èÔùÕß¶Ô´ËÀàÊÂ¼þÊ®·ÖÃô¸Ð£¬ÔÚ·¢ÏÖÉ¹Í¼ÓÐÄÐÍ¯ºóÌá³öÖÊÒÉ¡£
»ØÓ¦µÄÖ¾Ô¸Õß²»×¨Òµ²»¼°Ê±£¬ÓïÆø²»ºÃµ¼ÖÂÃ¬¶ÜÉý¼¶
¾èÔùÕßÈÏÎª£º¼ÈÈ»ÊÇÓÃÅ®ÐÔÃûÍ·¿ªÊ¼µÄ¹«Òæ»î¶¯£¬ÎªÊ²Ã´»áÓÐÄÐÍ¯£¬£¨ºÜ¶à¾èÔùÕß¿ÉÄÜÏÖÔÚ¶¼²»ÖªÇéÒòÎªÓèËýÍ¬ÐÐºÍÁºîÚ¶¼Ã»ÓÐ·¢²©½âÊÍ£©£¬ÊÇ²»ÊÇÅ²ÓÃÁË¿îÏî£¿£¨ÖªÇéµÄ¾èÔùÕß±íÊ¾£©¼ÈÈ»ÊÇÄÐÍ¯µÄ¾èÔùÏîÄ¿£¬²»ÒªÔÚÓèËýÍ¬ÐÐÉÏ¸ã
Ö¾Ô¸ÕßÈÏÎª£ºÎÒÐÁÐÁ¿à¿àÃâ·Ñ¸É»îÁ¬Ë¯¾õÊ±¼ä¶¼Ã»ÓÐ£¬ÎªÊ²Ã´Òª±»¼üÅÌÏÀÂî£¬¶øÇÒÒ²Ã»ÓÐÓÃÎÀÉú½íµÄ¾è¿î£¬¶¼ÊÇË½ÈË¾è¿î£¬ÄÐÍ¯Ò²ºÜ¿ÉÁ¯£¬°ïÒ»ÏÂÄÐÍ¯ºÜÕý³£
Â¥Ö÷Ë½»õ×Ü½á£ºÓèËýÍ¬ÐÐÏîÄ¿¿ÉÈ¡Ö®´¦ÔÚÓÚ¹«¿ªÍ¸Ã÷£¬È±µãÊÇ²»¹»×¨Òµ£¬»á½«Ë½ÈËµÄ¸ÐÇé´øÈëµ½¹«¹Ø³¡ºÏÖÐ£¬¼¸´ÎÎ£»ú¶¼±¾¿ÉÒÔÉÆÁËÈ´Òò¸öÈËÇéÐ÷µ¼ÖÂÃ¬¶ÜÉý¼¶£¬ÓÅµãºÜ´ó£¬È±µãºÜÎ£ÏÕ¡£"
½­ºþÆ­×Ó	['2020-11-29 01:23:14']	ÎÒÖ»¾è×Ô¼º²ÎÓë×éÖ¯µÄ?ÊµÔÚ²»ÏàÐÅ±ðÈË
½­ºþÆ­×Ó	['2020-11-29 01:26:52']	´ó¼Ò»¹¼ÇµÃ´ºÀÙ¼Æ»®Âð£¬Å®Í¯½ÌÓýÒÑ¾­ºÜÄÑÁË£¬Á¬Å®Í¯¹ÚÃûµÄÏîÄ¿¶¼Òª´¦´¦±»ÄÐµÄ¼·Ñ¹
paperseven	['2020-11-29 02:06:17']	99%µÄÊÂÖ»ÒªÓÐÄÐµÄ²ôºÏ½øÀ´¾ÍÔàÁË
³¬Ï²»¶¶¹°ê	['2020-11-29 02:35:27']	"Æ½Ì¨Ó°ÏìÁ¦ÊÇ²»ÊÇ×ÊÔ´£¿ÀûÓÃ¡°Ëý¡±»ñÈ¡Ó°ÏìÁ¦µÄÆ½Ì¨£¬ÏÖÔÚÀûÓÃÕâ·ÝÓ°ÏìÁ¦»Ý¼°¡°Ëû¡±£¬ÊÇ²»ÊÇÎü¡°Ëý¡±µÄÑª£¿
Ã¬¶ÜÊÇÖ¾Ô¸ÕßÓïÆø²»ºÃÉý¼¶µÄ£¬µ«¸ù±¾Ã¬¶Ü²»ÊÇ¡£
ÎÒÒÔºó²»¾èÁË·´Õý¡£ÎÒÒ²²»»áÊ§È¥Ï£Íû¡£µÈÏÂÒ»¸ö¿©¡£"
ö­ö­Ò¹Óê	['2020-11-29 08:40:54']	y1s1ÎÒ¹ÜÏÂÀ´¸Ð¾õÕâ¸ö×éÖ¯ºÃ¾Ó¸ßÁÙÏÂÅ¶?
BLUTH	['2020-11-29 10:03:48']	ÄÇ¸öÖ¾Ô¸ÕßÒõÑô¹ÖÆøµÄ£¬Ò»¿ª¿Ú¾Í¡°ÓÖÀ´´òÈ­ÁË¡±¡°²»ÐèÒªÄãÃÇÖ¸ÊÖ»­½Å¡±
cgn	['2020-11-29 10:12:40']	×Ü½áÈ«Ãæ?£¬È·ÊµÏñÕâÖÖ»ù½ð»á³öÁËÎÊÌâµÚÒ»Ê±¼äÒª³¹²é³ÎÇå£¬¶ø²»ÊÇ³Ù³Ù²»»ØÓ¦×øµÈÊÂ¼þ·¢½Í£¨Ä³Ð©Ö¾Ô¸ÕßµÄÓïÆøÈ·ÊµÈÃÈË¹Û¸ÐºÜ²»ºÃ£©¶øÇÒ¾­¹ý´ºÀÙÊÂ¼þÒÔºó´ó¼Ò¶¼¶ÔÕâÀàÇé¿öºÜÃô¸ÐÁË£¬·ÅÈÎ²»¹ÜÕæ²»ÊÇÉÏ²ß
±ª×Ó	"['Â¥Ö÷', '2020-11-29 10:12:42']"	ÎÒºÜºÃÆæÄÇÎ»Ö¾Ô¸ÕßÊÇ·ñÇå³þÕâ¸öÎÀÉú½íÐß³ÜÆÆ³ý¡¢ÎÀÉú½í¾èÔù»î¶¯±¾Éí´òÈ­ÐÔÖÊ¾ÍÊ®·ÖÅ¨ºñ
±ª×Ó	"['Â¥Ö÷', '2020-11-29 10:48:04']"	99%µÄÅ®ÐÔ»áÒòÎª¡°Ã»ÓÐ¿¼ÂÇµ½ÄÐÐÔµÄ¸ÐÊÜ¡±¶øÐßÀ¢£¬99%µÄÄÐÐÔ²»´æÔÚ¡°Å®ÐÔµÄ¸ÐÊÜ¡±ÕâÒ»¸ÅÄî
ÎÞËùÎ½	['2020-11-29 11:05:30']	ÓèµõÍ¬ÐÐÈ¥ËÀ°É£¬Ï£ÍûËü±ðÔÙ³öÏÖÎÒµÄÊ×Ò³
ÒÑ×¢Ïú	['2020-11-29 11:24:50']	hhhhh²ôÁËÄÐÈËÉ¶¶¼µõ»¯£¬ÎÞÓïÀ²
Misandrist	['2020-11-29 20:38:53']	ÓèËýµÄÎÊÌâÔÚÓÚÖ¾Ô¸ÕßÍÅ¶Ó¸ù±¾²»×¨Òµ£¨ÌýËµÊÇÎÞ³¥µÄ£©£¬¿Ú¿ÚÉùÉùËµÓÐÈË¿´µ½Ñ§Ð£Çé¿öÖ®ºó²»Çø·ÖÐÔ±ð¾èÔùµÄ£¬Ö¾Ô¸ÕßÃÇ¾ÍÒ»Æð·¢ÁË£¬ÄÇÃ´£¬ÎªÊ²Ã´²»ÈÃ²»Çø·ÖÐÔ±ð¾èÔùµÄ°®ÐÄÈËÊ¿ÁªÏµÒ»ÏÂÆäËû²»Çø·ÖÐÔ±ð°ï·öÆ¶À§¶ùÍ¯µÄ´ÈÉÆ×éÖ¯ÄØ£¿ÉõÖÁÓÚÔÚÐû´«ÉÏ¹«¹ØÉÏ¸ãµÃ²»Çå²»³þ£¬ºÜÄÑ»³ÒÉÊÇ²»ÊÇÖ¾Ô¸ÕßµÄ¸öÈËÇãÏò¸ãµÃÊÂÇé¸´ÔÓÁËÆðÀ´¡£ÕâÖÖ¡°ÓÅÏÈÅ®ÐÔ¡±¶ø²»ÊÇ¡°Ö»¾èÅ®ÐÔ¡±µÄÏîÄ¿£¬È«¹úÒ²ÓÐ²»ÉÙ£¬ÓèËýÕâ¸ö×éÖ¯ÊÇ¿¿Ö»¾èÅ®ÐÔÒýÀ´Á÷Á¿µÄ£¬Èç½ñ²Ù×÷Ææ¹Ö±»ÖÊÒÉÔÙÕý³£²»¹ýÁË£¬Ò²Ðí¹ã´óÐÄÐØ¿í¹ãµÄÆ½È¨ÈËÊ¿ÄÜ¼ÌÐøÖ§³ÖËüÈÃËü²»ÖÁØ²ÕÛ°É
#Ä½moonÉóºËÖÐ#	['2020-11-29 20:45:16']	"ËµÄÑÌýµã£¬ÎÒºÍºÜ¶à½ãÃÃÐèÒªµÄ£¬ÊÇÒ»¸öÄÄÅÂÓÐÄÐº¢¶öËÀÔÚÃæÇ°Ò²²»¶¯ÓÃ¸øÃÃÃÃÃÇÖ§Ô®Îï×ÊµÄ×éÖ¯£¬·ñÔò¾ÍÊÇ±³ÅÑÎÒÃÇ°ïÖúÃÃÃÃµÄ³õÖÔ¡£²»Òª¸úÎÒ½²¶öËÀµÄÄÐº¢ÓÐ¶àÎÞ¹¼£¬²»ÊÇÎÒº¦ËÀµÄ¾ÍÍêÊÂ¶ù£¬ÎÒÓÖÃ»À¹×Å¹ã´óÉÆÐÄÈËÈ¥¾ÈËû¡£ 
ÄÇÄÐÍ¯ÔõÃ´°ìÄØ£¬¹ÄÀøÄÇÐ©Ö¸Ôð¡°Ö»°ïÅ®º¢=³ðÄÐ¡±µÄÄÐÈËÈ¥°®ÄÐ»¤ÄÐ°ïÄÐÍ¯°¡£¬±Ï¾¹ÄãÃÇÈË¿Ú¸ü¶à£¬Ê§Ñ§ÂÊ¸üµÍ£¬¾ÍÒµÂÊ¸ü¸ß£¬Æ½¾ùÐ½×Ê¸ü¸ß£¬ÎÞ³¥ÀÍ¶¯¸üÉÙ¡­¡­±ðÌæÄãµÜµÜµë¼Ç±¾Çî½ã½ã¶ÔÇîÃÃÃÃµÄ°ïÖúÁË¡£
Î¢²©ÉÏÓÐ¸öÆÀÂÛËµµÃºÃ£¬ÄÑµÀÕÅ¹ðÃ·Ð£³¤¾ÍÃ»¼û¹ýÊ§Ñ§ÄÐÍ¯Âð£¿"
the Quiett	['2020-11-29 21:25:21']	"+1
ÎÒµÄ¶«Î÷Äþ¿ÉÈÓÁËÉÕÁË
ÎÒÒ²²»Ô¸Òâ¸øÄÐÍ¯"
#Ä½moonÉóºËÖÐ#	['2020-11-29 21:42:17']	"ÎÒµ¹ÊÇÀí½â¾èÄÐÍ¯µÄºÃÐÄÈË£¬ÎÒµ±³õÒ²¾èÃâ·ÑÎç²Í£¬Ã»¹Ü¹ýÉõÖÁÃ»Ïë¹ýÊÜÖúÕßÊÇÄÐÍ¯»¹ÊÇÅ®Í¯
ÎÊÌâÊÇÓèËý²»ÄÜÕâÃ´¸ã£¬²»È»¸Ä½ÐÓèËûßÂÎÒ¿Ï¶¨²»ßÙßÙ"
the Quiett	['2020-11-29 21:44:52']	"±äÏàÎüÅ®ÈËÑª°ÕÁË
²»ÎüÅ®ÈËÑª²»Êæ·þ"
JXXHOPE	['2020-12-02 03:07:39']	ÏëÆðÀ´Ö®Ç°Ò»¸öÈËµÄÑÔÂÛ£¬´ó¸Å¾ÍÊÇËµÒÔºóÒª×¬´óÇ®¾èÖúº¢×Ó£¬È»ºóÌØ±ð¼ÓÁËÒ»¾ä£¬¡°°üÀ¨ÄÐÉú¡±¡£ÎÒÑ°Ë¼ÁËºÃ¾Ã£¬ËýÊÇ¾õµÃÖ»ÓÐ´ºÀÙÒ»¸ö¾èÖú¼Æ»®£¬»¹ÊÇ¸øÅ®Í¯µÄ£¬ËùÒÔÄÐÍ¯Ã»ÓÐÂð¡£
ÏÄÄ©ÔÂ¹â	['2020-12-02 03:36:26']	¸øÕâ¸ö×éÖ¯Í¶¹ýÖ¾Ô¸Õß¼òÀú±»Ë¢ÁËQAQ²»ÖªµÀËýÃÇµ½µ×ÒªÊ²Ã´ÑùµÄÈË
±ª×Ó	"['Â¥Ö÷', '2020-12-02 10:16:26']"	tcl
Ð¡Ìð±ý°®ºÃÕß	['2020-12-02 21:51:52']	dd
¶¼ËµÅ®È¨²»¸îÏ¯£¬ÎÒ¾ÍÊÇÏë¸îÔõÃ´°ì£¿		
Anti	['2020-11-29 01:53:54']	"²»ÊÇÒýÕ½
°´ÎÒ¸öÈËµÄÈÏÖª£¬ÓÐÐ©»¥ÁªÍøÅ®È¨Òâ¼ûÁìÐäÖ»ÊÇÔÚ¸ã·´ÏòµÄ¸¸È¨£¬ÉõÖÁÄ³ÖÖ³Ì¶ÈÉÏÊµÊ©»¥ÁªÍø±©Á¦¡£
ÎÒ¸öÈËÍêÈ«²»ÈÏÍ¬£¬ÉõÖÁ¾õµÃÄ³Ð©ÐÐÎª¹¹³ÉÁËÏÖÔÚÅ®È¨±»ÎÛÃû»¯µÄ²¿·ÖÔ­Òò¡£
ÎÒ¿´µ½TAÃÇ×Ô³ÆÅ®È¨£¬°´Þà²»×¡°ÑTAÃÇ¿ª³ýµÄÐÄ.."
MµÄÐÂÉú»î	['2020-11-29 02:01:10']	¡¶×îºóÒ»¸ö¼¦µ°¡·
¾øÎÞ¿ÉÄÜ	['2020-11-29 02:01:32']	Òª²»ÊÇ¸¸È¨ÕâÃ´¹ý·Ö£¬Å®ÈËÒ²²»»á¿´µ½·´Ïò¸¸È¨µÄ¿ÉÄÜ£¬ÈÎºÎÈËÎ¬»¤¸¸È¨±»ÂîÖ»ÊÇ×ÔÊ³Æä¹û°ÕÁË
¾øÎÞ¿ÉÄÜ	['2020-11-29 02:03:48']	»¹ÓÐÅ®È¨±»²»±»ÎÛÃû»¯ÎÒ¶¼ÊÇÅ®È¨£¬ÇÒÅ®È¨±Ø±»ÎÛÃû»¯£¬»¹¼ÇµÃÒªÈ¨Àû²»ÒªÒåÎñÕâ¾ä»°Âð
paperseven	['2020-11-29 02:04:36']	¾Ù¸öÀý×Ó
Çì÷ëÒ»¶þÈý	['2020-11-29 02:12:58']	»¹ÊÇÄÇ¾ä»°£¬±ðÅÂËùÎ½µÄ¡°ÎÛÃû»¯¡±¡£½ÃÍ÷±ØÐë¹ýÕý£¬²»È»ÄÐµÄ¾Í»á¾õµÃÕâÈº¸ãÅ®È¨µÄÖ»ÊÇÓ×ÖÉ¹íÔÚÐ¡´òÐ¡ÄÖ¡£ÎÂºÍÅÉÔÚÕâÖÖÇ°ÌáÏÂÃæ¶ÔÄÐÈ¨Ö»ÓÐÒ»ÖÖ½á¹û£¬¾ÍÊÇ±»³¹µ×ºöÂÔ¡£
shakoo	['2020-11-29 02:18:52']	¾Ù¸öÀý×Ó£¬Ë­É±ÈËÁË
¹¾¹¾	['2020-11-29 02:29:18']	"ÎÒ×î½üÔÚÖªºõµÖÖÆjmµÛ¹ú£¬ÄÐÈËµÄÍÅ½áÈÃÎÒ¶ñÐÄ£¬ËûÃÇÃ»ÓÐÈËºÍjm¶ÁÕß¸îÏ¯£¬ÉõÖÁ¿Ö¾åÒò´Ë¶ø²úÉúµÄ¡°ÁÔÎ×ÐÐ¶¯¡±(ËüÃÇ×Ô³Æ£¬Î×ÊÇÅ®ÐÔ×¨ÓÃ£¬ÎÒÖªµÀÊÇÃðÇùÐÐ¶¯)
Ã»ÓÐÄÐÈËÓÐ¸îÏ¯µÄÇãÏò£¬¼´Ê¹µÖÖÆÒ²ÊÇ³öÓÚ¶ñÐÄ£¬¶ø²»ÊÇÏñÅ®ÈËÒªÅÆ·»Ò»ÑùËµ¡°ÎÒÊÇÅ®µÄ£¬ÎÒÒ²¾õµÃ¡­¡­¡±£¬¼´:ËûÃÇ²»Ð¼ÓÚÅ®ÐÔ¸øËûÃÇ¡°ÄÐÐÔµÄÅÆ·»¡±¡£ËûÃÇ»áÎ§¹¥ÄÇ¸öÏëÒª¡°ÄÐ°æÅÆ·»¡±µÄÈË¡£
Ô­ÒòÒ»:Ã»ÓÐ¼ÛÖµ£¬±»Å®ÐÔÈÏ¿É»á»ñµÃÈ¨ÀûµØÎ»½ðÇ®Âð£¿µ«ÊÇ±»ÄÐÐÔÈÏ¿É»á£»Ô­Òò¶þ:ËûÃÇµÄÔ­»°¡°²»ÒªºåÌ§±Æ¼Û¡±£¬¼´²»Òª¸ãÐÛ¾º£¬²»ÒªÄÚ¾í£»Ô­ÒòÈý:ÕÆÎÕÈ¨Á¦µÄÈË¶ÔÊ§È¥È¨Á¦ÊÇºÜÃô¸ÐµÄ£¬¶ÔÈçºÎÊ¹ÓÃÈ¨Á¦±ÈÎÒÃÇ¸üÁË½â£¬ËùÎ½µÄÁÔÎ×ÐÐ¶¯£¬²»ÕýÊÇÄÐÐÔÑáÅ®µÄ½è¿ÚÂð£¿µÚÒ»²½ÊÇÑáÅ®£¬µÚ¶þ²½¾ÍÊÇÍÀÉ±ÁË ¡£
ÎÒ×î½üÒ»Ö±ÔÚË¼¿¼ÈçºÎÀë¼äÕâÖÖÍÅ½á£¬¿ÉÊÇÔ½Ë¼¿¼Ô½Ê§Íû£¬·´¹ÛÅ®ÐÔ£¬¸üÊÇÄÑ¹ý£¬ÉÏÇ§ÄêµÄµÀµÂ¹æÑµ£¬ÈçºÎ²ÅÄÜÈºÌåÐÔµÄ´òÆÆËüÕâÐ©¿ò¼ÜÄØ£¿Å®ÐÔ±»·Ö»¯µÄÁ¦Á¿£¬ÎÒÔÚÓÐÉúÖ®Äê¿ÉÒÔ¿´µ½ÎÒÃÇÏñÄÐÐÔÒ»ÑùÍÅ½á³ÉÒ»¿é¸Ö°åÂð£¿"
Lazarus	['2020-11-29 02:31:48']	ÄãÃ»×Ê¸ñ
ÁøÐõÁªÕÂÃô	['2020-11-29 02:32:32']	"ÎÒÖ»ÄÜËµ£¬µÀµÂ¸ÐÎªºÎÒªÄÇÃ´¸ß£¬ÎÒÃÇ²»¿ÉÄÜºÍ¼«¶ËÅ®È¨¸îÏ¯?
ÖÐ¹úÅ®È¨¶éÄÐÌ¥ÁË?¼Ò±©ÄÐµÄÁË?Å°´ýÖÂËÀÄÐµÄÁË?Á¬Òª¸ö¹ÚÐÕÈ¨¶¼ÂîµÄ¹·ÑªÁÜÍ·£¬Õâ¸öÉç»á¶¼²»ÖØÊÓÅ®ÐÔµÄÉúÓý³É±¾ºÍ¼ÛÖµ"
Ý®¾Æ½´½´	['2020-11-29 02:34:49']	ÎÒ¾õµÃ»ù±¾¾ÍÊÇ²»¿ÉÄÜ£¬ÏÖÔÚÅ®È¨Ì«ÎÂºÍ¡£¾ÍÏñ×ÜÓÐ¹¤ÔôÈ¥ÎÞ³¥¼Ó°à£¬¶øÇÒ¹¤ÔôÎÞ±È¶à¡£Å·ÃÀµÄÀÍ¶¯·¨²»ÊÇ¹¤ÈËÓÃ×ìÂî³öÀ´µÄ¡£²»Á÷Ñª²»ÄÜ³ÆÎª¼¤½ø¡£
Ä¾¿Â	['2020-11-29 02:38:28']	ÎÒ´ó¸ÅÄÜÀí½âÄãµÄÏë·¨£¨Èç¹ûÎÒÃ»ÓÐÀí½â´íÎóµÄ»°¡­£©ÉõÖÁ¿´µ½Ö÷Â¥µÄÒ»Ë²¼äÄÔÖÐÁ¢¿Ì¸¡ÏÖ³ö¼¸¸öÎ¢²©²©Ö÷¡­ÒÔÇ°Ò²ºÜ·´¸Ð¶ÔÓÚÒ»Ð©Å®ÐÔµÄ³Æºô£¬±ÈÈç¡°hl¡±¡°tq¡±Ö®ÀàµÄ£¬ÈÏÎªÕâÊÇÓïÑÔ±©Á¦£¬ÊÇÔÚ·´Ïò°þ¶áÏÞÖÆÅ®ÐÔÑ¡ÔñµÄ×ÔÓÉ¡£×ªÕÛµãÊÇ¿´µ½Ô½À´Ô½¶àµÄ»éÅ®¹²ÇéÄÐÐÔ£¬Ç±ÒâÊ¶ÑáÅ®ÉõÖÁÔ÷Å®£¬¶¶Òô¿ìÊÖÉÏÄÇÖÖÉúÁËËÄÎå¸öÅ®º¢»¹Òª×·ÉúÄÐº¢Ö»Îª¡°È«¼ÒÔ²Âú¡±¡°Ç×Ç×ÎÒµÄºÃÀÏ¹«¡±ÕâÖÖ£¬ºÜ·ßÅ­µØ¾õµÃÕâÖÖ³ÆºôÒ²ÕæµÄºÜÆ¥Åä£¬they deserve it
Ý®¾Æ½´½´	['2020-11-29 02:39:39']	¶øÇÒ¼´Ê¹º°¿ÚºÅ£¬ÏÖÔÚÎÒÃÇÕæÕýÓ¦¸Ãº°µÄ£¬·´¶øÊÇÖ§³Ö¸ß²ÊÀñ£¬¶à»¨ÄÐÐÔµÄÇ®£¬Éúº¢×ÓË÷Òª±È´úÔÐ¸ü¸ßµÄ²¹³¥¡£ÕâÑùÄÐÐÔ²Å»á²»Ïë½á»é£¬Ò²²»»áËæÒâÈÃÅ®ÐÔ»³ÔÐ¡£
Ò»	['2020-11-29 02:43:02']	¸îÁËÓÖÄÜÔõÃ´Ñù...¸öÈËÑ¡ÔñÎÊÌâ£¬ÄãÏë¸îÒ²Ã»¹ØÏµÎÒ¾õµÃ
¹¾¹¾	['2020-11-29 02:46:13']	ÎÒÃÇÃ»ÓÐ³ÉÌåÏµµÄÀíÂÛ£¬¹úÄÚ»·¾³Ò²²»¿ÉÄÜ¼¤½øµ½gm£¬Èç¹ûÓÐ £¬Ò»¶¨»áÓÐ¸ü¼ÓÇ¿ÁÒµÄ·´ÆË
Paradox	['2020-11-29 02:47:50']	ÒòÎªÄãÕâ¶Î»°£¬°ÑÕû¸öÌû×ÓÊÕ²ØÁË¡£ÎÒÒ²Ò»Ö±ÔÚÏëÕâ¸öÎÊÌâ£¬»òÐí¿ÉÒÔ´ÓÂí¿ËË¼ÕþÖÎ¾­¼ÃµÄ½Ç¶ÈÕÒÕÒ´ð°¸£¿°¦£¬³¤Ì¾Ò»Éù
Coraggiosa	['2020-11-29 02:51:11']	×¢Òâ£¬ÄÐÐÔÖ»ÊÇ²»¸ú¡¸²»ºÃ¡¹µÄÄÐÐÔ¸îÏ¯£¬µ«¶ÔÓÚÔÚÐÔ±ðÕ½ÕùÖÐÕ¾µ½¶ÔÃæµÄÈË¿ÉÊÇÍùËÀÀïÆÛ¸º£¬ÄÄÅÂÖ»ÊÇÁ¢³¡²»¼á¶¨ËûÃÇÒ²»á¹ÂÁ¢¡£ËùÒÔ²¢·ÇÄÐÐÔ²»¸îÏ¯£¬²»Òª±»ºöÓÆÁË
Ý®¾Æ½´½´	['2020-11-29 02:52:31']	½ãÃÃ£¬Äã¾õµÃÇåÕþ¸®ÍíÆÚÒ»²½²½Ñ¹ÆÈÈËÃñÊÇÒòÎªËûÃÇ²»Ìý»°Âð£¬ÊÇÒòÎªËûÃÇÌ«Ìý»°ÁË??Àë»éÀä¾²ÆÚÊÇµÚÒ»²½¶øÒÑ£¬ÎÒÒÑ¾­ÅÜÂ·ÁË¶ÔÎÒÀ´Ëµ»¹ºÃ£¬µ«ÁôÔÚ¹úÄÚµÄÅ®ÐÔÃæ¶ÔzfÏ£ÍûÌá¸ßÉúÓýÂÊÈç¹û²»·´¿¹£¬ºó¹ûÖ»ÊÇ±ÈÏÖÔÚ¸ü²Ò¡£
Www	['2020-11-29 02:53:11']	Ñ§Ï°ÁË
¹¾¹¾	['2020-11-29 03:17:46']	ºÜÄÑ½²£¬ÎÒÔÚ¹ÛÍûjmÊÂ¼þµÄ´¦Àí½á¹û
¹¾¹¾	['2020-11-29 03:18:23']	ÄãËµµÃ¶Ô£¬ÊÇÎÒÃ»¿¼ÂÇµ½Õâµã
Ý®¾Æ½´½´	['2020-11-29 03:25:01']	ÀàËÆjmµÄ¹úÄÐ»­Ê¦ÎÒ»¹ÖªµÀºÃ¼¸¸öÄØ¡£jm¶¥¶àÊÇÒòÎª·Ç·¨³ö°æ½øÈ¥£¬ºÍÅ®È¨Ã»ÓÐÈÎºÎ¹ØÏµ¡£Èç¹ûËûÖ»´´×÷²»Ä²Àû£¬¸ù±¾²»»áÓÐÈË¹Ü¡£
¹¾¹¾	['2020-11-29 03:43:44']	Â¥ÉÏÓÐ½ãÃÃÌáÐÑÁË£¬ÄÐÐÔ»á¸îÏ¯:µ«²»ÊÇºÍjm¶ÁÕß¸îÏ¯£¬¶øÊÇ»áºÍÔÚÁ½ÐÔÕ½ÕùÖÐÍ¶½µÒÔ¼°Á¢³¡êÓÃÁµÄÈË¸îÏ¯£¬ÉõÖÁÊÇÍùËÀÀïÆÛ¸º
èÃö°Á÷Óñ	['2020-11-29 05:15:35']	ÒÔÇ°ÌìÕæµÄÊ±ºòÒ²»áÕâÑù£¬ÏÖÔÚµÄÎÒ»áÑ¡Ôñ±£³Ö³ÁÄ¬¡£
ÑÇÀïÊ¿È±µÂ	['2020-11-29 06:59:14']	ÎÒ¾Í¸î ²»Ô¸Òâ¸îµÄÎÒÔ¸³ÆÖ®Îªlvºó±¸ÒÛ
´À´Àó¼ó¼	['2020-11-29 08:28:32']	µ¹Ò²²»±Ø£¬ÄÐÉúÃÇÒ²Ã»ºÍJM¸îÏ¯¡­¡­Ò»¸öÍÅÌå¼¤½øÕß½ø¹¥£¬Æ½ºÍÕßÊØ³É£¬¸÷ÓÐ·Ö¹¤¡£ÄÚÚ§±»ÌøÆðÀ´ÄÇ¾ÍÍêÁË
¾²ÔÆÒôÀÖ	['2020-11-29 08:42:36']	ÄÇÐ©·´Ïò¸¸È¨ÁìÐä£¬ÓÐÐ©¾ÍÊÇÄÐÈ¨ÅûÆ¤¸ã¼«¶ËÀ´ÎÛÃû»¯Å®È¨£¬µ«ÊÇÎÒÃÇÓÖÓÐÊ²Ã´Ö¤¾ÝËûÃÇÊÇÅûÆ¤ÄØ¡£ÎÒÃÇ¾¡Á¿·¢Éù£¬·´¶ÔËûÃÇµÄÑÔÂÛ£¬¶ÔÊÂ¶ù²»¶ÔÈË¾ÍÊÇÁË¡£ÕâÒ²ÊÇÎÒÔÚºÜ¶àÐ¡×é±»¹Ò£¬±»ËµÊÇ¹¤Ôô¡¢ÊÇÅûÆ¤ÄÐ¡¢ÊÇÆ½È¨ÏÉ×Óºó¼á³Ö·¢ÉùµÄÔ­Òò¡£ÒòÎªÖ»ÒªÓÐÕæÕý¼á³ÖÅ®È¨µÄÈË²»ºóÍË£¬²»ÒòÎª±ðÈËµÄÎÛÃû»¯¶ø·ÅÆú¼á³ÖËµ×Ô¼ºÊÇÅ®È¨Ö÷ÒåÕß£¬²»ÒòÎªÄÚ²¿¹¥»÷¶øÍËËõ£¬Å®È¨µÄÕóµØ²Å²»»á±»ÇÀ×ß£¡
5·ÖÇ®µÄ×Óµ¯	['2020-11-29 08:45:43']	ÄãËµµÃºÜ¶Ô
Ð¡¹Ãni	['2020-11-29 08:49:37']	ÉÙµãÊ¥Ä¸°É£¬Äãµ¹ÊÇËµËµÊ²Ã´ÊÇ·´Ïò¸¸È¨£¿Äã±ð¸ãÅ®È¨ÁË£¬Äã²»ÐÐ£¬Ã»ÓÐÅ®±¾Î»Ë¼ÏëµÄÈËÓÀÔ¶»áÈÏÍ¬£ºÃ»ÄÐÈË²»ÐÐ¡£
¾²ÔÆÒôÀÖ	['2020-11-29 08:50:27']	ºÜ¿ªÐÄÓÐÅ®È¨Ö÷ÒåÕßÒâÊ¶µ½Õâ¸öÎÊÌâ£¬ÎÒ¾õµÃÄÇÐ©°ÑÃ¬Í·¶Ô×¼Å®ÐÔ£¬°ÑËùÓÐÒÑ»éÅ®ÐÔ¶¼Ëµ»éLVµÄ£¬²»·ÖÄÚÇéÖ»ÒªÒÑ»éÅ®ÐÔ¾Í¹éÎªÄÐÈ¨ÒÀ¸½Ö§³ÖÕßµÄ£¬Ö»ÒªÊÇÄÐÐÔ²»¿´ÑÔÂÛÐÐÎª¾ÍÒÔÅ®È¨µÄÃûÒåÈ¥µÐ¶ÔÈ¥·í´ÌÍÚ¿à¡ª¡ªÕâÖÖÈË£¬¾ÍÊÇÔÚËõÐ¡Å®È¨µÄÓ°Ïì·¶Î§£¬ÔÚÀ©´óÅ®ÐÔÄÚ²¿Ã¬¶Ü¡ª¡ª²»¹ÜÄÇÐ©ÈËÄ¿µÄÎªºÎ£¬¶¼ÊÇËùÓÐÅ®ÐÔÅ®È¨µÄÇÖº¦Õß£¡ËûÃÇÕâÑù¸îÁÑËõÐ¡Å®È¨Ó°ÏìÁ¦£¬¾ÓÐÄÎªºÎ£¿£¡ÆäÐÄ¿ÉÖï£¡
¾²ÔÆÒôÀÖ	['2020-11-29 08:54:48']	·´Ïò¸¸È¨ºÜ¼òµ¥£¬¾ÍÊÇ°ÑÄÐÈË×öµÄ¶ñÐÄÊÂ¶ù×ªÒÆµ½Å®ÐÔÉíÉÏ£¬ÈÃÅ®ÈËÈ¥×ö¾ÍÊÇÁË¡£±ÈÈç£¬ÔÚÍøÉÏ¿´µ½ÄÐµÄ¾õµÃ²»ºÃ¿´¾ÍÍø±©·í´ÌËû³ó£»ÓÐÈË±»Å®ÅóÓÑ³ö¹ìÁË£¬¾ÍËµÊÇÄã»î¸Ã£¬È¥¼ùÌ¤ÄÐ·½¡­¡­ÕâÐ©¶¼ÊÇ·´Ïò¸¸È¨µÄ±íÏÖ¡£
Ð¡¹Ãni	['2020-11-29 08:56:26']	ÓÃÂ¥ÉÏÒ»¸ö½ãÃÃµÄ»°£ºÄãÃ»×Ê¸ñÈ¥ÐÄÌÛÄÐÐÔ¡£
¾²ÔÆÒôÀÖ	['2020-11-29 08:57:03']	ÎÒÐÄÌÛµÄÊÇÅ®È¨¾ÍÕâÑù±»ÎÛÃû»¯£¡ËûÃÇ¾ÍÊÇÓÃÕâÖÖ·½Ê½ÎÛÃû»¯Å®È¨µÄ£¡
misogyny	['2020-11-29 08:58:15']	"Äã¸î¾Í¸îßÂ£¬ËùÒÔÄØ£¬ÄÜ¸ÉÉ¶£¿
²»ÄÜ¸ÉÉ¶¡£
ÌýÄãßëà¾²»Èç¶àºÈ¼¸¿ÚÅ£ÄÌ¸üÓªÑø¡£"
Ð¡¹Ãni	['2020-11-29 09:00:53']	Ïë×öÊ¥Ä¸£¿×Ô¼ºÈ¥×öºÃÁË£¬Äã²»Òª³¶Å®È¨£¬ÄãÊÇÊ¥Ä¸½ÌµÄ£¬Å®È¨¸úÄã²»ÊÇÒ»Â·ÈË¡£ÎÛÃû»¯ÊÇÄÐÈË¸ÉµÄ£¬Äã±ðÔÚÕâ¸ú½ãÃÃÃÇ±Æ±ÆÀµÀµµÄ³µéïê¤»°Ò»¶Ñ¡£
¾²ÔÆÒôÀÖ	['2020-11-29 09:03:33']	ÎÛÃû»¯»¹·ÖÄÐÈË¡¢Å®ÈË£¿Éç»áÐÔ±ðÕ¾Î»²»ÊÇ±¾ÉíÐÔ±ð¶ø¶¨µÄ¡£ÄãÖªµÀÓÐÐ´À«Ì«Ì«ÊÇÔõÃ´ÓÃËýÃÇÐÔ±ðÓÅÊÆÀ´¼ùÌ¤Å®È¨Âð£¿
Ð¡¹Ãni	['2020-11-29 09:06:23']	Äã×ß°É£¬ÈÃÎÒÇå¾²Ò»»á¶ù£¬ÎÒ·´»é·´Óã£¬Å®±¾Î»Ë¼ÏëÑÏÖØ£¬ÄãµÄÑÔÂÛÈÃÎÒÑÏÖØ²»ÊÊ£¬À­ºÚ£¬ÎðÈÅ£¡
Ó°Á÷Ö®Ö÷	['2020-11-29 09:15:24']	Å®µÄ²»ÂîÅ®µÄ¾ÍÍêÊÂÁË ±ðÌÖÂÛ¸îÏ¯ÁË ÏÖÔÚ¸ãÅ®È¨µÄ¶¼ÊÇÉÙÊýÈË
ÎÂÈªµ°	['2020-11-29 09:17:26']	Ö§½ÌÐÁ¿àÁË?
¾²ÔÆÒôÀÖ	['2020-11-29 09:22:12']	ÁíÍâ£¬À­ºÚÎÒµÄÂ¥ÉÏ£¬ÎÒ³¶²»³¶Å®È¨£¬ÓÖÐèÒªÄãµÄÍ¬Òâ¼ø¶¨Âð£¿
ÒÑ×¢Ïú	['2020-11-29 09:48:00']	Äã¿ÉÒÔÔÚÄÚÐÄ¸îÏ¯£¬µ«ÊÇ²»±ØËµ³öÀ´£¬»¹Òª¸ÐÐ»ËýÃÇÎªÄãÕùÈ¡µÄ»¹ÄÜÎÂºÍ´òÈ­µÄ¿Õ¼ä¡£»¹ÊÇÄÇ¾ä»°£¬Å®È¨ÊÇÕþÖÎ£¬²»ÊÇ¹ý¼Ò¼Ò£¬ÖØµãÊÇ×Ô¼ºµÄÀûÒæµãÔÚÄÄÀï£¬²»ÊÇ¼òµ¥µÄË­ºÃË­²»ºÃµÄÎÊÌâ¡£
²»¶þ	['2020-11-29 09:51:41']	Ã»´í£¬»¹Òª²»Ö§³Ö ·´¼Ò±©£¬²»·´¶Ô »éÄÚ³ö¹ì£¬ÒªÈÃÕâ¸öÌåÏµÍß½â£¬¶ø²»ÊÇÏë×ÅÔõÃ´ÈÃÓÎÏ·µÄÌåÑé¸Ð±äºÃ¡£
?É¨Ò»ÎÝ	['2020-11-29 09:52:31']	¿´¿´Õâ¸öÀý×Ó£¬Ï£Íû¶ÔÄãÓÐÆô·¢¡«±Ï¾¹Ôø¾­ÎÒÒ²ÊÇ¡°²»Òª³³ÁË¡±µÄÀíÖÐ¿ÍÅÉhttps://www.douban.com/doubanapp/dispatch?uri=/group/topic/201735403&amp;dt_dapp=1
ÒÑ×¢Ïú	['2020-11-29 09:52:47']	Å®È¨±»ÎÛÃû»¯²»ÊÇËýÃÇÔì³ÉµÄ£¬ÄÐÈË¼´Ê¹Àí½âÅ®È¨µÄÕæÕýÒâÒå£¬ÔÚÉæ¼°µ½¸öÈËÀûÒæÊ±»¹ÊÇ»áÑ¡Ôñ½«Å®È¨ÎÛÃû»¯¡£Çå»ªÑ§½ã±»Íø±©ÊÂ¼þÖÐ£¬³ÁÄ¬µÄ£¬·´´®µÄ£¬ÒýÁ÷µÄ£¬ÈËÈâÍø±©µÄ£¬ÀíÖÐ¿ÍÊÕÎ²Ï´µØµÄ£¬ËùÓÐÄÐÈË¶¼ÓÐ·Ý¡£
ÒÑ×¢Ïú	['2020-11-29 09:56:10']	Ö»Òª»¹ÓÐÀûÒæ³åÍ»£¬Å®È¨±»ÎÛÃû»¯¾ÍÊÇ²»¿É±ÜÃâµÄ£¬Ö¸Íû½«Å®È¨È¥ÎÛÃû»¯Ì«±»¶¯ÁË£¬²»ÈçÖ±½ÓÇÀÕ¼ÓßÂÛ¸ßµã¡£±ÈÈçÄÐ×ð´ò³É·â½¨Ö÷Òå¸´±Ù£¬·´Å®È¨´ò³É¾³ÍâÊÆÁ¦£¬µ±È»Ò²°üÀ¨½«¼«¶ËÅ®È¨ºÏÀí»¯¡£
ÒÑ×¢Ïú	['2020-11-29 10:24:17']	ÄãÐÅ²»ÐÅ£¬¼ÙÉèÏÖÐÐµÄ¼«¶ËÅ®È¨È«²¿ÏûÊ§ÁË£¬ÄÇÃ´ÏÖÔÚµÄÎÂºÍÅ®È¨¾Í»á±»ÄÐÈË¹ÚÒÔ¡°¼«¶Ë¡±µÄÃûºÅ£¬ÆÃÔàË®£¬ÎÛÃû»¯£¿
ÎÒÊÇÐ¡Óî	['2020-11-29 10:27:03']	²»ÊÇ°¡£¬²»ÊÇÓÐ¸öÖøÃûÄÐÈ¨°©Ìá³öÕÉ·òÓ¦¸ÃÃ¿¸öÔÂ¸øÆÞ×ÓÁ½ÍòÉú»î·Ñ¾Í±»ÅçËÀÁËÂð£¿ËûÃÇÔÚËðº¦×Ô¼ºÀûÒæµÄÊ±ºòÄÇ¸îÏ¯Ò²ÀûÂäµÄºÜ°¡£¡²»¹ý¶Ô³ÔÅ®ÈË»òÕß³ðÅ®µÄÄÐµÄÄÇ¿ÉÊÇÍòÍò²»ÄÜ¸îÏ¯ÄØ¡£
Ý®¾Æ½´½´	['2020-11-29 11:08:00']	ÊÇµÄ½ãÃÃ£¬Äã¶®ÎÒµÄÒâË¼£¬¼ÓËÙ¾ÍÍêÊÂÁË
¹¾¹¾	['2020-11-29 12:04:42']	ÊÇ£¬Â¥ÉÏÓÐ¸ö½ãÃÃÒ²Ö¸³öÕâ¸öÎÊÌâÁË£¬ÎÒÈ·ÊµÃ»ÓÐ¿¼ÂÇÄÇÃ´ÖÜµ½¡£ÄÐÐÔµÄÖ÷Á÷¸îÏ¯ºÍÅ®ÐÔµÄÖ÷Á÷¸îÏ¯ÍêÈ«ÊÇ·´¹ýÀ´µÄ£¬ÄÐÐÔ²¢²»ÔÚºõÅ®ÐÔÔõÃ´¿´´ýËûÃÇµÄ¸îÏ¯£¬ËûÃÇ¸ü¼Ó¿´ÖÐÀûÒæ
¾²ÔÆÒôÀÖ	['2020-11-29 15:27:40']	¼ÓËÙ±ä³ÉÓ¡¶ÈÄÇÑù¾ÍÓû¿ÞÎÞÀáÁË¡­¡­
³¶¹ÖÐ¡Ã÷	['2020-11-29 15:35:54']	"ÎÒµÄµÐÈËÖ»ÓÐÒ»¸ö£¬ÄÐÈ¨¹·¡£

³ý´ËÖ®Íâ£¬½ÔÎª½ãÃÃ¡£"
¾²ÔÆÒôÀÖ	['2020-11-29 16:00:43']	¶ÔÓÚ¸îÏ¯Õâ¸ö£¬ÎÒÖ®Ç°ËµÁËÄÇÃ´¶à£¬»¹Ã»ÓÐËµµ½Õâ¸öÎÊÌâ¡£Èç¹û²»ÊÇÉÏÉýµ½Ô­ÔòÎÊÌâ£¬ÀýÈçÄ³²©Ö÷¹«È»°ÑÅ®È¨ºÍ¹ú¼Ò¶ÔÁ¢£¬»òÕßÖ±½ÓÂîµ½ÎÒÉíÉÏ£¬ÄÇÎÒÊÇ²»»á±íÌ¬É¶µÄ¡£Ò²ÀÁµÃÀí»á£¬ÊÓ¶ø²»¼û¡££¨ÐÄÀïºÜ·´¸Ð£©
Ý®¾Æ½´½´	['2020-11-29 16:10:27']	Ó¡¶ÈµÄÎÄ»¯ºÍÎÒÃÇ²»Ò»Ñù£¬²»¿ÉÄÜµÄ
ÒÑ×¢Ïú	['2020-12-01 18:57:12']	ËùÒÔÏÖÔÚµÄÀë»éÀä¾²ÆÚÊÇ²»ÊÇÒ²ÊÇ¹Ù·½È°ÍË£¬¿´ÉÏÈ¥ÊÇ²»ÈÃÀë»é£¬Êµ¼ÊÉÏÊÇ²»½¨Òé½á»é¡£¡£
²»¶þ	['2020-12-01 19:02:15']	¶ÔµÄ£¬¶ÔÓÚ²»»é²»ÓýµÄÅ®ÐÔÀ´ËµÊÇÀûºÃ
Ð»ÎßÁø	['2020-12-01 21:34:56']	·²ÊÇÏ²»¶Ìá·´Ïò¸¸È¨É¶µÄÈË£¬ÊÇÆ½È¨ÏÉ×ÓµÄ¸ÅÂÊ¶¼Í¦¸ßµÄ
Ð»ÎßÁø	['2020-12-01 21:36:04']	±ðµÄ×é¶¼°ÇÁË£¬ÕâÉ¶¾²ÔÆ¾ÍÊÇ¸öÅúÆ¤·´´®¼ÓÊ±³£¾«·ÖµÄ
Ð¡¹Ãni	['2020-12-01 21:53:34']	Õâ¸ö¾²ÔÆ£¬ÔÚÎÒÃÇ×éÀïµÄÌû×Ó¹ÛµãÇ°ºóÃ¬¶Ü£¬Ò»±éÂîÅ®È¨ËµÈË¼Ò¶Ô¼ÒÍ¥Ö÷¸¾¿Ì±¡£¬Ò»±é×Ô¼ºÓÖ¸½ºÍÅ®È¨½ãÃÃÅúÅÐ¼ÒÍ¥Ö÷¸¾²»¹¤×÷£¬ÎÒÒÑ¾­À­ºÚ¡£
ÒÑ×¢Ïú	['2020-12-01 22:04:07']	Ëý»¹ÒÔ»éÄÚÅ®È¨×Ô¾Ó£¬ÔìÁË¸ö´Ê½Ð¡°²»»éÅ®È¨¡±£¬·Ö»¯µÄÒâÍ¼²»ÒªÌ«Ã÷ÏÔ¡£
Î´×¢Ïú	['2020-12-01 22:31:29']	ÄãÊÇÏë¿¿º°¿ÚºÅÊµÏÖÆ½µÈÂð£¿»¹ÑÔÓï±©Á¦£¬ÄÇÒ²Ö»ÊÇAOE°ÕÁË£¬ÏÖÊµÀïËÀµÄ¿ÉÊÇÒ»¸ö¸ö»îÉúÉúµÄÅ®ÐÔ¡­¡­ÄãÔõÃ´²»¿¿ÍÅ½áÓÑ°®À´¸Ð»¯Æ¯ÁÁ¹ú°¡£¬ÎªÊ²Ã´»¹Òª¸ãºËÎäÆ÷°¡
Misandrist	['2020-12-01 22:38:27']	¿ìÀÖ¾ÍºÃ£¬²»»¥ÏàÕÒÂé·³¾Í²»´íÁË£¬ÎÒ¶¼²»Ö¸ÍûÍÅ½áË­Ë­Ë­
Misandrist	['2020-12-01 22:39:55']	ËùÒÔÎÒÃÇ×é¿ÉÒÔÍ¶Æ±ÇëËý³öÈ¥Âð¡­¡­¿´µ½ËýµÄÌû×ÓÎÒÖ±½Ó»®¹ý?
newhopereece	['2020-12-02 16:29:19']	Å®ÐÔ¾ÍÊÇÌ«»á×ÔÎÒ·´Ê¡ÁË ÔÚÍøÉÏËµÁË¼¸¾ä¾Í¾õµÃ»á²»»á¼«¶Ë ÄÐµÄÏÖÊµÀïÉ±ÈË·Å»ðÒ²Ã»ÈË¾õµÃ×Ô¼º¹ý¼¤
(*¡ä?£à*)	['2020-12-02 17:59:21']	¾­µäÓïÂ¼£¬"ÎÒÆÅÆÅÀÖÒâ°ïÎÒ¸É»î£¬Äã¼µ¶Ê£¿"
ÒÑ×¢Ïú	['2020-12-02 21:51:10']	Å®È¨ÎÛÃû»¯¸úÅ®È¨±¾ÉíÃ»Ê²Ã´¹ØÏµ¡­¡­
ÔÚÖ°±¸¿¼GWY¾­Ñé·ÖÏí		
½æÄ©ÊÙË¾	['2020-12-02 20:41:48']	"ÐÄÌ¬Æª£º¿¼¹«ÊÇÒ»ÌõÐèÒª¼á³ÖµÄµÀÂ·£¬Èç¹ûÄãÏëÉÏ°¶£¬¾ÍÒª¼á³ÖÏÂÈ¥¡£ÓÈÆäÊÇ¶ÔÓÚÏñÎÒÕâÖÖÈý²»ÏÞÑ¡ÊÖÀ´Ëµ£¬¸üÐèÒª¼á³Ö£¬×¨Òµ±È²»¹ýÈË¼ÒÑ§ººÓïÑÔ¡¢¾­¼ÃÀà¡¢·¨Ñ§ÀàµÄ£¬ÄÇÄã¾ÍµÃÆ´Å¬Á¦£¬Æ´¸¶³ö¡£ÄãÖ»ÓÐ¸¶³öÁË£¬²ÅÄÜÆÚ´ýÊÕ»ñ¡£
Ê±¼äÆª£ºÔÚÖ°±¸¿¼×îÖ÷ÒªµÄÎÊÌâ¾ÍÊÇÃ»ÓÐÊ±¼ä½øÐÐÑ§Ï°¡£ÄÇÃ´Ã¿ÌìµÄÊ±¼ä¶¼µÃ°²ÅÅºÃ¡£
ÒÔ×î³£¼ûµÄ³¯¾ÅÍíÁùÀ´¾ÙÀý×Ó£ºÔçÆð£¬ÔçÉÏ¾ÅµãÉÏ°à£¬ÄÇ¾Í6µãÆð´²£¬±³³£Ê¶¡¢¿´»ýÀÛµÄ³ÉÓïÊµ´Ê¡£ÉÏ°àÂ·ÉÏ£¬APPÉÏË¢¼¸µÀÌâ¡£ÍíÉÏÏÂ°à»Ø¼Ò£¬°²°²¾²¾²µÄË¢Ìâ×Ü½á£¬7µã¿´µ½11µã¶¼ÓÐ4¸öÐ¡Ê±ÁË¡£Ã¿ÌìÒªÊÇÓÐ4¸öÐ¡Ê±ÓÐÐ§¸´Ï°Ê±¼ä£¬ÔÚÖ°±¸¿¼3-6¸öÔÂ¸öÈËÈÏÎªÊÇ²î²»¶àµÄ¡£
±¸¿¼Æª£º
ÒÔ×î³¤µÄÁù¸öÔÂÊ±¼ä²Å¸ø´ó¼Ò°²ÅÅÊ±¼ä
µÚÒ»¸öÔÂ£¨»òÎåÖÜÊ±¼ä£©¡¤»ù´¡Ñ§Ï°£ºÐÐ²â¡¢ÉêÂÛ½Ì²Ä¶¼¿´Íê¡£
ÐÐ²âºÍÉêÂÛÃ¿Ïî¶¼ÊÇÎåÖÖÌâÐÍ£¬Ã¿ÖÖÌâÐÍÓÃÒ»ÖÜÊ±¼äÑ§Íê¡£Õâ¸öÈÎÎñÁ¿¶ÔÓÚÔÚÖ°¹¤×÷µÄ¿¼ÉúÀ´½²¾ÍÓÐÐ©³ÔÁ¦£¬±ØÐëÒªÎþÉüµô¸÷ÖÖÓéÀÖ»î¶¯ºÍÖÜÄ©ÐÝÏ¢Ê±¼ä¡£¸´Ï°³õÆÚ²»½¨Òé´ó¼Ò±¨°àÑ§Ï°¡£×ÔÑ§Ò»¶ÎÊ±¼äºó£¬·¢ÏÖÄ³Ð©Ä£¿éÒÀÈ»²»»á£¬´ËÊ±ÔÙÓÐÕë¶ÔÐÔµÄ±¨°àÑ§Ï°Ð§ÂÊ¸ü¸ß¡£
µÚ¶þ¸öÔÂ¡¤»ù´¡Á·Ï°£ºÐÐ²âºÍÉêÂÛ¶¼½øÐÐÌâÐÍµÄ×¨ÏîÑµÁ·¡£
ÐÐ²â×¨ÏîÄ£¿éÊé¼®ºÜ¶à£¬ÌôË³ÑÛµÄÂò¾ÍÐÐ¡£Ä£¿éÊéºÜºñ£¬Ã»ÓÐ±ØÒªÔÚÕâ¸öÔÂ¶¼×öÍê¡£Ä£¿éµÄÌâÐÍÁ¿´ó£¬¶øÇÒ»áÓÃ»ù´¡Æª¡¢Ìá¸ßÆªÀ´½øÐÐÄÑ¶È»®·Ö£¬ÕâÒ»¸öÔÂÎÒÃÇ¾Í×ö»ù´¡ÆªµÄ¡£×öÍêºóÒª½øÐÐÍ³¼Æ·ÖÎö£¬¿´¿´×Ô¼ºÄÄ¸ö²¿·Ö´íÎó×î¶à£¬ÒÔ¼°´íÎóÔ­ÒòÊÇÊ²Ã´£¨È«Ö°±¸¿¼ÎÒÒ²Ëµ¹ý£¬¸öÈËÈÏÎªÁË½â×Ô¼ºÄÄÐ©µØ·½²»×ãÊÇ×îÖØÒªµÄ£¬²»ÒªÒ»¹ÉÄÔµÄ½øÐÐÑ§Ï°£©¡£
ÉêÂÛÒ²ÊÇÒª°´ÕÕÌâÐÍ½øÐÐÁ·Ï°µÄ¡£Ô­Òò¢ÙÉêÂÛÃ¿ÖÖÌâÐÍµÄ¿¼µãºÍ´ðÌâ·½·¨¶¼²»Í¬£¬×ö×¨ÏîÑµÁ·»áÇ¿»¯ÎÒÃÇ¶ÔÌâÐÍºÍ´ðÌâ·½·¨µÄ¼ÇÒä¡£ÒòÎª¾­¹ýµÚÒ»¸öÔÂµÄÑ§Ï°£¬ÎÒÃÇ¶ÔÌâÐÍµÄ»®·Ö»¹²»ÊÇºÜÇåÎú£¬Èç¹û´ËÊ±Ö±½Ó×öÌ×Ìâ£¬ÉêÂÛµÄ´ðÌâ·½·¨¾ÍÔÚÄÔº£ÂÒ³ÉÒ»¹øÖàÁË¡££¨70%ÒÔÉÏµÄÍ¬Ñ§´ðÌâ³ö´í¶¼ÔÚÓÚ¶Ô»ù´¡ÖªÊ¶ÕÆÎÕ²»ÀÎ¹Ì£¬²»¼ÇµÃ´ðÌâ·½·¨¡££©¢ÚÉêÂÛÐ¡ÌâµÄ³öÌâ·½Ê½Í¨³£ÊÇ½öÕë¶ÔÓÚÒ»¸ö²ÄÁÏ£¬²»ÐèÒª¿´È«Æª²ÄÁÏ£¬ËùÒÔÓÃÌ×ÌâÒ²¿ÉÒÔÖ±½Ó×ö×¨ÏîÌâÐÍµÄÑµÁ·¡£ÌáÊ¾Á½µã£º¢ñÌ×ÌâÖÐµÄÌâÐÍÊÇÐèÒª×Ô¼ºÈ¥ÒÀ¿¿Ìâ¸É½øÐÐ±æ±ðµÄ¡£Èç¹û±æ±ð²»³öÀ´£¬ËµÃ÷µÚÒ»¸öÔÂµÄ»ù´¡Ñ§Ï°²»ºÃ£¬ÐèÒªÖØÐÂÀ´¹ý¡£
µÚÈý¸öÔÂ¡¤»ù´¡¹®¹Ì£ºÐÐ²âºÍÉêÂÛ¿ªÊ¼°´ÕÕ¿¼ÊÔÊ±¼ä×öÕæÌâÌ×Ìâ£¬Ã¿ÖÜÁ½Ì×ÐÐ²â¡¢Á½Ì×ÉêÂÛ¾Í¿ÉÒÔ¡£
×öÌâÁ¿²»ÄÜ¶àÒ²²»ÄÜÉÙ£¬Ã¿ÖÜ¸÷Á½Ì×¸Õ¸ÕºÃ¡£¹ý·Ö×·ÇóÁ·Ï°µÄÊýÁ¿»á½µµÍÑ§Ï°µÄÖÊÁ¿£¬ÒòÎªÎÒÃÇ½öÊÇÔÚÃ¤Ä¿Ë¢Ìâ£¬µ½ºóÀ´Ö»ÊÇÎªÁËÍê³ÉÈÎÎñ¶ø×öÌâ£¬ºÜÈÝÒ×²úÉú·óÑÜ¡¢Ñá·³µÄÇéÐ÷¡£Ã»ÓÐÊ±¼ä·ÖÎö´íÌâÒ²»áµ¼ÖÂ´íÎó·´¸´³öÏÖ£¬³É¼¨³Ù³ÙµÃ²»µ½Ìá¸ß£¬ºÜ´ò»÷×ÔÐÅÐÄ¡£×öÌâÊÇÎªÁË¼ìÑéÑ§Ï°³É¹û¡¢²éÈ±²¹Â©£¬ËùÒÔ×öÍêºó¸üÖØÒªµÄÊÇ·ÖÎöºÍ×Ü½á¡£
µÚËÄ¸öÔÂ¡¤ÌáÉýÄÜÁ¦£ºÐÐ²âºÍÉêÂÛ¶¼½øÐÐÌâÐÍ×¨ÏîÑµÁ·µÄÌáÉýÆª¡£´ËÊ±£¬ÒÔÇ°×ö¹ýµÄÌâÄ¿ÔÙ½øÐÐ¼òµ¥»Ø¹Ë£¬°ÑÖØµã·ÅÔÚ¡°»ù´¡Æª¡±µÄ´íÌâÉÏ¡£ÕâÐ©´íÌâ×îºÃÔÙ×öÒ»´Î£¬²é¿´ÕýÈ·ÂÊ¡£Èç¹ûÄ³¸öÄ£¿éµÄÕýÈ·ÂÊÒÀ¾ÉÃ»ÓÐÌáÉý£¨±ÈÈç£¬ÐÐ²âÄ£¿é»ù´¡ÆªµÄ´íÌâÈÔÈ»³ö´í£¬»òÉêÂÛÐ¡Ìâ²É·ÖµãÒÀ¾É±È´ð°¸ÉÙºÜ¶à£¬»òÕß´ó×÷ÎÄÈÔÈ»ÔÚ³­²ÄÁÏ£©£¬´ËÊ±±ØÐë±¨°à¡£
µÚÎå¸öÔÂ¡¤ÄÜÁ¦¹®¹Ì£ºÐÐ²âºÍÉêÂÛ¿ªÊ¼°´ÕÕ¿¼ÊÔÊ±¼ä×öÕæÌâÌ×Ìâ£¬Ã¿ÖÜÁ½Ì×ÐÐ²â¡¢Á½Ì×ÉêÂÛ¾Í¿ÉÒÔ¡£ÐÐ²â×öÄ£ÄâÌâÒ²¿ÉÒÔ£¬µ«ÉêÂÛÒ»¶¨ÊÇÕæÌâ¡£·½·¨Í¬ÉÏ£¬ÒÀ¾ÉÊÇ²é¿´ÕýÈ·ÂÊ¡£Èç¹ûÖ®Ç°µÄ´íÌâ½øÐÐÁËÏêÏ¸·ÖÎö£¬ÉÏÒ»¸öÔÂµÄÌâÄ¿Á·Ï°Ò²ºÜÈÏÕæµÄ»°£¬ÕâÒ»¸öÔÂµÄ³É¼¨»á±ÈµÚÈý¸öÔÂ¸üºÃ¡£²»µ«ÕýÈ·ÂÊ±ÈÔ­À´ÓÐËùÌáÉý£¬´ðÌâµÄËÙ¶ÈÒ²»á¸ü¿ì¡£
µÚÁù¸öÔÂ¡¤ÄÜÁ¦¶¨ÐÍ£ºÎÞÂÛÊÇÉêÂÛ»¹ÊÇÐÐ²â£¬¾­¹ýÐ¡°ëÄêµÄÑ§Ï°£¬ÎÒÃÇµÄÄÜÁ¦»áµ½´ïÒ»¸ö±È½ÏÎÈ¶¨µÄ½×¶Î¡£ÕâÒ»¸öÔÂ²¢²»ÊÇ¡°³å´Ì¡±£¬¶øÊÇ°´²¿¾Í°àµØ×öÌâ£¨ÒÀ¾ÉÊÇÃ¿ÖÜÁ½Ì×£¬Ä£Äâ¿¼³¡£¬°´Ê±Íê³É£©£¬±£³ÖÁ¼ºÃµÄ×´Ì¬¡£ÉêÂÛ×îºÃ×öÒÔÇ°×ö¹ýµÄÕæÌâ£¬²¢ÓëÒÔÇ°µÄ´ð°¸Ïà¶Ô±È£¬¸üÄÜ¿´³ö×Ô¼ºµÄÄÜÁ¦ÌáÉýË®Æ½¡£ÒÔÇ°×ö´íµÄËùÓÐÌâÄ¿¶¼ÐèÒªÔÙ»Ø¹ËÒ»±é£¬²éÈ±²¹Â©¡£
*Èç¹ûÃ¿Ò»¸öÔÂ¶¼°´ÕÕ¼Æ»®Ö´ÐÐµÄ»°£¬ÄÜÁ¦Ò»¶¨»áÑ­Ðò½¥½øµÄÌáÉýµÄ¡£Èç¹ûÃ¿¸öÔÂµÄ´íÌâÁ¿ÒÀ¾ÉºÜ¶à£¬ÄÇÃ´²»ÊÇÑ§Ï°·½·¨³ýÁËÎÊÌâ¾ÍÊÇÃ»ÓÐ¶ËÕýÑ§Ï°Ì¬¶Èµ¼ÖÂÑ§Ï°Ð§ÂÊºÜµÍ¡£
½ãÃÃÃÇÐèÒª×ÊÁÏµÄÁôÑÔ»òÕßÖ±½ÓË½ÐÅÎÒ£¬·ÖÏí¸øÄãÃÇÑ¾£¡£¡£¡£¡
×£´ó¼ÒÒ²ÄÜÔçÈÕÉÏ°¶£¡"
ÑÇÖÞÊ×¸»»Ê¸¦Éº	['2020-12-02 20:58:43']	½ãÃÃºÜ°ô£¡
½æÄ©ÊÙË¾	"['Â¥Ö÷', '2020-12-02 21:12:31']"	Ð»Ð»¡«
ç²ÂÞkirara	['2020-12-02 21:22:28']	¸ÐÐ»
T°¢¹·	['2020-12-02 21:24:36']	ÍÛÔÚÖ°µ³ÊÕ²ØÁË
QQÌÇÕæºÃ³Ô	['2020-12-02 21:27:55']	½ãÃÃºÃ°ô£¡
shakoo	['2020-12-02 21:33:37']	bdd
½æÄ©ÊÙË¾	"['Â¥Ö÷', '2020-12-02 21:33:55']"	Ð»Ð»¡«
´óµÁËÂÖ¥Ê¿	['2020-12-02 21:36:43']	²ä²ä£¡£¡ÁíÍâÇëÎÊÂ¥Ö÷±¨¸¨µ¼°àÁËÂð£¿
Ë¼¿¼ÓëÌÖÂÛ£üÊ×Ò³ÓÐ¸Ð£¬ÎªÅ®ÐÔÈ¨Òæ·¢ÉùµÄÍ¬Ê±ÒªÓÖ...		
ving+	['2020-11-28 22:05:01']	"¸ÐÐ»´ó¼ÒµÄÌÖÂÛ¡£
´ó¼ÒºÜ¶à¹ÛµãÎÒ¶¼ÈÏÍ¬µÄ£¬²»¹ýÒòÎªÎÒ±íÊöÓÐÎÊÌâ£¬ÈÃ´ó¼ÒÖØµã¶¼Æ«µ½ÏÖÔÚµÄÕþ²ßºÍ¹úÄÚ²»ÓÑºÃµÄ¾ÖÃæÉÏÁË¡£
ÆäÊµÎÒµÄÖØµãÊÇ£ºÅ®È¨ÔË¶¯ÊÇÌìÈ»ºÍÂíÁÐÖ÷ÒåºÍÃ«¸ÅË¼ÏëÕ¾ÔÚÒ»¸öÁ¢³¡µÄ£¬ÎÒÃÇÒª×¥×¡Õâ¸öÖØÒªÓßÂÛµã¡£ÒòÎªÂíÁÐÃ«¸ÅÊÇ¹úÄÚ×îÕýÍ³µÄ¹Ù·½Ë¼Ïë£¬Ë­Ò²·´²µ²»ÁË¡£ÕâÊÇÌìÈ»µÄÕþÖÎÕýÈ·£¬²»¹ÜÊÇ·´¶Ô²»ºÏÊÊµÄ¹Ù·½Õþ²ß£¬»¹ÊÇÍøÉÏ¼üÅÌ¶ÔÏß£¬¶¼ÊÇÒ»±ú²»¿É²µ³âµÄÖØ´¸¡£
¶÷¸ñË¹Ëµ¡°»éÒö±¾ÖÊÊÇ±£ÕÏÃ¿¸öÄÐÈËÓÐ×Ô¼ºµÄÅ«Á¥¡£¡±£¬½ÌÔ±ÊÇÎÒ¹ú×îÔçÒ»Åú¸ã½â·ÅÅ®ÐÔÔË¶¯µÄÏÈ·æÕß¡£ËûÃÇµÄË¼ÏëÓ¦¸Ã³ÉÎªÎÒÃÇµÄÎäÆ÷¡£
»¹ÓÐÎÒÌáµ½Òª·ÀÖ¹±»ÆÃÔàË®£¬±»Ð¡ÐÄºÍ¹«Öª¹Ò¹³Ò²ÊÇÒ»¸öÒâË¼£¬¶¼ÊÇÎªÁËÕ¼ÁìÖ÷Á÷ÓßÂÛ¸ßµØ¡£ÓßÂÛ¾ÍÊÇ¶·Õù£¬²»ÊÇ¶«·çÑ¹µ¹Î÷·ç£¬¾ÍÊÇÎ÷·çÑ¹µ¹¶«·ç¡£
³ÏÈ»£¬ÏÖÔÚÅ®ÐÔºôÓõÆ½È¨µÄÔË¶¯±»ÆÃÁËºÜ¶àÔàË®£¬µ«ÊÇÅ®È¨ÔË¶¯Ò»Ö±ÊÇÕ¼×ÅµÀµÂÓßÂÛµÄ¸ßµØ£¬ÒòÎª´ó²¿·ÖÈË£¬ÓÈÆäÊÇÀÏÒ»±²¶¼ÖªµÀ¡°ÄÐÅ®Æ½µÈ¡±ÊÇ¹ú²ß£¬Ö®Ç°µÄÆÃÔàË®ÊôÓÚÐ¡´òÐ¡ÄÖ¡£¿ÉÊÇÈç¹û±»ÓÐÐÄÈË¶ñÒâÓë¹úÍâÊÆÁ¦¹Ò¹³£¬Õâ¾Í²»ÊÇÒ»°ãµÄÔàË®£¬ÊÇ·àË®ÍùÉíÉÏÆÃ¡£ÊÔÏë£¬Èç¹ûÒÔºóÌáµ½Å®È¨£¬µÐÈË¾Í°ÑÄã´ò³É°ËÇ§¹«Öª£¬ºú½ÁÂù²ø£¬Å®È¨ÔË¶¯¸ü¼ÓÀ§ÄÑÖØÖØ£¬ÉõÖÁÆ½Ì¨»áÏÞÖÆÏà¹ØµÄ·¢ÑÔ¡£
Í¨¹ýÓÖºìÓÖ×¨µÄÑÔÂÛË¼Ïë£¬Õ¼ÁìÓßÂÛÖ÷Á÷£¬×÷Îª·¢ÉùÎäÆ÷£¬±¾Éí¾ÍÊÇÒ»¼þ°ÙÀûÎÞÒ»º¦µÄÊÂÇé£¬Ë­Ã»ÊÂÏ£Íû¸ø×Ô¼º¼ÓÄÑ¶È°¡¡£ÎÒÀí½âÓÐÐ©½ãÃÃÒòÎª±»ÆÃÔàË®¶àÁË²»Ð¼ÓÚÀí»á£¬µ«ÊÇÃ»ÓÐÕâÐ©ÔàË®¿Ï¶¨¸üºÃ£¬ÄÜ´ò»ØÈ¥¿Ï¶¨¸üºÃ¡£
¿ÉÄÜÓÐÐ©ÑÔ²»´ïÒâ£¬´ó¼ÒÌå»á¾ÍºÃ¡£
============================
·ñÔòºÜÈÝÒ×±»ÈËÖ±½ÓÆÃÔàË®£¬°ÑÅ®È¨ÔË¶¯ºÍ°ËÇ§¹Ò¹³£¬ÎÒÒÑ¾­ÔÚ×éÀï¿´µ½Ò»Ð©ºÜÏñÒÔÇ°¹«ÖªµÄ·¢ÑÔÁË¡­¡­¹úÄÚ»¹ÓÐºÜ¶àÖÆ¶È²»ÍêÉÆ£¬±§Ô¹Ò²¿ÉÒÔÀí½â£¬µ«ÊÇ²»ÒªÉÏÉýµ½ºÞ¹ú³Ì¶È£¬ÎÒÃÇµÄ¹ú¼ÒÊÇÔÚÒ»µãµã¸Ä±ä£¬ÎÒÃÇÏÖÔÚµÄ·¢ÉùÒ²ÊÇÎªÁËÊ¹Ëý¸üºÃ¡£
Ï£Íû´ó¼Ò×¢ÒâÒ»ÏÂ·¢ÑÔÑ½£¬Å®È¨ÔË¶¯Èç¹û±»ÓÐÐÄÈËºÍ¹«Öª¹Ò¹³£¬ÄÇ¾ÍºÜÂé·³ÁË¡­¡­"
ving+	"['Â¥Ö÷', '2020-11-28 22:25:10']"	ÂíÁÐÖ÷ÒåºÍ½ÌÔ±µÄË¼Ïë±¾Éí¾ÍÊÇ·´ÄÐÈ¨µÄ£¬ÓÃËûÃÇµÄ»°À´Ö¸µ¼Å®È¨ÔË¶¯µÄ·¢Éù£¬ÊÇ·ûºÏÖ÷Á÷Ë¼ÏëµÄ£¬Ò²ÄÜ·ÀÖ¹ÓÐÐ©ÈË²»»³ºÃÒâÖ¸ÊÖ»­½Å£¬¶ÔÓÚÎÒÃÇÀ´ËµºÃ´¦´ó´óµÄ
¾øÎÞ¿ÉÄÜ	['2020-11-28 22:27:49']	Õö¿ªÑÛ£¬°®¹úºÍºÃÐÄÇé¡£ÄãÖ»ÄÜÍ¬Ê±ÓµÓÐÁ½¸ö
misogyny	['2020-11-28 22:31:24']	"Ëµ¸öÌâÍâ»°£º
ÎÒ¼ÇµÃÉÏ´ÎÓÐÄÐ´óVÎ¢²©ÉÏ¸ÇÕÂËµÅ®È¨ÊÇ¼äµý£¬Ö±½Ó±»Å®È¨²©Ö÷×ª³öÈ¥£¬ËµÒªÌæËûÃÇÐÎ³ÉÓßÂÛ¡£×îºóËûÃÇ»ÅÁËËËÁË£¬ÓÖÉ¾Î¢²©£¬ÓÖ×¢ÏúºÅµÄ£¬¾ÍÕâ£¿
http://weibointl.api.weibo.com/share/186733849.html?weibo_id=4568209204969972
ËùÒÔÃæ¶Ô²»ÊµÖ¸¿Ø£¬ÄÇ¾Í¸Õ°¡¡£"
ÒÑ×¢Ïú	['2020-11-28 22:33:28']	·ÛºìÅ®È¨Õâ¸öÊôÐÔÓÐµãÀëÆ×°É£¿
Ã÷ÈÕÊÀ½çÖÕ½á	['2020-11-28 22:36:59']	ÄÑµÀËæÒâ¸ø±ðÈË¿ÛÃ±×Ó¾ÍÊÇºÃµÄÂð¡£¡£¡£
?ß÷ß´(ÒÑºÚ»¯)	['2020-11-28 22:37:33']	Å®È¨±»ÆÃµÄÔàË®¹»¶àÁË£¬²»²îÕâÒ»¸ö
?É¨Ò»ÎÝ	['2020-11-28 22:42:13']	¡°ÊµÊÂÇóÊÇ¡±ÊÇÃ«Ë¼Ïë¾«Ëè£¬Ö»ÒªÊµÊÂÇóÊÇ£¬¾Í±ð¿ÛÃ±×Ó£¬Ò²²»ÅÂ±»Ã±×Ó¡£¹«ÖªÔõÃ´ÁË£¬²ñ¾²±¨µÀÄÇÐ©·´¿¹¼Ò±©É±·òÁ¿ÐÌ²»¹«£¬ÎÒÈÏÎªÊÇÓ¦¸Ã±»×ðÖØµÄ£¬¼´Ê¹ÊÇÓÐÕùÒéµÄ»°Ìâ£¬Ò²²»Ó¦¸Ã±»ÎÛÃû»¯¡£·¢ÏÖÃ¬¶Ü²ÅÄÜ½â¾öÃ¬¶Ü¡£°ËÇ§ÔõÃ´ÁË£¬»¹ÎåÃ«ÄØ£¿
?É¨Ò»ÎÝ	['2020-11-28 22:45:04']	±ð×÷¼ë×Ô¸¿£¬Ò²±ð×ó×ªÍä¿ªµ½¹µÀï
Anarchita	['2020-11-28 22:50:00']	ÎÒÑ°Ë¼niliÅ®È¨ÎÞÖÐÉúÓÐµÄÔàË®Ò²²»ÉÙ°¡£¬Äª·ÇlzÒÔÎª×Ô¼ºÐÐµÃ¶Ë×øµÃÕýÁË¾Í²»»á±»Ìù´ó×Ö±¨Âð¡­¡­Ö»ÓÐÕæÕýÕÆÈ¨µÄÄÇ·½²Å²»»á±»Ìù£¬¹²Æ·Ö®
î¿ÄñÐÐÉ½	['2020-11-28 22:59:45']	Âí¿ËË¼Ö÷Òå³«µ¼ÄÐÅ®Æ½µÈ
RandWalker	['2020-11-28 23:00:19']	ÎÒ´ó¸Ågetµ½ÄãµÄÒâË¼£¬ËäÈ»²»ÊÇÕâÃ´ÏëµÄµ«ÊÇÍùÕâÉÏÃæ¿¿
ÒÑ	['2020-11-28 23:30:19']	ÍËÊÇÎÞ·¨½â¾öÎÊÌâµÄ
¶¹ÓÑ22	['2020-11-28 23:35:50']	"Ìå¸Ð£¬Å®È¨»ù±¾¶¼°®¹ú£¬¶øÇÒÌá³«ÐÁÇÚ¹¤×÷ÕâÖÖÕýÄÜÁ¿

µ¹ÊÇ¸øÈË¿Û799Ã±×ÓµÄòï¡áÈ¨±È½ÏºÞ¹úºÞd£¬¸ü²»ÒªÌá¿ÉÐ¦µÄ»ÈòÀÁË »ÃÏëººµØÊ®°ËÊ¡½¨¹ú"
³¤°²Ä³	['2020-11-28 23:39:55']	£¿Ê²Ã´ÃÔ»ó×îÔÞ£¬°®¹úºÍºÃÐÄÇéÖ»ÄÜÓµÓÐÒ»¸ö£¿½¨ÒéÕâ±ßÍË³öÈË¼®Çó¸öÓÀ¾ÃÆ½¾²ÄØ
Al	['2020-11-28 23:43:14']	Õö¿ªÑÛ
Ä§·¨¸ë×Ó	['2020-11-28 23:44:45']	ÎÒ¾õµÃÕâÊÇÃ¬¶ÜµÄÔõÃ´°ì
Ä§·¨¸ë×Ó	['2020-11-28 23:47:34']	Ö§³Ö°®µÈ¹ú¡£
³¤°²Ä³	['2020-11-28 23:48:52']	¹Ûµã²»Í¬ÒªÕâÃ´¸ß¸ßÔÚÉÏ£¿°®¹úºÍÅ®È¨²»³åÍ»°É£¿´Ó¿ª¹ú¶¥°ë±ßÌìµÄ¸¾Å®ÔË¶¯µ½ÏÖÔÚ·Ü¶·ÔÚ»ù²ãµÄÅ®ÐÔ¹¤×÷Õß¶¼²»°®¹úÂð£¿Å®È¨ÄÑµÀÒª°ÑÕâÐ©ÈË¸îÁÑ³öÈ¥£¿ÎÒ´Ó²»·ñÈÏÏÖÔÚÉç»áÉÏ¸¸È¨ºáÐÐµùÎ¶Å¨ºñ£¬µ«Å®È¨µ¹Ò²²»±ØºÍ°®¹ú¸îÏ¯¡£
³¤°²Ä³	['2020-11-28 23:49:44']	ËãÁË£¬Òâ¼û²»Í¬½­ºþ²»¼û°É¡£
Al	['2020-11-28 23:49:51']	ÎÒÊÇËµÄã¿´Â©ÁËÕö¿ªÑÛÈý¸ö×Ö£¬Ã»±ØÒªÕâÃ´Ð×°É
³¤°²Ä³	['2020-11-28 23:50:01']	±ð»ØÎÒÁË£¬ÎÒÒ²²»»á»ØÕâÌùÁË¡£
½­ºþÆ­×Ó	['2020-11-28 23:51:09']	£¿£¿£¿£¿£¿£¿£¿£¿
Ä§·¨¸ë×Ó	['2020-11-28 23:54:17']	ÄãÐÎÈÝµÄ°®¹ú ÔÚ±ðÈËÄÇ¾ÍÊÇºÞ¹ú ÖÜÖª¡£Å®È¨ºÍÈÃËùÓÐÈËÂúÒâ ÕâÁ½¸öÊÇ²»¿ÉÄÜÍ¬Ê±´æÔÚµÄ ´ËÂ·²»Í¨°¡
Ä§·¨¸ë×Ó	['2020-11-28 23:56:52']	¼òµ¥À´Ëµ¾ÍÊÇ ÄãÏë¸Ä±äÏÖ×´Äã¾ÍÊÇºÞ¹û ÄãÅúÆÀÏÖ×´Ò²ÊÇºÞ¹û ÒªÎÒËµÉ¶ÅÆ·»¶¼½ÓÎÈÃ»Ê²Ã´²»ÐÐµÄ ¸ã²»ºÃ×îºó±ä³É±ðÈË·Ì°ùÄãÀÛ
Ä¾¿Â	['2020-11-28 23:57:27']	ÎÒÒÔÎªÈç½ñÕâ¸ö¾ÖÃæºÍÐÎÊÆ£¬Õþ¸®¶ÔÅ®È¨ÊÇ¸öÊ²Ã´Ì¬¶È´ó¼ÒÒÑ¾­ºÜÇå³þÁË¡­¡­£¨µ±È»ÄãÒªËµÕâÖÖÇé¿ö¹ú¼ÒºÍÕþ¸®²»ÄÜÒ»¸Å¶øÂÛÄÇÒ²ËãÄã¶ÔàÞ¡£
¶¹ÓÑ22	['2020-11-29 00:00:53']	"Ï°£º±£ÕÏ¸¾Å®È¨Òæ±ØÐëÉÏÉýÎª¹ú¼ÒÒâÖ¾
°´ÕÕÀÏ´óµÄÒâË¼×ö¾ÍÐÐÁËßÂ"
Ä¾¿Â	['2020-11-29 00:08:29']	Äã×Ô¼ºÔ¸ÒâÏàÐÅ¾ÍºÃ£¬²»ÕùÂÛÕâ¸öÁË¡£
¶¹ÓÑ22	['2020-11-29 00:27:51']	"Ä³Ð©ÈË¿ÉÐ¦£¬È¨Òæ±£ÕÏ¶¼Ð´ÔÚÏÜ·¨ÀïÁË£¬ÄãÓÐÒÀ¾Ý×Ô¼ºÈ¥ÕùÈ¥Î¬»¤£¬·ÇÒª·´¹ýÀ´Àµ¹ú¼ÒÃ»×öºÃ£¬¹ú¼ÒÊÇÄã24Ð¡Ê±ÌùÉí±£Ä·°¡
ËæÄ¸ÐÕÐ´»éÒö·¨¿ì¼¸Ê®ÄêÁË°É£¬¹ú¼ÒÃ»·´¶ÔÄãÕùÈ¡Õâ¸ö£¬ÅúÅÐÄÐÈ¨¾ÍÅúÅÐÄÐÈ¨£¬¹ÖÊ²Ã´¹ú¼Ò"
¾çÃÏ²ÜÇð	['2020-11-29 01:01:42']	"ÒÔÇ°·´¸¯ÎÊÌâÉÏ¡°¹«ÖªÑÔÂÛ¡±×î¶à£¬ËùÒÔÓÐÁËÕâÃ´Ò»¶ÎÈ«¹úÖªÃûµÄÌ¨´Ê¡£

¡°µ±³¯´óÑ§Ê¿£¬Í³¹²ÓÐÎåÎ»£¬ëÞ²»µÃ²»°ÕÃâËÄÎ»£»Áù²¿ÉÐÊé£¬ëÞ²»µÃ²»°ÕÃâÈýÎ»¡£

¿´¿´ÕâÆß¸öÈË°É£¬ÄÄ¸ö²»ÊÇÁ½÷Þ°à°×£¬ÄÄ¸ö²»ÊÇ³¯Í¢µÄ¶°Áº£¬ÄÄ¸ö²»ÊÇëÞµÄ¶ùÅ®Ç×¼Ò£¬ËûÃÇÀÃÁË£¬ëÞÐÄÒªËéÁË£¡

×æ×Ú°Ñ½­É½½»µ½ëÞµÄÊÖÀï£¬È´¸ã³ÉÁËÕâ¸öÑù×Ó£¬ëÞÊÇÍ´ÐÄ¼²Ê×£¬ëÞÓÐ×ïÓÚ¹ú¼Ò£¬À¢¶Ô×æ×Ú£¬À¢¶ÔÌìµØ£¬ëÞºÞ²»µÃ×Ô¼º°ÕÃâÁË×Ô¼º£¡»¹ÓÐÄãÃÇ£¬ËäÈ»¸ö¸ö¹ÚÃáÌÃ»ÊÕ¾ÔÚ³¯ÉÏ£¬ÄãÃÇ£¬¾ÍÄÇÃ´¸É¾»Âð£¿ëÞÖªµÀ£¬ÄãÃÇµ±ÖÐÓÐÐ©ÈË£¬±ÈÕâÆß¸öÈË¸ü¸¯°Ü£¡ëÞÈ°ÄãÃÇÒ»¾ä£¬¶¼°Ñ×Ô¼ºµÄÐÄ·Î³¦×Ó·­³öÀ´£¬É¹Ò»É¹£¬Ï´Ò»Ï´£¬Ê°¶ÞÊ°¶Þ£¡

ëÞ¸Õ¼´Î»µÄÊ±ºòÒÔÎª³¯Í¢×î´óµÄµÐÈËÊÇöË°Ý£¬ÃðÁËöË°Ý £¬ÓÖÒÔÎª×î´óµÄµÐÈËÊÇÎâÈý¹ð£¬ëÞÆ½ÁËÎâÈý¹ð£¬Ì¨ÍåÓÖ³ÉÁË´óÇåµÄÐÄÍ·Ö®»¼£¬°¡£¬ëÞÊÕÁËÌ¨Íå£¬¸ð¶ûµ¤ÓÖ³ÉÁË´óÇåµÄÐÄÍ·Ö®»¼¡£

ëÞÏÖÔÚÊÇÔ½À´Ô½Çå³þÁË£¬´óÇåµÄÐÄÍ·Ö®»¼²»ÔÚÍâ±ß£¬¶øÊÇÔÚ³¯Í¢£¬¾ÍÊÇÔÚÕâÇ¬Çå¹¬£¡¾ÍÔÚëÞµÄ¹ÇÈâ»Ê×ÓºÍ´ó³¼ÃÇµ±ÖÐ£¬ÔÛÃÇÕâ¶ùÀÃÒ»µã£¬´óÇå¹ú¾ÍÀÃÒ»Æ¬£¬ÄãÃÇÒªÊÇÈ«ÀÃÁË£¬´óÇå¸÷µØ¾Í»á½Ò¸Í¶øÆð£¬ÈÃÔÛÃÇËÀÎÞÔáÉíÖ®µØÑ½£¡ÏëÏë°É£¬³çìõ»ÊµÛÖìÓÉ¼ì£¬µõËÀÔÚÃºÉ½ÉÏ²Å¼¸ÄêÄÄ£¿ÍüÁË£¡ÄÇ¿ÃÀÏÍá²±×ÓÊ÷»¹Õ¾ÔÚ»Ê¹¬ºó±ß£¬ÌìÌìµÄ¶¢×ÅÄãÃÇÄØ£¡

ëÞÒÑ¾­ÈýÌìÈýÒ¹Ã»ÓÐºÏÑÛÁË£¬×ÜÏë×ÅºÍ´ó»ïËµÐ©Ê²Ã´£¬¿ÉÊÇ»°£¬×ÜµÃÓÐ¸öÍ·°¡ ¡£ÏëÀ´ÏëÈ¥£¬Ö»ÓÐËÄ¸ö×Ö£¨¡®Õý´ó¹âÃ÷¡¯ØÒÉýÆð£©¡£¡£¡£ÕâËÄ¸ö×Ö£¬ËµËµÈÝÒ×°¡£¬ÉíÌåÁ¦ÐÐÓÖºÎÆäÄÑ£¿ ÕâËÄ¸ö×Ö£¬ÊÇëÞ´ÓÐÄÀïÅÙ³öÀ´µÄ£¬´ÓÑªº£ÀïÍÚ³öÀ´µÄ¡£¼Ç×Å£¬´Ó½ñÈÕÆð£¬´Ëµî¸ÄÎªÕý´ó¹âÃ÷µî£¡ºÃºÃ¿´¿´¡­¡­Å¶£¬ÄãÃÇ¶¼Ì§ÆðÍ·À´£¬ºÃºÃ¿´¿´£¬ÏëÏë×Ô¼º£¬¸øëÞ¿´°ë¸öÊ±³½......¡±

»»¸öË¼Â·Ë¼¿¼Ò»ÏÂ£¬¹«ÖªÑÔÂÛ»á×è°­¡°·´¸¯¡±ÎÊÌâµÄ½â¾öÂð£¿

¾ÍËãÊÇ·ÛºìÅ®È¨£¬ÎÒÒ²²»ÖªµÀÎªÊ²Ã´ÒªÚ®»Ù¡°¹«ÖªÑÔÂÛ¡±¡£"
¾çÃÏ²ÜÇð	['2020-11-29 01:02:08']	"¿´Â¥ÉÏµÄ»Ø¸´µÄ¸ÐÏë£¬·ÛºìÅ®È¨±ØÈ»»á×ßÏòÑáÅ®£¬»á×ßÏò¡°ºìÑÕ»öË®ÂÛ¡±¡£

¶Ô×ÅÀë»éÀä¾²ÆÚÊÓ¶ø²»¼û£¬·´¹ýÀ´Ö¸ÔðÆÕÍ¨Å®ÐÔ¡°²»ÕùÈ¡¹ÚÐÕÈ¨¡±¡£

´ò¸öºÜ²»Ç¡µ±µÄ±È·½£¬¾ÍÓÐµãÏñÎ÷ÖÜÃðÍöÖ®ºó£¬ÖÜ³¯Ê¿´ó·òËµ¡°ºÕºÕ×ÚÖÜ£¬°ýæ¦ÃðÖ®¡£¡±ÎÒÃÇ¿´×Å¾õµÃÄªÃûÆäÃî¡£µ«ÊÇËûÃÇ´ÓÐ¡ÊÜµ½µÄ½ÌÓý¾ÍÊÇÒª×ð¾´ÖÜÌì×Ó£¬²»ÄÜËµÖÜÌì×ÓµÄ»µ»°£¬ÒªËûÃÇËµ¡°ÓÄÍõÃðÖ®¡±£¬ËûÃÇÊµÔÚÊÇËµ²»³ö¿Ú£¬Ö»ÄÜË¦¹ø¸ø°ýæ¦¡£"
LOVE	['2020-11-29 01:07:52']	"Ò»°ãÀ´½² ÎÒ¹úÊÇ¿´ÖØ¹ú¼ÊÉùÓþµÄ ¹ú¼ÒÊ×ÄÔ²»¿ÉÄÜ¹«¿ª·¢±í·´¶Ô¸¾Å®½â·ÅÔË¶¯µÄÑÔÂÛ
µ«Êµ¼Ê²Ù×÷ÖÐ Ö»ÓÐ¿ÚÍ·ÉÏµÄ³ÐÅµ¶ÔÓÚÍÆ½ø¸¾Å®½â·ÅÃ»ÓÐÈÎºÎÊµÖÊÐÔ×÷ÓÃ
Ò»¸ö±È½ÏºÃµÄÖ¸±êÊÇÔ¤Ëã Ò²¾ÍÊÇÇ®
¿´Õþ¸®ÎªÁË½â¾öÐÔ±ð²î¾à»¨ÁË¶àÉÙÇ® Õâ²ÅÊÇ×îÊµ¼ÊµÄ"
Yuyuc	['2020-11-29 01:10:53']	ËµµÄÌ«¶ÔÁË£¬Â¥ÀïºÜ¶à»Ø¸´¶¼ÊÇ£º¡°´óÏó¶¼ËµËü²»ÔÚÁË£¬ÄãÃÇ¾Í²»ÄÜµ±´óÏó²»ÔÚÒ»Ñù×ÔÓÉ×ÔÔÚµÄÉú»îÔÚ·¿¼äÀïÂð£¿¡±ÎÊÌâÊÇ´óÏó¸úÄãËµÍêÔÙ¼û£¬ËüµÃ´Ó·¿¼ä×ß³öÈ¥¶ø²»ÊÇ´ôÔÚÔ­µØÔ½³¤Ô½´ó£¬ÎÒ²ÅÄÜ×ÔÓÉ×ÔÔÚµÄÉú»îÔÚ·¿¼äÀï°¡
Anti	['2020-11-29 01:21:43']	ÎÞÄÔ°®ºÍÎÞÄÔºÞÎÒ¶¼Í¦·´¸Ð°ÉÖ÷Òª·´¸ÐµÄÊÇÎÞÄÔ±¾Éí¡£¶ÔÓÚÂ¥Ö÷µÄÖ÷ÕÅÎÒÊÇ¾õµÃ£¬¾Í±¾×éÖÐµÄÌÖÂÛ¶øÑÔ£¬¿ÌÒâÈ¥»Ø±ÜÊ²Ã´ÄËÖÁÔ¤Éè´ó¼ÒµÄÁ¢³¡£¬²»ÀûÓÚÎÒÃÇ³ä·Ö½»Á÷£¬Ò²²»ÓÃÌ«×ÔÎÒÉó²é¡£
LOVE	['2020-11-29 01:22:29']	"ÎÒ»¹¿ÉÒÔ¾Ù¸ö¹ú¼ÒÍÆ¶¯¸¾Å®½â·ÅµÄÀý×Ó

Èðµä´Ó2014Äê¿ªÊ¼²ÉÓÃÅ®È¨Ö÷ÒåÍâ½»/Å®È¨Ö÷Òå¶ÔÍâÕþ²ß£¨²»ÊÇÑ§ÕßÏ¹°´µÄ£¬ÕâÕæµÄÊÇ¹Ù·½Ãû³Æ£©
µ«Í¬Ê±£¬Èðµä³¤ÆÚÀûÓÃËüµÄÖÐÁ¢¹úÉí·Ý¸úÒ²ÃÅÉ³ÌØ×ö¾ü»ð½»Ò×£¬¶øÒ²ÃÅµÄ¸¾Å®µØÎ»ÒòÎªÕ½ÂÒ³£Äê´¦ÓÚÈ«ÇòÐÔ±ðÆ½µÈÖ¸ÊýµÄµ¹ÊýµÚÒ»
ÄÇÃ´ÎÊÌâÀ´ÁË µ±Å®È¨Ö÷ÒåÁ¢³¡ºÍÎäÆ÷³ö¿ÚµÄ¾Þ¶îÀûÈó²úÉúÃ¬¶ÜÊ± ÎÒÃÇ¸ÃÔõÃ´°ì
ÈðµäÑ¡ÔñÁË·ÅÆúºÍÉ³ÌØÓëÒ²ÃÅ¼ÌÐø½»Ò×
ÎÒ¾õµÃÕâ¸öÀý×Ó¾ÍºÜºÃÌåÏÖÁË Ê²Ã´½Ð¿ÚÍ·³ÐÅµºÍÊµ¼ÊÐÐ¶¯µÄ²î¾à"
LOVE	['2020-11-29 01:26:38']	"ps£ºÈðµäµÄÎäÆ÷³ö¿Ú¶îÅÅÔÚÊÀ½çÇ°ÁÐ¶øÇÒÊÇ´«Í³µÄÎäÆ÷³ö¿ÚÇ¿¹ú
2016ÄêÈðµä¸úÉ³ÌØ¶ñ½»µÄÐÂÎÅ ÏÖÔÚ¶¼¿ÉÒÔ°Ù¶Èµ½"
Anti	['2020-11-29 01:30:17']	¾Í±Ï¾¹Èðµä....ÎÒ¹úÄÐÐÔÉ³ÎÄÖ÷ÒåµÄ¸ß²ã´ÓÒ»¿ªÊ¼Ò²²»»áÖØÊÓÊ²Ã´Å®È¨ÎÊÌâµÄ£¬¸ø¹ú¼ÊÉÏ×ö×öÑù×Ó°ÕÁË¡£
Anti	['2020-11-29 01:33:46']	µ«ÊÇÎÒÒ²²»¾õµÃËûÃÇ×¨³ÌÒªÀ´º¦ëÞ¡£¶¼Ö»ÊÇÄ³Ð©ÈËµÄÐÇ³½´óº£µÄ¹¤¾ßÈË°ÕÁË¡£
LOVE	['2020-11-29 01:34:37']	"¶Ô°¡ ±Ï¾¹Èðµä 
Å®È¨Ö÷ÒåÊÇËüÊÖÉÏµÄÍõÅÆ£¨Ö®Ò»£©
µ«ÊÇÒ²±ðÍüÁË±±¾©ÐûÑÔ»¹ÊÇÔÚÎÒÃÇÊ×¶¼Ç©µÄÄØ£¨¹þ¹þ¹þ¹þ¡­£©"
½z°Å´«Ã½¹«¹Ø²¿	['2020-11-29 03:07:04']	×ÜÓÐÈË¾õµÃÖ»Òª¸úËæ½ÌÔ±µÄÂ·¾Í²»»á³ö¸ñ¡£²»ÖªµÀÊÇÕæµÄ²»Ã÷°×»¹ÊÇÔÚ×Ô¼ºÆ­×Ô¼º¡£¡£¡£
µ±ÐÄºïÃæ°üÊ÷	['2020-11-29 03:10:05']	ÕâÁ©²»ÊÇÃ¬¶ÜµÄÂð£¿±Ï¾¹µÈ¹ú
½z°Å´«Ã½¹«¹Ø²¿	['2020-11-29 03:14:34']	ÔÚµ±Ç°µÄ»·¾³ÏÂ£¬¾­¼Ã·¢Õ¹ÊÇÑ¹µ¹Ò»ÇÐµÄ£¬ËùÓÐÊÔÍ¼·ÖÉ¢¾«Á¦µÄÐÐÎª/ÔË¶¯£¬ÎÞÂÛÊÇ¹¤hui£¬Å®È¨£¬lgbt£¬BLM£¬¼´Ê¹ÏÞÓÚ¹ú¼ÊÓ°Ïì²»¹«¿ª½²£¬Ò²»áÍ¨¹ýÓßÇé³°·íºÍÎÛÃû»¯¡£·ÅÔÚÒÔÇ°£¬ÄÇÀë¡°·´¸ïm×ï¡±Ö»ÓÐÒ»²½Ö®Ò£ÁË
ö­ö­Ò¹Óê	['2020-11-29 08:39:19']	£¨Ð¡Ð¡Íá¸öÂ¥£©¶¼ÒÑ¾­°ËÇ§ÁË ¼¸ÄêÇ°¿´»¹ÊÇ½Ð×ö°Ë°ÙÀ´×Å?ÕâÒ²Í¨»õÅòÕÍ°¡ £¨ËäÈ»Ò»·ÖÇ®¶¼Ã»ÊÕµ½¹ý»¹ÊÇ»á±»Âî£©
ÒÑ×¢Ïú	['2020-11-29 19:53:24']	°®²»°®¹úÊÇ¸öÈËÁ¢³¡£¬²»±ØÇ¿Çó¡£µ«ÊÇ´òÈ­µÄÊ±ºòµ±È»ÒªÕ¼ÁìÓßÂÛ¸ßµØÁË£¬¸¾Å®È¨ÒæÊÇ¹ú¼ÒÒâÖ¾£¬ÄÇÅ®È¨¾ÍÊÇË³Ó¦¹ú¼ÒÀûÒæ°¡¡£Å®È¨ÄÚ²¿Ò²²»Òª×ö°ËÇ§ÎåÃ«µÄ·Ö»¯ÁË£¬Ö»Ç¿µ÷¹²Í¬µÄÕþÖÎËßÇó¾Í¹»ÁË¡£
Ä¾Ä¾Ä¾ÐÄ	['2020-11-29 21:06:11']	¿É±ð£¬Ä¿Ç°ÎÒÃÇÊÇÔÚ°®¹ú¿ò¼ÜÏÂ½øÐÐµÄÅ®È¨£¬¿ÚºÅÒ²ÊÇÃ«Ö÷Ï¯µÄ¸¾Å®ÄÜ¶¥°ë±ßÌì£¬²»°®¹úµÄÅ®È¨ÓÐÉ¶ÐÄË¼Äã¶¼²»ÖªµÀ£¬¸øÄãÀ´¸ö·´Ïò²Ù×÷ÔàË®ÆÃÉíÉÏ¶¼Ï´²»Çå¡£ÁíÍâ£¬ÈËÀàÊÇÖÕ½«½â·ÅµÄ£¬¹ú¼ÒÊÇÖÕ½«ÃðÍöµÄ¡£µ«ÊÇ£¬Ä¿Ç°½×¶Î¹ú¼Ò»¹ÊÇ±£»¤¸öÈËµÄÇ¿´ó»ú¹¹£¬°®¹úÁ¢³¡²»ÊÇ¸öÈËÑ¡Ôñ£¬ÊÇ±ØÈ»ÒªÇó¡£
ÒÑ×¢Ïú	['2020-11-30 14:16:08']	ÄãÒªÎ¬»¤ÑÔ/lun/×ÔÓÉ£¬ÏàÓ¦¾Í»áÌáÉýÈËÁ¦Éó²é³É±¾¡£¹ÜÀí×éÒªÊÇÄ¿Ç°»¹ÔÚÍÑÀ§¡£¡£µ¹²»ÈçÒ»µ¶ÇÐ¡£¡£
Anti	['2020-11-30 20:46:32']	Õâ...ÔõÃ´Ò»µ¶ÇÐ...
½­ºþÆ­×Ó	['2020-11-30 23:31:47']	ºÎ±ØÄØ£¬°®ºÍºÞÖ®¼äÓÖ²»ÊÇÃ»ÓÐÖÐ¼äÌ¬¡£½¨Òé±ðÌáÕâÐ©ÁË
Ð»ÎßÁø	['2020-11-30 23:50:10']	Óë»¢Ä±Æ¤
ving+	"['Â¥Ö÷', '2020-12-01 23:36:54']"	½ãÃÃÎÕÊÖ£¬Äã¾ÍÊÇÎÒÏëËµµÄ
Èë½­ÆÏÌÑ	['2020-12-02 00:12:58']	ÎÒ¾õµÃÄãËµµÃ¶Ô
D.A.Care	['2020-12-02 00:30:11']	±»ÆÃÔàË®ÕýÈ·µÄÓ¦¶Ô·½·¨²»Ó¦¸ÃÊÇ×ÔÖ¤Çå°×£¬ÉõÖÁÏ´°××Ô¼º·´ÆÃ¶ÔÃæÂð£¿ÔõÃ´»á²»²îÕâÒ»¸ö£¬Å®È¨±»ÆÃÔàË®»¹ÀÖÓÚ±¯×³µØÈÏÏÂÀ´Ö»ÊÇ¸Ð¶¯×Ô¼º°É¡£
ÎûÎûÈÂÈÂ	['2020-12-02 01:18:50']	"ÎÒ¶®ÄãÒâË¼ÁË£¬ÎÒÒ²¾õµÃ±¾×é²¿·Ö·¢ÑÔÓÐÐ©Î£ÏÕ£¬ÊÇÊôÓÚºÜÈÝÒ×±»¿ÛÃ±×Ó¾Ù±¨£¬È»ºóÊ§È¥Õâ¸ö×éµÄÄÇÖÖ¡£
Èç¹û²»Ï²»¶Â¥Ö÷µÄÑÔÂÛ£¬´ó¼ÒÒÔºóÒ²¿ÉÒÔ×¢Òâ·¢ÑÔ´ë´Ç£¬¶àÌáÒâ¼û£¬ÉÙÒ»Ð©ÀàËÆ×ÖÑÛ°É"
D.A.Care	['2020-12-02 01:56:32']	×îÔÞµÄ°®¹úµ½µ×Ö¸Ê²Ã´ÄØ£¿°®³éÏóÒâÒåµÄÖÐ¹ú¸ÅÄî£¿°®ÖÐ¹úÈËÃñ£¿°®ÖÐ¹úÕþ¸®£¿³éÏóÒâÒåÉÏµÄÖÐ¹úÊÇÓÐÓÆ¾ÃÀúÊ·µÄÎÄÃ÷¹Å¹ú£¬»òÕß49Äê½¨Á¢µÄÐÂÖÐ¹ú£¬¹úÄÚµÄ½üÒ»°ëÈË¿Ú¶¼ÊÇÅ®ÐÔ£¬Õþ¸®Àï²»È·¶¨±ÈÀýµ«ÊÇÒ²ÓÐºÜ¶àÅ®ÐÔ£¬ÏÖÔÚÔÚÄÐÅ®ÎÊÌâÉÏ»¹ÎÞÄÃµÃ³öÊÖµÄ×÷Îª£¬µ«ÊÇÕþ²ßÏà¶ÔÏÖÊµ×ÜÊÇÖÍºóµÄ£¬»¹¿ÉÒÔÔÙ¹Û²ìÒ»ÏÂ¡£Èç¹û²»°®¹ú£¬ÄÇÊÇÖ»°®¹úÄÚÒ»Ð¡²¿·ÖÔ¸Òâ¸ãÅ®È¨µÄ½ãÃÃ£¿
Raindrop	['2020-12-02 06:58:30']	²Î¿¼68£¬Å®È¨Ö÷ÒåÕßÈ·ÊµÊÇºÍ¹¤ÈË½×¼¶ÒÔ¼°Éç»áÖ÷ÒåÕß½áÃËµÄ¡£±Ï¾¹Å®È¨ÔË¶¯µÄ×î¸ù±¾Ä¿µÄÊÇ±£ÎÀÈËÈ¨¡£
ÒÑ×¢Ïú	['2020-12-02 10:03:12']	ÓÖºìÓÖ×¨ÓÐµãÄÑ¡£¡£»òÕß¿ÉÒÔ·´·½Ïò×öÏÞÖÆÂð¡£¡£
¶¹ÓÑ215316965	['2020-12-02 10:26:00']	ÆäÊµ³ÎÇåÊÇÃ»ÓÐÓÃµÄ£¬Ò¥ÑÔÒÑ¾­´«³öÈ¥ÁË£¬Ö»ÓÐºËÐÄµÄÉÙÊý²Å»á¹Ø×¢³ÎÇå¡£´óÃæ»ýµÄÂ·ÈËÖ»½ÓÊÜÔìÒ¥µÄ²¿·Ö¡£ÎÒ×î½ü·¢ÏÖºÜ¶àÆÕÍ¨Å®ÉúÒ»Ìýµ½Å®È¨¾Í¾õµÃºÍ¾³ÍâÊÆÁ¦ÓÐ¹Ø£¬ÕâÕæµÄ²»ÊÇÒ»¸öºÃÊÂÇé¡£ÓßÂÛÕæµÄ²»ÊÇË­¶ÔË­ÓÐÀíµÄ
¶¹ÓÑ215316965	['2020-12-02 10:29:15']	¾³ÍâÊÆÁ¦µÄÎÛÃïÆäÊµÊÇºÜÑÏÖØµÄ¡£ÓÖºìÓÖ×¨ÕæµÄÓÐ±ØÒª¡£Ëµµ½µ×¹¤¾ßÁé»îÊ¹ÓÃ¾Í¿ÉÒÔ
¶¹ÓÑ215316965	['2020-12-02 10:31:26']	Áé»îÊ¹ÓÃ¹¤¾ß
·È»È¥ÐÐ	['2020-12-02 10:34:54']	ÄãËµµÄ¶Ô
ÄãÂè	['2020-12-02 10:53:56']	°®¹úÊÇÐ´½øÏÜ·¨µÄ£¬²»ÖªµÀ×îÔÞÔÚ¸ÜÊ²Ã´
Áù¾­×¢ÎÒ	['2020-12-02 12:55:21']	ÓÐÐ©ÊÂ¶ù×Ô¼ºÐÄÀïÓÐÊý¾ÍºÃ£¬¶ÔÍâÖ§½ÌÐû´«µÄÊ±ºò¿ÉÒÔÒÔ¡°°®¹ú¡±ÎªÊÖ¶Î
¹Ü??Àí?Ô±	['2020-12-02 13:35:19']	Õâ¸ö×éµÄÑÔÂÛ·çÆøºÜÆæ¹Ö£¬Å®È¨ºÍ°®¹ú²»³åÍ»¡£Ï£Íû×é³¤»¹ÊÇ°ÑÎÕÒ»ÏÂ×éÄÚ·¢ÑÔ·½Ïò°É£¬²»Ï£ÍûÕâÀïÒ²³ÉÎªÁíÒ»¸öhgd¾Û¼¯µØ
¹Ü??Àí?Ô±	['2020-12-02 14:28:36']	Õâ¸ö×éµÄÑÔÂÛ·çÆøºÜÆæ¹Ö£¬Å®È¨ºÍ°®¹ú²»³åÍ»¡£Ï£Íû×é³¤»¹ÊÇ°ÑÎÕÒ»ÏÂ×éÄÚ·¢ÑÔ·½Ïò°É£¬²»Ï£ÍûÕâÀïÒ²³ÉÎªÁíÒ»¸öºÞ¹úµ³¾Û¼¯µØ
º£ÉÏÃµ¹åÂ½Å®Ê¿	['2020-12-02 15:03:11']	·ÛºìÅ®È¨¡­¡­ÕâÊÇÊ²Ã´±äÒìÉúÎï£¿
£ÛÒÑ×¢Ïú£Ý	['2020-12-02 15:26:34']	¶¥
£ÛÒÑ×¢Ïú£Ý	['2020-12-02 15:39:25']	Â¥ÀïÓÐÐ©ÅóÓÑÒ²²»ÖªµÀ¸ÃËµÄãÃÇÊÇÀÏÊµÈË»¹ÊÇÒ»¸ù½î¡£Õâ¸öÖ»ÊÇ¸öÌáÒé£¬ÈçÂ¥ÉÏËùËµÁé»îÔËÓÃ¹¤¾ß°ÕÁË£¬Ã»ÈËÔÚºõÄãÊÇ²»ÊÇÕæ°®¹ú¡£¾Ù¸öÀý×Ó£¬ÓÌÌ«ÈËÔÚÃÀ¹úÊÇ×óÅÉÏÈ·æ£¬»ØÁËÒÔÉ«ÁÐ¾ÍÌìÌì¸ãÓÒÅÉÔË¶¯ÅÅ³ýÒì¼º¡£ÔÙ±ÈÈç¹úÄÚÄÇÐ©ÌìÌì½Ð°®¹úÀÌÍê¾ÍÅÜÃÀ¹úµÄÈË¡£Õþ²ß¶ÔÎÒ·½ÓÐÀûÀûÓÃ¾ÍvansÁË£¬ÎªÉ¶·ÇÒªÈÏ×¼Ò»¸ö¿Ó´ý×Å£¿×óÓÒºáÌø²»ÏãÂð£¿
£ÛÒÑ×¢Ïú£Ý	['2020-12-02 15:41:14']	ÊÇ°¡£¬Ö»ÊÇÊÖ¶Î°ÕÁË¡£¿´¿´Â¥ÀïÕâÐ©Ò»¸ù½îµÄ£¬ÎÒÃÇÅ®ÈË¹ûÈ»ÀÏÊµ?
ving+	"['Â¥Ö÷', '2020-12-02 15:45:11']"	ÊÇÕâ¸öÒâË¼£¬²»¹ýÎÒËµµÄ±È½ÏÎ¯Íñ¡£ÓÐÐ©ÈËºÃÇ¹²»ÓÃ»¹·´¹ýÀ´±»ÈËµ±Ç¹Ò²ÊÇ¹»¹»µÄ¡£
Í¹Í¹Í¹	['2020-12-02 15:52:21']	ÖÚËùÖÜÖª£¬ÂíÁÐÃ«=ÓÖºìÓÖ×¨=·Ûºì
Í¹Í¹Í¹	['2020-12-02 15:54:06']	¡°²»ÒªÄÃ½×¼¶ÎÊÌâÑÚ¸ÇÐÔ±ðÎÊÌâ£¡¡±
ÀîéÄæ¥(Ð¡±õÓã¡)	['2020-12-02 21:04:25']	¶ÔÑ½¶ÔÑ½ÄÇÐ©ÃÃ×Ó»¹ÕæÒÔÎªòïÈË¶¼°®¹úÃ´£¿µ±È»ÊÇÄÃ°®¹úÑ¹Å®È¨ÁËÑ½
ÓÐÃ»ÓÐ³ÌÐòÔ±½ãÃÃÅªÒ»¸öÅ®ÐÔÉçÇø°¡		
ÇÉ¿ËÁ¦Ò»´óÛç	['2020-11-20 14:58:05']	"¾ÍÊÇºÍÅ®ÐÔ×â·¿¹Ò¹³ÔÚÒ»ÆðµÄ£¬Ö»ÏÞÅ®ÐÔ£¬²»Í¬ÐèÇóµÄÅ®ÐÔÈºÌåºÍ²»Í¬³ÇÊÐµÄÅ®ÐÔÈºÌå¿ÉÒÔÔÚÀïÃæ½»Á÷×â·¿Ïà¹ØÊÂÒË£¬»òÕß¿ª·¢Ò»Ð©Ö»×â¸øÅ®ÐÔµÄ¹«Ô¢(ÖÕÉí¿É×â)ÄÇÖÖ£¬¾ßÌåÃ»ÏëºÃ£¬·´ÕýÄÐÐÔ²»ÄÜ½øÈë¡£Å®ÐÔ»¥ÖúÑøÀÏÒ²¿ÉÒÔ
ÎÒÉõÖÁÔ¸Òâ¸øÕâÑùÒ»¸ö»ú¹¹¾è¿î£¬½ãÃÃÃÇ»¥ÖúÑøÀÏ£¬ÎÒÃÇµÄÅ®ÐÔ¹«Ô¢ÊÊºÏ20~60µÄµ¥ÉíÅ®ÐÔ¡£ÑøÀÏ¹«Ô¢60ËêÒÔÉÏµÄµ¥ÉíÎ´»éÅ®ÐÔ¶¼¿ÉÒÔ×¡½øÈ¥£¬ÄêÇáµÄ½ãÃÃ¿ÉÒÔ¶¨ÆÚ×ö¹«ÒæÈ¥¿´ÍûËýÃÇ£¬¾èÇ®¾èÎï¶¼¿ÉÒÔ£¬°ïÖú¾Ù°ìÔáÀñ£¬µÈÎÒÃÇÀÏÁËÒ²×¡½øÈ¥£¬ÐÎ³ÉÁ¼ÐÔÑ­»·¡£
¿ìÀ´¿µ¿µÕâÊÇÉÌ»ú°¡£¬Ëµ²»¶¨ÒòÎªÊÐ³¡ÅÓ´ó»¹ÄÜ³ÉÎª¶À½ÇÊÞ¹«Ë¾£¬À©ÕÅÈÕº«Å·ÃÀ£¬ÊÀ½çÉÏ×ÜÓÐÒ»²¿·ÖÏëÒªÔ¶ÀëÄÐÐÔµÄÅ®ÐÔµÄ£¬´´Ê¼ÈË·þÎñÈËÔ±±ØÐëÈ«Ô±Å®ÐÔ£¬ÎÒÔ¸Òâ¸øÅ®ÐÔ»¨Ç®¡£"
10ºÅ±±¼«±´	['2020-11-20 15:00:38']	dd ÑáÄÐÕß¼±Ðè´¿Å®ÐÔÉçÇø
Ä§¹íÖÐµÄÌìÊ¹	['2020-11-20 15:00:44']	Ö®Ç°ÓÐ½ãÃÃ¿ª·¢ÁËÒ»¸öÂÛÌ³£¬²»ÖªµÀÄÜ²»ÄÜÓÃ
Ê±¿ÕÖÐµÄÑ©ÀòÃµ	['2020-11-20 15:02:06']	Ò»°Ñ×ÓÖ§¼¼
¾ýµ±×ÝÒâ	['2020-11-20 15:02:39']	dd
Miray	['2020-11-20 15:03:14']	Dd+¶×
ÓùÌÃÄþÄþ??	['2020-11-20 15:03:25']	Éæ¼°µ½¾­¼Ã½»Á÷¾Í²»ÊÇÄÇÃ´ÎÈ¹ÌµÄÊÂÁË¡­
ÇÉ¿ËÁ¦Ò»´óÛç	"['Â¥Ö÷', '2020-11-20 15:06:27']"	ÎÒÉõÖÁÔ¸Òâ¸øÕâÑùÒ»¸ö»ú¹¹¾è¿î£¬½ãÃÃÃÇ»¥ÖúÑøÀÏ£¬ÎÒÃÇµÄÅ®ÐÔ¹«Ô¢ÊÊºÏ20~60µÄµ¥ÉíÅ®ÐÔ¡£ÑøÀÏ¹«Ô¢60ËêÒÔÉÏµÄµ¥ÉíÎ´»éÅ®ÐÔ¶¼¿ÉÒÔ×¡½øÈ¥£¬ÄêÇáµÄ½ãÃÃ¿ÉÒÔ¶¨ÆÚ×ö¹«ÒæÈ¥¿´ÍûËýÃÇ£¬¾èÇ®¾èÎï¶¼¿ÉÒÔ£¬°ïÖú¾Ù°ìÔáÀñ£¬µÈÎÒÃÇÀÏÁËÒ²×¡½øÈ¥£¬ÐÎ³ÉÁ¼ÐÔÑ­»·
ÇÉ¿ËÁ¦Ò»´óÛç	"['Â¥Ö÷', '2020-11-20 15:08:41']"	Ëµ²»¶¨ÒòÎªÊÐ³¡ÅÓ´ó»¹ÄÜ³ÉÎª¶À½ÇÊÞ¹«Ë¾£¬À©ÕÅÈÕº«Å·ÃÀ£¬ÊÀ½çÉÏ×ÜÓÐÒ»²¿·ÖÏëÒªÔ¶ÀëÄÐÐÔµÄÅ®ÐÔµÄ£¬´´Ê¼ÈË·þÎñÈËÔ±±ØÐëÈ«Ô±Å®ÐÔ£¬ÎÒÔ¸Òâ¸øÅ®ÐÔ»¨Ç®
¿ª	['2020-11-20 15:11:11']	»¥ÖúÑøÀÏ·Ç³£¿É
¶¹ÓÑ22	['2020-11-20 15:12:24']	"ÓÐÕâÑùµÄÉçÇøÒ²²»»á¶ÔÍâ¹«¿ª
Ô­ÒòÄã¶®µÄ"
ÓùÌÃÄþÄþ??	['2020-11-20 15:15:54']	ÔÚÕâÀïÈÎºÎË½Æó¶¼²»¿ÉÄÜ³ÉÎª¶À½ÇÊÞ¹«Ë¾£¬³ý·ÇËü×¢¶¨ºÍzfºÏ×÷
¶¹ÓÑ185555673	['2020-11-20 15:34:35']	¶øzfÄ¿Ç°µÄÊ×ÒªÈÎÎñÊÇÄÐÅ®½áºÏ
Misandrist	['2020-11-20 15:41:21']	½ãÃÃÎÒÖ®Ç°½Óµ½ÁËÒ»¸öÂÛÌ³ÑûÇë~
Misandrist	['2020-11-20 15:41:31']	´¿Å®ÐÔµÄ
ÇÉ¿ËÁ¦Ò»´óÛç	"['Â¥Ö÷', '2020-11-20 15:41:47']"	½ÐÊ²Ã´Ãû×Ö
Misandrist	['2020-11-20 15:42:24']	ÎÒË½ÐÅÄã£¡ÊÇÒ»¸öË½ÃÜÂÛÌ³£¡
ÇÉ¿ËÁ¦Ò»´óÛç	"['Â¥Ö÷', '2020-11-20 15:42:46']"	ºÃµÄ
Ò»Ìì	['2020-11-20 15:43:05']	Ö®Ç°ÓÐ½ãÃÃ½¨ÁË¸ö´¿Å®ÐÔÂÛÌ³£¬²»¹ý¿ÉÄÜÐèÒª¿ªÉè×â·¿·ÖÇø
²ÝÝ®¿É¿É°ô?	['2020-11-20 15:44:32']	°¡£¡ÎÒÑ§CSÒ²Ïë¹ýµÄ£¡¿ÉÏ§¼¼Êõ²»¹»?
¿¨·ò¿¨²¼	['2020-11-20 15:55:32']	Í¬¶×!
Coraggiosa	['2020-11-20 16:00:31']	ÄÐÐÔÖ®¶ñÂð£¿ºóÀ´±»Ç½ÁË?
Coraggiosa	['2020-11-20 16:01:28']	¿ÉÒÔÒ²Ë½ÐÅÎÒÒ»ÏÂÂð
Ä§¹íÖÐµÄÌìÊ¹	['2020-11-20 16:07:01']	²»ÊÇ
Ä§¹íÖÐµÄÌìÊ¹	['2020-11-20 16:07:57']	¸úÂ¥ÀïÁíÒ»¸ö½ãÃÃËµµÄÓ¦¸ÃÊÇÍ¬Ò»¸ö
ÒÀÈ»	['2020-11-20 16:08:56']	Ö§³Ö
ËæÊ±ÅÜÂ·	['2020-11-20 16:13:22']	Ö§³Ö
Iktsuarpok	['2020-11-20 16:20:16']	ÎÒÒ²Ô¸Òâ£¬ÎÒ¸Ð¾õ¹ú¼ÒÑøÀÏ¿ÉÄÜ³Å²»µ½ÎÒÀÏÁË
Iktsuarpok	['2020-11-20 16:25:14']	¿ÉÒÔÒ²Ë½ÐÅÎÒÂð¡£¡£¡£
Coraggiosa	['2020-11-20 16:26:24']	ÎÒ×¢²áÁËÕýÔÚµÈ´ýÅú×¼£¬Õâ¸ö×´Ì¬ºÃÏñ²»ÄÜÑûÇëÈË£¬ÄãÕÒÎÒÕÒµÄÄÇ¸ö½ãÃÃ°É?
Iktsuarpok	['2020-11-20 16:27:07']	ºÃµÄÄØ
[ÒÑ×¢Ïú]	['2020-11-20 17:01:37']	×î¼òµ¥µÄ°ì·¨¾ÍÊÇÏÈÀ­¸ö´¿Å®ÉúµÄ¶¹°êÐ¡×éÑ½£¬ÊÓÆµÈÏÖ¤Å®ÐÔÉí·Ý²ÅÄÜ½ø×é£¬·¢ÏÖ²»¶Ô¾¢ÔÙ´ÎÑéÖ¤¡£Ç®µÄ»°£¬¾Í¿ªÒ»¸öÖ§¸¶±¦ÕËºÅ£¬¹«¿ªÁ÷Ë®£¬´ó¼Ò¼à¶½¾ÍºÃÁË£¬ËµµÄÎÒ¶¼Ïë×Ô¼º¸ãÒ»¸öÁË¡£
ÓÐ²¡ÉëÒ÷	['2020-11-20 17:36:19']	¸ø´ó¼Ò°²ÀûÒ»¸öÎ¢²©²©Ö÷ ½Ð¡°¸ô±ÚÊÇËý¡± ÔËÓªÕßÊÇÒ»¸öles Ö»ÏÞÅ®ÐÔ×â·¿/ºÏ×âÐÅÏ¢
-.-	['2020-11-20 17:46:50']	emm ÄãÏëÒªÊ²Ã´Æ½Ì¨ ÎÒÓÐ¸ö´¿Å®ÐÔµÄ³ÌÐòÔ±Èº
-.-	['2020-11-20 17:47:21']	¾ÍÊÇ²»ÖªµÀÓ¦¸ÃÑéÖ¤ÊÇÅ®ÐÔ ÈçºÎÒýÁ÷ ÈçºÎ¹ÜÀí
-.-	['2020-11-20 17:47:56']	×â·¿·ÖÇø¸Ð¾õÊÇºÜºÃµÄÆ½Ì¨ ´ó¼Ò¾Í¿ÉÒÔÏÈÕû×âÔÙÕÒÊÒÓÑÁË
-.-	['2020-11-20 17:48:35']	µ«ÊÇÎÒ¸Ð¾õ¶¹°êÒÑ¾­90%ÊÇÅ®ÉúÁË
Î´×¢Ïú	['2020-11-20 17:48:45']	Ò»°Ñ×ÓÖ§³Ö
ËØºÍ	['2020-11-20 17:49:06']	Ö§³Ö
Ò»ÌìÒ»¸öÍ·Ïñ	['2020-11-20 17:55:15']	ºÜÄÑµÄ ÄãÏëÏë¿´»¹ÓÐÈÕ³£µÄÎ¬»¤ ¸üÐÂÖ®ÀàµÄ ¶¼ÊÇÊÂÇéºÜ¶à ºÜÂé·³ ºóÐøÒªÇóÊä³ö´ó ¶øÇÒÊÐ³¡²»ÊÇºÜ´óµÄ¡£ÕâÖÖÖÜÆÚÌ«³¤ ¾­¼ÃÁ÷×ªÒ²Âý
ÑýÑý	['2020-11-20 17:58:40']	Ö§³Ö¡£²»¹ýºÃÏñ¸öÈËÔËÓªÂÛÌ³ÊÇÎ¥·¨µÄ
ÇÉ¿ËÁ¦Ò»´óÛç	"['Â¥Ö÷', '2020-11-20 18:03:04']"	Å®ÐÔÒ»¸öÈË×¡²»°²È«£¬¶øÇÒºÍ½ãÃÃÃÇºÏ×â¿ÉÒÔ·Öµ£¾­¼Ã£¬ÓÐÊÂ¿ÉÒÔÉÌÁ¿
Ä§¹íÖÐµÄÌìÊ¹	['2020-11-20 18:05:09']	ÕæÏ£ÍûÃ¿¸öµØ·½¶¼ÄÜÓÐµ¥Å®ÉçÇø
·È»È¥ÐÐ	['2020-11-20 18:07:12']	ÎÒÕæµÄÏ£Íû×â·¿·ÖÇø
Þ±ÈôÄÝ¿¨	['2020-11-20 18:10:26']	ºÃÖ÷Òâ£¡
ÞÉÉ½¾ý	['2020-11-20 18:11:39']	¶¥¶¥¶¥
Wr	['2020-11-20 18:33:46']	¶ÔÅ®ÐÔ¹«Ô¢ÊÇÕæµÄÐèÇó£¬ÓÈÆäÑøÀÏ¹«Ô¢¡£
½­ºþÆ­×Ó	['2020-11-20 20:27:41']	dd
ÌÒÎÝ´äÍë¶ù	['2020-11-20 20:35:09']	¶¥ÆðÀ´
ËºËéÎÒ¹·Æ¤	['2020-11-20 20:38:43']	¹ÅÊ±ºò»¹ÓÐ×ÔÊáÅ®ÕâÑùµÄ×éÖ¯ÄØ
Mistarille	['2020-11-20 20:50:08']	Ö¸Â·¸ô±ÚÅ®ÐÔ¿Æ¼¼´ÓÒµÕß×é½¨µÄÂÛÌ³
Ã¼ÌôÑÌ»ð	['2020-11-20 20:51:11']	ÓÐÒ»¸öapp½Ð¼ªÃ¨£¬»¹ÔÚÄÚ²â½×¶Î£¬´ó¼Ò¿ÉÒÔ¿´¿´£¬Ò»¸ö³ÌÐòÔ±½ã½ã×öµÄ¡£
Çå	['2020-11-20 21:13:03']	Èç¹ûÓÐ£¬´øÎÒÒ»¸ö¡£¡£¡£ÎÒÏ£Íû×Ô¼º¿ÉÒÔäìÈ÷¹ýÒ»±²×Ó£¬µ±¸ö×ÔÔÚµÄ³ÌÐòÔ±¡£
Çå	['2020-11-20 21:13:45']	ÎÒÒ²ÏëÒª¡£¡£¡£
Çå	['2020-11-20 21:14:16']	ÎÒÏë½ø£¬´ø´øÎÒ
Illi	['2020-11-20 22:35:36']	dd Ö®Ç°ÔÚÒ»¸ö¹«ÖÚºÅ¿´µ½¹ýÓÐÅ®Éú×âÁËÒ»Õû¶°±ðÊû×â¸øÅ®Éú´ó¼ÒÒ»ÆðÉú»î£¬²»¹ýºóÀ´ÓÖ¼ÓÈëÁËÄÐÉú?
??	['2020-11-20 22:45:01']	Ä¿Ç°ºÜÄÑ
ßÉß´ßÉß´ßÂ	['2020-11-21 00:44:26']	ÎÒÔÚÒ»¸ö²»»é²»ÓýÅ®ÐÔ×â·¿vxÈº
»·ÐÎÓîÖæ	['2020-11-21 01:27:31']	dd
Ñ°	['2020-11-21 01:33:50']	dd
³µÂ·Ê¿ÄûÃÊ	['2020-11-26 20:50:49']	»¥ÖúÑøÀÏÎÒÀ´ÁË£¡
³þçü	['2020-11-26 21:01:11']	Õâ¸öÏë·¨ºÜ°ô£¬¼ÒÀïÓÐ¿óµÄ½ãÃÃ¿ÉÒÔ¿¼ÂÇ½¨Å®ÐÔÉçÇø£¡
pipi	['2020-11-26 21:21:13']	½ãÃÃ£¬¿ÉÒÔÂé·³ÄãÒ²Ë½ÐÅÎÒÒ»ÏÂÂð¡«
áû×Ó	['2020-11-29 05:02:49']	ÓÐµÄÓÐµÄ£¬»¶Ó­À´¸ô±Ú¿Ö×éwww
Aliciaa	['2020-11-29 22:41:04']	½ãÃÃÇóË½ÐÅ£¡ÎÒÒ²ÊÇcsµÄ
lulin_98	['2020-11-30 04:15:29']	dd ÇóË½ÐÅ£¡
ÐÓ×ÓÇà	['2020-11-30 12:06:54']	½ãÃÃÇóË½£¡
FridaµÄô	['2020-11-30 17:20:31']	»¹ÓÐÅ®ÐÔÆóÒµ£¬Å®ÐÔ»¥ÖúÖÐÐÄ£¡
ÈýµãÊ®Îå	['2020-12-02 08:42:07']	"ÄãÖªµÀÂð£¬ÉõÖÁ¿çÐÔ±ðÕß¶¼ÓÐÕâÑùµÄÉçÇø¡£¡£¡£ÎªÄÐ¿çÅ®Ìá¹©×¡Ëù

Å®ÐÔ¾¹È»Ã»ÓÐ£¡£¡"
Travel maker	['2020-12-02 09:15:55']	Í¬ÑáÄÐ ¶Ôµõ×ÓÃÇÕæµÄÎÞÏÞÑá·³
GonewithSummer	['2020-12-02 09:34:29']	ÇóË½ÐÅ£¡
³ÁÃÔ¶¹°ê°¢ÑÔÑÔ	['2020-12-02 09:44:56']	https://www.douban.com/group/topic/198540336/
Misandrist	['2020-12-02 12:00:55']	ÄãË½ÎÒ°É
ÑÕ³õ	['2020-12-02 14:39:41']	¸ú½ãÃÃÒ»ÆðÑøÀÏ¿É¿É¿É£¡¹Å´úÈË¶¼ÓÐÆõ½ãÃÃ£¬ÏÖ´úÑáÄÐÕß·´¶øÃ»³öÂ·ÁËÂðqwq
ÌïÌï	['2020-12-02 20:48:30']	¶¹°êÆìÏÂÒµÎñ£¿¶¹¿Ç¹«Ô¢£¿
ÏÄÏÄµÄ×Ô¾ÈÍÑÀ§´ò¿¨Ìû£¡		
ÏÄÄ©ÔÂ¹â	['2020-11-19 19:34:36']	"Õâ¼¸ÌìÍ»È»Ïëµ½BÕ¾Õâ¸öÊÓÆµ£¬Ã¿ÌìÑ§Ï°Ö®Ç°¿´¿´Õâ¸ö¸Ð¾õÑ§Ï°¶¼ÓÐ¶¯Á¦ÁË£¡
ÎÒÔ¸ÒâÎªÃÃÃÃÃÇ¿ªÒ»ÌõÑªÂ·¡£
ÎÒ¸æËßÄãÅ®º¢×ÓÒ»Éú¶¼Òªº¦ÅÂÐ©Ê²Ã´_ßÙÁ¨ßÙÁ¨ (©b-©b)¤Ä¥í ¸É±­~-bilibili"
ÒÑ ×¢ Ïú	['2020-11-19 19:37:57']	dd ´ó¼ÒÀ´¿´¿´ÍÑÀ§Â¥°É¡­¡­ÍÑÀ§²ÅÊÇ±¾×éÖ÷×´Ì¬°¡
ÉÙ³åÀË	['2020-11-19 19:48:18']	dd
misogyny	['2020-11-19 19:49:19']	¾ÍÒªÀ´ÕæµÄÁËÂð ÂéÂéÎÒº¦ÅÂ
ÏÄÄ©ÔÂ¹â	"['Â¥Ö÷', '2020-11-19 19:50:52']"	±¦±´¶ù²»ÒªÅÂÒ»Æð°É~
ÏÄÄ©ÔÂ¹â	"['Â¥Ö÷', '2020-11-20 21:01:33']"	ÎÒÔÎÁË¡­¡­¿´ÁËÒ»¸öÐ¡Ê±µÄÁìÓ¢ºÍÕÒÊµÏ°£¬·ûºÏÎÒÄ¿±ê¸ÚµÄÔ¼µÈÓÚÎÞ£¬ÓÐÁËÒ²±ê×¢£¨non-thesis£©¡£ÃüÃ»¡£
µÃµÃµÃ°É	['2020-11-20 22:14:23']	¹Ø×¢
ÏÄÄ©ÔÂ¹â	"['Â¥Ö÷', '2020-11-21 19:32:45']"	Íø¿ÎAÍê³É¶È£¨3/100£©
ÑÝ¼¼³¬ÊÓºó	['2020-11-21 19:35:01']	dd¼ÓÓÍ
½­ºþÆ­×Ó	['2020-11-21 19:56:27']	dd
±ª×Ó	['2020-11-21 21:10:25']	½ñÈÕÌÉÆ½£¬µ«×ÜËã°Ñ¶ªµôµÄÅÜ²½¼ñÆðÀ´Ò»µãÁË
½­ºþÆ­×Ó	['2020-11-21 21:12:36']	dd
ÒÑ×¢Ïú	['2020-11-21 22:56:52']	dd
ÏÄÄ©ÔÂ¹â	"['Â¥Ö÷', '2020-11-23 20:35:27']"	"×òÌìÐÝÏ¢ÁË¡£
½ñÌì£ºÍø¿ÎAÍê³É¶È£¨8/100£©"
¿ÆÑ§ÑÐ¾¿Ö¤Ã÷	['2020-11-23 20:56:29']	ÎÒÒ²Òª½¨¸öÍÑÀ§Â¥
ÏÄÄ©ÔÂ¹â	"['Â¥Ö÷', '2020-11-23 20:59:28']"	ÎÒ²»¶®ÎªÉ¶»áÓÐÈËÊÕ²ØÎÑµÄ´ò¿¨Â¥¡£?
¿ÆÑ§ÑÐ¾¿Ö¤Ã÷	['2020-11-23 21:05:03']	´ó¸ÅÒª¼à¶½Äã
ÏÄÄ©ÔÂ¹â	"['Â¥Ö÷', '2020-11-24 22:10:20']"	"Íø¿ÎAÍê³É¶È£¨13/100£©
Á·Ï°°ëÐ¡Ê±³ª¸è£¨2/20£©¡£"
ÏÄÄ©ÔÂ¹â	"['Â¥Ö÷', '2020-11-25 21:22:37']"	"Íø¿ÎAÍê³É¶È£¨15/100£©
Á·Ï°°ëÐ¡Ê±³ª¸è£¨3/20£©
½ñÌì¿´ÁîÈËÐÄ¶¯µÄoffer£¡¶øÇÒ»¹¿´ÁË¶«ÃñºÍÑ¼ÈÞµÄcpÊÓÆµ£¡à¾ÌÇà¾µÄÍ£²»ÏÂÀ´¡£"
ÏÄÄ©ÔÂ¹â	"['Â¥Ö÷', '2020-11-26 21:26:14']"	"Íø¿ÎAÍê³É¶È£¨17/100£©
Á·Ï°°ëÐ¡Ê±³ª¸è£¨4/20£©
½ñÌì¿´ÁËgood people E10¡£
Ï£ÍûÃ÷Ìì¶àÑ§µã¡£"
ÏÄÄ©ÔÂ¹â	"['Â¥Ö÷', '2020-11-27 21:51:47']"	"Íø¿ÎA½øÕ¹Îª0¡£
Á·Ï°°ëÐ¡Ê±³ª¸è£¨5/20£©
½ñÌì¿ª×ÅÎ¢ÐÅÊÓÆµ¿´×ÅÍ¬Ñ§ÉÏÍø¿Î£¬ÅÔÌýÁËÒ»½Ú¿Î¸Ð¾õ×Ô¼º×¬ÁË¡£
×îºó×ö¸öÃ÷ÌìÈÎÎñ³öÀ´°É¡£"
Â·Ð¡·²	['2020-11-27 22:19:42']	¼ÓÓÍÅ¶(? ??_??)?
ÏÄÄ©ÔÂ¹â	"['Â¥Ö÷', '2020-11-27 23:53:34']"	"×î½üÔÚ¿´¡¶ÓÎÏ·µÄ·¨Ôò¡·£¬ÕâÕæÊÇÎÒµÄÈËÉú×ÛÒÕ¡£
ÕÅ¶«Ãñ±íÊ¾ÁËÊ²Ã´½Ð×ö ´óÄÔÊÇÐÂµÄÐÔ¸Ð¡£
ÔÚ×éÀïÕâ¶ÎÊ±¼ä¸Ð¾õbody shame age shameÈ«¶¼ÏûÊ§ÁËÒ»Ñù£¬ÐÄÁéºÃÏñÖð½¥±äµÃÇ¿´ó¡£
ÎÒ²»Òª»îÔÚ±ðÈËµÄÑÛ¹âÀï¡£"
ÏÄÄ©ÔÂ¹â	"['Â¥Ö÷', '2020-11-29 23:04:14']"	"×òÌìÐÝÏ¢£¬¿´ÁËBÕ¾ÍõÒ»¿ìµÄoffer reaction³¬ÓÐÈ¤£¡
pythonÓÖÑ§ÁËÒ»ÌìµÄÄÚÈÝ¡£½ñÌì¿´ÁËÏÂship or sheepµÄ¾ÀÒô£¬Ñ§ÁËÁ½½Ú£¬Ñ§ÆðÀ´Âù¿ìµÄ£¬¸Ð¾õ»¹ÊÇµÃ×¢ÖØÓ¢Óï£¬ÎÒ¿ÚÓïºÃ²ËÎØÎØÎØ¡£"
Ò»Î­ÒÔº¼	['2020-11-29 23:28:48']	À´¸øÄã¼Ó¼ÓÓÍ
10ºÅ±±¼«±´	['2020-11-30 14:42:01']	"Ã¿ÌìµÈÍõÒ»¿éµÄ¸üÐÂ Í·Íº
´óÐúÓÐÒ»ÆÚÊÓÆµ½²ÂÉËùÅ®ÐÔÌØ±ðÓÅÐãhhhh²»´í×Ó?"
ÏÄÄ©ÔÂ¹â	"['Â¥Ö÷', '2020-11-30 21:47:41']"	"½ñÌì¶¨ÏÂÁË¼Æ»®£¬½ÓÏÂÀ´Òªµ÷Õû×÷Ï¢¡£
°²×°ÐéÄâ»ú£¬ºÃ¶à¿Î³Ì¶¼ÊÇswf¸ñÊ½µÄ£¬macOSÉÏÃ»·¨±¶ËÙÓÖºÜÄÑÊÜ£¬ËùÒÔ²»µÃ²»°²×°ÐéÄâ»úÁË¡£
ÎÒµÄÊé×ÀºÃÀäÎØÎØÎØ¡£"
misogyny	['2020-11-30 22:31:11']	¸ÏÀ´Ö§³Ö
10ºÅ±±¼«±´	['2020-11-30 22:51:45']	Å¯×Àµæ£¡°²Àû°²Àû
Anti	['2020-11-30 22:59:31']	¼ÓÓÍ£¡£¡?°®Äú£¡
ÏÄÄ©ÔÂ¹â	"['Â¥Ö÷', '2020-12-01 00:06:19']"	ÕýÔÚÓÃ£¡
ÏÄÄ©ÔÂ¹â	"['Â¥Ö÷', '2020-12-02 01:35:48']"	"ÐéÄâ»úÏÂÔØºÃÁËµ«ÊÇswf»¹ÊÇÓÃ²»ÁË
·ÅÆúÁËswf¸ñÊ½µÄÎÄ¼þ¡£
µ«ÊÇ½ñÌìÞ¶µ½ÁËÄ¸Ð£ÑòÃ«£¡±ÏÒµÁË»¹ÊÇ½èÁËÍ¬Ñ§µÄrvpn£¬Rµ½Ð£ÍøÏÂÔØÁËÕý°æPSºÍMATLABÎûÎû¡£
²Æ´óÆø´ÖÂòÁËAdobeÈ«Ì×Ò²ÊÇµÄ?¡£
½ñÌìÒ²Á·Ï°ÁËÔªÒôÆ´¶Á¡£"
ÏÄÄ©ÔÂ¹â	"['Â¥Ö÷', '2020-12-02 20:27:39']"	"Íø¿ÎB£¨8/59£©
·¢Òô+2ÕÂ
×öÁËÒ»Ð©BSÌâ£¬×öÁË×Ü½áºÍ¹éÄÉ¡£
¿´ÁîÈËÐÄ¶¯µÄoffer£¡

Áí£ºËùÓÐµÄ¿Î³ÌA\B\BS¶¼Îª´úºÅ£¬²»ÊÇÊ²Ã´¼ò³Æ¹þ£¬Ö»ÊÇÎªÁË±£»¤×Ô¼ºÒþË½ÆðµÄ´úºÅ¡£
ÒòÎª½ñÌì¿´±ðÈËµÄÌÖÂÛËµµ½£¬ds cs£¬²éÁË²é²ÅÖªµÀdsÊÇdata scienceµÄÃû×Öhhhh"
Å®ÐÔ³Öµ¶·ÀÉíÕæµÄ²»¿ÆÑ§Âð£¿ÎÒ²»ÔÊÐí»¹ÓÐ½ãÃÃÃ»¿´...		
ÈûÄÎ	['2020-12-02 17:45:22']	"¶ìÃÇÆÜÏ¢µØ262476¸ö?
³£½¡ÉíµÄ¿ýÎàÄÐÐÔÍ½ÊÖ¶áÈ¡³£ÈËÎÕ×¡µÄµ¶¾ß£¬¿ÉÄÜÐÔÈçºÎ£¿
Ê×Ò³µÄ¹ÃÄïÃÇ¿´ºÃÁË£º ¡¾¸øÎÒ´øÎäÆ÷£¡¡¿ ¡¾¡°Å®ÐÔÄÃÎäÆ÷Ïàµ±ÓÚ¸ø´õÍ½Ìá...
Äþ¼û·¨¹Ù²»¼û·¨Ò½£¬´ó¼ÒËæÊÖÈ¥ÖªºõËÑÒ»ÏÂ¿ÕÊÖ¶áµ¶£¬Ã»ÓÐÒ»ÌõÖ§³ÖµÄ£¬È«ÊÇÑªÀá½ÌÑµ"
½­ºþÆ­×Ó	['2020-12-02 18:07:07']	dd ³Öµ¶ÈÝÒ×±»ÇÀÕæÊÇ×î´óµÄÏ´ÄÔ°ü
ÎÞËùÎ½	['2020-12-02 18:08:35']	ÔÙÔõÃ´ËµÌáÉý×Ô¼º¹¥»÷ÐÔ¶¼±ÈÃÉÍ·µÈËÀºÃ£¬¶øÇÒÇ¿¼é²»ÊÇÄãÀÏÀÏÊµÊµÌÉÏÂµÈÍêÊÂµÄÎÊÌâ£¬Ç¿¼é·¸ÐèÒªµÄÊÇ±©Á¦£¬²»°ÑÄã×á¸ö°ëËÀ»òÕßÖ±½ÓÅªËÀÊÇ²»»áÂú×ãµÄ£¬·´Õý¶¼ÊÇ°¤×á£¬»¹²»ÈçÆ´ËÀ·´¿¹Ò»ÏÂ»òÐí¾Í³É¹¦ÁË
ÈûÄÎ	"['Â¥Ö÷', '2020-12-02 18:16:36']"	¶Ô°¡£¬Ëæ±ãÈ¥bÕ¾ËÑÒ»ÏÂ¶áµ¶£¬ÔÙ¾«Í¨¸ñ¶·ÊõµÄÈË¶¼»á¸æËßÄã¿ÕÊÖ¶áµ¶ÊÇÄÑ¶È¼«´óµÄÊÂÇé
ÎÞËùÎ½	['2020-12-02 18:18:44']	ÆäÊµÒ»¿ªÊ¼ÎÒÌýµ½¿ÕÊÖ¶á°×ÈÐÎÒ¾ÍÏëÕâ²»ÊÇÎäÏÀÐ¡ËµÒªËØÂð£¿ÈË¾ù»áÎä¹¦£¿
¶¹ÓÑ22	['2020-12-02 18:24:28']	"´ó¼Ò²»ÒªÍüÁËÊ®ÄêÇ°µÄÁÒÅ®µËÓñ½¿
Ò»¸ö90½ïµÄÊÝÐ¡Å®·þÎñÔ±
ÓÃµ¶¶Ô¿¹ÆóÍ¼ÐÔÇÖµÄÈý¸öÖÐÄê´óºº£¬¿³ËÀÒ»¸ö£¬¿³ÉËÒ»¸ö"
Ä°ÉÏ»¨¿ª	['2020-12-02 18:28:38']	´øµ¶?¾Í±íÊ¾Äã²»ºÃÈÇ¡£·¸×ï·Ö×ÓÒ»°ã¶¼ºÜËËµÄ£¬ÕÒÈíµÄÏÂÊÖ
ÂÒÂÒ	['2020-12-02 18:37:01']	ÎÒ¿´¹ýÒ»¸öÊÓÆµ£¬Ò»¸öó¦Ð·ÄÃ×Åµ¶µ½´¦ÅÜ¶¼Ã»ÈË¸Ò×¥Ëü
Iktsuarpok	['2020-12-02 18:40:02']	¹þ¹þ¹þ¹þ¹þ¹þ¹þ¹þ¹þ
ÈûÄÎ	"['Â¥Ö÷', '2020-12-02 18:40:40']"	¹þ¹þ¹þ¹þ¹þ¹þ
ËÄ´úÉöÑ×ÅáÖéãù	['2020-12-02 20:13:53']	dd
ÒÑ×¢Ïú	['2020-12-02 20:16:23']	¹þ¹þ¹þ¹þ¹þ¹þ¹þ¹þ¹þ¹þ
ÎÒ¾õµÃÅ®ÈËµÄÐÔÉú»î²»ÐèÒªÄÐÈË		
ºÎÊâ	['2020-11-27 21:29:54']	"²»ÖªµÀÕâ¸öÌû×Ó»á²»»á±»É¾£¬»òÕß½ãÃÃÃÇ¿ÉÒÔÌáÐÑÎÒÔõÃ´ÑùÄÜ²»±»É¾¡£

×î½üÉÏpÕ¾£¬×îÏ²»¶¿´µÄÊÇÒ»¶ÔlesbianµÄÊÓÆµ£¬¿´Ò»¸öÅ®º¢ÓÃÒ»¸övibratorÍæÅªËýµÄÅ®ÅóÓÑ¡£ÎÒ¾ø¶ÔÊÇÖ±Å®À´×Å£¬µ«ÊÇ¿´pÕ¾¡á¡âÊÓÆµ¸ÐÊÜ²»µ½Ò»µã¿ìÀÖ£¬³ý·ÇÄãËÑromanticÄÜ¿´µ½Ò»Ð©±È½ÏÎ¨ÃÀµÄ³¡Ãæ£¬´ó¶àÊýpornÀï£¬»ù±¾¶¼ÊÇÄÐÈËÏñÒ°ÊÞÒ»ÑùµØ·¢Ð¹ÓûÍû¡£³ýÁËÅ®ÐÔÏò£¬Ã»ÓÐÇ×ÎÇ£¬°®¸§£¬Ç°Ï·£¬¸Ð¾õÊÓÆµÀïµÄÄÐÈËË¿ºÁ²»ÔÚÒâ¶Ô·½¸ÐÊÜ¡£ÄÜ¸ÐÊÜµ½ºÜÇ¿ÁÒµÄÄÐÐÔÄýÊÓ£¬Ò»¶¨Í»³öÅ®ÈËµÄÐØºÍÍÎ£¬ÄÐÈË³¤Ê²Ã´Ñù¾ÍÎÞËùÎ½µÄ£¬Õâ»¹ÊÇÎÒ´ÓÀ´²»µã½øÖØ¿ÚÎ¶µÄ½á¹û¡£ÎÒºÜÌÖÑáoral sex£¬¿´µ½¾Í¿ì½ø£¨ÄÐ·þÎñÅ®ÎÒ»¹¿ÉÒÔ£©¡£¶øÇÒÎÒÕæµÄ¾õµÃÄÐÈËµÄÉíÌåºÜ³óÂª£¬À±ÑÛ¾¦£¬ºÁÎÞÃÀ¸Ð¡£

pÕ¾ÓÐÅ®ÐÔÏòµÄ·ÖÇø£¬µ«ÊÇÃ»ÓÐÄÐÐÔÏòµÄ£¬ÒòÎª»ù±¾ÉÏËùÓÐpornµÄ´æÔÚ¶¼ÊÇÎªÁËÈ¡ÔÃÄÐÐÔ¡£ÎÒÔ­À´»¹ÊÇÏëÌ¸Áµ°®µÄ£¬Ïë¶þÊ®ÎåËêÒÔÇ°Ò»¶¨ÒªÓÐÐÔÉú»î£¬×î½üµÄÊÂÇéÈÃÎÒ¶ÔÄÐÈËµÄÑá¶ñ³Ì¶ÈÓÖÉÏÁËÒ»²ã£¬ÕæµÄÊÇÉú»îÀïÓÐÃ»ÓÐ¶¼ÎÞËùÎ½µÄ´æÔÚ°¡¡£ÔÚÖªµÀÓÐÄÇÃ´¶àÄÐÈË¶¼?µÄÊ±ºò£¬ÎÒ¾ÍºÜµ£ÐÄ£¬ÎÒÔõÃ´ÖªµÀ¸úÎÒ·¢Éú¹ØÏµµÄÄÐÈËÓÐÃ»ÓÐ²¡ÄØ¡£ÉÏÁËpÕ¾ÎÒ·´¶øÊÍÈ»ÁË£¬ÆäÊµÄÐÈËÄÜ¸øÅ®ÈËµÄ¿ìÀÖ¸ù±¾Ã»ÓÐvibrator¶à°É¡£ÎÒÏàÐÅÔÚÎÒÃÇ¹ú¼Ò£¬ÓÐ¼¼ÇÉ£¬¶®µÃÈ¡ÔÃÅ®ÐÔ£¬ÓÐ·þÎñ¾«ÉñµÄÄÐÈË¾ø¶ÔÊÇÉÙ²¿·ÖµÄ´æÔÚ¡£ÎÒ²»ÐèÒªÁµ°®£¬sexÒ²¿ÉÒÔ×Ô¸ø×Ô×ã£¬ÄÐÈËÕæµÄ²»ÊÇ±ØÐèÆ·¡£"
IdahoSquirrel	['2020-11-27 21:32:53']	ÎÒÒ²ÊÇÒìÐÔÁµ£¬µ«ÎÒÒ»Ïëµ½ÖÐ¹úÄÐÈËÉÏ²ÞËù²»²ÁÄÇ¸ö£¬»¹²»Ã¿Ìì»»Ï´ÄÚ¿ã¡£ÕâÊÇÎÒÅóÓÑ¸øÎÒ¿´µÄÖªºõÌû×Ó¸øÎÒµÄÕðº³£¬Õâ»¹¸ãÄÉÈëÊ½Ò²Ì«ÔàÁË ? ÎÒÎªÊ²Ã´²»×Ô¼º¿ìÀÖ
Ä§¹íÖÐµÄÌìÊ¹	['2020-11-27 21:34:16']	²»´í£¬È·ÊµÊÇÕâÑù
ºÎÊâ	"['Â¥Ö÷', '2020-11-27 21:35:00']"	"¶ÔµÄ¶ÔµÄ ¿´µ½ÄÐÈËÎªÊ²Ã´²»Ò»ÌìÒ»»»ÄÚ¿ãÀïÃæÄÐÈËÀíÖ±Æø×³µÄ»Ø´ð¶¼¾ª´ôÁË£¬È»ºó»¹ÓÐÄÐÈËÅÜµ½Å®ÐÔ´ðÖ÷µÄ»Ø´ðÏÂ½Ð»½¼¸ÌìÒ»»»ÔõÃ´ÁË£¬ÎÒ¡­¡­
ÕæÃ»Ïëµ½ËûÃÇÔ­À´ÕâÃ´Ôà£¬ÎÒÁ¬Ë¯ÒÂ¶¼Ò»ÌìÒ»»»¡£"
IdahoSquirrel	['2020-11-27 21:38:38']	ËûÃÇ¾ÓÈ»»¹¾õµÃÌáÎÊÎªÊ²Ã´ÄÐµÄ²»Ò»Ìì»»Ò»´ÎÄÚ¿ãÕâ¸öÐÐÎªÊÇÔÚ´òÈ­ ???? ÕæµÄºÃ¶ñÐÄ°¡ »¹ÓÐÐ¡±ãÍê²»²Á Õâ¶¼ÊÇÄò¹¸°É ÔàËÀÁË ÕæµÄÌ«¶ñÐÄÁË?????
ÒÑ×¢Ïú	['2020-11-27 21:40:31']	ÎÒ×ÔÈÏÎªÊÇÖ±Å®£¬¿ÉÊÇ¶ÔÄÐÈË´ÓÀ´Ìá²»ÆðÐÔÖÂ¡£¡£
ÎÞËùÎ½	['2020-11-27 21:43:49']	Ð¡Íæ¾ß¸ãÆðÀ´£¬ÏëÏëòåòïÈË¾ù¿ÚºìÄÐ?ÔçÐ¹£¬ÔÙÓûµÄÖ±Å®Ò²Ïë³ö¼Ò
ºÎÊâ	"['Â¥Ö÷', '2020-11-27 21:47:23']"	"ËûÃÇ»¹²»¸î°üÆ¤£¬Õâ¾ÍÊÇÈÃÅ®ÐÔµÃ¸¾¿Æ²¡µÄ×ï¿ý»öÊ×¡£ÊÖ»úÃ»°ì·¨°ÑÓûÍû¶¼ÊÐÄÇÕÅÍ¼·¢ÉÏÀ´¡£
¡°ÊÂÊµÉÏ£¬°Ù·ÖÖ®°ËÊ®ÎåµÄÄÐÈË]¸î°üÆ¤¡£¡±
¡°ÄÇÎÒÒ²×î¶àÖ»ºÍ°Ù·ÖÖ®Ê®ÎåµÄÄÐÈËÉÏ´²¡£¡±
¡°Äã¼¸ºõ¿ÉËãÊÇ´¦Å®¡£¡±"
ÈûÄÎ	['2020-11-27 21:59:13']	¿ÉÊÇÎÒ»¹ÂùÏ²»¶¸É¸É¾»¾»µÄÄêÇáÐ¡ÄÐÉúÒ®£¨½ö¾Ísex life¶øÑÔ£©¿ÉÄÜÎÒÀÏÁË°É?
ÄãµÄÐ¡ÌðÍÃ	['2020-11-27 22:02:25']	°ÑÄã¾õµÃÈ¥µô¡£toys¸É¾»ÎÀÉú°²È«ÓÖ³Ö¾Ã£¬²»ÓÃµ£ÐÄµÃ²¡£¬²»ÓÃµ£ÐÄÒâÍâ»³ÔÐ£¬perfect£¡
misogyny	['2020-11-27 22:09:52']	ÄãËµÕâ¸öÎÒ¾ÍÀ´¾¢ÁË£¬¡°Å®ÐÔÏòµÄ·ÖÇø¡±ÔÚÄÄÍÛ£¿
ÒÑ×¢Ïú	['2020-11-27 22:12:52']	¸Õ¿ªÊ¼¹äpÕ¾µÄÊ±ºò¾Í³¬¼¶Ê§Íû£¬¶ÔÕâÊÂÍêÈ«ÁËÃ»ÐËÈ¤£¬³¤µÃ³ó¾ÍËãÁË£¬99%¹ý³Ì¶¼·Ç³£´ÖÂ³£¬ÕæµÄ¸ÐÊÜ²»µ½°®Òâ£¬»¹²»Èç¿´Ð¡Ëµ= =
ºÎÊâ	"['Â¥Ö÷', '2020-11-27 22:20:43']"	ËÑË÷½á¹ûÀïÃæÉ¸Ñ¡ÓÐÅ®ÐÔÏò£¬»òÕßÄã¿ÉÒÔÖ±½ÓËÑ
Ã¼ÌôÑÌ»ð	['2020-11-27 22:29:37']	Ò»±²×Ó²»´òËã¿ªÕÅÁË?
ÒÑ×¢Ïú	['2020-11-27 22:30:24']	¹þ¹þ¹þ¹þ¹þ¹þ¹þ¹þÄã²»Ñ§Ï°È¥£¡
sibyl	['2020-11-27 22:31:14']	²»½ÓÊÜ³óµÄ£¬²»½ÓÊÜÓÐ°üÆ¤µÄ£¬²»½ÓÊÜ²»ÌêÃ«µÄ£¬²»½ÓÊÜÓÖÐ¡ÓÖ¶ÌÓÖÈí»¹»°¶àµÄ£¬²»½ÓÊÜÖ»ÓÐÄÐ¸øÅ®¿Ú£¬²»½ÓÊÜÈä¶¯Á½ÏÂ¾ÍÒª»»×ËÊÆµÄÀ¬»ø£¬»¹ÓÐºÜ¶àÎÒÏë²»ÆðÀ´ÁË¡­¡­?
yeaney	['2020-11-27 22:33:27']	ÎÒÒ²¾õµÃ£¬Ö®Ç°¿´Ò»¸öº«¹úµçÓ°£¬Íü¼ÇÃû×ÖÁË£¬Å®Ö÷¾ÍÊÇÂôÐÔÓÃÆ·£¬´ïµ½×Ô¼ºµÄÈËÉúºÍÐÔË«¸ß·åµÄ£¬¾øÁË
ºÎÊâ	"['Â¥Ö÷', '2020-11-27 22:34:31']"	"Ëµµ½Õâ¸ö£¬pornÀïµÄÃÃ×Ó¼¸ºõ¶¼ÊÇÃ»ÓÐÃ«µÄ¡£
ËäÈ»¿´×ÅºÜÃÀ£¬µ«ÎÒÊÇ²»´òËãÌê¡£"
misogyny	['2020-11-27 22:37:04']	ÎÒÕâ²»ÊÇÕýÔÚÕâÑ§Ï°Âð?
ÒÑ×¢Ïú	['2020-11-27 22:37:20']	Ð¦ËÀÎÒÁËhhhhh
É½¹ÈÀïµÄÐ¡ÍôÍô	['2020-11-27 22:39:37']	Ö»ÒªÍæ¾ßÍæµÃÁï¡£¡£¡£
½­³ÇÐ¡¿µ	['2020-11-27 22:48:25']	ÊÇµÄ£¬ÎÒ¸Ð¾õÒõµÙ¸ß³±¾Í¹»ÁË¡£Ã»Ìå»á¹ýÒ²²»ÐèÒªÒõµÀ¸ß³±£¬¾õµÃ¶ñÐÄºÍº¦ÅÂ
douban	['2020-11-27 22:48:36']	²»ÊÇËµÒõµÀ¸ß³±¾ÍÊÇ¸öÏ´ÄÔ¼Ù¸ÅÄîÂð£¬ÒõµÀÊÇÓÃÀ´·±Ö³µÄ²»ÊÇÓÃÀ´ÄÉÈëµÄ£¬Å®ÐÔ¸ß³±¾ÍÊÇÒõµÙ¸ß³±¸ù±¾²»ÐèÒªÄÐÈË£¬ÎÒ»³ÒÉÌåÑé¹ýÒõµÀ¸ß³±µÄÈ·¶¨²»ÊÇ²åµÄÊ±ºòË³±ãÄ¦²ÁÁËÒõµÙÃ´£¬×îºóÆäÊµ»¹ÊÇÒõµÙ¸ß³±
¿ÉÀÖÌÇÌð²»Ìð	['2020-11-27 22:50:27']	Å®ÈËµÄÐÔÆ÷¹Ù±¾À´¾ÍÊÇÒõ µÙ£¬Òõ µÀÊÇÓÃÀ´Éú²úµÄ¡£so£¬ÄãËµµÃ¶Ô?Íæ¾ß±ÈÄÐÈË¸É¾»¶àÁË£¡Ë¬¶àÁË£¡£¡£¡
½­ºþÆ­×Ó	['2020-11-27 22:52:48']	¸ãµÃÍâ¹úòï¾Í²ÁÒ»Ñù¡£¡£¡£
¼ºÒÑËÈ×¢Ïú	['2020-11-27 22:53:50']	ÄÐµÄÅÜµ½Õâ¸öÎÊÌâÏÂ½Ð»½¼¸ÌìÒ»»»ÔõÃ´ÁËÊÇÕøÄü£¬Å®µÄËµ²»Ò»ÌìÒ»»»¾ÍÔàµ½²»Åä×öÈËÊÇ½ÃÇé
ºÎÊâ	"['Â¥Ö÷', '2020-11-27 22:57:25']"	"Ã»Ëµ²»Åä×öÈË£¬¾Í±íÊ¾Ò»ÏÂ²»ÏëºÍÕâÖÖÈË·¢Éú¹ØÏµºÍ¹«ÓÃÉú»îÓÃÆ·µÄÐÄÇé¡£
Ë³±ã£¬ÄãÊÇÄÐÈË»¹ÊÇÅ®ÈË£¿"
ÅÇµÄµº	['2020-11-27 22:58:49']	¶Ô¶Ô¶Ô
ËÄÄ¿?	['2020-11-27 23:00:55']	ÒÔÇ°»¹»ÃÏëÓÐºÏµÃÀ´µÄÄÐÉú£¬ÏÖÔÚ26ÁË³¹µ×²»ÏëÁË£¬ÕæµÄ¶ÔÒìÐÔÃ»ÐËÈ¤£¬¶øÇÒÎÒºÜÏ²»¶Ò»¸öÈË×¡Ò»¸öÈËÉú»î£¬µ«¾ÍÊÇ²»ÖªµÀºÍÂèÂè½âÊÍµÃÍ¨
ÑÇÂéÏ¯×Ó	['2020-11-27 23:03:44']	"ÒªÊÇßëÕâ»°ÌâÎÒ¿É¾Í²»À§ÁË¡£
ÄãËµµÃ¶Ô¡£ÎÒ²»½ö¹ÄÀøÅ®ÐÔ×ÔÊ³ÆäÁ¦£¬¸ü¹ÄÀøÄÐÐÔ×ÔÁ¦¸üÉú£¬ÒòÎª¼¸·ÖÖÓÄÜ¸ã¶¨µÄÊÂ¾Í²»ÒªÀÍ·³Å®°éÁËºÃÂð£¿"
ÁÖ´ôÓñ	['2020-11-27 23:05:36']	ËùÒÔÄãÃÇµÄpÕ¾¶¼ÄÄÏÂµÄ¿Þ
·È»È¥ÐÐ	['2020-11-27 23:08:05']	¹þ¹þ½ãÃÃ ÎÒÒ²²»Ã÷°×ËûÃÇÎªÊ²Ã´²»×ÔÁ¦¸üÉú
Dixom	['2020-11-27 23:09:54']	ÓÐµÄÄÐµÄ¸ÕÐ¡±ãÍê¾ÍÈÃÅ®ÅóÓÑ¸øoral sex¡­¡­»¹ÓÐ²»´øÌ×ÒªÅ®ÅóÓÑ³ÔÒ©Ê²Ã´µÄËûÂèµÄ¶ñÐÄËÀÁË
¾çÃÏ²ÜÇð	['2020-11-27 23:13:42']	"LZ£¬ÎÒ¾õµÃÄã²»Òª¿´ÖªºõµÄ»Ø´ð²»»»ÄÚ¿ã¾ÍÆøÄÙÁË¡£
ÉÏÖªºõµÄÄÐÈËºÜ¶à¶¼ÊôÓÚÔ¼ÅÚ¶¼Ô¼²»µ½µÄ£¬ÄÜÔ¼µ½ÅÚµÄÄÐÉú»¹ÊÇ»á»»ÄÚ¿ãµÄ¡£"
¾çÃÏ²ÜÇð	['2020-11-27 23:14:46']	ÎÒ×Ô¼ºÃ¿Ìì¶¼ÍæÐ¡Íæ¾ß£¬Ã¿Ìì¶¼ÖÁÉÙ¸ß³±Ò»´Î£¬µ«ÎÒ»¹ÊÇ¶ÔÄêÇáÄÐÐÔÏÊ»îµÄÈâÌå»³ÓÐÓûÍû£¨²öËûµÄÉí×Ó£©
ÌìÓÎÇåË®	['2020-11-27 23:16:32']	¿ÆÆÕ£ºlesÊÇpÕ¾Å®ÐÔËÑË÷°ñµÚÒ»£¨ '? ' £©
ºÎÊâ	"['Â¥Ö÷', '2020-11-27 23:17:00']"	ÎÒ²»½öÊÇ¿´Öªºõ¿´ÆøÄÙÁË£¬ÎÒ»¹¿´porn¿´ÆøÄÙÁË£¬pornÀïµÄÄÐÈË¶¼Ì«³óÌ«À±ÑÛ¾¦ÁË¡£ÎÒ±¾À´Ò²ÊÇÃ¿ÌìÍíÉÏ»ÃÏëºÍÑÔÇéÄÐÖ÷×ö°®µÄÉÙÅ®£¬ÏÖÔÚ¶¼Ã»ÁË¡£
½­ºþÆ­×Ó	['2020-11-27 23:18:47']	?Á·Á·È­Í·£¬ÁïÁïÄñ£¬ºÈ²è³ÔÏüÒ¹Í¦ºÃµÄ£¬ÀÏÁËµ½Ê±ºò¾ÍÉÕÌ¼×ÔS£¬Ò»±²×Ó¿ª¿ªÐÄÐÄµÄ¡£Í¦ºÃ£¡
¾çÃÏ²ÜÇð	['2020-11-27 23:20:21']	ÆäÊµÓÐÐ©ÄÐÐÔÒ²ÊÇÖ»Ï²»¶¿´les pornµÄ[ÎæÁ³]
ÑÇÂéÏ¯×Ó	['2020-11-27 23:23:42']	»òÐíÂ¥Ö÷ÓÐ¿´¹ýÈÕ±¾silkÏµÁÐµÄÅ®ÐÔÏòÂð£¿ÄÐË§Å®ÃÀ£¬¾çÇéÒ²Ìð£¬¶¯×÷ÎÂÈá£¬¾ÍÁ¬ÂË¾µ¶¼ÊÇÐ¡ÇåÐÂµÄº«¾çÏò¡£
ºÎÊâ	"['Â¥Ö÷', '2020-11-27 23:27:00']"	"¿´¹ýµÄ£¬Ã»Ì«´ó¸Ð¾õ£¬µ¹ÊÇºÜÓÐ¸Ð´¥¡£
Å®º¢×ÓÏëÒªµÄsex£¬ÊÇÎÒ°®Äã£¬Ç×ÎÇ£¬°®¸§£¬ÎÂÈáµÄ¶¯×÷£¬ºÇ»¤£¬ÔÞÃÀ¡£
ÄÐÈË¾ÍÊÇ²åÈë²åÈë²åÈë·è¿ñ²åÈë¡£"
½­ºþÆ­×Ó	['2020-11-27 23:34:38']	ÓÐÊ±¼ä¾Í¸ø°ÖÂè´òÔ¤·ÀÕë£¨ÆäËûÈË²»Òª½ô£¬ÓÖ²»ÄÃÆäËûÈËµÄÇ®£©£¬ÎÒ¸ßÖÐ¼á³ÖÈýÄêËûÃÇ¾Í½ÓÊÜÁË¡£ÓÐÇ×ÆÝÏ²»¶ß¶ß¶Å®º¢×Ó¶ÁÄÇÃ´¶àÊé¸ÉÂï·´Õý½á»é?ÄÇÊÇÎªÁË×Ô¼ÒÉµ¶ùpuaÅ®º¢×Ó
ÐÇ¼ûÑ©Ö¦	['2020-11-27 23:53:52']	°¢Õâ£¬ÎÒÅ¼¶ûÉÏpÕ¾Ö»¿´Å®Éú×ÔÅÄ×Ô´«×Ô¼º¿ìÀÖµÄÄÇÖÖ£¬ÄÐÖ»Â¶ÊÖÓÃÍæ¾ß¶¼¸Ð¾õºÜ´Ö±©ÁîÈË²»ÊÊ£¨²»ÊÇ±¾ÈË£©
¾øÎÞ¿ÉÄÜ	['2020-11-27 23:55:35']	²»¹ÜÊÇ»ìºÏ¸ß³±»¹ÊÇÒõµÙ¸ß³±£¬Íæ¾ßµÄÐ§ÂÊ¶¼Ô¶³¬ÕæÈË
ºÎÊâ	"['Â¥Ö÷', '2020-11-27 23:58:05']"	ÊÇÕâÑù£¬ÎÒ¿´µÄlesÊÓÆµÀï£¬ËäÈ»ÊÇÒªÓÃÍæ¾ßtortureÅ®ÅóÓÑ£¬µ«Ö«Ìå¶¯×÷¶¼¿ÉÎÂÈáÁË£¬ÄÐµÄ¾Í·Ç³£´Ö±©¡£
i	['2020-11-27 23:59:16']	ËµÀ´·í´Ì£¬ÈÃÎÒÏûÊ§¶ÔÐÔµÄÃÀºÃ»ÃÏëµÄ£¬ÕýÊÇÐÔÊÓÆµ¡£ÄÇÃ´³óµÄÈËÒ²ÅäºÍÕâÐ©ºÃ¿´µÄÃÃ×ÓXXOO£¿ Éî¿Ì¸ÐÊÜµ½ÄÐÐÔÄýÊÓÃ»´íÁË¡£¾µÍ·ÎªÊ²Ã´²»¶Ô×¼ÄÐÐÔÄØ£¿ÒòÎª³ýÁË³ó»¹ÊÇ³ó°¡£¬ÓÖâ«ËöÓÖ³ó£¬ÓÐÊ²Ã´ºÃ¿´ÄØ£¿Õâµã×Ô¼ºÐÄÀï²»ÊÇÒ»Çå¶þ³þÃ´£¿£¨ºÃ¿´ÇÒÉí²ÄºÃµÄÄÐÐÔµÄÊÇÉÙÊý£©
¾øÎÞ¿ÉÄÜ	['2020-11-27 23:59:56']	¾ÓÈ»ÊÇtorture£¬ÎÒÒ²ºÃÕâ¿Ú£¡bushi£©
¾øÎÞ¿ÉÄÜ	['2020-11-28 00:01:52']	¸Ð¾õ±»¸¸È¨Éç»áÑ¹ÒÖµÄÎ±Ö±Å®Õæntxl±ÈÀý»¹ÊÇ·Ç³£´óµÄ
ÓÐ²¡ÉëÒ÷	['2020-11-28 00:27:39']	ÊÇµÄ ÎÒÅ®ÅóÓÑÓÐÎÒºÜÂú×ã¹þ¹þ¹þ
Ã¢¹û	['2020-11-28 00:31:05']	ÎÒÖ®Ç°¿´av¾ÍÔÚÏëÕâÍæÒâ¹À¼ÆÒ²¾ÍÄÐÈËÏ²»¶¿´°É£¬Õâ¿´×Å¿´×Å»¹°ÑÎÒ¿´µÃÐÔÀäµ­ÁË¡£ÕæËûÂèÍêµ°
Ó°Éí	['2020-11-28 01:47:10']	Ã»ÓÐÈËµÄÐÔÉú»îÊÇÒ»¶¨ÐèÒªÁíÒ»¸öÈËµÄ¡£
Ö»Òª¸ø¹»¼Ó°à·Ñ	['2020-11-28 01:49:02']	"×òÌì²Å¿´µ½bÕ¾µÄÒ»¸öÊÓÆµ£¬ÄÚÈÝÊÇÒ»¸öÅ®º¢×Ó·¢ÏÖ×Ô¼ºÄÐÅóÓÑÄòÄò´ÓÀ´²»ÓÃÖ½£¬¶ÙÊ±±ÀÀ£¾õµÃ³¬³öÈÏÖª¡£
ÆÀÂÛÀï´ó²¿·ÖÄÐµÄÒªÃ´¾ÍÊÇÀíÖ±Æø×³ÉõÖÁÒýÒÔÎªºÀ£¬ÒªÃ´¾ÍÊÇ¿ªÒ»Ð©µÍ¼¶ÍæÐ¦¡£Ö»ÓÐ¼¸¸öÆÀÂÛËµ»á×ðÖØ×Ô¼ºµÄÅ®ÅóÓÑ£¬Ð¡±ã»á²Á¡¢×ø×ÅÄòÄòÊ²Ã´µÄ£¬½á¹û±»ÆäËûÄÐµÄÂîÁË¼¸Ê®Â¥ËµËûÄòÍêÓÃÖ½²ÁÊÇÄò²»¾¡¡¢ÓÐ²¡¡£
¶ÙÊ±¾õµÃ´ó²¿·ÖÄÐµÄ¸ù±¾²»½ö½öÊÇÔà£¬¶øÊÇ×·Çó¡°ÄÐ×ð¡±£¬×·ÇóµÄÊÇ¡°ÄÐÈË×öÊ²Ã´¶¼ºÏÀí¡±¡£¶øÇÒÃÇÕæµÄºÃ°®±§ÍÅ?"
½­ºþÆ­×Ó	['2020-11-28 02:21:29']	ÎØÎØ ¿´ÁËÕâÂ¥Ï£ÍûÓÐ¸öÅ®ÅóÓÑ?
ÓÐ¶àÉÙÖµµÃÆÚ´ý	['2020-11-28 08:51:14']	°¥£¬ÎÒÒ²ÊÇ£¬ÎÒexÎÇÎÒÎÒ¶¼¾õµÃ¶ñÐÄ£¬¾õµÃ¶ÔÄÐÈËºÁÎÞÐËÈ¤£¬»³ÒÉÊÇasexual
ÄÂ·Æ×Ó	['2020-11-28 09:06:45']	ÌåÑé¹ýÄÉÈëÊ½µÄÍ¬ÒâÄãÕâ¾ä»° ÎÒ¸úÇ°ÄÐÓÑÃÇdoµÄÊ±ºòÖ÷ÒªÊÇÐÄÀíÉÏµÄ¿ì¸Ð
ÄÂ·Æ×Ó	['2020-11-28 09:07:02']	x artËãÒ»¸ö
RandWalker	['2020-11-28 09:45:45']	Çó¸öÃû×Ö£¨·Ç±¾ÈË£©
RandWalker	['2020-11-28 09:46:48']	µ«ËüÊÇÒªÇ®µÄÎØÎØÎØ
ÄÂ·Æ×Ó	['2020-11-28 09:57:54']	ÓÐÐ©²»ÓÃ°¡ pÕ¾ÉÏËÑ¾Í¿ÉÒÔ
cgn	['2020-11-28 10:22:37']	¶Ô£¡Èç¹ûÒõµÀ¸ß³±´æÔÚµÄ»°ÄÇºÜ¶àÈËÓÃÃÞÌõÒ²»áÓÐ¿ì¸ÐÁË¡£ÓÐÑÐ¾¿±íÃ÷ËùÎ½µÄÒõµÀ¸ß³±ÆäÊµÊÇÒòÎªxxµÄÊ±ºò»á´Ì¼¤µ½ÒõµÙ£ºÒõµÙÊÇÒ»¸öºÜÅÓ´óµÄ×éÖ¯£¨³ýÁËÍâÂ¶µÄÒõµÙÍ·»¹ÓÐÄÚ²¿µÄÒõµÙ½Å£©¡£ºÍÄÐÐÔxxÕæµÄ²»Èç×Ô¼ºÀ´£¨ÁéÇÉµÄË«ÊÖ£«Íæ¾ß¾Í¿É£©£¬Íæ¾ßµÄ»°ÎÒºÃÏñË±ÎüÊ½µÄ²»´í£¬ÎÒÖÜÎ§ºÜ¶àÅóÓÑÓÃ¶º¶ºÄñ(? ???¦Ø??? ?)¾ÝËµÌåÑéºÜºÃ¡£
Ð¡Î¬	['2020-11-28 10:36:41']	ºÃÏñÊÇ´¥Åöµ½ÁËÒõµÙ½Å
douban	['2020-11-28 10:42:57']	Ô­À´ÊÇÕâÑù£¬ÐÂÖªÊ¶getÁË?ÆäÊµ¹â¼Ð±»×Ó¶¼Ë¬µÃÒªÉÏÌìÁË£¬¶øÄÉÈëÊ½ÕæµÄºÁÎÞ¿ì¸Ð£¬×Ô¼ºdiyÕæµÄ¼ÈÈÝÒ×´ïµ½gcÓÖË¬£¬¸ÄÌìÒ²ÏëÊÔÊÔÍæ¾ßÁË£¬¿´¿´ÊÇ²»ÊÇ±È¼Ð±»×Ó»¹ÄÜ¸üË¬?
áû×Ó	['2020-11-28 10:47:47']	àÛ£¬Õâ»¹ÓÃÎÊ£¬Ò»¿´¾ÍÊÇ¼¸Ìì²»»»ÄÚ¿ãµÄ
cgn	['2020-11-28 11:07:01']	ÐÂÊÀ½çµÄ´óÃÅµÈ×ÅÄã½ãÃÃ?
10ºÅ±±¼«±´	['2020-11-28 17:32:24']	"ÄÉÈëÊ½gc¾ÍÊÇÏ´ÄÔ°ü
Å®º¢×ÓÐÔÉú»îµÄÕæÏà¿ÆÆÕÀ´À²¡«?

https://www.douban.com/doubanapp/dispatch?uri=/group/topic/188550826&amp;dt_dapp=1"
ÌÒÎë	['2020-11-28 17:38:43']	szd
Koi?	['2020-11-29 00:39:43']	àÛàÍ£¬ÊÇÈ±¸öºÃjbµÄÄÐÐÔ²Å¿ÉÁ¯°Éßõßõ
Koi?	['2020-11-29 00:42:15']	ÄÐÈËº¹Î¶²»ÊÇ³ô£¬ÊÇ¡°ÄÐÈËÎ¶¡±£»×øµØÌú°ÑÍÈ²íÀÏ¿ª£¬ÄÇÊÇÄÐ×ÓÆø¸Å£»²»°®¸É¾»£¬ÄÇ½Ð¡°²»¾ÐÐ¡½Ú¡±
paperseven	['2020-11-29 02:08:09']	Ïë±ØÄãÒ»¶¨ÊÔ¹ýºÃjbÁË?
¹Ï²è	['2020-11-29 09:09:04']	»òÐísilkºÍxart»¹²»´í
ºÎÊâ	"['Â¥Ö÷', '2020-11-29 09:53:55']"	Äã¸ü¿ÉÁ¯£¬¿ÉÁ¯µ½ÒªÔÚ¶¹°êÉÏ½»ÓÑ£¬»¹ÒªÔÚÕâÀïÎÞÄÜ¿ñÅ­£¬ÔõÃ´£¬ÏÖÊµÖÐÒ»¸öÏëºÍÄãÉÏ´²µÄÅ®ÈË¶¼Ã»ÓÐÂð£¿
	['2020-11-29 18:05:51']	ÊÇ°¡ÊÇ°¡ÎÒ»¹ÊÇÏ²»¶lesÆ¬ ÎÒ¾õµÃÅ®º¢×ÓÖ®¼äµÄÄÇÖÖÎÂÈásex±È½ÏÎüÒýÎÒ ¿´bgµÄÎÒÖ»Ïë?
½ÓÈÀ¶þÊ®ÊÀ¼Í	['2020-11-29 18:58:14']	szd£¬ÒõµÀ¸ß³±µÄ±¾ÖÊ¾ÍÊÇÒõµÙ¸ß³±£¬»¹ÒªÊ²Ã´ÄÐÈËÄØ??
?	['2020-11-29 19:01:02']	ÎÒ¾õµÃºÜÆæ¹Ö£¬ÎÒ¾­³£¿´µ½Éí²ÄºÜºÃ£¬ÓÐÃ÷ÏÔ½¡ÉíºÛ¼£µÄÆ¯ÁÁÅ®º¢£¬µ«ÊÇÎÒ¼¸ºõÃ»¼û¹ýÉí²Ä²»´íµÄÄÐµÄ¡­ÒªÃ´·Ê·ÊµÄ¶Ç×ÓÒªÃ´ÊÝµÄÀß¹Ç¶¼³öÀ´ÁË
¶¨·ç²¨	['2020-11-29 20:25:39']	Æ«Ìâ·¢±íÒ»¾ä£¬ÎÒÕæµÄÌ«ÌÖÑáÄÐÈËÁË£¬ÕæµÄÌ«ÌÖÑáÁË£¬Å®ÈËºÜ¶à²»ÐÒ¶¼ÊÇÄÐÈËÔì³ÉµÄ¡£Õâ¸öÊÀ½çÃ»ÓÐÄÐÈË»áÃÀºÃºÜ¶à¡£ÎÒÕæµÄÌ«ÌÖÑáÕâ¸öÎïÖÖÁË Ü³
Î°´óµÄ·ÖÄ¸	['2020-12-02 02:31:13']	ËùÒÔÓÐles³µÂð
Imnotcoming	['2020-12-02 09:33:56']	µÎµÎ£¬ºÍÅ®º¢×ÓdoÊÇÕæµÄÊæ·þ(±¾ÈËÅ®Í¬wsnÎðÈÅ)
a sinner	['2020-12-02 09:55:12']	ËùÒÔÁµ°®ÊÇÎªÁËÐÔÐèÇó£¬ÄÇÆäÊµÄã¿ÉÒÔ¸ú×Ô¼ºµÄÊÖÁµ°®
ºÎÊâ	"['Â¥Ö÷', '2020-12-02 10:15:40']"	Ã»¿´µ½×îºó½áÎ²µÄÎÒ²»ÐèÒªÁµ°®Âð£¿Áµ°®ÊÇÁµ°®£¬ÐÔÐèÇóÊÇÐÔÐèÇó£¬²»´òËãÁµ°®£¬ÐÔÐèÇóÒ²¿ÉÒÔÓÃ°²È«¸É¾»µÄ·½Ê½½â¾ö£¬²»±ÈÄÐÈËæÎæ½ºÃ¶àÁË¡£
a sinner	['2020-12-02 10:19:26']	ºÜ¶àÕ¬ÄÐÐÔÐèÇóÒ²ÊÇ×Ô¼ºÓÃÊÖÂú×ãµÄÑ½?Èç¹ûËµÖ»ÊÇÎªÁËÐ¹ÓûµÄ»°£¬ÄÐÅ®Ã»ÓÐ²î±ð£¬¶¼²»ÐèÒªÁµ°®¡£
ºÎÊâ	"['Â¥Ö÷', '2020-12-02 10:26:02']"	ÎÒËµ²»ÐèÒªÁµ°®£¬ÓÐËµÁµ°®¾ÍÊÇÎªÁËÐÔÐèÇóÂð£¿Äã×Ô¼ºÄÔ²¹µÄ¡£
a sinner	['2020-12-02 14:14:11']	"¶®ÄãµÄÒâË¼ÁË£¬Äã²»ÐèÒªÁµ°®£¬µ«ÓÐÐÔÐèÇóÒªÂú×ã¡£ËùÒÔÈç¹ûÄãÌ¸Áµ°®µÄ»°£¬ÆäÊµÊÇ¼ÙÁµ°®£¬ÕæÐ¹Óû£¬»»ÑÔÖ®£¬ÄãµÄÌ¸Áµ°®¾ÍÊÇÎªÁËÐ¹Óû¡£Õâ²»¾ÍÊÇÔüÄÐÁËÂð£¿
ËùÒÔÄã×îºó´òËã×ÔÐÐ½â¾ö£¬ÆäÊµ¸úÄÐÉúÂò·É»ú±­ÊÇÒ»¸öµÀÀí¡£"
cgn	['2020-12-02 16:53:46']	ËµÊ²Ã´ÍæÒâÄØ¡­¡­Â¥Ö÷Ê²Ã´Ê±ºòËµÁµ°®ÊÇÎªÁËÐ¹ÓûÁË¡£ºÃÐ¦£¬¾ÍËãÎÒÁµ°®ÊÇÎªÁËÐ¹Óû£¬ÄÐµÄÒ²Ã»Ìõ¼þÈÃÅ®µÄÐ¹Óû°¡£¬Á¬¸ß³±¶¼¸ø²»ÁË£¬Ð¹¸öÆ¨µÄÓû¡£ÔÚÐÔÉÏÅ®ÐÔÁ¬µ±ÔüµÄ×Ê¸ñ¶¼Ã»ÓÐ¡£¶¯²»¶¯¾ÍÐÔ±ðÒ»»»ÕæÊÇ¹»ÁË¡£ÏëÒªÌðÌðµÄÁµ°®Çë³öÃÅ×ó×ª£¬Õâ²»ÊÇÄã¸ÃÀ´µÄµØ·½
ºÎÊâ	"['Â¥Ö÷', '2020-12-02 16:58:14']"	"ÕâÈËÊÇÄÐµÄ£¬Äã¿´¿´ËûÈÕ¼Ç¾ÍÖªµÀÁË£¬×Ô¼º¾ÍÊÇÖ»ÄÜ¸úÊÖÁµ°®£¬µ±Ìò¹·¶ø²»µÃµÄÈË£¬ÅÜµ½Å®ÉúÈºÁÄÀï°ÉÀ²°ÉÀ²£¬Ã»Âß¼­´¿ÄÔ²¹Ò»¶Ñ£¬ÓÖËËµÃÒªÃü£¬ÅÂÎÒ·´²µÒÑ¾­°ÑÎÒÀ­ºÚÁË¡£
Õâ¸öÂ¥Àï½ãÃÃÁÄÌì¶¼ÊÇºÍÐ³µÄ£¬ÄÐÈË½øÀ´¾ÍÊÇÒõÑô¹ÖÆø£¬¿´À´ËµËûÃÇ²»Èç°´Ä¦°ôÓÐÓÃÕæµÄºÜÉËº¦ËûÃÇµÄ²£Á§ÐÄ¡£"
ÒÑ×¢Ïú	['2020-12-02 17:01:43']	Äã¿ÉÒÔÀ­ºÚËû£¬Ëû¾Í²»ÄÜ»Ø¸´Õâ¸öÌû×ÓÁË
cgn	['2020-12-02 17:05:09']	Å»£¬¶ñÐÄ»µÁË¡£½ãÃÃ±ð±»ËûÆø×ÅÁË£¬Ëµ»°ºÁÎÞÂß¼­µÄÑù×ÓÁ¬ÈÃÈËÏëºÍËû±çÂÛµÄÓûÍû¶¼Ã»£¬ÐÁ¿à½ãÃÃÖ§½ÌÁË¡£
ÒÑ×¢Ïú	['2020-12-02 17:08:17']	Ð¦ËÀ
cgn	['2020-12-02 17:11:36']	"@ a sinner
asinnerË­ÔÚºõÄØÄãÓÐÅ®ÓÑÄØ£¿¹ØÎÒÃÇÆ¨ÊÂ¡£ÄãÔÚÕâ¸öÂ¥ËµÕâ¾ä»°Ö»»áÈÃÈË¾õµÃÄãºÍÄãÅ®ÅóÓÑ¶¼ºÜ¿ÉÁ¯"
·È»È¥ÐÐ	['2020-12-02 17:12:37']	Ð¦ËÀ£¬Õæ»áÄÔ²¹£¬ËµÄãÒ»¾äÓÐ±»º¦ÍýÏëÖ¢²»ËãÔ©
ºÎÊâ	"['Â¥Ö÷', '2020-12-02 17:13:47']"	"½ãÃÃ£¬ÄãÒ²±»ËûÀ­ºÚÁË°É¡£ÕâÃ´ËË¾Í±ðÉÏÍøÁË£¬Ã÷Ã÷ÊÇÅ®ÉúÒ¹ÁÄ»°Ìâ£¬×Ô¼ºÒªÀ´ÕÒ»ÞÆø¡£
ÕæÌæËûÅ®ÅóÓÑÄÑÊÜ£¬ºÍÕâÃ´¸öÈËÔÚÒ»Æð¡£"
ºÎÊâ	"['Â¥Ö÷', '2020-12-02 17:15:59']"	ËµµÃ¸úÖÐ¹ú¶àÉÙÅ®ÈËÄÜµÃµ½¸ß³±Ò»Ñù£¬ÎÒÕû¸öÖ÷Â¥²»¾ÍËµµÃÊÇÄÐÈËÔÚÕâ·½ÃæÃ»ÓÃÂð£¿»¹Ì¸Áµ°®ÓÃÄÐÈËÐ¹Óû£¬ÏëµÃÃÀ¡£
cgn	['2020-12-02 17:16:02']	¿É²»ÊÇÂï£¬²»¹ý·ÅÐÄ£¬¾ÍËûÄÇ¸öËËÑù×ÓÒ»¶¨»¹ÔÚ°µ´Á´Á¿´ÎÒÃÇËµËû£¬½ÓÊÜ²»ÁËÅ®ÐÔ²»ÐèÒªÄÐÐÔµÄÊÂÊµ£¬ÓÖÎÞ·¨·´²µ£¬Õæ¿ÉÁ¯(?§¥`)
ºÎÊâ	"['Â¥Ö÷', '2020-12-02 17:21:24']"	"ÍÛÈû£¬ÕâÈËÕæµÄËË±©ÁË£¬ÎÒ¿´ÁËËûÈÕ¼ÇËµËûºÍÊÖÁµ°®ÊÇÌò¹·£¬Ëû×ªÍ·¾Í°ÑÈÕ¼ÇÉ¾ÁË¡£
´ÓËûÄÇÆªÈÕ¼Ç¿´£¬Èç¹ûËû²»ÊÇÌò¹·£¬ÄÇ¸öÅ®ÉúÊÇËûÅ®ÅóÓÑ£¬ÄÇ¾ÍÊÇËûÅ®ÅóÓÑÔç¾ÍÏÓÆúËûÁË£¬ÔÚºÍ±ðµÄÄÐÉúêÓÃÁ£¬Ëû³Ô´×ÓÖ×Ô±°»¹²»¸ÒËµÊ²Ã´¡£¾ÍÕâ»¹ÄÃÀ´ìÅÒ«¸öÆ¨°¡¡£"
¾çÃÏ²ÜÇð	['2020-12-02 17:24:15']	Ë¬µÃ¶à£¬Ïà±ÈÖ®ÏÂ¼Ð±»×Ó¸ù±¾Ã»¸Ð¾õ¡£
·È»È¥ÐÐ	['2020-12-02 17:25:45']	×Ô±°°É£¬ÄãÕû¶°Â¥ÔÚËµÐÔÐèÇóµÄÊÂÇé£¬Ëû·ÇÒªÍùÌ¸Áµ°®ÉÏÃæêþ³¶£¬Ëû´ó¸Å×Ô¼ºÒ²²»Ã÷°×ËûËµµÄ»°Ç¡Ç¡ÊÇÒ»Ãæ¾µ×Ó£¬·´Ó³³öËû×Ô¼ºÔÚº¦ÅÂÐ©Ê²Ã´¡£ÖÁÓÚº¦ÅÂÊ²Ã´£¬ÎÒ¾Í²»´§²âÁË¡£
cgn	['2020-12-02 17:37:09']	¹þ¹þ¹þ¹þ¹þ¹þÐ¦ËÀÁË£¬¹Ö²»µÃ
ËÄ´úÉöÑ×ÅáÖéãù	['2020-12-02 20:15:58']	bellesa £¨¿ÆÑ§ÉÏÍø£©
Ò»¸ö»¥ÁªÍøÊý¾Ý·ÖÎöÊ¦µÄÒ»Ìì		
¿ÆÑ§ÑÐ¾¿Ö¤Ã÷	['2020-12-02 16:20:37']	"9:20 Æð´² Ï´Êþ µ¹À¬»ø
9:50 ³öÃÅ£¬²½ÐÐ30·ÖÖÓÈ¥¹«Ë¾
10:20 µ½´ï¹¤Î»£¬½ÓË®£¬ÊÕÊ°Ò»ÏÂ¶«Î÷£¬ÏëÒ»ÏÂ½ñÌì¶¼×öÊ²Ã´
10:30-12:00 ¹¤×÷ÖÐ¡­
12:00 ¿ªÊ¼³Ô·¹
12:30 ÎçÐÝ£¬Èç¹ûºÜÃ¦¾Í°ëÐ¡Ê±£¬Èç¹û²»Ã¦¾ÍÒ»¸ö°ëÐ¡Ê±
1:00/2:00 ¿ªÊ¼¹¤×÷
16:00×óÓÒ£¬ÏÂÎç²è£¬³Ô¼¸·ÖÖÓ
19:00×óÓÒ£¬³ÔÍí·¹+ÁÄÌì
20:00×óÓÒ£¬¼ÌÐø¿ªÊ¼¹¤×÷£¬Èç¹ûÃ¦¾ÍÔÙÁ½Ð¡Ê±£¬Èç¹ûÏÐ¾Í²î²»¶àÁË
ÏÂ°àÊ±¼ä£º20:00£¨bigµ¨£©-22:00£¨ÐÁ¿à¿à£©
¹¤×÷ÄÚÈÝ£º
1. Êý¾Ý½¨Éè
a) Ö¸±êÊáÀí£¬µ×±íÖÐ¼ä±í¹æ»®
b) Éè¼ÆÂñµã£¬ÑéÊÕ
c) ¿ÉÊÓ»¯Êý¾Ý¿´°å
2. ·ÖÎö
a) ¹¦ÄÜ·ÖÎö
b) ABÊµÑé
c) Ì½Ë÷ÐÔ·ÖÎö
d) »î¶¯·ÖÎö
e) Òì³£²¨¶¯ÅÅ²é
ÐèÒªÄÜÁ¦
1. SqlÄÜÁ¦±Ø±¸
2. ¿ò¼ÜÐÔµÄ²úÆ··ÖÎöË¼Î¬±Ø±¸£¬ÖØµãÒªÓÐÂß¼­
3. ÏàÓ¦µÄÊµÏ°±Ø±¸£¨»òÕßÈÃÈËÎÞ·¨¾Ü¾øµÄÑ§Ð£Ñ§Àú±³¾°£©
4. Python»òr£¨¼Ó·Ö£©
ÃæÊÔÒªÇó
1. ¿¼²ìÒ»ÏÂsql ÄÜÁ¦
2. ÖØµãÎÊÖ®Ç°µÄÊµÏ°or¹¤×÷ÄÚÈÝ£¬¿ò¼ÜºÍÏ¸½Ú
3. ÎÊÒ»Ð©ÄÑÒ×³Ì¶È²»Ò»µÄÎÊÌâ£¬¿¼²ì½â¾ö·½·¨·ÖÎöË¼Â·
4. £¨ÓÅÏÈ×¨ÒµÊÇÊýÑ§¡¢Í³¼ÆÑ§¡¢¼ÆËã»ú£»ÆäËû×¨ÒµµÄÍ¬Ñ§Ò²ÓÐºÜ¶à£©"
ÒÑ×¢Ïú	['2020-12-02 16:21:14']	¹þ¹þ¹þ¹þ¹þ¿É°®
¶Åºâ.com	['2020-12-02 16:23:32']	Èç¹û¶ÁÑÐ ÎÒÒ²ÊÇÏòÍùÕâÖÖÖ°Òµ~ ×¨Òµ¶Ô¿Ú
ºÍ³Â	['2020-12-02 16:46:05']	ÎÒµÄÃÎÏëÖ°ÒµÁË¹þ¹þ¹þ¹þ
ºÚÒ¹µ½°×Öç	['2020-12-02 16:48:28']	²»´í×Ó£¬¼á¶¨ÁËÎÒÑ§Ï°¼ÆËã»úµÄÄîÍ·¡£
¿ÆÑ§ÑÐ¾¿Ö¤Ã÷	"['Â¥Ö÷', '2020-12-02 16:58:22']"	ÆäÊµÕâ¸ö²»ÓÃÑ§¼ÆËã»ú£¬ºÜ¶à±ðµÄ×¨Òµ¶¼¿ÉÒÔ
¿ÆÑ§ÑÐ¾¿Ö¤Ã÷	"['Â¥Ö÷', '2020-12-02 16:59:30']"	ÕâÃ´ÀÛÒ²ÊÇÃÎÏëÂð(¡ä¨£à) ¸Ð¾õºÃÀÛ
ºÚÒ¹µ½°×Öç	['2020-12-02 17:09:03']	ÎÒÑ§»¯Ñ§µÄ?¸Ð¾õÓÐµãÔ¶
¿ÆÑ§ÑÐ¾¿Ö¤Ã÷	"['Â¥Ö÷', '2020-12-02 17:16:28']"	Ö»ÒªÄã»áÏà¹ØÄÜÁ¦£¬ÓÐÏà¹ØÊµÏ° ¾ÍokµÄ Ñ§Ð£ºÃÃæÊÔ±íÏÖok¾ÍÄÜ´ó³§
Æß¾Å¾ýÄ©	['2020-12-02 17:20:47']	ÇëÎÊsqlÒªÑ§µ½Ê²Ã´³Ì¶È£¿
¿ÆÑ§ÑÐ¾¿Ö¤Ã÷	"['Â¥Ö÷', '2020-12-02 17:20:58']"	¶øÇÒ¼¸ºõÃ»ÓÐÑ§¼ÆËã»úµÄ¸ãÕâ¸ö£¬Ñ§¼ÆËã»úµÄ¶àÊý¸ãÑÐ·¢°É£¬»òÕßÉÙÊý×ö²úÆ·¾­Àí
¿ÆÑ§ÑÐ¾¿Ö¤Ã÷	"['Â¥Ö÷', '2020-12-02 17:22:21']"	Êµ¼Ê¹¤×÷Èç¹ûÏëºÜË³¾ÍÒª¾«Í¨£»Èç¹ûÊÇÃæÊÔ£¬×î¶à¾ÍÊÇÈÃÄãÐ´Ò»¸ö·Ö×éÅÅÐò£¬»òÕß¼¸¸ö±í»¥Ïà¹ØÁª£»Èç¹ûÄãÊµÏ°¹ýµÄ»°ÕâÐ©¶¼²»ËãÊ²Ã´ sql·Ç³£ºÃÑ§ Êµ¼ùÒ»Ð¡¶ÎÊ±¼ä¾Íok
ºÚÒ¹µ½°×Öç	['2020-12-02 17:41:20']	Ñ§Ð£Ë«·ÇµÄË®Æ½£¬ËùÒÔÏë¿¼ÑÐ¿¼¼ÆËã»ú¡£
ÏÄÄ©ÔÂ¹â	['2020-12-02 18:52:18']	¿´ÆðÀ´ºÃÏñÊÇdata science¶Ô¿Ú£¿²»¹ýÊÇ²»ÊÇÔ½À´Ô½¾íÁË
¿ÆÑ§ÑÐ¾¿Ö¤Ã÷	"['Â¥Ö÷', '2020-12-02 20:15:33']"	ºÃÏñÃ»ÓÐÌØ±ðÏÞÖÆ×¨Òµ£¬¿´ÎÒÃÇ²¿ÃÅµÄÇé¿ö£¬¸Ð¾õÊÇ×¨Òµ²»¹»Ñ§Ð£À´´Õ£»Ó¦½ìµÄ»°»ù±¾È«Ô±ÃûÐ££¬·ÇÓ¦½ì´ó¸Å¿ÉÒÔÒÔ¹¤×÷ÄÜÁ¦ºÍ¾­Ñé½øÈë
ÒõµÀ¸ß³±¡ª¡ªÀúÊ·Áô¸øÖ±Å®µÄËÀºúÍ¬		
cgn	['2020-11-28 13:34:21']	"¸üÐÂ£º·¢ÏÖÔ­ÌûÒÑ¾­±»É¾ÁË¡­¡­´ó¼ÒÊÕ²ØµÄÍ¬Ê±¼ÇµÃ±£ÁôÍ¼Æ¬£¬ÎÒ°ÑÔ­ÌûµÄÍâÁ´ÌùÏÂ£º
https://mp.weixin.qq.com/s/w45uOhTcBo_tPw_8xmDnxA
£¨»¹ÓÐÒ»¸öÍâÁ´ÎÒÒ²ÕÒ²»µ½ÁË£¬µ«´ó¶à¶¼ÔÚÍ¼Àï£¬Èç¹ûÓÐ½ãÃÃ±£´æµÄ»°¿ÉÒÔË½´ÁÎÒ£¬ÎÒ¼Óµ½Ö÷Â¥£©
_(:§Ù¡¹¡Ï)__ÎÒÊÇ·Ö¸îÏß(:§Ù¡¹¡Ï)__(:§Ù¡¹¡Ï)__(:§Ù¡¹¡Ï)__(:§Ù¡¹¡Ï)__(:§Ù¡¹¡Ï)
Ô­ÌûµØÖ·£ºÆäÖÐ»¹ÓÐÁ½¸öÍâÁ´¿ÆÆÕ£¬³ä·ÖÂÛÖ¤ÁËÒõµÀ¸ß³±ÊÇÎ±ÃüÌâ¡£¼øÓÚÎÒ¹úºÜ¶àµØÇø¶¼Ã»ÓÐÍêÉÆµÄÐÔ½ÌÓý£¬ºÜ¶àÅ®ÐÔ¶Ô×Ô¼ºµÄÉíÌå²»ÁË½â£¬ÌØÒâ°áÀ´¿ÆÆÕ¡«Ï£Íû¸÷Î»½ãÃÃ¶¼ÄÜ°ÚÍÑ¹æÑµÓëÏ´ÄÔ°ü£¬enjoy yourself?"
10ºÅ±±¼«±´	['2020-11-28 13:42:54']	dd ÕâÊÇ¸¸Ïµ×î´óµÄ»ÑÑÔ
LOVE	['2020-11-28 13:52:43']	"ºÃÏñÒõµÙ²ÅÊÇ¸úÒõ¾¥¡°¶Ô±ê¡±µÄÄÇ¸öÆ÷¹Ù ¶ø²»ÊÇÒõµÀ
±íÊö²»×¼È· µ«ºÃÏñÊÇÕâÑùµÄ"
cgn	"['Â¥Ö÷', '2020-11-28 13:54:39']"	"ÊÇµÄ£¡¡°Òõ¾¥ºÍÒõµÙ¾ÍÊÇÍ¬Ô´µÄ¡£ÔÚÅßÌ¥Ê±ÆÚ£¬ÓÐÒ»ÖÖ½Ð×öÉúÖ³½á½Ú£¨genital tubercle£©µÄÆ÷¹Ù£¬ËüÍ¬Ê±´æÔÚÔÚÄÐÐÔºÍÅ®ÐÔµÄÅßÌ¥ÖÐ¡£


ÅßÌ¥·¢ÓýÊ±£¬ÄÐÐÔÅßÌ¥ÖÐµÄÉúÖ³½á½Ú»áÖð½¥ÐÎ³ÉÄòµÀºÍÒõ¾¥£»¶øÅ®ÐÔÅßÌ¥ÖÐµÄÉúÖ³½á½ÚÔò±ä³ÉÁËÐ¡ÇÉµÄÒõµÙ¡£¡±"
LOVE	['2020-11-28 14:02:05']	ÄÇÕâ¿ÉÒÔ½âÊÍÈàÍê¶¹¶¹ºó³öÏÖµÄÏÍÕßÄ£Ê½Âð£¿
?	['2020-11-28 14:06:51']	ËùÒÔÎÒÁ¬¿´À­Æ¬¶¼Ö»Ï²»¶¿´¡°Ç°Ï·¡±£¬²»Ï²»¶¿´²åÈëÊ½µÄ£¬¸ã²»¶®ÎªÊ²Ã´Á¬ÕâÃ´¶àÀ­Æ¬¶¼ÕâÃ´Ö´×ÅÓÚ¼ÙÑô¾ß
ÒøºÓÓÍÆáÍ°	['2020-11-28 14:10:18']	ÎÒÓÀÔ¶°®µÙµÙ
cgn	"['Â¥Ö÷', '2020-11-28 14:13:11']"	ÎÒ¾õµÃ¿ÉÒÔÕâÃ´½âÊÍ£¡ÄÐÐÔÉä¾«ºó½øÈë¡°ÏÍÕßÄ£Ê½¡±£¬ÊÇÒòÎªÕâ¸ö¹ý³Ì°éËæ×ÅÑªÇåËØ¡¢´ßÈéËØ¡¢¶à°Í°·µÈ¼¤ËØµÄ´óÁ¿·ÖÃÚ£¬ÔÚÕâÖ®ºóÉíÌåµÄ¸÷¸öÆ÷¹Ù¶¼»á½øÈëµ½¡°Æ£ÀÍ»Ö¸´ÆÚ¡±¡ª¡ªÆäÊµÒ²¾ÍÊÇ¶ÔÓÚ´óÄÔºÍÉíÌåµÄÒ»ÖÖ¡°Ç¿ÖÆÐÝ¼Ù¡±¡£Í¬ÑùµÄÅ®ÐÔÔÚ¸ß³±Ê±Ò²»á·ÖÃÚÕâÐ©¼¤ËØ£¬ËùÒÔ¸÷¸öÆ÷¹Ù½øÈëÇ¿ÖÆÐÝÃßÒ²ÊÇºÏÀíµÄ¡££¨ÆäÊµÔ½ÁË½âÔ½·¢ÏÖ¹ØÓÚÅ®ÐÔ¸ß³±µÄÀíÂÛÒª±ÈÄÐÐÔÉÙµÄ¶à£¬¿ÉÄÜÊÇÒòÎªºÜ³¤µÄÒ»¶ÎÊ±¼ä¡°ÐÔ¡±¶¼±»ÈÏÎªÊÇÄÐÐÔ×¨Êô£¬¶øÅ®ÐÔÊÇ²»ÔÊÐíÓÐ×Ô¼ºµÄÐÔÓûµÄ£¬ÒÔÖÁÓÚÏÖÔÚ¡°ÏÍÕßÊ±¼ä¡±ÕâÖÖ´ÊºÃÏñÒ²³ÉÁËÄÐÐÔ×¨Êô£©¡£µ«ºÃÏñ²¢·ÇËùÓÐÅ®ÐÔ¶¼»áÓÐ²»Ó¦ÆÚ£¬¾ÍËãÓÐµÄ»°ºÃÏñÆÕ±éÒ²±ÈÄÐÐÔ¶Ì¡££¨ÎÒ¾õµÃÕâÊÇÔìÎïÖ÷µÄÀñÎï£¬ÎÒÃÇÒªºÃºÃÕäÏ§_(:§Ù¡¹¡Ï)_multiple orgasms²»ÔÚ»°ÏÂ£©
Ê¯í¶ÄïÄï	['2020-11-28 14:18:02']	dd¿´ÁËÕâ¸öÌû×Óõ®õ­¹à¶¥
10ºÅ±±¼«±´	['2020-11-28 14:21:01']	"¶øÇÒÒõ¾¥±©Â¶ÔÚÍâÃæÈÝÒ×ÊÜÉËÊôÓÚÄÐÐÔµÄÈõµã£»ÃÚÄòÆ÷¹ÙºÍÐÔÆ÷¹ÙÒ²Ã»ÓÐ·ÖÀë£¬ÊôÓÚÎ´½ø»¯ÍêÈ«¡£

×ÜÖ®Å®ÐÔÕæÊÇÌ«µÙÀ²?"
Íè¶¡	['2020-11-28 14:22:50']	ÎÒÒ²£¡£¡£¡¸ã²»¶®
LOVE	['2020-11-28 14:28:32']	Ñ§µ½ÁË£¬·Ç³£¸ÐÐ»£¡
cgn	"['Â¥Ö÷', '2020-11-28 14:30:57']"	?½ãÃÃ¿ÍÆøÀ²(¨R?¨Q)
five(ÒÑÏû¶¾)	['2020-11-28 14:37:33']	xdl
KitKat	['2020-11-28 14:51:35']	ÄÑ¹Ö×óÊÖ±ÈÈÎºÎÄÐÈËºÃÓÃ¶àÁË£¬ÎÞ¹ØÁ³ºÍÉí²Ä»òÕßÖÖ×å¨r(£þ¨S£þ")¨q
Faust	['2020-11-28 14:54:28']	emmmm¸ù¾ÝÎÒµÄ¾­Ñé¿´£¬ÒõµÀµÄÄÉÈëÊ½ÐÔÐÐÎªÄÜµÃµ½µÄ¿ì¸Ð£¬ÓëÆäËµÊÇ¸ß³±£¬²»ÈçËµÊÇÒ»ÖÖ¡°±»ÌîÂúµÄÂú×ã¸Ð¡±£¬¾ÍÏñÓÐÐ©Ö±ÄÐÒ²»á´ÓÖ±³¦µÄÄÉÈëÊ½ÐÐÎªµÃµ½Âú×ã¸ÐÒ»Ñù¡£¸¸È¨ÎÄ»¯°ÑÕâÖÖ¸Ð¾õ¶¨ÒåÎª£¨Ä¬ÈÏµÄ£©Å®ÐÔ»ñµÃ¸ß³±µÄÍ¾¾¶¸ù±¾¾ÍÊÇÒ»¸öÆ­¾Ö£¨Ó¦¸ÃÊÇÒõµÙ£©¡£¼øÓÚÖ»ÓÐÉÙÊýÅ®ÐÔÄÜ´ÓÕâÖÖÐÔÐÐÎªÖÐ»ñµÃ¿ì¸Ð£¬ÎÒ¾õµÃÒõµÀÄÉÈë¸üÇ¡µ±µÄËµ·¨ÊÇ¡°Ò»ÖÖÅ®ÐÔ£¨Ð¡ÖÚ£©ÐÔñ±¡±¡£
42	['2020-11-28 15:07:45']	µÄÈ·Èç´Ë¡£ÇÒÄÉÈëÊ½ÐÔ½»·Ç³£²»ÎÀÉú
cgn	"['Â¥Ö÷', '2020-11-28 15:13:47']"	Å®ÐÔÄÉÈëÊ½µÃµ½µÄ¿ì¸Ð¿ÉÒÔ·ÖÎªÐÄÀí²ãÃæºÍÉúÀí£¬ÐÄÀí²ãÃæµÄ»°¸öÈË¸Ð¾õÓÐºÜ´óÒ»²¿·ÖÊÕµ½ÁËÉç»á¹æÑµµÄÓ°Ïì£¬ÉúÀí²ãÃæµÄ»°¾ÍÈçÎÄÖÐËùÐ´£¬ËùÎ½µÄ¿ì¸ÐÒ²Ö»ÊÇxxµÄ¹ý³ÌÖÐ´Ì¼¤µ½ÁËÒõµÙ¶øÒÑ¡£¶øÇÒÖ±ÄÐ»á×·ÇóÄÉÈëÊ½ÊÇÒòÎªÄÐÐÔÓÐÇ°ÁÐÏÙ£¬g½»È·Êµ¿ÉÒÔÈÃËûÃÇ»ñµÃ¿ì¸Ð¡£
Ð¡¼ª¸ß	['2020-11-28 15:42:52']	dd ÊÇÕâÑùµÄ
light me up	['2020-11-28 15:47:23']	Ìì£¬µß¸²ÈÏÖªÁË£¬Ð»Ð»Â¥Ö÷ºÍÔ­²©Ö÷
Æ¤Æ¤Ïº±§Æó¶ì	['2020-11-28 15:48:35']	dd doi²åÈë´ÓÀ´Ã»gc¹ý ÎÒÒ»Ö±»³ÒÉÒõµÀ¸ß³±ÊÇ²»ÊÇ¼ÙµÄ
ÒÑ×¢Ïú	['2020-11-28 15:54:05']	ÎÒÒ»Ö±ÒþÒþÔ¼Ô¼×Ô¼º¾ÍÓÐÕâÖÖÏë·¨£¡szd szd
¿È¿È	['2020-11-28 15:59:29']	»ÐÈ»´óÃ÷°×ÁË
ç²ÂÞkirara	['2020-11-28 16:13:05']	¸îÀñÕæex
Ó°Éí	['2020-11-28 18:53:03']	ËäÈ»µ«ÊÇ£¬¡°½ø»¯ÍêÈ«¡±ÕâÖÖËµ·¨£¬»òÕßËµ·ÖÄÄ¸ö¸ß¼¶µÍ¼¶£¬±¾Éí¾ÍÊÇ¸¸È¨ÖÆµÄÈÏÊ¶ÂÛÄÚºË¡£
10ºÅ±±¼«±´	['2020-11-28 19:04:30']	ºÃµÄ£¬ÎÒµÄËµ·¨²»ÑÏ½÷¡£ÎÒÊÇ¾õµÃÒõµÙ×÷Îª´¿´âµÄ´øÀ´ÐÔÓäÔÃµÄÆ÷¹Ù£¬±ÈÒõ¾¥¸ü¸É¾»£¬Õâ¸öÈÏÊ¶¿ÉÒÔÂð£¿
Ó°Éí	['2020-11-28 19:05:57']	¹þ¹þ¹þ¹þÕâ¿ÉÒÔµÄ£¬°ô£¡
Du bist schon	['2020-11-28 20:41:31']	¼ÐÍÈ×ÛºÏÕ÷£¬ÎÒÒ»Ö±¾õµÃÕâÊÇÒ»ÖÖºÃÔË¶ø·Ç¼²²¡£ºhttps://www.douban.com/doubanapp/dispatch?uri=/group/topic/174924860
?É¨Ò»ÎÝ	['2020-11-28 20:47:05']	¸¥ÂåÒÁµÂÑÐ¾¿Ëµ£¬ÄÐÊÖÒù£¬Å®¼ÐÍÈ
?ÄÌÓÍÐÇ±ùÀÖ	['2020-11-28 20:49:46']	Ô­À´Õâ¾ÍÊÇÎÒºÃÆæ¿´Æ¬µÄÊ±ºò¿´µ½²åÈë¾Í·´¸ÐµÄÔ­Òòhhh
Î´×¢Ïú	['2020-11-28 23:54:57']	Í¨¹ýzw´ÓÀ´Ã»·¨gc£¬Ö»ÄÜ¿¿¸ôÑ¥É¦Ñ÷ºÍ×ö´ºÃÎ£¬ÎÒºÃfive.....
½­ºþÆ­×Ó	['2020-11-29 00:04:41']	½ãÃÃ£¬Âò¸öÐ¡Íæ¾ß£¬·¢ÏÖÐÂ´óÂ½
Î´×¢Ïú	['2020-11-29 00:06:13']	ÎÒÖ®Ç°ÓÐÏë¹ýÂò¹þ¹þ¹þ¹þ¹þ£¬ÓÐ»ú»áÊÔÒ»ÊÔ
½­ºþÆ­×Ó	['2020-11-29 00:07:33']	ÎÒÉúÈÕµÄÊ±ºò¹ëÃÛ¸øÎÒÂòÁËÒ»¸ö£¬ÕæµÄ¾øÁË£¬ÎÒÒ»¸öÄ¸Ì¥µ¥ÉíÒ²¿ÉÒÔ×Ô¼ºÓä¿ìµÄÍæË£ÁË
Î´×¢Ïú	['2020-11-29 00:09:17']	ÏëÏëÓÐµãÆÚ´ý£¬²»¹ýÎÒÒ»Ö±ÊÇ¸ö±È½ÏxÀäµ­µÄÈË£¬²»ÏþµÃÂòÁË»á²»»á¸Ä±ä¹þ¹þ¹þ¹þ
½­ºþÆ­×Ó	['2020-11-29 00:12:59']	ÕæµÄºÜ³Ï¿ÒµÄ°²Àû£¬ÎÒ¾õµÃÃ¿¸öÅ®ÐÔ¶¼Ó¦¸ÃÑ§»á×ÔÎÒÈ¡ÔÃ
12ÔÂµÄN1ÎÒ³åÁË	['2020-11-29 00:13:26']	¹Ö²»µÃ¡­¡­
Î´×¢Ïú	['2020-11-29 00:14:45']	¹þ¹þÎÒÖ»ÊÇ¶ÔÐÔ°®Ã»Ê²Ã´¸Ð¾õ£¬¸ß³±ºÍ´òÓÎÏ·±ÈÎÒ»á¾õµÃ´òÓÎÏ·¸ü¿ìÀÖ¡£²»¹ý¾Ü¾øÐÔ°®Ðß³ÜÊÇ¶ÔµÄ?
½­ºþÆ­×Ó	['2020-11-29 00:16:59']	ÊÇµÄ£¬ÎÒÒÔÇ°ºÜ²»ºÃÒâË¼ÕâÐ©£¬ÎÒ¹ëÃÛÌåÑéÁËÐÔÉú»îµÄÃÀºÃÖ®ºóÒ»Ö±¸øÎÒÏ´ÄÔ£¬ÐÐ¶¯Á¦±¬±í£¬ÎÒ´Ó´Ë·Ç³£ÓäÔÃµØ½ÓÊÜÁË£¬¶øÇÒÌ«¶àÅ®ÐÔÕæµÄ·Ç³£ÐÔÐß³Ü£¬ÎÒÃÇÒª´òÆÆÕâÖÖ¿Ì°å£¡
Äã¹ÜÎÒÒªÄã¹Ü	['2020-11-29 08:41:21']	Ñ©ÌØÔ­À´ÊÇÕâÑù
ÇåÕôÆûË®	['2020-11-29 09:19:28']	àÅ ÊÇµÄ ÒõµÙÓëÒõ¾¥ÔÚÌ¥¶ù·¢ÓýÇ°ÆÚÊÇÍ¬Ò»¸öÆ÷¹Ù£¨×éÖ¯£¿£© ºóÆÚ²ÅÒòÎªXYÈ¾É«ÌåµÄ²»Í¬·¢ÓýµÃ²»Ò»ÑùÁË
fdnb	['2020-11-30 15:29:41']	dd£¡Ï£Íû¸ü¶àµÄÅ®ÉúÄÜÖªµÀ£¡
ÆâØ¦	['2020-11-30 16:54:21']	ÎÒÒ»Ö±ÈÏÎª²åÈëÊÇÉúÓýÐÐÎª£¬²»ÊÇÐÔÐÐÎª¡­
cgn	"['Â¥Ö÷', '2020-12-01 18:22:05']"	ÊÇµÄ£¡ÄÐÈ¨Éç»á¶¨ÒåÖ»ÓÐ¡°²åÈë¡±ÐÔÐÐÎª²ÅÊÇÕýÍ³ÐÔÐÐÎª£¬Êµ¼ÊÉÏÈ´Ç¡Ç¡Ïà·´¡£ËùÓÐ½ãÃÃ¶¼Òª¾¯ÌèÕâÖÖ¡°ÕýÍ³¡±µÄ¶¨Òå¡£
cgn	"['Â¥Ö÷', '2020-12-01 18:22:55']"	·¢ÏÖÔ­Ìû±»É¾ÁË¡­¡­´ó¼ÒÊÕ²ØµÄÍ¬Ê±×îºÃ±£´æÍ¼Æ¬
Ã¢¹û	['2020-12-01 18:36:02']	dd
ßËàªàª	['2020-12-01 19:30:59']	ÒòÎªÏÖÔÚºÜ¶àÀ­Æ¬Ò²ÊÇ¸øÄÐÐÔ¿´µÄ°¡£¬·þÆø
ö­ö­Ò¹Óê	['2020-12-02 07:28:20']	dd £¨DIYÕæµÄºÜ¿ìÀÖÀ²?
³åÆÆÀ¶°²°²°²Ìì	['2020-12-02 13:01:57']	Ë­¿´ÁË²»ËµÒ»ÉùÌ«µÙÁË£¡£¡£¡
?	['2020-12-02 13:13:45']	µÄÈ·£¬ºÜ¶àÀ­Æ¬»¹Ã»ÓÐÅ®ÐÔÏòµÄbgÆ¬¶®µÃÈ¡ÔÃÅ®ÐÔ
nightmeeee	['2020-12-02 13:25:33']	µß¸²ÐÔÈÏÖª µ«õ®õ­¹à¶¥£¡
¶Åºâ.com	['2020-12-02 13:47:32']	ºÃ¿É°®¹þ¹þ¹þ¹þ~
Ò»Ò»	['2020-12-02 20:13:42']	ddÑ§µ½ÁË£¡
ÄÐÐÔÍ¬Ñ§×ÜÊÇ·í´Ì´òÈ­¿´µÃºÜ·³ÓÖ²»ÖªµÀÔõÃ´°ì		
Elapse	['2020-11-29 13:10:05']	"¾ÍÊÇÀàËÆÕâÑùµÄ£¬ËµÎªÊ²Ã´Ö»Ê¹ÓÃ¡°¹«¿ê¡±²»ÓÃ¡°Ä¸¿ê¡±,ËûÃÇ¾õµÃÕâÖÖÍæÐ¦ºÜºÃÍæ£¬ÎÒ²»ÖªµÀÔõÃ´Âî?µ«ÊÇÕæµÄºÃ¶ñ³ô"
àÅÀ²À²	['2020-11-29 13:21:53']	ÂîÒ»¾äÉµ±Æ¾ÍÍêÊÂÁË£¬¶à½²Ò»¾ä¶¼ÊÇÀË·ÑÊ±¼ä
¾Å¾Å×Ó999	['2020-11-29 13:23:21']	Ìúnt
misogyny	['2020-11-29 13:24:43']	ÄÜ±ð»ØÂð£¬Ì«lowÁËÕâÖÖÈËßÀ£¬ÀË·ÑÊ±¼ä¡£
±ª×Ó	['2020-11-29 13:25:04']	¡°Äã×òÌìÎ¢ÐÅÓïÒôËµÊ±¼äÖ»Ê£ÏÂÈý¸ö¶«ÎÒÌýµ½ÁË£¬°¢ÃÅ¡±
ÂêÀö¼Î¶ì	['2020-11-29 13:26:56']	Ö±½ÓÀ­ºÚ¾ÍºÃÁË
10ºÅ±±¼«±´	['2020-11-29 13:27:33']	°ÑËû±¸×¢¸Ä³ÉÉµdiao
?	['2020-11-29 13:35:01']	´òµÄ¾ÍÊÇÕâÖÖ¶«Î÷Ñ½?
¹²¿´¹ÂºèÃ÷Ãð	['2020-11-29 13:35:28']	×÷ÎªÒ»¸ö95Ç°µÄÀÏ´ó½ã£¬¿´µ½Í¦ÏëÐ¦µÄÉõÖÁÏëºÃºÃµ÷Ï·Ò»ÏÂ¹þ¹þ¹þ
ºÄ×Ó	['2020-11-29 13:35:37']	Õâ¸öÈË¹À¼ÆÔÚÄÐÈ¨È¦Àï¹À¼ÆÒ²ÊÇÌìÌì±»´òµÄ
Schlecht	['2020-11-29 13:44:52']	Õ¦»¹Ë½·¢¸øÄã£¿
Elapse	"['Â¥Ö÷', '2020-11-29 13:50:25']"	?ÊÇ¼¸¸öÈËµÄÐ¡Èº ±¾À´»¹ÊÇ±È½ÏÊìµÄÍ¬Ñ§ ËäÈ»Ëµ¹ýºÜ¶àÈÃÎÒ²»Êæ·þµÄ»°µ«ÊÇÎÒÒ²²»ÖªµÀ¸ÃÕ¦»Ø ¸Ð¾õÈý¹Û²îÒìÌ«´óÁË Ö»ÄÜ±íÃæÎ¬³ÖÍ¬Ñ§ÇéÒê
Yuyuc	['2020-11-29 13:52:32']	ÔÚÅóÓÑÈ¦¶à×ª·¢Å®È¨ÄÚÈÝ²¢¶ÔÉÏÃÅÀ´ÇóÂîµÄÄÐµÄÖØÈ­³ö»÷ÍùËÀÀïí¡£¬¾Ã¶ø¾ÃÖ®ÄÐÇùÔÚÄãÃæÇ°Ò²¾ÍÊÕÁ²ÁË£¬ÎÒµÄÄÐÐÔÅóÓÑ²»¹ÜÖ§²»Ö§³ÖÅ®È¨¶¼²»¸ÒºÍÎÒ¿ªÕâÖÖÍæÐ¦
Elapse	"['Â¥Ö÷', '2020-11-29 13:54:50']"	Ñ§µ½ÁË
ÇÉ¿ËÁ¦´àÆ¤Ñ©¸â	['2020-11-29 13:58:23']	ÎÒ¸ßÖÐµÄÊ±ºò°àÀïÓÐ¸öÄÐµÄ¾ÍÊÇÌØ±ð×ì¼ú£¬¶øÇÒËûÎÞÂÛ¶ÔÄÐµÄ»¹ÊÇ¶ÔÅ®µÄ¶¼ÕâÑù£¬ÒÔÖÁÓÚËû±»°àÀïÄÐÉú¶à´ÎÅ¹´ò£¬»¹±»°àÀïÅ®Éú´ò¹ýÒ»´Î
ºÄ×Ó	['2020-11-29 14:00:31']	¹þ¹þ¹þ¹þ£¬ÕâÊÇÕæ²Ò
Elapse	"['Â¥Ö÷', '2020-11-29 14:03:54']"	¹þ¹þ¹þ¹þ¹þ
ÄÏÏæ	['2020-11-29 14:09:42']	½ØÍ¼·¢ÔÚÅóÓÑÈ¦ÎÊ´ó¼ÒÕâÊÇÊ²Ã´ÒâË¼Ñ½
ÇÉ¿ËÁ¦´àÆ¤Ñ©¸â	['2020-11-29 14:14:11']	²»¹ýÄãÕâ¸ö¼úÍ¬Ñ§ÆäÊµÓÐÒ»µãÃ»Ëµ´í£¬¹«¿ê¡¢¹«ÖÚ¡¢¹«ÐÅÁ¦¡¢¹«Ö°¡¢¹«Òæ£¬µÈµÈ£¬ÕâÐ©´Ê¶¼ÒÔ¡°¹«¡±¿ªÍ·£¬ÕâÈ·ÊµÊÇÄÐÈ¨Éç»á¿ÌÒâÎªÖ®µÄ¡£¶øºÜ¶à±áÒå´ÊÊÇÅ®×ÖÅÔµÄ
ÓÀÔ¶µÄÐ¡µäµä	['2020-11-29 14:17:18']	ÕâÖÖÊ±ºòÒª×°Éµ£¡Ë³×ÅËûµÄ»°Ëµ£¬¼Ù×°Ìý²»¶®£º¡°ÊÇ°¡ÊÇ°¡£¬ÐÔ±ðÆçÊÓÉøÍ¸¾¡ÁËÏÖ´úººÓïÄØ¡£ÒÔºóºÍÎÒÒ»ÆðËµÄ¸¿êÄ¸É×Ñ½£¡¡±
ÓÀÔ¶µÄÐ¡µäµä	['2020-11-29 14:18:02']	¸½Òé£¡
Elapse	"['Â¥Ö÷', '2020-11-29 14:30:30']"	ÎÒµ¹ÊÇ¾õµÃ¡°¹«¡±Ö»ÊÇµ¥´¿µÄ¶àÒåÓïËØ£¬ºÜ¶à´Ê²»´ø°ý±á£¬µ«ÊÇ´ø¡°Å®¡±²¿¼þµÄ°ý±áÏÊÃ÷£¬Ö»²»¹ý¾ÍËãÊÇ°ýÒå´ÊÒ²¶¼ÊÇÔÚÎï»¯Å®ÐÔ£¬ÐÎÈÝÈÝÃ²ºÍÆ·ÖÊµÄ°ýÒå´Ê¶¼ÊÇÇü´ÓÓÚÄÐÐÔÉóÃÀµÄ
cgn	['2020-11-29 14:35:58']	í¡»ØÈ¥£¬ºÜ¶àÈË¿Ú¿ÚÉùÉùÅ®qÅ®qÁ¬ÎÒÃÇµÄ»ù±¾ÀíÄîºÍËßÇóÊÇÉ¶¶¼²»ÖªµÀ£¬Ö»ÊÇÕÒ½è¿Ú·¢Ð¹°ÕÁË¡£ÉÏ´ÎÓÐÎ¢²©²©Ö÷ÒýÓÃ¶÷¸ñË¹µÄ»°Ò²±»ÈË×ª·¢È»ºóÂîÌïyÅ®q¡£ÔÚÕâÖÖÈË¿´À´¿ÉÄÜ¶÷¸ñË¹Âí¿ËË¼ºÍÃ«¶¼ÊÇÌïyÅ®q°É?
848	['2020-11-29 14:37:27']	ÎÒ¸ßÖÐ°à³¤ÌìÌìÔÚÈºÀï·¢Ê²Ã´ÔÚ½ÖÉÏÓöµ½ÄÄ¸öÅ®µÄÍµÅÄÕÕºÃ¿´£¬Ëû»¹×ÔÒÔÎªºÜÓÄÄ¬µØ·ÖÏíµ½ÈºÀï
Elapse	"['Â¥Ö÷', '2020-11-29 14:43:26']"	ÓÐÐ©ÄÐµÄÖ»ÒªÌýµ½²»·þ´ÓËûÃÇµÄÉùÒô¾Í»á±»´ò³Étynq?
ÇÉ¿ËÁ¦´àÆ¤Ñ©¸â	['2020-11-29 14:44:35']	"ÎÒÒÔÇ°Ò²ÕâÑùÏë£¬²»¹ýºóÀ´Ïëµ½¹ÅÏ£À°³Ç°îµÄ¡°¹«Ãñ¡±¾ÍÊÇÖ¸µÄÊÇ³ÉÄêÄÐÐÔ¡£ÎÒ»¹¿´¹ýÒ»ÆªÎÄÕÂ£¬Í¬ÑùÊÇÅ®×ÖÅÔµÄ×Ö£¬Ïñ½ª¡¢¼§Ö®ÀàµÄ±È½Ï¹ÅÀÏµÄ´øÅ®×ÖÅÔµÄÐÕÊÏ¾ÍÃ»ÓÐ±áÒå£¬¶øÆäËûÈçæ½¡¢¼éÖ®ÀàµÄÅ®×ÖÅÔµÄ×Ö´ó¶àÓÐ±áÒå»òÕßÖ»ÊÇÐÎÈÝÅ®×ÓÃÀÀö°²¾²¡£Õâ¿ÉÄÜ¾ÍÊÇÄ¸ÏµÉç»áµ½¸¸ÏµÉç»áµÄ¹ý¶ÉµÄ±íÏÖ¡£ÄÐÈËÔÚÎÄ×Ö´ÊÓïÉÏ¾ÍÌåÏÖÁËÄÐÐÔÓÅÏÈ£¬ÒÔ¼°¶ÔÅ®ÐÔµÄÃïÊÓ¡£
×ÜÖ®£¬ÎÒÃÇÅ®È¨Ö÷ÒåÕß¿ÉÒÔ¶ÔÕâÐ©¶«Î÷¸ü¼ÓÃô¸ÐÒ»Ð©¡«±Ï¾¹ÐÔ±ðÆçÊÓÓëÐÔ±ð¿Ì°åÓ¡ÏóÈ·ÊµÒÑ¾­ÉøÍ¸µ½ÈÕ³£Éú»îÖÐµÄ·½·½ÃæÃæ"
Elapse	"['Â¥Ö÷', '2020-11-29 14:52:53']"	È·Êµ£¡´øÅ®µÄ¹ÅÐÕÖ¤Ã÷Ôø¾­ÊÇÄ¸ÏµÊÏ×å£¬Å®ÐÔµØÎ»ºÜ¸ß£¬Ò»µ½¸¸ÏµÊÏ×å¾Í³öÏÖÁËºÜ¶à±áÒå×Ö£¬Ò»Ö±ÔÚ°«»¯Å®ÐÔÐÎÏó£¬²¢ÇÒÄÐÈ¨Éç»áÀúÊ±Ì«¾ÃÓ¡¿ÌµÃÌ«ÉîÁË£¬ºÜ¶à¹ÛÄî¶¼ëç½þ¹Ç×ÓÀïÁË£¬ºÜ¶àÈËÄÄÅÂÊÇÅ®º¢×Ó¶¼ÒâÊ¶²»µ½ÄÇÐ©¹ÛÄî±¾¾ÍÊÇ²»¶ÔµÄ
ÓÀÔ¶µÄÐ¡µäµä	['2020-11-29 15:24:42']	Ä¸ÏµÉçþÆäÖ»ÊÇÉñÔ?K]ÓÐV·º´æÔÚß^?
³¶¹ÖÐ¡Ã÷	['2020-11-29 15:30:15']	Ö±½ÓÉ¾µôÀ­ºÚ£¬ÕâÖÖÈË¶ÔÄãÃ»ÓÐ¼ÛÖµ
Elapse	"['Â¥Ö÷', '2020-11-29 15:32:42']"	?ËùÒÔÊéÉÏ¼ÇÔØµÄÊÇÐé¹¹³öÀ´µÄÂð
ÓÀÔ¶µÄÐ¡µäµä	['2020-11-29 15:34:57']	àÅ ±ü³ÖñR¿ËË¼Ê·Ó^ ÏàêP¿ÉÖø×÷·Ç³£¶à µÈµÈ Ö®Ç°¿´µ½ß^Ò»Æª¿ÆÆÕîÎÄÕÂ
ÓÀÔ¶µÄÐ¡µäµä	['2020-11-29 15:36:10']	øÈµÄÄ¸ÏµÉñÔÖ÷ÒªÔ´ì¶´óôE×ÓµÄÉçþW£¨ÆäÊÇÈËîW£©ÀíÕ ´óôE×Óß@Ð©ÀíÕÊÇ½èèbÁËÃÀøÈËîW¼ÒÄ¦ ¸ùµÄ
ÓÀÔ¶µÄÐ¡µäµä	['2020-11-29 15:37:54']	®rWÖÞW½çºÜ¶àÈË¶¼ß@üNÕJé ®¾¹Ëû¿´µ½µÄÙYÁÏºÜÉÙ?Ò²ºÜÕý³£ ß@·NåeÕ`ÕJ×RëSÖøñRÖ÷Áx÷ÈëÎÒø ÓÈÆäÔÚ½¨øááWÐg´óÒ»½y ¾Í±»¿ò¶¨³ÉÕæÀíÁË µ«øÍâ]ÈËþß@üNÏë
ÓÀÔ¶µÄÐ¡µäµä	['2020-11-29 15:38:49']	WÃÀÉÏÊÀ¼o£¨µ½¬FÔÚ£©Ò²ÅdÆðÁËÄ¸ÏµÉçþµÄÉñÔ Ö÷ÒªÊÇÓÐÐ©ÅÉeµÄÅ®àÖ÷ÁxÕßµÄÏëÏñ ÓÃß@íÖ§ÎÒ»Ð©ÀíÕ
ÓÀÔ¶µÄÐ¡µäµä	['2020-11-29 15:39:31']	https://mp.weixin.qq.com/s/pBMAMpQsxZzA7EWFto7UTg
ÓÀÔ¶µÄÐ¡µäµä	['2020-11-29 15:40:15']	?
Elapse	"['Â¥Ö÷', '2020-11-29 15:44:08']"	Okk¸ÐÐ»¿ÆÆÕ
ÓÀÔ¶µÄÐ¡µäµä	['2020-11-29 15:45:14']	]ÊÂ]ÊÂ£¡?
ÎÞËùÎ½	['2020-11-29 16:01:20']	Ëü¶¼Ã°·¸ÄãÁËÖ±½ÓÂî»ØÈ¥£¬ÈËÐÔÆÕ±éÎ·Ç¿ÁèÈõ£¬ÂîµÃÐ×µÄÈË·´¶øÃ»ÈË¸Ò¶ÔÏß
Chichi	['2020-11-29 16:14:22']	ÎÒ¶¼ÂîÉµµð
È¡Ãû·ÏÎï±¾ÈË	['2020-11-29 16:39:20']	²»¹ýÓÐ¸öÊÂÇéÎÒ³¬¼¶ÔÞÍ¬µÄ£¬¾ÍÊÇÒÔÂí¶÷ÁÐÃ«×÷ÎªÀíÂÛ»ù´¡¡£ÓÈÆäÊÇÃ«£¬Ä³Ð©ÄÐµÄËµÆÆÌìÒ²Ã»·¨·´²µµÃÁË¡£
¹Ë¼Ñ	['2020-11-29 16:52:39']	ÂèµÄÄÔ×ÓÓÐ²¡
àÅÀ²À²	['2020-11-29 17:00:15']	ÓÐµÀÀí ÎÒÒÔºóÒ²ÂîÉµµõ
Paradox	['2020-11-29 17:10:19']	ÇáÇáËµÒ»ÉùÉµ±Æ£¬ÈÃËûÃÇ×Ô¼ºÒâ»á
ÇÉ¿ËÁ¦´àÆ¤Ñ©¸â	['2020-11-29 18:33:44']	"¼ÙÈç°Ñ¡°ÄÐÈË¡¢Å®ÈË¡±Ð´³É¡°¹«ÈË¡¢Ä¸ÈË¡±£¬È»ºó¸ø±ðÈË¿´¡°¹«ÈË¡¢Ä¸ÈË¡±ÕâÁ½¸ö´Ê£¬Èç¹û¿´µ½¡°¹«ÈË¡±£¬±ðÈËÓÐ¿ÉÄÜ»¹·´Ó¦²»¹ýÀ´ÕâÊÇÊ²Ã´ÒâË¼£¨¹«¼ÒÈË£¿¹«Ö¤ÈË£¿Ì«¼à£¿£©£¬µ«Èç¹û¿´µ½¡°Ä¸ÈË¡±£¬±ðÈË¿Ï¶¨Á¢¼´¾õµÃÕâÊÇÔÚÂîÈË¡£Ã÷Ã÷¹«ºÍÄ¸ÊÇ¶ÔÓ¦µÄ£¬ÎªÊ²Ã´²úÉúµÄÐ§¹û²»Ò»Ñù£¿
ÁíÍâ£¬¹«ÖÚ¡¢¹«ÃñÕâÐ©´ÊÓïÖÐÓÃ¡°¹«¡±À´´ú±íËùÓÐÈË£¬Õâ¾ÍÃ÷ÏÔÊÇ°ÑÄÐÐÔµ±³ÉÁË¡°µÚÒ»ÐÔ¡±¡£"
Áõ»ÊÊå	['2020-11-29 19:52:28']	½¨ÒéËûÖØÐÞÐ¡Ñ§Ò»Äê¼¶ÓïÎÄ
ÁêÔ¨Óã¿Í	['2020-11-29 22:29:03']	±¾À´¾ÍÊÇÐÔ±ðÆçÊÓ°¡
Elapse	"['Â¥Ö÷', '2020-11-29 22:43:52']"	Õâ¸ö×ÐÏ¸ÏëÈ·ÊµÊÇ but¡­Ëû¾ÍÖ»ÊÇÎªÁËyygqÅ®È¨
Î´×¢Ïú	['2020-12-01 22:41:32']	ÆøÀä¶¶£¬½ðÕëguÆ¾Ê²Ã´¾ÍÒª±»ÇÐµô×ö¿ê×Ó£¬Õâ¸öÉç»áÒÑ¾­ÕâÃ´ÎêÈè½ðÕëguÁËÂð
Àî¹úÇìÔÚÌÓ´óºº	['2020-12-02 11:24:13']	ÕâÖÖÖ§½Ì¶¼Ã»ÓÐÒâÒå£¬Ô¶Àë¾ÍÐÐÁË£¬×î¶àÂîÁ½¾ä³ö³öÆø
Ñ°ÑòÃ°ÏÕ	['2020-12-02 19:30:39']	ÎÒÊÇÄÐµÄÎÒÒ²¾õµÃÕâÑùºÜ´À¡£ÏÖÔÚÐÔ±ð¶ÔÁ¢ºÃÑÏÖØ°¡£¬¶¼ÔÚÊ÷Ò»¸ö°Ð×ÓÈ´¹¥»÷Ò»Õû¸öÈºÌå¡£
¶É±ßÍÃáÌ×Ó	['2020-12-02 19:58:52']	À­ºÚ
ËÄ´úÉöÑ×ÅáÖéãù	['2020-12-02 20:09:36']	ÕâÖÖÊÇÄÔ×ÓÓÐÎÊÌâµÄ³Ì¶È°É¡£¡£¡£¡£¡£
±£³Ö·ßÅ­µÄÍ¬Ê±£¬²»ÒªÓ°ÏìÏÖÊµÖÐµÄÉú»î£¬Å¬Á¦ÏòÉÏ...		
lili zo	['2020-11-30 18:10:34']	"rt¡£
ÎÒÒ²ËãÊÇ¼ûÖ¤ÁËÕâ¸ö×é³ÉÁ¢µÄ Ò²Éî¿ÌµØ¾ªÑÈÓÚÔÚdb£¬Ò»¸öÅ®ÐÔÅ¨¶È¼«¸ßµÄapp£¬Å®ÐÔÈÔÈ»²»±»ÔÊÐíËµ³ö×Ô¼ºËùÊÜµ½µÄÐÔ±ðÆçÊÓ£¨Ö°³¡ÖÐµÄ£©¡£
µ«Ì§Í·¿´ÎÒÃÇÐ¡×éµÄ±êÌâ£¬ÖØµãÔÚ¡°ÍÑÀ§¡±¶þ×Ö¡£ÒâÊ¶µ½²»¹«Æ½ºó£¬½ãÃÃÃÇ¸üÒªÖ§ã¶ÆðÀ´£¬Ì¤Ì¤ÊµÊµ£¬¿Ë·þ¶èÐÔ£¬¶Ô×Ô¼ººÝÏÂÐÄ×öºÃÏÖÊµÖÐµÄÊÂÇé¡£
Ð¡½¨ÒéÊÇ£¬ÎÒÃÇ²»Òª¾ÍÌÉÆ½ÁË£¬»òÕß¾ÍÖ»ÕÒÅ®ÐÔÓÑºÃµÄÖ°Òµ£¬±ÈÈçÀÏÊ¦£¨µ«ÍùÍùÕâÖÖÖ°Òµ¸ü¼ÓÆçÊÓ£©£¬ÓÂÓÚ¸úÄÐÐÔÇÀ·¹Íë¡££¨±ÈÈçÖ®Ç°¿´µ½Ò»¸ö½ãÃÃµÄÌû×ÓËµ£¬ÓÐ¶àÉÙ½ãÃÃÊÇ±»Ï´ÄÔ²»ÊÊºÏCSµÄ£©¡£
Ð¡Ä¿±êÊÇÏ£Íû×Ô¼ºÏñÏÂÃæÕâ¸ö½ã½ãÒ»Ñù£¬ÓÐ×Ô¼ºµÄÊÂÒµºóÒ²°ï°ïÆäËûµÄ½ãÃÃ¡£"
shakoo	['2020-11-30 21:48:23']	ËäÈ»ÓÐµãÐÄÁé¼¦ÌÀ£¬µ«ÊÇÒ»°ãÔ½Å¬Á¦£¬Ô½À§ÄÑ£¬µÃµ½µÄ»Ø±¨¾ÍÔ½¶à¡£ÆäÊµÀÏÊ¦Ò²²»´í£¬µ«ÊÇÅ®ÐÔÒ»¶¨²»ÒªÓÐ¡°ÎÒÊÇÅ®ÉúÄÇ¾Í²»ÓÃ¼Ó°à¡±¡°ÎÒÊÇÅ®Éú¾Í²»ÓÃÕâÃ´Å¬Á¦ÁË¡±¡°ÎÒÊÇÅ®Éú²»ÓÃÆ´ÃüÂò·¿¡±ÕâÖÖÏë·¨£¬Å¬Á¦Ñ§Ï°£¬Å¬Á¦¹¤×÷£¬Å¬Á¦´æÇ®£¬Ï£ÍûÃ¿Ò»¸öÅ®º¢¶¼ÄÜÏòÉÏ×ß
Ä§¹íÖÐµÄÌìÊ¹	['2020-11-30 22:17:21']	dd
January	['2020-12-01 20:28:08']	Ö§³Ö¡£Ô½ÊÇÀ§ÄÑ¾ÍÔ½²»ÄÜ·ÅÆú£¬²»È»ÒÔºó»á¸üÄÑ
ÏÄÄ©ÔÂ¹â	['2020-12-01 20:29:51']	Dd
ö­ö­Ò¹Óê	['2020-12-02 17:46:29']	dd
Ê÷´üÐÜ	['2020-12-02 18:17:39']	dddd
Íè¶¡	['2020-12-02 19:16:25']	dd´ó¼ÒÓÂ¸Ò×ö×Ô¼ºÏë×öµÄÊÂÇé°É£¡
Phoebe	['2020-12-02 19:45:56']	dd Ö§ã¶ÆðÀ´£¡
É¾		
¾²ÔÆÒôÀÖ	['2020-12-02 14:40:50']	ÒÑ¾­µÃµ½´ó¼ÒµÄÌÖÂÛµÄÒâ¼û¡£Ð»Ð»£¡
àÅÀ²À²	['2020-12-02 15:14:46']	³ý·ÇÄãÕâ±²×Ó·ÇÒªÉú¸öº¢×Ó²»ÐÐ ²»È»·ÇµÃÔÚÕâ¸öÊ±ºòÍê³ÉÕâ¸öÈÎÎñÂð
ÆrÆr	['2020-12-02 15:15:19']	"²»ºÃ¡£
¶ÔÓÚ¼ÒÍ¥Ìõ¼þÒ»°ãµÄÅ®ÐÔ£¬ÔçÔçÉúº¢×Ó¾ÍÊÇÍÏÀÛ¡£
¶ÔÓÚ¼ÒÍ¥Ìõ¼þÓÅÔ½µÄÅ®ÐÔ£¬ÏëÒªº¢×ÓÒªÃ´µ¥ÉíÉúÓý£¬ÒªÃ´ÕÒÒ»¸öËùÎ½Ç¿Ç¿ÁªºÏµÄ¡£²»ÂÛÄÄÖÖ20ËêÏÂ¶¨ÂÛÒ²Ì«Ôç¡£
×ÛÉÏËùÊö£¬ÄÄÖÖÅ®Éú´óÑ§ÉúÓýÒ²²»ÀíÏë¡£»òÕßÓÐÒ»ÖÖÄØ£¬ÀàËÆÕÅÒÕÄ±µÄÏÖÈÎ£¬ÀàËÆÕâÖÖµÄ»áÑ¡ÔñÔçÔçÉúÓý¡£Ö»ÄÜËµÕâÖÖÈË×·ÇóºÍÎÒÃÇ²»Í¬¡£"
ÆrÆr	['2020-12-02 15:17:53']	"¶øÇÒÓÃÈËµ¥Î»²»»áÒò´Ë£¨ÒÑ»éÒÑÓý£©¾ÍÈÏÎªÄãÓÐÓÅÊÆ¡£ÒªÆçÊÓÒ»ÑùÆçÊÓ£»ÒªÊÇÓÐ±³¾°£¬ÓÐÎÞ»éÓý¶¼²»Ó°Ïì¡£
Ö°³¡ÉÏÄ¿Ç°¸÷½×¶Î¶¼ÆçÊÓÅ®ÐÔ£¬µ«×ÜµÄÀ´Ëµ´óÑ§±ÏÒµÎ´»éÎ´ÓýÒÑ¾­ËãÊÇÅ®ÐÔÆ´ÊÂÒµµÄ»Æ½ðÆÚÁË¡£¸÷Î»½ãÃÃÃÇ¼ÓÓÍ?"
¶Åºâ.com	['2020-12-02 15:20:18']	º¢×ÓÐèÒª¸¸Ä¸µÄ½ÌÓý£¬´ÓÐ¡ÒòÎª¸¸Ä¸Ã¦£¬ÄÌÄÌ´øÏÖÉíËµ·¨£¬¸ú¸¸Ä¸²»Ç×¡£
ÓÐ²¡ÉëÒ÷	['2020-12-02 15:20:34']	²»Àí½âÅ®ÐÔ»á°ÑÉúÓý×÷ÎªÈËÉú±ØÐëÍê³ÉµÄÈÎÎñÀ´°²ÅÅÕâÖÖÐÐÎª
¶Åºâ.com	['2020-12-02 15:21:50']	´Óº¢×Ó½ÌÓýµÄ½Ç¶È£¬²»ºÃ¡£ ¶ÔÓÚÄã×Ô¼º¿ÉÄÜÔçÔçÍê³ÉÁËËùÎ½µÄÈÎÎñ£¬µ«ÊÇ²»¿ìÀÖ£¬¸ÏÑ¼×ÓÉÏ¼ÜµÄ¸Ð¾õ¡£
´À´Àó¼ó¼	['2020-12-02 15:26:01']	ÒÑ»éÒÑÓýÄÄÀï¾ÍÊÇÓÅÊÆ£¿Á½ÈýËêÒ×²¡£¬·Ç³£Ó°ÏìÂèÂè¹¤×÷£¬ÔÙ´óÒ»µã¾ÍÒª½ÓËÍ¸¨µ¼¡£¸ÃÆçÊÓ»¹ÊÇÆçÊÓÅ¶
10ºÅ±±¼«±´	['2020-12-02 15:44:56']	"ÏÔ µÄ ÓÐ ÓÅ ÊÆ
ÎÒyue
lzÓÐÈÆ½ø¸¸È¨ÄÇÌ×ÁË
»ûÐÎµÄÖÆ¶ÈÎªÊ²Ã´ÒªÈ¥Ï÷×ãÊÊÂÄ£¿£¿£¿
¶øÇÒ½á»é¾ÍÊÇÔì¸¸Ôì·ò Ö»»áÈÃÕâ¸öÊÀ½ç¼ÓËÙ¸¯ÀÃ"
Ethereal	['2020-12-02 15:47:07']	µ±È»²»ÊÇ°¡
¾²ÔÆÒôÀÖ	"['Â¥Ö÷', '2020-12-02 15:48:38']"	Ã»ÓÐ£¬Ö»ÊÇÌÖÂÛÕâÖÖÇé¿ö
×ÓÄþ²»ËÃÒô	['2020-12-02 15:49:25']	"Õâ²»ÊÇºÜÃ÷ÏÔÂð£¿²»ºÏÀí¡£
Ê²Ã´ÒªÔÚ±ØÐëÉúÓýÕâ¸öÇ°ÌáÀïË¼¿¼ºÏÀíÐÔ£¿´óÇ°Ìá¶¼²»¶Ô£¬ÄÜÓÐÉ¶ÕýÈ·½áÂÛÂð£¿"
10ºÅ±±¼«±´	['2020-12-02 15:49:41']	Ã»ÓÐÓÅÊÆ£¬¿Ì°åÓ¡ÏóÄ¬ÈÏÅ®µÄÒªÕÕ¹Ë¼ÒÍ¥×·Éú¶þÌ¥
js25	['2020-12-02 15:49:56']	£¨ÏÈËµÎÒ²»ÊÇÑ§ÉúÎïµÄ£¬ÓÐ´íÎÒÁ¢Âí»¬¹ò£©¼ÇÒäÖÐÓÐ¿´µ½ËµÅ®ÐÔ×î¼ÑÉúÓýÄêÁäÊÇ30×óÓÒ£¨£¿ÂÑ×ÓÖÊÁ¿×îºÃºÃÏñ£©£¬´ÓÉúÀí½Ç¶ÈËµ¶¼²»ËãºÃÑ¡Ôñ°É
10ºÅ±±¼«±´	['2020-12-02 15:50:22']	È¥ÊÊÓ¦ÕâÌ×À±¼¦±ê×¼£¬°ó¶¨µÄ¾ÍÊÇÕâÖÖ¿Ì°åÓ¡ÏóºÍÇ¿¼ÓÓÚÅ®µÄÔðÈÎ
¾²ÔÆÒôÀÖ	"['Â¥Ö÷', '2020-12-02 15:56:09']"	ÄãËµµÄ¶Ô£¡
ÑÇÀïÊ¿È±µÂ	['2020-12-02 15:58:20']	¡£¡£¡£¡£¡£
ÑÇÀïÊ¿È±µÂ	['2020-12-02 15:58:42']	½á»éÉú×Ó¶¼ÊÇ¶ÔÅ®ÐÔµÄ°þÏ÷ ÔÚÕâ¸öµÃ²»µ½ÈÎºÎ±£ÕÏµÄ´ó»·¾³ÏÂ
ÌÒ@ÄÎÄÎÉú	['2020-12-02 16:01:40']	ºÜÄÑ ÏÖÔÚÑøÍÞÔ½À´Ô½ÄÑÁË ±»ÆÈ¼¦ÍÞÎÞ´¦²»ÔÚ ÐèÒª¸¸Ä¸¸¶³ö´óÁ¿µÄÐÄÁ¦ ÕâÑù¸ã×ö²»ºÃÑ§ÉúÒ²×ö²»ºÃµùÂè¡­¡­
ÈûÄÎ	['2020-12-02 16:06:46']	ÄãÕæµÄ¾õµÃ¶ÁÊéµÄÊ±ºò»³ÔÐÉú×Ó²»»áÓ°ÏìÑ§Ï°Âð¡­¡­ÕÕÄãÕâÃ´Ëã£¬Å®º¢×Ó18Ëê¸ßÖÐ±ÏÒµ£¬´ó¶þ19Ëê¾ÍµÃ»³ÔÐÉú×Ó£¬ÕâÑùËûÑÐ¾¿Éú±ÏÒµµÄÊ±ºò£¬º¢×Ó²ÅÄÜÓÐÎåÁùËê¡£Äã×Ô¼ºËãÒ»ÏÂ£¬¾õµÃºÏÊÊ²»ºÏÊÊ£¿
ÈûÄÎ	['2020-12-02 16:09:43']	¶øÇÒÏÖÔÚ¿ª·Å¶þÌ¥£¬Ò»¸ö´óÒ»¾Í»³ÔÐÉú×ÓµÄÅ®Éú£¬ÓÃÈËµ¥Î»Ö»»á¾õµÃËûÊÇÉú²ú¶þÌ¥µÄ¸ßÎ£ÈËÈº°É¡£Ìá³öÕâ¸ö»°ÌâµÄÈËÕæµÄÓÐ¶¯¹ýÄÔ×ÓÂð¡­¡­
¾øÎÞ¿ÉÄÜ	['2020-12-02 16:11:47']	²»»é²»ÓýÓÐÕâÃ´ÄÑ£¿
¾²ÔÆÒôÀÖ	"['Â¥Ö÷', '2020-12-02 16:24:46']"	´Ë»°Ìâ²¢²»ÊÇÃ»ÄÔ×ÓÌá³ö¡£¶øÊÇÏë×Å£¬¼ÈÈ»ÓÐÕâÖÖÏÖÏó£¬ÄÇÃ´Õâ¸öÅ®ÈËÑ¡Ôñ´óÑ§Éúº¢×ÓµÄÔ­ÒòÊÇÉ¶£¿
ÍÚÍÚ»ú	['2020-12-02 16:49:16']	ÏëµÃÌ«ÌìÕæÁË£¬ÉúÁËº¢×ÓÄÇ»áÕæÓÐ¾«Á¦ÓÃÔÚÑ§ÊõÒÔ¼°¹¤×÷ÉÏÂð£¿
¶¹ÓÑ22	['2020-12-02 17:13:00']	»éÅ®ÕýÔÚ²ÏÊ³Õâ¸ö×é£¬´ó¼ÒÐèÒªÌá¸ß¾¯Ìè
¾²ÔÆÒôÀÖ	"['Â¥Ö÷', '2020-12-02 17:15:27']"	ÎÒÕâËãÊ²Ã´²ÏÊ³¡£Ö»ÊÇÒ»¸öÉç»áÏÖÏóÌÖÂÛ¡­¡­Äã¿ÉÒÔ²»Àí»á¡£Ð»Ð»¡£
ÒÑ×¢Ïú	['2020-12-02 17:17:25']	ËýÕæµÄºÃÄÜÎü¡£¡£ÎÒ·´ÕýÊÇ±»Îü¸ÉÁË¡£¡£
³¬Ï²»¶¶¹°ê	['2020-12-02 17:17:57']	"ÎÒ¼ÇµÃÓÐ¿ÆÆÕËµ²»ÊÇ£¬¹úÄÚºÃÏñÆÕ±éÕâÃ´ÈÏÎª¡ª¡ªÄÇÒ²Ã»µ¢Îó´ßÉú¶þÌ¥°¡¡£
¶øÇÒÄÐÐÔ¾«×ÓÁÓÖÊ¶Ôº¢×ÓÓ°Ïì¸ü´ó£¨ÓÐÂÛÎÄÊý¾ÝÖ§³Ö£©¡£Èç¹û¾õµÃÅ®·½30ËêÒÔºóÉúµÄº¢×Ó²»ºÃ£¬ÄÇÄÐµÄ25ÒÔºó¾ÍÓ¦¸ÃÈ«²¿½áÔú¡£"
ËæÊ±ÅÜÂ·	['2020-12-02 17:26:51']	ÕæµÄÎÞÓï
¾²ÔÆÒôÀÖ	"['Â¥Ö÷', '2020-12-02 17:32:44']"	"¿ÉÒÔÎÞÊÓ£¬ºÃ°É£¬ËµËµÔ­Òò¡£
ÒòÎªÎÒÓÐ¸ö³õÖÐ±ÏÒµ¶Á¸ßÖÐ´óÑ§µÄÑ§Éú£¨¶Á¶þ±¾£©£¬ÒÑ¾­ÓÐ¼ûÁËË«·½¸¸Ä¸µÄÄÐÅóÓÑ£¬ÄÐÅóÓÑÒÑ¹¤×÷¡£ÉÌÁ¿¸É´à´óÑ§½á»éÉúº¢×Ó£¬´ËÅ®Ñ§Éú¸¸Ä¸Å©´åµÄ¹ýÈ¥´øº¢×Ó¡£ÎÊÎÒ¾õµÃ´óÑ§½á»éÉúº¢×ÓÔõÃ´Ñù£¬×¼±¸¿¼ÑÐ£¬¾ÍÎÊÉúÁËº¢×Ó¶ÔÒÔºóÕÒ¹¤×÷ÓÐÃ»ÓÐÓ°Ïì¡£ËùÒÔÄãÃÇµÄ·´Ó¦¶ÔÎÒ¸øËýµÄ½¨ÒéºÜÖØÒª¡£"
ËæÊ±ÅÜÂ·	['2020-12-02 18:07:33']	£¿ÄãÎÊÎÒÃÇÓÐÓÃÂð ÎÒÃÇÓÖ²»½á»é
¾²ÔÆÒôÀÖ	"['Â¥Ö÷', '2020-12-02 18:08:44']"	àÅ¡£ÎÒÒÑ¾­°ÑÕâÂ¥·´Ó¦½ØÍ¼¸øËýÁË¡£ÔõÃ´×öËý×Ô¼º¿´×Å°ì°É¡£
ÆrÆr	['2020-12-02 18:46:28']	Õâº¢×ÓÉµÊÇÕæµÄ£¬ÕâÖÖ¼ÒÍ¥Ìõ¼þ¸üÓ¦¸ÃÅ¬Á¦·Ü¶·¡£ÓÀÔ¶ÊÇ×Ô¼ºµÄÇ®»¨×Å×îÏã¡£
10ºÅ±±¼«±´	['2020-12-02 19:21:26']	"×Ü½áÒ»ÏÂ¡­¡­½ãÃÃÃÇÓÖ±»»éÅ®/Ô¤±¸»éÅ®ÎüÁË
ÄÜ²»ÄÜ²»ÒªÀ´×éÀïÎÊ£¿Éú»î×é²»ÏãÂð"
¾²ÔÆÒôÀÖ	"['Â¥Ö÷', '2020-12-02 19:22:38']"	ÖªµÀÁË£¬ÒÔºóÕâÖÖÊÂÇéÎÊÉú»î×é¡£OK
¶¹°êÊÇ²»ÊÇÔÚÉ¾give himµÄÌù		
Î°´óµÄ·ÖÄ¸	['2020-12-02 18:37:46']	"²»È·¶¨ÊÇ²»ÊÇÕâ¸öÔ­Òò±»É¾ÁËÌù£¨Ô­·ÏÎï×é£©
ÎÒÌùÀïÌáµ½ÁË£¬ÏëÀ´ÏëÈ¥Ö»ÓÐÕâ¸öµã¿ÉÄÜµ¼ÖÂ¶¹°ê¹ÜÀíÔ±É¾Ìû£¨×é³¤É¾ÌûºÍ¶¹°êÉ¾ÌûµÄÍ¨Öª»áÓÐ²»Í¬Âð£©"
ÏÄÄ©ÔÂ¹â	['2020-12-02 18:44:56']	²»ÊÇÔÚÎÒ×é·¢µÄÌû°É£¿
Î°´óµÄ·ÖÄ¸	"['Â¥Ö÷', '2020-12-02 18:47:41']"	²»ÊÇ£¬ÊÇ±¾À´·ÏÎï×é
ÏÄÄ©ÔÂ¹â	['2020-12-02 18:48:48']	ÄÇÄãµÃÈ¥ÄÇ×éÎÊ¹ÜÀíÔ±¿´¿´
Î°´óµÄ·ÖÄ¸	"['Â¥Ö÷', '2020-12-02 18:49:55']"	ÎÒÆäÊµ»¹Ã»¸ãÃ÷°×ÊÇ¶¹°êÉ¾µÄ»¹ÊÇ×é¹ÜÀíÉ¾µÄ
ÏÄÄ©ÔÂ¹â	['2020-12-02 18:50:36']	ÄãÈ¥ÈÃËûÃÇ¹ÜÀíÔ±¿´¹ÜÀí¼ÇÂ¼¾ÍÖªµÀÁË
Î°´óµÄ·ÖÄ¸	"['Â¥Ö÷', '2020-12-02 18:58:51']"	ÄÇ¡­¡­ËãÁË£¬¸úÄÇ°ïÈËÃ»É¶ºÃËµµÄ£¬Ð»Ð»Äã
jmµÛ¹úÂþ»­ÏµÁÐ¾Ù±¨Í¾¾¶ÓÐ		
ÌáÒ»ÁýÌÒ	['2020-11-23 15:15:47']	"×ÔÓÉ³Ô¹Ï»ùµØ-¸ü°®ÎÒ×Ô¼º253668¸ö1000ÒÚÐ¡²è¼¸
¸ô±ÚÂ¥¸É´ó °Ñmh×÷Õß¾¾³öÀ´ÁË ½øÀ´¾Ù±¨ÁË
ÍíÉÏ°ÇµÄ È·¶¨ÊÇÕâ¸öÁË https://www.douban.com/doubanapp/dispatch?...
×Ô´ÓÎÒÔÚ¸ô±Ú×é¿´ÁË¼¸ÕÅÂþ»­Í¼Æ¬ÒÔºóÒ»Ö±¶ñÐÄµ½ÏÖÔÚ
ÏÖÔÚÓÐ¾Ù±¨·½·¨ÁË ´ó¼ÒÒ»Æð¾Ù±¨°É£¡"
ÌáÒ»ÁýÌÒ	"['Â¥Ö÷', '2020-11-23 15:18:01']"	dddddd
ÒÑ×¢Ïú	['2020-11-23 15:19:59']	dd
IdahoSquirrel	['2020-11-23 15:22:22']	¹þ¹þ¹þ¹þ¹þÆäÊµÕâ¸öÌûÂ¥Ö÷Ò²ÔÚÎÒÃÇ×é ÌýËµËû»¹ÓÐÓ¢ÎÄ°æÔÚÅ·ÃÀ³ö°æ Õâ¸öÔÚÅ·ÃÀÒ²ÊÇÎ¥·¨µÄ ÓÐ½ãÃÃÖªµÀÕ¦¾Ù±¨Âð
Vivre	['2020-11-23 15:23:07']	"»òÐíÄÇ±ßÓÐÅ®È¨²©Ö÷¿ÉÒÔ·¢¸øËýÃÇ£¿
ÈÕ±¾Ò²ÓÐÅ®È¨²©Ö÷°¡"
ÌáÒ»ÁýÌÒ	"['Â¥Ö÷', '2020-11-23 15:23:20']"	°¡Ô­À´ÊÇÕâÑù¹þ¹þ¹þ¹þ¹þ¹þ ²»ÖªµÀÚÀ ÎÒ¾ÍÖ»»áÕâ¸öÁ´½ÓÀïËµµ½µÄ ¾Í¾Ù±¨ÁËÒ»ÊÖ
¹¾àà¹¾àà	['2020-11-23 15:24:04']	dd ÒÑ¾­¾Ù±¨ÁË Ï£ÍûÀÎµ××ø´©
IdahoSquirrel	['2020-11-23 15:24:25']	ÈÕ±¾ÕâÖÖ¿ÉÄÜÌ«¶àÁË¹þ¹þ¹þ¹þ ²»¹ýËûÁµÍ¯°¡ÕâÐ©ÔÚÅ·ÃÀÒ²ÊÇÎ¥·¨°¡ Ö÷ÒªÊÇËûÖ÷Ò³¸üÐÂÐÅÏ¢ËµÈËÔÚÃÀ¹ú
IdahoSquirrel	['2020-11-23 15:26:21']	Ëû»¹ÏëÅÜÂ· ÎÒÖ»Ïë¸æËßÕâÖÖ³ôÓãÀÃÏº ÔÚÄÄ¸ö¹ú¼Ò¸ãÕâ¶¼ÈÝ²»ÏÂÄã Ö»ÓÐ¼àÓüÄÜÈÝÏÂÄã ???
Vivre	['2020-11-23 15:26:34']	ËûÈËÔÚ±±¾© Äãµã¿ªÖ÷Â¥Á´½Ó×îÔÞ¾ÍÖªµÀÁË
IdahoSquirrel	['2020-11-23 15:27:37']	ºÃ ±±¾©ÄÐ×Ó¼àÓüÄÜÈÝÏÂËû
Vivre	['2020-11-23 15:28:07']	ºÃ°É Ô­Â¥É¾ÁË
IdahoSquirrel	['2020-11-23 15:28:43']	ÎÒ°ÑÍ¼È«´æÁË
³Èlifeè²	['2020-11-23 15:29:05']	¶¥¶¥£¬Å®ÐÔÐ´»ÆÎÄ¶¼ÄÜ±»ÅÐÊ®Äê£¬Õâ¸öÈËÔüÍ¬ÑùÒòÎªÕâÖÖÓ¯Àû£¬¼àÓü¾ÍÊÇËûµÄ¹éËÞ
ÕýÔÚ×¢Ïú	['2020-11-23 15:40:18']	dd
Áè³¿ÈýµãÄûÃÊ²è	['2020-11-23 15:41:05']	ËäÈ»µ«ÊÇ£¬ÎÒ²»ÔÞ³ÉÓÃ¾Ù±¨µÄ·½·¨´ò»÷ÄÐÈ¨¡­¡­ÕâÑùºÍ227ÓÐÊ²Ã´Çø±ð
ÈûÄÎ	['2020-11-23 15:42:41']	²»ÊÇ´ò»÷ÄÐÈ¨£¬ÊÇ´ò»÷·´ÈËÀà¡£ÔÙ´ÎÎÒÃÇ²»¹¥»÷Æ½Ì¨£¬ÎÒÃÇ¹¥»÷·´ÈËÀà°ÑÎ¿°²¸¾µ±ÐÔñ±µÄÈË
Vivre	['2020-11-23 15:43:02']	£¿ÄãÔÚ³¶Ê²Ã´ÄØ Ëû»°µÄÊ²Ã´¶«Î÷Äã¿´ÁËÂð
Vivre	['2020-11-23 15:43:24']	ÄãÊÇ?£¿ÊÇÒ»»ØÊÂÂð
IdahoSquirrel	['2020-11-23 15:43:47']	ÎÒ¾õµÃºÍÄÇ¸öÊÂ¼þµÄ²î±ðÔÚÓÚ£¬¾Ù±¨Õâ¸öÑ§Ð£µÄÅ®Éú¾Ù±¨ÄÐÀÏÊ¦ÐÔÉ§ÈÅÊÇÒ»ÑùµÄ¡£¾Ù±¨ÊÇ¹«ÃñµÄºÏ·¨ÎäÆ÷£¬²»¶ÔÔÚÓÚ²»ÄÜÓÃ¾Ù±¨ÀÄ±¨Ë½³ð£¬µ«ËûÕâ¸öÃ÷ÏÔÊÇ·´Éç»á¶øÇÒÉ¿¶¯³ðºÞ¡¢¶ÔÅ®ÐÔ¡°·ÇÈË»¯¡±ÁË£¬ÎÒÈÏÎª¾Ù±¨Õâ¸öÊÇÃ¿¸ö¹«ÃñµÄÒåÎñ¡£
Vivre	['2020-11-23 15:44:24']	ÊÇ²»ÊÇÒ»¸öÈËË½²ØÇ¹Ö§ ··Âô¶¾Æ·Ò²²»ÄÜ¾Ù±¨ÁË£¿
QQÌÇÕæºÃ³Ô	['2020-11-23 15:45:22']	Õâ²»Ò»Ñù ·Ç·¨³ö°æÒù»àÉ«Çé¶ÁÎï¾ÍÊÇÔÚ·¸·¨
Áè³¿ÈýµãÄûÃÊ²è	['2020-11-23 15:45:51']	ÎÒ²»ÊÇ¡£ÎÒµÄ¿ìÀÖÀÏ¼Ò±»Ïº¶ËÁËÎÒÄÜÊÇÏº£¿
ÈûÄÎ	['2020-11-23 15:46:04']	"ÓÐ¼¸¸öÅ®È¨²©Ö÷ÊÇÔÚ³ÖÐø¹Ø×¢µÄ
±ÈÈç@Jademoonz ÔÂÉ«
ËýÃ÷È·ËµÁË²»¹¥»÷Æ½Ì¨£¬»á²ÉÓÃÄÚ²¿Í¶ËßÈÃÆ½Ì¨ÏÂ¼Ü£¬¹«°²ÄÇ±ßÖ»¾Ù±¨¸öÈË£¬ËùÒÔºÍ227ÊÇ½ØÈ»²»Í¬µÄ"
Ò»ÌìÒ»¸öÍ·Ïñ	['2020-11-23 15:46:44']	¾Ù±¨ Ðû´«ÈÕ±¾ÎÄ»¯ ¹Ä´µÎ¿°²¸¾ÕýÈ· ´óËÁÐûÑï²»ÖØÊÓÒßÇé
Vivre	['2020-11-23 15:46:56']	ÄÇ¾Í²»Òª³¶ÔÚÒ»Æð ±ðÄÃ¿ìÀÖÀÏ¼ÒºÍÕâ¸ö¶«Î÷¹²Çé?
IdahoSquirrel	['2020-11-23 15:48:39']	ÎÒ¾õµÃAO3ÐûÑïµÄ¼ÛÖµ¹ÛºÍÕâ¸öÂþ»­ÐûÑïµÄ¼ÛÖµ¹ÛÊÇÉÆºÍ¶ñµÄ²î±ð£¬×éÀïºÜ¶à½ãÃÃÌÖÂÛ¹ýÎÒ¾Í²»×¸ÑÔÁË¡£
ÂåÂå×Ó	['2020-11-23 15:54:57']	ddÒÑ¾­¾Ù±¨£¬Ï£ÍûÅÐÐÌ¡£
shakoo	['2020-11-23 15:57:46']	¸ã¶ùÍ¯É«Çé£¬¸ãÎ¿°²¸¾É«ÇéµÄ²»ÄÜ¾Ù±¨£¿
[ÒÑ×¢Ïú]	['2020-11-23 15:57:47']	ËûÈç¹ûÊÇÓÃÓ¢ÎÄÔÚÍøÕ¾ÉÏ·¢²¼µÄÔç¾Í±»¹úÍâÍøÃñ¾Ù±¨ÁË
victory	['2020-11-23 15:58:34']	ÎÒÔÚ¿´Ì¨Íå º«¹úÅ®È¨¶¼ÔÚ¾Ù±¨ÍÆÌØºÍÓ¢ÎÄ°æÁË ´ó¼ÒÒ»Æð¼ÓÓÍ
shakoo	['2020-11-23 15:59:17']	"https://www.douban.com/doubanapp/dispatch?uri=/group/topic/202090395&amp;dt_platform=wechat_friends&amp;dt_dapp=1
ÕâÊÇÂþ»­ÄÚÈÝ½ãÃÃÃÇ¿ÉÒÔ´æÍ¼¾Ù±¨£¬·´ÈËÀà¾¯¸æ£¡£¡£¡¸ü¶ñÐÄµÄÎ¢²©ÉÏµÄÍ¼±»¼ÐÁË"
IdahoSquirrel	['2020-11-23 16:00:21']	²»´í£¡
IdahoSquirrel	['2020-11-23 16:02:46']	ÊÀ½çÅ®ÈËÃüÔËÓë¹² ½ãÃÃ¼ÓÓÍ?
²¼¿¼Ë¹»ùÓëÎÒ	['2020-11-23 16:18:25']	Èç¹ûÄãÊÇÅ®ÈË Èç¹ûÄã¿´¹ýËûµÄ»­¿ÉÄÜ²»¹âÏë¾Ù±¨ÁË ÕæµÄÊÇÄã²»ÄÜÏëÏóµÄ¶ñÐÄ
Óô×Óå¶	['2020-11-23 16:23:27']	ÄúÓÐÊÂÂð£¿ÄúÊÇÏººÍÄÐÈ¨°É
ÒÑ×¢äN	['2020-11-23 16:34:27']	dddddddd
zgril	['2020-11-23 16:54:00']	dd£¡
zgril	['2020-11-23 16:54:11']	dddd£¡¸Õ¸Õ¾Ù±¨ÁË£¡£¨½¾°Á
ÎÞËùÎ½	['2020-11-23 17:04:39']	ÓÐtagÂð£¡ÎÒÈ¥Ôö¼ÓÒ»µãÈÈ¶È
ÑÝ¼¼³¬ÊÓºó	['2020-11-23 17:15:12']	?Äã¸ÃËµ¸úÏºÓÐÊ²Ã´Çø±ð°É
42	['2020-11-23 17:51:16']	"¿´É¨»Æ´ò·ÇÍøÓÐ11ÔÂ3ÈÕÔÆÄÏÒ»Éó°¸Àý£¬´îÍøÕ¾ÂôhÂþÓ¯ÀûÎåÊ®Íò×óÓÒÅÐÁËÊ®Äê¡£

´ËÈËÓÐÔÚtb³öÊÛÄ²Àû£¬ÄÚÈÝ¶ñÁÓ£¬ÅÐÊ®ÄêÎÊÌâ²»´ó¡£"
½­ºþÆ­×Ó	['2020-11-23 18:23:11']	ÎÒ¾õµÃÕâÒÑ¾­³¬³öhÂþµÄ·¶³ëÁË¡£¡£¡£
42	['2020-11-23 18:24:19']	ËùÒÔÀíÓ¦ÅÐµÃ¸üÖØ¡£²»È»¾ÍÊÇË¾·¨µÄÑÏÖØ²»¹«
½­ºþÆ­×Ó	['2020-11-23 18:25:04']	ÊÇµÄ ËùÒÔÇóÒ»¸ö¾Ù±¨ÍøÖ·£¡
42	['2020-11-23 18:25:24']	http://www.shdf.gov.cn/shdf/channels/740.html
½­ºþÆ­×Ó	['2020-11-23 18:26:44']	¸ÐÐ»£¡
½­ºþÆ­×Ó	['2020-11-23 18:27:20']	ÈËÉúµÄµÚÒ»´Î¾Ù±¨ Ï£ÍûÄÜÓÐ¸ö´ó¿ìÈËÐÄµÄ½á¹û£¡
ÒÑ×¢Ïú	['2020-11-23 19:10:25']	dd
Lynx	['2020-11-23 20:52:15']	·´ÈËÀàµÄÄÉ´âË¼ÏëÔ¶³¬´´×÷×ÔÓÉµÄµ×Ïß£¬ÍûÖÜÖª¡£
shakoo	['2020-11-23 22:44:28']	ÔÙddÕâ¸öÈËÔü¾Í¸Ã³ÔÀÍ·¹£¬»¹·Ç·¨³ö°æ³­Ï®
ÒÑ	['2020-11-24 03:31:48']	dd
Ñø÷ÊÊÞµÄÐ¡ÆÏÌÑ	['2020-12-02 18:16:57']	Õâ¸öSBÊ²Ã´JMÒÑ¾­³É¹¦°ÑÎÒ¶ñÐÄÍÂÁË£¬ÕâÖÖÈËÕæµÄ½¨ÒéÁÖ´Ç£¬»òÕß×÷Îª±»Å°·½°Ñ¡°Ëü¡±×Ô¼ºÐ´µÄ¶«Î÷ºÃºÃÌåÑéÒ»±é£¬ºÍ¡°Ëü¡±ÕâÖÖÉúÎï»îÔÚÒ»¸öÐÇÇò¶¼¾õµÃ¶ñÐÄÈË???????????
ÒõµÀ¸ß³±¡ª¡ªÀúÊ·Áô¸øÖ±Å®µÄËÀºúÍ¬		
cgn	['2020-11-28 13:34:21']	"¸üÐÂ£º·¢ÏÖÔ­ÌûÒÑ¾­±»É¾ÁË¡­¡­´ó¼ÒÊÕ²ØµÄÍ¬Ê±¼ÇµÃ±£ÁôÍ¼Æ¬£¬ÎÒ°ÑÔ­ÌûµÄÍâÁ´ÌùÏÂ£º
https://mp.weixin.qq.com/s/w45uOhTcBo_tPw_8xmDnxA
£¨»¹ÓÐÒ»¸öÍâÁ´ÎÒÒ²ÕÒ²»µ½ÁË£¬µ«´ó¶à¶¼ÔÚÍ¼Àï£¬Èç¹ûÓÐ½ãÃÃ±£´æµÄ»°¿ÉÒÔË½´ÁÎÒ£¬ÎÒ¼Óµ½Ö÷Â¥£©
_(:§Ù¡¹¡Ï)__ÎÒÊÇ·Ö¸îÏß(:§Ù¡¹¡Ï)__(:§Ù¡¹¡Ï)__(:§Ù¡¹¡Ï)__(:§Ù¡¹¡Ï)__(:§Ù¡¹¡Ï)
Ô­ÌûµØÖ·£ºÆäÖÐ»¹ÓÐÁ½¸öÍâÁ´¿ÆÆÕ£¬³ä·ÖÂÛÖ¤ÁËÒõµÀ¸ß³±ÊÇÎ±ÃüÌâ¡£¼øÓÚÎÒ¹úºÜ¶àµØÇø¶¼Ã»ÓÐÍêÉÆµÄÐÔ½ÌÓý£¬ºÜ¶àÅ®ÐÔ¶Ô×Ô¼ºµÄÉíÌå²»ÁË½â£¬ÌØÒâ°áÀ´¿ÆÆÕ¡«Ï£Íû¸÷Î»½ãÃÃ¶¼ÄÜ°ÚÍÑ¹æÑµÓëÏ´ÄÔ°ü£¬enjoy yourself?"
10ºÅ±±¼«±´	['2020-11-28 13:42:54']	dd ÕâÊÇ¸¸Ïµ×î´óµÄ»ÑÑÔ
LOVE	['2020-11-28 13:52:43']	"ºÃÏñÒõµÙ²ÅÊÇ¸úÒõ¾¥¡°¶Ô±ê¡±µÄÄÇ¸öÆ÷¹Ù ¶ø²»ÊÇÒõµÀ
±íÊö²»×¼È· µ«ºÃÏñÊÇÕâÑùµÄ"
cgn	"['Â¥Ö÷', '2020-11-28 13:54:39']"	"ÊÇµÄ£¡¡°Òõ¾¥ºÍÒõµÙ¾ÍÊÇÍ¬Ô´µÄ¡£ÔÚÅßÌ¥Ê±ÆÚ£¬ÓÐÒ»ÖÖ½Ð×öÉúÖ³½á½Ú£¨genital tubercle£©µÄÆ÷¹Ù£¬ËüÍ¬Ê±´æÔÚÔÚÄÐÐÔºÍÅ®ÐÔµÄÅßÌ¥ÖÐ¡£


ÅßÌ¥·¢ÓýÊ±£¬ÄÐÐÔÅßÌ¥ÖÐµÄÉúÖ³½á½Ú»áÖð½¥ÐÎ³ÉÄòµÀºÍÒõ¾¥£»¶øÅ®ÐÔÅßÌ¥ÖÐµÄÉúÖ³½á½ÚÔò±ä³ÉÁËÐ¡ÇÉµÄÒõµÙ¡£¡±"
LOVE	['2020-11-28 14:02:05']	ÄÇÕâ¿ÉÒÔ½âÊÍÈàÍê¶¹¶¹ºó³öÏÖµÄÏÍÕßÄ£Ê½Âð£¿
?	['2020-11-28 14:06:51']	ËùÒÔÎÒÁ¬¿´À­Æ¬¶¼Ö»Ï²»¶¿´¡°Ç°Ï·¡±£¬²»Ï²»¶¿´²åÈëÊ½µÄ£¬¸ã²»¶®ÎªÊ²Ã´Á¬ÕâÃ´¶àÀ­Æ¬¶¼ÕâÃ´Ö´×ÅÓÚ¼ÙÑô¾ß
ÒøºÓÓÍÆáÍ°	['2020-11-28 14:10:18']	ÎÒÓÀÔ¶°®µÙµÙ
cgn	"['Â¥Ö÷', '2020-11-28 14:13:11']"	ÎÒ¾õµÃ¿ÉÒÔÕâÃ´½âÊÍ£¡ÄÐÐÔÉä¾«ºó½øÈë¡°ÏÍÕßÄ£Ê½¡±£¬ÊÇÒòÎªÕâ¸ö¹ý³Ì°éËæ×ÅÑªÇåËØ¡¢´ßÈéËØ¡¢¶à°Í°·µÈ¼¤ËØµÄ´óÁ¿·ÖÃÚ£¬ÔÚÕâÖ®ºóÉíÌåµÄ¸÷¸öÆ÷¹Ù¶¼»á½øÈëµ½¡°Æ£ÀÍ»Ö¸´ÆÚ¡±¡ª¡ªÆäÊµÒ²¾ÍÊÇ¶ÔÓÚ´óÄÔºÍÉíÌåµÄÒ»ÖÖ¡°Ç¿ÖÆÐÝ¼Ù¡±¡£Í¬ÑùµÄÅ®ÐÔÔÚ¸ß³±Ê±Ò²»á·ÖÃÚÕâÐ©¼¤ËØ£¬ËùÒÔ¸÷¸öÆ÷¹Ù½øÈëÇ¿ÖÆÐÝÃßÒ²ÊÇºÏÀíµÄ¡££¨ÆäÊµÔ½ÁË½âÔ½·¢ÏÖ¹ØÓÚÅ®ÐÔ¸ß³±µÄÀíÂÛÒª±ÈÄÐÐÔÉÙµÄ¶à£¬¿ÉÄÜÊÇÒòÎªºÜ³¤µÄÒ»¶ÎÊ±¼ä¡°ÐÔ¡±¶¼±»ÈÏÎªÊÇÄÐÐÔ×¨Êô£¬¶øÅ®ÐÔÊÇ²»ÔÊÐíÓÐ×Ô¼ºµÄÐÔÓûµÄ£¬ÒÔÖÁÓÚÏÖÔÚ¡°ÏÍÕßÊ±¼ä¡±ÕâÖÖ´ÊºÃÏñÒ²³ÉÁËÄÐÐÔ×¨Êô£©¡£µ«ºÃÏñ²¢·ÇËùÓÐÅ®ÐÔ¶¼»áÓÐ²»Ó¦ÆÚ£¬¾ÍËãÓÐµÄ»°ºÃÏñÆÕ±éÒ²±ÈÄÐÐÔ¶Ì¡££¨ÎÒ¾õµÃÕâÊÇÔìÎïÖ÷µÄÀñÎï£¬ÎÒÃÇÒªºÃºÃÕäÏ§_(:§Ù¡¹¡Ï)_multiple orgasms²»ÔÚ»°ÏÂ£©
Ê¯í¶ÄïÄï	['2020-11-28 14:18:02']	dd¿´ÁËÕâ¸öÌû×Óõ®õ­¹à¶¥
10ºÅ±±¼«±´	['2020-11-28 14:21:01']	"¶øÇÒÒõ¾¥±©Â¶ÔÚÍâÃæÈÝÒ×ÊÜÉËÊôÓÚÄÐÐÔµÄÈõµã£»ÃÚÄòÆ÷¹ÙºÍÐÔÆ÷¹ÙÒ²Ã»ÓÐ·ÖÀë£¬ÊôÓÚÎ´½ø»¯ÍêÈ«¡£

×ÜÖ®Å®ÐÔÕæÊÇÌ«µÙÀ²?"
Íè¶¡	['2020-11-28 14:22:50']	ÎÒÒ²£¡£¡£¡¸ã²»¶®
LOVE	['2020-11-28 14:28:32']	Ñ§µ½ÁË£¬·Ç³£¸ÐÐ»£¡
cgn	"['Â¥Ö÷', '2020-11-28 14:30:57']"	?½ãÃÃ¿ÍÆøÀ²(¨R?¨Q)
five(ÒÑÏû¶¾)	['2020-11-28 14:37:33']	xdl
KitKat	['2020-11-28 14:51:35']	ÄÑ¹Ö×óÊÖ±ÈÈÎºÎÄÐÈËºÃÓÃ¶àÁË£¬ÎÞ¹ØÁ³ºÍÉí²Ä»òÕßÖÖ×å¨r(£þ¨S£þ")¨q
Faust	['2020-11-28 14:54:28']	emmmm¸ù¾ÝÎÒµÄ¾­Ñé¿´£¬ÒõµÀµÄÄÉÈëÊ½ÐÔÐÐÎªÄÜµÃµ½µÄ¿ì¸Ð£¬ÓëÆäËµÊÇ¸ß³±£¬²»ÈçËµÊÇÒ»ÖÖ¡°±»ÌîÂúµÄÂú×ã¸Ð¡±£¬¾ÍÏñÓÐÐ©Ö±ÄÐÒ²»á´ÓÖ±³¦µÄÄÉÈëÊ½ÐÐÎªµÃµ½Âú×ã¸ÐÒ»Ñù¡£¸¸È¨ÎÄ»¯°ÑÕâÖÖ¸Ð¾õ¶¨ÒåÎª£¨Ä¬ÈÏµÄ£©Å®ÐÔ»ñµÃ¸ß³±µÄÍ¾¾¶¸ù±¾¾ÍÊÇÒ»¸öÆ­¾Ö£¨Ó¦¸ÃÊÇÒõµÙ£©¡£¼øÓÚÖ»ÓÐÉÙÊýÅ®ÐÔÄÜ´ÓÕâÖÖÐÔÐÐÎªÖÐ»ñµÃ¿ì¸Ð£¬ÎÒ¾õµÃÒõµÀÄÉÈë¸üÇ¡µ±µÄËµ·¨ÊÇ¡°Ò»ÖÖÅ®ÐÔ£¨Ð¡ÖÚ£©ÐÔñ±¡±¡£
42	['2020-11-28 15:07:45']	µÄÈ·Èç´Ë¡£ÇÒÄÉÈëÊ½ÐÔ½»·Ç³£²»ÎÀÉú
cgn	"['Â¥Ö÷', '2020-11-28 15:13:47']"	Å®ÐÔÄÉÈëÊ½µÃµ½µÄ¿ì¸Ð¿ÉÒÔ·ÖÎªÐÄÀí²ãÃæºÍÉúÀí£¬ÐÄÀí²ãÃæµÄ»°¸öÈË¸Ð¾õÓÐºÜ´óÒ»²¿·ÖÊÕµ½ÁËÉç»á¹æÑµµÄÓ°Ïì£¬ÉúÀí²ãÃæµÄ»°¾ÍÈçÎÄÖÐËùÐ´£¬ËùÎ½µÄ¿ì¸ÐÒ²Ö»ÊÇxxµÄ¹ý³ÌÖÐ´Ì¼¤µ½ÁËÒõµÙ¶øÒÑ¡£¶øÇÒÖ±ÄÐ»á×·ÇóÄÉÈëÊ½ÊÇÒòÎªÄÐÐÔÓÐÇ°ÁÐÏÙ£¬g½»È·Êµ¿ÉÒÔÈÃËûÃÇ»ñµÃ¿ì¸Ð¡£
Ð¡¼ª¸ß	['2020-11-28 15:42:52']	dd ÊÇÕâÑùµÄ
light me up	['2020-11-28 15:47:23']	Ìì£¬µß¸²ÈÏÖªÁË£¬Ð»Ð»Â¥Ö÷ºÍÔ­²©Ö÷
Æ¤Æ¤Ïº±§Æó¶ì	['2020-11-28 15:48:35']	dd doi²åÈë´ÓÀ´Ã»gc¹ý ÎÒÒ»Ö±»³ÒÉÒõµÀ¸ß³±ÊÇ²»ÊÇ¼ÙµÄ
ÒÑ×¢Ïú	['2020-11-28 15:54:05']	ÎÒÒ»Ö±ÒþÒþÔ¼Ô¼×Ô¼º¾ÍÓÐÕâÖÖÏë·¨£¡szd szd
¿È¿È	['2020-11-28 15:59:29']	»ÐÈ»´óÃ÷°×ÁË
ç²ÂÞkirara	['2020-11-28 16:13:05']	¸îÀñÕæex
Ó°Éí	['2020-11-28 18:53:03']	ËäÈ»µ«ÊÇ£¬¡°½ø»¯ÍêÈ«¡±ÕâÖÖËµ·¨£¬»òÕßËµ·ÖÄÄ¸ö¸ß¼¶µÍ¼¶£¬±¾Éí¾ÍÊÇ¸¸È¨ÖÆµÄÈÏÊ¶ÂÛÄÚºË¡£
10ºÅ±±¼«±´	['2020-11-28 19:04:30']	ºÃµÄ£¬ÎÒµÄËµ·¨²»ÑÏ½÷¡£ÎÒÊÇ¾õµÃÒõµÙ×÷Îª´¿´âµÄ´øÀ´ÐÔÓäÔÃµÄÆ÷¹Ù£¬±ÈÒõ¾¥¸ü¸É¾»£¬Õâ¸öÈÏÊ¶¿ÉÒÔÂð£¿
Ó°Éí	['2020-11-28 19:05:57']	¹þ¹þ¹þ¹þÕâ¿ÉÒÔµÄ£¬°ô£¡
Du bist schon	['2020-11-28 20:41:31']	¼ÐÍÈ×ÛºÏÕ÷£¬ÎÒÒ»Ö±¾õµÃÕâÊÇÒ»ÖÖºÃÔË¶ø·Ç¼²²¡£ºhttps://www.douban.com/doubanapp/dispatch?uri=/group/topic/174924860
?É¨Ò»ÎÝ	['2020-11-28 20:47:05']	¸¥ÂåÒÁµÂÑÐ¾¿Ëµ£¬ÄÐÊÖÒù£¬Å®¼ÐÍÈ
?ÄÌÓÍÐÇ±ùÀÖ	['2020-11-28 20:49:46']	Ô­À´Õâ¾ÍÊÇÎÒºÃÆæ¿´Æ¬µÄÊ±ºò¿´µ½²åÈë¾Í·´¸ÐµÄÔ­Òòhhh
Î´×¢Ïú	['2020-11-28 23:54:57']	Í¨¹ýzw´ÓÀ´Ã»·¨gc£¬Ö»ÄÜ¿¿¸ôÑ¥É¦Ñ÷ºÍ×ö´ºÃÎ£¬ÎÒºÃfive.....
½­ºþÆ­×Ó	['2020-11-29 00:04:41']	½ãÃÃ£¬Âò¸öÐ¡Íæ¾ß£¬·¢ÏÖÐÂ´óÂ½
Î´×¢Ïú	['2020-11-29 00:06:13']	ÎÒÖ®Ç°ÓÐÏë¹ýÂò¹þ¹þ¹þ¹þ¹þ£¬ÓÐ»ú»áÊÔÒ»ÊÔ
½­ºþÆ­×Ó	['2020-11-29 00:07:33']	ÎÒÉúÈÕµÄÊ±ºò¹ëÃÛ¸øÎÒÂòÁËÒ»¸ö£¬ÕæµÄ¾øÁË£¬ÎÒÒ»¸öÄ¸Ì¥µ¥ÉíÒ²¿ÉÒÔ×Ô¼ºÓä¿ìµÄÍæË£ÁË
Î´×¢Ïú	['2020-11-29 00:09:17']	ÏëÏëÓÐµãÆÚ´ý£¬²»¹ýÎÒÒ»Ö±ÊÇ¸ö±È½ÏxÀäµ­µÄÈË£¬²»ÏþµÃÂòÁË»á²»»á¸Ä±ä¹þ¹þ¹þ¹þ
½­ºþÆ­×Ó	['2020-11-29 00:12:59']	ÕæµÄºÜ³Ï¿ÒµÄ°²Àû£¬ÎÒ¾õµÃÃ¿¸öÅ®ÐÔ¶¼Ó¦¸ÃÑ§»á×ÔÎÒÈ¡ÔÃ
12ÔÂµÄN1ÎÒ³åÁË	['2020-11-29 00:13:26']	¹Ö²»µÃ¡­¡­
Î´×¢Ïú	['2020-11-29 00:14:45']	¹þ¹þÎÒÖ»ÊÇ¶ÔÐÔ°®Ã»Ê²Ã´¸Ð¾õ£¬¸ß³±ºÍ´òÓÎÏ·±ÈÎÒ»á¾õµÃ´òÓÎÏ·¸ü¿ìÀÖ¡£²»¹ý¾Ü¾øÐÔ°®Ðß³ÜÊÇ¶ÔµÄ?
½­ºþÆ­×Ó	['2020-11-29 00:16:59']	ÊÇµÄ£¬ÎÒÒÔÇ°ºÜ²»ºÃÒâË¼ÕâÐ©£¬ÎÒ¹ëÃÛÌåÑéÁËÐÔÉú»îµÄÃÀºÃÖ®ºóÒ»Ö±¸øÎÒÏ´ÄÔ£¬ÐÐ¶¯Á¦±¬±í£¬ÎÒ´Ó´Ë·Ç³£ÓäÔÃµØ½ÓÊÜÁË£¬¶øÇÒÌ«¶àÅ®ÐÔÕæµÄ·Ç³£ÐÔÐß³Ü£¬ÎÒÃÇÒª´òÆÆÕâÖÖ¿Ì°å£¡
Äã¹ÜÎÒÒªÄã¹Ü	['2020-11-29 08:41:21']	Ñ©ÌØÔ­À´ÊÇÕâÑù
ÇåÕôÆûË®	['2020-11-29 09:19:28']	àÅ ÊÇµÄ ÒõµÙÓëÒõ¾¥ÔÚÌ¥¶ù·¢ÓýÇ°ÆÚÊÇÍ¬Ò»¸öÆ÷¹Ù£¨×éÖ¯£¿£© ºóÆÚ²ÅÒòÎªXYÈ¾É«ÌåµÄ²»Í¬·¢ÓýµÃ²»Ò»ÑùÁË
fdnb	['2020-11-30 15:29:41']	dd£¡Ï£Íû¸ü¶àµÄÅ®ÉúÄÜÖªµÀ£¡
ÆâØ¦	['2020-11-30 16:54:21']	ÎÒÒ»Ö±ÈÏÎª²åÈëÊÇÉúÓýÐÐÎª£¬²»ÊÇÐÔÐÐÎª¡­
cgn	"['Â¥Ö÷', '2020-12-01 18:22:05']"	ÊÇµÄ£¡ÄÐÈ¨Éç»á¶¨ÒåÖ»ÓÐ¡°²åÈë¡±ÐÔÐÐÎª²ÅÊÇÕýÍ³ÐÔÐÐÎª£¬Êµ¼ÊÉÏÈ´Ç¡Ç¡Ïà·´¡£ËùÓÐ½ãÃÃ¶¼Òª¾¯ÌèÕâÖÖ¡°ÕýÍ³¡±µÄ¶¨Òå¡£
cgn	"['Â¥Ö÷', '2020-12-01 18:22:55']"	·¢ÏÖÔ­Ìû±»É¾ÁË¡­¡­´ó¼ÒÊÕ²ØµÄÍ¬Ê±×îºÃ±£´æÍ¼Æ¬
Ã¢¹û	['2020-12-01 18:36:02']	dd
ßËàªàª	['2020-12-01 19:30:59']	ÒòÎªÏÖÔÚºÜ¶àÀ­Æ¬Ò²ÊÇ¸øÄÐÐÔ¿´µÄ°¡£¬·þÆø
ö­ö­Ò¹Óê	['2020-12-02 07:28:20']	dd £¨DIYÕæµÄºÜ¿ìÀÖÀ²?
³åÆÆÀ¶°²°²°²Ìì	['2020-12-02 13:01:57']	Ë­¿´ÁË²»ËµÒ»ÉùÌ«µÙÁË£¡£¡£¡
?	['2020-12-02 13:13:45']	µÄÈ·£¬ºÜ¶àÀ­Æ¬»¹Ã»ÓÐÅ®ÐÔÏòµÄbgÆ¬¶®µÃÈ¡ÔÃÅ®ÐÔ
nightmeeee	['2020-12-02 13:25:33']	µß¸²ÐÔÈÏÖª µ«õ®õ­¹à¶¥£¡
¶Åºâ.com	['2020-12-02 13:47:32']	ºÃ¿É°®¹þ¹þ¹þ¹þ~
Ò»Ò»	['2020-12-02 20:13:42']	ddÑ§µ½ÁË£¡
ÄÐÐÔÍ¬Ñ§×ÜÊÇ·í´Ì´òÈ­¿´µÃºÜ·³ÓÖ²»ÖªµÀÔõÃ´°ì		
Elapse	['2020-11-29 13:10:05']	"¾ÍÊÇÀàËÆÕâÑùµÄ£¬ËµÎªÊ²Ã´Ö»Ê¹ÓÃ¡°¹«¿ê¡±²»ÓÃ¡°Ä¸¿ê¡±,ËûÃÇ¾õµÃÕâÖÖÍæÐ¦ºÜºÃÍæ£¬ÎÒ²»ÖªµÀÔõÃ´Âî?µ«ÊÇÕæµÄºÃ¶ñ³ô"
àÅÀ²À²	['2020-11-29 13:21:53']	ÂîÒ»¾äÉµ±Æ¾ÍÍêÊÂÁË£¬¶à½²Ò»¾ä¶¼ÊÇÀË·ÑÊ±¼ä
¾Å¾Å×Ó999	['2020-11-29 13:23:21']	Ìúnt
misogyny	['2020-11-29 13:24:43']	ÄÜ±ð»ØÂð£¬Ì«lowÁËÕâÖÖÈËßÀ£¬ÀË·ÑÊ±¼ä¡£
±ª×Ó	['2020-11-29 13:25:04']	¡°Äã×òÌìÎ¢ÐÅÓïÒôËµÊ±¼äÖ»Ê£ÏÂÈý¸ö¶«ÎÒÌýµ½ÁË£¬°¢ÃÅ¡±
ÂêÀö¼Î¶ì	['2020-11-29 13:26:56']	Ö±½ÓÀ­ºÚ¾ÍºÃÁË
10ºÅ±±¼«±´	['2020-11-29 13:27:33']	°ÑËû±¸×¢¸Ä³ÉÉµdiao
?	['2020-11-29 13:35:01']	´òµÄ¾ÍÊÇÕâÖÖ¶«Î÷Ñ½?
¹²¿´¹ÂºèÃ÷Ãð	['2020-11-29 13:35:28']	×÷ÎªÒ»¸ö95Ç°µÄÀÏ´ó½ã£¬¿´µ½Í¦ÏëÐ¦µÄÉõÖÁÏëºÃºÃµ÷Ï·Ò»ÏÂ¹þ¹þ¹þ
ºÄ×Ó	['2020-11-29 13:35:37']	Õâ¸öÈË¹À¼ÆÔÚÄÐÈ¨È¦Àï¹À¼ÆÒ²ÊÇÌìÌì±»´òµÄ
Schlecht	['2020-11-29 13:44:52']	Õ¦»¹Ë½·¢¸øÄã£¿
Elapse	"['Â¥Ö÷', '2020-11-29 13:50:25']"	?ÊÇ¼¸¸öÈËµÄÐ¡Èº ±¾À´»¹ÊÇ±È½ÏÊìµÄÍ¬Ñ§ ËäÈ»Ëµ¹ýºÜ¶àÈÃÎÒ²»Êæ·þµÄ»°µ«ÊÇÎÒÒ²²»ÖªµÀ¸ÃÕ¦»Ø ¸Ð¾õÈý¹Û²îÒìÌ«´óÁË Ö»ÄÜ±íÃæÎ¬³ÖÍ¬Ñ§ÇéÒê
Yuyuc	['2020-11-29 13:52:32']	ÔÚÅóÓÑÈ¦¶à×ª·¢Å®È¨ÄÚÈÝ²¢¶ÔÉÏÃÅÀ´ÇóÂîµÄÄÐµÄÖØÈ­³ö»÷ÍùËÀÀïí¡£¬¾Ã¶ø¾ÃÖ®ÄÐÇùÔÚÄãÃæÇ°Ò²¾ÍÊÕÁ²ÁË£¬ÎÒµÄÄÐÐÔÅóÓÑ²»¹ÜÖ§²»Ö§³ÖÅ®È¨¶¼²»¸ÒºÍÎÒ¿ªÕâÖÖÍæÐ¦
Elapse	"['Â¥Ö÷', '2020-11-29 13:54:50']"	Ñ§µ½ÁË
ÇÉ¿ËÁ¦´àÆ¤Ñ©¸â	['2020-11-29 13:58:23']	ÎÒ¸ßÖÐµÄÊ±ºò°àÀïÓÐ¸öÄÐµÄ¾ÍÊÇÌØ±ð×ì¼ú£¬¶øÇÒËûÎÞÂÛ¶ÔÄÐµÄ»¹ÊÇ¶ÔÅ®µÄ¶¼ÕâÑù£¬ÒÔÖÁÓÚËû±»°àÀïÄÐÉú¶à´ÎÅ¹´ò£¬»¹±»°àÀïÅ®Éú´ò¹ýÒ»´Î
ºÄ×Ó	['2020-11-29 14:00:31']	¹þ¹þ¹þ¹þ£¬ÕâÊÇÕæ²Ò
Elapse	"['Â¥Ö÷', '2020-11-29 14:03:54']"	¹þ¹þ¹þ¹þ¹þ
ÄÏÏæ	['2020-11-29 14:09:42']	½ØÍ¼·¢ÔÚÅóÓÑÈ¦ÎÊ´ó¼ÒÕâÊÇÊ²Ã´ÒâË¼Ñ½
ÇÉ¿ËÁ¦´àÆ¤Ñ©¸â	['2020-11-29 14:14:11']	²»¹ýÄãÕâ¸ö¼úÍ¬Ñ§ÆäÊµÓÐÒ»µãÃ»Ëµ´í£¬¹«¿ê¡¢¹«ÖÚ¡¢¹«ÐÅÁ¦¡¢¹«Ö°¡¢¹«Òæ£¬µÈµÈ£¬ÕâÐ©´Ê¶¼ÒÔ¡°¹«¡±¿ªÍ·£¬ÕâÈ·ÊµÊÇÄÐÈ¨Éç»á¿ÌÒâÎªÖ®µÄ¡£¶øºÜ¶à±áÒå´ÊÊÇÅ®×ÖÅÔµÄ
ÓÀÔ¶µÄÐ¡µäµä	['2020-11-29 14:17:18']	ÕâÖÖÊ±ºòÒª×°Éµ£¡Ë³×ÅËûµÄ»°Ëµ£¬¼Ù×°Ìý²»¶®£º¡°ÊÇ°¡ÊÇ°¡£¬ÐÔ±ðÆçÊÓÉøÍ¸¾¡ÁËÏÖ´úººÓïÄØ¡£ÒÔºóºÍÎÒÒ»ÆðËµÄ¸¿êÄ¸É×Ñ½£¡¡±
ÓÀÔ¶µÄÐ¡µäµä	['2020-11-29 14:18:02']	¸½Òé£¡
Elapse	"['Â¥Ö÷', '2020-11-29 14:30:30']"	ÎÒµ¹ÊÇ¾õµÃ¡°¹«¡±Ö»ÊÇµ¥´¿µÄ¶àÒåÓïËØ£¬ºÜ¶à´Ê²»´ø°ý±á£¬µ«ÊÇ´ø¡°Å®¡±²¿¼þµÄ°ý±áÏÊÃ÷£¬Ö»²»¹ý¾ÍËãÊÇ°ýÒå´ÊÒ²¶¼ÊÇÔÚÎï»¯Å®ÐÔ£¬ÐÎÈÝÈÝÃ²ºÍÆ·ÖÊµÄ°ýÒå´Ê¶¼ÊÇÇü´ÓÓÚÄÐÐÔÉóÃÀµÄ
cgn	['2020-11-29 14:35:58']	í¡»ØÈ¥£¬ºÜ¶àÈË¿Ú¿ÚÉùÉùÅ®qÅ®qÁ¬ÎÒÃÇµÄ»ù±¾ÀíÄîºÍËßÇóÊÇÉ¶¶¼²»ÖªµÀ£¬Ö»ÊÇÕÒ½è¿Ú·¢Ð¹°ÕÁË¡£ÉÏ´ÎÓÐÎ¢²©²©Ö÷ÒýÓÃ¶÷¸ñË¹µÄ»°Ò²±»ÈË×ª·¢È»ºóÂîÌïyÅ®q¡£ÔÚÕâÖÖÈË¿´À´¿ÉÄÜ¶÷¸ñË¹Âí¿ËË¼ºÍÃ«¶¼ÊÇÌïyÅ®q°É?
848	['2020-11-29 14:37:27']	ÎÒ¸ßÖÐ°à³¤ÌìÌìÔÚÈºÀï·¢Ê²Ã´ÔÚ½ÖÉÏÓöµ½ÄÄ¸öÅ®µÄÍµÅÄÕÕºÃ¿´£¬Ëû»¹×ÔÒÔÎªºÜÓÄÄ¬µØ·ÖÏíµ½ÈºÀï
Elapse	"['Â¥Ö÷', '2020-11-29 14:43:26']"	ÓÐÐ©ÄÐµÄÖ»ÒªÌýµ½²»·þ´ÓËûÃÇµÄÉùÒô¾Í»á±»´ò³Étynq?
ÇÉ¿ËÁ¦´àÆ¤Ñ©¸â	['2020-11-29 14:44:35']	"ÎÒÒÔÇ°Ò²ÕâÑùÏë£¬²»¹ýºóÀ´Ïëµ½¹ÅÏ£À°³Ç°îµÄ¡°¹«Ãñ¡±¾ÍÊÇÖ¸µÄÊÇ³ÉÄêÄÐÐÔ¡£ÎÒ»¹¿´¹ýÒ»ÆªÎÄÕÂ£¬Í¬ÑùÊÇÅ®×ÖÅÔµÄ×Ö£¬Ïñ½ª¡¢¼§Ö®ÀàµÄ±È½Ï¹ÅÀÏµÄ´øÅ®×ÖÅÔµÄÐÕÊÏ¾ÍÃ»ÓÐ±áÒå£¬¶øÆäËûÈçæ½¡¢¼éÖ®ÀàµÄÅ®×ÖÅÔµÄ×Ö´ó¶àÓÐ±áÒå»òÕßÖ»ÊÇÐÎÈÝÅ®×ÓÃÀÀö°²¾²¡£Õâ¿ÉÄÜ¾ÍÊÇÄ¸ÏµÉç»áµ½¸¸ÏµÉç»áµÄ¹ý¶ÉµÄ±íÏÖ¡£ÄÐÈËÔÚÎÄ×Ö´ÊÓïÉÏ¾ÍÌåÏÖÁËÄÐÐÔÓÅÏÈ£¬ÒÔ¼°¶ÔÅ®ÐÔµÄÃïÊÓ¡£
×ÜÖ®£¬ÎÒÃÇÅ®È¨Ö÷ÒåÕß¿ÉÒÔ¶ÔÕâÐ©¶«Î÷¸ü¼ÓÃô¸ÐÒ»Ð©¡«±Ï¾¹ÐÔ±ðÆçÊÓÓëÐÔ±ð¿Ì°åÓ¡ÏóÈ·ÊµÒÑ¾­ÉøÍ¸µ½ÈÕ³£Éú»îÖÐµÄ·½·½ÃæÃæ"
Elapse	"['Â¥Ö÷', '2020-11-29 14:52:53']"	È·Êµ£¡´øÅ®µÄ¹ÅÐÕÖ¤Ã÷Ôø¾­ÊÇÄ¸ÏµÊÏ×å£¬Å®ÐÔµØÎ»ºÜ¸ß£¬Ò»µ½¸¸ÏµÊÏ×å¾Í³öÏÖÁËºÜ¶à±áÒå×Ö£¬Ò»Ö±ÔÚ°«»¯Å®ÐÔÐÎÏó£¬²¢ÇÒÄÐÈ¨Éç»áÀúÊ±Ì«¾ÃÓ¡¿ÌµÃÌ«ÉîÁË£¬ºÜ¶à¹ÛÄî¶¼ëç½þ¹Ç×ÓÀïÁË£¬ºÜ¶àÈËÄÄÅÂÊÇÅ®º¢×Ó¶¼ÒâÊ¶²»µ½ÄÇÐ©¹ÛÄî±¾¾ÍÊÇ²»¶ÔµÄ
ÓÀÔ¶µÄÐ¡µäµä	['2020-11-29 15:24:42']	Ä¸ÏµÉçþÆäÖ»ÊÇÉñÔ?K]ÓÐV·º´æÔÚß^?
³¶¹ÖÐ¡Ã÷	['2020-11-29 15:30:15']	Ö±½ÓÉ¾µôÀ­ºÚ£¬ÕâÖÖÈË¶ÔÄãÃ»ÓÐ¼ÛÖµ
Elapse	"['Â¥Ö÷', '2020-11-29 15:32:42']"	?ËùÒÔÊéÉÏ¼ÇÔØµÄÊÇÐé¹¹³öÀ´µÄÂð
ÓÀÔ¶µÄÐ¡µäµä	['2020-11-29 15:34:57']	àÅ ±ü³ÖñR¿ËË¼Ê·Ó^ ÏàêP¿ÉÖø×÷·Ç³£¶à µÈµÈ Ö®Ç°¿´µ½ß^Ò»Æª¿ÆÆÕîÎÄÕÂ
ÓÀÔ¶µÄÐ¡µäµä	['2020-11-29 15:36:10']	øÈµÄÄ¸ÏµÉñÔÖ÷ÒªÔ´ì¶´óôE×ÓµÄÉçþW£¨ÆäÊÇÈËîW£©ÀíÕ ´óôE×Óß@Ð©ÀíÕÊÇ½èèbÁËÃÀøÈËîW¼ÒÄ¦ ¸ùµÄ
ÓÀÔ¶µÄÐ¡µäµä	['2020-11-29 15:37:54']	®rWÖÞW½çºÜ¶àÈË¶¼ß@üNÕJé ®¾¹Ëû¿´µ½µÄÙYÁÏºÜÉÙ?Ò²ºÜÕý³£ ß@·NåeÕ`ÕJ×RëSÖøñRÖ÷Áx÷ÈëÎÒø ÓÈÆäÔÚ½¨øááWÐg´óÒ»½y ¾Í±»¿ò¶¨³ÉÕæÀíÁË µ«øÍâ]ÈËþß@üNÏë
ÓÀÔ¶µÄÐ¡µäµä	['2020-11-29 15:38:49']	WÃÀÉÏÊÀ¼o£¨µ½¬FÔÚ£©Ò²ÅdÆðÁËÄ¸ÏµÉçþµÄÉñÔ Ö÷ÒªÊÇÓÐÐ©ÅÉeµÄÅ®àÖ÷ÁxÕßµÄÏëÏñ ÓÃß@íÖ§ÎÒ»Ð©ÀíÕ
ÓÀÔ¶µÄÐ¡µäµä	['2020-11-29 15:39:31']	https://mp.weixin.qq.com/s/pBMAMpQsxZzA7EWFto7UTg
ÓÀÔ¶µÄÐ¡µäµä	['2020-11-29 15:40:15']	?
Elapse	"['Â¥Ö÷', '2020-11-29 15:44:08']"	Okk¸ÐÐ»¿ÆÆÕ
ÓÀÔ¶µÄÐ¡µäµä	['2020-11-29 15:45:14']	]ÊÂ]ÊÂ£¡?
ÎÞËùÎ½	['2020-11-29 16:01:20']	Ëü¶¼Ã°·¸ÄãÁËÖ±½ÓÂî»ØÈ¥£¬ÈËÐÔÆÕ±éÎ·Ç¿ÁèÈõ£¬ÂîµÃÐ×µÄÈË·´¶øÃ»ÈË¸Ò¶ÔÏß
Chichi	['2020-11-29 16:14:22']	ÎÒ¶¼ÂîÉµµð
È¡Ãû·ÏÎï±¾ÈË	['2020-11-29 16:39:20']	²»¹ýÓÐ¸öÊÂÇéÎÒ³¬¼¶ÔÞÍ¬µÄ£¬¾ÍÊÇÒÔÂí¶÷ÁÐÃ«×÷ÎªÀíÂÛ»ù´¡¡£ÓÈÆäÊÇÃ«£¬Ä³Ð©ÄÐµÄËµÆÆÌìÒ²Ã»·¨·´²µµÃÁË¡£
¹Ë¼Ñ	['2020-11-29 16:52:39']	ÂèµÄÄÔ×ÓÓÐ²¡
àÅÀ²À²	['2020-11-29 17:00:15']	ÓÐµÀÀí ÎÒÒÔºóÒ²ÂîÉµµõ
Paradox	['2020-11-29 17:10:19']	ÇáÇáËµÒ»ÉùÉµ±Æ£¬ÈÃËûÃÇ×Ô¼ºÒâ»á
ÇÉ¿ËÁ¦´àÆ¤Ñ©¸â	['2020-11-29 18:33:44']	"¼ÙÈç°Ñ¡°ÄÐÈË¡¢Å®ÈË¡±Ð´³É¡°¹«ÈË¡¢Ä¸ÈË¡±£¬È»ºó¸ø±ðÈË¿´¡°¹«ÈË¡¢Ä¸ÈË¡±ÕâÁ½¸ö´Ê£¬Èç¹û¿´µ½¡°¹«ÈË¡±£¬±ðÈËÓÐ¿ÉÄÜ»¹·´Ó¦²»¹ýÀ´ÕâÊÇÊ²Ã´ÒâË¼£¨¹«¼ÒÈË£¿¹«Ö¤ÈË£¿Ì«¼à£¿£©£¬µ«Èç¹û¿´µ½¡°Ä¸ÈË¡±£¬±ðÈË¿Ï¶¨Á¢¼´¾õµÃÕâÊÇÔÚÂîÈË¡£Ã÷Ã÷¹«ºÍÄ¸ÊÇ¶ÔÓ¦µÄ£¬ÎªÊ²Ã´²úÉúµÄÐ§¹û²»Ò»Ñù£¿
ÁíÍâ£¬¹«ÖÚ¡¢¹«ÃñÕâÐ©´ÊÓïÖÐÓÃ¡°¹«¡±À´´ú±íËùÓÐÈË£¬Õâ¾ÍÃ÷ÏÔÊÇ°ÑÄÐÐÔµ±³ÉÁË¡°µÚÒ»ÐÔ¡±¡£"
Áõ»ÊÊå	['2020-11-29 19:52:28']	½¨ÒéËûÖØÐÞÐ¡Ñ§Ò»Äê¼¶ÓïÎÄ
ÁêÔ¨Óã¿Í	['2020-11-29 22:29:03']	±¾À´¾ÍÊÇÐÔ±ðÆçÊÓ°¡
Elapse	"['Â¥Ö÷', '2020-11-29 22:43:52']"	Õâ¸ö×ÐÏ¸ÏëÈ·ÊµÊÇ but¡­Ëû¾ÍÖ»ÊÇÎªÁËyygqÅ®È¨
Î´×¢Ïú	['2020-12-01 22:41:32']	ÆøÀä¶¶£¬½ðÕëguÆ¾Ê²Ã´¾ÍÒª±»ÇÐµô×ö¿ê×Ó£¬Õâ¸öÉç»áÒÑ¾­ÕâÃ´ÎêÈè½ðÕëguÁËÂð
Àî¹úÇìÔÚÌÓ´óºº	['2020-12-02 11:24:13']	ÕâÖÖÖ§½Ì¶¼Ã»ÓÐÒâÒå£¬Ô¶Àë¾ÍÐÐÁË£¬×î¶àÂîÁ½¾ä³ö³öÆø
Ñ°ÑòÃ°ÏÕ	['2020-12-02 19:30:39']	ÎÒÊÇÄÐµÄÎÒÒ²¾õµÃÕâÑùºÜ´À¡£ÏÖÔÚÐÔ±ð¶ÔÁ¢ºÃÑÏÖØ°¡£¬¶¼ÔÚÊ÷Ò»¸ö°Ð×ÓÈ´¹¥»÷Ò»Õû¸öÈºÌå¡£
¶É±ßÍÃáÌ×Ó	['2020-12-02 19:58:52']	À­ºÚ
ËÄ´úÉöÑ×ÅáÖéãù	['2020-12-02 20:09:36']	ÕâÖÖÊÇÄÔ×ÓÓÐÎÊÌâµÄ³Ì¶È°É¡£¡£¡£¡£¡£
±£³Ö·ßÅ­µÄÍ¬Ê±£¬²»ÒªÓ°ÏìÏÖÊµÖÐµÄÉú»î£¬Å¬Á¦ÏòÉÏ...		
lili zo	['2020-11-30 18:10:34']	"rt¡£
ÎÒÒ²ËãÊÇ¼ûÖ¤ÁËÕâ¸ö×é³ÉÁ¢µÄ Ò²Éî¿ÌµØ¾ªÑÈÓÚÔÚdb£¬Ò»¸öÅ®ÐÔÅ¨¶È¼«¸ßµÄapp£¬Å®ÐÔÈÔÈ»²»±»ÔÊÐíËµ³ö×Ô¼ºËùÊÜµ½µÄÐÔ±ðÆçÊÓ£¨Ö°³¡ÖÐµÄ£©¡£
µ«Ì§Í·¿´ÎÒÃÇÐ¡×éµÄ±êÌâ£¬ÖØµãÔÚ¡°ÍÑÀ§¡±¶þ×Ö¡£ÒâÊ¶µ½²»¹«Æ½ºó£¬½ãÃÃÃÇ¸üÒªÖ§ã¶ÆðÀ´£¬Ì¤Ì¤ÊµÊµ£¬¿Ë·þ¶èÐÔ£¬¶Ô×Ô¼ººÝÏÂÐÄ×öºÃÏÖÊµÖÐµÄÊÂÇé¡£
Ð¡½¨ÒéÊÇ£¬ÎÒÃÇ²»Òª¾ÍÌÉÆ½ÁË£¬»òÕß¾ÍÖ»ÕÒÅ®ÐÔÓÑºÃµÄÖ°Òµ£¬±ÈÈçÀÏÊ¦£¨µ«ÍùÍùÕâÖÖÖ°Òµ¸ü¼ÓÆçÊÓ£©£¬ÓÂÓÚ¸úÄÐÐÔÇÀ·¹Íë¡££¨±ÈÈçÖ®Ç°¿´µ½Ò»¸ö½ãÃÃµÄÌû×ÓËµ£¬ÓÐ¶àÉÙ½ãÃÃÊÇ±»Ï´ÄÔ²»ÊÊºÏCSµÄ£©¡£
Ð¡Ä¿±êÊÇÏ£Íû×Ô¼ºÏñÏÂÃæÕâ¸ö½ã½ãÒ»Ñù£¬ÓÐ×Ô¼ºµÄÊÂÒµºóÒ²°ï°ïÆäËûµÄ½ãÃÃ¡£"
shakoo	['2020-11-30 21:48:23']	ËäÈ»ÓÐµãÐÄÁé¼¦ÌÀ£¬µ«ÊÇÒ»°ãÔ½Å¬Á¦£¬Ô½À§ÄÑ£¬µÃµ½µÄ»Ø±¨¾ÍÔ½¶à¡£ÆäÊµÀÏÊ¦Ò²²»´í£¬µ«ÊÇÅ®ÐÔÒ»¶¨²»ÒªÓÐ¡°ÎÒÊÇÅ®ÉúÄÇ¾Í²»ÓÃ¼Ó°à¡±¡°ÎÒÊÇÅ®Éú¾Í²»ÓÃÕâÃ´Å¬Á¦ÁË¡±¡°ÎÒÊÇÅ®Éú²»ÓÃÆ´ÃüÂò·¿¡±ÕâÖÖÏë·¨£¬Å¬Á¦Ñ§Ï°£¬Å¬Á¦¹¤×÷£¬Å¬Á¦´æÇ®£¬Ï£ÍûÃ¿Ò»¸öÅ®º¢¶¼ÄÜÏòÉÏ×ß
Ä§¹íÖÐµÄÌìÊ¹	['2020-11-30 22:17:21']	dd
January	['2020-12-01 20:28:08']	Ö§³Ö¡£Ô½ÊÇÀ§ÄÑ¾ÍÔ½²»ÄÜ·ÅÆú£¬²»È»ÒÔºó»á¸üÄÑ
ÏÄÄ©ÔÂ¹â	['2020-12-01 20:29:51']	Dd
ö­ö­Ò¹Óê	['2020-12-02 17:46:29']	dd
Ê÷´üÐÜ	['2020-12-02 18:17:39']	dddd
Íè¶¡	['2020-12-02 19:16:25']	dd´ó¼ÒÓÂ¸Ò×ö×Ô¼ºÏë×öµÄÊÂÇé°É£¡
Phoebe	['2020-12-02 19:45:56']	dd Ö§ã¶ÆðÀ´£¡
É¾		
¾²ÔÆÒôÀÖ	['2020-12-02 14:40:50']	ÒÑ¾­µÃµ½´ó¼ÒµÄÌÖÂÛµÄÒâ¼û¡£Ð»Ð»£¡
àÅÀ²À²	['2020-12-02 15:14:46']	³ý·ÇÄãÕâ±²×Ó·ÇÒªÉú¸öº¢×Ó²»ÐÐ ²»È»·ÇµÃÔÚÕâ¸öÊ±ºòÍê³ÉÕâ¸öÈÎÎñÂð
ÆrÆr	['2020-12-02 15:15:19']	"²»ºÃ¡£
¶ÔÓÚ¼ÒÍ¥Ìõ¼þÒ»°ãµÄÅ®ÐÔ£¬ÔçÔçÉúº¢×Ó¾ÍÊÇÍÏÀÛ¡£
¶ÔÓÚ¼ÒÍ¥Ìõ¼þÓÅÔ½µÄÅ®ÐÔ£¬ÏëÒªº¢×ÓÒªÃ´µ¥ÉíÉúÓý£¬ÒªÃ´ÕÒÒ»¸öËùÎ½Ç¿Ç¿ÁªºÏµÄ¡£²»ÂÛÄÄÖÖ20ËêÏÂ¶¨ÂÛÒ²Ì«Ôç¡£
×ÛÉÏËùÊö£¬ÄÄÖÖÅ®Éú´óÑ§ÉúÓýÒ²²»ÀíÏë¡£»òÕßÓÐÒ»ÖÖÄØ£¬ÀàËÆÕÅÒÕÄ±µÄÏÖÈÎ£¬ÀàËÆÕâÖÖµÄ»áÑ¡ÔñÔçÔçÉúÓý¡£Ö»ÄÜËµÕâÖÖÈË×·ÇóºÍÎÒÃÇ²»Í¬¡£"
ÆrÆr	['2020-12-02 15:17:53']	"¶øÇÒÓÃÈËµ¥Î»²»»áÒò´Ë£¨ÒÑ»éÒÑÓý£©¾ÍÈÏÎªÄãÓÐÓÅÊÆ¡£ÒªÆçÊÓÒ»ÑùÆçÊÓ£»ÒªÊÇÓÐ±³¾°£¬ÓÐÎÞ»éÓý¶¼²»Ó°Ïì¡£
Ö°³¡ÉÏÄ¿Ç°¸÷½×¶Î¶¼ÆçÊÓÅ®ÐÔ£¬µ«×ÜµÄÀ´Ëµ´óÑ§±ÏÒµÎ´»éÎ´ÓýÒÑ¾­ËãÊÇÅ®ÐÔÆ´ÊÂÒµµÄ»Æ½ðÆÚÁË¡£¸÷Î»½ãÃÃÃÇ¼ÓÓÍ?"
¶Åºâ.com	['2020-12-02 15:20:18']	º¢×ÓÐèÒª¸¸Ä¸µÄ½ÌÓý£¬´ÓÐ¡ÒòÎª¸¸Ä¸Ã¦£¬ÄÌÄÌ´øÏÖÉíËµ·¨£¬¸ú¸¸Ä¸²»Ç×¡£
ÓÐ²¡ÉëÒ÷	['2020-12-02 15:20:34']	²»Àí½âÅ®ÐÔ»á°ÑÉúÓý×÷ÎªÈËÉú±ØÐëÍê³ÉµÄÈÎÎñÀ´°²ÅÅÕâÖÖÐÐÎª
¶Åºâ.com	['2020-12-02 15:21:50']	´Óº¢×Ó½ÌÓýµÄ½Ç¶È£¬²»ºÃ¡£ ¶ÔÓÚÄã×Ô¼º¿ÉÄÜÔçÔçÍê³ÉÁËËùÎ½µÄÈÎÎñ£¬µ«ÊÇ²»¿ìÀÖ£¬¸ÏÑ¼×ÓÉÏ¼ÜµÄ¸Ð¾õ¡£
´À´Àó¼ó¼	['2020-12-02 15:26:01']	ÒÑ»éÒÑÓýÄÄÀï¾ÍÊÇÓÅÊÆ£¿Á½ÈýËêÒ×²¡£¬·Ç³£Ó°ÏìÂèÂè¹¤×÷£¬ÔÙ´óÒ»µã¾ÍÒª½ÓËÍ¸¨µ¼¡£¸ÃÆçÊÓ»¹ÊÇÆçÊÓÅ¶
10ºÅ±±¼«±´	['2020-12-02 15:44:56']	"ÏÔ µÄ ÓÐ ÓÅ ÊÆ
ÎÒyue
lzÓÐÈÆ½ø¸¸È¨ÄÇÌ×ÁË
»ûÐÎµÄÖÆ¶ÈÎªÊ²Ã´ÒªÈ¥Ï÷×ãÊÊÂÄ£¿£¿£¿
¶øÇÒ½á»é¾ÍÊÇÔì¸¸Ôì·ò Ö»»áÈÃÕâ¸öÊÀ½ç¼ÓËÙ¸¯ÀÃ"
Ethereal	['2020-12-02 15:47:07']	µ±È»²»ÊÇ°¡
¾²ÔÆÒôÀÖ	"['Â¥Ö÷', '2020-12-02 15:48:38']"	Ã»ÓÐ£¬Ö»ÊÇÌÖÂÛÕâÖÖÇé¿ö
×ÓÄþ²»ËÃÒô	['2020-12-02 15:49:25']	"Õâ²»ÊÇºÜÃ÷ÏÔÂð£¿²»ºÏÀí¡£
Ê²Ã´ÒªÔÚ±ØÐëÉúÓýÕâ¸öÇ°ÌáÀïË¼¿¼ºÏÀíÐÔ£¿´óÇ°Ìá¶¼²»¶Ô£¬ÄÜÓÐÉ¶ÕýÈ·½áÂÛÂð£¿"
10ºÅ±±¼«±´	['2020-12-02 15:49:41']	Ã»ÓÐÓÅÊÆ£¬¿Ì°åÓ¡ÏóÄ¬ÈÏÅ®µÄÒªÕÕ¹Ë¼ÒÍ¥×·Éú¶þÌ¥
js25	['2020-12-02 15:49:56']	£¨ÏÈËµÎÒ²»ÊÇÑ§ÉúÎïµÄ£¬ÓÐ´íÎÒÁ¢Âí»¬¹ò£©¼ÇÒäÖÐÓÐ¿´µ½ËµÅ®ÐÔ×î¼ÑÉúÓýÄêÁäÊÇ30×óÓÒ£¨£¿ÂÑ×ÓÖÊÁ¿×îºÃºÃÏñ£©£¬´ÓÉúÀí½Ç¶ÈËµ¶¼²»ËãºÃÑ¡Ôñ°É
10ºÅ±±¼«±´	['2020-12-02 15:50:22']	È¥ÊÊÓ¦ÕâÌ×À±¼¦±ê×¼£¬°ó¶¨µÄ¾ÍÊÇÕâÖÖ¿Ì°åÓ¡ÏóºÍÇ¿¼ÓÓÚÅ®µÄÔðÈÎ
¾²ÔÆÒôÀÖ	"['Â¥Ö÷', '2020-12-02 15:56:09']"	ÄãËµµÄ¶Ô£¡
ÑÇÀïÊ¿È±µÂ	['2020-12-02 15:58:20']	¡£¡£¡£¡£¡£
ÑÇÀïÊ¿È±µÂ	['2020-12-02 15:58:42']	½á»éÉú×Ó¶¼ÊÇ¶ÔÅ®ÐÔµÄ°þÏ÷ ÔÚÕâ¸öµÃ²»µ½ÈÎºÎ±£ÕÏµÄ´ó»·¾³ÏÂ
ÌÒ@ÄÎÄÎÉú	['2020-12-02 16:01:40']	ºÜÄÑ ÏÖÔÚÑøÍÞÔ½À´Ô½ÄÑÁË ±»ÆÈ¼¦ÍÞÎÞ´¦²»ÔÚ ÐèÒª¸¸Ä¸¸¶³ö´óÁ¿µÄÐÄÁ¦ ÕâÑù¸ã×ö²»ºÃÑ§ÉúÒ²×ö²»ºÃµùÂè¡­¡­
ÈûÄÎ	['2020-12-02 16:06:46']	ÄãÕæµÄ¾õµÃ¶ÁÊéµÄÊ±ºò»³ÔÐÉú×Ó²»»áÓ°ÏìÑ§Ï°Âð¡­¡­ÕÕÄãÕâÃ´Ëã£¬Å®º¢×Ó18Ëê¸ßÖÐ±ÏÒµ£¬´ó¶þ19Ëê¾ÍµÃ»³ÔÐÉú×Ó£¬ÕâÑùËûÑÐ¾¿Éú±ÏÒµµÄÊ±ºò£¬º¢×Ó²ÅÄÜÓÐÎåÁùËê¡£Äã×Ô¼ºËãÒ»ÏÂ£¬¾õµÃºÏÊÊ²»ºÏÊÊ£¿
ÈûÄÎ	['2020-12-02 16:09:43']	¶øÇÒÏÖÔÚ¿ª·Å¶þÌ¥£¬Ò»¸ö´óÒ»¾Í»³ÔÐÉú×ÓµÄÅ®Éú£¬ÓÃÈËµ¥Î»Ö»»á¾õµÃËûÊÇÉú²ú¶þÌ¥µÄ¸ßÎ£ÈËÈº°É¡£Ìá³öÕâ¸ö»°ÌâµÄÈËÕæµÄÓÐ¶¯¹ýÄÔ×ÓÂð¡­¡­
¾øÎÞ¿ÉÄÜ	['2020-12-02 16:11:47']	²»»é²»ÓýÓÐÕâÃ´ÄÑ£¿
¾²ÔÆÒôÀÖ	"['Â¥Ö÷', '2020-12-02 16:24:46']"	´Ë»°Ìâ²¢²»ÊÇÃ»ÄÔ×ÓÌá³ö¡£¶øÊÇÏë×Å£¬¼ÈÈ»ÓÐÕâÖÖÏÖÏó£¬ÄÇÃ´Õâ¸öÅ®ÈËÑ¡Ôñ´óÑ§Éúº¢×ÓµÄÔ­ÒòÊÇÉ¶£¿
ÍÚÍÚ»ú	['2020-12-02 16:49:16']	ÏëµÃÌ«ÌìÕæÁË£¬ÉúÁËº¢×ÓÄÇ»áÕæÓÐ¾«Á¦ÓÃÔÚÑ§ÊõÒÔ¼°¹¤×÷ÉÏÂð£¿
¶¹ÓÑ22	['2020-12-02 17:13:00']	»éÅ®ÕýÔÚ²ÏÊ³Õâ¸ö×é£¬´ó¼ÒÐèÒªÌá¸ß¾¯Ìè
¾²ÔÆÒôÀÖ	"['Â¥Ö÷', '2020-12-02 17:15:27']"	ÎÒÕâËãÊ²Ã´²ÏÊ³¡£Ö»ÊÇÒ»¸öÉç»áÏÖÏóÌÖÂÛ¡­¡­Äã¿ÉÒÔ²»Àí»á¡£Ð»Ð»¡£
ÒÑ×¢Ïú	['2020-12-02 17:17:25']	ËýÕæµÄºÃÄÜÎü¡£¡£ÎÒ·´ÕýÊÇ±»Îü¸ÉÁË¡£¡£
³¬Ï²»¶¶¹°ê	['2020-12-02 17:17:57']	"ÎÒ¼ÇµÃÓÐ¿ÆÆÕËµ²»ÊÇ£¬¹úÄÚºÃÏñÆÕ±éÕâÃ´ÈÏÎª¡ª¡ªÄÇÒ²Ã»µ¢Îó´ßÉú¶þÌ¥°¡¡£
¶øÇÒÄÐÐÔ¾«×ÓÁÓÖÊ¶Ôº¢×ÓÓ°Ïì¸ü´ó£¨ÓÐÂÛÎÄÊý¾ÝÖ§³Ö£©¡£Èç¹û¾õµÃÅ®·½30ËêÒÔºóÉúµÄº¢×Ó²»ºÃ£¬ÄÇÄÐµÄ25ÒÔºó¾ÍÓ¦¸ÃÈ«²¿½áÔú¡£"
ËæÊ±ÅÜÂ·	['2020-12-02 17:26:51']	ÕæµÄÎÞÓï
¾²ÔÆÒôÀÖ	"['Â¥Ö÷', '2020-12-02 17:32:44']"	"¿ÉÒÔÎÞÊÓ£¬ºÃ°É£¬ËµËµÔ­Òò¡£
ÒòÎªÎÒÓÐ¸ö³õÖÐ±ÏÒµ¶Á¸ßÖÐ´óÑ§µÄÑ§Éú£¨¶Á¶þ±¾£©£¬ÒÑ¾­ÓÐ¼ûÁËË«·½¸¸Ä¸µÄÄÐÅóÓÑ£¬ÄÐÅóÓÑÒÑ¹¤×÷¡£ÉÌÁ¿¸É´à´óÑ§½á»éÉúº¢×Ó£¬´ËÅ®Ñ§Éú¸¸Ä¸Å©´åµÄ¹ýÈ¥´øº¢×Ó¡£ÎÊÎÒ¾õµÃ´óÑ§½á»éÉúº¢×ÓÔõÃ´Ñù£¬×¼±¸¿¼ÑÐ£¬¾ÍÎÊÉúÁËº¢×Ó¶ÔÒÔºóÕÒ¹¤×÷ÓÐÃ»ÓÐÓ°Ïì¡£ËùÒÔÄãÃÇµÄ·´Ó¦¶ÔÎÒ¸øËýµÄ½¨ÒéºÜÖØÒª¡£"
ËæÊ±ÅÜÂ·	['2020-12-02 18:07:33']	£¿ÄãÎÊÎÒÃÇÓÐÓÃÂð ÎÒÃÇÓÖ²»½á»é
¾²ÔÆÒôÀÖ	"['Â¥Ö÷', '2020-12-02 18:08:44']"	àÅ¡£ÎÒÒÑ¾­°ÑÕâÂ¥·´Ó¦½ØÍ¼¸øËýÁË¡£ÔõÃ´×öËý×Ô¼º¿´×Å°ì°É¡£
ÆrÆr	['2020-12-02 18:46:28']	Õâº¢×ÓÉµÊÇÕæµÄ£¬ÕâÖÖ¼ÒÍ¥Ìõ¼þ¸üÓ¦¸ÃÅ¬Á¦·Ü¶·¡£ÓÀÔ¶ÊÇ×Ô¼ºµÄÇ®»¨×Å×îÏã¡£
10ºÅ±±¼«±´	['2020-12-02 19:21:26']	"×Ü½áÒ»ÏÂ¡­¡­½ãÃÃÃÇÓÖ±»»éÅ®/Ô¤±¸»éÅ®ÎüÁË
ÄÜ²»ÄÜ²»ÒªÀ´×éÀïÎÊ£¿Éú»î×é²»ÏãÂð"
¾²ÔÆÒôÀÖ	"['Â¥Ö÷', '2020-12-02 19:22:38']"	ÖªµÀÁË£¬ÒÔºóÕâÖÖÊÂÇéÎÊÉú»î×é¡£OK
¶¹°êÊÇ²»ÊÇÔÚÉ¾give himµÄÌù		
Î°´óµÄ·ÖÄ¸	['2020-12-02 18:37:46']	"²»È·¶¨ÊÇ²»ÊÇÕâ¸öÔ­Òò±»É¾ÁËÌù£¨Ô­·ÏÎï×é£©
ÎÒÌùÀïÌáµ½ÁË£¬ÏëÀ´ÏëÈ¥Ö»ÓÐÕâ¸öµã¿ÉÄÜµ¼ÖÂ¶¹°ê¹ÜÀíÔ±É¾Ìû£¨×é³¤É¾ÌûºÍ¶¹°êÉ¾ÌûµÄÍ¨Öª»áÓÐ²»Í¬Âð£©"
ÏÄÄ©ÔÂ¹â	['2020-12-02 18:44:56']	²»ÊÇÔÚÎÒ×é·¢µÄÌû°É£¿
Î°´óµÄ·ÖÄ¸	"['Â¥Ö÷', '2020-12-02 18:47:41']"	²»ÊÇ£¬ÊÇ±¾À´·ÏÎï×é
ÏÄÄ©ÔÂ¹â	['2020-12-02 18:48:48']	ÄÇÄãµÃÈ¥ÄÇ×éÎÊ¹ÜÀíÔ±¿´¿´
Î°´óµÄ·ÖÄ¸	"['Â¥Ö÷', '2020-12-02 18:49:55']"	ÎÒÆäÊµ»¹Ã»¸ãÃ÷°×ÊÇ¶¹°êÉ¾µÄ»¹ÊÇ×é¹ÜÀíÉ¾µÄ
ÏÄÄ©ÔÂ¹â	['2020-12-02 18:50:36']	ÄãÈ¥ÈÃËûÃÇ¹ÜÀíÔ±¿´¹ÜÀí¼ÇÂ¼¾ÍÖªµÀÁË
Î°´óµÄ·ÖÄ¸	"['Â¥Ö÷', '2020-12-02 18:58:51']"	ÄÇ¡­¡­ËãÁË£¬¸úÄÇ°ïÈËÃ»É¶ºÃËµµÄ£¬Ð»Ð»Äã
jmµÛ¹úÂþ»­ÏµÁÐ¾Ù±¨Í¾¾¶ÓÐ		
ÌáÒ»ÁýÌÒ	['2020-11-23 15:15:47']	"×ÔÓÉ³Ô¹Ï»ùµØ-¸ü°®ÎÒ×Ô¼º253668¸ö1000ÒÚÐ¡²è¼¸
¸ô±ÚÂ¥¸É´ó °Ñmh×÷Õß¾¾³öÀ´ÁË ½øÀ´¾Ù±¨ÁË
ÍíÉÏ°ÇµÄ È·¶¨ÊÇÕâ¸öÁË https://www.douban.com/doubanapp/dispatch?...
×Ô´ÓÎÒÔÚ¸ô±Ú×é¿´ÁË¼¸ÕÅÂþ»­Í¼Æ¬ÒÔºóÒ»Ö±¶ñÐÄµ½ÏÖÔÚ
ÏÖÔÚÓÐ¾Ù±¨·½·¨ÁË ´ó¼ÒÒ»Æð¾Ù±¨°É£¡"
ÌáÒ»ÁýÌÒ	"['Â¥Ö÷', '2020-11-23 15:18:01']"	dddddd
ÒÑ×¢Ïú	['2020-11-23 15:19:59']	dd
IdahoSquirrel	['2020-11-23 15:22:22']	¹þ¹þ¹þ¹þ¹þÆäÊµÕâ¸öÌûÂ¥Ö÷Ò²ÔÚÎÒÃÇ×é ÌýËµËû»¹ÓÐÓ¢ÎÄ°æÔÚÅ·ÃÀ³ö°æ Õâ¸öÔÚÅ·ÃÀÒ²ÊÇÎ¥·¨µÄ ÓÐ½ãÃÃÖªµÀÕ¦¾Ù±¨Âð
Vivre	['2020-11-23 15:23:07']	"»òÐíÄÇ±ßÓÐÅ®È¨²©Ö÷¿ÉÒÔ·¢¸øËýÃÇ£¿
ÈÕ±¾Ò²ÓÐÅ®È¨²©Ö÷°¡"
ÌáÒ»ÁýÌÒ	"['Â¥Ö÷', '2020-11-23 15:23:20']"	°¡Ô­À´ÊÇÕâÑù¹þ¹þ¹þ¹þ¹þ¹þ ²»ÖªµÀÚÀ ÎÒ¾ÍÖ»»áÕâ¸öÁ´½ÓÀïËµµ½µÄ ¾Í¾Ù±¨ÁËÒ»ÊÖ
¹¾àà¹¾àà	['2020-11-23 15:24:04']	dd ÒÑ¾­¾Ù±¨ÁË Ï£ÍûÀÎµ××ø´©
IdahoSquirrel	['2020-11-23 15:24:25']	ÈÕ±¾ÕâÖÖ¿ÉÄÜÌ«¶àÁË¹þ¹þ¹þ¹þ ²»¹ýËûÁµÍ¯°¡ÕâÐ©ÔÚÅ·ÃÀÒ²ÊÇÎ¥·¨°¡ Ö÷ÒªÊÇËûÖ÷Ò³¸üÐÂÐÅÏ¢ËµÈËÔÚÃÀ¹ú
IdahoSquirrel	['2020-11-23 15:26:21']	Ëû»¹ÏëÅÜÂ· ÎÒÖ»Ïë¸æËßÕâÖÖ³ôÓãÀÃÏº ÔÚÄÄ¸ö¹ú¼Ò¸ãÕâ¶¼ÈÝ²»ÏÂÄã Ö»ÓÐ¼àÓüÄÜÈÝÏÂÄã ???
Vivre	['2020-11-23 15:26:34']	ËûÈËÔÚ±±¾© Äãµã¿ªÖ÷Â¥Á´½Ó×îÔÞ¾ÍÖªµÀÁË
IdahoSquirrel	['2020-11-23 15:27:37']	ºÃ ±±¾©ÄÐ×Ó¼àÓüÄÜÈÝÏÂËû
Vivre	['2020-11-23 15:28:07']	ºÃ°É Ô­Â¥É¾ÁË
IdahoSquirrel	['2020-11-23 15:28:43']	ÎÒ°ÑÍ¼È«´æÁË
³Èlifeè²	['2020-11-23 15:29:05']	¶¥¶¥£¬Å®ÐÔÐ´»ÆÎÄ¶¼ÄÜ±»ÅÐÊ®Äê£¬Õâ¸öÈËÔüÍ¬ÑùÒòÎªÕâÖÖÓ¯Àû£¬¼àÓü¾ÍÊÇËûµÄ¹éËÞ
ÕýÔÚ×¢Ïú	['2020-11-23 15:40:18']	dd
Áè³¿ÈýµãÄûÃÊ²è	['2020-11-23 15:41:05']	ËäÈ»µ«ÊÇ£¬ÎÒ²»ÔÞ³ÉÓÃ¾Ù±¨µÄ·½·¨´ò»÷ÄÐÈ¨¡­¡­ÕâÑùºÍ227ÓÐÊ²Ã´Çø±ð
ÈûÄÎ	['2020-11-23 15:42:41']	²»ÊÇ´ò»÷ÄÐÈ¨£¬ÊÇ´ò»÷·´ÈËÀà¡£ÔÙ´ÎÎÒÃÇ²»¹¥»÷Æ½Ì¨£¬ÎÒÃÇ¹¥»÷·´ÈËÀà°ÑÎ¿°²¸¾µ±ÐÔñ±µÄÈË
Vivre	['2020-11-23 15:43:02']	£¿ÄãÔÚ³¶Ê²Ã´ÄØ Ëû»°µÄÊ²Ã´¶«Î÷Äã¿´ÁËÂð
Vivre	['2020-11-23 15:43:24']	ÄãÊÇ?£¿ÊÇÒ»»ØÊÂÂð
IdahoSquirrel	['2020-11-23 15:43:47']	ÎÒ¾õµÃºÍÄÇ¸öÊÂ¼þµÄ²î±ðÔÚÓÚ£¬¾Ù±¨Õâ¸öÑ§Ð£µÄÅ®Éú¾Ù±¨ÄÐÀÏÊ¦ÐÔÉ§ÈÅÊÇÒ»ÑùµÄ¡£¾Ù±¨ÊÇ¹«ÃñµÄºÏ·¨ÎäÆ÷£¬²»¶ÔÔÚÓÚ²»ÄÜÓÃ¾Ù±¨ÀÄ±¨Ë½³ð£¬µ«ËûÕâ¸öÃ÷ÏÔÊÇ·´Éç»á¶øÇÒÉ¿¶¯³ðºÞ¡¢¶ÔÅ®ÐÔ¡°·ÇÈË»¯¡±ÁË£¬ÎÒÈÏÎª¾Ù±¨Õâ¸öÊÇÃ¿¸ö¹«ÃñµÄÒåÎñ¡£
Vivre	['2020-11-23 15:44:24']	ÊÇ²»ÊÇÒ»¸öÈËË½²ØÇ¹Ö§ ··Âô¶¾Æ·Ò²²»ÄÜ¾Ù±¨ÁË£¿
QQÌÇÕæºÃ³Ô	['2020-11-23 15:45:22']	Õâ²»Ò»Ñù ·Ç·¨³ö°æÒù»àÉ«Çé¶ÁÎï¾ÍÊÇÔÚ·¸·¨
Áè³¿ÈýµãÄûÃÊ²è	['2020-11-23 15:45:51']	ÎÒ²»ÊÇ¡£ÎÒµÄ¿ìÀÖÀÏ¼Ò±»Ïº¶ËÁËÎÒÄÜÊÇÏº£¿
ÈûÄÎ	['2020-11-23 15:46:04']	"ÓÐ¼¸¸öÅ®È¨²©Ö÷ÊÇÔÚ³ÖÐø¹Ø×¢µÄ
±ÈÈç@Jademoonz ÔÂÉ«
ËýÃ÷È·ËµÁË²»¹¥»÷Æ½Ì¨£¬»á²ÉÓÃÄÚ²¿Í¶ËßÈÃÆ½Ì¨ÏÂ¼Ü£¬¹«°²ÄÇ±ßÖ»¾Ù±¨¸öÈË£¬ËùÒÔºÍ227ÊÇ½ØÈ»²»Í¬µÄ"
Ò»ÌìÒ»¸öÍ·Ïñ	['2020-11-23 15:46:44']	¾Ù±¨ Ðû´«ÈÕ±¾ÎÄ»¯ ¹Ä´µÎ¿°²¸¾ÕýÈ· ´óËÁÐûÑï²»ÖØÊÓÒßÇé
Vivre	['2020-11-23 15:46:56']	ÄÇ¾Í²»Òª³¶ÔÚÒ»Æð ±ðÄÃ¿ìÀÖÀÏ¼ÒºÍÕâ¸ö¶«Î÷¹²Çé?
IdahoSquirrel	['2020-11-23 15:48:39']	ÎÒ¾õµÃAO3ÐûÑïµÄ¼ÛÖµ¹ÛºÍÕâ¸öÂþ»­ÐûÑïµÄ¼ÛÖµ¹ÛÊÇÉÆºÍ¶ñµÄ²î±ð£¬×éÀïºÜ¶à½ãÃÃÌÖÂÛ¹ýÎÒ¾Í²»×¸ÑÔÁË¡£
ÂåÂå×Ó	['2020-11-23 15:54:57']	ddÒÑ¾­¾Ù±¨£¬Ï£ÍûÅÐÐÌ¡£
shakoo	['2020-11-23 15:57:46']	¸ã¶ùÍ¯É«Çé£¬¸ãÎ¿°²¸¾É«ÇéµÄ²»ÄÜ¾Ù±¨£¿
[ÒÑ×¢Ïú]	['2020-11-23 15:57:47']	ËûÈç¹ûÊÇÓÃÓ¢ÎÄÔÚÍøÕ¾ÉÏ·¢²¼µÄÔç¾Í±»¹úÍâÍøÃñ¾Ù±¨ÁË
victory	['2020-11-23 15:58:34']	ÎÒÔÚ¿´Ì¨Íå º«¹úÅ®È¨¶¼ÔÚ¾Ù±¨ÍÆÌØºÍÓ¢ÎÄ°æÁË ´ó¼ÒÒ»Æð¼ÓÓÍ
shakoo	['2020-11-23 15:59:17']	"https://www.douban.com/doubanapp/dispatch?uri=/group/topic/202090395&amp;dt_platform=wechat_friends&amp;dt_dapp=1
ÕâÊÇÂþ»­ÄÚÈÝ½ãÃÃÃÇ¿ÉÒÔ´æÍ¼¾Ù±¨£¬·´ÈËÀà¾¯¸æ£¡£¡£¡¸ü¶ñÐÄµÄÎ¢²©ÉÏµÄÍ¼±»¼ÐÁË"
IdahoSquirrel	['2020-11-23 16:00:21']	²»´í£¡
IdahoSquirrel	['2020-11-23 16:02:46']	ÊÀ½çÅ®ÈËÃüÔËÓë¹² ½ãÃÃ¼ÓÓÍ?
²¼¿¼Ë¹»ùÓëÎÒ	['2020-11-23 16:18:25']	Èç¹ûÄãÊÇÅ®ÈË Èç¹ûÄã¿´¹ýËûµÄ»­¿ÉÄÜ²»¹âÏë¾Ù±¨ÁË ÕæµÄÊÇÄã²»ÄÜÏëÏóµÄ¶ñÐÄ
Óô×Óå¶	['2020-11-23 16:23:27']	ÄúÓÐÊÂÂð£¿ÄúÊÇÏººÍÄÐÈ¨°É
ÒÑ×¢äN	['2020-11-23 16:34:27']	dddddddd
zgril	['2020-11-23 16:54:00']	dd£¡
zgril	['2020-11-23 16:54:11']	dddd£¡¸Õ¸Õ¾Ù±¨ÁË£¡£¨½¾°Á
ÎÞËùÎ½	['2020-11-23 17:04:39']	ÓÐtagÂð£¡ÎÒÈ¥Ôö¼ÓÒ»µãÈÈ¶È
ÑÝ¼¼³¬ÊÓºó	['2020-11-23 17:15:12']	?Äã¸ÃËµ¸úÏºÓÐÊ²Ã´Çø±ð°É
42	['2020-11-23 17:51:16']	"¿´É¨»Æ´ò·ÇÍøÓÐ11ÔÂ3ÈÕÔÆÄÏÒ»Éó°¸Àý£¬´îÍøÕ¾ÂôhÂþÓ¯ÀûÎåÊ®Íò×óÓÒÅÐÁËÊ®Äê¡£

´ËÈËÓÐÔÚtb³öÊÛÄ²Àû£¬ÄÚÈÝ¶ñÁÓ£¬ÅÐÊ®ÄêÎÊÌâ²»´ó¡£"
½­ºþÆ­×Ó	['2020-11-23 18:23:11']	ÎÒ¾õµÃÕâÒÑ¾­³¬³öhÂþµÄ·¶³ëÁË¡£¡£¡£
42	['2020-11-23 18:24:19']	ËùÒÔÀíÓ¦ÅÐµÃ¸üÖØ¡£²»È»¾ÍÊÇË¾·¨µÄÑÏÖØ²»¹«
½­ºþÆ­×Ó	['2020-11-23 18:25:04']	ÊÇµÄ ËùÒÔÇóÒ»¸ö¾Ù±¨ÍøÖ·£¡
42	['2020-11-23 18:25:24']	http://www.shdf.gov.cn/shdf/channels/740.html
½­ºþÆ­×Ó	['2020-11-23 18:26:44']	¸ÐÐ»£¡
½­ºþÆ­×Ó	['2020-11-23 18:27:20']	ÈËÉúµÄµÚÒ»´Î¾Ù±¨ Ï£ÍûÄÜÓÐ¸ö´ó¿ìÈËÐÄµÄ½á¹û£¡
ÒÑ×¢Ïú	['2020-11-23 19:10:25']	dd
Lynx	['2020-11-23 20:52:15']	·´ÈËÀàµÄÄÉ´âË¼ÏëÔ¶³¬´´×÷×ÔÓÉµÄµ×Ïß£¬ÍûÖÜÖª¡£
shakoo	['2020-11-23 22:44:28']	ÔÙddÕâ¸öÈËÔü¾Í¸Ã³ÔÀÍ·¹£¬»¹·Ç·¨³ö°æ³­Ï®
ÒÑ	['2020-11-24 03:31:48']	dd
Ñø÷ÊÊÞµÄÐ¡ÆÏÌÑ	['2020-12-02 18:16:57']	Õâ¸öSBÊ²Ã´JMÒÑ¾­³É¹¦°ÑÎÒ¶ñÐÄÍÂÁË£¬ÕâÖÖÈËÕæµÄ½¨ÒéÁÖ´Ç£¬»òÕß×÷Îª±»Å°·½°Ñ¡°Ëü¡±×Ô¼ºÐ´µÄ¶«Î÷ºÃºÃÌåÑéÒ»±é£¬ºÍ¡°Ëü¡±ÕâÖÖÉúÎï»îÔÚÒ»¸öÐÇÇò¶¼¾õµÃ¶ñÐÄÈË???????????
Àë»éÀä¾²ÆÚÊµÊ©Ï¸Ôò		
Yuyuc	['2020-12-02 15:53:24']	
Yuyuc	"['Â¥Ö÷', '2020-12-02 15:55:17']"	»®ÖØµã£º1.Àë»éÉêÇëÐèË«·½Ò»Í¬µ½ÃñÕþ¾ÖÉêÇë¡£2.ÈýÊ®ÌìÀä¾²ÆÚÄÚÖ»ÒªÒ»·½Ïë³·Ïú¾Í¿ÉÐ¯Ö¤¼þ³·Ïú£¬²»ÐèÒªÍ¨ÖªÁíÒ»·½¡£3.ÈýÊ®ÌìÀä¾²ÆÚ¹ýºóÏÞÊ±ÈýÊ®ÌìË«·½Ò»ÆðÈ¥ÁìÀë»éÖ¤£¬ÈýÊ®ÌìÄÚ²»È¥ÉêÇë×÷·Ï£¬ÐèÒªÖØÐÂÉêÇë¡£
10ºÅ±±¼«±´	['2020-12-02 16:03:39']	"Ìá¸ßÀë»éÃÅ¼÷Ã»ÅÜÁË¡­¡­
»°Ëµ³å¶¯Àë»éÒ»°ãÊÇÄÐµÄºó»Ú°É£¿gj¶ÔxdzÊÇÕæ°®°¡?"
àÅÀ²À²	['2020-12-02 16:04:54']	Ã÷Äê½á»éÂÊ½Ì×öÈË
¼ÍÍ«Í«	['2020-12-02 16:06:16']	Óöµ½¼Ò±©ÏëÀë»éµÄ£¬¼òÖ±¾ÍÊÇµÈËÀ¡£
Ô×ÓèÖçÇÞ	['2020-12-02 16:08:15']	ÀëÆ×
Yuyuc	"['Â¥Ö÷', '2020-12-02 16:08:22']"	ÉêÇëÖ®ºó¼Ò±©ÄÐÈýÊ®ÌìÄÚÈ¥ÃñÕþ¾Ö³·Ïú£¬»òÕßÈýÊ®Ìì¹ýÁË¼Ò±©ÄÐÍÏ×Å²»ÈçÁìÀë»éÖ¤£¬Ïë°ÑÅ®ÈËÍÏËÀÌ«ÈÝÒ×ÁË£¬°¦
Ô×ÓèÖçÇÞ	['2020-12-02 16:09:08']	»°ËµÒâ¶¨¼à»¤½â³ýÓÐÃ»ÓÐÃÅ¼÷°¡......ÒÔºóÄÃÕâ¸ö´úÌæËãÁË
¹ÏÌïÒ»Ö»âª	['2020-12-02 16:09:49']	½ñÈÕ²»»é²»Óý±£Æ½°²£¨1/1£©
MµÄÐÂÉú»î	['2020-12-02 16:16:01']	Ã÷ÄêÈç¹û½á»éÂÊµÍÁË µ¥ÉíË°¾Í»á³öÀ´ÁË
ÆrÆr	['2020-12-02 16:31:12']	¶Ô£¬µÈ¹úµÄ·¨ÂÉ¾ÍÊÇÊÓ¶ø²»¼ûµÄ·¨ÂÉ¡£
ºÚÒ¹µ½°×Öç	['2020-12-02 16:33:02']	lvÕâÖÖÇé¿öÒªÊÇ»¹µÈËÀ¶ø²»ÊÇÄÃÆðµ¶À´ÄÇÕæÃ»¾ÈÁË£¬ÀëÁË»éÒ²»¹ÊÇÍ·lv
ÆrÆr	['2020-12-02 16:33:31']	²»×¼½áÔú£¨½ÚÓý£©¡¢½ûÖ¹Á÷²ú¡¢²»×¼Àë»é¶¼À´ÁË£¬µ¥ÉíË°ºÍÇ¿ÖÆ»éÓý»¹»áÔ¶Âð£¿
ÆrÆr	['2020-12-02 16:35:35']	ÄÐÉ±Å®ÅÐÈýÄê£¬Å®É±ÄÐÅÐËÀÐÌ»òÎÞÆÚ¡­¡­
ºÚÒ¹µ½°×Öç	['2020-12-02 16:36:53']	ÄÇÒ²±È±»´òËÀÇ¿°¡?ºÎ¿ö°ÑÄÐµÄÉ±ÁË£¬×Ô¼ºËÀ²»ËÀ²»ÖªµÀ£¬·´ÕýÄÐµÄ¿Ï¶¨ËÀÁË°¡£¬Ë­×¬Ò»Ä¿ÁËÈ»¡£
ÆrÆr	['2020-12-02 16:38:11']	ÕæÓöµ½ÁË¿Ï¶¨²»ÄÜÊøÊÖµÈËÀ°¡¡£Ö»ÊÇ?Ò»ÏÂÕâ¸öÉñÆæµÄ¹ú¶È¡£
MµÄÐÂÉú»î	['2020-12-02 16:40:21']	Ç¿ÖÆ»éÓýÔÝÊ±¾ø¶Ô²»¿ÉÄÜ µ¥ÉíË°¸ã²»ºÃÓÐÁË ¾ÝËµÒÑ¾­ÓÐÁË ÔÚÎåÏÕÒ»½ðÀï
ºÚÒ¹µ½°×Öç	['2020-12-02 16:40:32']	»¹ÄÜÓÐÊ²Ã´ÆÚÍûÄØ?
MµÄÐÂÉú»î	['2020-12-02 16:40:50']	"ÕæËûÂèÄ§»Ã
º¦ ÎÒ´òËã³ö¼ÒÁË"
¶¬ÌìÒªÓÃÅ¯±¦±¦	['2020-12-02 16:42:07']	¡­¡­
ÆrÆr	['2020-12-02 16:42:07']	Ö§³ÖËûÃÇ³ÉÁ¢ÄÐ¹ú£¬ÈÃÄÐÈËºÍÄÐÈËÓÀÔ¶ÔÚÒ»Æð¡£
Áè³¿ÈýµãÄûÃÊ²è	['2020-12-02 17:04:00']	Õæ¾ÍÄáÂêÄ§»ÃÖ÷Òå¡£ÎÒÖ±½Ó°ÑÐÂÎÅ½ØÍ¼·¢ÎÒÂè¸æËßËýÎÒ²»½á»éÁË£¬È»ºóÎÒÂèÈÏÎªÎÒËµµÄ¶Ô£¬Éµ±Æ²Å½á»é¡£
ÔçË¯±äÆ¯ÁÁ	['2020-12-02 17:04:16']	"£¿
ÀëÆ×
ÕâÑùÎÒ¿Ï¶¨²»½áÁË"
·È»È¥ÐÐ	['2020-12-02 17:06:28']	Ìá¸ßÀë»éÃÅ¼÷£¬±äÏàÌá¸ß½á»éÃÅ¼÷£¬¶®µÄÈË×ÔÈ»¶®¡£
ÖÉÖÉweight	['2020-12-02 17:12:02']	ÎÒºÜÆÚ´ýÃ÷ÄêÄêµ×µÄ½á»éÂÊÕ¹Ê¾
È¡Ãû·ÏÎï±¾ÈË	['2020-12-02 17:44:40']	Äþ¿É½»µ¥ÉíË°Ò²²»½á»é¡£
Yuyuc	"['Â¥Ö÷', '2020-12-02 17:49:56']"	ÎÒÒ²ÊÇÕâÃ´ÏëµÄ£¬ÕæÓÐÄÇÃ´Ò»ÌìÎÒ¾Íµ±ÆÆ²ÆÏûÔÖÁË
´ÐÁú	['2020-12-02 18:03:03']	ºÇºÇ£¬ÕâÑùµÄ»°Ö»ÒªÒ»·½²»ÏëÀëÄÜÍÏµ½Ìì»ÄµØÀÏ
Ð¡Ò¹	['2020-12-02 18:06:17']	¶ÔÑ½£¬ÄÇÊÇ¿Ï¶¨µÄ¡£±Ï¾¹ÃüÖØÒª¡£
×Ô¼º¶Ô³ÌÐòÔ±ÄÐÉúÂË¾µºÜ´ó		
xCg	['2020-11-29 19:21:25']	"Éú»îÀï²»ÖªµÀ¸Ã¸úË­·ÖÏíÕâÖÖÏë·¨£¬ËùÒÔ¾ÍÏëÀ´dbÏëÀ´×éÀï¸ú½ãÃÃÃÇËµËµ?
¿ÉÄÜÒòÎªÎÒ±¾ÈËÉÏÑ§µÄÊ±ºò¾ÍÊÇ¸ö´úÂëÔüÔüµÄÔ­Òò°É£¬ÎÒ·¢ÏÖÏÖÔÚ×Ô¼º¶ÔÊÇ³ÌÐòÔ±µÄÄÐÉúÂË¾µºÜ´ó¡£

¾õµÃ³ÌÐòÔ±¶¼ºÜÓÅÐã£¬ËûÃÇ´ÏÃ÷£¬ÖÇÉÌ¸ß£¬ÄÜ×öµÃÁËÕâÃ´ÓÐÂß¼­ÐÔµÄ¹¤×÷£¬ÓÐÀíÐÔ¡¢³ÁÎÈ¡¢²»¸¡¿ä£¬×¨Ò»£¬ÊÕÈë¸ß...

ÔÚÕâÖÖÇé¿öÏÂ£¬ÎÒ·¢ÏÖ×Ô¼ººÜÄÑ¶ÔÒ»¸öÊÇ³ÌÐòÔ±ÄÐÉúÓÐÀíÖÇµÄÅÐ¶Ï...Ê§È¥ÀíÖÇ¾ÍºÜÅÂ±»Ôü??
¿´ÁË½ãÃÃÃÇµÄ»Ø´ð£¬ÎÒÕâ¾ÍÈ¥ÏÂ¸ömomo"
°×Æ®Æ®	['2020-11-29 19:25:41']	£¿£¿Ê×ÏÈ£¬ÎÒ²»¾õµÃ¼ÆËã»ú±¾ÉíµÄÄÑ¶ÈÓÐ±ÈÆäËûÀí¹¤Ñ§¿ÆÄÑ£¬Õâ¸ö×¨ÒµÖ»²»¹ýÊÇÕ¾ÔÚ·ç¿ÚÉÏÄ¿Ç°ÐÐÒµ·¢Õ¹ºÃËùÒÔ×î×¬Ç®¡£Æä´Î£¬ËûÃÇpcµÄ¸ÅÂÊÒ»µã²»µÍ£¬ÒòÎªÉÏÑ§µÄÊ±ºòÃ»ÔõÃ´Ì¸±ÏÒµºóÓÃÇ®È¥Âú×ã×Ô¼ºÓûÍû£¬ºÜ²»×ðÖØÅ®ÐÔ¡£½¨ÒéÄãÈ¥ÂöÂö¿´¿´´ó³§³ÌÐòÔ±ÑÔÂÛÏû³ýÂË¾µ°É¡£
¶¬ÌìÒªÓÃÅ¯±¦±¦	['2020-11-29 19:26:43']	Í¬ÒâÂ¥ÉÏ~
¹Ë¼Ñ	['2020-11-29 19:27:10']	ÎÒ¸Ð¾õÖ»ÓÐËã·¨ÕâÀàµÄÐèÒªÄÔÁ¦£¬±È½ÏÄÑ£¬ÆäËû¸ü¶àµÄÊÇ¾­Ñé°É?
xCg	"['Â¥Ö÷', '2020-11-29 19:27:31']"	ÎÒ¾ÍÊÇÏëÒª½ãÃÃÃÇ¸úÎÒËµËµÕâÐ©»°£¬ÈÃÎÒÇåÐÑÇåÐÑ¡£Ð»Ð»½ãÃÃÀíÎÒ
Ä°ÉÏ»¨¿ª	['2020-11-29 19:27:49']	²»£¬ÄãÊÇ¶ÔÓÚÑ§Ï°ºÃµÄÄÐÉúÓÐÂË¾µ¡£Ò²ÓÐ¿ÉÄÜÊÇ¶ÔÓÚÑ§Ï°ºÃÓÐÂË¾µ??
Antigone	['2020-11-29 19:28:15']	¡°ÓÅÐã£¬´ÏÃ÷£¬ÖÇÉÌ¸ß£¬ÄÜ×öµÃÁËÕâÃ´ÓÐÂß¼­ÐÔµÄ¹¤×÷£¬ÓÐÀíÐÔ¡¢³ÁÎÈ¡¢²»¸¡¿ä£¬ÊÕÈë¸ß...¡±¾ÍËãÁË ×¨Ò»ÊÇÄÄÀï¿´³öÀ´µÄ?³ÌÐòÔ±ÀïÄÑµÀÃ»ÓÐÈËºÍÈËÔüÖ®·ÖÂð
xCg	"['Â¥Ö÷', '2020-11-29 19:30:04']"	º¦£¬¾ÍÊÇÂË¾µ×÷Ëî
xCg	"['Â¥Ö÷', '2020-11-29 19:30:55']"	È·Êµ£¬¾õµÃÕÒ¶ÔÏóºÜ¿´ÖØÖÇÉÌÕâ¸öµã
Ä°ÉÏ»¨¿ª	['2020-11-29 19:32:29']	×Ö½ÚÓÐÄÐ¼¼ÊõÔ±¶ÔÅ®ÐÔÐÔÉ§ÈÅ¡£Çå±±Ò²ÓÐÔ¼ÅÚÆ­Ç®µÄ¡£²»ÖªµÀÕâÑùÄÜ²»ÄÜ´òÆÆÄãµÄÂË¾µ?
xCg	"['Â¥Ö÷', '2020-11-29 19:34:09']"	×Ô¼ºÒ»¸öÈËºÜÈÝÒ×ÏÝÈëËÀºúÍ¬£¬¿´À´Õâ¸öÊ±ºòÕæµÄºÜÐèÒª¸ú´ó¼Ò½»Á÷½»Á÷£¬Ð»Ð»½ãÃÃÀíÎÒ
Ò¹Ã÷¤«¤·	['2020-11-29 19:37:48']	µ¥´¿csµÄÄÑ¶ÈÎÒ¾õµÃÃ»ÓÐ´¿Àí¿Æ´ó£¿£¨ÎïÀíÊýÑ§Ö®ÀàµÄ£©£¬ÄÇÎªÉ¶²»¶ÔÆäËû¹¤¿ÆÄÐÓÐÂË¾µ£¿
½­ºþÆ­×Ó	['2020-11-29 19:40:03']	¡­¶àËµÎÞÒæ£¬×Ô¼º½Ó´¥¼¸¸ö¾ÍÎÞÂË¾µÁË¡£
kasey	['2020-11-29 19:41:45']	ÎÒÈÏÊ¶µÄ³ÌÐòÔ±ÔüÄÐ¾Ó¶à¡£¡£¡£·ï»ËÄÐ¸ü¶à
¾øÎÞ¿ÉÄÜ	['2020-11-29 19:42:42']	ÊÕÈë¸ßµÄÄÐÈËæÎæ½ÂÊÖ±ÏßÉÏÉý£¬×¨Ò»²»´æÔÚµÄ
ÈûÄÎ	['2020-11-29 19:44:22']	"ÕâÌâÎÒ»á¡£ÎÒÓöµ½¹ýÒ»³ÌÐòÔ±ºÍÎÒÁÄÌìÁÄÁËÁ½¸öÔÂ¸Ð¾õ¾Í²î¸æ°×ÁË£¬Ä³Ìì¸æËßÎÒËûÒªºÍ±ðµÄÅ®º¢È¥Ô¼»áÁËºÜ½ôÕÅ£¬ÎÒÒ»Ê±Ã»·´Ó¦¹ýÀ´£¬µ±Ê±¾ÓÈ»»¹¸øËû³öÄ±»®²ß¡£¹ýÁËÁ½Ìì×Ô¼ºÊÜ²»ÁË¸æËßËû×Ô¼ºÏ²»¶Ëû£¬ËùÒÔÃ»°ì·¨ÕâÑùÏà´¦ÏÂÈ¥¡£¶ÏÁªÁ½ÖÜºóËûÓÖÀ´ÕÒÎÒ£¬ËµÄÇÅ®Éú¾Ü¾øËûÁË£¬ÎÒÒ²ÊÇÄÔ×Ó³éÁË£¬Ê¥Ä¸µØÌæËûÁÆÉË°ë¸öÔÂ£¬Ö®ºóËû¾ÍºÍ±ðµÄÅ®ÉúÇ×Ç×°®°®À²¡«
×¨ÒµÂË¾µ±ÈÑ§ÀúÂË¾µ»¹²»¿¿Æ×¡£"
cgn	['2020-11-29 19:44:35']	¿ÉÒÔÏÂÔØ¸öÂöÂöÈ¥¹ã³¡ÉÏ¹äÒ»È¦£¨ÍüÁËÊÇ²»ÊÇ½ÐÕâ¸ö´ÊÁË·´Õý¾ÍÊÇËûÃÇ½»Á÷µÄµØ·½£©£¬È»ºó´ó¸ÅÂÊÄãµÄÂË¾µ¾Í»áËéµô¡£»¥ÁªÍøÊÇ³ðÅ®¸ß·¢µØ²»ÊÇÃ»µÀÀíµÄ£¨ÆäÊµÎÒ¸Ð¾õÄÐÐÔ¶àµÄµØ·½¶¼ÊÇ³ðÅ®¸ß·¢µØÁË£©
À¶ÀÏÊ¦	['2020-11-29 19:44:42']	³ÌÐòÔ³°®PC£¬ÓîÖæ»ú±¾ÉíÄÑ¶È²»Ëã¸ß£¬³ÌÐòÔ³·ï»ËÖ±ÄÐ°©¶à
ÒÑ×¢Ïú	['2020-11-29 19:45:59']	½¨Òé×ªÂë£¬Ò»Ãë´òËéÂË¾µ
¶Ì·¢ÏÄÌì	['2020-11-29 19:46:06']	³ÌÐòÔ³¾ÍÊÇ¸öÄÐÉúÈºÌå£¬¸úËùÓÐÄÐÉúÈºÌåÒ»Ñù£¬ÄãÌÖÑáµÄÄÇÐ©ÀàÐÍËûÃÇ¶¼ÓÐ£¬btwÊÕÈë±È½ÏºÃµÄÄÇ²¨×öÐ©É¶²»ÓÃÎÒËµ²Î¿¼¸»ÈËÄãÓ¦¸ÃÃ÷°×ÎÒµÄÒâË¼ÁË°É
ÈûÄÎ	['2020-11-29 19:46:09']	¾Í¡­¡­ÕâÖÖÂË¾µºÜ¶àÊ±ºò¾ÍÊÇÒª³Ô¹ý¿÷²Å»á³¤¼ÇÐÔ£¬Äã¶Ô³ÌÐòÔ±ÓÐÆ«°®Ò²Ã»É¶£¬Ôç³Ô¿÷±ÈÍí³Ô¿÷»®Ëã
[ÒÑ×¢Ïú]	['2020-11-29 19:47:02']	ºÇºÇ Ã»¾È
cgn	['2020-11-29 19:51:20']	"ÎÒ¼ÇµÃÖ®Ç°ÔÚ¹ã³¡ÉÏ¿´µ½ÓÐ¸ö´ó³§µÄÔ±¹¤·¢¶¯Ì¬ÍÂ²ÛÅ®ÓÑ²»Í¬Òâ»éÇ°ÐÔÉú»î£¬È»ºóµ×ÏÂ×î¸ßÔÞµÄÒ»ÌõÆÀÂÛÊÇ¡°Ã»ÊÂ£¬µÈ½á»éÄÇ¸öÍíÉÏÄã¾Í»á·¢ÏÖËýÔÚÔçÒÑ¾­±»±ðÈËÍæ¹ýÁË¡±£¨ÔÙ¼ÓÉÏÒ»¸ö»¬»üµÄ±íÇé£©
¿´µÃÎÒÒªÍÂ³öÀ´£¬ÉÏÃæÎï»¯Å®ÐÔ£¬³ðÊÓÅ®ÐÔµÄÈË¿ÉÌ«¶àÁË¡£¶øÇÒËûÃÇ±»×Ê±¾¼ÒÑ¹Õ¥£¬´ó¸ÅÂÊÊÇ²»¸Ò¶Ô×Ê±¾¼ÒËµÊ²Ã´µÄ£¬Ö»»á¹ÖÉú»î¸øËûÃÇÌ«¶à¸ºµ££¬Å®ÉúÒªµÄ²ÊÀñÌ«¸ß£¬ÓÖÒªÂò·¿Âò³µbalabala£¨ÆäÊµËûÃÇÒ²¿ÉÒÔ²»½á»é°¡hhhhh£©"
Tequila	['2020-11-29 19:54:47']	È¥ÂöÂöÉÏ¿´¿´ËûÃÇ¶ÔÅ®ÐÔµÄÆÀ¼Û°É¡­
ÆæÃî404?	['2020-11-29 19:55:12']	ÎÒÀí¹¤¿Æ ¼ÆËã»úÏà¹Ø ·¢ÊÄ²»ÔÙÕÒÀí¹¤ÄÐ ËûÃÇ²»°®¸É¾» ²»»á´ò°ç Ôà Ã»ÇéÉÌ ²»×ðÖØÅ®ÐÔ ºÇºÇ
ÆrÆr	['2020-11-29 19:56:37']	"ÊµÔÚ¿ØÖÆ²»×¡£¬È¥ÊÔÊÔ¾ÍÇåÐÑÁË¡£
ÒªÃ´È¥it¹«Ë¾ÉÏ°à°É£¬½ü¾àÀë½Ó´¥ºóÂË¾µ¾ÍÃ»ÁË"
ÔçË¯ÍíÆð	['2020-11-29 19:57:18']	ÄÐµÄ¶¼ÊÇÀ¬»ø£¬¾­ÑéÖ®Ì¸
xCg	"['Â¥Ö÷', '2020-11-29 19:59:45']"	ÎÒÊÇ¼ÆËã»ú×¨Òµ?¹À¼Æ»¹ÊÇÉÏÑ§ÄÇ»á¶ù¸úÄÐÍ¬Ñ§½Ó´¥ÉÙÁË
xCg	"['Â¥Ö÷', '2020-11-29 19:59:57']"	ºÃµÎ
ÏÉÈËÕÅ	['2020-11-29 20:00:47']	ÌÚÑ¶Äê»áÉÏÈÃÅ®Ô±¹¤¹ò×ÅÓÃ×ì¿ªÄÐÔ±¹¤¼ÐÔÚ¿èÏÂµÄË®Æ¿£¬¹ÛÖÚÏ¯ºÜÈÈÄÖ£¬ÕâÑùÄã¶®ÁËÂð
xCg	"['Â¥Ö÷', '2020-11-29 20:01:04']"	ÍÛÅ¶...Ã÷°×ÁË»¹ÊÇµÃ¿´ÈË
xCg	"['Â¥Ö÷', '2020-11-29 20:04:16']"	? ?¾ª ËäÈ»Ö®Ç°¶ÔaliµÄÆÆ±ùÎÄ»¯Ò²ÓÐÁË½â£¬µ«ÊÇ»¹ÊÇ¾ªµ½ÁË
Mistarille	['2020-11-29 20:07:58']	²»·ÁÈ¥women in tech×é¿´¿´³ÌÐòæÂÃÇµÄÍÂ²Û£¬ÈËÐÔ¶¼Ò»ÑùÀÃ
½­ºþÆ­×Ó	['2020-11-29 20:09:14']	½ãÃÃ ÄãÖ÷Â¥ËµµÄÃèÊö»¹ÒÔÎªÎÒÔÚ¿´ÑÔÇéÐ¡Ëµ ²»Òª´øÄÇÃ´´óµÄÂË¾µÀ²??
emo	['2020-11-29 20:10:08']	²»ÊÇ£¬ºó°ë¶ÎÎÒ»ù±¾ÉÏÊÇÖå×ÅÃ¼Í·¿´ÍêµÄ£¬ÕâÊÇÔÚ¸ÉÊ²Ã´£¿±¾ÖÊÉÏ»¹ÊÇºÜÃÄòï°É...²¢²»ÊÇÄ³¸ö×¨Òµ¿ÉÒÔÈ¦¶¨Õâ¸öÈºÌåµÄÌØÕ÷£¬Ã¿¸öÈË¶¼ÊÇ¸öÌå£¬ºÜÄÑÒ»¸Å¶øÂÛ£¬µ«ÊÇÎÒ¿ÉÒÔ¿Ï¶¨µÄÊÇ´ó¶àÊýÄÐÐÔ¶¼ÊÇxdz£¬ÌùÉÏÈ¥Ê®ÄÐ¾ÅæÎ¡£
Sandwich Theo	['2020-11-29 20:10:59']	´ó²¿·Ö³ÌÐòÔ±¶¼ÊÇÔÚ¸ã¸´ÖÆÕ³Ìù°ÕÁË¡£¶øÇÒ³ýÁË¸ßÐ£¼ÆÔº³öÀ´µÄ³ÌÐòÔ±£¬¸ü¶àµÄÊÇ»¨¼¸Íò¿éÇ®ÉÏ°ëÄêÅàÑµ³öÀ´¸ÉÍâ°üµÄ³ÌÐòÔ±ÁË
Ã÷ÈÕÊÀ½çÖÕ½á	['2020-11-29 20:16:45']	°¡¹þ¹þ¹þ¹þ¹þ¹þ¹þ¹þ¹þ¹þ¹þ¹þ¹þ¹þ¹þ¹þ¹þ¹þ¹þ¹þ¹þ¹þ¹þ¹þ¹þ¹þ¹þ¹þ¹þËûÃÇ²»ÊÇpcÂÊÆæ¸ßÂð£¬¶øÇÒ¶ÁÊé´ÏÃ÷ºÍ×öÈËÓÐÊ²Ã´¹ØÏµ£¬ÓÐÐ©Àí¹¤ÄÐºÍËûÈÕ³£¶Ô»°¾õµÃËû¾ÍÏñ¸ö³Õ´ô
ÍÆ¿ªÊÀ½çµÄÃÅ	['2020-11-29 20:18:49']	ËµÊµ»° ÎÒÒÔÇ°Ò²ÓÐµãÂË¾µ ½Ó´¥ÁËÖ®ºó ¾õµÃgod ²»Ïë¶àÁÄÒ»¾ä
Misandrist	['2020-11-29 20:19:00']	ÎªÊ²Ã´Äã»á¶ÔÄÐ³ÌÐòÔ±ÓÐÕâÃ´´óÂË¾µ£¿°ÑÕâÂË¾µÁô¸ø×Ô¼ºÔö¼ÓÒ»µã×ÔÐÅÐÄ²»ºÃÂð£¿
½­ºþÆ­×Ó	['2020-11-29 20:21:14']	´úÂëÃ»ÓÐÎÒÏÖÔÚ¹¤×÷ÄÑ¡£
?	['2020-11-29 20:29:06']	´úÂëÐ´µÃºÃµÄÈËÒ»°ã¶¼ºÜ¸Ü¾«£¬´úÂëÐ´µÃÀÃµÄÕûÌìµÄ¸´ÖÆÕ³Ìù£¬¾ÍÕâÁ½ÖÖÄÐÉúÄÄÖÖ»áÈÃÄãÐÄ¶¯¡£¡£¡£
¾°¾°¾°¾°É«·ÖÃ÷	['2020-11-29 20:31:42']	ÎÒ¾õµÃÑ§ÊýÑ§ÎïÀíµÄÄÐÉúÖÇÉÌ¸ßµÄ¸ÅÂÊ´óµÄ¶à°É£¬ÎªÉ¶¾õµÃ³ÌÐòÔ±ºÃ....¼ÆËã»ú±È´ó²¿·Ö¹¤¿ÆÀà×¨Òµ¶¼¼òµ¥
·ç¶ùÉõÊÇÐúÏù	['2020-11-29 20:33:00']	ÎÒÒÔÇ°¶ÔÑ§°ÔÄÐÉúÂË¾µÒ²ºÜ´ó£¬ºóÀ´Çå»ªÊ÷¶´ÂË¾µËéÒ»µØ¡­¡­¡­
Schlecht	['2020-11-29 20:47:44']	°¢Àïp9µÄ³óÎÅÁË½â¹ýÂð
¶¡ÕæÂèßä	['2020-11-29 20:50:55']	ËµÊµ»°£¬²»Òª¶ÔÈÎºÎÖ°ÒµÓÐÂË¾µ¡£ÏñÒ½Éú£¬ÀÏÊ¦£¬ÕâÖÖ±»³ÆÔÞµÄÖ°ÒµÒ²Ö»ÄÜ¿äÒ»¸öÕûÌå¡£
HowAreYou	['2020-11-29 20:51:22']	"Õâ¡­´ó¿ãñÃ ´óÍÏÐ¬ ´ó¶Çëî
ÂñÀï°ÉÌ­ ¼¸Ìì²»Ï´Í··¢»¹ÊÇ²»Ï´Ôè Ò»Ìù½üÒ»¹ÉÎ¶
ÄãÈ·¶¨»¹ÓÐÂË¾µ£¿"
¶¡ÕæÂèßä	['2020-11-29 20:51:30']	»¹ÓÐ¾¯Ìè¾«Ó¢ÂË¾µ¡£Ö®Ç°³µ×éÓÐºÜÏÊÃ÷µÄÀý×Ó¡£
pigeontale	['2020-11-29 20:54:18']	....ÎÒÒ»Ïëµ½ÎÒ¶ÔÄÐ³ÌÐòÔ±µÄstereotype£ºÈÕ³£outfit¸ñ×ÓÉÀ+Ë«¼çµçÄÔ°ü+ÔË¶¯Ð¬£¬ÌìÌìÉÏ°à¶Ô×ÅÏÔÊ¾Æ÷ØþÙÍ×Åcoding£¬24Ð¡Ê±¾²Ï¢Ê½Éú»î·½Ê½ÎÒ¾Í¡­¸æ´Ç°É°¡¹þ?
ÍÚÍÚ»ú	['2020-11-29 20:58:17']	¹þ¹þ¹þ¹þ¹þ¹þ¹þ£¨¶Ô²»Æð£©
Íõ×ÓÒì	['2020-11-29 21:02:35']	½ãÃÃ£¬°ÚÍÑ´íÎóÈÏÖª
Hilda	['2020-11-29 21:05:45']	Ç§Íò±ð£¬ÎÒÊÇ´úÂë×¨ÒµµÄ£¬ÎÒÃÇ°àµÄÄÐÉú¶ñÐÄµ½Ê²Ã´³Ì¶ÈÄØ£ºÊ±²»Ê±ÔÚ°àÈºÀï·¢»ÆÍ¼/³°·íÅ®È¨£¬¾ÍºÍÍøÉÏµÄ¹··ÛË¿±ðÎÞ¶þÖÂ¡£
Ëþ¶¥ÉÏµÄÃ¨	['2020-11-29 21:11:19']	ÎÒÍ¬Ñ§¾ÍÓÐ?
Ð¡ÍõÅÜµÃ¿ì	['2020-11-29 21:15:25']	ÄÐ³ÌÓÃ»¢ÆË¶à¡£ÄãÆ·Æ·»¢ÆËÂÛÌ³µÄ·ÕÎ§¡£P.S.ÓÐÐËÈ¤¿ÉÒÔËÑÒ»ÏÂ±ùä¿ÁÜÊÂ¼þ¡£
ÓÐ²¡ÉëÒ÷	['2020-11-29 21:20:00']	"Ö»ÄÜÊÇÎÒÕâ¸ö³ÌÐòæÂÀ´ÏÖÉíËµ·¨ÁË
¶à½Ó´¥¼¸¸ö¾Í»áºÁÎÞÂË¾µÁË"
R1SE-Ù¡ÏæÓñ	['2020-11-29 21:21:44']	ÎÒÒÔÇ°Ò²ÊÇ£¬Ö±µ½ÉîÈë½Ó´¥ÁËÒ»¸ö£¬Ë³Àû´òËéÂË¾µ
Ö»Òª¸ø¹»¼Ó°à·Ñ	['2020-11-29 21:27:32']	ÎÒÖ»ÖªµÀÉÏÑ§ÄÇ»á¶ùÎÒÃÇ°àÄÐµÄ¿É¼¦ÔôÁË?Ð¡¼Ò×ÓÆø£¬°®´òÐ¡±¨¸æ£¬Õë¶ÔÅ®°àÎ¯¡£¾ÍÊÇ²»ÖªµÀÓÐ¶àÉÙÊÇ±ÏÒµÖ®ºó×öÁË³ÌÐòÔ±µÄ¡£
ÓðÐùÐùÐùÐùÐù	['2020-11-29 21:33:45']	°¥¡­¡­±ðÓÐÂË¾µÁË ÎÒ²»Ëã³ÌÐòÔ±ÊÇÊý·ÖÆ½Ê±Ð´¶«Î÷»¹ÊÇÖ÷Òª¿¿ËÑ ¸Ð¾õÖ»Òª²»ÊÇÔìÂÖ×ÓµÄÈË µ÷°ü»¹ÊÇÏà¶Ô²»Ì«ÐèÒª¡­¡­£¨Èç¹ûÓÐÃ°·¸µ½¶¼ÊÇÎÒµÄÎÊÌâ(¡ä?_?`)£©
ÒÑ×¢Ïú	['2020-11-29 21:36:48']	²»ÒªÔÙÉñ»¯Àí¹¤¿ÆÁË£¬Àí¹¤ÄÐÕæµÄ´ó¶àÇéÉÌµÍÓÖºÜ¶ñÐÄ£¬¼ÆËã»ú·ï»ËÄÐÒ²ÊÇÕæµÄ¶à£¬ÎÒ½Ó´¥µ½µÄ³ÌÐòÔ±´úÂëÐ´µÄ²»Õ¦µØÈËµ¹ÊÇ°®×°±Æ£¬ÇÆ²»ÉÏÕâ¸ö¿´²»ÉÏÄÇ¸öµÄ£¬ÎÞÓï×Ó
°ÍÀ­À­	['2020-11-29 21:43:27']	ÉÙ¿´µãÐ¡Ëµ
Ð¡³Â¹ÊÊÂ¶à	['2020-11-29 21:58:46']	ÃÃ×ÓÊÇÑ§ÎÄ¿ÆµÄÂð£¿¡£¡£¡£³ÌÐòÔ±²¢²»ÊÇÖÇÉÌ×î°Î¼âµÄ£¬×î°Î¼âµÄÔÚÊýÑ§ÎïÀí×¨ÒµÀï¡£¡£
½­ºþÆ­×Ó	['2020-11-29 22:01:21']	ÎÒ¼ÆËã»úÔÚ¶Á£¬ÕæµÄ¶Ô±¾×¨ÒµÉõÖÁÕû¸öÔºµÄÄÐÉú¶¼Ã»É¶ºÃ¸Ð£¨³ýÁËÒ»Á½¸ö³¤µÄË§µÄ£©£¬Á¬ÅóÓÑ¶¼²»Ïëµ±µÄÄÇÖÖ£¬³ýÁË±ÏÒµÒÔºó¹¤×Ê¸ßµãÒÔÍâÕæµÄ¾ÍÊÇ£ºËûÄÇÃ´ÆÕÍ¨£¬È´ÄÇÃ´×ÔÐÅ¡£
laurararar	['2020-11-29 22:14:37']	±ðÉñ»°ÈÎºÎÈºÌå¡£
manchi	['2020-11-29 22:44:12']	³ÌÐòÔ±ÔüÄÐºÜ¶àµÎ Ä¸Ì¥µ¥Éí¸ü¶à ºÜ¶à¶¼Ï²»¶¶þ´ÎÔª bÕ¾ ÔÙ¿´¿´bÕ¾´ó¶àÊýÄÐµÄ¶¼¶à¶ñ³ô¾Í¶®ÁË
aaaaaaaaanna	['2020-11-29 22:46:04']	½ãÃÃÊÇ¼ÆËã»ú×¨ÒµµÄÂð£¿ÄÇÄãÒ»¶¨ÊÇ±»puaÁË£¬ÎÒÅóÓÑÒ²ÊÇ£¬ÔÚÒ»¸öÀÏÊ¦Í¬Ñ§Ð£ÕÐ²»¶ÏÇ¿µ÷ÄÐÉú±ÈÅ®Éú¸ü´ÏÃ÷¸üÓÅÐãµÄÑáÅ®»·¾³£¬ºÜÄÑ²»³ç°ÝÄÐµÄ¡££¨btwÎÒÈÏÊ¶µÄÁ½¸öÃûÐ£¼ÆËã»úÄÐÉúÌìÌì±Æ±ÆÀµÀµÍ¬×¨ÒµÅ®ÉúÍ¨¹ý²»¿ÉÃèÊöµÄÍ¾¾¶ÄÃ±ðÈËµÄ×÷Æ·È¥ÄÃ½±£¬ÒÔ¼°Å®µÄ¶¼°Ý½ð£¬ÈÝÒ×±»Ï´ÄÔ£¬Ï²»¶²»ÀÍ¶ø»ñ£¬ÊÇÉúÓý¹¤¾ß¡£Í´ºÞÅ®È¨
Ã»×¢Ïú	['2020-11-29 22:51:07']	±ð£¬±ð£¬±ð£¬Ç§Íò±ð£¬ÑáÅ®»·¾³ÏÂÃ»ÓÐÒ»¸öÈËÊÇÎÞ¹¼µÄ
Aliciaa	['2020-11-29 22:51:24']	ÍêÈ«²»ÊÇ...ÂÛ´ÏÃ÷ÖÇÉÌ¸ß¾ø¶ÔÅÅ²»µ½¼ÆËã»úÏà¹Ø×¨Òµ£¬Ê×ÏÈ»¹ÊÇ´¿Àí¿ÆÊýÑ§ÎïÀíÕâÑùµÄ£¬Âß¼­ÐÔÀíÐÔÆäÊµÒ²Ã»ÓÐºÜÇ¿£¬»òÐíÔÚ¹¤×÷ÖÐÐèÒªµ«Éú»îÖÐ²¢²»Ò»¶¨ÊÇµÄ¡£¶øÇÒÒòÎªÕ¾ÔÚ·ç¿ÚÉÏÅöÇÉÊÕÈë¸ß£¬ÕæµÄ¸øÁËÕâ¸öÆÕÍ¨µÄÈºÌåÌ«¶àµÄ×ÔÐÅ....¾õµÃÊÇ×Ô¼ºÅ£±Æ²ÅÄÜÄÃµ½¸ß¹¤×ÊµÄ...Ç°¼¸Ìì¸ÕÔÚÈ°·Ö×é£¨orÉú»î×é¼Ç²»ÇåÁË£©¿´µ½Ò»¸öÅ®Éú£¬ÄÐÅóÓÑÄÃÁË2W+»¥ÁªÍøoffer¾ÍÇÆ²»ÆðËýÁË...È»ºóºÜ¶à»¹·Ç³£ÇÆ²»ÆðÅ®ÐÔ£¬¸ÕÔÚÂöÂö£¨ÉÏÃæÓÐºÜ¶à³ÌÐòÔ±½»Á÷¹¤×÷Ïà¹Ø£©ÉÏ¿´µ½Ò»¸öÌù×ÓËµ»¥ÁªÍøÄÐÉú±ÈÅ®ÉúÃæÊÔÄÑÌ«¶à£¨ÔÝÇÒ²»ËµÕâµ½µ×ÊÇ²»ÊÇÆÕÍ¨ÏÖÏó£¬¾ÍËãÊÇÎÒÒ²¾õµÃÊÇÒòÎªÐÐÒµÄÐÅ®±ÈÀýÔì³ÉµÄ£©£¬È»ºóÏÂÃæÒ»¶ÑÄÐµÄ¸÷ÖÖµÃ³ö½áÂÛÅ®µÄ¾ÍÊÇ²Ë£¬¹«Ë¾ÀïµÄÅ®ÐÔºÃ¶àºÍÄÐÐÔÓÐ²»Õýµ±¹ØÏµ°ÍÀ­°ÍÀ­¡£¡£¡£ÕæµÄºÜÆÕÍ¨Ò»ÈºÌå
ÊJÊJ	['2020-11-29 23:17:00']	¡°ÓÐÀíÐÔ¡¢³ÁÎÈ¡¢²»¸¡¿ä£¬×¨Ò»£¬ÊÕÈë¸ß...¡±³ýÁË×îºóÒ»µã£¬ÆäËû¼¸ºõ¶¼ÊÇÄãµÄÒÜÏë?
ÊJÊJ	['2020-11-29 23:18:28']	½¨ÒéÈ¥°Ñ×éÀïÇå»ªÊ÷¶´ÄÇ¼¸¸öÌû×ÓÀïµÄÇå»ªÄÐÑÔÂÛÖØ¸´ÔÄ¶ÁÈý±é£¬ÐÑÐÑÄÔ?
ÎªºÚ°²Á÷Àá£©	['2020-11-29 23:18:52']	ÌìÄÄÎÒÕæÊÇÏë°ÑÎÒµÄÍ¬Ñ§½éÉÜ¸øÄãÈÏÊ¶£¬¶¼²»ÓÃ¶à£¬Á½¸öÄã¾ÍÐÑÁË
Wr	['2020-11-29 23:39:47']	²»Ö¹²»µÍ£¬¸÷ÖÖµ÷ÑÐÀïITÐÐÒµpc³ö¹ìÂÊ¶¼ÊÇÒ£Ò£ÁìÏÈµÄµÚÒ»¡£¡£¡£ÕæµÄºÜ»ûÐÎ¡£
?	['2020-11-30 00:14:34']	³ÌÐòÔ±Èç¹ûÓÐÄãÏëµÄÕâÃ´ÄÑ£¬¾Í²»»áÓÐÕâÃ´¶àÈËÒ»¸ö¶ÌÆÚÅàÑµ°à¾Í¿ÉÒÔÉÏ¸ÚÁË
ÊJÊJ	['2020-11-30 00:35:40']	yep¡£ÎÒÓÐ¸öÈÏÊ¶µÄÖ±ÄÐ³ÌÐòÔ±£¬Ò»Ö±²»ÈÏÎª×Ô¼ºÑáÅ®£¬¾ÍÊÇÒòÎªºÜ×ÔºÀËû²»pc£¬¶ÔÅ®ÅóÓÑÒ»ÐÄÒ»Òâ¡£»¹½Ìµ¼ÐÂÈËÒ²ÒªÑ§Ëû¡£ËûÈÏÎªÄÜ×öµ½ÕâÒ»µã·Ç³£ÁË²»ÆðÁË£¬±Ï¾¹È«¹«Ë¾pcÂÊ´ïµ½°Ù·ÖÖ®¾ÅÊ®Îå£¬³öÓÙÄà¶ø²»È¾µÄ×Ô¼ºÔõÃ´¿ÉÄÜÑáÅ®ÄØ£¿.......
ÑÇÖÞÊ×¸»»Ê¸¦Éº	['2020-11-30 00:46:36']	Õâ¸öÃèÊöÎÒÕæµÄÐ¦ÁË¹þ¹þ¹þ¹þ¹þ¹þ¹þ¹þ¹þ¹þ¹þ¹þ¹þ¹þ¹þÈ°ÁËÓ¦¸ÃÒ²Ã»ÓÃ Äã×ªÍ·¾Í»á¾õµÃÀ¬»øµÄÖ»ÊÇÉÙÊý ×Ô¼º¶à½Ó´¥¼¸¸ö¾ÍÖªµÀÁË
¼ÇµÃºÈË®£¡	['2020-11-30 00:58:26']	ÎÒÕâÑù½²£¬ÄÐÅóÓÑÉîÛÚÄÏÉ½³ÌÐòÔ±£¬¶àÓÐ¶úÎÅÄ³Ä³ÍæÅª³§ÃÃ£¬Ä³Ä³Áìµ¼±£ÑøÐ¡Èý£¬Ò²ÏòÎÒÍÂ²Û£¬Í¬ÊÂËËÓÁËûÈ¥ÎÊºº·þ¹ÃÄïÊÇ·ñÂô£¬¼ûÊ¶ÁËÍ¬ÊÂ×ÜÊÇÃ¿Ã¿»ØÀ´ÍÂ²Û×Ô¼ºÕæÊÇ´¿½à£¨ÒÑ¾­µ£ÐÄ±»´ø»µºÜ¾ÃÁË£©£¬±¾ÖÊ¾ÍÊÇÆÕÍ¨ÄÐÈË£¬ÕõµÄ¶àµã¶ù£¬½ö´Ë¶øÒÑ¡££¨ÊÇµÄÆÕÍ¨ÄÐÈË¾ÍÊÇºÜ´ó±ÈÀý£¬²»ÐÐ¶ñ³ô£©
»³Èászd	['2020-11-30 01:11:24']	¹þ¹þ¹þ£¬ÎÒÊÇÅ®³ÌÐòÔ±£¬Í¬ÊÂ¶ÔÎÒÀ´Ëµ²»ËãÈË
HowAreYou	['2020-11-30 01:50:43']	½ãÃÃÄãÕâ¸öÓ¡ÏóËãÊÇ¶¥¼¶¸É¾»Õû½àµÄ³ÌÐòÔ±ÁË¡­
xCg	"['Â¥Ö÷', '2020-11-30 02:02:50']"	¿ÉÄÜÊÇÒòÎªÎÒÊÇ¼ÆËã»ú×¨Òµ£¬µ«ÊÇ´úÂëÐ´µÄºÜ²î¡£¡£²»¹ýÎÒ¿´ÁË´ó¼ÒµÄ»Ø´ðÖ®ºó£¬Ïë·¨ÒÑ¾­ÓÐËù×ª±äÁË
xCg	"['Â¥Ö÷', '2020-11-30 02:03:12']"	ËµÀ´²ÑÀ¢£¬ÎÒÊÇ¼ÆËã»ú?
xCg	"['Â¥Ö÷', '2020-11-30 02:05:47']"	µ«ÊÇ´úÂëÐ´µÄºÜ²î...±ÏÒµ¾Í×ªÐÐÁË¡£ÉÏÑ§ÄÇ»á¶ù¸ú°àÀïÄÐÉú½Ó´¥Ò²²»¶à
xCg	"['Â¥Ö÷', '2020-11-30 02:08:53']"	ÊÇµÄ£¬ÊÇ¼ÆËã»ú×¨Òµ¡£½ñÌìÍíÉÏ¸ú¹ëÃÛÁÄÁËÒ»ÏÂ£¬¹ëÃÛËµ¸Ð¾õÎÒÐÔ¸ñÊÇºÜÈÝÒ×±»puaµÄÄÇÖÖ¡£ÎÒÏÖÔÚÉîÉî»³ÒÉÎÒÈ·ÊµÊÇ±»Ó°Ïìµ½ÁËÁË? ËùÒÔ·¢ÌûÏëÈÃ½ãÃÃÃÇ½ÐÐÑÎÒ
Ñ¼Ñ¼ß¹	['2020-11-30 02:29:14']	¿ÉÄÜÕýÊÇÒòÎªlzÊÇ¼ÆËã»ú×¨ÒµËùÒÔ±»peer pressureµ½ÁË£¬ÃþÃþ£¬¼ÓÓÍÑ½£¡ÎÒÖ®Ç°Ò²¾õµÃ×Ô¼ºÊÇÔüÔüºóÀ´²ÅÖªµÀÊÇ±»puaÁË
123	['2020-11-30 04:04:33']	ÌìÄÅ£¬¹¤×÷Óöµ½µÄÆæÝâ»ù±¾¶¼ÊÇÄÐ³ÌÐòÔ±¡­ß´ß´ÍáÍáÍÏÍÏÀ­À­°ëÆ¿×Ó²»ÂúÖ»»á»ÎÇéÉÌÒ²µÍµÄ²»ÐÐ
áû×Ó	['2020-11-30 04:40:08']	£¿£¿ÎÒÒ²Ñ§¼ÆËã»úµÄ£¬±¾×¨ÒµµÄÄÐÉúÓãÁú»ìÔÓ£¬É¶ÍæÒâ¶¼ÓÐ¡£Â¥Ö÷±ðÓÃÊ²Ã´ÂË¾µÁË£¬À´Õâ×¨ÒµµÄÄÐÉúÎªÉ¶ÕâÃ´¶àÏà±ÈÒ²ºÜÃ÷ÏÔ£¬Ç®¶à°¡£¬¶øÄÐÈËÇ¡Ç¡°Ý½ð°Ýµ½ÐÄ¸ÊÇéÔ¸ÓÃÉíÌåºÍ996ÓëÖ®½»»»£¬ÎÒÈÏÊ¶µÄÑ§¼ÆËã»úµÄÃÃ×Ó¿É²»ÏñÓÐÐ©³ÌÐòÔ³¸ö¸ö°¾Ò¹¼Ó°àÃ»ÓÐÉú»î£¬Ö»»áÐ´Âë»°¶¼²»»áËµ£¬×Ô±°µÄÒªËÀ
cherrychoco	['2020-11-30 09:03:34']	ÄãbtÃèÊöµÄÄÇÖÖÄÐµÄ Ìå¸ÐÎÒÖÜÎ§µÄÕâÑùµÄÈË »ù±¾¶¼È¥¸ã¿ÆÑÐÁË¶ø²»ÊÇµ±³ÌÐòÔ±
°¢±±ÊÇ½­ºþÆ­×Ó	['2020-11-30 09:17:02']	²»ÊÇËµ³ÌÐòÔ±³ö¹ìÂÊÌØ±ð¸ßÂð?
¶¹ÓÑ22	['2020-11-30 09:29:52']	"Ï²»¶³ÌÐòÔ±×Ô¼ºÈ¥Ð´´úÂë£¬Ï²»¶¾üÈË×Ô¼ºÈ¥¿¸Ç¹¡£Ï²»¶Ê²Ã´Ö°Òµ×Ô¼ºÈ¥µ±£¬ÄÇ²ÅÊÇÕæÏ²»¶

Èç¹û×Ô¼º²»È¥×ö£¬¶ø¶Ô´ÓÊÂÕâ¸öÐÐÒµµÄÄÐÐÔÂË¾µ´ó£¬±¾ÖÊ°ÝÄÐ"
·È»È¥ÐÐ	['2020-11-30 09:39:26']	ÕâÖÖÊÂÇé»¹ÒªÊµ¼ùµÃÕæÖª ²»ÁË½â³ÌÐòÔ±ÄÐ ·´ÕýÊµ¼ù½Ó´¥Ò»Ð©ÈËÖ®ºóÎÒ³¹µ×ÆÆ³ýÁË¸ßÑ§ÀúµÄÂË¾µ? ËùÒÔËµ×£Â¥Ö÷ºÃÔË
aaaaaaaaanna	['2020-11-30 09:49:40']	ËùÒÔÈÏÇåÏÖÊµ£¬·´ÕýÎÒÈÏÊ¶µÄ¼ÆËã»ú×¨ÒµÄÐµÄ¾ÍÊÇºÜ°®pua£¬ÌìÌì´ò»÷Å®µÄÖÇÉÌ²»ÐÐ×¨ÒµÄÜÁ¦²»ÐÐ£¬ÒâÒù×Ô¼º×¬µ½¾ÍÄÜË¯µ½´óÃÀÅ®?ÒªÊÇ±»ËûË¯ÁË·´¹ýÀ´»¹Òª²ÈÄãÒ»½ÅÄã°Ý½ðÏë²»ÀÍ¶ø»ñËùÒÔºÃË¯£¬Ô¶Àë±£Ãü
ÒÑ×¢Ïú	['2020-11-30 14:21:14']	äÆ£¬ÄãËµµÄºÃÓÐµÀÀí£¡
ÖíÖí°Ö°Ö	['2020-12-01 03:12:37']	ÕæÕý´ÏÃ÷µÄÊÇ¶Á»ù´¡Ñ§¿ÆµÄ£¬CS¾ÍÊÇ¸öÓ¦ÓÃÑ§¿Æ£¬ÁíÍâ³ÌÐòÔ±³ö¹ìÂÊºÍ?ºÃÏñÓÐÊý¾Ýµ÷²éÊÇ²»µÍµÄ
×Ó²»Óã	['2020-12-01 09:13:52']	×Ô¼ºÈ¥×öÒ»¸ö³ÌÐòÔ±
×Ó²»Óã	['2020-12-01 09:35:07']	²»ÐÐ£¬ÎÒ»¹µÃÔÚbb¼¸¾ä£ºÄÐÉúÏòÍùÄ³Ð©ÁìÓòÒò´ËÏ²»¶Ä³¸öÈËÊÇÒÔËûÎª°ñÑùÅ¬Á¦·Ü¶·£¬Å®ÉúÎªÊ²Ã´¾ÍÊÇÏëºÍËûÌ¸Áµ°®£¿ÄÑµÀÌ¸ÁËÁµ°®£¬¶Ô·½µÄÄÔ×Ó¾ÍÊÇÄãµÄÄÔ×ÓÁË£¿¶Ô·½µÄÖªÊ¶¾ÍÊÇÄãµÄÖªÊ¶ÁË£¿¶à¿´µãÂß¼­ÅúÅÐÐÔË¼Î¬Âí¿ËË¼Å®È¨
ÒÑ×¢Ïú	['2020-12-01 12:36:37']	ÖÚËùÖÜÖª£¬ÖªÊ¶ÎÞ·¨Í¨¹ýÐÔ´«²¥¡£
HD.HD	['2020-12-01 14:30:37']	Î÷ÑÅÍ¼»ªÒáÒÑ»é³ÌÐòÔ±×éÍÅæÎæ½ÁË½âÒ»ÏÂ£¬»¹ÊÇÔÚ¹¤×÷ÈÕÎçÐÝÊ±¼ä¡£?
ÈáÈí¼Á°®ºÃÕß	['2020-12-01 14:40:36']	°¡Õâ ²»»á°É?È¥¹«Ë¾ÊµÏ°Ò»È¦¾ÍÖªµÀÀ²´ó²¿·Ö¶¼ÊÇÇéÉÌµÍ»¹»á¶Ô·þÎñÔ±·¢Æ¢Æø
xCg	"['Â¥Ö÷', '2020-12-01 17:17:29']"	°¡Õâ...ÎçÐÝÊ±¼äÄÇÃ´¶ÌÔÝ
xCg	"['Â¥Ö÷', '2020-12-01 17:18:42']"	²»ÊÇ£¬Õâ²»ËãÏòÍùÄ³¸öÁìÓò°É
×Ó²»Óã	['2020-12-01 17:22:14']	Äã×Ô¼ºËµµÄ£º¡°ÒòÎªÎÒ±¾ÈËÉÏÑ§µÄÊ±ºò¾ÍÊÇ¸ö´úÂëÔüÔüµÄÔ­Òò°É¡±
×Ó²»Óã	['2020-12-01 17:23:28']	ÎÒµÄÀí½â¾ÍÊÇÄãÏëÑ§³ÌÐòµ«ÊÇÑ§²»ºÃ£¬²»ÊÇÏòÍùÂð£¿Èç¹ûÄã²»Ï²»¶³ÌÐòÄÇÄãÒ²²»»áÔÚÒâ×Ô¼º´úÂëÐ´²»ºÃ°É
xCg	"['Â¥Ö÷', '2020-12-01 17:24:46']"	Ã÷°×ÁË
·¿×Ó³ÙÔçÒªËú	['2020-12-01 17:26:12']	"ÎÒ¾õµÃÄãÕâÏë·¨²»¶Ô£¬ÎÒÕâÁ½ÌìÔÚ¿´¡¶Ê®°ËËêµÄÌì¿Õ¡·£¬Õâ²¿¾çÕæµÄÓÐºÜ¶à³¬ÍÑÊ±´úµÄ¹ÛÄî£¬ÍÆ¼ö¸ø´ó¼ÒÈ¥¿´¡£
ÀïÃæÓÐ¸öÅ®Éú£¬ºÜÅ¬Á¦×¬Ç®ÉÏ¸÷ÖÖ¿Î³Ì£¬ÊÇÏëÒª¼Þ¸øÓÐÇ®ÈË£¬µ«ÊÇËýÖ±½Ó¾ÍÌôÁË¸öÐÐÒµ×î¶¥¼âµÄÄÐÈË×öÄ¿±ê¡£ÎÒ¾õµÃ¶ÔÄ³Ò»¸öÐÐÒµµÄÄÐÈËÓÐÂË¾µºÜÕý³££¬µ«ÒªÑ¡¾ÍÑ¡¸ö×î¶¥¼âµÄ£¡²»Òª¶ÔÕâ¸öÐÐÒµµÄÃ¿¸öÈË¶¼¼ÓÉÏÃÀºÃÂË¾µ£¬Ì«ÉµÁË¡£"
Å®º¢×ÓÃÇÕæµÄµÙ		
ÑÇÖÞÊ×¸»»Ê¸¦Éº	['2020-12-02 14:14:20']	±»ÒÆ³ýÁË ¿ÉÒÔÈ¥Î¢²©ËÑº£µí·¨Ôº¿´ÊµÊ±
Ä§¹íÖÐµÄÌìÊ¹	['2020-12-02 14:18:11']	Ì«µÙÁË½ãÃÃ£¡
ÆæÏë²¡·ò	['2020-12-02 14:18:59']	µÙ£¡£¡£¡
·È»È¥ÐÐ	['2020-12-02 14:22:11']	"¸Õ×ª·¢ÁËÕâÌõ¶¯Ì¬ ×ªÑÛ¾ÍÃ»ÁË ¶¹°ê£¿
£¿£¿£¿"
ÑÇÖÞÊ×¸»»Ê¸¦Éº	"['Â¥Ö÷', '2020-12-02 14:26:39']"	ÎÒÖ÷Ò³µÄÒ²±»É¾ÁË ºÜÎÞÓï ¿ÉÒÔÈ¥Î¢²©ËÑº£µí·¨Ôº¿´ÊµÊ±
Ä§¹íÖÐµÄÌìÊ¹	['2020-12-02 14:29:28']	ÎÚÓã×Ó
ËæÊ±ÅÜÂ·	['2020-12-02 14:31:51']	ÀáÄ¿£¡£¡Å®º¢×ÓÌ«°ôÁË
¹Ë¼Ñ	['2020-12-02 14:34:02']	µÙÊÇÉ¶ÒâË¼°¡?
·È»È¥ÐÐ	['2020-12-02 14:35:57']	ÎÞÓï
½­ºþÆ­×Ó	['2020-12-02 14:36:12']	¿ÞÁË£¬ÎÒÃÇ»¹ÊÇÓÐÎ´À´µÄ
¤¨¤ß	['2020-12-02 14:51:24']	5555´ó¼ÒºÃÓÂ¸Ò
ÒÑ×¢Ïú	['2020-12-02 14:51:46']	dd
°×¾®¹·µ°	['2020-12-02 14:57:18']	dd
°¢¼Å¤À¤«¤é	['2020-12-02 15:01:04']	ÀáÄ¿ÁË ÕæµÄ¿´¿Þ
ÑÇÖÞÊ×¸»»Ê¸¦Éº	"['Â¥Ö÷', '2020-12-02 15:04:29']"	ÎÒÒ²¿´¿ÞÁË
É½Ò¶¾Æ	['2020-12-02 15:08:22']	Ã¿´Î¿´µ½¸÷ÖÖ³ðÅ®ÊÂ¼þ¶¼¾õµÃÇ°Â·ºÚ°µ£¬µ«Í¬Ê±ÎÒÃÇÒ²»¹ÓÐÒ»ÈºÓÂ¸ÒµÄ½ãÃÃÔÚ¹²Í¬Å¬Á¦
Ä§¹íÖÐµÄÌìÊ¹	['2020-12-02 15:11:28']	¾õµÃºÃÎÂÅ¯ÓÖºÃÓÐÁ¦Á¿
cgn	['2020-12-02 15:14:11']	×îÃÀºÃµÄÅ®ÐÔÆ÷¹Ù£¡ÓÃÀ´¿äÄ³ÈË/Ä³ÊÂºÜÀ÷º¦µÄÒâË¼£¡
¹Ë¼Ñ	['2020-12-02 15:15:01']	Ð»Ð»?Ç°Ìì±»Ð¡µõ×ÓËµÕâ¸öÎÒ»¹Ã»·´Ó¦¹ýÀ´
Ð¡¼ª¸ß	['2020-12-02 15:15:18']	ÍÛ¿´µ½ÁË ºÃ°ô°¡
cgn	['2020-12-02 15:16:11']	ÎÒÈ¥¿´ÁË£¬Ì«¸Ð¶¯ÁË¡­¡­Ö±½Ó¿Þ³öÀ´£¬ºÃÏëÈ¥ÏÖ³¡
Ì¤Ñ©Ñ°Ã·	['2020-12-02 15:20:07']	´ó¼Ò¶¼ºÃ°ô ÀáÄ¿ÁË
cgn	['2020-12-02 15:25:03']	Ä¾ÊÂ½ãÃÃo(^o^)o
ÒÑ×¢Ïú	['2020-12-02 15:27:55']	¹þ¹þ¹þ¹þ¹þ¹þ¹þ¹þ£¡£¡£¡
ÒÑ×¢Ïú	['2020-12-02 15:33:21']	¹þ¹þ¹þ¹þ¹þ¹þ¹þ¹þ¹þ¹þ?
10ºÅ±±¼«±´	['2020-12-02 15:42:33']	"µÙ£¡£¡£¡ÎÒ²»ÔÚbjºÃÒÅº¶Ã»È¥
µ«ÊÇÎÒ×îºÃµÄÅóÓÑ·¢Æ±È¦È¥·¨ÔºÃÅ¿ÚÁË?
¸ßÖÐ´óÑ§×îºÃµÄÅóÓÑ¶¼ÔÚ´òÈ­ºÃ°ô°¡"
ÌÒ@ÄÎÄÎÉú	['2020-12-02 16:05:58']	ÎØÎØ ÎÒÔÚÉÏÍø¿ÎÃ»·¨È¥ µ«ÊÇÕæµÄºÃ°ô£¡
½­ºþÆ­×Ó	['2020-12-02 16:58:55']	ÊÇÄÄ¸öÊÂÇé°¡£¿
ÑÇÖÞÊ×¸»»Ê¸¦Éº	"['Â¥Ö÷', '2020-12-02 17:07:23']"	«t×Ó¿Ø¸æÖì¾üÐÔÇÖ
½­ºþÆ­×Ó	['2020-12-02 17:08:25']	ºÃµÎ£¬ÎÒÈ¥¿µ¿µ
½ÓÈÀ¶þÊ®ÊÀ¼Í	['2020-12-02 17:31:22']	ºÃÏë¿Þ °¥T_T
ÄÂ·Æ×Ó	['2020-12-02 17:47:19']	nb Ï£ÍûÕâÐ©º¢×ÓÃÇ×¢Òâ°²È«
´òÈ­¾ÍºÃºÃ´òÈ­£¬ÄÜ²»ÄÜ±ðÇ¿µ÷ÒÑ»é Òýµ¼»éÓýÉÏ´ø»°Ìâ		
¶¹ÓÑ22	['2020-11-26 19:49:27']	"Ã»ÓªÑøµÄÄÚÈÝÉÙËµÁ½¾ä¡£²»Òª×Å¼±×ÔÁìÉí·Ý¡£¾Ù¸öÀý×Ó£¬´ó¼Ò¶¼·´¶Ô·öµÜÄ§£¬×éÀïÓÐÒ»Ð©Å®ÉúÓÐµÜµÜ£¬µ«ÊÇÓÐµÜµÜµÄÅ®Éú´ÓÀ´Ã»ÓÐ×¨ÃÅ·¢Ìû""¸ãÅ®È¨²»Òª°ÑÓÐµÜµÜµÄÅ®ÉúÅÅ³ýÔÚÍâ""£¬ÒòÎªËýÃÇ´ÓÃ»×ÔÁì¹ý·öµÜÄ§µÄÉí·Ý¡£°ÝÍÐÒÑ»é½ã½ãÃÇ×ÔÐÅµã£¬×Ô¼º²»ÊÇÄÇÖÖ½¿ÆÞ£¬¾Í±ð×ÔÁìÉí·ÝÁË
¸üÐÂ:»éÅ®ÕæµÄÐèÒª¾¯Ìè£¬»á°ÑÒ»¸öºÃºÃµÄ×éÒ»²½²½Öû¿Õ¡£Ò»¸ö£¬Á½¸ö£¬Èý¸ö...ÕâÑù·¢Õ¹ÏÂÈ¥×é¾ÍÃ»ÓÐ×î³õµÄÁé»êÁË?
¸üÐÂ:¸Ð¾õÕæµÄÌØ±ð¹Å¹Ö?
¶¹°êÓÐµÄÊÇÆäËû×é¿ÉÒÔ·¢ÑÔ£¬ÌÖÂÛÄþµÄÀÏ¹«º¢×Ó¡¢ÊÂÒµ¼ÒÍ¥Æ½ºâÎÊÌâ¡£ÄþÎªÉ¶Òª¿ÌÒâÅÜµ½ºÃ¼¸¸ö¼¤½øÅ®È¨×éÌ¸ÕâÐ©"
Ä§¹íÖÐµÄÌìÊ¹	['2020-11-26 19:50:59']	Ëµ»°¾ÍËµ»°£¬²»ÒªÒ»¿ªÊ¼¾ÍËµÎÒÊÇÅ®µÄÎÒ¾õµÃ
Ä§¹íÖÐµÄÌìÊ¹	['2020-11-26 19:52:26']	Ò»ÉÏÀ´¾ÍÇ¿µ÷»éÅ®£¬ÕæÕâ¾ä»°²î²»¶à
¾øÎÞ¿ÉÄÜ	['2020-11-26 19:55:06']	µ¥Å®Å®È¨¾À½áµÄÊÇÊÂÒµÄÜ²»ÄÜÉÏÉýÄÜ²»ÄÜ¸ãÇ®£¬»éÅ®Å®È¨¾À½áµÄÊÇÔõÃ´ÏòÍøÓÑÖ¤Ã÷×Ô¼ºÐÒ¸£
¾²ÔÆÒôÀÖ	['2020-11-26 20:01:29']	ÎÒÔÚÌù×ÓÀïÐ´ÁËÔ­Òò£¬ÎÒ²¢²»Ïë×Ô¹Ò£¬µ«ÊÇ£¬ÓÐÈËÔÚ±ðÈËµÄÌù×ÓÄÚÎªÁË¹ÒÎÒÌßÎÒ£¬ËµÓëÖ÷ÌâÎÞ¹ØµÄÊÂÇé¡£¶Ô´Ë£¬ÎÒ¾õµÃ±§Ç¸ÎÞÄÎ£¬ËùÒÔ²ÅÓÐÁËÎÒµÄ×Ô¹ÒÌù¡£
¶¹ÓÑ22	"['Â¥Ö÷', '2020-11-26 20:16:57']"	°¡£¬Äã×ÜËµ×Ô¼ºÒÑ»é£¬²»¾Í±»±ðÈË»³ÒÉÊÇÅúÆ¤ÁËÂð? ²»Ïë±»ÖÊÒÉ¾Í±ðÔÚÅ®È¨×é×ÜÌá×Ô¼ºÒÑ»é°¡ÀÏ¹«°¡µÄ??? ¼õÉÙ²»±ØÒªµÄÂé·³
¾²ÔÆÒôÀÖ	['2020-11-26 20:35:56']	ÄÇÐ©ÈËÖÊÒÉÎÒ²¢²»ÊÇÎÒÔÚ×éÄÚÇ¿µ÷¹ýÎÒÒÑ»éÉ¶µÄ£¬¶øÊÇËýÃÇ´Ó921Ð¡×é¹ýÀ´µÄ£¬ÄÇ±ß¹ÒÎÒÁË¡£×îºóÎÒºÍ921×é³¤±íÊ¾£¬¼ÈÈ»ËýÃÇ²»½ÓÊÜ»éÄÚÅ®È¨Ö÷ÒåÕß£¬ÎÒ¾Í×Ô¶¯ÍË³öÁË¡£ÔÚ921±»¹ÒÖ®Ç°£¬ÎÒÒ²Ã»ÓÐ·¢±í¹ýÈÎºÎÓë»éÓýÏà¹ØµÄÑÔÂÛ¡£¿ÉÊÇ£¬¾ÍÊÇÓÐÄ³Ð©ÈË¾õµÃ»éÄÚ±ØÐë²»ÊÇÅ®È¨£¬ÅÅ³âÎÒ£¬¹ÒÎÒ£¬²¢ÇÒ²»½²µÀÀíµÄÈÏÎªÎÒÊÇÄÐµÄ¡£¡­¡­Ë½×Ô¸øÎÒ±äÐÔ¡£
¶¹ÓÑ22	"['Â¥Ö÷', '2020-11-26 22:15:18']"	ÊÇ²»ÊÇÄãÔÚÕ½¶·×é·¢µÄÄÇ¸ö¹îÒìÌû×Ó³öÃûÁË? µ¼ÖÂÉùÃû´«µ½ÁË±ðµÄ×é?
¾²ÔÆÒôÀÖ	['2020-11-26 22:19:23']	ÓÐÈËÌØµØ¹ÒÂï¡£Õ½¶·×éµÄÄÇ¸öÌù×ÓÊÇÎÒ²»½÷É÷ÁË¡£Ð´×Ô¼ºÈÕ¼ÇÎÄÕÂ¾ÍºÃ£¬²»¸Ã×éÀï·¢Ìù¡£ÎÒÒ²ÓÐ·´Ë¼Õâ¸öÎÊÌâ¡£Ö÷ÒªÊÇµ±Ê±Áè³¿ºÍÒ»ÍøÓÑÁÄ¹ýÒÔºó£¬¾Í¿ªÊ¼·ÖÎöÐ´ÎÄ£¬Ð´ÍêÁè³¿Á½ÈýµãÃ»ÏëÄÇÃ´¶à£¬Ö±½Ó·¢×éÀïÁË£¬µ±Ê±±êÌâÒ²ºÜÒýÕ½£¬È·ÊµÓÐºÜ¶àÊ§Îó¡£
¾²ÔÆÒôÀÖ	['2020-11-26 22:22:58']	ÎÒÔÚÕ½¶·×é¶¼±»¹ÒÁËÈýÎå´ÎÁË¡­¡­»¹ºÃÕ½¶·×éÎÒ½øµÄÔç£¬´ó¼Ò±È½ÏÁË½âÎÒ£¬Ã»±»Ìß¡­¡­
January	['2020-11-27 12:09:09']	Ö§³ÖÖ§³Ö £¬°üÀ¨Ò»Ð©¡°Å®È¨ÄÐ¡±Ò²ÊÇ£¬ÉÏÀ´¾Í¡°ÎÒÊÇÄÐµÄbalabala¡±£¬ÎÞÓï
ÆrÆr	['2020-11-27 12:30:37']	Í¬Òâ£¬Ã»±ØÒªÉÏÀ´¾ÍÇ¿µ÷×Ô¼ºÉí·Ý¡£ËµÕýÒåµÄ»°×öÕýÒåµÄÊÂ£¬¹ÜÎÒÊ²Ã´Éí·ÝÄØ
Ò»Ìì	['2020-11-27 12:52:16']	´ó¼ÒÈÃ¾²ÔÆÒôÀÖ³ÁÁË°É£¬ºÜÃ÷ÏÔÊÇÐ´ÊÖ£¬ÔÚ¸÷¸öÐ¡×éÖØ¸´·¢×ÔÏàÃ¬¶ÜµÄÌû×Ó²¢ÒýÁ÷µ½×Ô¼ºÖ÷Ò³£¬ÎªÁË²©¹Ø×¢ÕÇÁ÷Á¿£¬²»¹ýµÀ×èÇÒ³¤°¡¡£Àí½âÏë×¬Ç®²»ÈÝÒ×£¬µ«ÀË·Ñ´ó¼Ò¾«Á¦²¢ÇÒ°ÑË®½Á»ë¾Í²»ºÃÁËhttps://www.douban.com/doubanapp/dispatch?uri=/group/topic/202311198&amp;dt_dapp=1
¾²ÔÆÒôÀÖ	['2020-11-27 12:58:08']	ÎÒ×Ô¼ºÒ²Ïë³ÁÏÂÈ¥¡£±ðÔÚÆäËûÈËµÄÌù×ÓÀïcueÎÒ£¬ËµÓëÖ÷ÌùÎÞ¹ØµÄÊÂÇé¾ÍºÃ¡£
1901	['2020-11-27 21:54:26']	±ð¸ø°³921ÆÃÔàË®Å¶£¬ÈË·±ÐÇÈýÔÂ×·×ÅÄã¾ÑÁËÕâÃ´¶à¸ö×é£¬¾ÑÁËÕâÃ´¾Ã£¬¶ÔÄãµÄ¹Ûµã¡¢Âß¼­ºÍ»°ÊõÃÅ¶ùÇå£¬ÔÚ921´ø´¸¾ÑÄã£¬¾«×¼´ò»÷£¬ÓÐÉ¶ÎÊÌâÂð£¿ÊÇ×éÀïÈÝ²»ÏÂÄã»¹ÊÇÄã¹Ûµã±¾Éí¾ÍÓë×é¹æ²»·û£¿°³¾ÍËµÒ»¸öÓ¡Ïó×îÉî¿ÌµÄµã£¬ÄãºÍ·±ÐÇbattleµÄÊ±ºòÊÇ²»ÊÇ±íÊ¾ÆÅÆÅÊÇÄãÀÏ¹«Ò»·½µÄÀÍ¶¯Á¦´ú±í£¬ÄãÊÇ²»ÊÇ±íÊ¾ÄãÆÅÆÅ´øº¢×ÓÊÇµÈÐ§¸øÄãÀÏ¹«¶Ô¼ÒÍ¥µÄÔðÈÎ³Ðµ£ÉÏÁË£¬ÈË¾ÑÄã°þÏ÷ÆÅÆÅ¾Í²»ÊÇ°þÏ÷Å®ÐÔµÄÕâ¸öµãÓÐÊ²Ã´ÎÊÌâ£¿µ±È»ÕâÒ²ÊÇÓë921×éµ×Ïß×îÏàã£µÄµã£¬Äã¸ù±¾¾ÍÃ»°ÑÅ®ÐÔµ±Ò»¸öÕûÌå£¬¶øÊÇÒÔÄãÈËÆÞµÄÉí·Ý£¬°ÑÄã°ÖÂèÓëÄãÀ¦°ó×÷ÎªÅ®ÐÔ·½£¬Äã¹«ÆÅÓëÕÉ·òÀ¦°ó×÷ÎªÄÐÐÔ·½£¬Äã¶¥¶àÎ¬»¤µÄÊÇÄãÄï¼ÒÎªµ¥Î»µÄÀûÒæ£¬¶øÇÒÄã¶à´ÎÔÚÆÀÂÛÇø±íÊ¾ÆÅÆÅ¡¢Ç×Âè¿´º¢×Ó£¬¹«¹«¡¢Ç×µù¶¼ÔÚ¼ÒÍ¥ÀÍ¶¯ÖÐÉñÒþ¡£¶øÄã¸ø³öµÄÀíÓÉ»¹ÊÇ»ùÓÚÄÐÈ¨ÖÈÐò¸øÄÐµÄÕÒÀíÓÉ£¬»¹ÕñÕñÓÐ´Ê£¬Äã¿ÉÕæÊÇºÃ×ÔÐÅ°¡£¡ÈË¼Ò¾ÑµÃÃ÷Ã÷°×°×ÄãÒ»µã¶ù²»¾õµÃ×Ô¼ºÓÐÎÊÌâ£¬½ãÃÃÎÒÅå·þ??ºÜ£¡
1901	['2020-11-27 21:55:48']	ÄãÕæÏàÁË£¬·±ÐÇ¾ÑÁËËýºÜ¾ÃÁË£¬¶øÇÒÔÚ±ðµÄ×éÔç¹Ò¹ýËýÁË¡£
¾²ÔÆÒôÀÖ	['2020-11-27 22:02:09']	ºÇºÇ£¬ÎÒ¼Ò¼ÒÎñÊÂ»¹ÒªÊÂÊÂºÍÄãêþÇå³þÂð£¿Â¥ÉÏÄãºÃÒâË¼£¿ÄÑµÀÎÒÃ»ÓÐËµ¹ýÎÒ¹«¹«¸øÎÒÐ¡Êå×Ó´øº¢×ÓÄØ£¿ÄÑµÀÎÒÃ»ÓÐËµÎÒ°Ö°Ö»¹ÔÚÀÏ¼ÒÉÏ°à£¬²¢ÇÒºÍÎÒÂèÂèÒ»ÆðÕÕ¹ËÎÒÄÌÄÌºÍÀÑÀÑ£¿ºÇºÇ£¬ÕÕ¹Ëº¢×ÓÊÇ¼ÒÎñÊÂ£¬ÕÕ¹ËÀÏÈË¾Í²»ÊÇÁË£¿ÄãÕæµÄ»áÍùÈËÉíÉÏÆÃÔàË®£¡Ê²Ã´½ÐÉñÒþ£¬ÎÒ¾õµÃÄãÕâ¸ö½ÐÎÛÃï¡¢½ÐÎÞ³Ü£¡ÎÒºÍÎÒÆÅÆÅÒ»Æð×¡£¬ÎÒÆÅÆÅÔ¸Òâ´øº¢×Ó£¬Õ¦µÎ£¿ÄãÏÛÄ½£¿
¾²ÔÆÒôÀÖ	['2020-11-27 22:05:38']	ÎÒÆÅÆÅ¾ÍÔ¸Òâ¸ø¶ù×Ó´øº¢×Ó£¬ÄãÈ¥°ïÃ¦Ëµ½Ì£¬ÈÃËý±ð´ø°¡£¡ÎÒ¹«¹«Ò²ÔÚ°ïËûÁíÍâÒ»¸ö¶ù×Ó´øº¢×Ó£¬ºÇºÇ£¬ÄãÒ²È¥È°Ëû±ð´ø°¡£¡ÎÒ°Ö°ÖÂèÂè¾ÍÊÇÒªÉÄÑøÎÒÄÌÄÌºÍÀÑÀÑ£¬ÔõÃ´£¬ÄãÒ²ÈÃËûÃÇ±ð¹Ü£¿
¾²ÔÆÒôÀÖ	['2020-11-27 22:08:53']	ÔÚÐÂ¼ÒÍ¥ÖÐ£¬°ÑÄÐ·½Ô­Éú¼ÒÍ¥¸øÓèµÄÀÍ¶¯¸¶³öËã×÷ÄÐ·½£¬Å®·½Ô­Éú¼ÒÍ¥¸øÓèµÄÀÍ¶¯¸¶³öËã×÷Å®·½£¬ÓÐÊ²Ã´ÎÊÌâ£¿Äã×ÐÏ¸¿´¿´921×éÎÒµÄÂÛÊö£¬ËµµÄÊÇÄ¸Ç×ÂèÂè£¬»¹ÊÇ¸¸Ä¸£¡
¾²ÔÆÒôÀÖ	['2020-11-27 22:12:06']	ÁíÍâ£¬ÎÒÖ®Ç°ËµµÄ»°¸ø921ÆÃÊ²Ã´ÔàË®ÁË£¿ÔàË®ÔÚÄÄÀï£¿ÄÄ¾äÊÇÔàË®1901£¬ÄãÖ¸³öÀ´£¡
¾²ÔÆÒôÀÖ	['2020-11-27 22:13:10']	¹Ò¹ýÎÒ¾ÍÊÇÎÒµÄ´í£¬¾ÍÊÇÎÒÓÐÎÊÌâ£¿ÄãÕâ¸öÊÜº¦ÕßÓÐ×ïÂÛÓÃµÃºÃ°¡£¡
¾²ÔÆÒôÀÖ	['2020-11-27 22:28:30']	ÊÇ°¡£¬±ðµÄ×éÔçÎÒÔç¾Í±»·±ÐÇµÄÈýÔÂ»¹ÓÐÆäËû¿´»éÄÚÅ®È¨Ö÷ÒåÕß²»Ë³ÑÛµÄ¹Ò¹ýºÜ¶à´ÎÁË¡£µ«ÊÇ£¬ÎÒ»¹ÊÇÔÚÆäËû×é´ýµÃºÃºÃµÄ£¬ÓÐÒ²ºÍºÜ¶à²»»éÅ®È¨Ö÷ÒåÕß»¥Ïà¹Ø×¢£¬³ÉÎªºÃÓÑ¡ª¡ªÒòÎªÎÒÃÇÖªµÀÍÅ½á£¡¶ø²»ÊÇÏñÄ³Ð©ÈË£¬ÌìÌì¾õµÃÕâ¸öÊÇ»éLV²»¿ÉÍÅ½á£¬ÄÇ¸ö¿Ï¶¨ÊÇÅûÆ¤ÄÐ£¬Ò»¶¨Òª¹Ò×Å£¬ÏÔÊ¾Ò»ÏÂ×Ô¼ºµÄ»ðÑÛ¾§¾§¡ª¡ªÊâ²»Öª£¬²»ÂÛ±»¹ÒµÄÈËÊÇ²»ÊÇ±»´òµ¹£¬ÄÇÈËËùËµµÄµÀÀí£¬ÕýÈ·¾ÍÊÇÕýÈ·£¬´íÎóÒ²ÊÇ´íÎó¡ª¡ª²»»áÒòÎª±»¹Ò±»¾ÑÓÐÈÎºÎ¸Ä±ä£¡ËùÒÔÎÞÂÛ±»¹Ò¶àÉÙ´Î ÎÒÒ²²»Î·¾å¡£²»ÏàÐÅÎÒµÄÈËÎÒÒ²²»Ð¼ÓÚÈ¥ÌÖºÃ£¬Ô¸ÒâÖªµÀÊµÇéµÄÈË£¬»¶Ó­È¥921Ð¡×éÎ§¹Û±çÂÛ¡ª¡ª¾ÍÔÚÊ×Ò³¹Ò×ÅÄØ£¡
1901	['2020-11-28 05:24:14']	½ã½ã£¬ÕâÒ²ÊÇÒ»¸öÒÑ»éÅ®ÐÔ¶ÔÅ®ÐÔÈ¨ÒæµÄ¹Ûµã£¬Äú¿´¿´ºÍÄúÓÐÉ¶²»Í¬£¬ÎªÊ²Ã´ËýµÄÌû×ÓÓÐÄÇÃ´¶àÅ®ÐÔÈÏÍ¬£¬ÎªÊ²Ã´»áÓÐÈË×·×ÅÄú¾Ñ£¿Äú¿ªÐÄ¾ÍºÃ£¬´Ó½ñÍùºó°³¶ÔÄúµÄÒ»ÇÐ¹Ûµã¶¼±íÊ¾×ðÖØ¡£https://www.douban.com/doubanapp/dispatch?uri=/group/topic/202700561&amp;dt_dapp=1
¾²ÔÆÒôÀÖ	['2020-11-28 07:15:15']	ÎªÊ²Ã´ÄÇ¸öÅ®ÉúÃ»ÓÐ±»xsr£¬¶øÊÇÕâ¸öÅ®Éú±»xsr£¿Ò»¶¨ÊÇÕâ¸öÅ®ÉúÓÐÎÊÌâ£¬¶ÔÂð£¿¡­¡­ÄãÒ²¿ªÐÄ¾ÍºÃ¡£
1901	['2020-11-28 08:50:39']	Å¶£¬ls£¬Ìýµ½À´×Ô»éÅ®²»Í¬µÄÉùÒôÍÆ¼ö¸øÄã¶øÒÑ£¬ºÎ±ØÍµ»»¸ÅÄî£¬¸ø°³¿ÛÃ±×Ó£¿ºÃ°É£¬Ëæ±ã¿©£¬×ðÖØ£¡
(*¡ä?£à*)	['2020-11-28 11:18:32']	¹þ¹þ¹þ¹þ¹þ¹þwoc£¬"ÎÒºÍÎÒÆÅÆÅÒ»Æð×¡£¬ÎÒÆÅÆÅÔ¸Òâ´øº¢×Ó£¬Õ¦µÎ£¿ÄãÏÛÄ½£¿"
½­ºþÆ­×Ó	['2020-11-28 13:58:23']	´ø×ÅÀÏ¹«À´ÏòÅ®ÈËÒª·¹
¶¹ÓÑ22	"['Â¥Ö÷', '2020-12-02 17:19:44']"	Ì«²»ÈÝÒ×ÁË?
·È»È¥ÐÐ	['2020-12-02 17:36:08']	dd
Ä§¹íÖÐµÄÌìÊ¹	['2020-12-02 17:39:01']	ÕæµÄºÃÏë°ÑËûÆ±³ö×éÈ¥£¬ËûºÜ´ó¿ÉÄÜ²»ÊÇÅ®µÄ£¬°ç»éÅ®¸ãË¼Ïë¸¯Ê´ÄØ
°²Ö®	['2020-12-02 17:46:03']	¿´¼ûÕâÖÖÌìÌìÍÚ¿ÕÐÄË¼Íù×Ô¼ºÐ´µÄÄÇ¶Ñ¹Ä´µ»éÓý?Ò»°ãµÄÎÄÕÂÉÏµñÅ®È¨»¨±ßµÄ¶þ¹í×Ó¾Í·³ÈË¡£?²»Ëµ¶ÁÆäËûÅ®È¨Öø×÷£¬µ«·²¶ÁµãÂí¶÷¶¼²»»áºÃÒâË¼³öÀ´ËµÄÇÐ©Æ¨»°¡£ÌìÌì¸éÄÇ¶ùÐ´¾«·ÖÐ¡ÎÄÕÂ£¬¸ãÅ®È¨ÈçÍ¬´«Å®µÂ½ÌµÄ»éÅ®£¬ÎÒÕæ¾ÍÖ»¼ûµ½ÕâÃ´Ò»¸ö¡£
ÐÔ±ð¶ÔÁ¢±³ºóµÄÍÆÊÖ£¿		
±Ï¼õË÷	['2020-11-26 09:05:38']	"¿´ÁËÕâ¸ölzµÄÌû×Ó£¬ÒòÎªÎÒ±¾ÈËÕæµÄÉÏÍøÊ±¼ä¹ý³¤...£¨ÈÕ¾ùÆÁÄ»Ê¹ÓÃÊ±¼ä11¸ö°ëÐ¡Ê±£©£¬»¹Í¦¹Ø×¢¸÷ÀàÉç½»Èí¼þËã·¨¶ÔÈËµÄÓ°ÏìµÄ¡£lzÌùÀïµÄ¶«Î÷²»ÄÜËµÃ»µÀÀí£¬µ«ÕæµÄÏ´²»³ÉÊÇÄ¿Ç°ÐÔ±ð¶ÔÁ¢Ã¬¶Ü¹ý¼¤µÄÔ­Òò¡£ÎÒÔÚÄÇ±ßÆÀÂÛÁËºÃÏñÒªÉóºËÃ»·¢³öÈ¥£¬¸É´à×Ô¼º¿ªÌù°É¡£
985·ÏÎïÒý½ø¼Æ»®111710¸öfive
ÐÔ±ð¶ÔÁ¢±³ºóµÄÍÆÊÖ
×Ü¸Ð¾õ±³ºóÓÐÍÆÊÖÔÚÍùÕâ·½ÃæÍÆ£¬·ÖÁÑºÍ¶ÔÁ¢µÄ¸Ð¾õÔ½À´Ô½Ã÷ÏÔ ÔÚ¡¶[´ó¼Ò..."
848	['2020-11-26 09:10:17']	ºÇºÇ£¬ÄÇ996¡¢¾ÍÒµÎÊÌâ¡¢¾­¼ÃÏÂÐÐ¡¢ÀÍ×ÊÃ¬¶Ü¡¢Àë»éÂÊÉÏÉý¡¢ÉúÓýÂÊÏÂ½µ¡¢ÀÏÁä»¯È«¶¼¿ÉÒÔÍÆÍÑ¸øËã·¨?
Ð¡Ð¡	['2020-11-26 09:12:46']	ºÇºÇ ÄÇÄÐµÄÎªÊ²Ã´Ã»ÓÐ¿ØËß¹ýÉç»á²»¹«
Ð¡Ð¡	['2020-11-26 09:13:22']	Ö»ÄÜËµÉç»áÑ¹Á¦Ì«´ó£¬Å®ÈË¿ªÊ¼·´Ë¼ÁË
cgn	['2020-11-26 09:14:54']	¾ÍÏñÄÇ¸öÌûÏÂÃæµÄÆÀÂÛËµµÄ£¬Ã»ÓÐÊÂÊµÔ­ÒòµÄ»°ÍÆÊÖÏëÍÆÒ²ÍÆ²»ÆðÀ´¡£»¥ÁªÍøÊÇ°ÑË«ÈÐ½££¬ÓÐÊ±ºòÒ²Ö»ÊÇÈÃÈËÃÇ¸ü¿ìµÄ¿´µ½ÁËÊÂÊµ¡£
±Ï¼õË÷	"['Â¥Ö÷', '2020-11-26 09:19:58']"	¾ÍÊÇÕâ¸öµÀÀí£¬ÄÇ¸ölzÓÃÒ»Ð©Êý¾ÝºÍÀíÂÛÖ¤Ã÷ÄÐÅ®¶ÔÁ¢¼«¶Ë»¯ÊÇËã·¨ÈÃÎÒÃÇ¿´¼ûÎÒÃÇÏë¿´¼ûµÄ£¬µ«ÊÂÊµÊÇË­Ïë¿´µ½Å®µÄÇóÖ°²»Ë³ÔÚ¼Ò±»É±Î´³ÉÄê±»Ç¿¼éÇ¿¼é·¸ÅÐÁ½Äê°ë£¿ÕâÐ©ÊÂÇé·¢ÉúÁË£¬ÒªÎÒÃÇ¼Ù×°¿´²»µ½£¬²»ÆÀÂÛ²»×ª·¢²»·¢Éù£¬È»ºóÈÃÄÐÈËÃÇÓöµ½Ò»¸ö±»Îó»áµÄÊÂ¼þ¶ÔÅ®µ±ÊÂÈËÈËÈâÍø±©ÎêÈèÐÔÂþ»­¶¤ÔÚ³ÜÈèÖùÉÏ£¬Õâ²»ÊÇ½¨ÒéÎÒÃÇÀíÐÔ£¬ÊÇÓÖÏë½èÅ®ÈËµÄ¸ßµÀµÂ±ê×¼¶Â×¡ÎÒÃÇµÄ×ì°¡¡­¡­
cgn	['2020-11-26 09:23:49']	ÊÇµÄ£¬ºÜ¶àÀíÖÐ¿Í¿´ËÆÀíÐÔ·ÖÎöÊµÔòÒ²ÊÇÕ¾ÔÚ×Ô¼º½Ç¶È°µ´Á´Á¼Ð´øË½»õÒ²Í¦ÌÖÑáµÄ£¬ÐÒºÃ½ãÃÃÃÇ¶¼ÐÄÃ÷ÑÛÁÁ²»ÉÏËûµÄµ±¦×(£à?¡ä)¦×
Stella	['2020-11-26 09:26:37']	¹¤¾ß¼ÓËÙÁËÒ»¸ö±ØÈ»¹ý³Ì²»ÊÇ¹¤¾ßµÄ´í
·¿×Ó³ÙÔçÒªËú	['2020-11-26 09:31:07']	"²»Ì¸ºÃ»µ£¬Å®ÐÔµÄÐÔ¸ñ¸ü°üÈÝºÍÈÌÄÍ£¬µ±¾­¼Ã»·¾³ÉÏÐÐµÄÊ±ºò£¬ËäÈ»Ò²ÔÚÔâÊÜ²»¹«£¬µ«»á¸ü¶àµÄ°Ñ¹Ø×¢µã·ÅÔÚÐÔ±ðÎÊÌâÖ®Íâ¡£
Å®ÐÔ±»ÆÈº¦ÊÇÔÚÈËÀàÀúÊ·ÉÏ³¤¾Ã´æÔÚµÄÎÊÌâ£¬Ä¿Ç°µÄ¾­¼ÃÎ£»úÊÇ¶ÌÆÚµ¼»ðË÷£¬ÍøÂçÊÇ¼Ó¾ç»ðÑæÈ¼ÉÕËÙ¶ÈºÍÓ°Ïì·¶Î§µÄ·ç¡£
µ±×ÔÉíÈ¨Òæ±»ÇÖº¦Ê±£¬Ã¿Ò»¸öÈË¶¼»áÊÇÅ®È¨Õ½Ê¿¡£Óë´Ë¶ÔÁ¢µÄ£¬ÄÇÐ©Ò»Ö±¶¼ÖÂÁ¦ÓÚÓÃ×ÔÉíÐÐ¶¯À´¸Ä±äÅ®ÐÔÉú»î×´Ì¬µÄÅ®ÐÔ£¬ÊÇ×îÖµµÃ×ð¾´µÄ£¬ËýÃÇ²»Ö»ÊÇÎªÁË×Ô¼º£¬¸üÊÇÎªÁËÒ»¸öÐÔ±ðÈºÌå¡£±ÈÈçÕÅ¹ðÃ·Ð£³¤¡£"
848	['2020-11-26 09:31:08']	"ÁíÍâÕâ¸öÂ¥Ö÷°ÑÓÃ»§Ö±½Óµ±³ÉÉµ×ÓÁË¡£Êµ¼ÊÉÏÏÖÔÚµÄËã·¨ÍÆ¼ö£¬ÓÐÄÇÃ´Ç¿´óÂð£¿ÌÔ±¦¿ÉÒÔ×¼È·µØ²Âµ½ÄãÏÖÔÚÏëÂòµÄ¶«Î÷Âð£¿°Ù¶È¿ÉÒÔÁ¢Âí¸ø³öÄãÏëÒªËÑË÷µÄÎÄÏ×Âð£¿Í·ÌõºÍ¶¶Òô£¬±¾ÊÀ¼ÍÐÂÇàÄê²»ÓÃ¡£¶¹°êµÄËã·¨ÄÜ¹»¸øÄãÍÆ¼ö×îÐÂÄãÏë¿´µÄÒ»±¾ÊéÂð£¿
Ã»ÓÐ½øÈë»¥ÁªÍøÐÐÒµµÄÈË×Ü¶ÔËã·¨ÓÐÒ»ÖÖ³ç°Ý£¬µ«Êµ¼ÊÉÏ½øÈëÖ®ºóÄã¾Í»á·¢ÏÖ£ºÓÃ»§¶¼ÐÄË¼ÊÇ×î¸´ÔÓ¡¢×îÄÑ²ÂµÄ¡£°ÑÓÃ»§µ±Éµ×Ó¡¢¸ß°ÁµØÇáÊÓÓÃ»§µÄÆóÒµ¡¢×îÖÕ»á±»ÓÃ»§Å×Æú¡£"
¾©¼«ÕæÀÏÆÅ~	['2020-11-26 09:55:05']	ÏÖÊµÉú»îÖÐ¿ÉÐèÒª¿¼ÂÇ¸ü¶à£¬¿Ï¶¨²»»áÏñÍøÉÏÕâÃ´³åÍ»¼¤ÁÒ¡£×òÌìÉÏ¶þÍâÑ¡ÐÞ¿Î£¬ÀÏÊ¦»¹¿ªÍæÐ¦Ëµ±ðºÍÅ®ÈË½²µÀÀí£¬ÎÒÖªµÀËûÖ»ÊÇ¿ªÍæÐ¦£¬¿ÉÊÇÕæµÄºÃÌÖÑá¡£Ö»ÄÜËµÏÖÊµÉú»îÖÐ£¬Å®ÐÔ¶¼ÔÚÄ¬Ä¬ÈÌÊÜ¡£
½­ºþÆ­×Ó	['2020-11-26 10:02:53']	ÄÑµÀ²»ÊÇÒòÎªÅ®ÐÔÄÜÉÏÍø²¢·¢ÉùµÄÖ»Õ¼Ò»Ð¡²¿·ÖÂð£¿»¥ÁªÍø¼ÓËÙÁËÐÅÏ¢µÄÁ÷¶¯ËùÒÔ¿´ÆðÀ´Ã¿Ìì¶¼ÔÚ³³£¬µ«ÏÖÊµÉú»îÖÐÊÇ´óÁ¿²»¸Ò·´¿¹ÉõÖÁ²»ÖªµÀÒª·´¿¹µÄÅ®ÈË£¬Ã»ÈË·´¿¹µ±È»²»»áÓÐÄÐÅ®¶ÔÁ¢¡£
´óµÁËÂÖ¥Ê¿	['2020-11-26 10:08:26']	×éÀïµÄ½ãÃÃ¶¼ºÃ»áËµ»°¹þ¹þ¹þ¹þ¸ßÔÞÒ»×Ö²»²îµØËµ³öÎÒµÄÏë·¨£¡
Echo	['2020-11-26 10:10:28']	"ÔõÃ´ËµÄØ...ÏÖÊµÉú»îÖÐ»ù±¾ÉÏ¶¼ÊÇ»°²»Í¶»ú°ë¾ä¶à...ºÍÄÐÍ¬ÊÂ£¨¹ØÏµºÜºÃ£©±í´ïÁËÄ¿Ç°µÄÀ§¾³ºÍÔ­Éú¼ÒÍ¥´øÀ´µÄÍ´¿à£¬¶Ô·½¾õµÃÎÒÖ»ÊÇÐ¡º¢×ÓÆø...ÂíÉÏÃ÷°×ÁË¾Í²»ÔÙÁÄÀàËÆµÄÊÂÇéÁË¡£¡£¡£
ÕâÖÖÊÂÇéÆäÊµºÍÎÒºÍhk¡¢¹úÍâµÄÍ¬Ñ§Í¬ÊÂÒ»Ñù£¬²»»áÈ¥ÁÄzz£¬ÏÂÒâÊ¶»Ø±Ü£¬ÒòÎªÖªµÀÓÀÔ¶¶¼ÊÇ²»Ò»ÑùµÄÒâ¼û£¬ÒÔ¼°»á´øÀ´Èý¹ÛµÄ³å»÷£¬´ó¼ÒµÍÍ·²»¼ûÌ§Í·¼û£¬Ì«ÞÏÞÎÁË²»ºÃ...
µ«ÊÇÎÒºÍÅ®Í¬ÊÂ»áÁÄ£¬»ù±¾ÉÏÅ®ÉúµÄÏë·¨¶¼ÊÇÒ»ÖÂµÄ....
Ëã·¨²¢²»ÊÇ°ÑÃ¬¶Ü¼ÓÉî£¬¶øÊÇÈÃÏ²»¶¿´ÕâÀàµÄÈËÈ¥¿´£¬²»Ï²»¶¹Ø×¢µÄ×ÔÈ»¾Í²»»á¿´ÁË...µ«ÊÇÎÊÌâ²»ÊÇÒòÎª³ÊÏÖ¶ø³öÏÖµÄ£¬¶øÊÇÒòÎªÎÊÌâ´æÔÚ¶ø³ÊÏÖ..."
?	['2020-11-26 13:33:20']	ÕâÆªÎÄÕÂ¸øÎÒµÄ¸Ð¾õ¾ÍÏñÊÇÔÚÌÖÂÛÎÒÃ»ÓÐÂíÔÆÓÐÇ®ÆäÖÐÒ»¸öÔ­ÒòÊÇÒòÎªÎÒÃ»ÓÐ½ÚÔ¼Ë®µç·ÑÒ»Ñù¡£
undefined	['2020-12-02 17:38:07']	ÎÒµ¹ÊÇ¾õµÃ£¬¶ÔÁ¢µÄÔ­ÒòÊÇ¾­ÀíË¥ÍË£¬xdzÉú»î²»Ë³¸ü¼ÓÑ¹ÆÈÈõÕß¼¤»¯ÁËÃ¬¶Ü
ÕÐÆ¸´øÐÔ±ðÆçÊÓ½«·£¿î		
½­ºþÆ­×Ó	['2020-11-29 10:40:28']	ËäÈ»Ö»ÊÇ±íÃæÉÏµÄ¹æ¶¨£¬°µ´Á´ÁµÄÆçÊÓ¿Ï¶¨»¹»áÓÐ£¬µ«ÊÇÒ²Ëã½ø²½ÁË£¬²»»áÄÇÃ´Ã÷Ä¿ÕÅµ¨ÁË¡£ÁíÍâ£¬ÕâÊÇÈË´ó±í¾öÍ¨¹ýµÄ£¬Å®Í¬°û»¹ÊÇÐèÒª¶à¶àÏòÕâÐ©×éÖ¯¿¿Â£¡£
Ð¡¹Ãni	['2020-11-29 10:41:46']	ËµÃ÷ÎÒÃÇ»ý¼«´òÈ­ÓÐÐ§¹û¡£
áû×Ó	['2020-11-29 10:47:55']	xdz×ÜËµÍøÉÏ´òÈ­Ã»ÓÃ£¬ËùÒÔ½ãÃÃÃÇ¿´Ã÷°×ÁË£¬ÄÐÈË²»ÈÃ×öÊ²Ã´ËµÊ²Ã´Ã»ÓÃËµÊ²Ã´ÓÐ´íÎÒÃÇ×ö¾Í¶ÔÁË
tippi	['2020-11-29 10:51:50']	¶¥¶¥
Ä§¹íÖÐµÄÌìÊ¹	['2020-11-29 10:52:49']	dd
ÃîÃî×Ó	['2020-11-29 10:53:50']	dd
Ð¡¶¹¿û	['2020-11-29 11:04:55']	ºÜ°ô£¡£¡ºþ±±ÊÇ±¾ÉíºÜÄÑÁô×¡ÈË²Å£¬ÕâÑù¼ÈÔö¼ÓÁËÅ®ÐÔ¾ÍÒµ¶øÇÒÒ²Í¬Ê±ÁôÏÂÁË¸ü¶àÈË²Å¡£Ï£ÍûÄÜÖªµÀ·£¿îÁ¦¶ÈÊÇ¶àÉÙ
M¼ÇÔÚÌÓ°åÉÕ±¤	['2020-11-29 11:05:06']	dd ËäÈ»ÐÔ±ðÆçÊÓÓÉÃ÷×ª°µµ«ÊÇÓÐÕâ¸ö¹æ¶¨×Ü±ÈÃ»ÓÐÇ¿
IdahoSquirrel	['2020-11-29 11:05:37']	ddddd
½­ºþÆ­×Ó	['2020-11-29 11:07:51']	Ï£ÍûÎÒÃÇÕâ¶ùÒ²Ñ§Ñ§£¡
½­ºþÆ­×Ó	"['Â¥Ö÷', '2020-11-29 11:08:05']"	¾Ü²»¸ÄÕýµÄ»°·£¿î1ÍòÔªÒÔÉÏ5ÍòÔªÒÔÏÂ£¬²»¶à£¬µ«Ò²Ëã¸öÐ¡Ð¡µÄ¾¯¸æ°É?
½­ºþÆ­×Ó	"['Â¥Ö÷', '2020-11-29 11:09:25']"	àÅàÅ£¬ËäÈ»¿Ï¶¨»¹»áÓÐÆçÊÓ£¬µ«ÆðÂë²»¸Ò°Úµ½Ã÷ÃæÉÏÁË
½­ºþÆ­×Ó	"['Â¥Ö÷', '2020-11-29 11:09:50']"	¶Ô£¡ÕâÊÇµÚÒ»²½£¬Ï£ÍûÒÔºóÔ½À´Ô½ºÃ
½­ºþÆ­×Ó	"['Â¥Ö÷', '2020-11-29 11:11:56']"	Ã»´íÁË£¬ÏÖÔÚ¿´À´µÄÈ·Èç´Ë
ÒÑ×¢Ïú	['2020-11-29 11:23:08']	dd£¡
again	['2020-11-29 11:49:21']	ÓÐÓÃÂðÑ¡µ÷Éú²»ÊÇ»¹ÉèÖÃÄÐÅ®±È
ÑÕ³õ	['2020-11-29 11:52:08']	d£¡ÎÒÃÇÊÇÄÜ¶¥ÌìÁ¢µØµÄÅ®ÈË
Î¼ÑôÎ¼Ñô	['2020-11-29 12:01:45']	Ï£Íûzf²¿ÃÅÕÐ¹«ÎñÔ±µÄÊ±ºòÒ²ÄÜÒªµãÁ³
paperseven	['2020-11-29 12:42:10']	¹«ÎñÔ±¿¼ÊÔÏÈ³öÀ´×ßÁ½²½
Ò°±¦	['2020-11-29 12:54:28']	Ï£ÍûÈ«¹úÊµÐÐ
Ä§¹íÖÐµÄÌìÊ¹	['2020-11-29 12:57:52']	ÎÒÃÇ´òÈ­´ò³öÐ§¹ûÁË£¬È»¶øµÐÈËºÜ½Æ»«£¬ÓÖÏë³öÕâÐ©ËðÕÐhttps://m.weibo.cn/5327831786/4576558460705166
½­ºþÆ­×Ó	"['Â¥Ö÷', '2020-11-29 13:18:07']"	ÀÛÁËÀÛÁË£¬¾ÍÕâÃ´º¦ÅÂÓÅÐãµÄÅ®ÐÔÂð
³¶¹ÖÐ¡Ã÷	['2020-11-29 15:33:26']	¹¦²»ÌÆ¾è£¬½ø²½Ò»µãÊÇÒ»µã¡£
Ò»ÓÜ	['2020-11-29 16:20:57']	ÎÒ¸Õ¸Õ¿´ÁËÒ»ÏÂºþÄÏÑ¡µ÷µÄÄÇÆªÍÆÎÄ ÒÑ¾­ÒõÇÄÇÄµÄ°ÑÄÐÉú±ÈÀý°Ù·ÖÖ®ÁùÊ®ÒÔÉÏ¸øÉ¾µôÁË£¡ËäÈ»¿ÉÄÜÊµ²ÙÖÐ»¹ÊÇ»á²»³ÉÎÄµÄÓÅÏÈÒªÄÐÐÔ£¬µ«ÊÇÖÁÉÙËûÃÇÃ÷ÃæÉÏ²»ÄÜÕâÑùÐÔ±ðÆçÊÓÁË£¬´òÈ­ÊÇÓÐÓÃµÄ£¬Ï£Íû³°·í´òÈ­µÄxdzºÍ¹«Ö÷ÃÇÄÜ¿´¿´
Ruby	['2020-11-30 01:31:21']	ÎÒÓÐÒ»¸öµ£ÐÄ.....Ã÷ÃæÉÏµÄÆçÊÓ±»¶ôÖÆÁË£¬»á²»»á×ª¶øÏòÏÂ±ä³ÉÇ±¹æÔòÄØ£¿?¡°ÒÔÎª×Ô¼º·ûºÏÌõ¼þµ«ÆäÊµÒ»¿ªÊ¼¾ÍÃ»ÓÐ»ú»á¡±ÕâÖÖÊÂ£¬»á·¢ÉúÂð£¿
Cosette	['2020-11-30 04:21:18']	good¡£girls fight
Cosette	['2020-11-30 04:22:23']	Ò»²½Ò»²½À´°É£¬×Ü²»ÄÜÒ»¿Ú³Ô³É¸öÅÖ×Ó£¬ÏëÒªÍêÈ«Ïû³ý¾ÍÒµÐÔ±ðÆçÊÓÐèÒªÎÒÃÇÃ¿¸öÅ®µÄ·Ç³£·Ç³£·Ç³£Å¬Á¦¹¤×÷£¬²»½öÔÚ×Ô¼ºµÄ¸ÚÎ»·¢¹â·¢ÈÈ£¬¸üÒª»ý¼«²ÎÓë´ËÀàÊÂÏîÑ½
·ÙÇÙÖóº×	['2020-11-30 09:38:53']	¿¿£¬ÄÇÎÒÃÇÑ§Ð£»¹ÕûÌì·¢Ö»ÒªÄÐÐÔµÄÕÐÆ¸
???????	['2020-11-30 14:21:12']	²»´í²»´í
Ìì°×Ê±¼äÅ¸	['2020-12-02 15:11:52']	»¹ÊÇÓÐÓÃµÄ
³¬Ï²»¶¶¹°ê	['2020-12-02 17:27:48']	Æ¯ÁÁ£¡
·È»È¥ÐÐ	['2020-12-02 17:28:24']	´òÈ­ÓÐÓÃ£¬ÍûÖÜÖª£º£©
·ÇÊ¦·¶ÉúÉÏ°¶¼ÒÏçÏØ³ÇµÄ½ÌÕÐÌáÇ°Åú		
Ð¡¼§	['2020-12-02 11:14:08']	"10ÔÂ×óÓÒÇïÕÐ²»Ë³£¬Å¼È»¿´µ½Ò»Ëù¼ÒÏçÐÂ½¨Ãñ°ìµÄÕÐÆ¸ÐÅÏ¢£¬ÄêÐ½20Íò£¡ÇÒË«Ò»Á÷Ó¦½ì±ÏÒµÉú¿ÉÒÔÈëÖ°ºóÔÙ¿¼½Ì×Ê¡£¶øÇÒ»¹ÊÊÓÃÈË²ÅÒý½øÕþ²ß£¬Ë«Ò»Á÷±¾¿ÆÉú½ÌÓý²¹ÌùºÍ×¡·¿²¹ÌùÒ»¹²ÄÜÄÃ10w×óÓÒ¡£
¿´ÁËÖ®ºó·Ç³£ÐÄ¶¯£¬¿ªÊ¼ÈÏÕæ¿¼ÂÇµ±ÀÏÊ¦ÕâÌõÂ·¡£ËæºóÓÖ¿´µ½¼ÒÏç½ÌÊ¦±àÌáÇ°Åú£¬¾ÍÏÈÍ¶ÁËÓÐ±àÖÆµÄÕâ¸öÊÔÊÔ¡£ÔÚÊÕ¼¯ÐÅÏ¢µÄ¹ý³ÌÖÐ£¬·¢ÏÖÓ¢ÓïÀÏÊ¦ºÃÏñºÜ¾í£¬ÓïÎÄ¶Ô·Ç×¨ÒµÓÑºÃÒ»Ð©¡£¾ÍÑ¡ÔñÁË³õÖÐÓïÎÄ¡££¨³õÖÐÓïÎÄÖ»ÕÐ3¸ö£¬Ð¡Ñ§ÓïÎÄÕÐ20¶à¸ö£¬ÎÒÒ²²»ÖªµÀ×Ô¼ºÔõÃ´ÏëµÄ£©
»Ø¼Ò±¸¿¼£¬ÍêÈ«Ã»ÓÐÐ§ÂÊ£¬Ò»ËúºýÍ¿¡£×îºó¾ÍÏ¡ÀïºýÍ¿µØ×ßÉÏ½²Ì¨ÊÔ½²£¬½á¹û×ÔÈ»ÊÇÊ§°Ü¡£
ÂäÄ¯µØ»Øµ½Ñ§Ð£ºó£¬·¢ÏÖÑ§Ð£×éÖ¯µÄ½ÌÓýÀà×¨³¡ÕÐÆ¸»áÓÐÎÒ¸ßÖÐÄ¸Ð££¬Ð£³¤À´ÁË£¬¾ÍÈ¥ÕÒËûÁÄÌì¡£µÃÖªÏÂÖÜÏØ½ÌÓý¾ÖÓÐÒ»³¡¸°ZÐ£µÄ×¨³¡ÕÐÆ¸¡£ÓÚÊÇ¿ªÊ¼×¼±¸Õâ³¡ÕÐÆ¸»á¡£±ÈÉÏ´Î¸ü³ä·ÖÒ»µãÁË£¬¿´ÁË¼¸½Ú¹«¿ª¿Î£¬´òÁË¼¸ÆªÖð×Ö¸å£¬µ«ÐÄÀï»¹ÊÇÍ¦Ã»µ×µÄ¡£
µ½ÁËZÐ££¬Ò²ºÜ²¨ÕÛ£¬ÎÒÕâ¸öÉµ×ÓÖ»´øÁËÒ»ÕÅ¼òÀú¡£ÒòÎªÖ®Ç°ÏØÀïÃæÊÔÄÇ³¡ÊÇÍøÉÏ±¨Ãû£¬Ö±½ÓÍ¨ÖªÊÔ½²¡£ËùÒÔÎÒÃ»Ïëµ½Õâ´ÎÊÇÏÈºÍÈô¸ÉÐ£³¤ÃæÌ¸£¬ÈËÉúµØ²»Êì£¬ÕÒ¸´Ó¡µêÕÒÁË°ëÌì£¬¸´Ó¡ÖÊÁ¿»¹Ôô²î¡£ºÍ¼¸¸öÐ£³¤1v1ÃæÌ¸Ö®ºó£¬¸ÐÊÜµ½ÓÐÐ©Ð£³¤±È½ÏÂúÒâÎÒµÄ¸ß¿¼³É¼¨£¬ÓÐÐ©±È½Ï½éÒâÎÒÃ»ÓÐÊµÏ°¾­Ñé¡££¨ÕâÀïÌáÐÑ½ãÃÃÃÇ£¡ÓÐÊ±ºòÓÃÈËµ¥Î»²»ÒªÄãÎ´±ØÊÇÄã²»¹»ÓÅÐã£¬¿ÉÄÜÖ»ÊÇÓëËûÃÇÕÐÈËµÄÆÚÍûÔÝÊ±²»·û¡£²»Òª·ñ¶¨×Ô¼º£¡£©ÎÒµÄ×ÔÎÒ½éÉÜÒ²´ÓµÚÒ»¸öÃæÌ¸µÄÖ§Ö§ÎáÎá£¬µ½×îºó¸ù¾ÝÇ°Ãæ·´À¡×öÁËµ÷Õû£¬Ô½À´Ô½Ë³ÁïºÍÓÐÕë¶ÔÐÔ¡£½¨Òé½ãÃÃÃÇ²Î¼ÓÕÐÆ¸»á»¹ÊÇÌáÇ°Ä¥Ò»ÏÂ×ÔÎÒ½éÉÜ¹þ¡£
ÔÚÕÐÆ¸»á»áÉÏÓöµ½ÁË¸ßÖÐÀÏÊ¦£¬ºÍÎÒÁÄÁËºÜ¶à£¬»¹¹ÄÀøÎÒÈ¥½ÌÓý¾ÖÄÇ¼ä½ÌÊÒÖ±½ÓÌ¸¡£¸ÐÐ»Ëû£¬Èç¹ûÃ»ÓÐËûÔÚ£¬ÎÒÊÇ²»¸Ò½øµÄ¡£
¾ÍÕâÑùÃæÌ¸ÄÇÌìºÝºÝµØË¢ÁËÒ»·¢´æÔÚ¸Ð¡£µ«ÊÇÕýÒòÈç´Ë£¬±¾À´µÄÏë·¨ÊÇÊÔÒ»ÊÔ£¬²»ÐÐ¾ÍËãÁË¡£Í»È»±äµÃµÃÊ§ÐÄºÜÖØ¡£×Ü¾õ×Å£¬Èç¹ûÕâ¶¼Ê§°ÜÒ²Ì«¶ªÁ³ÁË£¬ÎÒ¸ßÖÐÀÏÊ¦Æñ²»ÊÇ°×¿äÁËÎÒÄÇÃ´Ð©¾ä¡£»Øµ½¾Æµê£¬Ò»¸öÈË¹ÂÁãÁãµÄ¡£ÕâÀïÓÖÒªËµÁË£¬ÎÒ¾Æµê¶¨µÃºÜÊ§°Ü£¬ºÜÄÑ´òµ½³µ£¬Ö»ÄÜ²½ÐÐ20¼¸·ÖÖÓÈ¥ÃæÊÔµÄµØ·½¡£×ÜÖ®¸÷ÖÖÒòËØ¶¼ÈÃÎÒÇéÐ÷±ÀÀ££¬¸øÂèÂè´òµç»°¿Þ¿Þ£¬Ëµ¾õµÃÎÒ²»ÐÐÁË£¬ÎÒ×¼±¸²»ºÃ¡£
ÆÚ¼äË¢Î¢²©£¬¿´µ½¸ßÖÐÍ¬Ñ§Ò²À´²Î¼ÓÁËÕâ´ÎÕÐÆ¸£¬µ«ºÜÒÅº¶Ã»ÓÐ½øÃæÊÔ¡£¾ÍÈ¥ÁªÏµËý¡£ÎÒÈ¥ÁËËý×¡µÄ¾ÆµêÕÒËý£¬Ëý³¬¼¶ÈÈÇé£¬½èÎÒ¿Î±¾£¬»¹¸øÎÒÊ¾·¶ÁËÒ»Æª¿ÎÎÄµÄÊÔ½²£¨ËýÊÇÊ¦·¶Éú£©£¬Ã»Ïëµ½µÚ¶þÌìÊÔ½²µÄÌâÄ¿¾ÍÊÇÄÇÆª¿ÎÎÄ?È»ºóÎÒ¾ÍË³Àû¹ý¹ØÁË£¡
Õâ´Î³É¹¦£¬ÔËÆø³É·ÖÕ¼ºÜ´ó£¬È´Ò²Àë²»¿ªÎÒË¼ÏëÉÏµÄ»ý¼«½øÈ¡¡£Â¥Ö÷ÊÇ¸öÉç¿Ö£¬ºÜ¶àÊ±ºò²¢²»ÄÜ×ÔÈçºÍÈË½»Á÷£¬ÓÈÆäÊÇÏòÉÏ¡£Õâ¸ö¹ÊÊÂÀï£¬Ö÷¶¯È¥ºÍ¸ßÖÐÐ£³¤ÁÄÌì£¬ºÍ¸ßÖÐÀÏÊ¦´î»°£¬ºÍºÜ¾ÃÃ»ÁªÏµµÄ¸ßÖÐÍ¬Ñ§ÁªÏµ£¬¶¼ÊÇÒÔÇ°µÄÎÒ×ö²»³öÀ´µÄÊÂ¡£¿ÉÄÜÇóÖ°¹ý³ÌÕæµÄ¸Ä±äÁËÎÒºÜ¶à£¬»ú»áÒª×Ô¼ºÕùÈ¡£¬²»ÒªÒòÎªÒ»Ê±¿´²»µ½½á¹û¾ÍÊ²Ã´²»×ö£¬Äã½½µÄÃ¿Ò»µÎË®¶¼»áÓ°Ïì×îºóµÄ¹ûÊµ¡£ÎÒÊÇÕâÃ´ÏëµÄ¡£·Ï»°ÓÐµã¶à£¬ÓïÑÔ×éÖ¯ÄÜÁ¦Ò²²»ÐÐ£¬Èç¹ûÄÜ¸ø½ãÃÃÃÇ´øÀ´Ò»µã°ïÖú¾Í²»Ê¤¸Ð¼¤ÁË¡£¹²Ãã¡£"
IdahoSquirrel	['2020-12-02 12:37:20']	dd
Ê÷Ý®²»ºÃ³Ô	['2020-12-02 13:37:54']	dd
Byeloom	['2020-12-02 17:12:12']	ÍÛÂ¥Ö÷Õæ°ô£¬ÎÒÒªÏòÄãÑ§Ï°ÓÂ¸ÒÒ»µã£¡
¾²ÔÆÒôÀÖ	['2020-12-02 17:27:33']	¹§Ï²£¬¼ÓÓÍ£¡
´ÓÉç»á½Ç¶È¿´£¬·´»é·´ÓýµÄÖÕµãÊÇÊ²Ã´£¿		
¹û¿Ç»ØÊÕ´¦	['2020-12-01 08:27:36']	"ÓÖÔÚÐÔ±ðÏà¹ØµÄ»°ÌâÆÀÂÛÇø¿´¼ûÄÐµÄÎ£ÑÔËÊÌýÁË¡£ÕÕËûµÄËµ·¨£¬ÄÐÈËÊÇÔÚ¸øÅ®ÐÔµ±Ìá¹©ÀûÒæµÄ¹¤¾ßÈË£¬·´»é·´Óý»áÂÒÁËÉç»á´ÎÐò£¬Å®ÈËÊÇÔÚ×÷ËÀ¡£
×ÔÈ»ÎÒÊÇ²»ÔÞÍ¬²¢»Øí¡ÁË¡£»éÓýÊÇÄ¿Ç°Éç»áÏÂ¶ÔÅ®ÈË×î²»Öµµ±µÄÊÂ¡£²»»é²»Óý²»¹ýÊÇ²»Ïëµ¹Ìù½µµÍÉú»îÖÊÁ¿°ÕÁË¡£
µ«ÎÒÏÖÔÚÒÉ»óÈç¹û·´»é·´Óý³ÉÎªÖ÷Á÷£¬ÈË¿Ú¼õÉÙ£¬ÀÍÁ¦²»×ã£¬ÄÐÅ®Ã¬¶Ü¼ÓÉî£¬µÈµ½ÖÕµã»áÊÇÊ²Ã´½á¾ÖÄØ£¿
ÕâÑù»áÊ¹¹â¹÷¸ü¶àÇ¿¼é°¸¼¤ÔöÂð£¿Éç»á»á¶¯µ´µ½È¥´ÓÍ³ÖÎ²ãÃæÑ¹ÆÈÅ®ÐÔÂð£¿
¡ª¡ª¡ª¡ª
±¾ÎÊÌâ½öÕë¶ÔÓÚ¿Í¹Û×ßÏò£¬ÎÒÖ»Ïë¿´¿´Ò»¸öÏÖÏóÓÐ¿ÉÄÜµ¼ÖÂÊ²Ã´ºó¹û£¬Ò»Ð©¸öÈË»Ø¸´µÄ¡°ÎÒ¸ù±¾²»ÔÚºõÃ¬¶Ü¼ÓÉî¡±ºÍ±¾ÎÊÌâÎÞÖ±½Ó¹ØÁª¡£
¾Ü¾ø¼ÛÖµ¹ÛÊä³ö¡£"
¸¥ÂåÒÀµÂ	['2020-12-01 09:13:02']	·´»é·´ÓýºÜÄÑ³ÉÎªÖ÷Á÷¡£Èç¹ûÊÇÉç»áÑ¹Á¦¡¢Å®ÐÔµØÎ»µÈÔ­Òòµ¼ÖÂµÄ·´»éÓý¡£ÔÚËüÀ©´óµÄ¹ý³ÌÀï£¬¹ú¼Ò¾Í»á×ÅÊÖÖÆ¶¨´ëÊ©Ìá¸ßÉúÓýÂÊÁË¡£Èç¹ûÈËÃÇ¼á³Ö·´»é·´Óý£¬µ¥ÉíÊÕË°×èÈÅÀë»é½ûÖ¹¶éÌ¥µÈÇ¿ÖÆÐÔºÍ³Í·£ÐÔ´ëÊ©ÊÇÄÑÒÔ×èÖ¹£¬»¹»áÒýÆð¸ü´óµÄ·´µ¯¡£µ½ÁËÄÇÖÖµØ²½£¬ÄÐÅ®Í¬²ú¼Ù£¬¾ÍÒµÆçÊÓ£¬¼Ò±©ºÍxsr±£»¤£¬¿ØÖÆ·¿¼ÛºÍÓý¶ù³É±¾µÈÌõÀý²ÅÓÐ¿ÉÄÜ³öÌ¨£¬ÒÔ´ÙÊ¹Ò»²¿·ÖÈË½øÈë»éÓý¡£ÌìÉúµÄ¶ÀÉíÖ÷ÒåÕß±Ï¾¹ÊÇÉÙÊý£¬Èç¹û²»»éÓýÄÜ³ÉÎªÖ÷Á÷£¬ÄÇÖ»ÄÜËµÃ÷»éÓý¶ÔÈËµÄÑ¹ÆÈÒÑ¾­Ïàµ±ÑÏÖØÁË¡£
ÉÏË¾¼¸Ì«	['2020-12-01 09:16:38']	ÈË¹¤ÖÇÄÜÍ³ÖÎÊÀ½ç£¨bushi
ÔçË¯ÍíÆð	['2020-12-01 09:17:37']	·´»é·´Óý²»ÊÇ³ÉÎª¸üºÃµÄ×Ô¼ºÂï£¿ÒÕÊõ¼Ò»ù±¾Ã»ºó´ú£¬ÒòÎª·Á°­´´×÷¡£
»¨ÅèÄÔ´ü	['2020-12-01 09:23:15']	"ºÃµÄ×ßÏòÊÇÕþ¸®ÒÔ¼°Éç»á¹²Í¬³Ðµ£ÉúÓý³É±¾µÄ£¬Ò²»áÈÃÄÐÈË¸Ä±äËûÃÇµÄ""×ÔÐÅ""£¬Éç»áÆ½È¨£¬Å®ÐÔ»éÓýÂÊÒ²»áÉÏÉý°É¡£
Èç¹ûÕþ¸®ÊÇ³Í·£ÐÔ´ëÊ©£¬¾ÍÏñ¼Æ»®ÉúÓý±ØÐëÉú²»È»ÁPÇ®»òÕßÏÞÖÆµ¥ÉíÅ®ÐÔµÄÆäËûÀûÒæ£¬ÄÇÃ´ÊÇÉ±¼¦È¡ÂÑ£¬Ö»»áÔ½À´Ô½²î£¬³ý·Ç¸ãÊ¹Å®µÄ¹ÊÊÂÄÇÒ»Ì×¡­¡­"
Ð¡¹Ãni	['2020-12-01 09:24:43']	ÏÈ·ÅÏÂÊÖ»ú¹Û²ìÒ»ÏÂÖÜÎ§µÄÅ®ÐÔÓÐÄÄÒ»¸öÃ»ÓÐ½øÈë»éÒöµÄ£¿ÎÒÄÌÄÌ60¶àËêµÄÊ±ºò»¹ÓÐÈË¸øËý½éÉÜ¶ÔÏóÁË£¬ÎÒÄÌÄÌÏÖÔÚ°ËÊ®¶à´ò´òÂé½«ÂÃÂÃÓÎ¿ì»îµÃºÜ¡£
¾²ÔÆÒôÀÖ	['2020-12-01 09:26:06']	²»»éÓý£¬ÆäÊµÊÇ¸öÈËÔÚÎªÈËÀà×îÖÕÉúÓý·¢Õ¹ÍùÁ¼ÐÔ·½Ïò×ß¶ø×ö³öµÄ×î¼¤ÁÒµÄ¿¹Õù¡­¡­ÕæµÄ¡­¡­ÕâÊÇÎÒÔÚÅ®È¨Ð¡×éÑ§Ï°Ë¼¿¼ºóµÃ³öµÄ½áÂÛ¡£²»»éÓýµÄÅ®È¨Ö÷ÒåÕß×ö³öµÄËùÓÐÅ¬Á¦£¬Îª»éÓýÅ®ÐÔÕùÈ¡ÁË¸ü´óµÄ¿Õ¼ä¡£ÖÂ¾´¡£
¹û¿Ç»ØÊÕ´¦	"['Â¥Ö÷', '2020-12-01 09:27:05']"	ËùÒÔÕâÊÇÒ»¸öÄ¿Ç°Çé¿öÏÂÏÆÆðµÄÐ¡Ç÷ÊÆ£¬ÊÜÓ°Ïì¼¸ºõÈ«ÊÇÄêÇáÈË£¬¶øÎ´À´Ê®¼¸ÄêÒ²ÊÇÏÖÔÚµÄÄêÇáÈË½«ÒªÓ°ÏìµÄÎ´À´¡£°ÖÂèÒ¯Ò¯ÄÌÄÌÄÇÒ»´ú»¹Ì¸Ê²Ã´·´»é·´Óý£¬ÎÒÃÇµÄ³öÉú²»¾ÍÄÜËµÃ÷ÎÊÌâÂð
¹û¿Ç»ØÊÕ´¦	"['Â¥Ö÷', '2020-12-01 09:30:43']"	Ð»Ð»ÄãµÄ»ØÓ¦£¡ÓÐÆô·¢µ½ÎÒ
¸¥ÂåÒÀµÂ	['2020-12-01 09:31:15']	"²Î¿¼º«¹ú6b4t£¬zf¶¼½û¶éÌ¥ÁË£¬ÕâÒ²ÊÇÎªÁËÌá¸ßÉúÓýÂÊµÄ¼«¶ËÑ¹ÆÈ·½Ê½ÁË°É£¿6b4tÒ²»¹¸ù±¾Ã»´ïµ½Ö÷Á÷£¬Ïà¶ÔÈ«ÌåÅ®ÐÔÖ»ÊÇÐ¡²¿·Ö¡£µ«ÉúÓýÂÊÃ÷ÏÔµÄÏÂµøÒÑ¾­ÈÃº«¹úzf¿ªÊ¼×Å¼±ÁË£¬Ò»Î¶Ñ¹ÆÈÅ®ÐÔÎÞÓÃ£¬¾Í¿ªÊ¼×ÅÊÖ¹ÄÀøÄÐÐÔÐÝÓý¶ù¼Ù£¬Ôö¼Ó¹º·¿ÓÅ»ÝµÈµÈ£¬·´¶Ô»éÓý²»ÊÇÎªÁËµ½´ïÈËÀàÈ«ÌåÃð¾øµÄÄ¿µÄ£¬¶øÊÇÒ»ÖÖ·´¿¹»éÓýÑ¹ÆÈµÄÊÖ¶Î¡£Î£ÑÔËÊÌý°Ñ²»»é²»Óý¸ú·´Éç»á·´ÈËÀà¹Ò¹³µÄ£¬µäÐÍµÄÁ¬·´»éÓýÏëÒªÊ²Ã´¶¼Ã»¸ãÇå³þ¡£
ÁíÍâ£¬Èç¹û·´»éÓýµÄË¼ÏëÄÜ¹»ÆÕ±éÊÜÈÏ¿É£¬ËµÃ÷ÈË¾ùµÄÊÜ½ÌÓýË®Æ½¡¢Ë¼ÏëÏÈ½ø³Ì¶ÈÒÑ¾­Ïàµ±¸ßÁË£¬ÄÐÅ®¶ÔÁ¢Ò²Ïàµ±ÑÏÖØÁË¡£Ã»ÓÐÀÏÆÅ¾ÍÈ¥Ç¿¼éÕâÖÖÌýÆðÀ´ºÜÏñÊÇµÍÖÇÉÌÒ°ÊÞµÄÐÐÎª£¬Èç¹û²»µÃµ½ÑÏÖØµÄ³Í´¦£¬Ö»»á½øÒ»²½À©´óÅ®ÐÔÈºÌåµÄ·ßÅ­ºÍÄÐÅ®¶ÔÁ¢£¬´Ù½ø²»»é²»Óý£¬zf²»¿ÉÄÜ·ÅÈÎÆä×ÔÁ÷¡£
ÕâÐ©ÄÐµÄÐÎÈÝµÄ²»»é²»ÓýµÄ¿Ö²ÀÇ°¾°Àï£¬ÒªÃ´zfÊÇËÀÁË£¬ÒªÃ´zfÊÇnazi£¬ÈËÃñÊÇÖíâ¤¡£º«¹úÕâ¸ö»îÀý×Ó°Ú×Å£¬¶¼ÄÜÊÓ¶ø²»¼û¡£"
¹û¿Ç»ØÊÕ´¦	"['Â¥Ö÷', '2020-12-01 09:31:59']"	Æ½¾ùÉúÓýÄêÁäÒÑ¾­ÔÚÍÆ³ÙÁË£¬Ï£ÍûÓÐ²»»éÓýºÍÍí»éÓýÕùÈ¡µ½Å®ÐÔÓ¦µÃÈ¨ÒæµÄÄÇÒ»Ìì
Ð¡¹Ãni	['2020-12-01 09:32:08']	Å¶£¬ÊÇÂð£¿ÎÒÕâÄê¼ÍÎÒÖÜÎ§µÄÅ®ÐÔ¿ÉÃ»ÓÐ¼¸¸öÃ»½øÈë»éÒöµÄ£¬¶þ»éµÄÒ²²»ÉÙ£¬90ºóÒ²ÈýÊ®ÁË£¬80ºóËÄÊ®ÁË£¬ÄãÈ¥¿´¿´°¡£¬ÓÐË­Ã»½á»éµÄ£¿
¹û¿Ç»ØÊÕ´¦	"['Â¥Ö÷', '2020-12-01 09:34:53']"	ÎÒÒ²Ã»Ëµ·´»é·´ÓýÊÇ´ó¶àÊýÈË£¬²»Ã÷°×Äã·´²µÎÒµÄµã£¿Á¬ÎÒÖ÷Â¥ÀïÌáµ½µÄ¶¼ÊÇ¼ÙÉè°ÕÁË£¬Õâ¸öÄÐÈ¨Î¶Èç´ËÅ¨ÖØµÄµØ·½Ë­ÄÜÖ¸ÍûÈËÈË¶¼ÐÑÎò
Ð¡¹Ãni	['2020-12-01 09:42:25']	ÎÒ¶¼·´»é·´ÓýÎÒ»¹ÅÂÃ¬¶Ü¼ÓÉî£¿ÄÐÈË¶¼¸Òµ±½ÖÉ±ÆÞÉ±ÈËËûÃÇÔõÃ´²»ÅÂÃ¬¶Ü¼ÓÉî£¿Å®±¾Î»°¡ËµÆðÀ´¼òµ¥£¬ÎªÊ²Ã´µÈ¹úÅ®È¨Ö®Â·ÄÑ×ß£¿²»¾ÍÊÇ»¹±§ÓÐ½ÄÐÒÐÄÀíµÈ×Å¹Ù´óÈË´ÓÌì¶ø½µ¸øÅ®ÐÔÈ¨ÀûÃ´£¬Õæ¹ò¾ÃÁË£¬¶¼²»ÖªµÀÔõÃ´ÅÀÆðÀ´ÁË£¬²Î¿¼³Ô¹ú¼Ò·¹µÄ³Â¶þÑ¾Å®È¨¡£
¹û¿Ç»ØÊÕ´¦	"['Â¥Ö÷', '2020-12-01 09:43:15']"	ÔÚÎÒ¸öÈËµÄ¼ÙÉèÖÐ²¢²»ÊÇ·´»éÓýµÃµ½ÄÐÅ®ÆÕ±éÈÏ¿É£¬¶øÊÇÅ®·½×÷ÎªÎ¨Ò»µÄÉúÓýÍ¾¾¶¾Ü¾ø»éÓý£¬ÄÐ·½Ö»ÊÇ±»ÆÈ²»»éÓý£¬ÕâÖÖÇé¿öÓ¦¸Ã»áÎ¬³ÖºÜ¾Ã¡£ÄÐ·½¼´Ê¹ÊÇ²»»éÓý£¬Ò²´ó¶à³öÓÚ¾­¼ÃÑ¹Á¦µÈµÈ£¬Ã»ÓÐ¶ÔÅ®·½ÓÐ¶àÉÙ¿¼ÂÇ¡£ÎÒÈÏÎªÕâÖÖÇé¿öºÍÊÜ½ÌÓý³Ì¶È¹ØÏµ²¢²»ºÜ´ó£¬ÊÇÉç»áÓ°ÏìÏÂµÄ²»µÃÒÑ¡­¡­
¸¥ÂåÒÀµÂ	['2020-12-01 09:51:34']	¸úÊÜ½ÌÓý³Ì¶ÈÊÇÓÐ¹ØÏµµÄ¡£ÊÜµ½¸ßµÈ½ÌÓý£¬»áÓÐ¸üÇ¿µÄ·´Ë¼ºÍ¹Û²ìÒÔ¼°Í¸¹ýÏÖÏó¿´±¾ÖÊµÄÄÜÁ¦£¬»áÓÐÍ¨¹ýÊÂÒµ/Ñ§Ï°¸Ä±ä×Ô¼º´¦¾³£¬¹ýµÃ¸üºÃµÄÓûÍû¡£¸úÄÐÐÔÍ¬Ì¨¾ºÕù£¬²ÅÄÜ¸üÇ¿ÁÒµÄ¸ÐÊÜµ½ÕÐÆ¸ºÍÉýÖ°¶ÔÅ®ÐÔµÄÆçÊÓ£¬½øÈë»éÓý¶ÔÅ®ÐÔÊÂÒµµÄ»ÙÃð¡£ÎÒÉí±ß³õÖÐ¸ßÖÐê¡Ñ§µÄÅ®º¢×Ó£¬´ó¶àÊý¶¼ÔçÔç½á»éÉúº¢×ÓÁË£¬È»ºóÑø×Åº¢×Ó¿¿ÀÏ¹«Ñø£¬ÀÏÁË¿¿º¢×ÓÑø¡£
¾²ÔÆÒôÀÖ	['2020-12-01 09:57:30']	ÎÒÃæ¶ÔµÄÅ®Ñ§ÉúÀï£¬ÓÐ¼¸¸ö¾ÍÊÇÕâÑù¡­¡­½ÐÒ²½Ð²»ÐÑÄÇÖÖ¡­¡­
¸¥ÂåÒÀµÂ	['2020-12-01 10:01:11']	¹úÄÚÓ¦ÊÔ½ÌÓý¹ý³Ì±¾Éí¾ÍÊÇ¸ö¾ºÕùµÄ¹ý³Ì£¬¶øÇÒ¶ÔÅ®º¢×ÓÀ´Ëµ£¬ÊÇÒ»ÉúÖÐ×î¹«Æ½µÄ¾ºÕù£¬¼´Ê¹ÔÙ¹àÊäÅ®º¢×ÓÃ»ºó¾¢Å®º¢×ÓÑ§²»ºÃÀí¿Æ£¬¿¼ÊÔ×öÌâÒ²²»»áÒòÎªÐÔ±ðÓÐÇø·Ö¡£´Ó¸ß¿¼Àï¾í×ÅÄÐÉúÉ±³öÀ´µÄÅ®º¢×Ó£¬¾­Àú¹ýÕâ¸ö¹ý³Ì£¬ÔÙ¾­ÀúÇóÖ°¾ÍÒµ»éÓýµÄ²»¹«Æ½£¬¾õÐÑµÄ¿ÉÄÜÐÔ»á´ó´óÌáÉý¡£¡£µ«×ÔÔ¸·ÅÆúÕâ¸öÇþµÀµÄ£¬ÊÇÕæµÄÃ»·¨È°¡£
è¯ÆÅ	['2020-12-01 10:34:20']	ÎÒ¾õµÃÖÕµãÊÇÍÆ·­»éÒöÖÆ¶È£¬ÖØ½¨Éç»áÖÈÐò¡£µ±È»ÕâÊÇ¸ö»ÃÏë¡£
°²¼ªÁÐ	['2020-12-01 10:43:47']	¹ú¼Ò²»»á·ÅÈÎÈË¿ÚÔö³¤½µµ½ÁãÏÂ£¬Ö»ÒªÅ®ÐÔ×ã¹»Ç¿ÊÆ£¬Õþ²ß×îÖÕ»áÏòÅ®ÐÔÇãÐ±
ÈûÄÎ	['2020-12-01 11:33:28']	·´»é·´ÓýµÄ½á¾Ö¿ÉÒÔ²Î¿¼µÍÉúÓýÂÊ¹ú¼ÒµÄÕþ²ß¡£
³þçü	['2020-12-01 11:41:04']	ÎÒ¾õµÃÔÚÎÒÓÐÏÞµÄÉúÃüÀï£¬¿´²»µ½ÄÐÅ®ÕæÕýÆ½µÈµÄÄÇÒ»Ìì£¬ËùÒÔ²»»é²»ÓýÊÇ±ØÈ»Ñ¡Ôñ£¬²»Æ½µÈµÄ»éÒöÊÇÅ«ÒÛ£¬²»Æ½µÈµÄÁ½¸öÈËÖ®¼äÌ¸°®ÇéÕæµÄ²»ÊÇË¹µÂ¸ç¶ûÄ¦×ÛºÏÖ¢Âð£¿
áû×Ó	['2020-12-01 12:30:36']	ÎÒÑ°Ë¼×ÅÄÇÑùµÈ¹úÔ­±¾¾Í²»ÊÇÒ»°ã¸ßµÄÅ®ÐÔ×ÔÉ±ÂÊÓÖµÃ³å³öÒøºÓÏµÁË
|	['2020-12-01 12:51:21']	²»ÖªµÀ°ï¶¥¡£·´Õý¾Í¸öÈË½Ç¶È³ö·¢£¬ÎÒ²»¹ÜÉç»áÂÒ²»ÂÒ´ÎÐò£¬»éÓýËðº¦ÎÒÀûÒæÁËÎÒ¾Í¼á³Ö·´»é·´Óý£¬¾ÍÕâÃ´¼òµ¥ÆÓËØ¡£
¾çÃÏ²ÜÇð	['2020-12-01 14:27:22']	¶ÔÎÒÀ´ËµÊÇÏñ¹ÅÏ£À°Ï²¾ç¡¶Lysistrata¡·ÄÇÑù£¬Ò»ÖÖ²»ºÏ×÷µÄ¶·ÕùÊÖ¶Î
sibyl	['2020-12-01 14:57:23']	ºÜ¶à·¢´ï¹ú¼Ò·Ç»éÉúÓýÒÑ¾­´ïµ½°ëÊýÁË£¬·´¶øÕâÐ©¹ú¼ÒÉúÓýÂÊ±ÈÍêÈ«Ã»ÓÐ·Ç»éÉúÓýµÄÈÕº«Òª¸ß¡£»éÒöÖÆ¶È¸ù±¾¾ÍÊÇÏÖ´úÎÄÃ÷²»ÐèÒªµÄÂäÎéÅ«Á¥ÖÆ¡£
Ñ°	['2020-12-01 16:12:38']	µ¥ÐÔ±ðÉç»á
º£ÉÏÃµ¹åÂ½Å®Ê¿	['2020-12-01 16:14:42']	·Ç±©Á¦²»ºÏ×÷
ÈðÐÒ¼Ò°üÔÂÓÃ»§	['2020-12-01 16:39:00']	ÈÕ±¾ÄÇÃ´¶àÈËÖÕÉúÎ´»é£¬Ò²Ã»¼ûÊ²Ã´Ó°Ïì
¼ÄÈË¼ä	['2020-12-01 16:41:32']	Èç¹û²»»éÕßÄÜÔÚ×ÜÈË¿ÚÖÐÕ¼¾ÝÏàµ±µÄ±ÈÀý£¬ÎÒ¾õµÃ×îÖÕ»áÓÐÐÂµÄÀûÒæºÏ×÷ÖÆ¶ÈÈ¡´úÂäºóµÄ»éÒöÖÆ¶È¡£
»¨Ç§¶ä	['2020-12-01 16:58:10']	²»Òª±»ÄÐÈ¨Ï´ÄÔÁË£¬¾Í×îºóÒ»¸öÎÊÌâÀ´Ëµ£¬ÏÖÊµÅ®ÐÔ¼´Ê¹²»·´»é·´Óý£¬»¹ÊÇ»áÓÐÒ»´ó¶ÑµÄ¹â¹÷£¬È»ºó¹â¹÷²ÅÊÇÉç»á¶¯µ´µÄÔ­Òò£¬Õâ¸öÊÇÓÐÉç»á¿ÆÑ§¼ÒÑÐ¾¿¹ýµÄ¡£
Ä¾Ä¾Ä¾ÐÄ	['2020-12-01 18:09:44']	·´»é·´ÓýµÄÖÕµãÊÇÅ®ÐÔÓµÓÐº¢×Ó²»±Ø½á»é£¬Å®ÐÔ²»»áÒòÎªÉúÓý±»Ö°³¡ÆçÊÓ£¬Å®ÐÔµÄº¢×ÓÉúÏÂÀ´Ö»ÊôÓÚÅ®ÐÔ×Ô¼º£¬Å®ÐÔºÍ×Ô¼ºµÄÄ¸Ç×ÒÔ¼°º¢×ÓÊÇÒ»¼ÒÈË£¬Õâ¸ö¼ÒÍ¥ÀïÃ»ÓÐÄÐÐÔ»òÕßÃ»ÓÐÍâÐÕÄÐÈË´æÔÚ£¬¾Ë¾Ë¿ÉÒÔ³Ðµ£¸¸Ç×µÄ½ÇÉ«¡£¿ÉÒÔ¿´¿´×ß»éÖÆ¶È¡£
Ä¾Ä¾Ä¾ÐÄ	['2020-12-01 18:15:58']	»¹ÓÐ¾ÍÊÇ¹â¹÷²»ÊÇÅ®ÐÔµÄÔðÈÎ£¬´Ó¹ÅÖÁ½ñ¶¼ÓÐ´óÁ¿µ×²ãÄÐÈËÎÞÈË½ÓÅÌ£¬¶¯Îï½çÓÐ¶¼ÊÇÐÛÐÔÕÒ²»µ½ÅäÅ¼£¬Ò»·òÒ»ÆÞÖÆÒÑ¾­ÊÇÔÚ±£»¤¹â¹÷ÄÐÁË¡£×ÔÈ»½çÀï£¬´ÆÐÔÓÐ¾ø¶ÔµÄÉúÓý×ÔÖ÷È¨ºÍÐÔ×ÔÖ÷È¨£¬ÓÅÐãµÄÐÛÐÔ»ùÒòÊÇÈÎ´ÆÐÔÌôÑ¡µÄ¡£ÈËÀàÉç»áÒ²Ó¦¸ÃÈç´Ë£¬±Ï¾¹ÉúÓýÊÇÈËÀàÉç»áÉú´æ·±ÑÜµÄ¸ù»ù¡£·´»é·´Óý±¾ÖÊ²¢²»·´Óý£¬¶øÊÇ·´»é¡£ÉúÓý²»Ó¦¸ÃºÍ»éÒö°ó¶¨£¬Å®ÐÔÌìÉú¿ÉÒÔÉúÓý£¬Æ¾Ê²Ã´ÓÃ»éÒöÀ´ÏÞÖÆ²»Ïë½á»éµÄÅ®ÐÔµÄÉúÓýÈ¨£¬Ëµ°×ÁË¾ÍÊÇÎªÁË¸øÄÐµÄÇ¿ÖÆÅäÅ¼£¬»éÒö±¾ÖÊ¾ÍÊÇÄÐÈ¨µÄ²úÎï¡£
¹û¿Ç»ØÊÕ´¦	"['Â¥Ö÷', '2020-12-01 18:27:56']"	ÕâÒ»²ãÃæÊôÓÚÒò¹û¹ØÏµ£¬¶ø²»ÊÇÔðÈÎ¹ØÏµ¡£¼ÈµÃÀûÒæÕß²Å²»»áÈ¥Ì¸Ê²Ã´ÔðÈÎ£¬Î¨ÓÐÊµ¼ÊÐÐ¶¯²úÉúµÄºó¹ûÄÜÈÃËûÃÇ¸Ðµ½Î£»ú¡£
Ethereal	['2020-12-01 18:32:00']	"×Ü¶øÑÔÖ®,²ú¶ùÖÆÏÞ,¶ÔÓÚÍ¼Ä±¸¾Å®µÄ½â·Å,¸ÄÁ¼Î´À´µÄÖÖ×å,Ìá¸ßÎÄ»¯µÄ³Ì¶È,Ïû³ý¼¢âË¡¢ÔÖ»Ä¡¢Õ½Õù¡¢¼²²¡,ðÝÒßµÄ»öÑê,¸ù¾ø¶éÌ¥,Æú¶ù¡¢É±Ó¤µÄ×ï¶ñ,ÒÔÖÁÏûåôÕ½Õù,¸ÄÔìÉç»á,¶¼ÊÇ×îÓÐÀû¶øÇÒ×î±ØÒªµÄ¡£µ«ÊÇ»¹ÓÐÐí¶àµÄÈË,ÒÔÎª²úÉú×ÓÅ®,ÊÇ×ÔÈ»µÄ·¨Ôò£¬ÈËÀà²»¸ÃÈ¡ÕâÖÖÎ¥·´×ÔÈ»µÄÊÖ¶Î¡£Êâ²»Öª½ñÈÕµÄÎÄÃ÷£¬¶¼ÊÇÕ÷·þ×ÔÈ»µÄÐ§¹û,ÎªÊ²Ã´¶ÔÓÚ´ËÊÂ¾ÍÓ¦¸Ã·þ´Ó×ÔÈ»ÄØ?¡ª¡ªÑ¡×Ô¡¶ÎåËÄÊ±ÆÚ¸¾Å®ÎÊÌâÎÄÑ¡¡·"
Ä¾Ä¾Ä¾ÐÄ	['2020-12-01 18:34:45']	ÆäÊµÎÒ¾õµÃ¿ÉÒÔµÈµÈ¿´¹ý¶þÊ®Äê£¬±±Å·Î÷Å·ÓÐ¿ÉÄÜ·Ï³ý»éÒöÖÆ¶È£¬ÎÒÊÇÕæÐÄÆÚ´ýÎÒµÄº¢×Ó¶¼ºÍÎÒÐÕ£¬ÎÒµÄ¼ÒÈËÖ»ÓÐÄ¸Ç×Ò»Ïµ£¬ÏëÒªº¢×Ó¾ÍºÍ×îË§×î´ÏÃôµÄÌ¸Áµ°®£¬»³ÔÐÁË¾ÍÒ»½Åõß¿ªÄÇÐ©ÄÐÈË¡£ÎÒÊÇÕæÐÄ²»ÄÜÀí½â£¬×ÔÈ»½ç´ÆÐÔµØÎ»ÄÇÃ´¸ß£¬µÈµ½ÈËÀàÉç»áÅ®µÄ·´¶ø³ÉÁË×îÈõÊÆµÄÒ»·½¡£´ó¼Ò¶¼±»ÄÐÈ¨Éç»áÏ´ÄÔÁË...
¹û¿Ç»ØÊÕ´¦	"['Â¥Ö÷', '2020-12-01 18:44:53']"	"×ÔÈ»½çµÄ´ÆÐÔ:
Ä¸´ø×Óá÷ÁÔ£¬º¢×ÓÃ»ÓÐÐÛµÄ²åÊÖµÄÊÂ¶ù¡£¡ª¡ª²»Òªµ±¼ÒÍ¥Ö÷¸¾£¬²»ÒªÉÃ×Ô·ÖÅä¹·p¡°Ö÷ÄÚ¡±
´ÆÊÞÍ¬Ê±ÊÜµ½¶à¸öÐÛÊÞ×·Çó»¹·Ç³£ÌôÌÞ£¬ÐÛÐÔ½«Ê³ÎïËÍÉÏÃÅÉõÖÁÓÚ×Ô¼º³ÉÎª´ÆÐÔµÄ·±ÑÜÑøÁÏ£¨ó«òë£©¡ª¡ª·±ÑÜÖ»ÊÇ·±ÑÜ£¬Ïë¸úË­Éú¾Í¸úË­Éú£¬Õê½àÊÇÄÐÈËÓÃÀ´ÐßÈèºÍÀ¦°óÅ®ÐÔµÄ¸ÅÄî¡£ÄÐÈË¼¯Ìå±£ÓÐÊÞÐÔµØ±íÃ÷¡°ÄÐµÄ¶¼°®Íæ¡±£¬ÆäÐÔÓûºÁÎÞÉç»á¼ÛÖµ£¬ÉíÎª¿ÉÒÔÉúÓýµÄÅ®ÐÔÈ´°Ñ×Ô¼ºµÄÈ¨Á¦µ±³ÉÕê²ÙËø¡£
×Ü½á:ÄÐµÄ²»ÈÃ¸ÉÉ¶¾Í¸ÉÉ¶¡£Å®ÐÔÊÇÄÐµÄ¹ÃÄÌÄÌ£¬×Ô³ÆµùµÄÒ»ÂÉµ±×ö×Ô³ÆÉ¶±È¡£"
Ä¾Ä¾Ä¾ÐÄ	['2020-12-01 19:00:44']	±¾Éí¾ÍÊÇ£¬ÄÐÐÔ²ÅÊÇµÚ¶þÐÔ£¬ËûÃÇÊÇËæÊ±¿ÉÒÔ±»ÎþÉüµÄÎïÖÖ¡£ÎïÖÖÑÓÐø²¸ÓýÉú´æ½ÌÓýÈ«²¿¶¼ÊÇÅ®ÐÔÖ÷µ¼£¬º¢×ÓµÄ»ùÒò´ó²¿·ÖÒÅ´«À´×ÔÅ®ÐÔ£¬ÄÐÐÔ±¾ÖÊ¹¤¾ßÈË°ÕÁË£¬±»´´Ôì³öÀ´µÄÓÃÓÚ·±ÑÜµÄ¹¤¾ßÈ´³¤ÆÚÆÛÑ¹ÔìÎïÖ÷£¬ÕæÊÇ·ËÒÄËùË¼
ËÄ´úÉöÑ×ÅáÖéãù	['2020-12-01 19:10:06']	·´»é·´ÓýµÄÖÕµãÊÇ£¬°ÑÄÐÐÔ±ä³É²úÉú¾«×ÓµÄ¹¤¾ßÈË¡£¾ÍÏñ³ÇÊÐÐóÄÁÒµÄÇÑù¡£
³ØÓã	['2020-12-01 19:12:32']	"ÎÒ·´»é·´Óý£¬¾ÍÒ»¸öÈËÒ»±²×Ó¡£
¹ÜËûÊ²Ã´¡°Éç»á¡±¡¢¡°ÖÕµã¡±ÄØ£¿£¡"
ÎåÁùÆß	['2020-12-01 19:30:40']	²»¹ý·´»éÒ²²»Ò»¶¨¾Í·´Óý Èç¹ûÖÆ¶ÈºÃÁË µ¥ÉíÉúÓýÒ²ÊÇºÜºÃµÄÑ¡Ôñ
Misandrist	['2020-12-02 15:46:45']	ÔÞÍ¬£¬µ«ÊÇÎÒÅÂÎÒ¾ø¾­Ö®Ç°¾ÍÓöµ½ÁËÊ¹Å®µÄ¹ÊÊÂ£¬¿ÉÄÜÏÖÔÚµÃ¿ªÊ¼Ò°ÂùÆäÌåÆÇÁË
³þçü	['2020-12-02 17:14:14']	È·Êµ£¬ºÃºÃ¶ÍÁ¶ºÜÓÐÓÃ£¬±Ï¾¹ÆäÊµºÜ¶àÇùÐéµÄ²»ÐÐ£¬Î´±Ø´òµÃ¹ýÅ®ÈË¹þ¹þ¹þ
Ê§Ñ§Ê§ÒµfiveµÄ¸ÛÍå£¿µÚ¶þÑ§Ê¿Ñ§Î»¿ÆÆÕÌû		
Ð¡¼§	['2020-11-27 16:40:23']	"×Ü½á·ÅÇ°Ãæ£º
´ÓÉýÑ§ºÍ¾ÍÒµ½Ç¶ÈÀ´Ëµ£¬º¬½ðÁ¿µÍ¡£
ÊÊºÏ¿ç¿¼Ê§°ÜµÄ½ãÃÃ£¬¡°×¡ËÞ+Í¼Êé¹Ý+Ê³ÌÃ¡±µÄÉèÊ©ºÍ·ÕÎ§¶Ô±¸¿¼½ÏÓÑºÃ¡£µÚÒ»ÄêÒ²¿ÉÒÔ¿¼ÑÐ£¬Ò»°ãÒªÑ§Ð£¸Ç¸öÍ¬Òâ¿¼ÑÐµÄÖ¤Ã÷¡£
ÊÊºÏ¿ç×¨Òµ¿¼ÑÐÄÑ¶È½Ï´ó£¬ÐèÒªÒ»¸ö¸Ã×¨Òµ±¾¿ÆÑ§Àú×÷Îª¿ç¿¼Èë³¡È¯µÄ¡£
ÊÊºÏÏë»»¸ö×¨Òµ¿¼¹«µÄ¡£
²»¹ý²»¹Ü×öÊ²Ã´£¬¶ÔÎ´À´ÇåÎúµÄ¹æ»®ÕæµÄÌØ±ðÖØÒª£¡£¡£¡
1. µÚ¶þÑ§Î»µØÎ»£º
ÔøÊÇ¼Æ»®ÌÔÌ­µÄÕþ²ß£¬ÒòÒßoÇé»º½â¾ÍÒµÖØÆô¡£
²»Í¬ÓÚ¸¨ÐÞ¡¢Ë«Ñ§Î»£»ÉÔ¸ßÓÚÑ§Ê¿Ñ§Î»£¬Ïàµ±ÓÚ¡°Ñ§Ê¿ºó¡±£»Ñ§ÐÅÍø¿É²é¡£
¿¼¹«Í¨³£ÄÜ¹»ÒÔ¶þÑ§Î»±¨¿¼£»ÆóÒµ´ó¶à²»ÂòÕË£¬¾ÍÒµ¾ºÕùÁ¦Ð¡¡£
2. 20ÄêÕÐÂ¼Çé¿ö£º
ÏÞÖÆÌõ¼þ£º¶àÊý985¸ßÐ£½öÏÞÖÆ±¾Ð£Ó¦½ì/Ó¦Íù½ì±¨¿¼£»²¿·ÖÑ§Ð£ÏÞ¶¨±¾¿Æ¸ßÐ£ÇøÎ»¡£
¿¼É¶£ºÎå»¨°ËÃÅ£¬´ó²¿·ÖÒª¿¼´óÑ§Ó¢Óï/ÊýÑ§£¬ÓÐµÄ¿¼¸ßÖÐÎÄÀí×ÛÖªÊ¶¡¢»¹ÓÐµÄ¶Ô×¨ÒµÖªÊ¶ÓÐÒªÇó¡£´ó¶àÓÐÃæÊÔ¡£¾ßÌå¿ÉÒÔ¿´¡°µÚ¶þÑ§Ê¿Ñ§Î»¡±¹«ÖÚºÅ£¬±È½ÏÈ«£¬ÖªºõÒ²ÓÐ¡£×ÜÌåÀ´Ëµ£¬³ý±±´óÈí¹¤¶þÑ§Î»£¬¶Ô985×öÌâ¼ÒÀ´ËµÄÜ¹»±È½ÏÇáÒ×ÉÏ°¶¡£
3. Èç¹ûÒª±¨¿¼ÐèÒª¹Ø×¢Ê²Ã´
ÔºÐ£Ë®Æ½£º985£¿211£¿Ë«Ò»Á÷£¿ 
×¨Òµ£º¿¼¹«»Æ½ð×¨Òµ£¿Ïë¿ç¿¼µÄ×¨Òµ£¿ 
Ð£·½ÖØÊÓ³Ì¶È£º¿´¿´ÊÇ·ñÁ¬¸öÅàÑø·½°¸¶¼Ã»ÓÐ¡¢¡°µÚ¶þÑ§Ê¿Ñ§Î»¡±³¬»°ÕÒ¾Í¶ÁÑ§ÉúµÄÆÀ¼Û¡¢¿´ÉÏÒ»ÄêÂ¼È¡ÈËÊý£¨ÓÐÐ©ÈËÉÙµÄ»áºÍ×¨Éý±¾/ÑÐ¾¿ÉúÒ»ÆðÉÏ¿Î£©¡£
´Ó¶þÑ§Î»ÖØÆôÖ®ºó¾ÍÒ»Ö±ÔÚ¹Ø×¢ÁË£¬µ±Ê±Ïë×Å¿ÉÒÔµ±¸ö±£µ×Ñ¡ÏîÉ¶µÄ¡£»¹ÓÐÉ¶ÎÊÌâ¿ÉÒÔÎÊÎÒ£¬ÎÒÖªµÀµÄ¶¼¸æËßÄãÃÇqwq½ãÃÃÃÇÒ»Æð¼ÓÓÍ°É"
½ªÆ¬×Ð	['2020-11-27 17:25:13']	ÔçÖªµÀ½ñÄê»¹²»Èç¿¼Õâ¸ö£¨¹Ø×¢µ½Õþ²ßµ«Ã»±¨Ãû£©
ÉÁÒ«ÃùÃù	['2020-11-27 17:57:49']	Õâ¸ö¿¼ÉÏÁËÊÇÒªµ½Ñ§Ð£ÉÏ¿ÎµÄÂð£¿
Ð¡¼§	"['Â¥Ö÷', '2020-11-27 19:50:09']"	ÊÇµÄ£¬È«ÈÕÖÆ
ÉÁÒ«ÃùÃù	['2020-11-27 19:55:20']	ÎØÎØÎÒ²éÁËÏÂÎÒ´í¹ýÁË½ñÄêµÄ±¨ÃûÊ±¼äÒªµÈÃ÷ÄêÁË£¬ÕâÑù×ÓÔÙ¶ÁÁ½ÄêÈ»ºó¿¼ÑÐÄêÁäÉÏ»áÓ°Ïì¸ã¿ÆÑÐ»òÕÒ¹¤×÷Âð£¿
ÈûÄÎ	['2020-12-02 10:27:42']	ÕÒ¹¤×÷»¹ºÃ£¬¸ã¿ÆÑÐÆÀ¼¶ºÃÏñÓÐÄêÁäÏÞÖÆÄã¿ÉÒÔÁË½âÒ»ÏÂ
Ð¡¼§	"['Â¥Ö÷', '2020-12-02 17:12:30']"	ËµÊµ»°£¬ÏÖÔÚµÄÉç»á»·¾³£¬ÄêÁä´ó²»»áÍêÈ«Ã»Ó°ÏìµÄ¡£ËùÒÔÈç¹ûÄãÕæµÄÏë×ªÐÐÉ¶µÄ¿¼ÂÇ¶ÁÕâ¸öµÚ¶þÑ§Î»£¬Òª×öµ½ÕäÏ§Á½ÄêµÄÃ¿Ò»Ìì£¬ÈÃ×Ô¼º¸üÓÅÐã¡£
Ð¡¼§	"['Â¥Ö÷', '2020-12-02 17:13:21']"	½ÌÓý²¿³ö¹«¸æÁË£¬2021µÚ¶þÑ§Î»¼ÌÐøÀ©ÕÐ£¬µ«ÎÒ¹À¼Æ985²»»áÀ©ÕÐÌ«¶à¡£½ñÄêÕÐÂ¼¹¤×÷6ÔÂµ×Ç°Íê³É¡£
Å®È¨²¢²»ÊÇÄÐÐÔ¼õÇá¸¸È¨Ñ¹ÆÈµÄÎ¨Ò»³öÂ·		
ÓùÌÃÄþÄþ??	['2020-11-20 05:16:45']	"ÉõÖÁ¿ÉÒÔËµÊÇ×îÄÑµÄ³öÂ·¡£ÓÃÆ½È¨´øÀ´µÄ¡°ÀûÒæ¡±ÁýÂçÄÐÈË¸ãÅ®È¨²»¿¿Æ×¡£
ÔçÄê½Ó´¥Å®È¨Ö÷ÒåË¼Ïë£¬Å®È¨Ö÷Òå¼È¿ÉÒÔ½â·ÅÅ®ÐÔ£¬Ò²¿ÉÒÔ½â·ÅÄÐÐÔ£¬ÉîÒÔÎªÈ»¡£µ«¾­¹ý¸÷ÖÖ¾ßÌåµÄÀý×Ó¾Í»á·¢ÏÖ£¬ËùÎ½Å®È¨½â·ÅÄÐÐÔ¸ù±¾²»ÊÇÏëÏóÖÐ¼òµ¥µÄÊÂ¡£
¸¸È¨ÖÆ¼ÈÑ¹ÆÈÅ®ÐÔ£¬Ò²Ñ¹ÆÈÄÐÐÔ£¬ÊÇÃ»´íµÄ¡£µ«´¦ÓÚÖÐ¼ä½×²ãµÄÄÐÐÔ£¬¼õÇá±»Ñ¹ÆÈµÄ·½·¨ÓÐÁ½¸ö1.ºÍµ×²ãÅ®ÐÔÒ»Æð·´¿¹¸¸È¨ 2. ¼Ó´óÁ¦¶ÈÑ¹ÆÈµ×²ãÅ®ÐÔ£¬°Ñ¸¸È¨Ñ¹ÆÈ¾¡Á¿×ªÒÆ¸øµ×²ãÅ®ÐÔ¡£µ±ÎÒÃÇËµÇ°ÕßÊÇÀíÏëµÄÊ±ºò£¬²»ÒªÍüÁËºóÕß²ÅÊÇÏÖÊµ¡£¶Ô¶àÊýÈËÀ´Ëµ£¬ËûÃÇÐèÒªµÄÊÇ×ªÒÆÑ¹ÆÈ£¬¶ø²»ÊÇÑ°ÇóÍêÈ«µÄ½â·Å¡£
ÏÖÔÚÄÚ»·¾³Ñ¹Á¦´ó£¬Å®ÈË²Ò£¬ÄÐÈËÒ²Ã»ÄÇÃ´ºÃ¹ý£¬ÐÔ±ð¶ÔÁ¢ÑÏÖØ£¬ÄÜ¸øÆÕÍ¨ÈË·ÖµÄ×ÊÔ´ÒÑ¾­¹Ì¶¨ÁË¡£È»ºó´ó¼Ò¾ÍÁãºÍ²©ÞÄ£¬»¥Ïà¾íÆðÀ´¡£Äã¶àÇÀÒ»·Ö£¬ÎÒ¾ÍÉÙÄÃÒ»·Ö£¬Õâ¸öÊ±ºòº°Ê²Ã´ÍÅ½á¹²ÈÙµÄ¿ÚºÅ¶¼ÊÇ¿ÕµÄ¡£
ÏÖÔÚ¸ú¸ß¿¼ÀàËÆ£¬Ã¿¸öÑ§Ð£¡¢Ã¿¸ö²ã¼¶µÄÂ¼È¡ÈËÊýºÍ±ÈÀý¶¼ÊÇ¶¨ºÃµÄ£¬Èç¹ûÈËÈË¶¼Ö»Ñ§¿Î±¾ÄÚÈÝ£¬ºÍÈËÈË¶¼¸ãÌâº£Õ½Êõ£¬×îÖÕµÄÂ¼È¡½á¹ûÀíÂÛÉÏÊÇ²î²»¶àµÄ£¬Çø·Ö³É¼¨µÄ¾ÍÊÇ×ÊÖÊÂï¡£µ«Èç¹ûÒ»¸öÖÐÑ§¿ªÊ¼ºâË®£¬ÄÇÃ´Ã¿¸öÖÐÑ§¶¼µÃ¿ªÊ¼ºâË®£¬ÄÄÅÂÄÃÃüÑ§Ï°ºÍ¿ìÀÖÑ§Ï°¶ÔÓÚ¸öÈËµÄ½á¹û²¢Ã»ÓÐÇø±ð£¬ÄÃÃüÑ§Ï°²¢²»ÄÜ¸Ä±äÃüÔË£¬ÄãÒ²ÒªÆ´×ÅÒ»Ë¿±ðÈË¿ÉÄÜÉÙÑ§ÁËÒ»Ð¡Ê±µÄÏ£Íû°Ñ×Ô¼ººÄ½ßÈ¥Ñ§¡£ÒòÎªÕâÊÇ¶Ô¸öÈËµÄ×î¼ÑÑ¡Ôñ¡£µ«ÄãÔ½Ñ§£¬¾ÍÔ½ÄÚ¾í£¬ÒòÎª±ðÈËÒ²ÊÇÕâÑùÏëµÄ¡£Äã²»Ñ§£¬¾Í³ÉÁË×î´óµÄÊÜº¦Õß£¬Á¬¸ÃÓÐµÄÎ»ÖÃ¶¼Ã»ÓÐÁË¡£
Õâ¸öÀý×Ó¿ÉÒÔ´ÖÂÔÀà±È½ð×ÖËþÉç»á½á¹¹¡£ÔÚÕâÄÚ¾íµÄ»·¾³ÏÂ£¬²»ÒªÖ¸ÍûÄÐÐÔÄÜºÍÅ®ÐÔÊÖÀ­ÊÖ¹²½¨ÃÀºÃÆ½È¨Î´À´¡£¾Í¸ú×Ê²ú½×¼¶ºÍÎÞ²ú½×¼¶ÁªºÏÆðÀ´Ò»Ñù²»¿¿Æ×£¬¾ÍÏñÉÏÃæÀý×ÓÀïºôÓõ´ó¼ÒÒ»Æð·´¿¹Ìâº£Õ½ÊõÒ»Ñù²»ÏÖÊµ£¬ËäÈ»ÀíÂÛÉÏÕâ¶ÔÈºÌå¶¼ÊÇ×î¼ÑÑ¡Ôñ¡£µ«´Ó×ÔÉíÇÐÊµÀûÒæ³ö·¢£¬±ØÐë»¥Ïà²È£¬²ÅÓÐ¿ÉÄÜÎ¬»¤×Ô¼ºÏÖÓÐµÄÎ»ÖÃ¡£±ÈÈçÄÐÈË¸ãcnÇé½á£¬ÂîwbÅ®È¨£¬ÐÎ³Équ¿éÁ´ÉçÇøÏ´ÄÔ·ÕÎ§£¬¶¼ÊÇÒòÎª¿ÉÒÔÑ¹¼Û£¬PUA£¬½µµÍ´«Í³ÄÐÈ¨¶ÔËûÃÇµÄÉç»á¾­¼ÃÒªÇó£¬ÔÚÄÐÈ¨Éç»áµÍÎ»Ò²ÄÜ±£³ÖÄÐÐÔÌØÈ¨µÄ·½Ê½¡£
Í¬Àí£¬Å®ÈË¸öÌå²»¹ÜÊÇÑ§Å®Àû»¹ÊÇ´òÅ®È¨£¬Ò²ÊÇ»ùÓÚ×ÔÉíÀûÒæ³ö·¢£¬×·Çóµ±ÏÂ»òÕßÎ´À´/ºó´úµÄÀûÒæ£¬¶ø²»ÊÇµ¥´¿»ùÓÚÄ³¸ö¸ßÉÐµÄÉç»áÔ¸¾°¡£ËäÈ»Å®È¨È·Êµ¿ÉÒÔ´øÀ´¸ßÉÐµÄÉç»áÔ¸¾°£¬Ò»¸öÃ»ÓÐÐÔ±ðÑ¹ÆÈ£¬ÄÐÅ®¾ÍÒµ»ú»áÆ½µÈ£¬·±Ö³·çÏÕ¾ùÌ¯£¬Ã»ÓÐ¼ÒÍ¥¾­¼Ã°þÏ÷ÈËÉí¿ØÖÆµÄÉç»á£¬Ã»ÓÐ¸¸È¨Ñ¹ÆÈµÄÉç»á£¬ÄÐÅ®¶¼»á±ÈÏÖÔÚºÃ¡£
µ«ÊÇÈç¹ûÊÀ½ç±ä³ÉÖªºõÄÇ°ã£¬ÄÐÈË¿ÉÒÔËæÒâÍø±©ÈËÈâ¡°ÎÛµã¡±Å®º¢¸ø´ó¼Ò³å£¬ÔÂÈë2wµÄÐ£»¨·Ç´¦ÀÏÆÅ¶ÔÄÐÈËÄÜÈ¢Ëý¸Ð¶÷´÷µÂ£¬ÈÝÈÌ¼Ò±©³ö¹ì»¹°ÑÔÀ¸¸·¿²ú»éÇ°¹ý»§¸øËû£»Å®ÈË²»½ÓÊÜ½ÌÓý¾ÍÓÀÔ¶ÊÇ±»ËýÖ§Åä×Ó¹¬ºÍÅ«Á¥£»pcÏñÍâÂôÄÇÑù·½±ãÁ®¼Û£¬ÀÏÆÅÀÏÂè½Ó´úÔÐ¸øËûÂò·¿³µ¡­ÕâÑùÑù¶¼²»·´ÄÐÈ¨£¬µ«ÕâÔÚincelÄÐ£¨ÉõÖÁÊÇ´ó²¿·ÖÄÐÈË£©ÑÛÀïÄÑµÀ²»ÊÇÌìÌÃÂð£¿ÕâÖÖÊÀ½ç¿´ÆðÀ´±ÈÆ½È¨Éç»á»¹Òª°ô°¡£¡
ËùÒÔÕâÊÇÁ½¸öÊÀ½çµÄ¶·Õù¡£×·ÇóÀûÒæºÍÈ¨Á¦ÊÇÈËµÄ»ù±¾¶¯Á¦£¬ÔÚÕâ¸ö»ù´¡ÉÏ×îºÃ²»Òª¶ÔÄÐÐÔ¸ãÅ®È¨±§ÓÐÌ«´óÆÚ´ý£¬ÒòÎªÄÐÈËÊÇÓÐÑ¡ÔñµÄ¡£ÒÁÀÊ¸¾Å®ÊÇÔõÃ´´©»ØºÚÅÛµÄ£¿ÎÒÃÇµÄ´«Í³Èå½ÌÍþÁ¦Ò»µãÒ²²»±È¹úÍâµÄ²î°¡£¡"
¶¹°êµÚÒ»ÅÚÊÖ	['2020-11-20 07:03:29']	dd
´ËÉú²»»»	['2020-11-20 07:21:54']	ËµÊµ»°£¬ÎÒÒªÊÇÄÐµÄ£¬ÎÒÒ²¸ãÄÐÈ¨£¬Ëµ²»¶¨±ÈÕâ°ïÄÐµÄ¸ãµÃ»¹ºÝ»¹·è¡£µ«ÎÒÊÇÅ®ÈË°¡£¡ÒªÊÇÎÒ°ÑÕâ¸öÊÀ½ç¹°ÊÖÏàÈÃ£¬ÒÔºó¿Þº°µÄÒ»¶¨ÊÇÎÒ¡£Å®È¨¸úincelÒ»Ñù¸»ÓÐ¹¥»÷ÐÔÓÐÊ²Ã´´íÄØ£¿ËûÃÇÔõÃ´´ò»÷ÉËº¦ÆÕÍ¨Å®ÈË£¬ÎÒ¾ÍÔõÃ´±¨¸´»ØÈ¥¡£incel²»¾õµÃÅ®ÈË¶¼ÊÇÈÃËûÃÇÒ»ÊÂÎÞ³ÉµÄ×ï¿ý»öÊ×Âð£¿ÄÇ¾ÍÈÃËýÃÇ¿´¿´×ï¿ý»öÊ×ÊÇÊ²Ã´·èÅúÑù×Ó
???	['2020-11-20 07:42:04']	ÄÐÈË²»»á¸ãÅ®È¨¡£Å®È¨Ò²²»ÊÇÆ½È¨¡£
Ò»Ìì	['2020-11-20 08:03:55']	¾ø´ó¶àÊý·´¶Ô¸¸È¨µÄÄÐÈË£¬Ö»ÊÇÒòÎª×Ô¼º»¹Ã»ÓÐ³ÉÎªÄÇ¸ö¡°¸¸¡±¡£¶øËûÃÇ·´¶Ô¸¸È¨£¬Ò²²»»á°ÑÅ®ÈËµÄÈ¨Òæ·ÅÔÚÇ°Ãæ¡£Å®ÈË³åÉÏÈ¥×öÅÚ»Ò£¬¾ÍÊÇ×îÏÈ±»Å×ÆúµÄÒ»ÈºÈË£¬ÀúÊ·ÉÏÎÞÊýÔË¶¯¶¼Ö¤Ã÷ÁËÕâÒ»µã¡£
???	['2020-11-20 08:31:22']	"Å®µÄ×Ô¼ºÈ¨Àû¶¼Ã»µ½ÊÖ ¾ÍÒÑ¾­¿ªÊ¼ÕÅÂÞ×ÅÈÃÅ®µÄ°ïÄÐÕâ¸öÄÇ¸öÁË 
ÎÒ¾ÍÐ¦ËÀ Æ½È¨ÏÉ´òÖ×Á³Ò²²»Ô¸Òâ³ÐÈÏ×Ô¼ºÊÇÆ½È¨ÏÉ Ò»¿ÚÒ»¸öÎÒÊÇÎªÁËÅ®È¨ºÃ ±»ÄÐµÄÂôÁË»¹Òª°ï×ÅÊýÇ®"
ôäÀä´äºÏ¶÷½Ç	['2020-11-20 09:21:18']	Æ½È¨ÏÉÊÇÊ²Ã´£¿Ã»ÌýËµ¹ý
Ð»ÎßÁø	['2020-11-20 09:22:35']	Ïë·´¿¹¸¸È¨µÄÄÐÈË×Ô¼ºÏÈ¾«ÉñÉÏéø¸¸£¬´ó¿É²»±Ø×ÜÊÇcueÅ®ÈË
ç²ÂÞkirara	['2020-11-20 13:05:21']	¶¥
ÓùÌÃÄþÄþ??	"['Â¥Ö÷', '2020-11-20 13:24:58']"	"¸ãÅ®È¨²»ÄÜ¿¿ÄÐÈË£¬ÎÒ·¢ÏÖÓÐÒ»²¿·ÖÅ®ÈË»¹Ã»ÓÐ¶ª¿ªÕâ¸ö³ç°ÝÄÐÐÔµÄË¼Ïë¸ÖÓ¡¡­
½á»éÒª¿¿ÄÐÈË£¬Âò·¿Ò²¿ÉÒÔ¿¿ÄÐÈË£¬µ«ÊÇ¸ãÅ®È¨ÊÇ¾ø¶Ô²»¿ÉÄÜ¿¿ÄÐÈËµÄ¡£
³ý·ÇÄãÄÜ·¢Ã÷Ò»Ì×ÀàËÆ»éÒöµÄÉç»á¹æÔò£¬ÈÃÄÐÈËÂô¸øÄã»¹ÄÜ°ïÄãÊýÇ®"
ÒÑ×¢Ïú	['2020-11-29 12:50:33']	ddÕâÊÇÒ»³¡ÕþÖÎ¶·Õù£¬´ó¼ÒÔÚ´òÓßÂÛÕ½£¬²»ÊÇ¼òµ¥µÄ¡°Ð°¶ñ´ò²»¹ýÕýÒå¡±µÄ¶ùÍ¯Ë¯Ç°¹ÊÊÂ¡£
ÒÑ×¢Ïú	['2020-11-29 12:52:30']	ÎÞ²ú½×¼¶ÎÞ·¨ÁªºÏ£¬°ÑÄÐÈË¾íËÀ¶¼±ÈÀ­Â£ÄÐÈË¸üÎª¿ÉÐÐ¡£
10ºÅ±±¼«±´	['2020-11-29 13:33:21']	¸ïÃü²»ÊÇÇë¿Í³Ô·¹°¡
¾çÃÏ²ÜÇð	['2020-11-29 14:25:45']	Èç¹ûÊÇÕâÑùµÄÊÀ½ç£¬³öÉúÐÔ±ð±È»á·Ç³£»ûÐÎ¡£
¾çÃÏ²ÜÇð	['2020-11-29 14:30:05']	"Ö®Ç°¶ÁÃ÷Çå»Ø½ÌÊ·µÄÊ±ºòµÄ·¢ÏÖ£¬»Ø½ÌºÜ·´É±Å®Ó¤¡ªÃ÷ÇåÊ±´úÈ¢²»ÁËÀÏÆÅµÄÄÐÈËÎªÁËÈ¢ÀÏÆÅÈë½Ì¡ª»Ø½ÌÈË¿ÚÉÏÕÇ¡£
ÄÇÑù¼«¶ËÄÐÈ¨µÄÊÀ½ç£¬±¾À´¾ÍºÍ×Ê±¾Ö÷ÒåÉç»áÒ»ÑùÓÐ×Ô»ÙµÄÇãÏò¡£"
±ª×Ó	['2020-11-29 15:16:31']	ÊÇµÄ£¡£¡£¡Å®ÈË¾õµÃÃ»ÓÐÆÛÑ¹£¬ÈËÈËÆ½µÈµÄÊÀ½çºÃ£¬µ«ÊÇÄÐÈË²»¾õµÃ£¡ÄÐÈË¾ÍÏ²»¶ÈõÈâÇ¿Ê³µÄÄÐÈ¨ÊÀ½ç£¬ÕâÊÇ¿ÌÔÚËûÃÇ»ùÒòÀïµÄ
cgn	['2020-11-29 16:35:40']	¶Ô£¡¿¿ÁýÂçÄÐÐÔ¸ãÅ®È¨ËûÃÇÖ»»áÎÊÄãÎªÊ²Ã´²»È¡Ïû²ÊÀñ£¬ÎªÊ²Ã´ÒªÈÃÄÐÐÔÂò·¿Âò³µ£¬¸ù±¾¿´²»µ½ÕâÊÇÄÐÈ¨Éç»á¶Ô×Ô¼ºµÄ·´ÊÉ¡£ÓÐÐ©Æ½È¨ÏÉ×ÓÉµºõºõºÍÄÐÐÔÒ»Æð³«µ¼²»Òª²ÊÀñ£¬ÏÂÒ»²½¾Í»á±»ÄÐÐÔÐ¶Ä¥É±lv²ÈÔÚ½ÅÏÂ¡£
±¾µØÖªÃûÌðÃÃ	['2020-11-30 01:03:23']	¿´µ½Ä³Ð©Å®ÐÔµÄÑáÅ®·¢ÑÔÎÒÕæµÄ?¶¼Ó²ÁË£¬ËµÊµ»°?¶¼±ÈÅÆ·»¾«¸ü¡±Å®È¨¡±
ÓùÌÃÄþÄþ??	"['Â¥Ö÷', '2020-12-02 05:25:27']"	"²»²»²»£¬ÈÃÄÐÐÔ¡°Âò·¿Âò³µ¡±£¬ËãÊ²Ã´·´ÊÉ£¡ÂòµÄ·¿ÂòµÄ³µÊÇË­µÄ£¿Ë­³öÇ®£¬Ë­ÏíÊÜÁË£¿¡°Âò·¿Âò³µ²ÊÀñ¡±²»¹ýÊÇËûÃÇµÄ»°Êõ£¬ÈÃ¸¸Ä¸ºÍÅ®ÈË¸øËûÍ¶×Ê£¬ÈÃËû×Ô¼ºÏíÊÜµÄ»°Êõ¡£
Äã¸úËûËµ·¿×ÓÄã³öÊ×¸¶Ö»ÒªËû»¹´ûÈÃËû×¡£¬Ëû²»·­Á³¾ÍÊÇ¼Æ»®×ÅÌ©¹úÂÃÓÎÁË"
ÈýµãÊ®Îå	['2020-12-02 07:45:44']	"´¦ÓÚÖÐ¼ä½×²ãµÄÄÐÐÔ£¬¼õÇá±»Ñ¹ÆÈµÄ·½·¨ÓÐÁ½¸ö1.ºÍµ×²ãÅ®ÐÔÒ»Æð·´¿¹¸¸È¨ 2. ¼Ó´óÁ¦¶ÈÑ¹ÆÈµ×²ãÅ®ÐÔ£¬°Ñ¸¸È¨Ñ¹ÆÈ¾¡Á¿×ªÒÆ¸øµ×²ãÅ®ÐÔ¡£µ±ÎÒÃÇËµÇ°ÕßÊÇÀíÏëµÄÊ±ºò£¬²»ÒªÍüÁËºóÕß²ÅÊÇÏÖÊµ¡£¶Ô¶àÊýÈËÀ´Ëµ£¬ËûÃÇÐèÒªµÄÊÇ×ªÒÆÑ¹ÆÈ£¬¶ø²»ÊÇÑ°ÇóÍêÈ«µÄ½â·Å¡£

Dd"
ÈýµãÊ®Îå	['2020-12-02 07:57:46']	ÎÒÊÇÄÐµÄ£¬ÎÒÒ²²»»á¸ãÄÐÈ¨£¬ÕýÈçÎÒÊÇ985×öµÄ×î¶àµÄÊÇ°ï×¨Éý±¾ÅóÓÑ¿¼ÊÔºÍ·´ÆçÊÓÒ»Ñù£¬ÔÚÎÒ¼¸ËêÊ±»¹¸ã²»Çå×Ô¼ºÊÇÄÐÊÇÅ®µÄÊ±ºò¾ÍÖªµÀÆÛ¸ºÈËÊÇ²»¶ÔµÄ£¬Ñ¹ÆÈÊÇ²»¶ÔµÄ£¬ÕâÊÇÈËÐÄÀï´æÔÚµÄÒ»²¿·ÖÉÆµÄ±¾ÄÜÒâÊ¶£¨Ã»ÓÐËµ²ãÖ÷²»ºÃ£¬¾ÍÊÇÏëËµÈËÄÚÐÄ´æÔÚµÄ±¾ÄÜ²¢²»ÍêÈ«ÏñÄÐÈ¨ÐûÑïµÄÄÇÑù
ÈýµãÊ®Îå	['2020-12-02 07:59:22']	"Õâ¾­µäÂÛµ÷¡£¡£¡£¡°Ö¸ÍûÅ®È¨ÄÇ°ïÈË»¹ÊÇ²»ÐÐ¡±

×Ô¼ºÒ»Ã×°ËÉç»á¾ÞÓ¤É¶Ò²²»¸É£¬ÌìÌìÈÃ´¦ÓÚÈõÊÆµÄÃÃ×Ó³åÔÚµÚÒ»Ïß£¬¸É²»¹ý¾ÍÔÚºóÃæà¾¹Ï×Óº°¡°Å®µÄ8ÐÐ£¬Å®È¨8ÐÐ¡±£¬Á³ÄØ£¿£¿"
×ÓÄþ²»ËÃÒô	['2020-12-02 08:27:30']	"ÏëÏëÎªÊ²Ã´ÄÇÃ´¶àÄÐÈËÏ²»¶jmµÛ¹ú¡£ÎÞ·ÇÊÇ°Ñ×Ô¼º´øÈëÉÏÎ»ÕßµÄÎ»ÖÃßÂ¡£ÕâÖÖÉúÀ´¾ÍÏ²»¶Ñ¹ÆÈ±ðÈËµÄÈË£¬ÔõÃ´¿ÉÄÜÈÃËûÃÇ°ïÖúÅ®ÐÔÕùÈ¡È¨Á¦¡£
Å®È¨²»Ó¦¸ÃÖ»ÊÇÆ½È¨¡£¿É¾ÍÊÇÆ½È¨£¬¶¼±»ÎÛÃû»¯µ½Èç´ËµØ²½¡£"
cgn	['2020-12-02 09:34:49']	ÊÇµÄ£¡Ö®Ç°Ô­five×éÓÐ¸öÒýÕ½ÄÐÈ¨×éÔ±±§Ô¹Âò·¿£¬ÎÒËµÄÇºÏ×Å·¿×ÓÄã²»×¡£¬°×°×ËÍ¸øÅ®·½£¿ËûËµÄÇÄãÒ²²»¸¶·¿×â°¡¡£ËûÒ²²»ÏëÏë¶àÉÙÄÐÈËÓÃ·¿×â»»º¢×Ó£«Ãâ·Ñ±£Ä·£¬ÒªËµ¼¦Ôô»¹ÊÇÄÐµÄ¼¦Ôô¡­¡­
£ÛÒÑ×¢Ïú£Ý	['2020-12-02 10:18:12']	ÄÐÈ¨Éç»áÄÐÈË²ã´ÎÔÙµÍÒ²ÓÐÍ¬²ãµÄÅ®ÐÔ¿ÉÒÔÑ¹ÆÈ£¬Å®ÈËÄØ£¿
ÓùÌÃÄþÄþ??	"['Â¥Ö÷', '2020-12-02 16:21:00']"	Èç¹ûÅ®·½²»ÊÇ¼ÒÍ¥Ö÷¸¾£¬ÄÐÈËÆäÊµÁ¬·¿×â¶¼Ã»ÓÐÃâ¡£ÒòÎªÕâÖÖÇé¿öÅ®ÈËÒ»°ãÒª³Ðµ£¼ÒÍ¥Éú»î¿ªÏúµÄ¡­¶øÇÒ¾ÍËãÊÇ·¿×âÂÛ£¬Äã°Ñ·¿×ÓµÄÒ»²¿·Ö×â¸ø²»ÈÏÊ¶µÄÈË×¡µÄÊæ·þ£¬»¹ÊÇÈÃÀÏÆÅºÍÄã×¡×¡µÄÊæ·þ£¬²îÒìÒ²Ì«´óÁË
¾²ÔÆÒôÀÖ	['2020-12-02 16:39:13']	"Å®È¨¾ø¶Ô²»ÄÜÖ¸ÍûÄÐÈË¡£Ö¸ÍûÄÐÈË¸ã¸öÉ¶Å®È¨£¿ÎÒ°ÑÎÒÐ´µÄÈ«Ö°Ì«Ì«µÄ·¢µ½Å®ÈË°ï¡ª¡ªÓÐÈËËµ£¬ÎÒÂî¼ÒÍ¥Ö÷¸¾£¬²»È¥Ö¸ÔðÔüÄÐ¡£ÎÒÄÇÎÄÖ»ÊÇ½²ÊÂÊµ£¬Ï£ÍûÈ«Ö°Ì«Ì«¼ÒÍ¥Ö÷¸¾¿´ÇåÏÖÊµ¡ª¡ª¿´ÇåÁË»¹ÒªÑ¡Ôñµ±¼ÒÍ¥Ö÷¸¾£¬ÎÒÒ²²»¿ÉÄÜ×èÖ¹¡£
Å®È¨È¥ÂîÔüÄÐ£¬ÄÐÈË¾Í»á±äºÃ£¿¡­¡­ÄÇÐ©ÈËµÄÂß¼­ÕæµÄÊÇ¡­¡­²»»áÒ»¿ªÊ¼¾ÍÈ¥²»µ±¼ÒÍ¥Ö÷¸¾£¬¾ÍÊÇ²»´ÇÖ°£¬²»¸øÄÐÈËÔüµÄ»ú»áÂð£¿"
ÓùÌÃÄþÄþ??	"['Â¥Ö÷', '2020-12-02 16:49:00']"	"emm£¬ÎÒ¶Ô¼ÒÍ¥Ö÷¸¾Ã»É¶¶ñÒâ£¬¶øÇÒËµÊµÔÚµÄ£¬Ò»µ©½øÈë»éÒöÓÎÏ·£¬ÄÜ¿¿×ö¼ÒÍ¥Ö÷¸¾ÀÌ¸öÓÆÏÐÈËÉúµÄÒ²ËãÊÇ±¾ÊÂ£ºÖÁÉÙ´Ó¸öÈËÒâÒåÉÏ£¬´ïµ½ÁË±»°þÏ÷µÄ×îÐ¡»¯¡£
ÄÇÐ©¹¤×÷¼ÒÍ¥Á½Í·ÉÕµÄ¸¾Å®²ÅÊÇ¸ü´óµÄÊÜº¦Õß£¬²Î¼Ó¹¤×÷²¢²»»á¼õÉÙ×÷ÎªÖ÷¸¾µÄÖ°ÔðºÍÒåÎñ£¬Ò²²»»á¸Ä±ä×Ô¼ºÎªÄÐÈ¨¼ÒÍ¥·þÎñµÄÏÖÊµ¡­ÔÚ¹¤×÷ºÍ¼ÒÍ¥µÄË«ÖØÑ¹ÆÈÏÂ¿ìËÙµØÏûºÄµôÈËÉú¡­¼ÒÍ¥Ö÷¸¾¹ýµÄ¿à£¬ÅÔ¹ÛÕß»¹¿ÉÒÔÅúÆÀÌ°Í¼°²ÒÝ×Ô×÷×ÔÊÜ£¬ÀÍ¶¯¸¾Å®¹ýµÄ¿à£¿ÄÇ¾ÍÊÇÓ¦¸ÃµÄ¡ª¡ªÈ«¶¼ÊÇÄãµÄ×ÔÔ¸Ñ¡Ôñ"
¾²ÔÆÒôÀÖ	['2020-12-02 16:54:35']	²»¾õµÃµ±ÀÍ¶¯¸¾Å®¿à¡£ÖÐÎç²»»Ø¼Ò£¬Ñ§Ð£Ê³ÌÃ³Ô·¹£¬º¢×ÓÓ×¶ùÔ°¡£ÏÂ°àÁË£¬º¢×Ó¹«ÆÅ½Ó»Ø¼ÒÁË£¬¼ÒÀï·¹¹«ÆÅÒ²ÒÑ¾­ÖóºÃÁË¡£ÎÒ³ÔÍê·¹£¬Ï´ÍëÊÕÊ°£¬ÀÏ¹«´øº¢×Ó¸¨µ¼¹¦¿ÎÓéÀÖµÈ£¨·òÆÞËæÊ±ÖÃ»»£©¡£º¢×Ó°Ëµã°ëÈ¥Ë¯¾õºó£¬¾ÍÊÇ´óÈËÐÝÏ¢ÓéÀÖÊ±¼äÁË¡£
¾²ÔÆÒôÀÖ	['2020-12-02 16:59:17']	ÕâÖÖ¾õµÃÉú»î²»¿°ÖØ¸º£¬ÖÁÉÙÇë¸öÖÓµã¹¤°ïÃ¦¡£ÓÈÆäÊÇÄÐÈË²»×ö¼ÒÎñµÄÇé¿öÏÂ¡ª¡ª»¨·òÆÞ¹²Í¬²Æ²úÀ´×ö¼ÒÎñ¾ÍËã·òÆÞ¹²Í¬³Ðµ£¡£Ã»ÓÐÊ²Ã´ºÃÉá²»µÃµÄ¡£
ÓùÌÃÄþÄþ??	"['Â¥Ö÷', '2020-12-02 16:59:53']"	ÐÐ°É£¬ÄãÃÇÌåÖÆÄÚ¹¤×÷²»´í¡£ÎÒÃÇÔÚÍâÃæ996¼Ó°à»¹Òª±»Ö°³¡ÆçÊÓ£¬¸ÉµÃ±ÈÄÐÈË¶àÄÃµÄ±ÈÄÐÈËÉÙ£¬½úÉýÃ»»ú»á£¬ÈÌÈè¸ºÖØÕõµãÐÁ¿àÇ®£¬ÒªÊÇ»¹ÒªÎÒ»Ø¼Ò×ö¼ÒÎñ£¬Ìæ±ðÈËÉúº¢×Ó£¬¸ø±ðÈË»¹·¿´û£¬·Ö·ÖÖÓµÃÉÏ·¨ÖÆÐÂÎÅ
¾²ÔÆÒôÀÖ	['2020-12-02 17:03:09']	ÐÁ¿àÁË£¬×£¹¤×÷Ë³Àû£¡
¹ú¼ÒÎÞÐÔ±ð£¬¾¯Ìè½«Å®È¨Óë¹ú¼Ò¶ÔÁ¢µÄÒýµ¼		
´ý×¢Ïú	['2020-11-26 21:03:54']	"Ö»ÒªÄã×ã¹»ºì£¬¶Ô·½¾ÍÊÇÄæÁ÷¡£
ÓßÂÛÕóµØ²»ÄÜÈÃ£¬¹ú¼Ò¸ü²»ÄÜÈÃ¡£²»ÄÜ¸øÐ¡µõ×ÓÄÃ°®¹úÖ÷Òåµ±ÕÚÐß²¼ºÍÎäÆ÷µÄ»ú»á¡£"
³þçü	['2020-11-26 21:06:14']	dd£¬¶Ô£¬×éÀïËµ»°ÒªÐ¡ÐÄ£¬ÒÔÃâ±»ÀûÓÃ£¡
ÑÝ¼¼³¬ÊÓºó	['2020-11-26 21:08:24']	ÊÇµÄ£¬Ëµ»°Òª¹»ºì£¬ÓïÑÔ°ü×°ÆðÀ´¡£
´ý×¢Ïú	"['Â¥Ö÷', '2020-11-26 21:09:15']"	"¹ÙÎ¢¹ÙÃ½¡Ù¹ú¼Ò£¬ÉÏÎ»Õß¡Ù¹ú¼Ò£¬×Ê±¾¡Ù¹ú¼Ò£¬ÄÐÈË¡Ù¹ú¼Ò
ÈËÃñ£¬ÈËÃñ²ÅÊÇ¹ú¼ÒµÄÖ÷ÈË£¬ÓÐÄãÓÐÎÒ£¬ÓÐÎÒÃÇ"
¾çÃÏ²ÜÇð	['2020-11-26 21:15:12']	"ÎÒ×Ô¼ºµÄÏë·¨£¬
Âí¿ËË¼Ö÷ÒåµÄ¹ú¼Ò£¨»°Ëµ¶¼Âí¿ËË¼Ö÷Òå»¹ÓÐ¹ú¼ÒÂð£©²¢²»ÓëÅ®È¨¶ÔÁ¢£¬µ«Èå½Ì¹ú¼Ò±ØÈ»ÓëÅ®È¨¶ÔÁ¢£¬Èå½Ì¹ú¼ÒÌìÈ»µØÒªÓÃ»éÒöÀ´Î¬ÏµÉç»áÎÈ¶¨£¬ÕâÊÇÎÞ·¨»Ø±ÜµÄÊÂÊµ¡£"
¾²ÔÆÒôÀÖ	['2020-11-26 21:21:27']	Å®È¨Ö÷ÒåÕßÓë°®¹úÕß£¬Á½Õß²¢²»³åÍ»¡£ÕÅ¹ðÃ·ÀÏÊ¦£¬ËýÊÇÒ»Î»ÕæÕýµÄÅ®È¨Ö÷ÒåÕß£¬Ò²ÊÇÒ»Î»Î°´óµÄ¹²²úµ³Ô±¡£
ÒÑ	['2020-11-26 21:22:35']	"ÈõÕß×öÊ²Ã´¶¼»á±»ÎÛÃû»¯¡£
ÎÒÃÇ³ÁÄ¬£¬ËûÃÇ¿ÉÒÔËÁÒâ²ÈÌ¤ÔÚÎÒÃÇÁ³ÉÏ£»
ÎÒÃÇÎÂºÍ·¢Éù£¬ËûÃÇ¾ªÑÈ¹¤¾ß»¹»á±í´ï£»
ÎÒÃÇ·ßÅ­£¬ËûÃÇ¾õµÃ³³ÄÖ£»
ÎÒÃÇ·´¿¹£¬ËûÃÇ¾ÍÒªÕòÑ¹¡£
¶ÔÁ¢´æÔÚ£¬Ñ¹ÆÈ´æÔÚ¾Í²»¿ÉÄÜ²»Á÷Ñª²»±»´òÑ¹²»±»ÎÛÃû»¯£¬ËµÊÇÅ®È¨£¬ÆäÊµÎÒÃÇÔÚ×ö¸ïÃüÊÂÒµ¡£"
Janet?	['2020-11-26 21:24:11']	"µ«ÈåÑ§ÒÑ¾­ÊÇÀúÊ·ÎÄ»¯´«Í³ÁË¡£
ÎÒµÄÒâË¼ÊÇ£¬ÎÒÃÇÊÜËüÓ°ÏìºÜÉîºÜÉî£¬µ«ÊÇÓÐ¾ä»°ºÜÀÏÍÁ£¬½ÐÈ¡Æä¾«»ªÈ¥ÆäÔãÆÉ£¬¾ÍÊÇÕâÑùµÄ"
ÒÑ	['2020-11-26 21:25:29']	¶¨ÒåÈ¨ÔÚ±ðÈËÊÖÀïµÄÊ±ºò£¬Óû¼ÓÖ®×ïºÎ»¼ÎÞ´Ê£¬Ö»È±Ò»¸öÊ±»úÒ»¸öÊÂ¼þ¡£Ã»ÓÐÈË»áÍêÃÀ²»·¸´í£¬¹é¸ùµ½µ×»¹ÊÇÊ§È¨Ì«¾Ã£¬Ö»ÓÐÉùÒôÃ»ÓÐ¶ÔÓ¦µÄÈ¨Á¦È¥·´¿¹£¬»¹ÊÇÌ«ÈõÐ¡ÁË¡£
Schlecht	['2020-11-26 21:26:59']	Í¬Òâ
½z°Å´«Ã½¹«¹Ø²¿	['2020-11-26 21:34:58']	¹ÙÃ½¼´¹ú¼Ò£¬ÉÏÎ»Õß¼´¹ú¼Ò£¬ÎÞ²úÕßÃ»ÓÐ¹ú¼Ò¡£Ï£Íû²»ÒªÆ­×Ô¼º
×Ô×ß	['2020-11-26 21:56:54']	×îºó»¹ÊÇ»á·¢ÏÖ·¿¼äÀïµÄ´óÏó
ÓÐ³¥ÀÍ¶¯¸¾Å®	['2020-11-26 22:39:27']	ÔÛÃÇ¹ú¼Ò·¨ÂÉ¿ÉÏÈ½øÁË£¬¹æ¶¨µØ¿ÉºÃÁË¡£Ã«zxÄÇÒ»´úÌØ±ðÇ¿µ÷ÄÐÅ®Æ½µÈ¸¾Å®ÄÜ¶¥°ë±ßÌì¡£Âí¶÷Ëµ¸¾Å®µØÎ»ÊÇÉç»áÎÄÃ÷³Ì¶ÈµÄ±êÖ¾¡£È°¸ã¾³ÍâÊÆÁ¦ÕâÒ»Ì×µÄµõ×Ó¶à¶ÁÁ½±¾Êé¡£
¾øÎÞ¿ÉÄÜ	['2020-11-26 22:49:28']	ÌÖÂÛÕâ¸ö»°ÌâÊÇÒª?Âð£¬Äã¿ÉÒÔÖ§³ÖÄãµÄ¹ú¼Ò£¬ÄãµÄ¹ú¼ÒÊÇÓÉÄÐÐÔÖ÷µ¼µÄ£¬¹ú¼ÒÒâÊ¶µÈÓÚÄÐÐÔÒâÊ¶£¬Äã»¹´òÊ²Ã´È­£¿
LOVE	['2020-11-27 00:47:42']	Õâ¸öÎÊÌâ»¹ÊÇÌ«Ãô¸ÐÁË ¸÷Î»·¢ÑÔµÄÍ¬Ê±Ò²Çë±£»¤ºÃ×Ô¼º
1901	['2020-11-27 00:53:10']	ÄãÊÇ¶ÔµÄ£¬¾¯Ìè¶ñÒâÒýµ¼ÓßÂÛµÄÈË¡£
Al	['2020-11-27 02:15:21']	¼ÓÓÍ£¬×£ÄãÃÇÓÀÔ¶·ûºÏÖ÷ÐýÂÉ¡£
Misandrist	['2020-11-27 10:03:54']	ÄÐÅ®Æ½µÈ±¾À´¾ÍÊÇ»ù±¾¹ú²ß£¬¹ú²ßÂäÊµ²»ÁËÒý·¢ÃñÔ¹¶øÒÑ£¬¶¼ÊÇrenminÄÚ²¿Ã¬¶Ü
ÄÂ·Æ×Ó	['2020-11-27 11:37:23']	°¡Õâ¡­¡­µ±ÏÂÕâÃ´Ã÷ÏÔµÄ¹Ù·½µ¼Ïò£¬»¹´æÔÚ·ÛºìÅ®È¨ÎÒÊÇ²»ÄÜÀí½âµÄ
ÀîéÄæ¥(Ð¡±õÓã¡)	['2020-11-27 11:58:25']	±ÈÈçËµÕâÑùËµ£¬ÓÐµÄÄÐÐÔËµÒýÆðÄÐÅ®¶ÔÁ¢£¬Äã¾Í»Ø¸´ËûÄãÊÇ²»ÊÇ°ÝµÇÅÉÀ´µÄÆÆ»µÎÒ¹ú¸¾Å®½â·ÅÔË¶¯µÄ£¿
ÀîéÄæ¥(Ð¡±õÓã¡)	['2020-11-27 11:59:34']	Ñ§×ÅËûÃÇµÄ»°ÊõËµ£¬ËûÃÇ´òËãÅ®È¨=²»°®¹úÎ¬»¤ÈåÑ§Í³ÖÎ£¬ÎÒÃÇ¾ÍÅ®È¨=Éç»áÖ÷ÒåÔË¶¯Ò»·Ý×Ó=¹²²úÖ÷ÒåÔË¶¯
ÄÂ·Æ×Ó	['2020-11-27 11:59:57']	¹þ¹þ¹þ¹þ¹þ¹þ¹þÕâ¸öË¼Â·?
ÄÂ·Æ×Ó	['2020-11-27 12:00:17']	Å®È¨È·ÊµºÍ¹²²úÖ÷ÒåÒ»Ñù¶¼ÊÇ½ø²½µÄ£¡
ÀîéÄæ¥(Ð¡±õÓã¡)	['2020-11-27 12:00:35']	jmÊÂ¼þÎÒ¿´Í¸ÁË£¬ÕæÄÐÈË²»°®¹úÈ´Æ«Æ«ËµÅ®È¨ºÞ¹ú£¬Ð¦ËÀ
ÄÂ·Æ×Ó	['2020-11-27 12:01:25']	µ½ËûÃÇÕÒ²»µ½ÀÏÆÅ»¹Òª996µÄÊ±ºòºÞ¹úÇéÐ÷¾Í³öÀ´ÁË£¬²Î¼ûÖªºõ
ÀîéÄæ¥(Ð¡±õÓã¡)	['2020-11-27 12:02:23']	·´Õý»áÄÖ¾ÍÓÐºÃ¹û×Ó³Ô£¬ÄÐµÄÒÔÇ°²»¶¼ÕâÑù£¿
ÀîéÄæ¥(Ð¡±õÓã¡)	['2020-11-27 12:03:09']	¿´¿´Õâ´Î¸÷´ó¹ÙÃ½¶ÔjmÌ¬¶È£¬ÕæµÄÆøËÀÁË¡£»¹²»ÈçºÜ¶àÒ°ÉúÅ®È¨ÓÐÑªÐÔ
ÀîéÄæ¥(Ð¡±õÓã¡)	['2020-11-27 12:31:42']	¶à¿´¿´ÂíÁÐÃ«+ÒÔÇ°ÀÏÒ»±²µÄÈË¹ØÓÚ¸¾Å®½â·ÅµÄÎÄÕÂ£¬¿ÉÒÔµöÓã£¬ÐÎ³É·´¶ÔÅ®È¨=²»Ö§³Ö¸¾Å®½â·Å=²»°®¹ú=ÂäºóµÄÒâÊ¶
Ä§¹íÖÐµÄÌìÊ¹	['2020-11-27 12:35:40']	²»´í
i	['2020-11-27 12:35:53']	½ãÃÃËµµÃÌ«¶ÔÁË£¡£¡
¾²ÔÆÒôÀÖ	['2020-11-27 12:54:10']	ÔÞ?¡£±¾À´¾ÍÊÇ¡£Ö§³ÖÅ®È¨=Ö§³ÖÎÞ²ú½×¼¶=Ö§³ÖÉç»áÖ÷Òå=°®µ³°®¹úhttps://www.douban.com/doubanapp/dispatch?uri=/note/782680861/
ÀîéÄæ¥(Ð¡±õÓã¡)	['2020-11-27 12:59:08']	¶Ô¶Ô¶Ô?(?^o^?)?
ÀîéÄæ¥(Ð¡±õÓã¡)	['2020-11-27 13:00:37']	ÎÒ¾õµÃÕâ¸öºÜ¶àÅ®È¨²©Ö÷¶¼ËµµÃ¸üºÃÒ»Ð©£¬±ÈÈçËµÎ¢²©¸¾Å®ÄÜ¶¥°ë±ßÌìrobotµÈ£¬½×¼¶+ÐÔ±ðÃ¬¶ÜÁ½ÊÖ×¥×îÖØÒª¡£²ÊÀñÎÊÌâ¸ùÔ´ÔÚÓÚÅ®ÐÔÉúÓý³É±¾µÄ²¹³¥¡£
¾²ÔÆÒôÀÖ	['2020-11-27 13:02:23']	ºÃµÄ£¬ÎÒ»áÈ¥¿´Ïà¹ØÅ®È¨ÂÛÊö¡£Ð»Ð»ÍÆ¼ö£¡
¾²ÔÆÒôÀÖ	['2020-11-27 13:06:35']	±£ÕÏ¸¾Å®È¨Òæ¾ÍÊÇ¹ú¼ÒÒâÖ¾¡£²»È»ÎªÊ²Ã´È«¹úÉÏÏÂ¶¼ÓÐ¸¾Áª£¿
¶¹ÓÑ22	['2020-11-27 13:12:37']	"dd¡£³¤ÆÚÒÔÀ´£¬òï¡áÈ¨Ò»Ö±ÔÚÕÒ»ú»áÌôÅ®È¨µÄ´í£¬ËûÃÇ»áÇÇ×°´ò°ç»ì½øÅ®È¨ÄÚ²¿ÔìÒ¥£¬Òýµ¼ÕþÖÎ»°Ìâ£¬¶ñÒâÉ¿¶¯ÓßÂÛ

òï¡áÍæÁËÉÏÏÂÎåÇ§ÄêµÄÒõÄ±¹î¼Æ£¬´ó¼Ò²»¿É²»·Á"
symphony*4	['2020-11-27 15:35:14']	ÄÇ¾ä»°ÔõÃ´ËµÀ´µÄ...°®¹úÖ÷ÒåÊÇÁ÷Ã¥µÄÕÚÐß²¼...¾ÍÊÇËûÃÇÊµÔÚÃ»ÀíËµ²»¹ý»¹Ò»¶¨ÒªÑ¹ÄãÒ»Í·Ê±ºò¿ªÊ¼³¶Ãñ×å´óÒåÁËotz
shakoo	['2020-11-27 21:10:09']	ÎÒ¼á³ÖÂí¿ËË¼Ö÷ÒåÅ®È¨
Ä¾Ä¾Ä¾ÐÄ	['2020-11-28 08:59:22']	ËäÈ»µ«ÊÇ£¬ÎÒË¼¿¼ÁËÒ»ÏÂ£¬Õâ¸öÊÀ½çÈç¹ûÃ»ÓÐÄÐÐÔ£¬Å®ÐÔ¸ù±¾²»»á·¢¶¯Õ½ÕùÂÓ¶á×ÊÔ´°¡£¬Ä¸ÏµÉç»áµÄÊ±ºòÃ»ÓÐ¹ú¼ÒµÄ¸ÅÄî°¡£¬¹ú¼ÒÕâ¸ö»ú¹¹¸ÅÄîÌìÉú¾ÍºÍÄÐÈ¨°ó¶¨µÄ¡£Ö»Òª¹ú¼Ò´æÔÚÒ»Ìì£¬ÄÐÈ¨±ØÈ»Ö÷µ¼Éç»á¡£Òò´Ë£¬´ÓÕâ¸öÎ¬¶ÈÀ´Ëµ£¬Å®ÐÔÈ·ÊµÃ»ÓÐ¹ú¼Ò£¬Å®ÐÔµÄ»®·Ö²»ÊÇ¹ú¼®²ãÃæµÄ£¬¶øÊÇ±»ÇÐ¸î³É½á»éºÍ²»»é
ÐÇºÎ	['2020-11-28 09:08:12']	ÄÇ¾Í¿ÉÒÔ¸ü½øÒ»²½£¬ÄÐÈ¨=·â½¨²ÐÓà£¬Å®È¨=Éç»áÖ÷ÒåÔË¶¯Ò»²¿·Ö=¹²²úÖ÷Òå£¬?=¹²²úÖ÷Òå·ÀÖ¹·â½¨Ö÷Òå¸´±Ù
ÐÇºÎ	['2020-11-28 09:09:21']	µ«ÊÇÄ¸ÏµÉç»áÓÐ×åÈºµÄ¸ÅÄî°¡£¬ÈÔÈ»ÊÇÓÐÈºÌå¹éÊô¸ÐµÄ
Ä¾Ä¾Ä¾ÐÄ	['2020-11-28 09:12:15']	ºÃ°É£¬ÕâÊÇ¸öºê´óµÄÃüÌâ£¬ÎÒÐèÒª¶àÕÒÕÒ×ÊÁÏ¡£²»¹ýÎÒ»¹ÊÇ¾õµÃ¹ú¼ÒÊÇºÍ¸¸È¨°ó¶¨µÄ£¬¹ú¼Ò´æÔÚÒ»Ìì£¬ÄÐÅ®¾Í²»¿ÉÄÜÕæÕýÆ½µÈ¡£ÈÎºÎ´ëÊ©Ö»ÄÜÊÇ»º½âÅ®ÐÔ±»°þÏ÷µÄ³Ì¶È¡£
×Ó²»Óã	['2020-11-28 09:14:58']	Å®È¨±¾À´¾ÍÊÇÂí¿ËË¼Ö÷ÒåµÄÒ»²¿·Ö
ÐÇºÎ	['2020-11-28 09:15:40']	µ«ÊÇÏÖ½×¶ÎÕùÈ¡Å®ÐÔÈ¨Àû½øÒ»²½À©´ó¾ÍÊÇÃ»°ì·¨ºÍ¹ú¼Ò¶ÔÁ¢°¡¡­¡­Äã¶ÔÁ¢µÈÓÚÍêÈ«°Ñ×Ô¼º·ÅÔÚÁÓÊÆµØÎ»
ÐÇºÎ	['2020-11-28 09:20:59']	"¶øÇÒÄ¸ÏµÉç»áµÄÊ±ºò¾ÍÊÇÓÐ½×¼¶£¨Äã¿ÉÒÔ¿´¿¼¹Å³öÍÁ²ÄÁÏ£¬×å³¤µÄÅ®¶ùµÄÊÎÆ·¾ÍºÜÃÀÀö£¬»¹ÓÐºÜ¶à°ö±´ÅãÔá£¬ÆÕÍ¨ÈË¼ÒÅ®º¢¾ÍÉ¶¶¼Ã»ÓÐ£©

Ëµ¾ä²»ºÃÌýµÄ£¬ÕæÕýµ¼ÖÂÄÐÅ®²»Æ½µÈµÄ±¾ÖÊÔ­ÒòÊÇ½×¼¶£¬´òÑ¹Å®ÐÔµÄÔ­ÒòÊÇÎªÁËÈÃÏÂ²ãÄÐÐÔÓÐÈË¿ÉÑ¹ÆÈ£¬½ø¶ø¡°ºöÊÓ¡±±»ÉÏ²ãÑ¹ÆÈµÄÊÂÊµ"
ÐÇºÎ	['2020-11-28 09:43:25']	"¾Ù¸öÀý×Ó£¬Ç°Ò»¶ÎÊ±¼äÕã½­´óÑ§xingÇÖ°¸£¬±ÈÒÔÍùµÄÀàËÆ°¸¼þ¶¼Òý·¢ÁË´ó¼ÒµÄÌÖÂÛ£¬Ô­Òò²¢²»ÊÇÒòÎªÒ»¸öÅ®º¢×ÓÊÜº¦ÁË£¬¶øÊÇÒòÎªÊ©º¦ÕßÊÇÉÙÊýminzu£¬»»¶øÑÔÖ®£¬ÕæÕýÒý·¢ÈÈÒéµÄÊÇ£¬Æ¾Ê²Ã´ÓÐÐ©ÄÐÈËÇ¿jian¾ÍÉ¶ÊÂÃ»ÓÐ£¬ÓÐÐ©ÈËÇ¿jian¾Í»á½øÈ¥

ËùÒÔÇùÆäÊµºÜÇå³þÖªµÀµ½µ×Ë­ÊÇÕæÕýµÄ¡°Æ½µÈ¡±µÄ¼ùÌ¤Õß£¬µ«ÊÇÇùÖ®ËùÒÔÊÇÇùÊÇÒòÎªËüÃÇÖ»¸Ò¶Ô²»Èç×Ô¼ºµÄ»ÓÈ­£¬¶ø¸ù±¾²»¸Ò¶Ô±È×Ô¼ºµØÎ»¸ßµÄËµ²»

ËùÒÔÄÐÅ®²»Æ½µÈµÄ¸ùÔ´ÊÇÉç»á²»¹«Æ½£¬ÊÇ½×¼¶£¬ÕâÒ²ÊÇÎªÉ¶ÊÇÅ®È¨¾ÍÊÇÉç»áÖ÷Òå¸ïÃüµÄÒ»²¿·Ö

ÖÁÓÚËµÎÞ¹ú¼ÒÎÊÌâ£¬Õâ¸öÔÚÏÖ½×¶Î¾ø¶Ô²»¿ÉÈ¡£¬Àý×Ó¾ÍÊÇÅ·ÖÞÉúÓý»úÆ÷ÎÚ¿ËÀ¼£¬Ã»ÓÐ¹ú¼ÒµÄ»°ÕæµÄÊ²Ã´¶¼Ã»ÓÐÁË"
LOVE	['2020-11-28 09:58:33']	"¹ú¼ÒÒÀÈ»ÊÇ¹ú¼ÊÖÐµÄÖ÷ÒªÐÐÎªÌå
µ«Í¬Ê±Å®È¨Ö÷ÒåÒ²ºÜÇ¿µ÷·Ç¹ú¼ÒÐÐÎªÌå £¨¹ú¼Ê×éÖ¯ºÍ¹«ÃñÉç»á£©µÄÖØÒªÐÔ
Ô­Òò¾ÍÔÚÓÚÒÑ¾­¿´Í¸ÁËËüµÄ±¾ÖÊµ«ÓÖ²»µÃ²»ÒÀÀµÓÚËü"
LOVE	['2020-11-28 10:00:40']	ÎÒ¾õµÃÎÒÃÇÔÚ¡°Å®ÈËÎÞ¼Ò¹ú¡±ÖÐÌ¸ÂÛµÄ¡°¹ú¡±²»ÊÇÈÎºÎÒ»¸öÊµÌåµÄ¹ú£¨country£©£¬¶øÊÇÒ»ÖÖ³éÏóµÄ¹ú¼ÒÖÆ¶È£¨state£©¡£
ÐÇºÎ	['2020-11-28 10:01:48']	"ÊÇµÄ£¬ËùÒÔÕâ¸öÂ¥ÀïÔÚËµÅ®È¨ÊÇ¹²²úÖ÷ÒåµÄÒ»²¿·Ö·Ç³£¶Ô
µ«ÔÚÏÖ½×¶Î£¬ÍêÈ«ÍÑÀë¹ú¼ÒÌ¸Å®È¨¸ã¶ÔÁ¢£¬¾ø¶ÔÎÞ·¨È¡µÃÈÎºÎÊ¤Àû"
LOVE	['2020-11-28 10:03:34']	¸¾Å®×éÖ¯ÁªÃË£¬½è¹ú¼ÒµÄÁ¦È¥´ò»÷¸¸È¨ÖÆ£¬¿ÉÄÜ±Èµ¥´ò¶À¶·ºÃÒ»Ð©
ÐÇºÎ	['2020-11-28 10:03:47']	ÊÇµÄ
½­ºþÆ­×Ó	['2020-11-28 10:41:16']	¡£¡£
ÒÑ×¢Ïú	['2020-11-28 17:47:43']	Õæ¿É±¯£¬ÏÖÔÚÖ»Òª´òÉÏ°®¹úµÄÆìºÅ¾ÍÏàµ±ÓÚ´÷ÁËÒ»²ã½ð¸ÕÕÖ£¬·´Ö®£¬Èç¹ûÄãÃ»ÓÐ¡°°®¹ú¡±£¬ÄÇÃ´ÎÞÂÛÄãµÄÀíÂÛ¶àÃ´ÕýÈ·£¬ÄãÒ²»á±»¿ÚÖï±Ê·¥
ÁêÔ¨Óã¿Í	['2020-11-28 20:11:08']	ÎÒÀí½â¹²²ú×îÖÕÒª½â¹¹¡°¼Ò¹ú¡±µÄ¸ÅÄî£¬µ«ÊÇ£¬Ö»½â¹¹ÖÐ¹ú¶ø²»½â¹¹Íâ¹ú£¬ËãÊ²Ã´ÄØ£¿Ëµ°×ÁË£¬Ò»£¬ÏÛÄ½Î÷·½ÁìÏÈ°ÙÄêµÄ¾­¼ÃË®Æ½¡£Î÷·½µÄ×Ê±¾»ýÀÛ´ÓºÎ¶øÀ´£¬´ó¼Ò¶¼Ñ§¹ýÀúÊ·£¬ÏÖ´ú»¯µÄ±³ºóÊÇÊý¸öÖÖ×åµÄÑªÀá£»¶þ£¬ÏíÊÜÎ÷·½¸¾Å®µÄ½â·Å³É¹û¡£Î÷·½¸¾Å®ÎªÊ²Ã´Òª½â·Å£¬×ÔÈ»Ò²ÊÇÒòÎªËûÃÇµÄÎÄ»¯Ò²ÓÐ×ÅÉî¿ÌµÄÐÔ±ðÆçÊÓ£¬²»ÂÛÊÇÀúÊ·ÉÏµÄÑÅµä³Ç°îÅ®ÐÔ²»Ëã¹«Ãñ¡¢ÉÕÅ®Î×¡¢½ü´ú½¨¹úÊ±ÈËÈ¨ÐûÑÔÎÞ¹ØÅ®ÐÔ£¬¿ÉÒÔËµÊÇÈç³öÒ»ÕÞµÄ¸¸È¨Ñ¹ÆÈ¡£µ«Î÷·½¾­¹ý°ÙÄê¸¾Å®¶·Õù£¬ÕâÒ»ÇÐÒ²ÔÚ²»¶Ï½ø²½¡£ÏëÒªÏíÊÜ³É¹û£¬Ò²ËãÈËµÄ±¾ÐÔ£¬ÎÞ¿Éºñ·Ç£¬µ«Ò²Ã»Ê²Ã´ÖµµÃ³ÆµÀ¡£
ÒÑ×¢Ïú	['2020-12-02 16:59:09']	dd
ºÚÃûµ¥¾Ù±¨×¨Â¥		
ÒÑ ×¢ Ïú	['2020-11-17 22:04:14']	"¾Ù±¨·¶Î§£º
1.ÔÚÌû×ÓÄÚÓÐÃ÷È·ÈËÉí¹¥»÷ºÍÊ¹ÓÃÈèÂî´Ê»ãÐÐÎª(°üÀ¨´øÉúÖ³Æ÷£¬´ø¸¸Ä¸¼ÒÈË¶ÔÂîµÈ)
2.Ë½ÐÅ×éÔ±²¢±íÏÖ³ö¼«ÎªµÍÏÂÁîÈËÐÄÀï²»ÊÊµÄÉ§ÈÅÑÔÂÛ£¬ÀýÈç¡°¶àÉÙÇ®Ò»Ò¹¡±(¾Ù¸öÀý×Ó)£¬µ¥´¿´òÕÐºô»òÕß¡°ÄãºÃ¡±Ö®ÀàµÄ²»ÊôÓÚ´Ë·¶³ë
3.É±ÖíÅÌÇÒÈ·ÊµÔÚ×éÄÚµÄ
4.ÆäËûÒýÁ÷Õ©Æ­¹ã¸æÏÓÒÉ
5.×¢£¬·Ç±¾×é·¢ÑÔ²»ÊÜÀí£¬Èç¹ûÔÚ±ðµÄ×éÓÐµÍË×ÑÔÂÛÎ´ÔÚ±¾×é·¢ÑÔµÄ²»×ö´¦Àí£¬±¾×é²»¿ç×éÖ´·¨£¡
¾Ù±¨¸ñÊ½£ºÖ÷Ò³+¾ßÌå¿ÉÒÔÑéÖ¤ÉÏÊöÐÐÎªµÄ½ØÍ¼£¬¿ÉË½ÁÄÎÒ»òÕßÆäËû¹ÜÀíÔ±£¬Ò»¾­²éÖ¤ºó»áÔÚ¾Ù±¨²¿·Ö½øÐÐ»Ø¸´´¦Àí(ÊÓÇé½Ú½øÐÐÌß×é/·â½û)
ÀýÈç idÐ¡°Ë+Ö÷Ò³Á´½Ó+ÈËÉí¹¥»÷+¾Ù±¨ÄÚÈÝÒÑË½ÐÅxx¹ÜÀíÔ±
×é¹æ
985FIVEÍÑÀ§¼Æ»®9831¸ö¿É»ØÊÕFIVE
×é¹æÔÚ´Ë£¡£¨Èë×éÎñ±ØÈÏÕæÔÄ¶Á£©
¡¾½¨×éµÄ³õÖÔ¡¿£º±¾×éÊÇ×¨×¢ÓÚ985¡¢211µÈÃûÐ£fiveÊ§ÒâÕßÍÑÀ§×Ô¾ÈµÄ...
½ûÎÞÒâÒå³µéïê¤Ë®ÌûÈÏ¶¨±ê×¼£º
985FIVEÍÑÀ§¼Æ»®9831¸ö¿É»ØÊÕFIVE
?ÐÂÔö?Èë×é±Ø¿´?½ô¼±?ÖØÒªÍ¨Öª?½ûË®Ìû£¬Ë®ÌûÈÏ¶¨±ê×¼&ÉúÐ§Ê±¼äÈçÏÂ?
Îª·ÀÖ¹´óÁ¿Í¬ÀàÐÍÎÞÒâÒåÌûË¢ÆÁ£¬±¾×é½ûÖ¹Ë®Ìû ¼ÓÈë±¾×éµÄ»ù±¾¶¼ÊÇÅ®È¨...
½ãÃÃÃÇ×ÔÓÉÌÖÂÛ£¬¹ÜÀí×é»á±£»¤ÄãÃÇµÎ?"
Rachel	['2020-11-17 22:09:51']	dd
ÑÝ¼¼³¬ÊÓºó	['2020-11-18 12:13:03']	dd
ÌØÌØÌØÀïË¹	['2020-11-18 12:14:51']	dd
ÒÑ×¢Ïú	['2020-11-18 12:16:28']	dd
ÉÙ³åÀË	['2020-11-18 12:23:41']	dd
¹Ü??Àí?Ô±	['2020-11-18 15:26:46']	¶¥?½¨Òé¼Ó¾«
±ª×Ó	['2020-11-18 15:34:01']	dd
Ð¡¼ª¸ß	['2020-11-18 21:11:45']	dd
µ±ÐÄºïÃæ°üÊ÷	['2020-11-18 23:26:34']	dd
»¨ÑùÄê»ª?	['2020-11-19 09:39:13']	"ID£º¸ß²ãÂ¥
https://www.douban.com/people/165229258/
ÈËÉí¹¥»÷
¾Ù±¨ÄÚÈÝÒÑË½ÐÅ@ÒÑ ×¢ Ïú ¹ÜÀíÔ±"
ÒÑ ×¢ Ïú	"['Â¥Ö÷', '2020-11-19 10:45:29']"	ÒÑ·â½û´¦Àí
tambourine	['2020-11-19 11:00:08']	"https://www.douban.com/doubanapp/dispatch?uri=/group/topic/201606259
id£ºÄþ¾²µÄ×·Çó
¾Ù±¨ÄÚÈÝÒÑ¾­Ë½ÐÅ¹ÜÀíÔ±"
ÒÑ ×¢ Ïú	"['Â¥Ö÷', '2020-11-19 11:00:37']"	ÒÑÌß×é´¦Àí ÔÙÓÐÎ¥¹æ½«·â½û
ÒÑ×¢Ïú	['2020-11-19 13:46:29']	https://www.douban.com/doubanapp/dispatch?uri=/group/topic/201606259 ID:fulltone ËûÀ´ÁË
ÒÑ ×¢ Ïú	"['Â¥Ö÷', '2020-11-19 13:46:54']"	ÊÕµ½ ÒÑ·â½û ÕýºÃ¿´µ½hhh
ÒÑ×¢Ïú	['2020-11-19 13:47:33']	ÔÞ??
ß÷ß÷ÒÉ»ó	['2020-11-19 13:48:44']	@²»×ó²»ÓÒ
ÒÑ ×¢ Ïú	"['Â¥Ö÷', '2020-11-19 13:56:35']"	ÒÑ´¦Àí
»¨ÑùÄê»ª?	['2020-11-19 14:00:46']	"ID£º²»×ó²»ÓÒ
https://www.douban.com/people/209389342/
·´´®£¿"
848	['2020-11-19 14:56:18']	"ID£º£¬£¬
https://www.douban.com/people/182173834/?dt_dapp=1
ÈËÉí¹¥»÷"
ÆÚ´ý2025Äê	['2020-11-19 16:24:05']	dd
ÓÐ²¡ÉëÒ÷	['2020-11-20 10:42:49']	"id ½Ì¿ÆÊé°ãÈý²»Õ´

https://www.douban.com/people/183738814/?dt_dapp=1
ÈËÉí¹¥»÷
¾Ù±¨ÄÚÈÝË½ÐÅ @ÒÑ ×¢ Ïú"
ÒÑ ×¢ Ïú	"['Â¥Ö÷', '2020-11-20 10:57:51']"	ÈËÉí¹¥»÷ ·â½ûÒÑ´¦Àí
¾ýÏ§Á¹	['2020-11-20 11:34:50']	"ID£ºÏ¦Ñô²»³ÁÂÙ
https://www.douban.com/people/178852130/?dt_dapp=1
Ë½ÐÅ¹¥»÷ÈèÂî¶àÈË£¬»¹Î´Èë×é´ó¼ÒÐ¡ÐÄ"
ÒÑ ×¢ Ïú	"['Â¥Ö÷', '2020-11-20 11:35:05']"	ÊÕµ½
tambourine	['2020-11-20 20:56:36']	"id£ºð°Î²
https://www.douban.com/doubanapp/dispatch?uri=/group/topic/201137647
ÈËÉí¹¥»÷"
ÏÄÄ©ÔÂ¹â	['2020-11-21 01:03:26']	²»¿ç×éÖ´·¨
ÏÄÄ©ÔÂ¹â	['2020-11-22 04:24:26']	·¢ÏÖÐÂºÅ0¶¯Ì¬¼Ó±¾×éµÄÍ¬Ñù»¶Ó­±¾Ìû¾Ù±¨·â½û¡£
848	['2020-11-22 12:56:16']	"id£ºnoooob
https://www.douban.com/people/187939840/?dt_dapp=1"
848	['2020-11-22 12:56:51']	ÔÚ±¾×éÄÚ½ûÖ¹Ð¡×é³ÉÔ±Å®È¨
ÒÑ ×¢ Ïú	"['Â¥Ö÷', '2020-11-22 12:58:25']"	ÒÑÌß
ÎÞËùÎ½	['2020-11-22 13:06:30']	Ê×Ò³Ajax£¬·¢Ìû£ºÕâ´Î160Ñ§µÜÀíÐÔ²Ù×÷°ÑÅ®?´òµÃÂä»¨Á÷Ë®
ÎÞËùÎ½	['2020-11-22 13:07:07']	https://www.douban.com/doubanapp/dispatch?uri=/group/topic/202020261&amp;dt_dapp=1
ÒÑ ×¢ Ïú	"['Â¥Ö÷', '2020-11-22 13:09:19']"	ÎÒÕýÔÚË¼Ë÷Ëûµ½µ×ÊÇ·´´®»¹ÊÇ·´´®´®??¡â?µÈÎÒË¼Ë÷ÍêÁË¾Í´¦Àí
ÎÞËùÎ½	['2020-11-22 13:11:40']	Õâ¸öÈËÖ÷Ò³Ò²Ã»Ê²Ã´ÄÚÈÝ£¬µ«ÐÔ±ðÎªÄÐÓÖ·¢ÕâÖÖµÍÖÊÁ¿Ìù°Ë³ÉÊÇÄÔÌ±ÁË
ÒÑ ×¢ Ïú	"['Â¥Ö÷', '2020-11-22 13:16:15']"	µ±ÊÂÈËÍË×éÁË Ìû×ÓÒÑËø ×÷Îª±ê±¾
ÎÞËùÎ½	['2020-11-22 13:16:59']	?????
ÒÑ×¢Ïú	['2020-11-22 13:20:01']	²»µÃ²»Ëµ£¬×éÀïµÄ±ê±¾¶ÔÓÚ¼øÉÍÄÐÐÔÖÇÉÌÀ´ËµÊ®·ÖÓÐÁ¦?
½­ºþÆ­×ÓöÄÑàÍ¥	['2020-11-22 15:11:45']	"id£ºÐñÈÕÀëéä
https://www.douban.com/doubanapp/dispatch?uri=/group/topic/202034249
¾Ù±¨ÄÚÈÝÇë¼ûË½ÐÅ"
Çé³¡ÀË×Ó°ÍÄáÄá	['2020-11-22 15:14:28']	Ö»ÒªÓÐ¹ý·¢ÑÔ£¬¾Í¿ÉÒÔ½øÐÐ·â½û²Ù×÷¡£
Ò»Ìì	['2020-11-22 16:07:21']	"id£º@ÐñÈÕÀëéä
https://www.douban.com/doubanapp/dispatch?uri=/group/topic/202038443&amp;dt_dapp=1
ÎÛÃû»¯Å®È¨£¬²¢Ìô¶¯¶ÔÁ¢¡£ÄÐÅ®Æ½µÈÊÇ»ù±¾¹ú²ß£¬µ«Ëû¡°²»ÈÏÎªÄÐÅ®Æ½µÈÊÇÓ¦¸ÃµÄ¡£¡±"
LalaLand	['2020-11-22 16:08:49']	"id£º@ÐñÈÕÀëéä
https://www.douban.com/doubanapp/dispatch?uri=/group/topic/202038443&amp;dt_dapp=1"
shakoo	['2020-11-22 16:44:40']	"id£ºÐñÈÕÀëéä
https://www.douban.com/doubanapp/dispatch?uri=/group/topic/202038443
·¢ÌûÒýÕ½"
ÒÑ ×¢ Ïú	"['Â¥Ö÷', '2020-11-22 19:16:33']"	ÎÞÔà»° ËäÈ»ÎÒÒ²²»Ï²»¶ËûµÄÑÔÂÛµ«ÊÇËûµÄÌû×ÓÊÇÓÐÈËÏÈÂîËûËùÒÔ¿ªµÄ Ô­ÌûÒÑËø ÈËÃ»ÓÐ·¸×é¹æ ²»ÄÜ´¦Àí¹þ
ÒÑ ×¢ Ïú	"['Â¥Ö÷', '2020-11-22 19:26:36']"	·â¹ýÁË
Çé³¡ÀË×Ó°ÍÄáÄá	['2020-11-22 19:27:55']	ºÃµÎ ÐÁ¿àÀ²
ÒÑ ×¢ Ïú	"['Â¥Ö÷', '2020-11-22 19:40:47']"	updateÒ»ÏÂºóÐø ÒÑÌß³ö×é
Misandrist	['2020-11-24 09:46:30']	"IDÎåÆ¿
https://www.douban.com/people/2243797/
¾Ü¾øÓÑºÃ½»Á÷+ÒÉËÆÄÐÐÔ·´´®
ÊÂ¼þ¾­¹ýÈçÏÂ
https://www.douban.com/doubanapp/dispatch?uri=/group/topic/202225288
¾Ù±¨ÄÚÈÝÒÑ·¢¸ø×é³¤"
¸¥ÂåÒÀµÂ	['2020-11-29 09:23:12']	"IDÖÐÄê±¦±¦
https://www.douban.com/people/153706016/
wsn½ø×é£¬ÈèÂî×éÔ±"
ÏÄÄ©ÔÂ¹â	['2020-11-29 13:57:31']	ÒÑ·â½û
Wr	['2020-11-29 14:25:45']	"ID£ºnoooob
https://www.douban.com/people/187939840/?dt_dapp=1
ÄÐÐÔ¡£ÔÚÌû×ÓºÍÖ÷Ò³¹ã²¥¶¼ÈèÂîÅ®È¨¡£"
1901	['2020-11-29 14:50:10']	´ËÈËÏÈÇ°ÒÑÌß³öÐ¡×é£¬Ä¿Ç°²»ÔÚ×éÀï
°×¾®¹·µ°	['2020-12-01 11:08:13']	"id:HD.HD
https://www.douban.com/people/90674363/
·´´®µöÓã"
HD.HD	['2020-12-01 11:22:05']	Â¥ÉÏ½¿ÆÞËµÄã?ÄØ£¿
HD.HD	['2020-12-01 11:24:35']	"https://www.douban.com/doubanapp/dispatch?uri=/group/topic/203054928&amp;dt_dapp=1
Õâ½Ð?£¿ ´Áµ½ÄþÕâÅÆ·»½¿ÆÞÍ´´¦ÁËÊÇÂð£¿"
ÒÑ ×¢ Ïú	"['Â¥Ö÷', '2020-12-01 12:04:29']"	Ö¤¾ÝÌá½»ºó´¦Àí ÎÞÖ¤¾Ý²»´¦Àí ·´´®²»·´´®µ¹²»ÊÇÄãÒ»¾ä»°¾ö¶¨µÄ¡­¡­
ÒÑ×¢Ïú	['2020-12-01 12:46:47']	"ID£º¾²ÔÆÒôÀÖ https://www.douban.com/people/201396859/
ÒýÕ½´¸£ºhttps://www.douban.com/group/topic/202538447/
·´´®´¸£ºhttps://www.douban.com/group/topic/202311198/
·´»éÊÇËùÓÐÅ®È¨µÄ¹²Ê¶£¬»éÅ®Ïë¸ãÅ®È¨Ã»±ØÒªÇ¿µ÷ÒÑ»éÉí·Ý£¬ÕâÈËÌìÌìÔÚ×éÀï»é»é»éµÄ£¬ÒâÍ¼ÌôÆð»éÅ®ºÍµ¥Å®¶ÔÁ¢¡£"
ºÎÊâ	['2020-12-02 14:27:45']	"ID: a sinner
https://www.douban.com/doubanapp/dispatch?uri=/group/topic/202675495
ÐÔ±ðÄÐ£¬ÔÚÎÒµÄÌû×Ó¸øÎÒÄÔ²¹ÁËÒ»¶ÑºÁÎÞÂß¼­µÄ¶«Î÷£¬È»ºóÓÖÅÂÎÒ·´²µ°ÑÎÒÀ­ºÚ£¬ÑÔÂÛÃ÷ÏÔ³äÂú¶ñÒâ¡£
Õâ¸ö×éÀïÕæµÄÊÇÖ»Òª½ãÃÃ¾ÍÄÜºÍÐ³½»Á÷£¬ÄÐµÄÖ»Òª·¢ÑÔ¾ÍÊÇ¶ñÒâÂúÂú¡£"
ºÎÊâ	['2020-12-02 16:21:51']	"https://www.douban.com/people/129228522/
Â¥Ö÷¾õµÃ²»ÄÜ·âÕâ¸öÈËÒ²¸æËßÎÒÒ»Éù£¬ËûµÄÑÔÂÛÔÚÎÒÂ¥ÀïÎÒ¿´×ÅÄÑÊÜ£¬Ïë¾¡ÔçÉ¾ÁË¡£"
Ïû·ÑÄÐÉ«Ò²ÊÇÅ®È¨µÄÓ¦ÓÐÖ®Òå		
°®Ã¨ÔèÅè×é	['2020-11-21 23:33:02']	"±¾ÈË²¢²»×·ÐÇÒ²²»»ì·¹È¦£¬½ñÌìÎÞÒâ¿´µ½ÈÈÃÅÊÓÆµÏÂÃæµÄÆÀÂÛÉý¼¶£¬Éî¸ÐÅ®ÐÔÎï»¯ÄÐÐÔ£¬Ïû·ÑÄÐÉ«Ò²ÊÇÅ®È¨µÄÓ¦ÓÐÖ®Òå£¬ÒòÎªÕâ¶¼ÊÇ³æ³æÃÇÉî¶ñÍ´¾øµÄ¡£¾ÍÏñÆÀÂÛÇøËµµÄÄÐÈËÃÇÔÚº°Íõ±ù±ùÎÒÀÏÆÅµÄÊ±ºò£¬¿ÉÒÔ£¬Å®ÈËÔÚº°¶¡ÕæÎÒÀÏ¹«µÄÊ±ºò£¬ÄÐÈË¾Í³öÀ´ÂîÄ»ÈÐÁË¡£
---------------------------------
´óÖÜÄ©¾Ù±¨ÄÐBÕ¾µÄ¶ñ³ôÊÓÆµ±¾À´¾ÍÍ¦ÔãÐÄµÄ£¬ÈÈÃÅÍÆËÍÁË¸öÃ²ËÆË§¸çµÄÊÓÆµÏëµã½øÈ¥Ï´Ï´ÑÛ¾¦¡£ÊÇ¸ö²Ø×åË§µÜµÜ½Ð¶¡Õæ£¬´ó²¿·ÖÈË¶¼¾õµÃµÜµÜÓÖË§ÓÖ´¿ÑÛÉñÇå³º£¬Ò²¸úµ±µØ¹úÆóÇ©ºÏÍ¬´úÑÔµ±µØÂÃÓÎ¸ø¼ÒÏç·öÆ¶¡£
½á¹û£¬º¦£¬Õæ»ÞÆø£¬ÆÀÂÛÇøÓÖÓöµ½À±Ã´¶à¹«ÄûÃÊ£¬ÎÒËæÊÖ½Ø¼¸¸öÍ¼¸ø´ó¼Ò¸ÐÊÜÒ»ÏÂ¡£³æ³æÃÇÕæÊÇ²»¸ºÖÚÍû£¬Í¬ÐÔÒ²²»·Å¹ý£¬ÄÐÈËºÎ¿àÎªÄÑÄÐÈËÄØ~
³ô³æÎÞ´¦²»ÔÚ£¬Íõ±ù±ùÒ²ÊÇÒ»¸ö¹£
í¡ÄûÃÊ¾«µÄÐ¡½ã½ã
í¡ÄûÃÊ¾«Ãû³¡Ãæ1
í¡ÄûÃÊ¾«Ãû³¡Ãæ2
í¡ÄûÃÊ¾«Ãû³¡Ãæ3
í¡ÄûÃÊ¾«Ãû³¡Ãæ4"
×Ô¶¯·¢Ìõ³È	['2020-11-21 23:34:43']	ÄãÓ¦¸Ã¸ßÐË£¬ÄÚ¶·¶àºÃ¡£
»¨ÑùÄê»ª?	['2020-11-21 23:36:42']	Ö§³Öhhh
Ä§¹íÖÐµÄÌìÊ¹	['2020-11-21 23:36:45']	Èý¸öÄÐÈËÒ»Ì¨Ï·
½­ºþÆ­×Ó	['2020-11-21 23:36:54']	¾ÍÏ²»¶¿´ÄÐÈËÄÚ¶·¡«
°®Ã¨ÔèÅè×é	"['Â¥Ö÷', '2020-11-21 23:37:06']"	ºóÀ´È«²¿±ä³É¼¯ÖÐ¹¥»÷Å®ÐÔ
ÑÝ¼¼³¬ÊÓºó	['2020-11-21 23:38:49']	?ÕæµÄÊÇÐ¡¶Ç¼¦³¦£¬¼µ¶ÊÐÄÖØ
»¨ÑùÄê»ª?	['2020-11-21 23:41:25']	ÓÐavºÅÂð£¿ÏëÈ¥¶ÔÏß
½­ºþÆ­×Ó	['2020-11-21 23:45:56']	¹þ¹þ¹þºÃºÃÐ¦£¬½ãÃÃÃÇ¶¼Ì«»áËµÁË
°®Ã¨ÔèÅè×é	"['Â¥Ö÷', '2020-11-21 23:56:13']"	upÖ÷½ÐÀíÌÁ¶¡Õæ£¬Ö»·¢²¼ÁËÕâÒ»¸öÊÓÆµ¡£
»¨ÑùÄê»ª?	['2020-11-22 00:32:52']	È¥¿´ÁËÒ»ÏÂ£¬ÕâÈºÄÐµÄÕæÊÇÐÄÑÛ±È¼¸°Ñ»¹Ð¡
ËÄ´úÉöÑ×ÅáÖéãù	['2020-11-22 01:18:55']	¶Ô ËäÈ»ÎÒ²»Ï²»¶ÄÐµÄ µ«Ã¿´Î¿´µ½ÕâÐ©¾ÍºÜ¿ªÐÄ
·È»È¥ÐÐ	['2020-11-22 01:27:01']	àÅ ÊÇÕâÑùµÄ ÌâÖÐÓ¦ÓÐÖ®Òå
°®Ã¨ÔèÅè×é	"['Â¥Ö÷', '2020-11-22 01:30:25']"	¶ÔµÄ£¬¾ÍÏñÆÀÂÛËµµÄÕâ´Î³æ³æÃÇÕ¨ÁËÊÇÒòÎªÒÔÇ°ËûÃÇÚ®»ÙÅ®ÈË°Ý½ð¡¢Ï²»¶ÄïÅÚÀ´°²Î¿×Ô¼º¡¢Õâ´ÎÓöµ½ÕâÃ´¶àÅ®ÐÔÏ²»¶Ò»¸öÓÖÇîÓÖ²»ÄïÅÚµÄÄÐÈË£¬±ÀÁË¡£²»µÃ²»½ÓÊÜ×Ô¼º¾ÍÊÇÀÃËùÒÔÃ»ÈËÏ²»¶Õâ¸öÊÂÊµ¡£
Ð»ÎßÁø	['2020-11-22 01:33:02']	"Õ¦ËµÄØ£¬×îºÃÕæµÄÖªµÀ×Ô¼ºÊÇÔÚÏû·Ñ£¬°Ñ¶Ô·½µ±¸öÍæÒâ¶ù¿´¿´¾ÍËãÁË£¬¿É±ðÒ»±ßÔìÉñÒ»±ßËµ×ÅÏû·Ñ
¶Ô±ÈÏÂÀ­Ä·£¬ÉÏÉ½ÍÚ²ÝÒ©×¬µãÎ¢±¡µÄÇ®£¬Õâ¸öÊ²Ã´ÍæÒâ¶ùÒ»ÏÂ×Ó¹¤×÷¶¼ÓÐÁË£¬ÕâÖÖÏû·Ñ£¬»¹²»ÈçÃ»ÓÐ"
°®Ã¨ÔèÅè×é	"['Â¥Ö÷', '2020-11-22 01:35:21']"	¸úÀ­Ä·Õæ²»ÄÜ±È£¬Õâ¸ö¾ÍÊÇÂô¸öÁ³£¬ÆäËûÉ¶Ò²Ã»ÓÐ¡£
Ð»ÎßÁø	['2020-11-22 01:36:57']	"ËùÒÔÕâ¸ö¿¿Á³×ßºìµÄÄÐµÄÕæµÄÊÇ±»Ïû·ÑÁËÂð£¿»¹ÊÇÊÕÒæ¸ü´ó£¿
ÔÚÎÒÕâÀï£¬ÎÒÖ»Ï£ÍûËûÃ»ÓÐÈÈ¶È£¬ÇîÀ§ÁÊµ¹
¾ÍÊÇÒ»µãºÃ´¦¶¼²»ÏëÄÐÈË»ñµÃ"
nosferatu	['2020-11-22 01:57:10']	½ãÃÇÃÇÎÒÃÇÒ²´ÓÃÈÃÈÐ¡ÄÌ¹·´ôÃÈÕýÌ«Ñø³ÉÏµ×öÆð£¬¼ÈÈ»µð×ÓÄÜÌò×Å¸ö´óÖíëë¹µ×ÓÁ³ÈÂÈÂ×Å¡°°×Ó×ÊÝ¡±×îÃÀ£¬ÎÒÃÇÒ²¿ÉÒÔÈõ»¯ÄÐÐÔÉí·ÝÖØËÜÄÐÐÔÉóÃÀ£¬°Ñ»ëÉí¼¡ÈâµÄÄÐµÄ½ÐÆæÐÐÖÖ(À´×ÔÂþ»­½ø»÷µÄ¾ÞÈË)£¬°Ñ´ó¸¹±ã±ãµÄÄÐµÄ½ÐÃºÆø¹Þ£¬°ÑÐ»¶¥ñøÔëµÄÄÐµÄ½ÐºÓÍ¯£¬°®Ëã¼ÆµÄ¼¦ÔôÄÐ½ÐÎÀÉú½í
ÒøºÓÓÍÆáÍ°	['2020-11-22 02:17:07']	Í¬Òâ£¡£¡ÎÒ¿ÉÌ«°®¸É¸É¾»¾»ÏãÏãÈíÈíÓÖ´ôÓÖº¦ÐßµÄÐ¡ÄÐº¢ÁË£¡£¨Ö¸ÀàÐÍ²»Ö¸ÄêÁä£©£¨ps. ½ãÃÃ´ÊÓÃµÃÕæºÃ
ÒÑ×¢Ïú	['2020-11-22 10:30:38']	ÓÐµÀÀí£¬Ö§³Ö×Ó??
Ò»Ìì	['2020-11-22 10:37:01']	ÎÒ¾õµÃÄÐÈ¨Éç»áÀïÌ¸²»ÉÏÏû·ÑÄÐÉ«£¬ÎÒÃÇÒÔÎªµÄÏû·ÑÄÐÉ«ºÜ¶àÊ±ºòÊÇÔÚ¸øÄÐÈËÊäÑª¡£±ÈÈçÔ½À´Ô½¶àµÄÃÀ×±Æ·ÅÆÇëÄÐ´úÑÔÈË¡¢ÉõÖÁÎÀÉú½íÆ·ÅÆ¶¼ÓÐÁËÄÐ´úÑÔÈË£»×î½ü¶¡ÕæÒ²ÊÇ£¬Å®ÐÔµÄÉú´æ¿Õ¼äÈÔÈ»ÔÚ±»¼·Ñ¹£¬¸ü¶àµÄÑÛÇò·ÅÔÚÄÐÈËÉíÉÏ¾ÍÒâÎ¶×ÅÅ®ÐÔ±»¿´¼ûµÄ»ú»áºÜÉÙ¡£ÔÚÁ÷Á¿¾­¼ÃÊ±´ú£¬ÈÈ¶È¾ÍÊÇ½ðÇ®¡£ÎÒ»¹ÊÇ¾õµÃ¹Ø×¢Å®ÐÔ£¬ÈÃ¸ü¶àÅ®ÐÔÓÐÊÐ³¡¸üÖØÒª¡£
ÒÑ×¢Ïú	['2020-11-22 10:54:46']	ºÃÏñÒ²²»ÊÇÕâÃ´¼òµ¥£¬¶Ô±ÈÒÔÇ°ËÄ´óÁ÷Á¿£¬µ±ÉñÒ»Ñù¹©×Å£¬ÏÖÔÚµÄ°®¶¹Ì«Ì«¶àÁË£¬·ÛÈ¦Å®º¢ÅÀÇ½Ò²ºÜ¿ì£¬½ñÌì¸ãÕâ¸öÃ÷Ìì¸ãÄÇ¸ö¡£Õâ±ß·¿×ÓËúÁË£¬ÂíÉÏÅÜÈ¥ÄÇ±ß¡£Ô½À´Ô½¶àµÄÄÐÈËÏë½øÀ´·ÖÒ»±­¸þ£¬ÐÐÒµÒ²»áÔ½À´Ô½¾í¡£¼ÙÈçÎÒÃÇÂîËýÃÇ£¬ËýÃÇ¸Ã×·ÐÇ»¹ÊÇ×·ÐÇ£¬ÄÇÃ´×ÔÈ»µü´ú»á²»»á±È½ÏºÃÄØ¡£
½­ºþÆ­×Ó	['2020-11-22 10:57:48']	ÊÇÏû·Ñ£¬²»ÊÇÉÏ¹©£¬ËùÒÔ°×æÎ¡¢Ê²Ã´Ò²²»¸¶³ö²ÅÊÇ×îÃ÷ÖÇµÄ
Ò»Ìì	['2020-11-22 11:09:25']	"È·ÊµÊÇÓÐ·ÖÉ¢»¯µÄÇ÷ÊÆ£¬µ«ÊÇÄãÓÐÃ»ÓÐ·¢ÏÖ£¬×ÊÔ´ºÍÁ÷Á¿¼´Ê¹±»·ÖÉ¢£¬ËüÃÇÈÔÈ»ÊÇÔÚÄÐÐÔÈºÌåÖÐÁ÷×ª£¬ÑÛÇò¾­¼ÃÊ±´ú£¬¡°°×æÎ¡±¾ÍÊÇÁ÷Á¿£¬¾ÍÊÇ×ÊÔ´¡£Í¬Ê±ÎÒÃÇÔÚ¶Ô¿¹Ò²ÊÇ±»ÄÐÈ¨ÕÆ¿ØµÄ×Ê±¾¡£ÔÚÎÒÃÇÕâÐ©ÒÑ¾­ÓÐ±È½Ï³ä·ÖÅ®È¨ÒâÊ¶µÄÈºÌåÖÐ£¬ÎÒÃÇÓ¦¸Ã°Ñ¸ü¶à¹Ø×¢Ä¿¹â×ªÏòÅ®ÐÔ£¬ÅäºÏÉÏÅ®ÐÔÎÄÑ§ºÍÒÕÊõµÄ´´×÷¡£
ÍÆ¼öÒ»ÏÂ´÷½õ»ªÀÏÊ¦µÄ¡°ÎÒ²»ÏàÐÅÅ®ÐÔ¿ÉÒÔÍ¨¹ýÂòÂòÂòÀ´ÌáÉýÉç»áµØÎ»¡±£¬Ïû·ÑºÍ´´×÷±ØÐë½áºÏÆðÀ´£¬Í¬Ê±ÒªÒÔÅ®ÐÔÎªÖÐÐÄ¡£https://m.weibo.cn/5713422924/4544799099063492"
ÒÑ×¢Ïú	['2020-11-22 11:12:29']	ÊÇµÄ£¬ÑáÄÐÖ®ºó£¬ÎÒÖ»Ï²»¶¿´Å®ÐÔÎªÖÐÐÄµÄÓ°ÊÓ×÷Æ·ÁË¡£
Æ¶¿àÈËÃñ	['2020-11-22 12:09:37']	°×æÎÄÐÉ«²ÅÊÇÅ®È¨µÄÓ¦ÓÐÖ®Òå
°®Ã¨ÔèÅè×é	"['Â¥Ö÷', '2020-11-22 12:19:46']"	ÎÒ¾ÍÊÇ°×æÎ...µ«ÊÇ¹±Ï×Á÷Á¿Ó¦¸ÃÒ²ËãÏû·ÑÁË°É£¬·´Õý²»¿ÉÄÜ¸øËûÃÇÒ»Ã«Ç®?
Æ¶¿àÈËÃñ	['2020-11-22 12:23:15']	Á÷Á¿Ò²ÊÇÏû·ÑÁË£¬²»¹ýÎÒ¶ÌÔÝµÄ×·ÐÇ¾­Àú¿´À´£¬Ã÷ÐÇµÄ·ÛË¿¹ºÂòÁ¦ÊÇºÜÖØÒªµÄ£¬²»»¨Ç®¾ÍÍêÊÂ¡£
°®Ã¨ÔèÅè×é	"['Â¥Ö÷', '2020-11-22 12:31:38']"	"ÎÒÊÇ°×æÎÈÇ£¬ÎÒÒ²¾õµÃ¹±Ï×Á÷Á¿¾ÍÊÇÏû·ÑÁË£¬×òÌìÖ÷ÒªÊÇ¿´ÆÀÂÛÇøµÄ£¬ÄÇ¸öÊÓÆµÊÕ²ØÍ¶±Ò¶¼²»ÔõÑù£¬¾ÍÊÇÆÀÂÛ¾«²Ê...
Ëµµ½¹Ø×¢Å®ÐÔ£¬bÕ½Ò²Âù»ðµÄupÖ÷¡°ÁôÑ§ÉúÈÕ±¨¡±Ö÷²¥È«ÊÇÐ¡½ã½ã£¬ÎªÁËÇ¡Ç®×ö×Ô¸ÉÎåÄÐ×î°®µÄÄÚÈÝ£¬ºÃ¶àÊÓÆµ×ÔÌùÅ®?±êÇ©£¬×öÇå»ªÑ§½ãµÄÊÓÆµ²»±ØËµÁË£¬»¹ÓÐÆÚÊÓÆµ±êÌâÊÇÕÅÐ£³¤±»Å®?·Ö×ÓÂî£¬°ÑÒ¯¿´ÍÂÁË¡£
×ÔÎÒÎï»¯ÕÒÆ¯ÁÁÐ¡½ã½ã×öÖ÷²¥£¬ÄÚÈÝÈ«²¿Ó­ºÏòåòå¿ÚÎ¶£¬´ø½Ú×àÎÛÃûÅ®È¨ÓÐÒ»Ì×£¬µ×ÏÂÆÀÂÛÈ«ÊÇÐ¡½ã½ãÎÒ°®ÁËÖ®Àà¡£"
°®Ã¨ÔèÅè×é	"['Â¥Ö÷', '2020-11-22 12:33:30']"	ÎÒÃ×ÓÐ×·¹ýÐÇ£¬¿ÉÄÜÎÒÌ«Ï²ÐÂÑá¾ÉÁË£¬»ØÍ·¾ÍÍüÁË£¬Õâ¸öÒ²ÊÇÈ¥Î§¹ÛòåòåÌø½ÅµÄÑù×ÓµÄ¡£
Ò»Ìì	['2020-11-22 13:33:29']	"àÅàÅ ÎÒ¾õµÃÍÑÄÐÉ«Ò²ÊÇÒªÂýÂýÀ´µÄ£¬¿´·´¡°ÄÐÐÔÌØÖÊ¡±µÄÄÐÉ«Ò²Í¦ºÃµÄ£¬Ö»Òª²»ÊÇ¿´ÎÞÅ®ÑáÅ®µÄ¸¯¾ÍÐÐ¡£
ËùÒÔ¹Ø×¢Å®ÐÔ¾ÍÐèÒªÅ®ÐÔ×Ô¼ºÈ¥ÇÀ¶á´´×÷È¨ºÍ»°ÓïÈ¨£¬ÕâÑù²ÅÄÜ¸úÏû·ÑÐÎ³É±Õ»·£¬À©´óÅ®ÐÔµÄ¿Õ¼ä¡£"
áû×Ó	['2020-12-01 04:13:03']	¼¦ÔôÄÐÈèÎÀÉú½íÁË£¬½¨Òé»»¸öÃû×Ö
áû×Ó	['2020-12-01 04:15:22']	+1 ¹Ø¼üÄÐÐÔÕ¼¶àÊýµÄ×÷Æ·»ò¶à»òÉÙ¶¼ÓÐµùÎ¶
nosferatu	['2020-12-01 07:24:56']	ÖÌ´¯ÄÐ
áû×Ó	['2020-12-01 07:30:26']	¹þ¹þ¹þ¹þÐ¦ËÀ£¬ÆðÃûÄÜÁ¦Ò»Á÷£¡Ï£ÍûÂÌ²èµõ°×Á«²ÝÒ²¶¼ÓÃÆðÀ´
nosferatu	['2020-12-01 07:34:33']	¿Û¿ÛËÑËÑ¼¦ÔôÄÐÒòÎª³¤ÆÚÓÃÆ¤Ñ×¼Ð¸ÖéG²ØË½·¿Ç®×îÖÕ»¼ÉÏÁËÖÌ´¯
ºÃ´º¹âÃÎÒ»³¡	['2020-12-02 00:24:02']	ÎÒ¾ÍÊÇÒª¸ãÄÐ°®¶¹£¬ÈÃÄÐÈËÒ²±»ÉóÊÓ£¬±»¹æ¶¨£¬±»ÒâÒù£¬ÈÃËûµÄÍ¬ÀàÃÇ¹¥»÷ËûÃÇ£¬ÈÃËûÃÇµÄ¹¤×÷¾ÍÊÇÌÖÅ®ÐÔµÄÏ²»¶?
Í¹Í¹Í¹	['2020-12-02 16:11:41']	ÐÔ±ðÃ¬¶ÜvsÑëÊÓ±³Êé£¬ÕæÊÇÎÞ·¨Ô¤ÖªµÄÃüÔËµÄÎèÌ¨
JMµÛ¹úÉè¶¨ÖÐÄÐÐÔºÍÉç»áÐÎÌ¬Ë¼¿¼		
ÓùÌÃÄþÄþ??	['2020-11-24 13:16:31']	"Ã»ÓÐ¿´ÍêÕû¸öÉè¶¨£¬¿´ÁË×éÀï½ãÃÃ°áÔËµÄÒ»Ð¡²¿·Ö¡£ÕâÖÖ¼«¶ËÄÐÈ¨+¾ü¹úÖ÷ÒåµÄ³ðÅ®Éç»áÏÂ£¬ÄÐÐÔºÍÕû¸öÉç»áµÄÐÎÌ¬»áÊÇÉ¶Ñù×Ó£¿ÄÑµÀÅ®ÈË±ä³É¼ÒÐóÁËÖ®ºó£¬Éç»áÆäËûµØ·½»¹ÄÜÎ¬³ÖÕý³£Âð£¿
ÏÈÉÏ½áÂÛ¡£ÐÔ±¾ÉíÊÇÐéÎÞÖÐÁ¢µÄ£¬×·ÇóµÄ±äÌ¬µÄÐÔÆäÊµÊÇ×·Çó¾ø¶ÔµÄÈ¨Á¦£¬È¨Á¦±ØÈ»ÖÆÔì²»Æ½µÈ£¬ÖÆÔìÏ¡È±µÄÕÅÁ¦£¬ÕâºÍµÛ¹úÄÐ¶¼ÄÜÏíÓÐÐÔÂú×ãµÄÉè¶¨ÊÇ×ÔÏàÃ¬¶ÜµÄ¡£
ËùÒÔÏë´ÓÒ»°ãÀíÐÔ¶øÑÔÍÆ¶ÏÒ»ÏÂ³ðÅ®²¿·ÖÒÔÍâµÄ¸ÃÉç»áÐÎÌ¬¡£
1. Õâ¸öÉç»á±ØÈ»ÉúÎï¿Æ¼¼¼«¶È·¢´ï¡£²»½ö±íÏÖÔÚ¶ÔÅ®ÈËÈâÌå¸ÄÔìµÄÈÈÇéÉÏ£¬¿Ï¶¨»¹ÓÐ¸ü¼ÓÓÐÓÃµÄ²¿·Ö¡£±ÈÈç¾ü¹úÖ÷Òå£¬ÎªÁËÇ¿»¯ËûÃÇµÄÕ½¶·µÄºÝÓÂºÍ¶Ô¼¯È¨µÄ·þ´Ó£¬Îª´Ë´óµ¨¿ªÂó£¬µÛ¹úÄÐÈËÈ«¶¼ÊÇÈ¾É«ÌåXYYÈË¡£ÕâÖÖÈËµÄÌØÐÔÊÇ¼«ÆäºÃ¶·£¬µ«ÊÇÖÇÁ¦Ë®Æ½µÍÏÂ¡£
2. Õâ¸öÉç»á±ØÈ»Ã»ÓÐÊÐ³¡¾­¼Ã¡£ÏÖ´æ¾­¼ÃÌåÏµÍêÈ«±À»µ£¬µÛ¹úÇî±ø÷òÎä£¬ÄÐÈË=¾üÈË£¬Å®ÈË=¼ÒÐó£¬Ã»ÓÐÈËÒ²²»ÐèÒª´ÓÊÂÉú²ú¡£ÉÏÊöÉúÎï¿Æ¼¼·¢´ï£¬È«×Ô¶¯Å©³¡ºÍ¹¤³§ÄÜÂú×ãÈËÀàµÄÉú»îÐèÇó¡£ÓÉ¼¯È¨À´¾ö¶¨Îï×ÊµÄ·ÖÅä¡£
3. Õâ¸öÉç»á±ØÈ»Ã»ÓÐÀÏÈË¡£ËùÓÐµÄÄÐÅ®¶¼ÏûºÄµØºÜ¿ì¡£Å®ÈË²»ÓÃËµ£¬ÄÐÈË×÷Îª¾üÈË£¬¿Ï¶¨Ò²¡°ÏíÊÜ¡±×Å²»µÍµÄÕ½³¡ÏûºÄÂÊ¡£ÄÄÅÂÄÜ¹»ËÁÒâÏíÓÃÅ®ÈËµÄ¸ß¼¶ÄÐÈË£¬±ØÈ»Ò²ºÜ¿ì»áÒòÎª×ÝÓû¶øÌåÐé¿åµô¡£ÎÒ¿´²»³öÕâ¸öÉç»áÓÐÑø×ÅÄÐ·ÏÎïµÄ±ØÒª£¬´¿´âÏûºÄ×ÊÔ´Óë²úÉúÀ¬»øµÄ·ÏÎï£¬´ó¸ÅÒ²ÊÇ±»´¦Àí³É·É»ú±­ÁË°É¡£
4. ¡°¼ÒÍ¥¡±µÄÏûÍö¡£¼ÒÍ¥Ö»ÊÇÍËÒÛºóµÄÄÐÈË»¿ÑøÅ®ÈËµÄµØ·½£¬Ò»·½ÃæËûÃÇ»áºÜ¿ìËÀÍö£¬ÁíÒ»·½ÃæÒ²Ã»ÓÐÑøÓýºó´úµÄÏÈÌìÌõ¼þºÍºóÌìÄÜÁ¦£¬ºó´úµÄÉú²úÑøÓý¿¿µÄÊÇ»ùÒò¿Æ¼¼ÅúÁ¿ÔìÈË£¬ºÍ¼¯ÖÐµÄÉç»áÏ´ÄÔ¡£
ËäÈ»Éè¶¨ÉÏÊÇÄÐÐÔÐÔ×ÊÔ´µÄ´ó·á¸»£¬µ«×÷ÎªÄÐÈ¨Éç»á£¬±ØÈ»»áµ¼ÖÂÐÔ×ÊÔ´µÄ´óÏ¡È±¡ª¡ªÄÐÈ¨Éç»áÕýÊÇÍ¨¹ýÕâÖÖÄÚ²¿ÕÅÁ¦²ÅµÃÒÔÎÈ¶¨µÄ¡£Èç¹ûÃ¿¸öÈËµÄÐÔÐèÇó¶¼ÄÜµÃµ½ÍêÈ«µÄÂú×ã£¬ÄÇÃ´ËûÃÇ¾Í»áÖ±ÃæÕâÂú×ã±³ºóµÄ¿ÕÐé£¬»»¾ä»°Ëµ£¬ËûÃÇ»á³¤ÆÚ´¦ÓÚ¡°ÏÍÕßÊ±¼ä¡±Àï£¬¿ÕÐé´øÀ´Ë¼¿¼£¬Ë¼¿¼µ¼ÖÂ»ÙÃð¡£ËùÒÔ¡°ÈËÈËÏíÓÐÐÔÐèÇó¡±ÊÇÄÐÈ¨Éç»áÏÂ²»¿ÉÄÜ·¢ÉúµÄ£¬±ØÈ»ÈËÎªÖÆÔì¼¢¿Ê¡¢ÈËÎªÖÆÔìÏ¡È±£¬ÈÃµ×²ãÄÐ¶ÔÐÔ³äÂúÍýÏëºÍÆÚ´ý£¬¸ß²ãµÄÐÔ¿ì¸Ð²ÅÄÜ¶ÒÏÖ¡£
Ëµ°×ÁË£¬ÐÔ±¾Éí²»¹ýÊÇ³Ô·¹Ò»ÑùµÄÉúÀíÐèÇó£¬³Ô·¹×î¶à¹Ø×¢Ò»ÏÂ¿ÚÎ¶ºÍÊ³²Ä£¬´ÓÌìÐÔÀ´Ëµ£¬ÐÔ±¾Éí×î¶àÒ²Ö»ºÍÍâÃ²ºÍ¼¼ÊõÓÐ¹Ø¡£µ«ÊÇËûÃÇÎªÐÔ¸ãÁËÕâÃ´¸´ÔÓÒ»Ì×Éè¶¨£¬Ôç¾ÍÍÑÀëÁËÐÔ±¾Éí£¬¶øÊÇÒªÌå»áÐÔ´øÀ´µÄ½×¼¶ÓëÈ¨Á¦¡£Èç¹ûÈËÈË¶¼ÄÜÎÞÌõ¼þÏíÓÐÐÔÂú×ã£¬ËûÃÇÔõÃ´ÄÜÌå»áµ½½×¼¶ºÍÈ¨Á¦£¿¶øÔÚ±äÌ¬µÄÐÔÖÐµÃµ½µÄÂú×ã£¬²»ÊÇÐÔÂú×ã£¬¶øÊÇÈ¨Á¦µÄÂú×ã£»ÕâÖÖ¶Ô±äÌ¬ÐÔµÄ¹ÄÀø£¬²»ÊÇÐÔ¹ÄÀø£¬ÊÇ¶ÔÈ¨Á¦µÄ¹ÄÀø£¬»»¾ä»°Ëµ£¬ËûÔÚ±äÌ¬µÄÐÔÖÐÂú×ãµÄÔ½¶à£¬Ëû¾Í»áÏëÒª¸ü¶àµÄÈ¨Á¦¡£Òò´ËµÛ¹úÉç»áÊÇ¾ø¶ÔµÄ½×¼¶ºÍÈ¨Á¦µÄÉç»á£¬ÈËÈË³ç°ÝÇ¿È¨£¬´ó²¿·ÖÈË¶¼´¦ÓÚÈ¨Á¦ÈËÎªÖÆÔìÏ¡È±ÖÐ¡£
ÓÉ´Ë¿ÉÒÔÊáÀí³öµÛ¹úÄÐÈËÐÔ¸£µÄÒ»Éú£¨LZ¸öÈËµÄ¿ñÏëÇú£©£ºËû´ÓÄ³¸ö´óÐÍ¿Æ¼¼»ú¹¹³öÉú£¬ÃæÁÙ²»µ½20ËêµÄÔ¤ÆÚÊÙÃü¡£ÔÚÉúÎï¿Æ¼¼ºÍÏ´ÄÔ½ÌÓýµÄ¼Ó³ÉÏÂ£¬Ëû³¤µÃºÜ¿ì£¬Ñ§»á×ßÂ·Ëµ»°µÄÊ±ºò¾Í¿ªÊ¼°ÚÅªµ¶Ç¹¡£ËûÃÇ»áºÜ¿ì±àÈëÓ×¶ù¾ü¶Ó£¨¼ÈÈ»Ó×Å®¾ü¶Ó´æÔÚ£¬Ã»ÓÐµÀÀíÃ»ÓÐÓ×¶ù¾ü¶Ó´æÔÚ£©£¬ÔÚ³ÉÄêÇ°±ä³ÉÅÚ»Ò£»ÁíÒ»²¿·ÖÔËÆøºÃ£¬»á³ÉÎªÕýÊ½¾üÈË£¬ÃæÁÙ¼Ó±¶µÄÕù¶·¡£ËûÃÇÈËÈË¶¼ºÃ¶·ºÝÓÂ£¬µ«ÖÇÉÌ³ÙÖÍ£¬ÈËÈË¶¼ÐÅÑöµÛ¹ú¸øËûµÄÔÊÅµ£ºÖ»ÒªÐ§ÖÒµÛ¹ú£¬ÎÒÊÇÄÐÈË£¬¾Í¿ÉÒÔ×öÅ®ÈËµÄÖ÷ÈË¡£°¡£¬ÊÇÃ»´í£¬99%µÄÄÐÈËÎ¨Ò»½Ó´¥¹ýµÄÅ®ÈË¾ÍÊÇ¾ü¼Ë£¬Ò²Ðí»¹ÐèÒª³¤´ï¼¸ÄêµÄÒ¡ºÅÔ¤Ô¼£¬ÔÚÂÖµ½ËûÃÇÖ®Ç°ËûÃÇ¾ÍÒÑ¾­Õ½ËÀÉ³³¡£¨Ò²Ðí²¢²»ÊÇËÀÓÚµÐÈËÖ®ÊÖ£¬´ÓÐ¡ÊÂ½²£¬Ò»Èº´óÐÉÐÉÇÀ¶áÒ»¸ö·É»ú±­£¬ËÀ¼¸¸öÈËÌ«³£¼û£»´Ó´óÊÂ½²£¬µÛ¹ú¿Ï¶¨Ò²²»ÊÇÌú°åÒ»¿é£¬Èç¹ûÏë¶àÒªÒ»¸öÀÏÆÅ·Ý¶î£¬ÁªºÏÆðÀ´¸ãÄÚÕ½ÓÐÊ²Ã´ÒâÍâÄØ£¿£©
¼«ÉÙ²¿·ÖÐÒÔË¶ùµÃÒÔÔÚ25Ëê°²È«ÍËÒÛ£¬¹ýÉÏÂþ»­ÔÊÅµµÄÐÔ¸£ÈËÉú¡£²»µ½ÈýÄê£¬¶à°ëÒÔÉÏ¾Í»áÒòÎª×ÝÓû¹ý¶È£¬´ï²»µ½µÛ¹úÒªÇóµÄÉíÌå±ê×¼£¬±»ÈËµÀ»¯´¦Àí¡£Ê£ÏÂÄÇ²»µ½Ç§·ÖÖ®Ò»£¬ÄÜ¿¸¹ý30ËêµÄÄÐÈË£¬µÛ¹ú»áÈÏ¿ÉËûµÄ""Í·ÄÔ¡±£¬ÄÜ¿ËÖÆ×Ô¼ºµÄÐÔÓûËµÃ÷ÖÁÉÙ´æÔÚÏàµ±µÄÀíÐÔ£¬¿ÉÒÔ½úÉýÎªµÛ¹úµÄ¹ÜÀí²ã¡£µ«ÊÇ£¬³£Äê´ò¶·ÏÂ30ËêµÄÉíÌåÒÑ¾­²»Âú×ã·þÎñµÛ¹úµÄÐèÇó£¬ÎªÁË¸üºÃµÄ·þÎñµÛ¹ú£¬°ÑÄÔÈ¡³öÀ´£¬°²ÉÏÄÔ»ú½Ó¿Ú£¬½ÓÈë´óÐÍ¼ÆËã»ú£¬²ÎÓë¹ÜÀíµÛ¹ú´ÓÐóÄÁÒµµ½ÎïÁ÷ÒµµÄÔË×÷£¬ÉõÖÁÄÜ¸øÄ³¸öwei°²·òÊÚÏÎ¡£µ±È»£¬µÛ¹úÒ²»á¶ÒÏÖÔÊÅµ£¬ÔÚÇ°¶îÒ¶Æ¤ÖÊµÄµç´Ì¼¤ÏÂ£¬Äã»á¿´µ½ÌìÌÃµÄ72´¦Å®£¬¶øÄã½«ÓÀÔ¶boki.¡£¡£×ÔÈ»£¬ÄÔÒ²ÊÇÓÐÊÙÃüµÄ£¬ÎÞÐÝÖ¹µÄµç´Ì¼¤¼ÓËÙÄ¥Ëð£¬Ã»ÓÐÈÎºÎÈËÄÜ·þÒÛ³¬¹ý35Ëê¡£
ÖÁÓÚÖÁ¸ß¹ÜÀí²ã£¬ËûÃÇÔç¾ÍÍ¨¹ýÉúÎï¿Æ¼¼ÊµÏÖ³¤Éú²»ÀÏ£¬±ÈÈç¹è»ùÉúÎï¡£Ò²¾ÍÊÇËµ£¬ËûÃÇÔç¾Í²»ÊÇÈËÁË¡£ËùÎ½µÄµÛ¹ú£¬²»¹ýÊÇËûÃÇÍæµÄÒ»¿îÃûÎªÈË¼äÐóÄÁ³¡µÄÓÎÏ·¡£"
IdahoSquirrel	['2020-11-24 13:17:35']	×îºóÃèÊöµÄÕâ¸öÉç»áÔÚÈËÀàÀúÊ·ÉÏ´æÔÚ¹ý°¡£¬Õâ²»¾ÍÊÇË¹°Í´ïÂð ?
Wqq	['2020-11-24 13:19:34']	ÄÐÐÔÔÚ¿´µÄÊ±ºò¶¼»á×Ô¶¯´øÈë×Ô¼ºÊÇ³¤Éú²»ÀÏµÄ¸ß²ã¡­
ÓùÌÃÄþÄþ??	"['Â¥Ö÷', '2020-11-24 13:23:13']"	ÈËÀà¾ÍÊÇ¸´¶Á»úÂï
IdahoSquirrel	['2020-11-24 13:24:39']	Ë¹°Í´ïÉç»áÕæµÄÓÐÈËË¬Âð ÌåÈõ¶à²¡µÄÄÐÓ¤Ö±½Ó±»ÈÓµô ³ýÁËÒ»Á½¸öÉÏ²ã È«Ô±Õ½Õù»úÆ÷ ¡­¡­¡­¡­¡­
ÓùÌÃÄþÄþ??	"['Â¥Ö÷', '2020-11-24 13:24:47']"	"ËûÃÇ´øÈëµÄ³¡¾° ÎÒ¿´¸ü¶àµÄÊÇ´óÄÔÔÚµç´Ì¼¤ÏÂ²úÉúµÄ´í¾ø°É
³¤Éú²»ÀÏÒâÎ¶×ÅÅ×ÆúÈâÌå Å×ÆúÈâÌå»¹ÔõÃ´¸ã»ÆÉ«"
ÓùÌÃÄþÄþ??	"['Â¥Ö÷', '2020-11-24 13:26:10']"	ÈâÌåºÍÈ¨Á¦ÔÚÕù¶·ÖÐ²úÉúµÄ¼¤ËØÓ¦¸ÃºÜË¬°É£¬·ñÔòÎªÊ²Ã´´ó¼Ò»áÑ¡Ôñ³ÉÎªË¹°Í´ïÄØ
Wqq	['2020-11-24 13:27:10']	ÊÇ°¡ ¸ù±¾²»ÄÜÏ¸Ïë
½­ºþÆ­×Ó	['2020-11-24 14:07:54']	Êµ¼ÊÉè¶¨ÊÇÄÐÐÔÓÉÓÚ»ùÒò±äÒì£¬±ä³ÉÁËÓÖ³óÓÖ°«ÓÖ·ÊµÄÈâ¿é£¬Í¬Ê±ÖÇÁ¦Ò²´ó·ùÏÂ½µ¡£¡£¶øÇÒÄÐÅ®±ÈÀý1:15-20£¬°Ñ´ó²¿·ÖÄÐÓ¤ÔÚÅßÌ¥Ê±ÆÚ¾ÍÌÔÌ­µô£¬´Ó¶ø±£Ö¤Å®ÐÔµÄÏûºÄ¡£´ÓÕâµãÀ´Ëµ£¬ÆäÊµ»¹Âù·í´ÌÏÖÊµµÄ
ÓùÌÃÄþÄþ??	"['Â¥Ö÷', '2020-11-24 14:10:05']"	ÕâÑùµÄ»°£¬¼ÈÈ»ÄÐÈË¶ÔÉç»áÃ»ÓÐÈÎºÎ¼ÛÖµ£¬ÄÇÎªÊ²Ã´Éç»áÒªÏûºÄÅ®ÈËÀ´Âú×ãÈâ¿éÄØ£¿
½­ºþÆ­×Ó	['2020-11-24 14:13:11']	ÒòÎª¸ß²ãÊÇÄÐÐÔÑ½£¬Í¬Ê±´ó²¿·ÖµÄÖÇÁ¦¹¤×÷¶¼ÊÇÓÉÅ®ÐÔÍê³É£¬µ«ÊÇ¹ÚÄÐÐÔµÄÃûÒå¡ª¡ªÊÇ²»ÊÇºÍÏÖÊµÌØ±ðÏà·û£¿
Mistarille	['2020-11-24 14:14:34']	Í³ÖÎÕß»úÐµ·ÉÉý£¬ÐÔ±ðµÄ¹µÛÖÒ²»á±»Ä¨ÏûÁË¡£Èü²©Åó¿Ë×÷Æ·ÀïÄÔ½»Áã¼þ»ì´î£¬ÈËÀà»¹ÐèÒª¸¶³öÂé·³µÄÊ±¼ä¾«Á¦½»ÍùÒìÐÔ»ñµÃ¶à°Í°··ÖÃÚÂð£¿Ì×¸öÃ²ËÆ¸ßÉîµÄÆ¤¶øÒÑ¡£SF×÷Æ·ÀïÕâÀàË¼¿¼ÂúÌì·É¡£
Èý½ÇÐÍÕÂÓãºø	['2020-11-24 14:17:09']	"https://m.weibo.cn/7513210373/4574038981086203 Â¥Ö÷¿ÉÒÔ¿´¿´ÕâÒ»Æª ¾ÍÊÇµÛ¹úÖ÷Òå
ÄãÒÔÎªÄãÊÇnazi¾ü¹Ù ÆäÊµÄãÊÇÓÌÌ«ÈË?"
ÒÑ	['2020-11-24 14:24:40']	ddÐ´µÃºÃ
Ý®¾Æ½´½´	['2020-11-24 14:26:06']	¸Ð¾õ¾ÍÊÇÓÃÀ´¿ª³µµÄÒ»¸öÉè¶¨£¬Ã»Ê²Ã´Êµ¼ÊÒâÒå°É
ÒÑ ×¢ Ïú	['2020-11-24 14:26:06']	¿ÉÀ­µ¹°É ÓÌÌ«ÈËÄÇÖÇÉÌ»¹ÄÜ¸øÈËÀàÁôÒÅ²ú ÕâÐ©×·Âþ»­µÄ×î¶àÒ²¾ÍÊÇÓÌÌ«ÈËµÄ¼ÒÐó°É?
Èý½ÇÐÍÕÂÓãºø	['2020-11-24 14:29:14']	Ã»ÓÐÃ°·¸ÓÌÌ«ÈËµÄÒâË¼bhys ÊÇËµ×·Âþ»­ÄÇÐ©ÈËÈç¹û½øÁËËûÃÇÏòÍùµÄµÛ¹ú¸ù±¾Ò²ÊÇ±»ÍÀÉ±µÄ¶ÔÏó ÕâÃ´ÁÓÖÊµÄ»ùÒòÄÄÀï¹ýµÃÁËÖÖ×åÖ÷ÒåµÄÉ¸Ñ¡ ´ó¸ÅÒ»³öÉú¾ÍÏñ¶àÓàµÄÐ¡¹«¼¦Ò»Ñù±»¶ª½ø½ÊÈâ»ú°É
ÒÑ ×¢ Ïú	['2020-11-24 14:31:02']	°³¶®ÄãµÄÒâË¼À²£¡ÎÒ¾ÍÊÇ¾õµÃÕâÐ©×·Âþ»­µÄÈËÁ¬ÓÌÌ«ÈËµÄ»ÃÏë¶¼²»Åä(ÓÌÌ«ÈËÕæµÄÊÇ×î´ÏÃ÷µÄÃñ×åÁË¡­¡­
Èý½ÇÐÍÕÂÓãºø	['2020-11-24 14:33:21']	Õâ¸öÂþ»­×îÁîÈËÃ«¹Çã¤È»µÄµØ·½¾ÍÊÇÒòÎªËüÓ³ÉäÁËºÜ¶àÏÖÊµ ºÜ¶àÃ»ÈËÐÔµÄÉè¶¨ÔÚÀúÊ·ÉÏ¶¼ÓÐÆäÔ¨Ô´ °ü¹ü×Å¹ÙÄÜÂþ»­µÄÍâÒÂÊä³öµÛ¹úÖ÷Òå
ÓùÌÃÄþÄþ??	"['Â¥Ö÷', '2020-11-24 14:33:37']"	"²»°É¡­
È¨Á¦±ØÈ»ÖÆÔìÏ¡È±
ÖÇ»Û²ÅÄÜÎ¬³ÖÍ³ÖÎ
ÎÒ¾õµÃÕâÁ½µãÊÇÉç»áÔË×÷µÄ¹²Ê¶²Å¶Ô¡­"
Ý®¾Æ½´½´	['2020-11-24 14:37:46']	ÕâÖÖ×÷Æ·Í¦¶àµÄ£¬ËµÊµ»°ÄÄ¸öÄÐµÄ²»Ï²»¶È¨Á¦¡­¡­Å®ÐÔµÄÈ¨Á¦ÓûÏà¶Ô¾ÍÈõºÜ¶à£¬±Ï¾¹ÐÛ¼¤ËØºÍ´Æ¼¤ËØ¶ÔÄÔ×ÓµÄÓ°Ïì²»Í¬
½­ºþÆ­×Ó	['2020-11-24 14:38:16']	¹þ¹þ£¬²»ÒªÊÔÍ¼ÔÚ±¾×ÓÖÐÑ°ÇóÂß¼­£¬ÎÒ¿´ÏÂÀ´×÷Õß»¹ÊÇÈÏÎªÓÐÒ»¸ö´ó¼Ò³¤ÔÚ×öËùÓÐµÄÊÂ¡ª¡ªÏ´ÄÔÅ®ÐÔ£¬ÖÆ¶¨Õþ²ßÎ¬³ÖÉç»áÔË×ª£¬Í¬Ê±¹ÜÀíÁÓ»¯ÈË(ÄÐÐÔ)£¬Óë¸ïÃü¾ü¶ÔÖÅµÈµÈ¡£ÖÁÓÚÊÇ×÷ÕßÄÜÁ¦ÓÐÏÞ»¹ÊÇ¹ÊÒâÓ°Éä¾ÍËµ²»×¼ÁË¡£
ÒÑ×¢Ïú	['2020-11-24 14:41:01']	Èç¹ûµ×²ãÄÐÌåÁ¦Ò²Ã»ÓÐÓÃÎäÖ®µØ£¬ÄÇÑùÖ»±£Áô¸ß²ãÄÐ¾Í¿ÉÒÔÁË¡£
ÓùÌÃÄþÄþ??	"['Â¥Ö÷', '2020-11-24 14:49:24']"	¸ß²ãÄÐÒ²»á·Ö»¯ºÍ¶·Õù£¬ÊÔÍ¼×ª±ä¶Ô·½Îªµ×²ãÄÐ¡­È¨Á¦¾ÍÊÇÕâÖÖ¶«Î÷¡£Å«ÒÛ¶¯ÎïµÄ¿ìÀÖ±È²»ÉÏÏ´ÄÔÅ®ÈËµÄ¿ìÀÖ£¬¸ü±È²»ÉÏ²Èµ¹¸ß²ãÄÐµÄ¿ìÀÖ¡£Èç¹ûÅ®ÈË±ä³ÉÁË¼ÒÐó£¬ÄÐÈË²ÅÊÇÉç»áµÄ¹¹³ÉµÄ»°£¬Éç»á±¾Éí¾ÍÊÇÓÉµ×²ãÍÐ¾ÙÆðÀ´µÄ£¬È¨Á¦ÊÇÓÉµ×²ã¸³ÓèµÄ£¬µÛ¹úÊÇÓÉµ×²ãÄÐ¶ÔÅ®ÈËµÄ¿ÊÍûÀ©ÕÅµÄ£¬ÒªÍæµÛ¹úÓÎÏ·»¹ÕæÍÑÀë²»ÁËµ×²ãÄÐ¡­
½­ºþÆ­×Ó	['2020-11-24 14:50:20']	ÌåÁ¦µÄ»°ÊÇÉè¶¨³ÉÃ»ÓÐsex¾Í»á·¢¿ñ£¬¿ÉÄÜÔì³ÉÉç»á²»°²¶¨¡£ÆäÊµºÍÏÖÊµÀï¶Ôµ×²ãÄÐµÄ´¦Àí²î²»¶à£¬ÎªÁË²»Òý·¢±©¶¯£¬Èû¸øËûÃÇ±ãÒËµÄ/±»ÌÔÌ­µÄÅ®ÈËÀ´Î¬ÎÈ¡£ÆäÊµÎÒ¾õµÃÓ°ÉäµÄºÜÃ÷ÏÔÁË£¬¿ÉÄÜÉÏÃæ¶ÔÕâµã»¹¸ü½éÒâ¡£
ÓùÌÃÄþÄþ??	"['Â¥Ö÷', '2020-11-24 14:52:03']"	"²»ÎÈ¶¨µÄ»°±ä³É¾ü¶Ó¾ÍºÃÁË£¬°Ñ²»ÎÈ¶¨·¢Ð¹¸ø±ðµÄµØ·½¡£
·ñÔò¶¾ÆøÊÒ±ÈÑø×ÅÒ»ÈºÀÃÈâ¾­¼Ã¶àÁË¡£Ïë²»³öÀ´ÕâÖÖÉç»á»áÑø×ÅÕâÐ©ÀÃÈâ×öÊ²Ã´¡£"
½­ºþÆ­×Ó	['2020-11-24 14:55:23']	¾ü¶ÓµÄ»°ÐèÒªÖÒ³Ï£¬µ×²ãÄÐÉõÖÁ²»¹»¸ñ¡£ÆäÊµ¾ÍÏñÏÖÊµ£¬ÔÙ²îµÄÄÐÈËÒ²ÓÐÅ®ÈË¿ÉÒÔÑ¹ÆÈ£¬govÒ²ÎÞÐè×Ô¼º³öÊÖÒý·¢ÈËÈË×ÔÎ££¬±Ï¾¹½ñÌìÏûÃðµ×²ã£¬Ë­ÖªµÀ×Ô¼ºÃ÷ÌìÊÇ²»ÊÇµ×²ã£¿
ÒÑ×¢Ïú	['2020-11-24 14:56:56']	"Ã»ÓÐ±ØÒª£¬·¢Õ¹µ½Õâ¸ö³Ì¶ÈÁË»¹±£ÁôÊ²Ã´·ÏÁÏ£¬¶·ÊäÁË±ä³Éµ×²ãÄÐÖ±½Ó´¦Àíµô»òÕß±ä³É¼ÒÐó¡£

Õâ¸ö±³¾°µÄ¿Æ¼¼³Ì¶ÈÒ²ºÜÐþ»Ã£¬ÒªÊÇ²»¹»·¢´ïË¹°Í´ïÒ²Ã»ÕâÃ´±äÌ¬£¬ºÜ·¢´ïÁËÖ±½Ó¸ã³É»úÆ÷ÈË¾Í¿ÉÒÔÁË£¬Ò²²»ÐèÒª»¹»¨ÐÄË¼ÓÃÅ®¼ÒÐóÎÈ¶¨ÄÐµ×²ã¡£

ÔõÃ´Ïë¶¼ÊÇ×÷Õß´´Ôì³öÀ´Âú×ã×Ô¼ºÄ½²Ð¶øÒÑ¡£"
ÒÑ×¢Ïú	['2020-11-24 15:04:11']	"Õâ¸ö×÷Æ·Å°´ýÅ®ÐÔµÄÊÖ¶ÎÒÑ¾­³¬¹ýÏÖÔÚÈËÀà¶Ô´ý¼ÒÐóµÄË®Æ½ÁËÅ¶¡«
´ò×Åºê´óÊÀ½ç¹ÛµÄ»Ï×Ó¶øÒÑ£¬ÌÖÂÛÎÚÍÐ°îÊÀ½çµÄ×÷Æ·ºÜ¶à£¬µ«ÊÇÕâ¸öÖ»ÊÇÑÓÉìÁËÏÖ×´£¬µ¥´¿ÎªÁËÂú×ã×÷ÕßÅ°´ý¶øÉè¶¨µÄ£¬Ò²Ã»ÓÐÌÖÂÛÕâÑùµÄµÛ¹úÈçºÎÐÎ³ÉÈçºÎ·¢Õ¹£¬ºÁÎÞÉî¶ÈÄØ¡«
Ë³±ãËû»¹³­Ï®¶íÂÞË¹×÷¼ÒµÄÍ¼£¬¸ü¾õµÃ¶ñÐÄÁË"
Ý®¾Æ½´½´	['2020-11-24 15:06:01']	ÄãÊÇ²»ÊÇ»Ø´íÈËÁË£¿
ÒÑ×¢Ïú	['2020-11-24 15:06:58']	¸úÄãÒ»¸öÒâË¼¶øÒÑ
Misandrist	['2020-11-24 16:11:54']	½ãÃÃ¹ûÈ»Ã»¿´È«Éè¶¨£¬ËùÒÔ½ãÃÃµÄÍÆÂÛÖ»ÓÐÒ»²¿·ÖºÍ¶ñÐÄµÄJMÖØºÏ¡£JM»¹Ôì³öÀ´ÁËÒ»¶Ñ¶ñÐÄÉè¶¨£¬ÏäÊ½¿Õ½ã¡¢Å®ÌåË¢¿¨»ú£¬Å®ÌåºìÂÌµÆ£¬Å®ÌåÂíÍ°Ö®ÀàµÄ£¨Å»£©Å®ÈËÔÚËûµÄ»­Àï²»½öÌæ´úÁË¼ÒÐó£¬»¹Ìæ´úÁË½¨Öþ²ÄÁÏ¡­¡­Êµ¼ÊÉÏÎÒÔÚ¿´È«Éè¶¨µÄÊ±ºòÒ»Ö±ÔÚÏëÕâ¸öËùÎ½µÛ¹úµÄ´æÔÚ¿ÉÄÜÐÔÓÐ¶à´ó£¬ÏëÏë»¹Í¦¿ÉÅÂµÄ£¬µÛ¹úÀïÁÓ»¯ÈËÈ«²¿ÐÎÈç±äÒì¹«ÖíÕæµÄºÜÄÑ²»ÈÃÎÒÏëµ½Å®º¢×ÓÐã¶÷°®ÀïµÄÖíÍ·ÈýÀÏ¹«?
ÓùÌÃÄþÄþ??	"['Â¥Ö÷', '2020-11-24 16:27:36']"	"ÄÇÖ»ÄÜËµÊÇÈËÀàµÄÄ©ÈÕ¿©¡£

ÐÔ¼¢¿ÊÄÐ×î²»ÄÜÀí½âµÄÒ»µã´ó¸ÅÊÇ£¬¶ÔÕý³£ÈË£¬ÐÔ´Ì¼¤ÊÇºÝµÍ¼¶µÄ£¬Ò»µ©Âú×ã¾Í²»»áÍ£ÁôÔÚÖÖÖí½×¶Î°É¡£"
Misandrist	['2020-11-24 16:29:25']	àÅ£¬JMÕâÑùµÄ»­ÊÖ»á°ÑyÈ¾É«ÌåÔÙ´Î·¢ÓýÔöÇ¿ÐÔÄÜÁ¦×÷ÎªÆÀÅÐ¹ó×åÓë·ñµÄÉè¶¨¾Í¿´µÃ³öÕâÇùÄÔ×ÓÀï²»»áÓÐÊ²Ã´±ðµÄ×·ÇóÁË
ÎÒÒª±äÍÈ¾«88	['2020-11-25 18:16:24']	µÛ¹úµÄ°æÍ¼¼¸ºõ¸²¸ÇÈ«µØÇò ¾ÍÀëÆ×
Ð¡Î¬	['2020-11-27 23:54:26']	ÄÇ¸ö¡£¡£¡£ÄÐÈËÊÇ¾üÈËÂð ÎÒ¿´µ½µÄÊÇ ºÜ¶àÅ®ÈËÒ²±»ÅÉÉÏÕ½³¡ È»ºó»¹ÓÐÄÐÈËÔÚÖ°³¡»ù±¾²»ÓÃ¸É»î ¶¼ÊÇÅ®ÈËÀ´¸É ÎÒµ±Ê±¾Í¾õµÃ·Ç³£²»ºÏÀí
ÄãÊÇ·ÉÄñ»¹ÊÇÓã	['2020-11-28 15:09:36']	ËûÃÇÖ»»á»ÃÏë×Ô¼ºÊÇ´óÈ¨ÔÚÎÕÕß
Hildr	['2020-11-28 16:22:13']	interesting
ÎåÆ¿	['2020-11-29 22:29:17']	¼¼Ð£ÄÐ×÷ÕßµÄÄÔ×ÓË¼¿¼²»µ½ÕâÃ´¶à?
Ò»Ö»¾«ÖÂµÄÍÁ¹·	['2020-12-01 20:54:20']	ÕâÖÖÉè¶¨£¿£¿£¿ÕæµÄ»áË¬Âð£¿Ë¬µãÔÚÄÄ¶ù£¿ÄÑµÀ²»ÊÇÈË¼äÁ¶ÓüÂð£¿
ÈýµãÊ®Îå	['2020-12-02 08:24:32']	¾«²ÊÂÛÊö¡£¡£¡£ºÃ»î
Í¹Í¹Í¹	['2020-12-02 16:00:44']	ºÃ¼Ò»ï£¬¿ªÊ¼ÑÐ¾¿ÆðÀ´ÁË
½ñÌìÃæÊÔ1Å®4ÄÐ		
HD.HD	['2020-12-01 11:00:35']	"×ø±ê¹úÆó£¬¸£Àû²»´í¡£Í¨³£À´ËµÖ»ÒªÄÜÂ¼Å®ÉúÎÒ¶¼²»Â¼ÄÐÉúµÄ£¬µ«½ñÌìÕâÅ®µÄ¸Ð¾õÉ¶Ò²²»»á»¹ÊÇÍ·Ô¤±¸?£¬ËµÃ÷Äê»á½á»é£¬Õâ¶¼Äêµ×ÁË£¬Ã÷Äê²»¾ÍÊÇÔÙ¹ýÒ»Á½¸öÔÂ£¿ÒªÊÇÂ¼½øÀ´¹À¼ÆÃ»¶à¾ÃÓÖ»á¿ªÊ¼ÐÝ»é¼Ù²ú¼ÙÁË ¡£
µ«ÓÖ¾õµÃÔõÃ´Ñù¶¼±ÈÂ¼xdzÇ¿°É£¬±Ï¾¹Ö°³¡ÐÔ±ðÆçÊÓÌ«ÑÏÖØÁË£¬ÏëÆ½ºâÒ»ÏÂ¡£ÏÖÔÚµÄ¸Ð¾õ¾ÍÊÇ?ÀïÌÔ½ð¡­¡­
¸Ð¾õÎÒÓÖ±»»é?ÎüÁË?"
HD.HD	"['Â¥Ö÷', '2020-12-01 11:02:10']"	½¿ÆÞ¸ø??ÅÀ
Å®¹íR	['2020-12-01 11:08:59']	Õâ¡£¡£¡£ÄãÒ²²»ÈÝÒ× ÐÁ¿àÁË
¿É¿É	['2020-12-01 11:09:22']	ÄÇ¾ÍÖ»¿´ÄÜÁ¦¸ßµÍ°É
×ÓÄþ²»ËÃÒô	['2020-12-01 11:10:15']	_(:§Ù¡¹¡Ï)_Õâ¾ÍÊÇ×îÎÞÄÎµÄ¡£ÓÈÆäÊÇÄã¿´µ½ºÜ¶àÓÐÄÜÁ¦µÄÅ®ÉúË¼ÏëÒÀÈ»ÊÇÄÇ¸öÑù×Ó£¬ÔõÃ´º°Ò²½Ð²»ÐÑ¡£Ö»ÄÜ¸Ð¿®¸¸È¨µÄÏ´ÄÔÕæµÄÌ«¿ÉÅÂÁË¡£
Ý®¾Æ½´½´	['2020-12-01 11:11:33']	°¦£¬ÆäÊµÎÒÒ»Ö±²»ÏëËµ£¬´ó²¿·ÖÔÚÖ°³¡Óöµ½µÄÅ®ÐÔ£¬ÄêÇáµãµÄÕæµÄºÜ¶àÃ»ÓÐÔðÈÎÐÄ»¹²»ÄÜÅúÆÀ??Äê¼Í´óµãµÄ¾ÍÊÇÌìÌìÃ¦º¢×Ó¡£
ËÄ´úÉöÑ×ÅáÖéãù	['2020-12-01 11:12:26']	ÄãÒ²²»ÈÝÒ×
½­ºþÆ­×Ó	['2020-12-01 11:13:01']	°¦ÕæÃ»°ì·¨£¬ºÃ²»ÈÝÒ×ÓÐ¸öÔ¸ÒâÒªÅ®ÉúµÄ£¬Ëý½øÈ¥ÁË×ªÍ·ÓÖÈÃÈË¼ÒÎü£¬Ñ¹ËõÅ®ÐÔÉú´æ¿Õ¼ä
?	['2020-12-01 11:13:20']	lzºÃ²Ò×Ó
¸öÈË×ÊÁÏ	['2020-12-01 11:13:45']	½ãÃÃÄãÌ«²»ÈÝÒ×ÁË
HD.HD	"['Â¥Ö÷', '2020-12-01 11:15:00']"	ÎÒ´òËãÏÈ°ÑËýÁÐÎª±¸Ñ¡£¬ÔÙ¶à¿´¼¸¸ö£¬²»ÐÐÔÙËµ°É¡£?
Â«Ìï°®²Ë	['2020-12-01 11:24:03']	ºÃÆæÄÇËÄ¸öÄÐµÄÀïÓÐÄÜÁ¦³öÉ«µÄÂð£¬Ö»Òª²»ÊÇt°©ÄÇ»¹Òª¿´ÄÜÁ¦£¬²»¹ýÎÒÒÔÍùÃæÊÔ¸Ð¾õÄÐµÄ·ÏÎïº¬Á¿Ò²¸ß
¼£²¿¾°Îá	['2020-12-01 11:24:56']	ËµÊµÔÚµÄ£¬ÄãÕâ»¹ÊÇ¹úÆó£¬¸Ð¾õ¾ÍÊÇÎªÁË½øÈ¥ÐÝ²ú¼ÙÁË¡£¡£¡£
»ÎÒÔ	['2020-12-01 11:26:13']	°¥£¬¿ÉÏ§ÎÒËäÈ»Ë¼ÏëºÜ¼¤½øµ«ÊÇÃ»É¶ÄÜÁ¦
Imnotcoming	['2020-12-01 11:28:44']	°¢Õâ¡£¡£
ÈûÄÎ	['2020-12-01 11:30:23']	Ñ§½ã£¬ÎÒÏëÎÊÒ»ÏÂÈç¹û¾ö¶¨²»»éÔÝÊ±Ò²Ã»ÓÐÄÐÅóÓÑµÄ»°£¬ÃæÊÔµÄÊ±ºòÎÊµ½»éÓýÎÊÌâÔõÃ´»Ø´ð±È½ÏºÏÊÊÑ½£¿ÒòÎªÌýËµÓÐÐ©hrÒ²²»Ï²»¶²»»éÖ÷ÒåµÄÅ®º¢×ÓÒòÎª¾õµÃÐÔ¸ñ¼«¶Ë¡­¡­ÎÒÌ«ÄÑÁË
HD.HD	"['Â¥Ö÷', '2020-12-01 11:31:52']"	ÓÐÒ»¸ö»¹ÐÐ¡£ÎÒÃæÊÔÇ°»¹ÏëÈç¹ûÊÇµ¥Å®ÄÇÎÒ¶þ»°²»ËµÖ±½ÓÂ¼ÁË£¬µ«ÕâÖÖÂíÉÏÒª½á»éµÄÏëÏëÒ²ÖªµÀ²»»á³¤¾Ã¡­¡­
ÈûÄÎ	['2020-12-01 11:31:59']	Ñ§½ã£¬ÎÒÏëÎÊÒ»ÏÂÈç¹û¾ö¶¨²»»éÔÝÊ±Ò²Ã»ÓÐÄÐÅóÓÑµÄ»°£¬ÃæÊÔµÄÊ±ºòÎÊµ½»éÓýÎÊÌâÔõÃ´»Ø´ð±È½ÏºÏÊÊÑ½£¿ÒòÎªÌýËµÓÐÐ©hrÒ²²»Ï²»¶²»»éÖ÷ÒåµÄÅ®º¢×ÓÒòÎª¾õµÃÐÔ¸ñ¼«¶Ë¡­¡­ÎÒÌ«ÄÑÁË
however	['2020-12-01 11:33:33']	ÄÇ»¹ÊÇ²»ÒªÂ¼°É¡£¡£Ö®Ç°Î¢²©¿´µ½Ò»¸öhrÃæÊÔ£¬Ò»¸öÅ®Éú±£Ö¤½üÆÚ²»»áÉú¶þÌ¥£¬½á¹ûÂ¼½øÈ¥Ã»¶à¾Ã¾ÍÒªÉúÓýÁË
HD.HD	"['Â¥Ö÷', '2020-12-01 11:37:34']"	²»Òª½»Ç³ÑÔÉî¡£²»»é/Å®È¨ÕâÖÖ¶¼ËãzzÁ¢³¡ÁË£¬¸ú²»ÊìÏ¤µÄÈË¿ÉÄÜÊÊµÃÆä·´¡£Ö±½ÓËµÏÖÔÚµ¥Éí?¶ÌÆÚÖ°Òµ¹æ»®(ÒªÒþÔ¼Í¸Â¶³öµ±Ç°Ã»ÐÄË¼»éÓýµÄÒâË¼
ÈûÄÎ	['2020-12-01 11:42:12']	ºÃµÄÑ§½ã£¡
ÔòÑë	['2020-12-01 11:44:33']	µ«ÊÇÒòÎªÅ®Éú½á»é¾Í¸Ä±äÂ¼È¡ÒâÏò²»±¾Éí¾ÍÊÇÆçÊÓ£¿
HD.HD	"['Â¥Ö÷', '2020-12-01 11:48:14']"	Ëý±¾Éí×ÊÖÊ¾ÍºÜÒ»°ã£¬ÒòÎªËýÊÇÅ®µÄËùÒÔÎÒ²Å»á¾À½áÂ¼²»Â¼¡£Èç¹ûÊÇÄÐµÄÄÇ¼òÀúÔç¾Í½øÀ¬»øÍ°ÁË¡£
ÔçË¯±äÆ¯ÁÁ	['2020-12-01 11:54:10']	°´ÊµÁ¦Â¼°É
³Ô¹ÏÐ¡ÄÜÊÖ	['2020-12-01 11:59:35']	°¦ ¿´ÄÜÁ¦¸ßµÍ°ÉÕâ¸ö Å®ÉúÕâ¸öÇé¿ö¡£¡£
mie	['2020-12-01 11:59:40']	µÄÈ·£¬lvÕæµÄÍÏÅ®ÐÔºóÍÈ
Psyche	['2020-12-01 12:01:19']	ÄãÕæµÄÌ«²»ÈÝÒ×ÁË
¶¹ÓÑ22	['2020-12-01 12:06:35']	"lzÔÙµÈµÈ£¬Èç¹ûºóÃæ»¹ÓÐÓÅÐãÅ®ÉúÀ´ÃæÊÔ£¬ÔÙ×ö¾ö¶¨²»³Ù¡£
ÒªÄ¿Ç°Õâ¸öÅ®ÉúÌ«¿÷ÁË£¬Ö»ÄÜÔÚÕâÎå¸öÈËÀïÑ¡²»Èç°´ÊµÁ¦Â¼ÓÃ"
³þçü	['2020-12-01 12:11:38']	½¿ÆÞÊÇ¹¤Ôô£¬²»ÒªÂ¼¡£
µãÑÌÏÀ	['2020-12-01 12:13:47']	¿¼²ìÎ´À´ÊÒÓÑ£¨²»ÊÇ
HD.HD	"['Â¥Ö÷', '2020-12-01 12:18:54']"	Î´À´ÏÂÊô(ÊÇ
áû×Ó	['2020-12-01 12:19:49']	²»ÄÜÈ«¾ÛµÂÂð
èÃö°Á÷Óñ	['2020-12-01 12:26:47']	"ÎÒ¾õµÃ±ð£¬ÕâÖÖ¿ÉÄÜ×ªÍ·¾ÍÔÚÍøÉÏËµ¡°ÄÄÓÐÖ°³¡ÐÔ±ðÆçÊÓ£¬ÎÒÃ»Óöµ½°¡¡±

Óöµ½Å®ÐÔ£¬×îºÃÊÔÌ½ÏÂË¼ÏëÓÐÃ»Å®È¨Ç±ÒâÊ¶£¬½¿ÆÞË¼Ïë¾Í°´Õý³£ÔõÃ´À´£¬ÓÐµãÅ®È¨Ë¼Ïë£¬ÎÒ¾õµÃ¿ÉÒÔ¿¼ÂÇ·ö³ÖÏÂ"
½­ºþÆ­×Ó	['2020-12-01 12:35:50']	ËýÓÖÎ´±Ø»áÁìÄãµÄÇé
10ºÅ±±¼«±´	['2020-12-01 12:42:57']	"ÏÖÔÚ¾ÍÁ½¸ö¼«¶Ë
ÐÑÁËµÄÆ´ÃüÅ¬Á¦ÏëÀ­½ãÃÃÒ»°Ñ
Ã»ÐÑ/×°Ë¯µÄ¾Í¼ÌÐøÔÚ¸¸È¨ÌåÖÆÀïÃæÀÌÄÇµãºÃ´¦?"
ÒÙ¶ú	['2020-12-01 13:39:47']	Õâµ¼ÖÂÎÒÃæÊÔ¶¼Ö÷¶¯¸úÃæÊÔ¹ÙËµ£ºÎ´»é£¬ÎÞÄÐÅóÓÑ£¬ÔÚÏàÇ×£¬Î´À´Á½Äê¿ÉÄÜ»á½á»éµ«ÊÇ¾ø¶Ô²»»áÉúÓý¡£Å®º¢×ÓµÄÖ°³¡ÒÑ¾­ºÜÄÑÁË£¬´ó¼Ò»¥ÏàÌåÁÂ¼ÓÓÍ°É¡£
¾°¾°¾°¾°É«·ÖÃ÷	['2020-12-01 13:44:18']	ÕâÊÇ×îÄÑµÄÇé¿ö....°¥£¬ÎÒÊÒÓÑÒ²ÊÇ£¬Ïë×ÅÕÒ¸öÇáËÉÎÈ¶¨Ã»Ç®µÄ¹¤×÷£¬ÒÔºó¿ÉÒÔÕÕ¹Ë¼ÒÍ¥¡£·þÁË£¬ËýÏÖÔÚÄÐÅóÓÑ¶¼Ã»ÓÐ¾ÍÏëºÃÒª¹Ë¼ÒÁË
¾°¾°¾°¾°É«·ÖÃ÷	['2020-12-01 13:44:40']	¹úÆóÓ¦¸ÃÊÇ×îÈÝÒ×Óöµ½½¿ÆÞÔ¤±¸ÒÛµÄ?lzÕæµÄÍ¦ÄÑÁË
Schlecht	['2020-12-01 14:49:52']	Â¥Ö÷ÐÁ¿àÁË
nuisance	['2020-12-01 15:34:36']	Â¥Ö÷ÄãËµ»°»á²»»áÉÔÎ¢ÓÐµãÌ«³éÏó¡­¡­
ÏÄÄ©ÔÂ¹â	['2020-12-01 16:04:17']	·ÖÇø£¬
undefined	['2020-12-01 16:17:50']	É¶Ò²²»»áµÄÅ®ÉúµÄ½¿ÆÞÂ¼½øÀ´Ò²ËãÊÇÖú³¤ÄÐÈ­£¬¶øÇÒ»î¶¼×Ô¼º¸ÉÁËÎ¯ÇüÁË×Ô¼º£¬»¹²»Èç°´ÕÕÊµÁ¦Â¼È¡
ÈË¼ÒÄÌ²è²»ºÃºÈ	['2020-12-01 18:50:07']	°¦?
Ä¾Ä¾Ä¾ÐÄ	['2020-12-01 19:24:45']	Éí±ß¼´ÊÀ½ç£¬ÎÒÉí±ßÔõÃ´´ó²¿·ÖÖ°³¡Å®ÐÔ¶¼ÊÇÄÜÁ¦Ç¿£¬ÓÐÔðÈÎÐÄÄØ£¿ÎÒµÄ×éÔ±£¬ÏîÄ¿¾­Àí£¬´óÁìµ¼¶¼ÊÇÅ®µÄ£¬ÍêÈ«ÃëÉ±Í¬Ë®Æ½µÄÄÐµÄÄØ¡£¶øÇÒÎÒÃÇ»¹ÊÇ¸ßÇ¿¶È996itÐÐÒµÄØ?Ï£ÍûÄã²»ÒªËæ±ã´ú±íÅ®ÐÔ
Ý®¾Æ½´½´	['2020-12-01 19:29:35']	Äã²»Ò²Éí±ß¼´ÊÀ½çÂð£¿ÎÒÃÇÊÇÉúÎïÒ½ÁÆÐÐÒµ¡£Ñ¡csµÄÅ®ÐÔ±¾À´¾Í±È½ÏÄÜ´òÆÆÆ«¼ûÒ»µã°É¡£ÎÒÃ»ËµÄÐÐÔÖ°Ô±¾ÍÓÐ¶àºÃ£¬Ë®Æ½¶¼ÊÇÒ»ÑùµÄ£¬µ«ÊÇÄÐÐÔ×ö´íÊÂÎÒ¸Ò·ÅÐÄÂî£¬°¾Ò¹¼Ó°àËûÃÇÒ²±È½ÏÄÜ½ÓÊÜ£¬¶ÔÎÒÀ´Ëµ¾ÍÓÃµÃË³ÊÖµã¡£¹¤¾ßÈË£¬ÄÜ³Ô¿àºÃÑ¹Õ¥¾ÍÊÇ×îÖØÒªµÄ¡£
Ä¾Ä¾Ä¾ÐÄ	['2020-12-01 19:38:25']	ËùÒÔÎÒµÄÀý×ÓÊÇÎªÁË¸øÄã³¤¸ö¼ûÊ¶£¬ÄãÉí±ßµÄÅ®ÐÔ·ÏÎï²»´ú±íÈ«²¿Å®ÐÔ·ÏÎï£¬ÎÒÉí±ßÕã´óÈË´óÄÏ¿ª±ÏÒµµÄÓÅÐãÅ®ÐÔÓÐµÄÊÇ£¬ÄãÉí±ßÈË²»ÐÐÊÇÄãÈ¦×ÓÓÐÎÊÌâ£¬ÄãÐèÒªÀ©Õ¹Ò»ÏÂÊÓÒ°£¬¶ø²»ÊÇ½ÐÏù×ÅÅ®ÐÔÔÚÖ°³¡¾ÍÊÇ²»ÐÐ¡£ÄãÒªÕâ¸ö¿´·¨Ò²Ã»±ØÒªÀ´Õâ¸ö×éÏÖÑÛ£¬Õâ¸ö×éÒ²²»ÊÇÎªÁËÄãÕâÖÖ¶ÔÅ®ÐÔÓÐ¿Ì°åÈÏÖªµÄÈË¹ýÀ´ÇóÈÏÍ¬µÄ
Ý®¾Æ½´½´	['2020-12-01 19:46:04']	Ð¦ËÀÎÒÁË£¬ÎÒÉí±ß¶¼ÊÇtop2µÄ£¬×î²îÒ²¾ÍÊÇ985£¬ÄãÒÔÎªÎÒÃÇÒ½ÔºË­¶¼ÄÜ½ø£¿ÎÒ×Ô¼º¾ÍÊÇÖ°³¡ÓÅÐãÅ®ÐÔ£¬ÓÃ²»×ÅË­¸øÎÒ¿ªÑÛ½ç£¬ÎÒ¿´²»ÏÂÈ¥ËýÃÇÍÏºóÍÈ£¬²»ÄÜÍÂ²ÛÁ½¾ä£¿¾ÍÊÇÒòÎªÕâÈºÈË£¬Å®ÐÔ²ÅÔÚÖ°³¡ÊÜÆçÊÓ£¬Äã¸ãÇå³þµã£¬ÊÇË­ÔÚÎªÅ®ÐÔÕù¹â£¬Ë­ÔÚÄ¨ºÚÅ®ÐÔÈºÌåµÄÐÎÏó??
Ä¾Ä¾Ä¾ÐÄ	['2020-12-01 19:47:46']	ÎÒÃ»ËµÄãÉí±ßÄÇÐ©Å®µÄÓÅÐã°¡£¬ÎÒÔÙ¸æËßÄãÎÒÉí±ßµÄÅ®ÐÔºÜÓÅÐã£¬²»ÒªÓÃÄãÉí±ßÄÇÒ»Ð¡²¿·Ö´ú±íÈ«²¿Å®ÐÔ£¬Äã¿´²»¶®ÎÄ×ÖÂð£¿¾ÍÕâ»¹top2µÄÀí½âÄÜÁ¦£¿
¶Åºâ.com	['2020-12-01 19:49:55']	°¦¡£¡£¡£ÎÞÄÎ£¬Ïë°ïÒ²ÄÑ¡£¡£
Ý®¾Æ½´½´	['2020-12-01 19:51:13']	ÎÒÄÄ¾ä»°Ëµ¡¸È«ÌåÅ®ÐÔ²»ÐÐ¡¹ÁË£¬ÄãÖ¸³öÀ´ÎÒÏÖÔÚ¸øÄãµÀÇ¸¡£×Ô¼ºÔÄ¶ÁÄÜÁ¦ÓÐÎÊÌâ»¹ÅçÎÒ£¿
Ä¾Ä¾Ä¾ÐÄ	['2020-12-01 19:52:16']	´ó²¿·ÖÔÚÖ°³¡Óöµ½µÄÅ®ÐÔ£¬Õâ²»ÊÇÄã×Ô¼ºËµµÄ»°£¿
Ý®¾Æ½´½´	['2020-12-01 19:53:38']	´ó²¿·Ö£½È«²¿£¿£¿
Ä¾Ä¾Ä¾ÐÄ	['2020-12-01 19:54:37']	ÄãµÄ´ó²¿·Ö¿ÉÒÔ¾«×¼ÃèÊöÂð£¬°Ù·Ö±È¶àÉÙ£¬²»È»99%Ò²ÊÇ´ó²¿·ÖÄØ
Ý®¾Æ½´½´	['2020-12-01 19:55:00']	³¬¹ý50%¾ÍÊÇ´ó²¿·Ö£¬ËùÒÔÄã¾õµÃ60%£½100%£¿
Ý®¾Æ½´½´	['2020-12-01 19:56:12']	Äã¶¼²»ÖªµÀÎÒËµµÄ¶àÉÙ±ÈÀý£¬¾ÍÅç£¿²»»áºÃºÃËµ»°£¿
Ä¾Ä¾Ä¾ÐÄ	['2020-12-01 19:57:24']	ËùÒÔÄãÔÚÒ»¸öÇ¿µ÷Å®È¨Å®ÐÔ×ÔÇ¿µÄ×éÀïËµ£¬ÄãÉí±ß´ó²¿·ÖÅ®ÐÔ¶¼ÊÇ·ÏÎï£¬µÃ³ö½áÂÛÊÇÅ®µÄ¾Í²»ÈçÄÐµÄºÃÓÃÊÇÏëËµÃ÷Ê²Ã´ÄØ£¿ÄãÕâÖÖÈË¾ÍºÃÏñÈË¼Ò°ìÏ²ÊÂ£¬ÄãÉÏÃÅº¿É¥Ò»Ñù£¬Ã»ÑÛÉ«ÕÐÈË·³¡£»¹×ÔÃü²»·²Äã×Ô¼ºÊÇÖ°³¡ÓÅÐãÅ®ÐÔ´ú±í£¬ÓÅÐãµÄÅ®ÐÔ´ú±íÈÏÎªÅ®ÐÔÔÚÖ°³¡¾ÍÊÇ´ó²¿·Ö²»ÈçÄÐµÄ
Ä¾Ä¾Ä¾ÐÄ	['2020-12-01 19:58:20']	²»ºÃÒâË¼£¬ÎÒµÚÒ»Ìì¸øÄúµÄ»Ø¸´ºÜÀñÃ²ÄØ£¬Äú¸øÎÒµÄµÚÒ»Ìì»Ø¸´¿ÉÊÇÓïÆøºÜ²»ºÃÄØ
Ý®¾Æ½´½´	['2020-12-01 19:59:26']	ÉñËûÂèÎÒ¾õµÃÅ®ÐÔ²»ÈçÄÐµÄ£¬ÕâÊÇÄãµÄÖ÷¹ÛÒÜ¶Ï£¬±ð¸øÎÒ¿ÛÃ±×Ó£¬ÕÒµ½Ô­¾äÔÙÀ´¸Ü¡£ÕöÑÛ¿´¿´Â¥Ö÷ËµµÄÉ¶£¬ÎÒÔÚÕâ¸öÓï¾³ÍÂ²ÛÓÐÎÊÌâ£¿
Ý®¾Æ½´½´	['2020-12-01 20:00:45']	ÎÒËµ¡¸ÄÐÅ®Ë®Æ½¶¼ÊÇÒ»ÑùµÄ¡¹£¬Äã×ªÍ·¸øÎÒÀ´¸öÅ®ÐÔ²»ÈçÄÐÐÔ£¬Õæ»á????
Ý®¾Æ½´½´	['2020-12-01 20:02:19']	ÄãÒõÑô¹ÖÆø½ÐÀñÃ²??ÎÒÀ´¸ö·´ÎÊ¾ÍÊÇÓïÆø²»ºÃ£¿
Ò»Ö»¾«ÖÂµÄÍÁ¹·	['2020-12-01 20:51:36']	ÕâÖÖ£¬¾Í£¬¿´ÄÜÁ¦°É¡­¡­
Ö¥Ê¿ÄÌ¸Ç	['2020-12-01 20:58:27']	"ÄÐµÄÃ»×öºÃ£¬Äã»á¸øËûÕÒ¸÷ÖÖÀíÓÉ£¬
Å®µÄÃ»×öºÃ£¬¡°ÒòÎªÊÇ¸öÅ®µÄ¡±

Ö°³¡Æ«¼û´ó¶àÕâÃ´À´µÄ¡£"
Palvin	['2020-12-01 22:03:49']	ºÃÆæÕâÎ»Å®Éú¶à´óÄê¼Í£¿
Palvin	['2020-12-01 22:10:11']	»Ø¸´ÀïµÄÀÏ½ã¾ÓÈ»¾õµÃ×Ô¼º½»Á÷ÓïÆøºÜÀñÃ²£¬Õâ×ÔÐÅÁ¦Ò²ÊÇÃ»Ë­ÁË?
Misandrist	['2020-12-01 22:34:33']	Õæ³Ï·¢ÎÊ£¬Èç¹ûËµ×Ô¼ºÓÐ³ÁÖØµÄ¾­¼Ã¸ºµ££¨ÀàËÆ»¹·¿´û£©ºÜ³¤Ò»¶ÎÊ±¼äÄÚ¶¼Ã»ÓÐÊ±¼ä¿¼ÂÇ»éÓýÎÊÌâ¿ÉÐÐÂð¡­¡­
GonewithSummer	['2020-12-02 05:19:52']	±ðºÍËýÕùÁË£¬¶ÔÓÚÅ®ÉúÃæ¶Ô²»¹«Æ½ÈçºÎÌá¸ßµØÎ»£¬Ëý»Ø´ðÊÇ²»ÂúÒâ¾ÍÈ¥±äÐÔ¡£Ïñ²»ÏñÌ«Æ½ÑóÃ»¼Ó¸Ç?
HD.HD	"['Â¥Ö÷', '2020-12-02 06:56:09']"	Ò²¿ÉÒÔ
Misandrist	['2020-12-02 15:22:41']	ºÃµÄ£¡¶®ÁË£¡Ð»Ð»£¡
ÖÉÖÉweight	['2020-12-02 15:25:48']	ÓÐÊ±ºòÕæµÄºÜÄÑ£¬hr¸ù±¾ÎÞ·¨Çø·Ö½øÀ´µÄÅ®ÐÔµ½µ×ÊÇÀ´¹¤×÷µÄ»¹ÊÇÀ´¹ÊÒâÑøÌ¥µÄ£¬¶øÇÒ¾ÍËãÑøÌ¥ÔÚ·¨ÂÉÉÏÀ´ËµÓÖÊÇºÏ·¨µÄ¡£ÎªÁËÒ»¸ö²»È·¶¨µÄÒòËØ¶ø²»Â¼È¡±ðÈË£¬ËÆºõÓÖËµ²»¹ýÈ¥¡£
10ºÅ±±¼«±´	['2020-12-02 15:48:46']	"ºÜÄÑ·Ö³ö¹¤Ôô¡­¡­ÎÒ¾õµÃhrÒ²µÃ×Ô±£ °´ÄÜÁ¦È¡ÈË°É ÄÜÁ¦²î²»¶àÔÙÑ¡Å®µÄ

°ïÖúÄÇÐ©½ÓÄÐ±¦µÄ»éÒö¹«Ö÷?×îºó»¹ÊÇ¸ø¸¸ÏµÌí×©¼ÓÍß"
Éç¿ÖÃæÁËÒ»¸öÔËÓª¸Ú£¬¸Ð¾õÒµ¼¨Ñ¹Á¦ºÃ´ó		
½­ºþÆ­×Ó	['2020-11-30 21:19:25']	"²»ÖªµÀÕâÀï¿É²»¿ÉÒÔÁÄ¹¤×÷?
lzÃæÁËÒ»¸öÔËÓª¸ÚÎ»£¬¹¤×Ê´ó¸Å5k£¬Òµ¼¨¿¼ºË·Ç³£ÑÏÖØ¡£
Ã»×ªÕýÇ°Ã¿¸öÔÂ¶¼ÓÐÒµ¼¨¿¼ºË£¬Ã»Í¨¹ýµÄ²»ÄÜÁôÏÂÀ´£¨Õâ¸ö»¹±È½ÏÕý³££¬±Ï¾¹ÊÔÓÃÆÚÂï£©
×ªÕýºóÒ²¾­³£¿¼ºË£¬ÊµÐÐÄ©Î²¿¼ºËÖÆ£¬Õâ¾ÍÒâÎ¶×ÅÃ¿¼¾¶¼ÓÐÔ±¹¤±»ÌÔÌ­?
ÃæÍêÎÒÒÑ¾­Î®ÁË£¬Ë½ÆóÔËÓª¸ÚÎ»ÕæµÄÒµ¼¨ÒªÇóºÃ¸ß¡­¡­?²»ÖªµÀÊ²Ã´Ê±ºò²ÅÄÜÕÒµ½Ò»·ÝÒµ¼¨ÒªÇóÉÔÎ¢µÍÒ»µãµÄ¹¤×÷"
½­ºþÆ­×Ó	['2020-11-30 21:30:34']	Õâ¸öÑ¹Á¦ºÃ´ó°¡£¬¶øÇÒÐ½×Ê´ýÓöÒ²Ò»°ã£¬¿ÉÒÔ¿¼ÂÇÏÂÆäËûµÄ²»?
àÅÀ²À²	['2020-11-30 21:31:37']	Òª²»ÒªÔÙÕÒÕÒ°¡£¬µäÐÍÑ¹Õ¥ÀÍ¶¯Á¦
¶¬ÌìÒªÓÃÅ¯±¦±¦	['2020-11-30 21:37:37']	Äã¿ÉÒÔ¿¼ÂÇÒ»ÏÂÓÎÏ·¹«Ë¾µÄÔËÓª
½­ºþÆ­×Ó	"['Â¥Ö÷', '2020-11-30 21:40:04']"	¿Ï¶¨²»ÐÐ555±¾Éç¿ÖÍêÈ«²»ÊÊºÏ??
Î°´óµÄ·ÖÄ¸	['2020-11-30 21:48:47']	"²»¹ÜÔõÑù£¬×ö½ÌÓýÅàÑµÓÐÑ§Àú¾Í¿ÉÒÔµÄ£¨ÔÝÊ±Ã»ÓÐ×Ê¸ñÖ¤Ò²¿ÉÒÔºÜ¿ì¿¼³öÀ´µÄ£©
ËùÒÔ±È½ÌÓýÅàÑµ¸úÃ»ÓÐÐÔ¼Û±ÈµÄ»¹ÊÇ½¨Òé²»±ØÈ¥ÁË"
ÏÄÄ©ÔÂ¹â	['2020-11-30 21:48:55']	Â¥Ö÷É¶×¨Òµ°¡£¬ÏëÎÊÎÊÎªÉ¶¸Ð¾õÈ«ÊÀ½ç¶¼ÔÚ×öÔËÓª¡­¡­
½­ºþÆ­×Ó	"['Â¥Ö÷', '2020-11-30 21:55:36']"	ÉÌ¿ÆµÄ
½­ºþÆ­×Ó	"['Â¥Ö÷', '2020-11-30 21:55:49']"	ºÃÇÉ£¬¾ÍÊÇ½ÌÅàµÄÔËÓª¡­¡­
½­ºþÆ­×Ó	['2020-11-30 21:56:11']	Í¬ÎÊÂ¥Ö÷×¨Òµ
½­ºþÆ­×Ó	['2020-11-30 21:57:45']	±¾ÉÌ¿Æ»ì×Ó¾ÍÖªµÀ???ÎÒÖ®Ç°ÕÒµÄ²ß»®ÀàµÄ¹¤×÷£¬¸øÂ¥Ö÷²Î¿¼ÏÂ£¬µ«ÒòÎªÐÐÒµ±È½ÏÀÛ£¬ËùÒÔ»¹ÊÇÓÐµãÀÛ£¬µ«´ýÓö»¹ÐÐ¡£
½­ºþÆ­×Ó	"['Â¥Ö÷', '2020-11-30 21:59:57']"	¿ÉÒÔÇë½ÌÒ»ÏÂÃ»ÓÐ²ß»®¾­ÑéÒªÈçºÎ×ªÐÐÂï?
Î°´óµÄ·ÖÄ¸	['2020-11-30 22:00:33']	ÄÇÕâ¸öÐÔ¼Û±ÈÕæµÄ²»ÊÇºÜ¸ß¡­¡­¶øÇÒÏà±È½ÌÊ¦¸Ú£¬¶ÔÉç¿Ö¸ü²»ÓÑºÃ
½­ºþÆ­×Ó	"['Â¥Ö÷', '2020-11-30 22:01:12']"	ÊÇµÄ?ÊÕÊ°ÊÕÊ°×¼±¸Í¶½ÌÊ¦¸ÚÁË
½­ºþÆ­×Ó	['2020-11-30 22:01:48']	ÎÒÊÇµØ²úÐÐÒµ£¬ÎÒ¾õµÃ²ß»®ÖúÀíÖ®ÀàµÄ²»ÐèÒªÌ«¶à¾­Ñé8??£¬Ö»ÊÇ²»Ò»ÑùÄÜ½ø´ó¹«Ë¾£¬¶øÇÒ³¬¼¶ÀÛ£¬996´òµ×??ÆäÊµÎÒÒÑ¾­ÅÜÂ·ÁË?
½­ºþÆ­×Ó	"['Â¥Ö÷', '2020-11-30 22:03:16']"	ÍÛ996ÊÇÕæµÄ²»ÐÐ¡­¡­¶øÇÒÎÒÖ®Ç°ÔÚµØ²ú¹¤×÷¹ý£¬ÄÇ¸ö¹¤×÷ÄÚÈÝÊÇÕæµÎ²»ÊÊºÏÎÒ¡£ÕæÒª²ß»®µÄ»°¸Ð¾õÓÎÏ·²ß»®»¹ÐÐ2333
½­ºþÆ­×Ó	['2020-11-30 22:09:01']	àÅàÅÎÒÏÖÔÚ¾õµÃË½Æó´ó¶àÊý¶¼Í¦Ñ¹Õ¥µÄ?×¼±¸»¹ÊÇ¿¼¹«
½­ºþÆ­×Ó	"['Â¥Ö÷', '2020-11-30 22:09:51']"	¶ÔµÄ£¬Òµ¼¨ÒªÇó²»¸ß¾Í»¹ÐÐ£¬µ«ÊÇ´ó¶àÊýÒµ¼¨ÒªÇóÕæµÄÑ¹ËÀÈË¡£
½­ºþÆ­×Ó	['2020-11-30 22:12:25']	Â¥Ö÷ÎÒ¾õµÃÄãÖ÷Â¥Ð´µÄ¹¤×÷¿ÉÒÔÉ÷ÖØ¿¼ÂÇÏÂ£¬µ«ÊÇÈç¹ûÊµÔÚÃ»ÆäËû»ú»áÁËÒ²¿ÉÒÔÊÔÊÔ¿´°É£¬·´Õý¾Í±§×Å²»ÐÐ¾ÍÅÜÂ·µÄÐÄÌ¬£¬±ðÎªÄÑ×Ô¼º¾ÍÐÐ??
½­ºþÆ­×Ó	"['Â¥Ö÷', '2020-11-30 22:13:15']"	555ÎÒÒ²ÊÇÕâÃ´ÏëµÄ£¡
½­ºþÆ­×Ó	['2020-11-30 22:17:21']	àÅàÅ¼ÓÓÍ?
±ª×Ó	['2020-11-30 23:38:30']	ËäÈ»µ«ÊÇÕâ¹¤×ÊÊÇ²»ÊÇµÍÁËµã£¿Èç¹û°ü³Ô×¡»¹ºÃ
½­ºþÆ­×Ó	"['Â¥Ö÷', '2020-11-30 23:39:22']"	ÓÐÊ³ÌÃ¡«µ«ÊÇ²»°ü³Ô °³Õâ±ßµÄ¹¤×ÊÆÕ±é²»¸ß µ«ÊÇÕâ¸öÒµ¼¨ÒªÇóÕæµÄºÃÉËàÞ555
±ª×Ó	['2020-11-30 23:44:13']	¸÷µ¥Î»Ó¦¸ÃÊÇÓÐ¶ÔÍâÕÐÁÙÊ±¹¤µÄ£¬lz¿ÉÒÔ¿´¿´¡«ÕâÒµ¼¨Ñ¹Á¦²»ÊÇ±ÆÈË¼Ó°àÂï¡­
½­ºþÆ­×Ó	"['Â¥Ö÷', '2020-11-30 23:45:21']"	ÖÜÄ©Í¶ÁËÒ»¸öÑ§Ð£µÄÐÐÕþÁÙÊ±¹¤£¬²»ÖªµÀ»á²»»áÓÐÏûÏ¢?
¼£²¿¾°Îá	['2020-11-30 23:46:09']	Éç¿ÖÌý×Å¾Í¾õµÃÑ¹Á¦ºÃ´ó°¡
½­ºþÆ­×Ó	"['Â¥Ö÷', '2020-11-30 23:47:26']"	???Éç¿ÖºÃÄÑ ÆäÊµ¹¤×÷Ë³ÊÖ¾Í»¹ºÃ µ«ÊÇÄ©Î²ÌÔÌ­ÖÆÕæµÄÑ¹Á¦ºÃ´ó
Î´×¢Ïú	['2020-12-01 12:52:29']	ÎÒÒ²ÉÌ¿ÆÔÚÃæÓÎÏ·²ß»®¡£ÓÎÏ··½ÃæÐ½×Ê´ýÓöÕæµÄ»¹¿ÉÒÔ
Misandrist	['2020-12-02 15:48:02']	ÓÎÏ·¹«Ë¾Ò²¾­³£¼Ó°à¡­¡­Ç®ÄÑÕõ°¡
ÕâÒ»ÌìÖÕÓÚ»¹ÊÇÀ´ÁË¡£ºÃ´¦ÊÇÎÒÂèÒòÎªÕâ¸ö²»´ß»éÁË¡£		
ÄÂ·Æ×Ó	['2020-12-01 19:34:59']	"µËÓ±³¬µØÏÂÓÐÖª£¬¹À¼ÆÄÜÆøµÃ½Ò¹×²Ä¡£
ÓßÂÛ³¡¼¸ºõÃ»ÓÐÒ»¶¡µãÖ§³ÖµÄÉùÒô£¬¾ÍÕâÑùÍ¨¹ýÁË£¬Õâ±ÈÊ¹Å®µÄ¹ÊÊÂ»¹»ÄÃýÉÏ°Ù±¶¡£"
ÄÂ·Æ×Ó	"['Â¥Ö÷', '2020-12-01 19:35:33']"	×îÁîÈËÐÄº®µÄÖØµãÔÚÓÚ¡°Ò»·½ºó»Ú¼´¿É³·ÏúÀë»éÉêÇë¡±
¼£²¿¾°Îá	['2020-12-01 19:43:09']	"¡°»éÒö×ÔÓÉ¡±
¡°ÄÐÅ®Æ½µÈ¡±"
ÄÂ·Æ×Ó	"['Â¥Ö÷', '2020-12-01 19:43:44']"	»ù±¾¹ú²ß¶¼³ÉÁËÐ¦»°
Ä°ÉÏ»¨¿ª	['2020-12-01 19:56:22']	½¨Òé²»Òª½á»é?·´Õý²»½á»éÒ²²»µ¢ÎóÆäËûµÄ¡£¡£¡£
ÈûÄÎ	['2020-12-01 20:02:50']	Ò»¿ªÊ¼µÄÀë»éÀä¾²ÆÚ¾ÍÊÇÕâÑùµÄ¡£ÈýÊ®ÌìÀä¾²ÆÚÄÚÈÎºÎÒ»·½¶¼¿ÉÒÔ³·Ïú£¬ÈýÊ®Ìì¹ýÁË²ÅÄÜÈ¥ÉêÇëÀë»éµÇ¼Ç£¬Èç¹ûÀä¾²ÆÚ°²È«¹ýÁË£¬ÈýÊ®ÌìÄÚÃ»ÓÐÈ¥µÇ¼ÇÀë»é£¬Ò²Àë²»³É
Ý®¾Æ½´½´	['2020-12-01 20:08:14']	×ðÖØÅ®ÐÔµÄÄÐÐÔ´ËÊ±×îºÃµÄÖ§³Ö¾ÍÊÇÖ÷¶¯²»»é£¬Ï£ÍûÄÇÐ©×ÔÚ¼Å®È¨ÄÐµÄ¸Ï½ô´øÍ·½áÔú
ÑÇÖÞÊ×¸»»Ê¸¦Éº	['2020-12-01 20:11:51']	Õâ¶¼ÄÜÍ¨¹ý ½ÓÏÂÀ´»áµ½ÄÄÒ»²½¶¼²»ÖªµÀ
C	['2020-12-01 20:23:14']	Ò²Ì«¿ÉÅÂÁË£¬Õâ²»¾ÍÔ¼µÈÓÚ½áÁË¾ÍÀë²»³ÉÁËßÂ
C	['2020-12-01 20:23:31']	ÄÑÒÔÏëÏó°¡£¬ÕæµÄÌ«»ÄÃýÁË
ÆrÆr	['2020-12-01 20:30:43']	¿´¿´ÖÆ¶¨Õþ²ßµÄË¼Â·£¬ÅÂÅ®ÐÔ¡°Õ¼±ãÒË¡±¾Í°Ñ»éÒö·¨¸ÄÎª¡°»éÇ°²Æ²úÀë»éÒ²ÊôÓÚ¸öÈË¡±£¨Äãµ¹ÊÇÏÈ°ÑÅ©´åÕ¬»ùµØÊ¹ÓÃÈ¨ÄÐÅ®Æ½µÈ°¡£¡£©£»Õâ¸öÐÂ»éÒö·¨³öÀ´ºó£¬Àë»éÂÊÔ½À´Ô½¸ß£¬½á¹ûÏÖÔÚÅª³ö¸ö¡°Àë»éÀä¾²ÆÚ¡±£»ÄÇÒÔºó½á»éÂÊÔ½À´Ô½µÍ£¬ÊÇ²»ÊÇ»¹ÒªÇ¿ÖÆ½á»é£¿£¿ÕæÊÇÄÄÂ©¶ÂÄÄ
ÄÂ·Æ×Ó	"['Â¥Ö÷', '2020-12-01 20:33:24']"	Õâ¾ÍÊÇ°µÊ¾ÄÐµÄ30ÌìÄÚ¸Ï½ô°ÑÄãÅª»³ÔÐ
ÒÑ×¢Ïú	['2020-12-01 20:36:12']	»òÕßÄ¿µÄ¾ÍÊÇ½á»éÂÊÔ½À´Ô½µÍÄØ¡£¡£
ÄÂ·Æ×Ó	"['Â¥Ö÷', '2020-12-01 20:36:25']"	Ç¿ÖÆ½á»éÒÑ¾­ÔÚÂ·ÉÏÁË£¬ÒÔºó²»½á»éµÄÅ®ÐÔ²»¸øÉÏÉç±£ÑøÀÏ±£ÏÕ£¬¿ÉÄÜ»¹»áÊÕÖØË°¡£ÄãÒÔÎªËûÃÇ×ö²»³öÀ´£¿£¿
ÆrÆr	['2020-12-01 20:36:34']	Å¶£¬ÏëÆðÀ´»¹ÓÐÅ®ÐÔµÄ¶éÌ¥×ÔÖ÷È¨¡£ÏÖÔÚÒ½ÔºÊÇ²»¸ø´óÔÂ·ÝÁ÷²ú/Òý²úµÄ£¨³ý·ÇÓÐÖÂ²¡Ô­Òò£©£¬ÄÇÒÔºóÕÕÕâÇ÷ÊÆÊÇ²»ÊÇÒª½ûÖ¹Á÷²úÁË£¿?
ÆrÆr	['2020-12-01 20:37:31']	¿´ËûÃÇ·è¿ñµÄ×ö·¨ÎÒË¿ºÁ²»»³ÒÉ
ÄÂ·Æ×Ó	"['Â¥Ö÷', '2020-12-01 20:37:46']"	´óÔÂ·ÝÒý²úÕâ¸ö³ý·ÇÎ£¼°Ä¸Ìå£¬·ñÔòÈ·Êµ²»ÄÜ×ö£¬ºÃÏñÒÔÇ°Ò²ÊÇ¡£²»¹ýÓÐÒ»ËµÒ»£¬½ûÖ¹¶éÌ¥Ò²¾ÍÊÇÉÏÍ·Ò»¾ä»°µÄÊÂ¡£
ÆrÆr	['2020-12-01 20:38:59']	¼Æ»®ÉúÓýµÄÊ±ºò¶à´óÔÂ·Ý¶¼À­È¥Òý²úµÄ¡£ÕæµÄ¶ñÐÄÎªÊ²Ã´²»°ÑÄÐµÄÀ­È¥½áÔú°¡£¡
Â¹Ã×Ã×	['2020-12-01 20:46:56']	È»ºó¹æ¶¨±ØÐë½á»éÉúº¢×Ó£¬²»È»ºóÒª½»¸ß¶îµ¥ÉíË°
ÄÂ·Æ×Ó	"['Â¥Ö÷', '2020-12-01 21:02:37']"	ÎÔ²ÛºÃÏñÒ²ÊÇ¡£Ì«¶ñÐÄÁË
ÄÂ·Æ×Ó	"['Â¥Ö÷', '2020-12-01 21:02:54']"	¸ß¶îµ¥ÉíË°ÏÖÔÚÒÑ¾­ÓÐÁË£¬±äÏàµÄ
Ä°ÉÏ»¨¿ª	['2020-12-01 21:07:38']	ÓÐÃ´£¿ÇóÏêËµ¡£
ÄÂ·Æ×Ó	"['Â¥Ö÷', '2020-12-01 21:08:28']"	ÉúÓý»ù½ð
Ä°ÉÏ»¨¿ª	['2020-12-01 21:14:47']	ÄãÊÇ¶ÔµÄ¡£¡£¡£¡£±äÏà½»Ë°ßÂ
ÃîÃî×Ó	['2020-12-01 21:20:26']	½á»éÔ½À´Ô½¿Ö²ÀÁË
MµÄÐÂÉú»î	['2020-12-01 21:25:32']	²»»éÖ÷ÒåÎÞËùÎ·¾å
MµÄÐÂÉú»î	['2020-12-01 21:25:42']	ÒÔºóÑøÌõ´óÐÍÈ®¹ýÒ»±²×Ó
no name	['2020-12-01 21:38:21']	¾øÍûÁË£¬»ÙÃð°É
ÄÂ·Æ×Ó	"['Â¥Ö÷', '2020-12-01 21:42:05']"	»¹ÓÐÎÒ¼ÒµÄÃ¨£¬ºÙºÙ
MµÄÐÂÉú»î	['2020-12-01 22:08:29']	ÉúÓý»ù½ð£¿£¿£¿Ê²Ã´¹í°¡£¿¶à´óÄê¼Í±ØÐëÒª½»£¿ÓÐÁ´½Ó¿É²Î¿¼Âð
ÒÑ×¢Ïú	['2020-12-01 22:18:28']	ÎåÏÕÒ»½ðÀïµÄ£¬ºÃÏñËµÓÐµÄµØ·½Òª»éÄÚÉúÓý²ÅÄÜÌáÈ¡¡£¡£
Ä§¹íÖÐµÄÌìÊ¹	['2020-12-01 22:21:35']	ºÃÏñ²ú¼ÙÆÚ¼äµÄ¹¤×ÊÊÇÉç±£·¢µÄ£¬µ«ÊÇÈç¹û²»½á»é£¬Õâ¶ÎÊ±¼ä¾ÍÃ»Ç®ÄÃ
Õ£ÑÛµÄ¶¹°üsun	['2020-12-01 22:28:49']	¿ÉÅÂ£¬Ö»ÒªÓÐÒ»·½²»ÏëÀëÕâ»é¾ÍÀë²»ÁË£¬
ÈýµãÊ®Îå	['2020-12-02 08:02:55']	"·´¶ÔµÄÉùÒôµ±È»ÓÐ°¡£¡

¡°Öî¹«´ÓÃ÷Âîµ½°µ£¬ÓÖ´Ó°µÂîµ½Ã÷£¬Àë»éÀä¾²ÆÚ»¹ÊÇÕÕÑùÍ¨¹ýÁË¡±Î¢²©Äê¶È¹£

ÒÔ¼°£¬Àë»é³É±¾Ôö¼Óµ¼ÖÂÅ®ÐÔ½øÈë»éÒö±ØÈ»¸ü½÷É÷¡£¡£¡£Ã¤²ÂÒ»²¨´ø¶¯²ÊÀñ±£Ö¤½ð¸ü¼ÓË®ÕÇ´¬¸ß"
ÒÑ×¢Ïú	['2020-12-02 08:34:56']	½øÈë»éÒö³É±¾Ô½¸ßÔ½ºÃ
¼£²¿¾°Îá	['2020-12-02 10:31:11']	ÓÐµÄ³ÇÊÐ½ðÃ«¶¼²»ÈÃÑø£¬ÎÒÏëÑøµÂÄÁ£¬¼òÖ±×öÃÎ
MµÄÐÂÉú»î	['2020-12-02 10:34:37']	ÄÄ¸ö³ÇÊÐ²»ÈÃÑø½ðÃ«°¡£¿
¼£²¿¾°Îá	['2020-12-02 10:36:37']	ÍüÁË£¬¾ÍÇ°¶ÎÊ±¼ä¹ØÓÚÑø¹·µÄÊÂ³³µÄÀ÷º¦µÄÊ±ºò¿´µ½µÄ
½­ºþÆ­×Ó	['2020-12-02 13:54:42']	·´ÕýÎÒÊÇ²»´òËã½á»éÁË
ÆrÆr	['2020-12-02 15:32:01']	"https://www.douban.com/doubanapp/dispatch?uri=/group/topic/203198450&amp;dt_dapp=1
°áÔË×Ô¡°Éú»î×é¡±£¬ºÍÏÖÈÎÎÞ×ÓÅ®ÕßÒ½Ôº²»Óè½áÔú¡£"
Misandrist	['2020-12-02 15:35:52']	Õâ¸ö¶«Î÷ÎåÏÕÒ»½ðÀï¾ÍÓÐ Ôç¾ÍÓÐÁË£¬¾Í¿´ÏÖÔÚ»á²»»áÉÏµ÷±ä³ÉÕæÕýµÄ¡°µ¥ÉíË°¡±
¸¨µ¼Ô±Äê¼¶ÈºÀï·¢µÄÊµÏ°ÐÅÏ¢¿´µÄÕæÈ­Í·inÁË£¬ÉúÅÂ...		
¹¢¹íÂèÂè	['2020-12-02 10:50:26']	"»®ÖØµã£¬ÒªÄÐµÄ£¬»¹ÒªÐì»ãÓÐ·¿µÄ??
ÕâÄêÍ·Ïë½øguoÆóÏÈÀ´Ì×ÊÐÖÐÐÄ·¿×Ó°É"
¥Þ¥ê¥óMarin	['2020-12-02 10:57:23']	²»¶®£¬ÕâÊÇÒª°á¶«Î÷ÂðÔõÃ´»¹ÄÐÉúÓÅÏÈ
Ñ¼Ñ¼ß¹	['2020-12-02 10:59:58']	ºÇºÇºÇ
IdahoSquirrel	['2020-12-02 12:39:49']	ÒªÇó¼Ò×¡Ðì»ã¹À¼ÆÊÇÎªÁËÍ¨ÇÚ ÎÒÖ®Ç°ÔÚ»ú¹ØÊµÏ°Ò²ÊÇÖ»ÏÞ¶¨¸½½ü¼¸Ëù985211Ñ§Ð£Ð£ÇøµÄÊµÏ° ÎÊÁËÖ÷ÈÎËµ²»ÏëÓÐÈËÍ¨ÇÚÌ«ÀÛ£¨ÎÒÒ²²»ÖªµÀÕâÊÇÊ²Ã´Ææ¹ÖÀíÓÉ£©
¶Åºâ.com	['2020-12-02 12:40:24']	Ã¿ÌìÒ»¸öÉúÆøÐ¡¼¼ÇÉ
¹¢¹íÂèÂè	"['Â¥Ö÷', '2020-12-02 12:44:07']"	1ÎÒÐ£ÔÚ±¦É½2¹«Ë¾Ò²²»¹ý¾ÍÊÇäîºÓãþ£¬Òª±ÈµÄ»°ÎÒ¼ÒµØ¶ÎÒ²ÊÇµõ´òËüÁË¡£ÕÒÊµÏ°ÆäÊµ´ó¼Ò¶¼»á¿¼ÂÇÍ¨ÇÚÊ±¼äÐ½×Ê´ýÓöµÈµÈË®Æ½£¬Ö±½ÓÀ´¸ö¼Ò×¡Ðì»ã¾ÍÊÇÈÃÈË¹Û¸ÐºÜ²î²¢ÇÒÈÃÈË¾õµÃÊÇ²»ÊÇÓÐ±ðµÄÊ²Ã´Ð¡ÐÄË¼¡£
IdahoSquirrel	['2020-12-02 12:48:00']	ÕâÒ²ÊÇ ºÜÆæ¹ÖµÄÒªÇó
¹¢¹íÂèÂè	"['Â¥Ö÷', '2020-12-02 12:49:45']"	ÆäÊµËüËµÍ¨ÇÚ½üµÄÓÅÏÈ£¬ÎÒ¶¼²»»á¾õµÃÓÐÊ²Ã´¡£¶øÇÒ¿´ÁËËüµÄ¹¤×÷ÄÚÈÝÃèÊö£¬ÎÒÊµÔÚ²»¶®ÕâºÍÒª±¾ÇøÄÐÉúÓÐÊ²Ã´¹ØÏµÂð¡£
IdahoSquirrel	['2020-12-02 12:51:38']	Ð¦ËÀÎÒÁË ×â½ÌÊÒÒ²ÒªÄÐµÄÓÅÏÈ ¶øÇÒ¾ÍÊÇ¸öÊµÏ° Õâ¸öÕæµÄÄÔ×Ó¹ý·ÖÓÐ²¡ÁË
áû×Ó	['2020-12-02 12:59:21']	ÔõÃ´Òª°á×©Í·Ì§¸Ö½îÂð£¿
ÆrÆr	['2020-12-02 15:26:42']	"Ë¿ºÁ¿´²»³ö¸ÚÎ»Ö°ÔðºÍÄÐÅ®ÓÐÊ²Ã´¹ØÏµ¡£
×£Ô¸ÕâÖÖµ¥Î»×Ô¼º³ÉÁ¢Ò»¸öÄÐ¹ú£¬ÈÃÄÐÈËºÍÄÐÈËÓÀÔ¶ÔÚÒ»Æð°É¡£"
ÄÐÐÔ¹²ÇéÄÜÁ¦²îÂð£¿		
Óà¶à¶à	['2020-11-20 12:23:43']	"´ÓÖªºõµ½Î¢²©£¬µ½¸÷´óÐ£Ô°µÄÄäÃûÍøÕ¾£¬¸÷Î»ÄÐÐÔ±íÏÖ³öÁËÇ°ËùÎ´ÓÐµÄÓÅÐãµÄ¹²ÇéÄÜÁ¦£¬ÉõÖÁ»¹ÓÐ»ÃÏë×Ô¼º×÷ÎªÊÜº¦ÄÐÑ§ÉúµÄÐÄÀí»î¶¯£¬ÒÔ´ËÒªÇó¹ý´í·½Å®Ñ§Éú¸¶³öÏàÓ¦´ú¼Û£¬ÒÔ¼°ÔÚÕû¸öÍøÂçÉç»áÅ®È¨É«²ÊÓú¼ÓÅ¨ºñµÄÇé¾³ÏÂ£¬¶ÔÅ®È¨Ëù½øÐÐÎ§¹¥¡£
Õâ¾ÍÊÇÄÐÐÔ£¬ËûÃÇÍÅ½á£¬ËûÃÇíýíö±Ø±¨£¬ËûÃÇ»á¹²Çé£¬µ«ËûÃÇÖ»Ô¸ÒâºÍÍ¬ÐÔ±ðµÄÄÐÈË¹²Çé£¬Å®ÐÔ£¬ÏÖÔÚ¿É»¹²»ÔÚËûÃÇµÄ¹²Çé·¶Î§ÄÚ¡£"
Óà¶à¶à	"['Â¥Ö÷', '2020-11-20 12:27:14']"	ÓÐÒ»ÌõÓ¡ÏóºÜÉîµÄÎ¢²©£º¡°160+£¬Ð¡¸ö×Ó¡±µÄÃèÊöÈÃÄ³Ð©ÄÐÐÔ¾õµÃ¹ý´í·½Å®Éú¸ß¸ßÔÚÉÏ£¬ÃèÊöÈÃËûÃÇºÜ²»Êæ·þ¡£¶øÕâÌõÎ¢²©¸Õ·¢³öÀ´ºóµãÔÞÁ¿Ò²²»ÉÙ£¬¿É¼ûËûÃÇÒ²¿ÉÒÔ¸Ð¾õµ½ÓïÑÔÖ®ÖÐ»ò¶à»òÉÙÓÐÒâÎÞÒâµÄ±áµÍ¡£¶øÎÒÃÇÉú´æÔÚÕâÑùµÄÓïÑÔ»·¾³ÏÂ£¬²¿·ÖÄÐÐÔÈ´¾õµÃÎÒÃÇÃ»ÓÐ·´¿¹µÄ±ØÒª£¬Ã»ÓÐ·¢ÉùµÄ±ØÒª
Ethereal	['2020-11-20 12:27:16']	²»Ëµ³¤ÁË£¬¾ÍËµ×î½üÉ±ÆÞ£¬Å°ÆÞ£¬Ç¿¼é£¬Ç¿ÇÀº¢×Ó£¬Æ­»é£¬ÍµÅÄÐÔÉ§ÈÅ»¹ÉÙÂð?ÄÄÒ»ÆðÊÂ¼þÒýÆðÄÐÐÔ´óÁ¿ÉùÌÖ¸îÏ¯µÄÈËÈâ×ï·¸µÄ?
QQÌÇÕæºÃ³Ô	['2020-11-20 12:29:01']	ÄÐÈËµÄ¹²ÇéÖ»Õë¶ÔÄÐÐÔ
½­ºþÆ­×Ó	['2020-11-20 12:29:22']	Ö»²»¹ýÊÇ¶ÔÅ®ÐÔÃ»ÓÐ¹²ÇéÄÜÁ¦°ÕÁË£¬È´»¹Ö¸ÍûÎÒÃÇÅ®ÐÔ¶ÔËûÃÇ¹²Çé¡£
±ª×Ó	['2020-11-20 12:30:27']	²»²î°¡£¬ÌòÁìµ¼µÄÊ±ºò²»Í¦Ç¿µÄ£¬Áìµ¼·Å¸öÆ¨¶¼Òª×ÁÄ¥°ëÌì£¬²»µÃ²»ËµºÜÅ¬Á¦ÁË?
848	['2020-11-20 12:30:51']	Æ½Ê±ËûÃÇ¶ÔÅ®Éú¸÷ÖÖÍâÃ²ÆÀ¼ÛµÄÊ±ºò¿ÉÒ»µãÒ²Ã»¸Ð¾õ²»Êæ·þ
³ÉÐãåû	['2020-11-20 12:31:30']	Å®º¢×ÓÌØ±ðÏ²»¶¶ÔË­¶¼¹²Çé£¬ÓÈÆäÊÇÄÐµÄ£¬·Â·ð×Ô¼ºÊÜÁËÎ¯Çü£¬ÎÒÖ®Ç°Ò²ÊÇ£¬µ«ÊÇÎÒÒâÊ¶µ½ÄÐÐÔÕæµÄÁ¬Å®º¢Ê§È¥ÉúÃü¶¼²»»áÓÐ°ëµã´¥¶¯
°²Ö®	['2020-11-20 12:32:28']	"Ã»ÈËÄÜÆÀ¼Û²¢²»´æÔÚµÄ¶«Î÷¡£
ÄãÃèÊöµÄÄÐÐÔÄÇÐ©½Æ±çµÄÐÐÎª£¬¸ù±¾²»ÊÇ¹²Çé£¬ÄÐÐÔ¿É´ÓÀ´²»Í¬ÇéÄÐÐÔÈºÌåÖÐµÄÈõÕß£¬ËûÃÇÖ»»áÂîÈõÕßÊÇÅ®ÈËÊÇ·ÏÎï£¬¿ª³ýËûÃÇµÄÄÐ¼®¡£
ÕâÖ»ÊÇÄÐÐÔÔÚÎª×Ô¼ºÎ´À´»á·¸ÏÂµÄ¹ý´í½øÐÐÌáÇ°Éê±ç¡£"
ÑÇÂéÏ¯×Ó	['2020-11-20 12:32:37']	ÄÐÐÔÉÃ³¤µ¯ÐÔ¹²Çé¡¢ÓÐÕë¶ÔÐÔµØ¹²ÇéÒÔ¼°¼äÐªÐÔ¹²Çé¡£´ÓËûÃÇÉíÉÏ£¬·¢ÏÖÁËÍ¬ÐÔÖ®¼ä²ÅÊÇ×î´óµÄÀûÒæ¹²Í¬Ìå¡£Ï£ÍûÆ½È¨ÏÉ×ÓÃÇÔçÈÕÅ×Æú»ÃÏë¡¢ÈÏÇåÐÎÊÆ¡£
42	['2020-11-20 14:06:14']	ÄÐÐÔ»áºÍ×Ô¼ºÈÏÎªÊÇÈËµÄÈË¹²Çé£¬ËüÃÇ°ÑÅ®ÐÔµ±×÷ÎïÆ·£¬×ÔÈ»Ò²²»»á¹²ÇéÁË¡£¾ÍËãÓÐÅ®ÐÔÊÕµ½ÇÖº¦£¬ÓÐÐ©ÄÐÐÔ±íÏÖ³öÒå·ßÒ²½Ï¶à²»ÊÇ³öÓÚ¶ÔÅ®ÐÔµÄÍ¬Çé£¬¶øÊÇÉúÆøÆä¸¸Ç×¡¢ÕÉ·ò¡¢ÄÐÓÑµÄ¡°²Æ²ú¡±ÊÜËð¡£
Aaaaa	['2020-11-21 20:36:05']	ËûÃÇÖ»»á±¨ÍÅ
Ö¥Ê¿ÄÌ¸Ç	['2020-11-21 20:36:46']	"ÓÐÀûÒæ´Ì¼¤µÄÊ±ºò£¬ËûÃÇ¾Þ»á¹²Çé¡£

¾Ü¾øÏ´ÄÔ°ü¡°ÄÐÐÔ¹²ÇéÄÜÁ¦²î¡°"
ÐÜÁ¢? ????	['2020-11-21 20:37:09']	¶ÔÄÐµÄ²»²î£¬¶ÔÈË²î
°®Ã¨ÔèÅè×é	['2020-11-21 20:51:24']	Ì«ÕæÊµÁË?
ÃþÓã×¨Òµ»§	['2020-11-21 22:01:59']	"¸ÕË¢¹ûÈÊ¿´µ½Ò»¸öÕã´óµÄÄÐÉúËµ£¬¡°Çå»ªÐ¡Ñ§µÜ£¬±»ÐÄ»úæ»Çå»ªÑ§½ãÎÞ¶ËÏÝº¦£¬ÉõÖÁÆØ¹âË½ÈËÐÅÏ¢£¬Èç¹ûÃ»ÓÐ¼à¿Ø½«Ò»±²×ÓÎÞ·¨Ö¤Ã÷Çå°×¡£¡±
ÎÒ¾Í£¿£¿£¿£¿£¿"
ÖíÖí°Ö°Ö	['2020-11-22 00:48:23']	ËûÃÇÒªÇóµÄ´ú¼Û¿ÉÊÇÊ¨×Ó´ó¿ª¿Ú
ËÄ´úÉöÑ×ÅáÖéãù	['2020-11-22 01:18:19']	¿ÉÒÔËµÊÇºÜÉÙ£¬Èç¹û²»ÊÇÃ»ÓÐ
·È»È¥ÐÐ	['2020-11-22 01:26:23']	ÄÐÐÔ£º¡°Õâ²»ÊÇÍ¬Çé£¬ÕâÊÇÊÇ·Ç¡±^_^ÊÇÕæµÄÓÖµ±ÓÖÁ¢
ÒÀÈ»	['2020-11-22 02:58:32']	²»ÊÇÄÐÐÔ£¬¶øÊÇÉÏÎ»Õß¡£Äã¿´ÂíÔÆÏ£Íû´ò¹¤Õß007£¬Å«Á¥Ö÷²»Ï£Íû·Ï³ýÅ«Á¥ÖÆ
ÒÀÈ»	['2020-11-22 02:58:51']	ÀûÒæÇý¶¯¶øÒÑ
½­ºþÆ­×Ó	['2020-11-22 03:06:47']	ÎÒÏÖÔÚ²»»áºÍ±ðÈË¹²Çé£¬Å®ÐÔÌìÐÔÓÐÊ±ºòÔÚÄÐÇùÉç»á²¢²»ÓÑºÃ·´¶øÍÏÀÛÈºÌå
ÒÑ×¢Ïú	['2020-11-22 03:21:16']	ÓÐgentleman£¬µ«ºÜÉÙ¡£´ó¸ÅÊ®Íò·ÖÖ®Ò»°É¡£
shakoo	['2020-11-22 05:02:48']	Ö»Õë¶Ô×ï·¸ÄÐ£¬±»qjµÄÄÐµÄËûÃÇ¿É²»¹²Çé£¬Ö»»áÔÚÆÀÂÛ¹þ¹þ¹þ¹þ¹þ
ÑîÖ¦¸ÊÂ¶	['2020-11-22 08:17:27']	µ±È»²î°¡ÓÐÊµÑéÖ¤Ã÷µÄ£¬ÌìÉú±ÈÅ®ÈË²î
¶Õ¶Õ	['2020-11-22 09:51:47']	ÎÒ¿´ËûÃÇÍ¦ÄÜÎªÑ§µÜ¹²ÇéµÄ£¬µ¹ÊÇÑ§µÜ¸ù±¾²»ÏëÒª
ÐñÈÕÀëéä	['2020-11-22 14:39:51']	ÄÇÎªÉ¶¹²ÇéÄÜÁ¦Èç´ËÖ®Ç¿µÄ¸÷Î»£¬¶ÔÑ§µÜ±»ÎÜÏÝÃ»ÓÐºÍÑ§µÜ¹²ÇéÄØ£¿
½­ºþÆ­×ÓöÄÑàÍ¥	['2020-11-22 14:41:08']	ÏòÄÐÈËÑ§Ï°£¬ÒÔºóÖ»¸úÅ®ÐÔÍ¬Çé?
³àµÀÁ÷ÀËºº	['2020-11-22 14:53:35']	ÄÐÈËµÄ¹²ÇéÄÜÁ¦´ó¸ÅÖ»ÏÞÓÚÁªÏëµ½×Ô¼ºµÄÉúÖ³Æ÷¹Ù£¬±ÈÈçÌáµ½¸ø¹«Ã¨¾øÓýËûÃÇ¾Í¾õµÃÊÇÒª¸ø×Ô¼º×Ô¹¬Ò»Ñù?
ÑÕ³õ	['2020-12-02 15:21:04']	²î°¡£¬Èç¹ûÊÇ¸öÅ®µÄ±»ÎÛÃïËûÃÇ¾Í²»Ëµ»°ÁË¡£ËûÃÇ¸úÑ§µÜ¹²Çé£¬Ö»ÊÇÒòÎª¾õµÃ×Ô¼ºµÄÈ¨ÒæÊÕµ½ÁËÇÖº¦
¶Åºâ.com	['2020-12-02 15:23:15']	ÇéÉÌºÜµÍ
¶®ÊÂº¦ËÀÈË£¿		
³ÔÁãÊ³Ã´	['2020-12-02 15:11:32']	"ÔÚÄ³ÖÐÒ½ÈºÀï£¬ÓÐÈËÀ§»ó£¬Éí±ßÒ»¸öÓÐÐÅÑö£¬ÐÄÌ¬ºÃ£¬¶ÔÈË´ó¶ÈµÄÈËµÃ°©Ö¢È¥ÊÀÁË£¬ÎÒÓÐ¸Ð¶ø·¢
´ó¼Ò¶¼ÌÖÂÛÆðÀ´
¸Ð¾õÔ½ÊÇ¶®ÊÂ£¬×öºÃÈË£¬Ô½²»ÉÆÖÕ
ÕæµÄßã£¿"
ÎÒ½¾°ÁÎÒÊÇÒ»ÃûÅ®ÐÔ		
³ÔÁãÊ³Ã´	['2020-12-02 14:54:00']	"ÈËµÄµÚÒ»¸öÍ´¿àÔÚÓÚÉú
µ±´ÓÀíÏëµÄ×Ó¹¬»·¾³£¬À´µ½Ò»¸ö×Ô¼ººÜÄ°Éú£¬¸Ð¾õºÜ²»Êæ·þµÄ»·¾³Ê±£¬ÈËµÚÒ»´Î¸ÐÊÜµ½ÁËÍ´¿à
Ò½ÔºµÄàÐÔÓÉù£¬±ùÁ¹µÄÒ½ÉúµÄÊÖ£¬²»ÄÜË³³©µÄºôÎü
Ç¿ÁÒµÄ¹âµÄ´Ì¼¤£¬ÎÅµ½Ïû¶¾Ë®µÄÎ¶µÀ
ÕâÒ»ÇÐÈÃÓ¤¶ùÄÑÊÜÇÒÍ´¿à

´Ó´ËÖ®ºó£¬ÎÒÃÇ²»¶ÏµÄÏëÒªÕÒÑ°ÀíÏëµÄ»·¾³
ÂèÂèµÄ»³±§
ËûÈËµÄÎ¢Ð¦
ÀÏÊ¦µÄ¿ä½±
Áìµ¼µÄÔÞÉÍ
°®ÈËµÄÇ×ÎÇ

ÎªÁËÕâÐ©£¬ÎÒÃÇÅ¬Á¦µÄÌÖºÃ£¬Ñ§Ï°£¬¹¤×÷£¬½á»é
»ÃÏë×Ô¼º¶àÍ£ÁôÔÚÀíÏë»·¾³ÖÐ£¬ÄÄÅÂÒ»Ãë
ÒòÎªÄÇÖÖ³öÉúµÄ¸Ð¾õ£¬Ì«Í´¿àÁË¡£

µ«ÊÇÊÀÊÂÎÞ³££¬Ê±¼ä»á´øÀ´Ò»ÇÐ£¬Ò²»á´ø×ßÒ»ÇÐ¡£ÖÁÇ×Àë¿ª£¬°®ÈË·´Ä¿³É³ð£¬¼Ò³¤ÔðÂî´ò»÷£¬Áìµ¼ÍÙÆú²»ÓÃ¡£¡£¡£
Äã¸ÐÊÜµ½ÁËÀ´×ÔÕâ¸öÊÀ½çµÄ¶ñÒâ
³öÉúµÄ¸ÐÊÜÔÙ´ÎÏ®À´
Äã¸ÐÊÜµ½ÁËÍ´¿à£¬ÎÞÖú
ÄãÏë»Øµ½ÂèÂèµÄ×Ó¹¬ÀïÈ¥
ËùÒÔÓÐÈËÑ¡ÔñËÂÃí£¬ÉîÉ½£¬ËÀÍö
Àë¿ªÕâ¸öÈÃËû¾øÍûµØ·½
ÓÐµÄÈËÕÒµ½ÁËÐÂµÄ¡°×Ó¹¬¡±
ÊÇº¢×ÓµÄÒÀÀµºÍ°®
ÒÕÊõ
×ÔÈ»
¹¤×÷
°®Çé
¾Æ¾«
ÓÎÏ·
¶¾Æ·
¡£¡£¡£

ÉÙÄê²»Ê¶³î×ÌÎ¶£¬ÓûÉÏ²ãÂ¥£¬Îª¸³ÐÂ´ÊÇ¿Ëµ³î
Èç½ñÊ¶±é³î×ÌÎ¶£¬ÓûËµ»¹ÐÝ
ÓûËµ»¹ÐÝ
È´µÀÌìÁ¹ºÃ¸öÇï

ÎÒ³¢ÊÔ×Å×ö×Ô¼ºµÄ¡°×Ó¹¬¡±
ÎÒ¸øÎÒ×Ô¼º³ÔµÄºÃºÃµÄ£¬
ºÈµÄºÃºÃµÄ
Ë¯µÃºÃºÃµÄ
ÍæµÄºÃºÃµÄ
Ô¶ÀëÒ»ÇÐ²»ºÃµÄ¸ÐÊÜ
ÈÃ×Ô¼ºÐÀÉÍÃÀ
¸ÐÊÜÃÀ
ÈÃ×Ô¼º½ÓÊÜÀ´×ÔÅóÓÑµÄ°®Òâ
ÎÒÔÚÃÀºÍ°®Àï±»×ÌÑø×Å

ÎÒ·¢ÏÖ³ýÁËÎÒ×Ô¼º
Ã»ÈËÄÜ¹»´ÓÒ»¶øÖÕ£¬·ÖÃë²»Í£µÄ°®ÎÒ
¶øÎÒÒ²´Ó¡°È¨ÍþµÄÑÛ¾¦¡±µ½ÎÒ×Ô¼ºµÄÑÛ¾¦¿´ÎÒ
ÎÒÊÇÒ»ÃûÅ®ÐÔ
ÎÒºÜÃÀ£¨ÒòÎªÅ®ÐÔ±¾Éí¾ÍÃÀ£©
ÎÒºÜÓÐ°®
ÎÒÊÇÃÀºÍ°®µÄ´úÑÔ
ÎÒÀ´µ½Õâ¸öÊÀ½ç
¾ÍÊÇÀ´ÃÀ»¯Õâ¸öÊÀ½ç
ÓÃ°®À´×ÌÈóÕâ¸öÉËºÛÀÛÀÛµÄÊÀ½ç
ÎÒÓÐºÜ¶àµÄ¹¤¾ß
ÎÒÓÐÒôÀÖ£¬ÓÐÎèµ¸£¬ÓÐ»­»­£¬ÓÐÊéÐ´
ÓÐ¾²ÐÄ£¬ÓÐÚ¤Ïë£¬ÓÐÆíµ»£¬ÓÐ»ØÏò
ÓÐÄî¾­£¬ÓÐ·ÙÏã£¬ÓÐ¾«ÓÍ£¬ÓÐ¿¨ÅÆ£¬
ÓÐÊé¼®£¬ÓÐ×ÔÈ»¡£
ÓÐÓÐµÄÑÛ¾µ£¬ÎÒµÄÊÖ£¬ÎÒµÄÐÄ
ÎÒÊÇÅ®ÐÔ£¬ÎÒºÜ½¾°Á"
¾²ÔÆÒôÀÖ	['2020-12-02 15:03:18']	µ±ÊÀ½ç¸øÓèÎÒÍ´¿à£¬ÎÒÖªµÀÎÒÖªµÀÄÇÊÇÊÀ½ç±¾ÉíµÄ²Ð¿á£¬¶ø²»ÊÇÎÒµÄ¹ýÊ§¡£ËùÒÔÎÒÓÃÎ¢Ð¦À´Ãæ¶ÔÊÀ½çµÄÍ´¿àºÍ²Ð¿á£¬¼áÇ¿¶ø½¾°ÁµÄ»î×Å¡£
³ÔÁãÊ³Ã´	"['Â¥Ö÷', '2020-12-02 15:08:27']"	ÊÇµÄ£¬Õâ²»ÊÇÎÒÃÇµÄ´í
ÑÔÂÛ£º»éÅ®ÎÂÈáÏÍÊçÓÐ°üÈÝÐÄÖª½øÍË¶®¸Ð¶÷£¬´óÁäÊ£...		
¶¹¶¹	['2020-12-02 13:59:24']	"½ñÈÕ·ÝÑÔÂÛ£º
ÑÔÂÛ1£ºÅ®µÄ²»³Ö¼Ò²»»á¾­Óª£¬¾Í²»ÄÜ¹ÖÄÐµÄ³öÈ¥ÂÒÀ´¡£´ó²¿·ÖÅ®µÄ»¹ÊÇºÃºÃ¾­ÓªµÄ£¬ÏþµÃËÉ³ÚÓÐ¶È¹ÜÀÏ¹«¹Ü¼ÒµÄ£¬²»È»¼ÒÉ¢ÁË£¬ÄÐµÄ¿Ï¶¨²»×Å¼Ò¡£
ÑÔÂÛ2£º·þÎñÒµÕÐÆ¸¶¼²»Òª30Î´»éµÄ´óÁäÊ£Å®£¬¸öÐÔÇ¿Ã»°üÈÝÐÄÌôÌÞ²»¶®¸Ð¶÷·Â·ðÈ«ÊÀ½çÇ·ÁËËýÃÇµÄ£¬»éÅ®ÎÂÈáÇÒ¶®¸Ð¶÷Ô¸Òâ·îÏ×¡£
µÚ2ÌõÑÔÂÛÕÐÆ¸ÊÇÏÖÊµ´æÔÚµÄ£¬»¤ÀíºÍ·þÎñÒµ¶¼²»Ï²»¶´óÁäÊ£Å®£¬ÕÐÆ¸Õß¸æËßÎÒ£¬´óÁäÅ®ÐÔÖÁÉÙµÃËµ×Ô¼ºÓÐÎÈ¶¨ÄÐÓÑ£¬²»È»ËýÃÇ»ù±¾²»»á¿¼ÂÇ¡£
Å®Í¬°ûÃÇ£¬ÄãÃÇÔõÃ´¿´£¿
Òª¸Äµ½Å®È¨×¨ÇøÃ´£¿"
¾²ÔÆÒôÀÖ	['2020-12-02 14:04:40']	ÑÔÂÛÒ»£¬ÊÜº¦ÕßÓÐ×ïÂÛ£¬²»ÏëÆÀ¼Û£»ÑÔÂÛ¶þ£¬²¿·ÖÊÇÊÂÊµ£¬±ÈÈçÓý¶ùÉ©£¬ÄãÈç¹û×Ô¼ºÃ»ÓÐÉúÓý¹ý£¬¿ÉÄÜ¶Ô·½²»ÊÇºÜÏàÐÅÄã¿ÉÒÔ´øºÃº¢×Ó¡£ÖÁÓÚ´óÁäÎ´»éÅ®ÐÔÔÚÆäËûÐÐÒµ£¬¿ÉÒÔ¸ÉµÃ±ÈÒÑ»éÅ®ÐÔºÃºÜ¶à¡£
?	['2020-12-02 14:13:55']	Õâ¾ÍÊÇµäÐÍµÄÅ®ÐÔ±»Ñ¹ÆÈµÄÏÖÏó°¡
ÖªÐÄ´ó½ã	['2020-12-02 14:18:10']	ÎÒÊÇÅ®Éú£¬ÔÚÊÂÒµµ¥Î»µÄÖ±ÊôÐ¡Áìµ¼ÊÇ¸ö´óÁäµ¥ÉíÅ®£¬ÕæµÄºÜ¿Ö²À£¬Æ¢Æø²»ºÃ´©ÒÂ´ò°çÒ²ºÜÆæ¹Ö£¬ÎÒ¸Ð¾õ²»Òª·ÇºÚ¼´°×£¬ÄÄ±ß¶ù¶¼ÓÐÆæ¹ÖµÄÈË£¬²»ÒªÒ»¸ö±êÇ©Ìù×¡ËùÓÐÈË¾ÍºÃÁË
½ÓÊÖÒÑÀëÖ°Ç°Í¬ÊÂµçÄÔ¿´µ½ËýµÄÓÊ¼þ£¬Ð½Ë®±ÈÎÒ¸ß3k...		
±Ï¼õË÷	['2020-12-01 22:25:53']	"ÎØÎØÎØÎÒÃÇ×éÃ»ÓÐÏÐÁÄÍÂ²ÛÇøÂð£¿
Ö®Ç°ÔÚÉÏ°à×é·¢¹ýÕâ¸öÌû×ÓÁË£¬»¹ÊÇÔ½ÏëÔ½ÎÞÓï?»¹ÊÇÒªÔÙÍÂ²ÛÒ»±é°É¡­¡­
¼òµ¥µãËµ¾ÍÊÇ±êÌâµÄÒâË¼£¬Í¬Ò»Ö°Î»Ð½Ë®²î¾àÄÇÃ´´óµÄÔ­Òò²»Ã÷£¨²Â²âÊÇÒòÎªÎÒÊÇÓ¦½ìÉú½Ð²»ÉÏ¼Û£©¡£ËäÈ»ÖªµÀÍ¬Ö°²»Í¬Ð½µÄÏÖÏó²¢²»ÉÙ¼û£¬µ«»¹ÊÇÐÄÀïºÜëõÓ¦¡£
¸Õ·¢ÏÖÕâ¼þÊÂµÄÊ±ºòÔÚÕð¾ªºÍÆø·ßÖÐ¼¤ÇéÍ¶µÝÁËÐÂ¹«Ë¾£¬µÃµ½ÁËÐÂ¹«Ë¾hr»Ø¸´Ô¼ÃæÊÔ£¬¸ß¸ßÐËÐËÏëÀíÓÉÇë¼ÙÁË¡£È»ºóÎÒ½ñÌì·¢ÏÖËûÃÇÕÐÆ¸¸ÚÎ»¹Ø±ÕÁË£¬ÌØÒâÈ¥ÎÊÁËÏÂhr£¬±»¸æÖªÒÑ¾­ÕÐµ½ÈËÁË£¬ÎÒÃ÷Ìì¾Í²»ÓÃÈ¥ÁË¡£ÎÒ»³ÒÉÎÒ½ñÌìÒªÊÇ²»ÎÊ£¬Ã÷ÌìÈ¥ÁËÒ²ÊÇ±»åÞÒ»È¦...
Õâ¾ÍÊÇÖ°³¡Âð?iÁËiÁË"
¿ÆÑ§ÑÐ¾¿Ö¤Ã÷	['2020-12-01 22:28:11']	ÕâÖÖÇé¿öÌ«¶àÁË....Í¬ÊÂÃÇµÄ¹¤×ÊÌì²îµØ±ð
ÒÑ×¢Ïú	['2020-12-01 22:28:52']	»òÕßÄã¿ÉÒÔÖ±½ÓÌáÕÇÐ½
±Ï¼õË÷	"['Â¥Ö÷', '2020-12-01 22:29:54']"	¶Ô...ÒÑ¾­±»°²Î¿Ò»²¨ÁËµ«»¹ÊÇ¾õµÃÐÄÀï²»Êæ·þ?
±Ï¼õË÷	"['Â¥Ö÷', '2020-12-01 22:30:55']"	²»ÖªµÀÔõÃ´Ìá...Ò²Ã»¹¤×÷¶à¾Ã¸Õ¹¤×÷µÄÊ±ºòËµ¹ý¹«Ë¾ÕÇÐ½»úÖÆ¾ÍËãÌáÒ²¾ø¶ÔÕÇ²»ÁËÈýÇ§
ÒÑ×¢Ïú	['2020-12-01 22:31:55']	ÄÇÊÇÇ°Í¬ÊÂ¾­Ñé±È½Ï¶àÂð£¬ËäÈ»Í¬¸ÚÎ»Ã¿¸öÈËÇé¿ö¿ÉÄÜÒ²²»Ò»Ñù
±Ï¼õË÷	"['Â¥Ö÷', '2020-12-01 22:32:36']"	Ó¦¸ÃÊÇ£¬ËýÎåÔÂÈëÖ°²»¿ÉÄÜºÍÎÒÒ»ÑùÊÇÓ¦½ì¡£
ÒÑ×¢Ïú	['2020-12-01 22:33:31']	ÄÇµ¹Ò²Õý³££¬°²ÐÄ·¢Óý°É£¬¾õµÃ¿ÉÒÔÕÇÐ½µÄÊ±ºò´óµ¨Ìá¡£
diary	['2020-12-01 22:52:59']	ÒÑ¾­·ðÁË£¬¹»×â·¿³ÔºÈ¾ÍËãÁË
±Ï¼õË÷	"['Â¥Ö÷', '2020-12-01 22:54:01']"	ÎÒÔÚÒ»Ïß»¹¿¿°ÖÂè½Ó¼ÃÄØ¡­ÓÐÕâ3k²ÅÄÜ¹»
diary	['2020-12-01 22:57:23']	ÎÒÒ²Ò»Ïß¡­×â·¿3000×óÓÒ£¬³ÔºÈÂÒÆß°ËÔãµÄ2000³öÍ·£¬»ù±¾¾ÍÔÂ¹âÁË¡­_(:§Ù¡¹¡Ï)_
±Ï¼õË÷	"['Â¥Ö÷', '2020-12-01 22:58:25']"	Á÷ÀáÁË?
rafa	['2020-12-01 23:33:11']	Éç»áµÄ¶¾´ò¿ªÊ¼ÁË
±Ï¼õË÷	"['Â¥Ö÷', '2020-12-01 23:54:34']"	Ôç¿ªÊ¼ÁË??
ÓùÌÃÄþÄþ??	['2020-12-02 05:43:18']	"Éç»áµÄ¶¾´ò¸Õ¸Õ¿ªÊ¼¡£
ÄÐÈË¾ÍÊÇÄªÃûÇ®¶à¡£
Ñ§Àú±³¾°ºÃµÄ¾ÍÊÇÄªÃûÇ®¶à¡£
ÎÒ²»»á¸æËßÄãÍ¬×é¸ÉÍ¬ÑùµÄ»î»¹ÒªÎÒ¸ø²ÁÆ¨¹ÉµÄÍ¬ÊÂ£¬ÒòÎªÑ§Àú±³¾°ºÃÊÇÎÒ¹¤×ÊµÄ2±¶¡£
½úÉý»ú»áÒ²ÊÇÎÒµÄÁ½±¶¡£
ÎÒ×î½ü·´Ë¼£¬¹¤¾ßÈËÊÇÃ»ÓÐÇ°Í¾µÄ¡£¹¤¾ßÈËÓÀÔ¶Ö»»áÊÇ¹¤¾ßÈË¡ª¸ÉµÃºÃµÄ¹¤¾ßÈË"
Sandwich Theo	['2020-12-02 08:48:58']	Ó¦½ìÉú³ýÁËÌØ±ðÓÅÐãµÄ¶¼ÊÇ´ò°ü¼Û°É£¬ÉçÕÐ»¹ÄÜÌ¸Ò»Ì¸¡£Äã×ªÕýÁËÃ´£¿¸úÊÔÓÃÆÚÓÐÃ»ÓÐ¹ØÏµ£¿ÄãÇ°Í¬ÊÂÐÅÏ¢Ì«ÉÙÀ²·ÖÎö²»³ö¸öÉ¶ÁË
ÓÐ²¡ÉëÒ÷	['2020-12-02 11:34:14']	"ÉçÕÐ½øÈ¥µÄ±ÈÄãÓ¦½ìÉú¹¤×Ê¸ß²»ÊÇºÜÕý³£µÄÂð ¾ÍºÃ±ÈÄãÏÖÔÚ±ÈËýµÍ3k Ò»ÄêºóÄãÌø²ÛÈ¥ÆäËû¹«Ë¾ Ì¸Ð½ÊÇ²»ÊÇÒ²»á°Ñ¹¤×ÊÍùÉÏÌá3k
Ó¦½ìÉú¾ÍÐÄÌ¬ºÃÒ»Ð© Ì¤Ì¤ÊµÊµÌáÉý×Ô¼º°É"
cgn	['2020-12-02 12:54:16']	"×Ê±¾Ö÷Òå¹¤×ÊµÄÊµÖÊÊÇ£ºÀÍ¶¯Á¦¼ÛÖµ»ò¼Û¸ñµÄ×ª»¯ÐÎÊ½£¬¶ø·ÇÀÍ¶¯µÄ¼ÛÖµ¡£
Ëµ°×ÁË£¬¹¤×ÊµÄ±¾ÖÊ²»ÊÇ¸¶¸ø¸öÈËÀÍ¶¯µÄ£¬¶øÊÇÓÃÀ´ÂòÄãÕâ¸öÈËµÄ¡£ÓÃ¶àÉÙÇ®ÄÜ°ÑÄãÁô×¡£¬×Ê±¾¼Ò¾ÍÖ»»á³öÕâ¸öÇ®"
ÎªÊ²Ã´ÎÒ¸úÖÜÎ§ÈËÌ¸Æð¾ÍÒµÐÔ±ðÆçÊÓËûÃÇ¶¼ÎÞ¶¯ÓÚÖÔ£¿		
±ª×Ó	['2020-11-16 16:05:41']	"Ö®Ç°ÔÚÎ¢²©¾ÍÒµÐÔ±ðÆçÊÓ¼à²ì´ó¶ÓÉÏ¿´µ½¹ã¶«¹«ÎñÔ±ÕÐÆ¸£¬ÏÞÄÐ2324ÈË£¬ÏÞÅ®337£¬ÎÒ±»Õâ¸ö±ÈÀýÏÅÉµÁË£¬·Ç³£Õð¾ªµØ¸úÎÒÂèËµ£¬ÎÒÂè£ºÅ¶
¸úÒ»Î»ÀÏÁìµ¼Ëµ£¬ÀÏÁìµ¼£º×ªÒÆ»°Ìâ
¸úÖÜÎ§Ð¡»ï°éËµ£ºÐËÈ¤È±È±
Ö»ÔÚ¹ëÃÛÄÇÀïÕÒµ½ÁË¹²Ãù£¬ËùÒÔÕâ²»¿äÕÅÂð£¿Õâ²»ÑÏÖØÂð£¿ÎªÊ²Ã´Ã»ÈË¹Ø×¢£¿ÔõÃ´·ÊÊÂ£¡
£¨Ö®Ç°ÔÚ¾ÍÒµÐÔ±ðÆçÊÓ¼à²ì´ó¶Ó×ö¹ý¾Ù±¨Ö¾Ô¸Õß£¬Ã¿´Î¾Ù±¨¶¼ÊÇÊ¯³Á´óº££¬Ö»ÓÐÁ½´Î³É¹¦¹ý£¬Ò»´Î¹óÖÝµÄÒ»´ÎÇàº£µÄ£¬¶¼ÊÇÄÇÖÖÓÐµã´øÎÄÒÕÀàµÄ¸ÚÎ»£©"
½ªÆ¬×Ð	['2020-11-16 16:11:54']	¿äÕÅ°¡£¬Íâ½»²¿ÕÐ·­ÒëÄÇ´Î²»Ò²ÈÃÈËÕð¾ªÂð¡£²»ÊÇÃ»ÈË¹Ø×¢£¬Äã»¹»áÓöµ½Ä³Ð©ÈËÆÃÀäË®Ê½»Ø´ð¡°´æÔÚÓÖÕ¦Ñù£¿Äã²»ÊÇ¸Ä±ä²»ÁË¡£¡±
Rachel	['2020-11-16 16:13:09']	"ÓÐÒ»²¿·ÖÊÇÖªµÀÓÐÐÔ±ðÆçÊÓµ«ÊÇ×÷Îª¼ÈµÃÀûÒæÕß Ëû²»Ëµ
ÓÐµÄ»á×öÎ¬»¤ ±ÈÈçÎÒ°Ö ÓÐÇëËûÖ®Ç°ÒøÐÐµÄÅ®ÐÐ³¤µ½ ¹«Ë¾×ö²ÆÎñ£¨µ«ÕâÆäÊµÒ²ÊÇÐÔ±ðÆçÊÓ ÒþÐÔ£©
ÒòÎª¶Ô·½ÌØ±ðÓÅÐã µ«ÊÇÌåÖÆÄÚ¾ÍÊÇÅ®ÐÔ50Ëê²»¹Ü×öµ½Ê²Ã´²ã´Î¶¼ÒªÍË¾Ó¶þÏß ÍËÎ»ÈÃÏÍ ËûÃÇÕâÐ©ÈËÒ²»á¾õµÃÍïÏ§ µ«ÊÇÎÞÄÜÎªÁ¦
ÌåÖÆÄÚ ½ÌÓý ´óÑ§ ÕâÐ©¶¼ÊÇÆçÊÓ×îÑÏÖØµÄµØ·½"
½­ºþÆ­×Ó	['2020-11-16 16:14:19']	¸Ð¾õÍøÉÏºÍÏÖÊµÊÇÁ½¸öÊÀ½ç£¬Éí±ßÃ»ÈË¹Ø×¢Õâ¸ö£¬¿ÉÄÜÒ²ÊÇÒòÎª×Ô¼ºµÄÀûÒæÔÝÊ±»¹Ã»ÊÜµ½ÉËº¦°É
lili zo	['2020-11-16 16:18:58']	ÊÇµÄ£¬´ó¼ÒºÜÄ®È»¡£
±ª×Ó	"['Â¥Ö÷', '2020-11-16 16:19:14']"	ÕæµÄÊÇÁ½¸öÊÀ½ç?
±ª×Ó	"['Â¥Ö÷', '2020-11-16 16:22:09']"	×ª·¢Ò»ÏÂÆÀÂÛÒ»ÏÂÒ²ÀË·Ñ²»ÁË¶àÉÙÊ±¼ä¾«Á¦£¬ÎªÊ²Ã´¾Íã¶ÊÇÒ»µãË®»¨¶¼Ã»ÓÐ£¬¸Ð¾õ´ó¼Ò¶¼ÂéÄ¾ÁË
½­ºþÆ­×Ó	['2020-11-16 16:26:32']	ÉÏÒ»±²µÄÈË¶à°ëÃ»ÐÔ±ðÆçÊÓÕâÖÖ¸ÅÄî£¬Í¬ÁäÈËÒÑ¾­Ö±½Ó»ò¼ä½ÓÏíÊÜÐÔ±ðºìÀûµÄ×ÔÈ»ºÜÄ®È»£¬»¹ÓÐ¸ü¶àµÄÍ¬ÁäÈËÔÚ½ÓÊÜÏÖÊµÖÐ¹¶ÑÓ²Ð´­£¬ÈÏÁËÀÁµÃËµÁË¾ÍÕâÑù°É
½­ºþÆ­×Ó	['2020-11-16 16:39:30']	ÎÒºÍÅóÓÑËµ¾ÍÒµÐÔ±ðÆçÊÓ£¬ËýËµ¡°ÊÇ°¡£¬Äã²ÅÖªµÀÂð£¿¾ÍÊÇÕâÑùµÄ°¡£¡¡±¾ÍºÜ...ÀíËùµ±È»¡£ÎÒ¶¼²»¸Ò×·ÎÊËýÈ»ºóÄØ£¿
½­ºþÆ­×Ó	['2020-11-16 16:48:06']	ºÜ¶àÈË¶¼»á¾õµÃ¡°¾ÍÊÇÕâÑùµÄ£¬ÄãÄÜÔõÃ´Ñù¡±£¬ËûÃÇÒÑ¾­Ë³Ó¦ÁËÕâÒ»ÇÐ£¬ÒòÎª²»Ë³Ó¦ÒâÎ¶×ÅÍ´¿àÓëÕõÔú£¬¶øÈç¹ûÈËÈË¶¼ÊÇÈç´ËÊÀ½çÖ»»áÔ½À´Ô½²î£¬¿ÉÏ§¶ÔÓÚÎÒÃÇ¹ú¼ÒÀ´ËµÕâ¾ÍÊÇ´óÁ÷£¬ÄãÎÞ·¨½ÐÐÑ×°Ë¯µÄÈË£¬µ«ÎÒÃÇ¿ÉÒÔÎª×Ô¼º·¢Éù¡¢Îª²»¹«·ßÅ­¡¢ÎªÎ´À´¸Ä±ä£¬ÔÚË³Á÷¶øÏÂµÄÉç»áÀï£¬×öºÃ×Ô¼º²»ÒªÍ×Ð­¡£
Å¯ÈÕÉÙÅ®	['2020-11-16 16:52:45']	"ËûÃÇÃ»ÄÜÁ¦¸Ä±ä Ò²Ã»ÄÇ¸öÓÂÆø ¾öÐÄ ¸üÃ»ÄÇ¸ö¾õÎò ÀúÊ·ÉÏÒ²ÊÇÕâÑùµÄ ÓÐÈË½¨Á¢ÖÐ»ªÃñ¹ú ÓÐÈËÁô×Å³¤±è
ÓÐÈËÓÂ¸Ò·¢Éù ÆúÒ½´ÓÎÄ ÓÐÈË»ì³ÔµÈËÀ Ò»±²×ÓÔÚÌÓ±Ü
Ïë¿ª¾ÍºÃ"
½­ºþÆ­×Ó	['2020-11-16 17:24:46']	¶¥¹ø¸ÇËµÒ»¾ä³É³¤ÆðÀ´²ÅÖªµÀ¹úÍâËµÎÒÃÇÃ»ÓÐrenquanÊÇ¶àÃ´ÕýÈ·
ËÄ´úÉöÑ×ÅáÖéãù	['2020-11-16 17:29:02']	µ«Õâ¸öÐ¡×éÀïµÄÃ¿Ò»¸ö½ãÃÃ¶¼²»ÊÇ?
ÏÄÄ©ÔÂ¹â	['2020-11-16 17:36:46']	¸ú¸¸Ä¸ÁÄÒ²ÊÇÕâÑù£¬ËûÃÇ»á×Ô¶¯×ªÒÆ»°Ìâ¡£
?	['2020-11-16 17:42:16']	"ÊÜº¦ÕßÊÇ±»puapÉµÁË
¼ÈµÃÀûÒæÕßµ±È»²»¹ØÐÄ"
?	['2020-11-16 17:42:39']	ËµµÄºÃ£¡
µãµã°×	['2020-11-16 17:56:31']	ÔõÃ´¸Ä±ä²»ÁËÄØ£¿Ïë°ì·¨È¥¿¹Õù°¡£¡ÕùÈ¡²»ÏÂÀ´¿ÉÄÜÊÇÄãÃ»ÓÐ¾¡Á¦»òÕß²»¹»ÓÅÐã¡¾´úÔÐgay×ìÁ³¡¿
½ªÆ¬×Ð	['2020-11-16 17:57:04']	²»ÊÇÎÒËµµÄÀ²£¡£¡£¡½ãÃÃ£¡£¡£¡
µãµã°×	['2020-11-16 17:58:11']	ÎÒÊÇËµÕâÁ½²¦ÈË¾ÓÈ»ÓÃÍêÈ«Ïà·´µÄËµ´Ç±í´ïÒ»ÑùµÄÒâË¼£¡ÏëÏë¾Í¾õµÃ·í´Ì
±ª×Ó	"['Â¥Ö÷', '2020-11-16 18:26:36']"	?_??Ð»Ð»ÄãÃÇ
Çå	['2020-11-18 08:40:18']	ÎÂË®ÖóÇàÍÜ£¬
leggyleggy	['2020-11-18 08:45:32']	ÍÒÄñÁË£¬»òÕßÔçÒÑ·þ´Ó£¬ÐÄÏë×Å²»ÈçË³ÊÆ×ß½¿ÆÞÔ¦ÄÐÂ·ÈËÉú¸üÇáËÉ£¬Êâ²»ÖªÃ¿Ò»·Ö³ÁÄ¬Óë²»×÷Îª×îÖÕ¶¼»á³ÉÎªÑ¹ËÀÏÖÔÚ»ò½«À´Ä³¸öÅ®ÐÔµÄµ¾²Ý
£ÛÒÑ×¢Ïú£Ý	['2020-11-18 08:48:42']	ÍÒÄñÐÄÌ¬°ÕÁË£¬ÎÒ±¾¿ÆÊ±ºòºÍÉáÓÑÌáÆðÐÔ±ðÆçÊÓÒ²Ö»ÓÐÒ»¸öÊÒÓÑºÍÎÒÒ»Ñù·ß¿®£¬ÆäËûÈËÖ»»áËµÕâÒ²ÊÇÃ»ÓÐ°ì·¨µÄÊÂ¡£
£ÛÒÑ×¢Ïú£Ý	['2020-11-18 08:57:11']	ÉÏÒ»±²Å®ÐÔµÄÍÒÄñÐÄÌ¬ºÜÑÏÖØ£¬¼´Ê¹ÊÇÓÐÄÜÁ¦µÄÅ®ÐÔÒ²ÊÇÈç´Ë¡£ÎÒÂè¼¸ÄêÇ°ºÍÒ»¸ö¸úËýÍ¬ÁäµÄÄÐÐÔ¾ºÕùÎ»×Ó£¬ÄÇ¸öÄÐÐÔÑ§ÀúÄÜÁ¦Ô¶Ô¶²»ÈçÎÒÂè£¬µÚÒ»Ñ§Àú»¹ÊÇ¸ö´ó×¨£¬¶øÎÒÂè±¾¿Æµ½PhD¶¼ÊÇC9£¬¹ÜÀí¾­ÑéºÍ¿ÆÑÐ¾­ÀúÒ²±ÈËûºÃ£¬×îºó¾ÓÈ»Ò²Ã»Õù¹ýËû¡£ÎÒËµÕâ¾ÍÊÇÐÔ±ðÆçÊÓ£¬ÎÒÂè»¹ÍÆÍÑËµÊ²Ã´ÖÐÄêÅ®ÐÔ±¾À´¾ÍÌåÄÜ²»ºÃÑ½£¬µ±´óÁìµ¼ºÜÀÛÑ½balabala£¬ÓÐÕâÖÖÐÄÌ¬Î´ÉÏÕó¾ÍÏÈÊäÁË¡£ËûÃÇºÜ¶àÈËÕæµÄ¾ÍÄ¬ÈÏÁËÅ®ÐÔ¶þµÈ¹«ÃñµÄÇ±¹æÔò
ÈË¼ÒÄÌ²è²»ºÃºÈ	['2020-11-18 09:32:33']	°¦
Rachel	['2020-11-18 11:20:13']	ÊÇ°¡ ÄÜÓÐÄÇ¸öÓÂÆøÏÆ·­×À×ÓµÄºÜÉÙ µ«ÊÇ½ÌÓý³Ì¶ÈºÍÅ®ÐÔÒâÊ¶³ÉÕýÏà¹ØÒ²ÊÇÎãÓ¹ÖÃÒÉµÄ
ÐÔ²Ë	['2020-11-18 15:09:45']	Ëµ¶àÁËÏÓÎÒ·³£¬Òª²»¾ÍËµ¡°·´ÕýÄãÒ²½â¾ö²»ÁË£¬ÄÜÔõÃ´Ñù£¿¡±ÏÖÊµÉú»îÖÐÄÜ¸úÎÒÒ»Æð´òÈ­µÄÒ»¸öÒ²Ã»ÓÐ¡£
ÔÚÉ½µÄÄÇ±ß	['2020-11-18 22:09:48']	¶þ±¾»÷°Ü985µÄ×î´óÃØ¾÷¡£
ÄÂ·Æ×Ó	['2020-11-19 00:04:59']	ÒòÎªºÜ¶àÅ®ÐÔÒ²ÊÇ×ñÑ­ÄÐÈ¨¹æÔòµÄ¼ÈµÃÀûÒæÕß
?	['2020-11-19 00:48:04']	ÒòÎª´ó¼Ò¶¼±»Ï´ÄÔÁË£¬¶ÔÕâÖÖ²»¹«Æ½µÄÏÖÏóÒÑ¾­Ã»ÓÐÄÇ¸öÍ´¾õÁË£¬ÕâÊÇÉîÈë¹ÇËèµÄ±°Î¢
Travel maker	['2020-12-02 09:14:55']	ÌìÈÇ ÄãÂèphd»¹¡£¡£¡£
£ÛÒÑ×¢Ïú£Ý	['2020-12-02 10:14:13']	º¦£¬¶àµÃÊÇÅ®µÂÂú·ÖµÄPhD£¬´ÓÔ­five×é¾ÍÄÜ¿´³öÐÔ±ðÆ½µÈÒâÊ¶ºÍÑ§Àú²»ÍêÈ«¹Ò¹³¡£¸ßÐ£½ÌÊ¦ÈË¾ùPhD£¬ºÜ¶à²»Ò²ÕÕÑùÖØÄÐÇáÅ®
¼£²¿¾°Îá	['2020-12-02 10:21:39']	ÎÒËµµÄ»°¾ÍÊÇ¡°ÕâÖÖÇé¿öºÜÕý³£¡±
Travel maker	['2020-12-02 10:30:41']	°¦ »¹ÊÇÓÐÈË±»»½ÐÑµÄ Ô½À´Ô½ºÃµÄ»á
Ã×ÍÃ404	['2020-12-02 11:02:32']	ÄÐµÄÊÇ²»Ïë³ÐÈÏ×Ô¼º¶àÍÌÕ¼ÁËµ°¸âÒ²²»Ïë·ÖÈÃ³öµ°¸â£¬Å®µÄÊÇÂéÄ¾ÁË
×ÓÄþ²»ËÃÒô	['2020-12-02 11:05:56']	±»Éç»á¶¾´ò¹ýµÄ²ÅÓÐ¸ÅÂÊ¾õÐÑ£¬»¹Ö»ÊÇÓÐ¸ÅÂÊ¡£¸ü±ðÌáÃ»±»¶¾´ò¹ýµÄÁË¡£
ÈË¼ä´ó¼¦ÍÈ	['2020-12-02 11:24:41']	ÎÒ¸ú¸ßÖÐÍ¬Ñ§ËµÆðÅ®ÐÔÉç»áµØÎ» °üÀ¨¼ÒÍ¥ÓëÊÂÒµ ÃæÁÙµÄÒþÐÎÆçÊÓµÈµÈ¶¼ÓÐºÜÏàËÆµÄ¿´·¨ ´ó¼ÒÒ²¶¼ºÜ·ß¿®ÕâÖÖÐÐÎª ¾õµÃ×Ô¼ºÒÔºóÒ»¶¨Òªµ±ÊÂÒµÐÍÅ®ÐÔ ÔÚ¸÷¸öÐÐÒµÕùÈ¡ ½á¹ûÖ®Ç°¸ú´óÑ§ÉáÓÑËµÆðºþÄÏÑ¡µ÷ÉúµÄÊÂÇé ËýÃÇ¶¼ÊÇºÜÎÞËùÎ½µÄÌ¬¶È ÉõÖÁÀÏÊ¦ÔÚ¿ÎÌÃÉÏ¾ÙÒýµ¼ÐÔ»ßÂ¸ Ã÷ÏÔÆçÊÓÅ®ÐÔµÄÀý×ÓËýÃÇÒ²²»care ÉõÖÁ¸úÎÒËµ ÄãÄÇÃ´ÉúÆøÓÐÊ²Ã´ÓÃ ÎÒÃÇÒ²¸Ä±ä²»ÁË°¡ ÄÇÊ±ºòÎÒ¾ÍÖªµÀÈý¹Û²»·ûÓÐ¶àÍ´¿àÁË ÒÔºóÒ²²»»áÔÚËÞÉáËµÕâÐ©¶«Î÷ÁË
cgn	['2020-12-02 12:44:49']	ÎÒ·¢ÏÖºÜ¶àÈË£¨°üÀ¨´óÁ¿Å®ÐÔ±¾Éí£©¶ÔÅ®ÐÔÊÜµ½ÆçÊÓ£¬±»Ñ¹ÆÈµÄÐÂÎÅÊÇ³ÊÏÖ»Ø±ÜÌ¬¶ÈµÄ¡£ÎÒÖÜÎ§ÓÐÔ¸ÒâºÍÎÒÑÔÂÛÅ®È¨£¬ÌÖÂÛÕâÐ©²»Æ½µÈÏÖ×´µÄÅ®ÐÔÅóÓÑ£¬µ«»¹ÊÇÓÐÏàµ±¶àµÄÅ®ÐÔÔÚÌáµ½ÕâÐ©ÊÂÊ±¾Í±äµÃÄ®²»¹ØÐÄÁË£¬ÎÒÒ²Ò»Ö±ºÜÀ§»ó¡£Ö®Ç°·µÐ£ºÍÅóÓÑÁÄÌì£¬ËýËµÆðpapiµÄÊÂÇé£¬ÆÀÂÛËµ£º¡°ÏÖÔÚÍøÓÑ¶¼Ì«ÏÐÁË£¬ÈË¼ÒÐÕÊ²Ã´¹ØËûÃÇÊ²Ã´ÊÂ¡±£¬ÎÒ¸æËßËûÕâ¼þÊÂµÄÊ¼Ä©ÒÔ¼°·¢½ÍµÄÕæÕýÔ­ÒòÊÇÓÐÓªÏúºÅÏÂ³¡papi³Ô²È×ÅÅ®È¨²©Ö÷³ÔÈËÑªÂøÍ·£¬ËýÖ®Ç°¼¤ÁÒµÄ·´Ó¦Ò»ÏÂ¾ÍÏûÊ§ÁË£¬ËµÁË¾ä¡°Å¶¡±¾Í·É¿ìµÄ×ªÒÆÁË»°Ìâ¡£»¹ÓÐ´ÎºÍÒ»Î»ÅóÓÑÌÖÂÛµ½Å®È¨»°Ìâ£¬ËýËµ¡°ÎªÊ²Ã´ÎÒ·ÇÒªÕ¾ÔÚÅ®ÐÔÕâ±ß£¬Ë­¹æ¶¨µÄ¡±¡£ºóÀ´ÎÒÏëÁËÏë£¬ºÜ¶àÅ®ÐÔ²»Ô¸ÒâÃæ¶ÔÕâÐ©¿ÉÄÜÊÇÒòÎªÕâÐ©ÏÖÊµÌ«¹ýÓÚÍ´¿àÁË£¬ÓÖ»òÕßËýÃÇ¾õµÃÕâÐ©ÊÂÇéÊÇÒ£Ô¶µÄ¿ÞÉù£¬Ó°Ïì²»µ½ËýÃÇ¡£Êµ¼ÊÉÏÈ«ÌåÅ®ÐÔÊÇÃüÔË¹²Í¬Ìå£¬Ò»¿ªÊ¼Ö»ÊÇÒ»¸öÅ®ÐÔ±»ÐßÈè±»Ñ¹ÆÈ£¬µ«ÎÞÈË·¢Éù£¬ºóÀ´ÕâÖÖÑ¹ÆÈ²»¶ÏÀ©´ó£¬ÖÕ¾¿»á²¨¼°ËùÓÐÈË£¬Ã»ÈË¿ÉÒÔÐÒÃâÓÚÄÑ¡£
±ÏÒµ10Äê¾ö¶¨ÔÚÖ°¿¼ÑÐ£¬Ñ°ÑÐÓÑ		
ÏºÃ×	['2020-12-01 19:15:25']	"Ò»Æð¶½´ÙÑ§Ï°?
¶¹ÓÍÀ­Èº"
¿´¼ûÒ»¸ö¹ØÓÚÑÐ¾¿ÉúµÄ¹«Òæ½²×ù£¬ÓÐÐËÈ¤µÄ¼¯ÃÀ¿ÉÒÔ...		
½ô½ô±ÕÉÏÑÛ¾¦	['2020-11-17 11:48:17']	Ö®Ç°¹Ø×¢¹ýÒ»¸ö¹«ÖÚºÅ£¬ÀïÃæ½üÆÚÔÚÍÆ³ö¹«¿ª¿Î½²×ù£¬ÊÇ¹ØÓÚÑÐ¾¿ÉúµÄ
ÔÚÖ°¶ÁÑÐÐèÒª¿çÊ¡Ñ§Ï°Âð£¿		
ÔÚË®Ò»·½	['2020-11-10 07:25:19']	ÎÒÊÇÑ§Ë¶£¬ËùÒÔ²»´óÁË½â¡£ÅóÓÑÔÚºÏ·ÊÓÐ±àÖÆ£¬Ïë¿¼±±¾©µÄÔÚÖ°ÑÐ¾¿Éú£¬²»ÖªÔÚ²»Ó°Ïì¹¤×÷µÄÇ°ÌáÏÂ£¬ÈçºÎÑ§Ï°£¿
ÓÐ±¨ÃûÅàÑµ°àµÄÐ¡»ï°éÂð		
Ç³Ä­	['2020-11-09 11:35:19']	"Ä¿Ç°×ÉÑ¯ÁËÈý¸öÅàÑµ»ú¹¹
Ä³Í¼5980  Ö±²¥Íø¿Î¼Ó½²½â
Ä³¹«3980  Íø¿Î¼Ó½²½â
Ä³±Ê860 Ö±²¥¼Ó½²½â
ÓÐÃ»ÓÐÉÏ¹ýÅàÑµ°àµÄÐ¡»ï°é
¿ÉÒÔ½»Á÷ÏÂÂð"
¹ú¼ÊÈý´óÈÏÖ¤MBA		
Ð¡ºÚ×Ð	['2020-06-17 15:04:37']	"¹ú¼ÊÈÏÖ¤¹¤ÉÌ¹ÜÀíË¶Ê¿
¡ª¡ªÓ¢¹úOU MBA Ñ§Î»ÏîÄ¿¡ª¡ª
¡¾ÏîÄ¿Ñ§Ð£¡¿ The Open University £¨Ó¢¹ú¹«Á¢ÑÐ¾¿ÐÔ´óÑ§£©
¡¾ÏîÄ¿ÈÏÖ¤¡¿ ¹ú¼ÊÈý´óÈ¨ÍþÈÏÖ¤£¨AACSB¡¢EQUIS¡¢AMBA£©ÉÌÑ§Ôº
QSÈ«ÇòOnline MBAÅÅÃûµÚ6Î»
¡¾ÏîÄ¿ÌØÉ«¡¿ Çå»ª¡¢±±´ó¡¢ÈË´ó¼°OU ÉÌÑ§ÔºMBAÃûÊ¦ÁìÏÎÊÚ¿Î¡£ÃâÁª¿¼£¬»ìºÏÖÆÑ§Ï°£¨ÏßÉÏ+ÏßÏÂ£©£¬Á½ÄêÄÃÖ¤£¬Õý¹æÑ§Î»£¬È«ÇòÍ¨ÐÐ¡£
¡¾Ñ§Î»¼ÛÖµ¡¿ MBAÑ§Î»ÒÑ³ÉÎªÏÖ´úÆóÒµ¹ÜÀí²ãµÄ±êÅä¡£ÔÚÆóÒµÉÏÊÐ¡¢¹ÒÅÆ£¬ÏîÄ¿Éê±¨¡¢ÕÐÍ¶±ê£¬´û¿îÉóÅúµÈ·½Ãæ£¬×÷Îª¿¼Á¿ÆóÒµ¹ÜÀí²ãµÄÖØÒªÒòËØ¡£
¡¾ÉêÇëÌõ¼þ¡¿ ×¨¿Æ+5Äê¡¢±¾¿ÆÒÔÉÏ+2Äê¹¤×÷¾­Ñé£¬Ó¢ÓïÎÞÓ²ÐÔÒªÇó"
Ð¡ºÚ×Ð	"['Â¥Ö÷', '2020-08-18 10:03:09']"	up
Ð¡ºÚ×Ð	"['Â¥Ö÷', '2020-09-07 17:21:51']"	up
Ð¡ºÚ×Ð	"['Â¥Ö÷', '2020-10-26 13:44:25']"	up
9ÔÂÈçºÎÓÐÐ§±¸¿¼Ò»´ÎÉÏÏß¹ý¹Ø		
×¨¿Æ±¾¿ÆÑÐ¾¿Éú	['2020-09-09 17:51:03']	"?2021¿¼ÑÐµ¹¼ÆÊ±1?0?8?Ìì
?9ÔÂÈçºÎÓÐÐ§±¸¿¼Ò»´ÎÉÏÏß¹ý¹Ø?

?ÊýÑ§£ºÈ«ÃæÇ¿»¯¸´Ï°½×¶Î
??È«ÃæÉ¨³ý±¡Èõµã ÖØµã¡¢ÄÑµã¡¢Ò×´íµãÒªÈ«²¿ÏµÍ³µÄÖØÐÂÑ§Ò»±é£¬¿ÉÒÔ°ÑÊÖÀïµÄ×ÊÁÏÒÔ¼°½âÌâ¼¼ÇÉÔÙ¹ýÒ»±é£¬¿ÉÒÔÌýÌýÍø¿Î£¬¸ú×ÅÀÏÊ¦µÄ·½·¨À´Ñ§¡£

?ÕþÖÎ£ºÀí½â»ù´¡ÖªÊ¶µã
??´òºÃ»ù´¡ÊÇ¹Ø¼ü ÓÐÐ©Í¬Ñ§¿ÉÄÜ¸Õ¿ªÊ¼¸´Ï°ÕþÖÎ£¬¼´Ê¹8ÔÂ·Ý¿ªÊ¼¸´Ï°ÕþÖÎ£¬µÚÒ»ÂÖ¸´Ï°Ò²Ã»ÓÐ½áÊø£¬Õâ¸öÊ±ºòÒ»¶¨Òª×ÐÏ¸¿´£¬°ÑÕþÖÎËùÓÐÖªÊ¶µã¶¼¸´Ï°Ò»±é¡£

?Ó¢Óï£ºÕæÌâÎªÖ÷
??ÕæÌâ°´ÕÕÄê·ÝË¢ ÏÖÔÚ¿ªÊ¼ÕæÌâËùÓÐµÄÌâÐÍ¶¼Òª¿ªÊ¼×ö£¬³¤ÄÑ¾äºÍÔÄ¶ÁÒ»¶¨Òª×ÅÖØÀí½â£¬Åª¶®Ã¿Ò»´ÊÃ¿Ò»¾ä¡£×÷ÎÄÒ²Òª¿ªÊ¼³¢ÊÔÐ´£¬Èç¹û²»»áÐ´¿ÉÒÔÁË½âÒ»ÏÂ×÷ÎÄ¡°¾ÈÃü¡±Ä£°å£¬Í¬Ò»±¨¿¼µã£¬Í¬Ò»Ä¿±êÔºÐ££¬Ö»ÊÛÒ»Ì×£¬80%ÄÚÈÝ¶¼Ð´ºÃ£¬ÕæÕýµÄÍò½ðÓÍÄ£°å¡£

?×¨Òµ¿Î£ºÃæÃæ¾ãµ½
??ÕûÀí±Ê¼Ç£¬Ë¢ÕæÌâ µÚÒ»ÂÖ¸´Ï°Íê±Ï£¬±Ê¼ÇÒªÖØÐÂ½øÐÐÕûÀí£¬»®·Ö³öÖØµãÄÑ¡£¿Î±¾µÄÀýÌâÒ»¶¨ÒªÈ«²¿×öÒ»±é£¬ÀúÄêÕæÌâÒ²¿ÉÒÔ¿ªÊ¼Ë¢Ìâ±³ÌâÁË£¬ÒòÎªºÜÓÐ¿ÉÄÜ»áÅöµ½Ô­Ìâ¡£"
ÉÏ²Æ20Äê£¬ÔÚÖ°¿¼ÑÐ½»Á÷Èº¡«ÒÑ×éºÃ£¬»¶Ó­¶¹£¬À­		
Çå´Ç¾Æ	['2020-05-12 17:49:37']	ÈçÌâ
ÃÔÎíÉ­ÁÖ	['2020-09-03 17:21:53']	µÎµÎ
ÇÚÀÍµÄÐ¡BJ~	['2020-09-04 17:10:23']	1
21¿¼ÑÐ ÑÐ¾¿ÉúË«Ö¤£¬ÐèÒªµÄÁªÏµ		
? ×îö¦µÄáÌ	['2020-09-01 17:11:33']	21¿¼ÑÐµÄ£¬¶àÖÖÔºÐ£×¨Òµ¿ÉÑ¡Ôñ£¬Ë«Ö¤±ÏÒµ£¬±£Â¼È¡°ü±ÏÒµ£¬Ã¿Äêµ½Ð£ÅäºÏËÄ¨CÁù´Î¼´¿É£¬Ãû¶îÓÐÏÞ£¬ÐèÒªµÄ¿ì¿ìÁªÏµ
? ×îö¦µÄáÌ	"['Â¥Ö÷', '2020-09-01 17:11:43']"	Î¢£¬1633289574
ôßÄÏ´óÑ§Í¬µÈÑ§Á¦¡¢ÃâÊÔÈëÑ§¡¢±¾²¿ÉÏ¿Î¡¢ÓÐÑ§Ê¿Ñ§...		
ôßÄÏ´óÑ§ÖìÀÏÊ¦	['2020-08-06 16:42:06']	" ôßÄÏ´óÑ§Ó¦ÓÃÐÄÀíÑ§×¨Òµ¹ÙÍø¼ò½é£º 2020ÄêôßÄÏ´óÑ§Ó¦ÓÃÐÄÀíÑ§×¨Òµ¸ß¼¶ÑÐÐÞ¿Î³Ì±¨¶ÁÖ¸ÄÏ https://qgx.jnu.edu.cn/81/97/c9057a491927/page.htm 
ôßÄÏ´óÑ§ÆóÒµ¹ÜÀí×¨Òµ¹ÙÍø¼ò½é£º 2020ÄêôßÄÏ´óÑ§¹ÜÀíÑ§ÔºÆóÒµ¹ÜÀí×¨Òµ¸ß¼¶ÑÐÐÞ¿Î³Ì±¨¶ÁÖ¸ÄÏ https://qgx.jnu.edu.cn/81/95/c9057a491925/page.htm "
ºþ±±Ê¦·¶´óÑ§ÔÚÖ°ÑÐ¾¿ÉúËÄ´¨ÒìµØ°ì°à		
Ò¹µÄÓ°	['2020-07-09 10:56:10']	"Ò»¡¢ÔÚÖ°ÑÐ¾¿Éú£º
1.·ÇÈ«ÈÕÖÆ£»
2.Í¬µÈÑ§Á¦ÉêË¶£»
¶þ¡¢Í¬µÈÑ§Á¦ÉêË¶ÃæÏòÈËÈº£º
±¾¿ÆÑ§Î»Ö¤ÂúÈýÄê¡£²»ÂúÈýÄê¿ÉÏÈ½ø°àÑ§Ï°£¬µ«ÔÚÑ§Î»Íø×¢²áÊ±±ØÐë´ïÈýÄê£»
Èý¡¢Í¬µÈÑ§Á¦ÉêË¶µÄÓÅÊÆ£º
1.Ñ§Ï°ÃÅ¼÷µÍ£ºÃâÊÔÈëÑ§£»
2.Ñ§·ÑÑ¹Á¦Ð¡£ºÑ§·ÑÒ»°ãÔÚ1Íòµ½5ÍòÖ®¼ä£»
3.Ñ§Ï°¸üÁé»î£ºÖÜÄ©»ò½Ú¼ÙÈÕÊ±¼äÉÏ¿Î£¬ÒìµØ¿ª°à¡¢Ô¶³ÌÑ§Ï°£»
4.¹¤×÷ÓÐ±£ÕÏ£º¿ÉÍ¬Ê±¼æ¹Ë¹¤×÷ºÍÑ§Ï°£»
5.Ñ§Î»ÌáÉý£º·ûºÏÉê²©Ìõ¼þ£¬ÓëÈ«ÈÕÖÆÑÐ¾¿Éú¿¼²©ÏíÓÐÍ¬µÈ´ýÓö£»
6.·¢·ÅÖ¤Êé£ºÑ§Ð£·¢·ÅµÄÑ§Î»Ö¤ÊéÓëÈ«ÈÕÖÆÑÐ¾¿ÉúÑ§Î»Ö¤ÊéÒ»ÖÂ£»
ËÄ¡¢ËÄ¸öÊ±¼ä¶Î£º
1.±¨ÃûÊ±¼ä£ºÃ¿Äê3ÔÂ£¨½ñÄêÍøÉÏ±¨ÃûÊ±¼äÎª8ÔÂ10ÈÕÖÁ8ÔÂ31ÈÕ£©
2.¿¼ÊÔÊ±¼ä£ºÃ¿Äê5ÔÂ×îºóÒ»¸öÖÜÄ©×éÖ¯È«¹úÍ³Ò»¿¼ÊÔ£¨½ñÄê11ÔÂ1ÈÕ£©
3.³É¼¨²éÑ¯Ê±¼ä£ºÃ¿Äê7ÔÂ-8ÔÂ
4.ÉêË¶ÂÛÎÄ´ð±çÊ±¼ä£º³É¹¦Í¨¹ýÉêË¶¿¼ÊÔÕß£¬ÔÚ°ëÄêÄÚÌá½»ÂÛÎÄ£¬²¢ÔÚÒ»ÄêÄÚÍê³É´ð±ç¡£Ò»°ãÊÇÃ¿ÄêµÄ6ÔÂºÍ12ÔÂ·Ý¿ÉÒÔ½øÐÐ´ð±ç¡£
Îå¡¢ÎÒÃÇµÄÓÅÊÆ¡ª¡ªºþ±±Ê¦·¶´óÑ§Í¬µÈÑ§Á¦ÉêË¶
1.È«´¨·ÑÓÃ×îµÍ£º¿É·ÖÈý´Î½É·Ñ£¬ÏÖ³¡È·ÈÏÇ°6000£¬ÏÖ³¡È·ÈÏºó16800£¬Í³¿¼Í¨¹ýºó16000£¬ºÏ¼Æ38800Ôª£¨·ÑÓÃ¹¹³É£ºÑ§·Ñ18800+¸÷Ïî¹ÜÀíÒÔ¼°·þÎñ·ÑÓÃ20000£©£»
2.¿¼ÊÔÄÑ¶È£ºÔÚÖ°¿¼ÑÐÖÐÄÑ¶È×îµÍ
3.ÂÛÎÄ´ð±ç£º»ú¹¹×ÔÐÐ×éÖ¯£¬½ÏÎªÈÝÒ×Í¨¹ý£»"
Ò¹µÄÓ°	"['Â¥Ö÷', '2020-07-09 13:35:10']"	up
Ò¹µÄÓ°	"['Â¥Ö÷', '2020-07-09 17:40:26']"	up
Ò¹µÄÓ°	"['Â¥Ö÷', '2020-07-10 10:04:43']"	up
Ò¹µÄÓ°	"['Â¥Ö÷', '2020-07-13 10:52:35']"	up
±¸¿¼£¿ÓÐÃâÁª¿¼µÄ¡£		
??¡¤??¡¤??	['2020-07-03 20:58:16']	"ÔÚÑ§ÀúÌáÉýÕâ¼þÊÂÉÏÃ¿¸öÈËµÄÑ¡Ôñ²»Í¬¡£Ñ§Éú½×¶Î»¹ºÃËµ£¬ÒÑ¾­¹¤×÷ÁËµÄÈËÔÚ¾«Á¦¡¢Ê±¼ä·½Ãæ¾Í²îÐ©ÁË¡£
ÏÖÔÚÓÐÔÚÖ°ÃâÁª¿¼Ë¶Ê¿Ñ§Î»°àµÄ¿Î³Ì£¬¼È¿ÉÒÔÃâÁª¿¼£¬ÓÖ¿ÉÒÔÑ§Ï°¹úÍâÏÈ½øµÄÀíÄîÓëË¼Ïë¡£×îÖØÒªµÄÊÇ¹ú¼Ò½ÌÓý²¿³ÐÈÏÑ§Àú¡£
¾ßÌåÇé¿ö¿É¹Ø×¢ÎÒµÄ¶¹°êÈÕÖ¾¡£"
ÔÚÖ°ÈÕÓïÑÐ¾¿Éú¶¼¿¼Ê²Ã´Ñ½		
Óî	['2020-05-31 17:11:56']	ÎÒÏëÎÊÎÊ´ó¼Ò£¬ÔÚÖ°ÈÕÓïÑÐ¾¿Éú¿¼Ó¢ÓïÂð£¿
·ÖÏíÒ»¸ö²éÕÒÆÚ¿¯»áÒéÐÅÏ¢µÄ¹¤¾ß		
ÁùÄê	['2020-05-30 15:36:24']	"·¢ÂÛÎÄÕÒ¶ÔÆÚ¿¯ºÍ»áÒéÒ²ÊÇºÜÖØÒªµÄ£¬Ö®Ç°ÕÒ»áÒéÕÒµÄÍ·´ó£¬×î½ü·¢ÏÖÁËÒ»¸öÕÒÆÚ¿¯»áÒéµÄÐ¡³ÌÐò£¬¿ª·¢ÕßºÜÓÑºÃ£¬¿ÉÒÔÌá¹©½¨Òé¡£
¹¤¾ß£¬Î¢ÐÅÐ¡³ÌÐò£ºDrÆÚ¿¯»áÒéÖúÊÖ
¹¦ÄÜ
1,ÆÚ¿¯ÐÅÏ¢²éÕÒ£¬¿ÉÒÔ¸ù¾ÝÃû×ÖÕÒµ½×Ô¼ºÏëÕÒµÄÆÚ¿¯£¬ÆÚ¿¯ÐÅÏ¢ÖÐ±¨¸æÂ¼ÓÃ±ÈÀýºÍÆÀÂÛÊ±¼ä£¬»¹ÊÇºÜºÃÓÃ¡£
2,»áÒéÐÅÏ¢ËÑ¼¯£¬¾ßÓÐ±È½Ï¶àµÄ»áÒéÐÅÏ¢£¬¿ÉÒÔ°´Ê±¼äÅÅÐò£¬·Ç³£·½±ãµÄÕÒµ½×î½ü½Ø¸åµÄ»áÒé£¬»áÒéÐÅÏ¢ÖÐº¬ÓÐCFP¿ÉÒÔ¿ìËÙµÄÈ·¶¨ÊÇ·ñÊÇ×Ô¼ºÁìÓòµÄ£¬²¢ÇÒ»¹ÓÐ¹ÙÍø£¬¿ÉÒÔ½øÒ»²½µÄÁË½âÐÅÏ¢¡£
3,CCFÁÐ±í²é¿´£¬¿ÉÒÔ·½±ãµÄ²é¿´×îÐÂµÄCCFÁÐ±í
¿ª·¢ÕßºÜÓÑºÃ£¬´ó¼Ò¿ÉÒÔÈ¥ÁÃÏÂ£¬¹þ¹þ£¬ÎÒÁË½âµ½ºóÆÚ»¹»áÔö¼ÓÆÚ¿¯ÆÀÂÛ£¬ÆÚ¿¯½üÆÚÓ°ÏìÐÅÏ¢±ä»¯Ç÷ÊÆÍ¼Ê²Ã´µÄ¡£
×£´ó¼Ò¶à¶à·¢ÂÛÎÄ£¬¹þ¹þ?"
ÒòÎªÇî£¬ÔÚ¶ÁÑÐ¾¿Éú¿ÉÒÔ´úÐ´ÂÛÎÄ£¬ÈËÈâÂë×Ö£¬ÈËÎÄ...		
ÕâÊÇ	['2020-05-29 11:58:13']	ÓÐÒâË½ÁÄ°¡¡£
ÔÚÖ°ÑÐ¾¿Éú¸´ÊÔÎÊ´ð1¡¢2¡¢3		
Wayne	['2020-03-04 15:20:44']	" ÓÖµ½Ò»Äê³õÊÔ³É¼¨·Å°ñÈÕ£¬ÓÖÊÇ¼¸¼Ò»¶Ï²¼¸¼Ò³î¡£Ã¿Äêµ½Õâ¸öÊ±ºòÀ´×ÉÑ¯±ÊÕßµÄ¿¼Éú¾Í¶àÁËÆðÀ´£¬¿´À´»¹ÊÇÓÇ³îµÄÈË¶à¹ý»¶Ï²µÄÈË¡£¿¼µÃ²»ºÃµÄÈËÓÇ³î£¬×Ô¼ºÄÜ²»ÄÜÉÏ¸´ÊÔÏß£»¿¼µÃºÃµÄÈËÓÇ³î×Ô¼º¸´ÊÔ¸ÃÔõÃ´°ì£¬ÖÐ¹úµÄ¿¼Éú´ÓÐ¡µ½´óÏ°¹ßÁËÒ»Ö§±ÊÒ»ÕÅ¿¼¾íµÄ¿¼ÊÔÐÎÊ½£¬µ«¿¼ÑÐ¸´ÊÔ»ù±¾²»°´Õâ¸öÌ×Â·³öÅÆ£¬´ó¼Ò¾Í²»ÖªµÀ¸ÃÔõÃ´°ìÁË£¬±¸¿¼ÈçºÎÏÂÊÖÒ»Í·ÎíË®£¬ÓÖ²»ÄÜÈÃÐÁ¿à¿¼¹ýµÄ³õÊÔ×îºóÕÛÔÚÁË¸´ÊÔÉÏÍ·£¬²»³î²Å¹ÖÁË¡£
ºÜ¶à¿¼Éú¿´¹ýÁË±ÊÕßÁ½ÄêÇ°Ð´µÄ¹ØÓÚ¸´ÊÔµÄÎÄÕÂºó¾õµÃ±¾ÈË»¹Ëã¿¿Æ×£¬·×·×¹ýÀ´×ÉÑ¯£¬Ò»¶ÈÓ¦½Ó²»Ï¾¡£
µ«±ÊÕß·¢ÏÖ´ó¼Ò×ÉÑ¯µÄÎÊÌâÖ÷Òª¾Í¼¯ÖÐÔÚ¼¸¸ö·½Ãæ£¬Í¬Ò»¸öÎÊÌâÎÒÐèÒª»Ø´ðºÜ¶à´Î£¬Ëì½ñÈÕÐÂ¿ªÒ»Æª£¬×¨ÃÅÕë¶Ô´ó¼ÒµÄÖ÷ÒªÎÊÌâ½øÐÐÍ³Ò»´ð¸´¡£
Ò»¡¢ÎÊ£º¸´ÊÔ»á¿¼Ó¢Óï¿ÚÓïÂð£¿
´ð£º¾Ý±ÊÕßµÄ¾­ÑéºÍÆäËû¿¼ÉúÍùÄêÔÚ¶àËù¸ßÐ£µÄ¸´ÊÔ¾­ÀúÀ´¿´£¬¼¸ºõ99%µÄ¸ßÐ£¸´ÊÔ¶¼»á¿¼²ìÓ¢Óï¿ÚÓï¡£Òò´Ë£¬²»ÂÛÄãµÄÓ¢ÓïË®Æ½ÈçºÎ£¬¸´ÊÔ×¼±¸µÄÊ±ºò¶¼±ØÐëÒª°Ñ¾­µäµÄÓ¢Óï¿ÚÓïÎÊ´ð±³ËÐ¼¸Ì×£¬±ÈÈç×ÔÎÒ½éÉÜ£¬×¨Òµ½éÉÜ£¬¹¤×÷½éÉÜ£¬¸öÈË°®ºÃ£¬¶Ô±¨¿¼µÄÄ¿±êÔºÐ£ºÍ×¨ÒµµÄ½éÉÜ¡£ÌýÁ¦²»ºÃµÄ¿¼Éú£¬Õë¶ÔÀÏÊ¦µÄ¾­µä³£¿¼ÎÊÌâÒ²ÒªÊìÏ¤£¬ÃâµÃµ½Ê±ºòÌý²»¶®¿¼¹ÙµÄÎÊÌâ£¬±³ÔÙ¶àµÄ·¶ÎÄÒ²ÊÇ°×´î¡£
¶þ¡¢ÎÊ£º¸´ÊÔ»á¿¼ÎÞÁìµ¼Ð¡×éÌÖÂÛÂð£¿¸ÃÔõÃ´×¼±¸£¿
´ð£º¸´ÊÔÓÐ²î¶îÌÔÌ­µÄ¸ßÐ££¬Ò»°ã±¨¿¼µÄÈË¶à£¬¾ºÕùÏà¶Ô¼¤ÁÒ£¬Ã¿Äê×îºóµÄÂ¼È¡·ÖÊýÏß³¬¹ý¹ú¼ÒÏß¡£Èç¹ûÄãÊÇ±¨¿¼ÕâÖÖ¸ßÐ£µÄ¹ÜÀíÀà×¨Òµ£¬¹§Ï²Äã£¬»ù±¾ÉÏ¸´ÊÔ»·½Ú°üº¬ÎÞÁìµ¼Ð¡×éÌÖÂÛµÄ¸ÅÂÊÊÇ80%ÒÔÉÏ¡£Òò´Ë£¬¿´µ½ÕâÆªÎÄÕÂµÄ¿¼Éú£¬ÄãÃÇ»¹ÊÇÔçµãÈÏÕæ×¼±¸Õâ¸ö»·½Ú°É¡£
ÈçºÎ×¼±¸£¬ÆäÊµ¾ÍÊÇ±¸¿¼µÄÊ±ºòÒª¿ª¿ÚËµ£¬ÓÐÌõ¼þµÄÔÚ¼ÒÀïÈÃ¼ÒÈËÒ»ÆðÅãÄãÄ£ÄâÐ§¹û×îºÃ£¨±Ï¾¹ÏÖÔÚ¶¼±»¹ØÔÚ¼ÒÀï²»ÄÜËæ±ã³öÈ¥£©¡£ÌÖÂÛÖ÷ÌâÖ»ÒªÊÇºÍ¹ÜÀíÀàÏà¹ØµÄ¾Í¿ÉÒÔ£¬Äã»á·¢ÏÖ¸Õ¿ªÊ¼ºÜÄÑ£¬µ«ËµÁ½´Î¾Í»á´ò¿ªË¼Â·£¬Ò²¾Í²»ÄÑ¿ª¿ÚÁË£¬±Ï¾¹ÄÜ²Î¼Ó¿¼ÑÐ¸´ÊÔµÄÈË£¬¶¼ÊÇÉÏ¹ý´óÑ§µÄ£¬½ÓÊÜÕâÃ´¶àÄêµÄ½ÌÓýÆäÊµÒÑ¾­Ç±ÒÆÄ¬»¯µÄËÜÔìÁËÄãÒ»¶¨Éî¶ÈµÄÈËÉú¹Û¡¢ÊÀ½ç¹Û£¬±í´ïÄÜÁ¦ÔÙ²»¼ÃµÄÈËÒ²ÄÜËµ³öÒ»¡¢¶þ¡¢ÈýÀ´¡£Èç¹ûÄãÖ»ÊÇ¿´ÎÒÌá¹©µÄ×ÊÁÏ£¬ÌýÈË¼Ò½²ÎÞÁìµ¼Ð¡×éÌÖÂÛµÄÊ±ºòÓ¦¸ÃÔõÃ´×ö£¬¾Í±ÈÖ½ÉÏÌ¸±øÐ§¹ûºÃ²»ÁËÌ«¶à£¬µ±Ãæ¶Ô¸´ÊÔµÄ½ôÕÅ·ÕÎ§µÄÊ±ºò¾Í»á·¢ÏÖÈ±·¦Á·Ï°µÄºó¹û¾ÍÊÇµ±Ê±´óÄÔÒ»Æ¬¿Õ°×£¬Ö®Ç°¿´µÄ¶«Î÷ÔõÃ´¾Í¼Ç²»ÆðÀ´ÁË¡£Õâ¸öÊ±ºòÒªÏëÌÏÌÏ²»¾øÍ¬Ê±±í´ïµÄÌõÀíÇåÎú¾ÍÖ»ÄÜ×ÔÇó¶à¸£Æ´ÈËÆ·ÄÜ²»ÄÜµ±³¡±¬·¢ÁË¡£
Èý¡¢ÎÊ£ºÕþÖÎ»á¿¼Âð£¿¸ÃÔõÃ´¸´Ï°£¿
´ð£ºÕþÖÎÄÚÈÝÒòÑ§Ð£¶øÒì£¬½¨ÒéÌáÇ°Õë¶ÔÄ¿±êÔºÐ£×ö¹¦¿Î¡£Ò»°ã²»ÊÇ¿¼²ìµÄÖØµã¡£±ÊÕßµ±Ê±Ñ§Ð£ÓÐ¿¼²ì£¬±¾ÈËÒ²ÓÐÐÒ³éµ½ÁË¡£
ÕþÖÎ¸´Ï°×îÖ±½ÓµÄ·½·¨¾ÍÊÇÕÒÀ´È¥ÄêµÄ³õÊÔÕþÖÎ¿¼ÊÔÌâÄ¿£¬Õâ¸öÊÇ×îÖ±½Ó×îÈ¨ÍþµÄÊ±Õþ¿¼ÊÔÄÚÈÝ¡£ËäÈ»Áª¿¼199²»¿¼ÕþÖÎ£¬µ«ÄãÏëÕÒ×Ü»áÓÐÓÐ°ì·¨µÄ¡£ÁíÍâ¾ÍÊÇ×î½üÁ½ÄêµÄ¹ú¼Ê¹úÄÚÕþÖÎ´óÊÂ¼þÒÔ¼°µ³¡¢Õþ¸®µÄÖØÒªÀï³Ì±®µÄ´óÕþ·½Õë¡£µ±È»¿¼Ç°2¸öÔÂµÄ´óÊÂ¼þÒ²ÊÇ¿ÉÒÔ×¼±¸µÄ¡£ÖÁÓÚ´ð°¸£¬ÎÒÏëÒ»¸ö»ù±¾Ô­ÔòÊÇÓµ»¤µ³ºÍ¹ú¼Ò£¬ÆäËûµÄ¾Í°´ÕÕÄã×Ô¼ºµÄÀí½âÀ´ÓÐÂß¼­ÐÔµÄ»Ø´ð°É¡£ÎÄÎÞµÚÒ»ÎäÎÞµÚ¶þ£¬Õâ¸ö±ÊÕßÒ²½Ì²»ÁË´ó¼Ò£¬Ö»Òª·½ÏòÃ»ÓÐ´í£¬¿Ï¶¨ÄÜÄÃµ½·ÖµÄ¡£
ËÄ¡¢ÎÊ£º¹ÜÀíÀàµÄ×¨ÒµÖªÊ¶»á¿¼²ìÂð£¿
´ð£ºÒ»¡¢¹ÜÀíÀà¸´ÊÔÊ±´ó¶àÊýÔºÐ£»á¿¼²ì¹ÜÀíÀàµÄ×¨ÒµÖªÊ¶£»¶þ¡¢¹ÜÀíÀàÖªÊ¶²»×÷Îª¸´ÊÔÖØµã£»Èý¡¢¹ÜÀíÀàÖªÊ¶¿¼²ìÄÑ¶È²»´ó£¬±Ï¾¹ºÜ´óÒ»²¿·Ö¿¼Éú²»ÊÇ¹ÜÀíÀàµÄ±¾¿Æ±³¾°£»ËÄ¡¢±ÊÕßÕûÀíµÄ×ÊÁÏÀïÃæµÄ¹ÜÀíÀà»ù´¡ÖªÊ¶¿´Ò»±é»ù±¾×ã¹»¡£
Îå£ºÎÊ£ºÎÒÊÇ¿¼µÄMPA/MTA£¬»òÕßMPAcc£¬Äã½²µÄMBAµÄ¸´ÊÔ¾­ÑéÊÊÓÃÂð£¿
´ð£ºÒ»¡¢¹ÜÀíÀàÑ§¿ÆµÄºËÐÄÄÚÈÝ¶¼ÊÇÒ»ÖÂµÄ£¬Òò´Ë¸´ÊÔµÄÄÚÈÝÒ²ÊÇÍò±ä²»ÀëÆä×Ú¡£¶þ¡¢±ÊÕß²»·ñÈÏ±ÈÈçMPAccÖ»²Î¿¼MBAµÄ¸´ÊÔÄÚÈÝ±¸¿¼ÊÇ²»¹»µÄ£¬»¹ÐèÒª×¨ÃÅ×¼±¸×¨ÒµÄÚÈÝµÄ¸´ÊÔ£¬ÔÚ¸´ÊÔÊ±ºòµÄ²àÖØµãÒ²ÓÐËù²»Í¬¡£Èý¡¢¸÷Ñ§Ð£µÄ¸´ÊÔ°²ÅÅºÍ²àÖØµãÒ²²»Ò»Ñù£¬ÐèÒª¿¼Éú×Ô¼ºÌáÇ°×öºÃ¹¦¿Î£¬ÀûÓÃÍøÂçºÍÑ§³¤¡¢ÀÏÊ¦×ÊÔ´£¬Ö÷¶¯È¥ÕÒ¸´ÊÔÏà¹ØµÄ×ÊÁÏºÍÐÅÏ¢¡£Ò»°ãÑ§Ð£µÄ¸´ÊÔ°²ÅÅ¶¼ÓÐÑÓÐøÐÔ£¬Ä¿±êÔºÐ£ÍùÄêµÄ¸´ÊÔ°²ÅÅºÍÄÚÈÝºÜ¾ßÓÐ²Î¿¼ÐÔ¡£±ÈÈç±ÊÕßµ±Äê²Î¼ÓµÄ¸´ÊÔ¾Í°ÑMTA¿¼ÉúºÍMBA¿¼ÉúÒ»Æð°²ÅÅ¸´ÊÔ£¬Î´×öÇø·Ö¡£
Áù¡¢ÎÊ£ºÎÒ±¨¿¼µÄÊÇXXX´óÑ§µÄMBA£¬Äã½²µÄÊÇXXXX´óÑ§µÄMBA¸´ÊÔ£¬ÄãµÄ×ÊÁÏÀïÃæÖ»ÓÐA´óÑ§¡¢B´óÑ§¡¢C´óÑ§¡¢D´óÑ§µÈµÈµÄ¸´ÊÔ×ÊÁÏ£¬Ã»ÓÐÎÒ±¨¿¼µÄ´óÑ§µÄ×ÊÁÏ£¬ÊÇ²»ÊÇ²»ÄÜÓÃ£¿
´ð£ºËäÈ»¸÷¸öÑ§Ð£ºÍ×¨ÒµÔÚ¸´ÊÔÖÐÓÐ×ÔÉíÌØµã£¬µ«¸÷¸öÑ§Ð£¸´ÊÔµÄÄ¿¾ÍÊÇÑ¡°Î×ÛºÏÄÜÁ¦Ç¿£¬ÊÊºÏ±¾Ñ§Ð£ÅàÑøÄ¿±êµÄÈË²Å¶ø²»¹âÖ»ÊÇÉÃ³¤±ÊÊÔ´ðÌâ±³ËÐµÄ¡°Êé´ô×Ó¡±¡£Òò´Ë¿¼²ìµÄºËÐÄÄÚÈÝÊÇÒ»ÖÂ¡£ÕâÒ»µã¿ÉÒÔÍ¨¹ý±È½Ï¶à¼Ò¸ßÐ£¸´ÊÔµÄÄÚÈÝ¾Í¿ÉÒÔ¿´³öÀ´¡£Òò´Ë´ð°¸ÊÇ¸´ÊÔ×ÊÁÏ¿Ï¶¨¿ÉÒÔÓÃ¡£
ÎÄÕÂÁ´½Óhttps://www.douban.com/note/659198393/"
Ïë¶Á·ÇÄ¿Ç°¹¤×÷·½ÏòµÄÔÚÖ°ÑÐ¾¿Éú£¬Çó½¨Òé		
cc	['2020-02-14 23:05:13']	±¾ÈË¿¼ÊÔÀàÐ¡°×£¬±¾¿Æ211£¬Ñ§µÄÊÇ¶¯»­£¬±ÏÒµÁ½Äê£¬×ö¹ýÆ½Ãæ¡¢ÊÓÆµÔËÓªµÈ£¬Ä¿Ç°×öµÄÊÇÉè¼Æ¡£ÏÖÔÚÏëÒª×ªÐÐ×öÊÐ³¡Àà£¬×ªÐÐÇ°ÏëÒª¶Á¸öÔÚÖ°ÑÐ¾¿Éú£¬¸÷Î»¶¹ÓÍÓÐÊ²Ã´½¨ÒéÂð£¡¾Ï¹ªÇó
º¼ÖÝÕâ±ßÓÐÊ²Ã´Ñ§Ð£¿ÉÒÔ±¨¿¼ÔÚÖ°ÑÐ¾¿ÉúµÄÄØ£¿		
ãÆ»³ÐÇ	['2019-07-19 15:53:43']	×¼±¸¿¼¸öÔÚÖ°ÑÐ¾¿Éú£¬²»Çå³þÁ÷³Ì£¬ÓÐÃ»ÓÐÄÜ¸ø´ðÒÉ½â»óµÄ¡£
Ë÷Â¡µÄÍ·¸üÂÌÁË	['2019-10-25 17:17:26']	ÎÒÒ²ÔÚº¼ÖÝ£¬²»ÖªµÀ¸Ã¿¼Ê²Ã´Ñ§Ð£
¸¡ÉúÈôÃÎ	['2020-01-20 08:35:29']	Í¬Çó
Tea	['2020-02-04 15:47:33']	ÏÖÔÚÔÚÖ°ºÍÈ«ÈÕÖÆÒ»Ñù¶¼ÊÇÒª²Î¼ÓÈ«¹úÍ³Ò»Áª¿¼µÄ£¬ÐèÒªÍøÉÏ±¨Ãû¡£Ö÷Òª»¹ÊÇÒªÄã±¾ÈËÃ÷È·¿¼ÄÄËùÑ§Ð££¬ÄÄ¸ö×¨Òµ£¬Ã¿¸öÑ§Ð£¶¼ÓÐ×Ô¼ºµÄÕÐÉúÈº£¬½¨ÒéÃ÷È·Ä¿±êÔÙÈ¥Ñ°ÕÒ¡£µ±È»£¬³ýÁË¹úÄÚÑ§Ð££¬»¹ÒªºÜ¶àÖÐÍâºÏ×÷°ìÑ§ÏîÄ¿Ò²ÊÇ¿ÉÒÔ¿¼ÂÇµÄ£¬¸ù¾Ý×ÔÉíÇé¿öÀ´Ñ¡Ôñ°É¡£
¡¾ÑÐ¾¿Éú¼æÖ°¡¿Ð¡Î÷¿¼ÑÐappÎÊÌâ¹ã³¡´ðÒÉÀÏÊ¦		
Ð¡Íã¶¹Yeah	['2019-10-21 14:10:44']	"1¡¢¿¼ÑÐÍ¨¹ýµÄÔÚÐ£ÑÐ¾¿Éú»òÕßÔÚÖ°ÑÐ¾¿Éú
2¡¢ÏßÉÏ½â´ðÎÊÌâ£¬Ê±¼äµØµã×ÔÓÉ
3¡¢¾ß±¸½â´ðÎÊÌâµÄÄÜÁ¦ºÍÖªÊ¶´¢±¸
4¡¢Ì¬¶ÈÓÑºÃ£¬ÓÐÄÍÐÄ
¸ÐÐËÈ¤µÄÅóÓÑ¶¹ÎÒ£¬»¶Ó­ÄúµÄ¼ÓÈë£¡"
Ð¡Íã¶¹Yeah	"['Â¥Ö÷', '2019-10-21 14:10:50']"	¶¹
Ð¡Íã¶¹Yeah	"['Â¥Ö÷', '2019-10-24 09:26:29']"	¶¹
Ð¡Íã¶¹Yeah	"['Â¥Ö÷', '2019-11-06 13:52:41']"	¶¹
ÔõÃ´±¨ÃûµÄ		
Æ½Ãñ¿ßµÄÀÏ°¢ÒÌ	['2019-11-04 17:36:13']	ÎÒÊÇ¿µ¸´ÖÎÁÆÊ¦×¨ÒµµÄ£¬µÚÒ»Ñ§ÀúÊÇÈ«ÈÕÖÆ´ó×¨£¬×î¸ßÑ§ÀúÊÇ³ÉÈË±¾¿Æ£¬±¾¿Æ16Äê±ÏÒµµÄ£¬Ïë¶Á¿µ¸´×¨ÒµµÄÔÚÖ°ÑÐ¾¿Éú£¬ÇóÎÊ´óÉñÃÇ£¬ÉÏº£ÓÐÄÄÐ©Ñ§Ð£¿ÉÒÔ±¨Ãû£¬ÔõÃ´±¨Ãû£¿¾ßÌå²Ù×÷ÎÒÊÇÁ½ÑÛÒ»Ä¨ºÚ¡£Çó´óÉñ½â´ð£¡£¡
ÏëÎÊÒ»ÏÂÔÚÖ°ÑÐ¾¿ÉúÓÐÊ²Ã´ÅàÑµ»ú¹¹ºÃ£¿£¡ÔÚ¹ãÖÝµÄ		
?	['2019-08-20 17:48:24']	
"Hey,DÉú"	['2019-10-25 02:51:01']	Í¬ÎÊ
Soson	['2019-11-02 10:06:32']	ÎÒ¾õµÃÅàÑµ»ú¹¹¶¼²»Ì«¿¿Æ×
Ð´ÂÛÎÄ±Ø±¸£¬ÎÄÏ×·­ÒëÉñÆ÷£¡		
´ºÈÕ	['2019-10-29 14:34:36']	"ÔÚÖ°ÑÐ¾¿ÉúÐèÒªÐ´ÂÛÎÄ£¬ÓÖ¾õµÃÍâÎÄÎÄÏ×¿´×ÅÂé·³µÄ£¬²»ÈçÖ±½ÓÓÃ·­Òë¹·£¬¿ÉÒÔÊ¡ÏÂÒ»´ó±Ê´ú·­´úÐ´µÄÇ®¡£
ÒªÇó¸ßµÄ£¬×îºóÕÒÈË°ïÃ¦ÈóÉ«¾Í¿ÉÒÔ
ÎÄÏ×Õâ²¿·Ö£¬×Ô¼º¾Í¿ÉÒÔ¸ã¶¨ÁË£¬²»ÒªÂé·³±ðÈË¡£
Ê¹ÓÃÒ²ºÜ·½±ã£¬Ö±½ÓÉÏ´«ÎÄµµ£¬Ñ¡ÔñºÃÓïÑÔ£¬µÈ¸öÒ»Á½·ÖÖÓ¾Í¿ÉÒÔ¿´ÁË¡£"
±±¾©ÊÇ·ñÓÐÑ§Ð£ÓÐ½¨ÖþÑ§µÄÔÚÖ°ÑÐ¾¿Éú?		
solorope	['2011-11-04 22:01:09']	Òò×ª×¨Òµ£¬Ïë¶Á½¨ÖþÑ§µÄÑÐ¾¿Éú£¬¼ÌÐøÉîÔìÒ»ÏÂ£¬Ò»Ö±Ã»ÓÐÕÒµ½¸Ã×¨ÒµµÄÔÚÖ°Ë¶Ê¿£¬²»ÖªÊÇ·ñÓÐÈËÓÐÐÅÏ¢¿ÉÒÔÍÆ¼ö£¿
ÖÐ¹úÔÚÖ°ÑÐ¾¿Éú	"['×é³¤', '2011-11-08 17:32:09']"	Ä¿Ç°ºÃÏñ»¹ÕæÊÇÃ»ÓÐÕâ¸ö×¨ÒµµÄÔÚÖ°ÑÐ¾¿Éú¡£¡£
»¨ÂäÄãÖª·ñ	['2011-11-15 16:37:44']	ÔÚÖ°ÑÐ¾¿Éúwww.onjobedu.com
ÖÐ¹úÕþ·¨ÔÚÖ°ÑÐ	['2012-01-04 16:46:12']	ÖÐ¹úÕþ·¨´óÑ§·¨Ñ§ÔÚÖ°ÑÐ¾¿Éúhttp://www.fadaren.com
»¨ÂäÄãÖª·ñ	['2012-01-06 15:46:03']	Äã¿ÉÒÔÈ¥ÔÚÖ°ÑÐ¾¿Éú½ÌÓýÍøÈ¥×ÉÑ¯Ò»ÏÂ¡£
´óÃ÷¶ù	['2012-03-01 11:00:37']	"ÔÚÖ°ÑÐ¾¿Éú½ÌÓýÍø£¨http://www.eduzzy.com£©ÊÇÒ»¼Ò×¨Òµ´ÓÊÂÔÚ

Ö°ÑÐ¾¿Éú½ÌÓýµÄÃÅ»§ÍøÕ¾£¬Ê¼ÖÕÒÔ¡°·¢²¼Ìá¹©×îÈ¨ÍþµÄÔÚÖ°ÑÐ¾¿

ÉúÕÐÉúÐÅÏ¢ÎªÒÑÈÎ£¬ÒÔÕÐÉúÐÅÏ¢µÄÕæÊµ¡¢¸ºÔð¡¢¿É¿¿¡¢È«ÃæÎªÔ­

Ôò¡±,¼á³ÖÒÔ¡°¿ÆÑ§µÄ¹ÜÀíºÍ½ÌÑ§Ä£Ê½¡±Îª¹ã´óÔÚÖ°ÑÐ¾¿ÉúÑ§Ô±Ìá

¹©·þÎñ£¬°ïÖú±±¾©¸÷´óÔºÐ£Ìá¹©×îÐÂ×îÈ«ÃæµÄÔÚÖ°ÑÐ¾¿ÉúÕÐÉú·¢

²¼¡¢ÔÚÏß×ÉÑ¯¡¢ÍøÉÏ±¨ÃûµÈÒ»Õ¾Ê½·þÎñ¡£"
solorope	"['Â¥Ö÷', '2012-04-29 21:05:41']"	ºÃµÄ£¬ºÜ¸ÐÐ»£¬ÎÒÈ¥²é²é¿´£¡
ÔÚÖ°ÑÐ¾¿Éú	['2012-05-07 16:42:52']	"Ìì½ò´óÑ§ÔÚÖ°ÑÐ¾¿Éú http://www.zzyjszs.com/Class/School/tju/

¾­¼ÃÑ§ÔÚÖ°ÑÐ¾¿Éú http://www.zzyjszs.com/Special/JingJiXue/

½ðÈÚÑ§ÔÚÖ°ÑÐ¾¿Éú http://www.zzyjszs.com/Class/Professional/JinRongXue/

¹ú¼ÊÃ³ÔÚÖ°ÑÐ¾¿Éú http://www.zzyjszs.com/Class/Professional/GuoJiMaoYi/

ÊÐ³¡ÓªÏúÔÚÖ°ÑÐ¾¿Éú http://www.zzyjszs.com/Class/Professional/ShiChangYingXiao/"
solorope	"['Â¥Ö÷', '2012-06-01 14:07:33']"	¿´×Å´ó¶¼ÊÇ¾­¼ÃÀàµÄ£¬²»¹ý»¹ÊÇ¸ÐÐ»Â¥ÉÏ
ÍñÔ¼	['2012-06-13 14:23:06']	"ËÄ´¨´óÑ§±±¾©°àÏîÄ¿¹ÜÀíË¶Ê¿ÕÐÉú£¬×ÔÖ÷ÕÐÉú¡¢×ÔÖ÷»®Ïß¡¢Ìá¹©¿¼Ç°¸¨µ¼£¬¸ßÂ¼È¡ÂÊ¡£
×ÊÁÏË÷È¡£ºhttp://www.jrjedu.com/xtu/xiangmu.html?source=ymjxmlt
ÔÚÏß×ÉÑ¯£º1277062445"
Danfy	['2015-01-17 12:21:49']	²»ÖªÂ¥Ö÷×îºóÕÒµ½ÁËÃ»£¿ÎÒÒ²ÓÐÕâ¸öÏë·¨
solorope	"['Â¥Ö÷', '2015-01-27 13:48:46']"	Ã»ÓÐÕÒµ½ºÏÊÊµÄ£¬×ÔÑ§ÖÐ
heart	['2019-10-16 22:58:29']	ÎÒ½ñÄê²é ±±´ó Çå»ª ±±½¨¹¤ ²¿Ôº Ã²ËÆ¶¼²»ÕÐ½¨ÖþÔÚÖ°µÄ¡­¡­
ºþ±±´óÑ§¡¢ÎäººÀí¹¤¡¢ÉÏº£´óÑ§		
Rosamund-Qu	['2019-10-13 21:39:16']	ºþ±±´óÑ§¡¢ÎäººÀí¹¤¡¢ÉÏº£´óÑ§ÒÔÉÏÈýËùÑ§Ð£Ò»ÊÖË¶Ê¿Ñ§Àú»¶Ó­ºÏ×÷£¬ÐèÒªµÄË½ÁÄ£¡ÉÏº£½­ËÕ¾ù¿É£¬»¶Ó­??
±±¾©´óÑ§»ã·áÉÌÑ§Ôº		
Ian	['2017-01-09 18:49:36']	ÓÐÈËÏë2-3Äê±¨¶ÁÕâ¸öÑ§Ð£µÄÃ´£¿Çó×é¶Ó¹þ¹þ
½ø»÷De½´ÓÍ¾ú	['2019-04-13 09:21:40']	ÎÒ£¬È»¶øÎÒ²Å¿´µ½¹þ¹þ
¹«×Ó·öËÕ	['2019-10-11 22:22:14']	ÎÒÏÖÔÚ¿´µ½£¬»¹ÔÚ¿¼Âð£¿
±¸ÑÐ½»Á÷		
Ò»¶äÐ¡°×²Ë	['2019-09-24 13:08:15']	ÎÒÊÇÒ»Ãû»¢¾ÀµÄÂÉÊ¦£¬×¼±¸¿¼ÔÚÖ°·¨ÂÉË¶Ê¿£¬Êé¼®ÒÑÂò£¬ÓÐÃ»ÓÐÅóÓÑ¿¼Õâ¸ö£¬ÏëÎÊÒ»ÏÂ¶¹ÓÑÃÇÏßÉÏ¶¼ÊÇÈ¥ÄÄÐ©ÍøÕ¾ÊÕ¼¯×ÊÁÏ£¬ÀýÈçÂÛÌ³Ö®ÀàµÄ£¬Ö÷ÒªÕþÖÎÓëÓ¢Óï£¬Çó½Ì£¡£¡£¡
Ð´ÂÛÎÄ±Ø±¸¹¤¾ß£¬ÔÚÖ°¶ÁÑÐÈËµÄ¸£Àû		
Ê®°Ë	['2019-08-07 14:08:04']	"¶ÁÑÐ²»Ò×£¬ÔÚÖ°¶ÁÑÐ¾Í¸ü¼Ó¿¼ÑéÈËÁË£¬ÓÈÆäÊÇÐ´ÂÛÎÄ¡£
ÓÐµÄÒÑ±ÏÒµ¶àÄê£¬ÄÇµãÓ¢ÎÄÖªÊ¶¶¼»¹µÃ²î²»¶àÁË£¬»¹ÔõÃ´ÔÄ¶ÁÍâÎÄÎÄÏ×£¿ÔõÃ´·­ÒëÂÛÎÄ£¿
ÄÇ¾ÍÖ»ÄÜÕÒ·­Òë¹¤¾ßßÂ
×î½ü·¢ÏÖµÄÒ»¿î£¬×¨×öÎÄµµ·­ÒëµÄ£¬ÓÃÁËÖ®ºó¸Ð¾õ²»´í£¬·ÖÏí¸ø´ó¼Ò
Ãû×Ö½Ð·­Òë¹·£¬Ëæ±ãÕÒÁË·ÝÎÄµµÀ´ÊÔÊÔÐ§¹û£¬Ê×ÏÈÊÇ·­ÒëËÙ¶ÈºÜ¿ì£¬Õâ·ÝÎÄµµ²Å10Ò³£¬ËùÒÔË²¼ä¾Í·­ÒëºÃÁË
ÔÙ¿´ÅÅ°æ£¬×óÓÒÁ½±ß¶Ô±È£¬¿ÉÒÔ¸ñÊ½ÉÏËµ±£ÁôµÃºÜÍêÕûÁË
Ëµµ½·­ÒëÐ§¹û£¬µÄÈ·»á³öÏÖÒ»Ð©²»×¼È·µÄµØ·½£¬Èç¹ûÊÇÏë·­ÒëÂÛÎÄ³ÉÎÄ£¬¿ÉÄÜ»¹ÊÇÐèÒª×Ô¼ºÔÙÍ¨¶ÁÒ»±é¿´¿´ÄÄÀïÐèÒªÐÞÕýÒ»ÏÂµÄ£¬µ«ÊÇ¿´¿´ÎÄÏ×Âï£¬»¹ÊÇ´Â´ÂÓÐÓàµÄ
ÏëÊÔÊÔµÄÅóÓÑ£¬Èë¿ÚÔÚÕâ¶ù https://www.fanyigou.com/tslg/share/P8A0Z95U.htm"
ÏëÎÊÒ»ÏÂÓ¢Óï2´Ê»ãÓÐµ¥´ÊÃ÷Ï¸Âð		
ÓÄ±Õ¹«Ö÷	['2019-07-23 20:06:39']	¾ÍÊÇÃ÷È·µÄµ¥´ÊÃ÷Ï¸
ÇóÃñÊÂËßËÏ·¨ÂÉË¶Ê¿±ÏÒµÂÛÎÄÖ¸µ¼£¿		
ÈýÈý	['2019-06-10 19:32:04']	Çó¸ö985ÃñËß·½Ïò´óÀÐÖ¸µ¼£¬ÓÐ³¥µÄ
Ò»Æð±¸Õ½Ñ½£¡£¡		
jiajia	['2019-05-28 11:16:57']	"Ç°¼¸ÌìºÍÐí¾Ã²»¼ûµÄ´óÑ§Í¬Ñ§¾Û»á£¬ÒÔÇ°²»ÆðÑÛµÄÐ¡ÕÅºöÈ»±äµÃ×±ÈÝ¾«ÖÂ£¬´ò°çÊ±ÉÐ£¬ÄÃ×ÅÃûÅÆ°ü°ü£¬ÒÂ·þÐ¬×Ó¶¼ÊÇÇáÉÝÆ·£¬¸ú´ó¼ÒÌ¸Ð¦·çÉú£¬ÔÚÒ»ÈºÈËÖÐÄÇÃ´Ò«ÑÛ¡£ÏëÏëÒÔÇ°´óÑ§Ê±ºòµÄËý£¬¼ÒÀïÌõ¼þÒ»°ãËùÒÔ²»Ì«»á´ò°ç£¬Ñ§Ï°³É¼¨Ò²¾Í¸Õ¸Õ¼°¸ñ¹ýÏß£¬Ò²²»ÉÆÓÚ½»¼Ê£¬Ò»Ö±¶¼ÊÇÄ¬Ä¬ÎÞÎÅµÄ½ÇÉ«£¬±ÏÒµºó½øÁËÒ»¼ÒºÜÐ¡µÄ¹«Ë¾¡£¶øÎÒ´óÑ§µÄÊ±ºòÃ¿Äê¶¼ÄÃ½±Ñ§½ð£¬»¹×ö¹ý°à¼¶µÄ×éÖ¯Î¯Ô±£¬±ÏÒµºó¾Í½øÁËÁ¬ËýÒ²ÏÛÄ½µÄ¹«Ë¾¡£¿ÉÈç½ñ¸úËýÕ¾ÔÚÒ»Æð£¬ÎÒ²»×Ô¾õµÄÍù±ßÉÏÅ²Å²¡£
ÎÒÐÄÏëËý±ÏÒµºó½øµÄ¹«Ë¾²»ÈçÎÒ£¬¼¸Äê²»¼ûËýÔõÃ´ÓÐÕâÃ´´óµÄ¸Ä±ä£¿´ø×Å°ËØÔµÄÐÄË¼£¬ÄÇ´Î¾Û»áÖ®ºóÎÒ¾ÍÓÖÔ¼ÁËËý³Ô·¹£¬ÎÊÆðÁËËýÕâ¼¸ÄêµÄ¾­Àú¡£
ËýËµ¹¤×÷Á½Äêºó£¬¸Ðµ½×Ô¼ºµÄ·¢Õ¹Óöµ½ÁËÆ¿¾±£¬¾Í¿ªÊ¼×¼±¸¶ÁÔÚÖ°ÑÐ¾¿Éú¡£Ò»±ßÉÏ°àÒ»±ß×¼±¸¿¼ÊÔËäÈ»ºÜÐÁ¿à£¬µ«ÊÇÎªÁËÒÔºóµÄ·¢Õ¹£¬ËýÒ§ÑÀ¼á³Ö²¢ÇÒ±¨ÁËÅàÑµ°à£¬×îºóµÍ·Ö¹ýÏß±»Â¼È¡¡£ÔÚ¶ÁÑÐ¾¿ÉúÆÚ¼ä£¬Ëý¸ú°à¼¶ÀïÃæµÄÍ¬Ñ§Ïà´¦µÃºÜºÃ£¬Ò²»á×éÖ¯¿ÎÍâ»î¶¯£¬Ôö½øÁËÓëÍ¬Ñ§Ö®¼äµÄ¹ØÏµ£¬ÐÔ¸ñÒ²±äµÃ¿ªÀÊÁË¡£Á½ÄêÖ®ºóËýÄÃµ½Ë¶Ê¿Ñ§Î»£¬ÔÚÍ¬Ñ§µÄ¾Ù¼öÏÂÈëÖ°Ò»¼ÒÎå°ÙÇ¿ÏúÊÛ¹«Ë¾£¬µ£ÈÎÊÐ³¡²¿¾­Àí£¬¸ºÔð¹«Ë¾¹ã¸æÍ¶·Å£¬Æ·ÅÆ¹ÜÀí£¬²úÆ·´ÙÏúÍÆ¹ãµÈ¹¤×÷£¬Ä¿Ç°µÄÆ½¾ùÔÂÐ½ÒÑ¹ýÎåÍòÁË¡£
ÏëÏëÎÒ×Ô¼º£¬¹¤×÷Á½ÈýÄêºóÒ²Ïë¹ý»»¹¤×÷£¬µ«ÊÇ×Ô¼ºÖ»ÊÇ±¾¿ÆÑ§Àú£¬ºÜ¶àºÃµÄ¹«Ë¾ÔÚÕÐÆ¸ÒªÇóÊ±¾ÍÖ±½ÓÒªÇóË¶Ê¿£¬Í¬ÀàÐÍ¹«Ë¾¸øµÄÐ½Ë®Ò²²î²»¶à£¬¾ÍÕâÑùÒ»Ö±ÍÏ×Å£¬½ø¹«Ë¾µÄÊ±ºòËÄÇ§£¬ÏÖÔÚÒ²¾Í°ËÇ§³öÍ·¡£
×÷ÎªÅ®º¢×Ó£¬ÎÒÒ²Ï²»¶ÃûÅÆ°ü°ü£¬Ò²Ï²»¶Æ¯ÁÁµÄÒÂ·þÐ¬×Ó¡£µ«ÊÇÏëÏëÎÒÄ¿Ç°µÄÐ½×ÊË®Æ½£¬ºÜ¶à¶«Î÷ÎÒ¶¼Ö»ÄÜÍû¶øÈ´²½¡£
ÎÒÒ²Ïë½ø¸üºÃµÄ¹«Ë¾£¬Ïë×¬¸ü¶àµÄÇ®£¬µ«ÊÇÏëÏëºÃ¹«Ë¾µÄÒªÇóÎÒÄÜÂú×ãÂï£¿
¾ÍÏñËýËµµÄºÃµÄÑ§ÀúÊÇ½øºÃ¹«Ë¾µÄÇÃÃÅ×©¡£Õâ¸öÇÃÃÅ×©ÓÐ¶àÖØÒªÄØ£¿Ã»ÓÐÕâ¸öÇÃÃÅ×©ÒâÎ¶×ÅÎÒÁ¬ÃÅ¶¼½ø²»È¥¡£
»ùÓÚÉÏÃæµÄË¼¿¼£¬ÎÒÒ²¿ªÊ¼×¼±¸¶Á¸öÔÚÖ°ÑÐ¾¿Éú¡£
Èç¹ûÄãÒ²ÓÐ¶ÁÑÐµÄÏë·¨£¬»¶Ó­Ð¡»ï°éÃÇÒ»Æð½»Á÷Ñ§Ï°¡£   
Ç°¼¸ÌìºÍÐí¾Ã²»¼ûµÄ´óÑ§Í¬Ñ§¾Û»á£¬ÒÔÇ°²»ÆðÑÛµÄÐ¡ÕÅºöÈ»±äµÃ×±ÈÝ¾«ÖÂ£¬´ò°çÊ±ÉÐ£¬ÄÃ×ÅÃûÅÆ°ü°ü£¬ÒÂ·þÐ¬×Ó¶¼ÊÇÇáÉÝÆ·£¬¸ú´ó¼ÒÌ¸Ð¦·çÉú£¬ÔÚÒ»ÈºÈËÖÐÄÇÃ´Ò«ÑÛ¡£ÏëÏëÒÔÇ°´óÑ§Ê±ºòµÄËý£¬¼ÒÀïÌõ¼þÒ»°ãËùÒÔ²»Ì«»á´ò°ç£¬Ñ§Ï°³É¼¨Ò²¾Í¸Õ¸Õ¼°¸ñ¹ýÏß£¬Ò²²»ÉÆÓÚ½»¼Ê£¬Ò»Ö±¶¼ÊÇÄ¬Ä¬ÎÞÎÅµÄ½ÇÉ«£¬±ÏÒµºó½øÁËÒ»¼ÒºÜÐ¡µÄ¹«Ë¾¡£¶øÎÒ´óÑ§µÄÊ±ºòÃ¿Äê¶¼ÄÃ½±Ñ§½ð£¬»¹×ö¹ý°à¼¶µÄ×éÖ¯Î¯Ô±£¬±ÏÒµºó¾Í½øÁËÁ¬ËýÒ²ÏÛÄ½µÄ¹«Ë¾¡£¿ÉÈç½ñ¸úËýÕ¾ÔÚÒ»Æð£¬ÎÒ²»×Ô¾õµÄÍù±ßÉÏÅ²Å²¡£
ÎÒÐÄÏëËý±ÏÒµºó½øµÄ¹«Ë¾²»ÈçÎÒ£¬¼¸Äê²»¼ûËýÔõÃ´ÓÐÕâÃ´´óµÄ¸Ä±ä£¿´ø×Å°ËØÔµÄÐÄË¼£¬ÄÇ´Î¾Û»áÖ®ºóÎÒ¾ÍÓÖÔ¼ÁËËý³Ô·¹£¬ÎÊÆðÁËËýÕâ¼¸ÄêµÄ¾­Àú¡£
ËýËµ¹¤×÷Á½Äêºó£¬¸Ðµ½×Ô¼ºµÄ·¢Õ¹Óöµ½ÁËÆ¿¾±£¬¾Í¿ªÊ¼×¼±¸¶ÁÔÚÖ°ÑÐ¾¿Éú¡£Ò»±ßÉÏ°àÒ»±ß×¼±¸¿¼ÊÔËäÈ»ºÜÐÁ¿à£¬µ«ÊÇÎªÁËÒÔºóµÄ·¢Õ¹£¬ËýÒ§ÑÀ¼á³Ö²¢ÇÒ±¨ÁËÅàÑµ°à£¬×îºóµÍ·Ö¹ýÏß±»Â¼È¡¡£ÔÚ¶ÁÑÐ¾¿ÉúÆÚ¼ä£¬Ëý¸ú°à¼¶ÀïÃæµÄÍ¬Ñ§Ïà´¦µÃºÜºÃ£¬Ò²»á×éÖ¯¿ÎÍâ»î¶¯£¬Ôö½øÁËÓëÍ¬Ñ§Ö®¼äµÄ¹ØÏµ£¬ÐÔ¸ñÒ²±äµÃ¿ªÀÊÁË¡£Á½ÄêÖ®ºóËýÄÃµ½Ë¶Ê¿Ñ§Î»£¬ÔÚÍ¬Ñ§µÄ¾Ù¼öÏÂÈëÖ°Ò»¼ÒÎå°ÙÇ¿ÏúÊÛ¹«Ë¾£¬µ£ÈÎÊÐ³¡²¿¾­Àí£¬¸ºÔð¹«Ë¾¹ã¸æÍ¶·Å£¬Æ·ÅÆ¹ÜÀí£¬²úÆ·´ÙÏúÍÆ¹ãµÈ¹¤×÷£¬Ä¿Ç°µÄÆ½¾ùÔÂÐ½ÒÑ¹ýÎåÍòÁË¡£"
ÈË´ó½ðÈÚÑ§ÔÚÖ°ÑÐ¾¿Éú¿¼ÊÔÄÑ¶È		
º«µÄµÄ	['2019-05-22 16:33:54']	"½üÐ©Äê£¬Ëæ×ÅÎÒ¹ú½ÌÓýË®Æ½¿ìËÙ·¢Õ¹£¬ºÜ¶àÔÚÖ°ÈËÊ¿Ï£ÍûÄÜ¹»¹¥¶ÁÔÚÖ°ÑÐ¾¿ÉúÀ´Ìá¸ß¸öÈËÑ§Ê¶¡£¶øÇÒÄ¿Ç°ÈË´ó¿ªÉèÁËºÜ¶à¿Î³Ì£¬¶àÊÇÄ¿Ç°Ö°³¡ÈËÔ±±È½ÏÇàíùµÄ×¨Òµ·½Ïò£¬±ÈÈçËµ½ðÈÚÑ§×¨Òµ¡£µ«ËµµÃµ½±¨ÃûÑ§Ï°£¬¿¼ÊÔÊÇ±ØÐëµÄ£¬ÄÇÈË´ó½ðÈÚÑ§ÔÚÖ°ÑÐ¾¿Éú¿¼ÊÔÄÑ¶È´óÂð?
Ä¿Ç°ÈË´ó½ðÈÚÑ§ÔÚÖ°ÑÐ¾¿ÉúµÄÑ§Ï°£¬ÏÖÔÚºÜÈÈÃÅµÄÉîÔì·½Ê½£¬ÊÇÊôÓÚÏÈ±¨ÃûÑ§Ï°¿Î³Ì£¬È»ºóÔÙ²Î¼Ó¿¼ÊÔµÄ£¬²¢ÇÒÉêË¶¿¼ÊÔÒ²Ö»ÓÐÁ½ÃÅ¿¼ÊÔ¿ÆÄ¿£¬ËãÊÇ¿í½ø¿í³ö¿¼ÑÐ£¬ÊôÓÚÍ¬µÈÑ§Á¦ÉêË¶·½Ê½¡£
·ûºÏÌõ¼þµÄÈËÔ±¾Í¿ÉÒÔ±¨Ãû£¬¶øÇÒÍ¬µÈÑ§Á¦ÉêË¶¿¼ÊÔÑ§·Ö±£ÁôÆÚ¼ä¿É¶à´Î²Î¼ÓÉêË¶¿¼ÊÔ£¬Ò»°ãÊÇ4Äê¡£¶øÇÒ¿¼ÊÔÊÇÊµÐÐºÏ¸ñÍ¨¹ýÖÆ£¬Ñ§Ô±¿¼µ½ÁùÊ®·Ö¾ÍËã¹ý¡£Òò´Ë£¬½ðÈÚÑ§×¨ÒµµÄ¿¼ÊÔÄÑ¶ÈÕûÌåÉÏËµ²¢²»´ó¡£
ËäÈ»ÊÇÍ¬µÈÑ§Á¦ÉêË¶ÊÇÃâÊÔÈëÑ§µÄ£¬µ«ÊÇË¿ºÁ²»Ó°Ïì¸Ã·½Ê½×îºó»ñµÃË¶Ê¿Ñ§Î»Ö¤ÊéµÄº¬½ðÁ¿£¬ÒòÎªÉêË¶¿¼ÊÔÊÇÊôÓÚ¹ú¼ÒÍ³¿¼£¬Í¨¹ý¿¼ÊÔÍê³ÉÂÛÎÄ´ð±ç»ñµÃµÄÑ§Î»Ö¤ÊéÓëÈ«ÈÕÖÆº¬½ðÁ¿Ò»Ñù¡£"
Ð´ÂÛÎÄ±Ø±¸¹¤¾ß£¬ÔÚÖ°¶ÁÑÐÈËµÄ¸£Àû		
Ê®°Ë	['2019-08-07 14:08:04']	"¶ÁÑÐ²»Ò×£¬ÔÚÖ°¶ÁÑÐ¾Í¸ü¼Ó¿¼ÑéÈËÁË£¬ÓÈÆäÊÇÐ´ÂÛÎÄ¡£
ÓÐµÄÒÑ±ÏÒµ¶àÄê£¬ÄÇµãÓ¢ÎÄÖªÊ¶¶¼»¹µÃ²î²»¶àÁË£¬»¹ÔõÃ´ÔÄ¶ÁÍâÎÄÎÄÏ×£¿ÔõÃ´·­ÒëÂÛÎÄ£¿
ÄÇ¾ÍÖ»ÄÜÕÒ·­Òë¹¤¾ßßÂ
×î½ü·¢ÏÖµÄÒ»¿î£¬×¨×öÎÄµµ·­ÒëµÄ£¬ÓÃÁËÖ®ºó¸Ð¾õ²»´í£¬·ÖÏí¸ø´ó¼Ò
Ãû×Ö½Ð·­Òë¹·£¬Ëæ±ãÕÒÁË·ÝÎÄµµÀ´ÊÔÊÔÐ§¹û£¬Ê×ÏÈÊÇ·­ÒëËÙ¶ÈºÜ¿ì£¬Õâ·ÝÎÄµµ²Å10Ò³£¬ËùÒÔË²¼ä¾Í·­ÒëºÃÁË
ÔÙ¿´ÅÅ°æ£¬×óÓÒÁ½±ß¶Ô±È£¬¿ÉÒÔ¸ñÊ½ÉÏËµ±£ÁôµÃºÜÍêÕûÁË
Ëµµ½·­ÒëÐ§¹û£¬µÄÈ·»á³öÏÖÒ»Ð©²»×¼È·µÄµØ·½£¬Èç¹ûÊÇÏë·­ÒëÂÛÎÄ³ÉÎÄ£¬¿ÉÄÜ»¹ÊÇÐèÒª×Ô¼ºÔÙÍ¨¶ÁÒ»±é¿´¿´ÄÄÀïÐèÒªÐÞÕýÒ»ÏÂµÄ£¬µ«ÊÇ¿´¿´ÎÄÏ×Âï£¬»¹ÊÇ´Â´ÂÓÐÓàµÄ
ÏëÊÔÊÔµÄÅóÓÑ£¬Èë¿ÚÔÚÕâ¶ù https://www.fanyigou.com/tslg/share/P8A0Z95U.htm"
ÏëÎÊÒ»ÏÂÓ¢Óï2´Ê»ãÓÐµ¥´ÊÃ÷Ï¸Âð		
ÓÄ±Õ¹«Ö÷	['2019-07-23 20:06:39']	¾ÍÊÇÃ÷È·µÄµ¥´ÊÃ÷Ï¸
ÇóÃñÊÂËßËÏ·¨ÂÉË¶Ê¿±ÏÒµÂÛÎÄÖ¸µ¼£¿		
ÈýÈý	['2019-06-10 19:32:04']	Çó¸ö985ÃñËß·½Ïò´óÀÐÖ¸µ¼£¬ÓÐ³¥µÄ
Ò»Æð±¸Õ½Ñ½£¡£¡		
jiajia	['2019-05-28 11:16:57']	"Ç°¼¸ÌìºÍÐí¾Ã²»¼ûµÄ´óÑ§Í¬Ñ§¾Û»á£¬ÒÔÇ°²»ÆðÑÛµÄÐ¡ÕÅºöÈ»±äµÃ×±ÈÝ¾«ÖÂ£¬´ò°çÊ±ÉÐ£¬ÄÃ×ÅÃûÅÆ°ü°ü£¬ÒÂ·þÐ¬×Ó¶¼ÊÇÇáÉÝÆ·£¬¸ú´ó¼ÒÌ¸Ð¦·çÉú£¬ÔÚÒ»ÈºÈËÖÐÄÇÃ´Ò«ÑÛ¡£ÏëÏëÒÔÇ°´óÑ§Ê±ºòµÄËý£¬¼ÒÀïÌõ¼þÒ»°ãËùÒÔ²»Ì«»á´ò°ç£¬Ñ§Ï°³É¼¨Ò²¾Í¸Õ¸Õ¼°¸ñ¹ýÏß£¬Ò²²»ÉÆÓÚ½»¼Ê£¬Ò»Ö±¶¼ÊÇÄ¬Ä¬ÎÞÎÅµÄ½ÇÉ«£¬±ÏÒµºó½øÁËÒ»¼ÒºÜÐ¡µÄ¹«Ë¾¡£¶øÎÒ´óÑ§µÄÊ±ºòÃ¿Äê¶¼ÄÃ½±Ñ§½ð£¬»¹×ö¹ý°à¼¶µÄ×éÖ¯Î¯Ô±£¬±ÏÒµºó¾Í½øÁËÁ¬ËýÒ²ÏÛÄ½µÄ¹«Ë¾¡£¿ÉÈç½ñ¸úËýÕ¾ÔÚÒ»Æð£¬ÎÒ²»×Ô¾õµÄÍù±ßÉÏÅ²Å²¡£
ÎÒÐÄÏëËý±ÏÒµºó½øµÄ¹«Ë¾²»ÈçÎÒ£¬¼¸Äê²»¼ûËýÔõÃ´ÓÐÕâÃ´´óµÄ¸Ä±ä£¿´ø×Å°ËØÔµÄÐÄË¼£¬ÄÇ´Î¾Û»áÖ®ºóÎÒ¾ÍÓÖÔ¼ÁËËý³Ô·¹£¬ÎÊÆðÁËËýÕâ¼¸ÄêµÄ¾­Àú¡£
ËýËµ¹¤×÷Á½Äêºó£¬¸Ðµ½×Ô¼ºµÄ·¢Õ¹Óöµ½ÁËÆ¿¾±£¬¾Í¿ªÊ¼×¼±¸¶ÁÔÚÖ°ÑÐ¾¿Éú¡£Ò»±ßÉÏ°àÒ»±ß×¼±¸¿¼ÊÔËäÈ»ºÜÐÁ¿à£¬µ«ÊÇÎªÁËÒÔºóµÄ·¢Õ¹£¬ËýÒ§ÑÀ¼á³Ö²¢ÇÒ±¨ÁËÅàÑµ°à£¬×îºóµÍ·Ö¹ýÏß±»Â¼È¡¡£ÔÚ¶ÁÑÐ¾¿ÉúÆÚ¼ä£¬Ëý¸ú°à¼¶ÀïÃæµÄÍ¬Ñ§Ïà´¦µÃºÜºÃ£¬Ò²»á×éÖ¯¿ÎÍâ»î¶¯£¬Ôö½øÁËÓëÍ¬Ñ§Ö®¼äµÄ¹ØÏµ£¬ÐÔ¸ñÒ²±äµÃ¿ªÀÊÁË¡£Á½ÄêÖ®ºóËýÄÃµ½Ë¶Ê¿Ñ§Î»£¬ÔÚÍ¬Ñ§µÄ¾Ù¼öÏÂÈëÖ°Ò»¼ÒÎå°ÙÇ¿ÏúÊÛ¹«Ë¾£¬µ£ÈÎÊÐ³¡²¿¾­Àí£¬¸ºÔð¹«Ë¾¹ã¸æÍ¶·Å£¬Æ·ÅÆ¹ÜÀí£¬²úÆ·´ÙÏúÍÆ¹ãµÈ¹¤×÷£¬Ä¿Ç°µÄÆ½¾ùÔÂÐ½ÒÑ¹ýÎåÍòÁË¡£
ÏëÏëÎÒ×Ô¼º£¬¹¤×÷Á½ÈýÄêºóÒ²Ïë¹ý»»¹¤×÷£¬µ«ÊÇ×Ô¼ºÖ»ÊÇ±¾¿ÆÑ§Àú£¬ºÜ¶àºÃµÄ¹«Ë¾ÔÚÕÐÆ¸ÒªÇóÊ±¾ÍÖ±½ÓÒªÇóË¶Ê¿£¬Í¬ÀàÐÍ¹«Ë¾¸øµÄÐ½Ë®Ò²²î²»¶à£¬¾ÍÕâÑùÒ»Ö±ÍÏ×Å£¬½ø¹«Ë¾µÄÊ±ºòËÄÇ§£¬ÏÖÔÚÒ²¾Í°ËÇ§³öÍ·¡£
×÷ÎªÅ®º¢×Ó£¬ÎÒÒ²Ï²»¶ÃûÅÆ°ü°ü£¬Ò²Ï²»¶Æ¯ÁÁµÄÒÂ·þÐ¬×Ó¡£µ«ÊÇÏëÏëÎÒÄ¿Ç°µÄÐ½×ÊË®Æ½£¬ºÜ¶à¶«Î÷ÎÒ¶¼Ö»ÄÜÍû¶øÈ´²½¡£
ÎÒÒ²Ïë½ø¸üºÃµÄ¹«Ë¾£¬Ïë×¬¸ü¶àµÄÇ®£¬µ«ÊÇÏëÏëºÃ¹«Ë¾µÄÒªÇóÎÒÄÜÂú×ãÂï£¿
¾ÍÏñËýËµµÄºÃµÄÑ§ÀúÊÇ½øºÃ¹«Ë¾µÄÇÃÃÅ×©¡£Õâ¸öÇÃÃÅ×©ÓÐ¶àÖØÒªÄØ£¿Ã»ÓÐÕâ¸öÇÃÃÅ×©ÒâÎ¶×ÅÎÒÁ¬ÃÅ¶¼½ø²»È¥¡£
»ùÓÚÉÏÃæµÄË¼¿¼£¬ÎÒÒ²¿ªÊ¼×¼±¸¶Á¸öÔÚÖ°ÑÐ¾¿Éú¡£
Èç¹ûÄãÒ²ÓÐ¶ÁÑÐµÄÏë·¨£¬»¶Ó­Ð¡»ï°éÃÇÒ»Æð½»Á÷Ñ§Ï°¡£   
Ç°¼¸ÌìºÍÐí¾Ã²»¼ûµÄ´óÑ§Í¬Ñ§¾Û»á£¬ÒÔÇ°²»ÆðÑÛµÄÐ¡ÕÅºöÈ»±äµÃ×±ÈÝ¾«ÖÂ£¬´ò°çÊ±ÉÐ£¬ÄÃ×ÅÃûÅÆ°ü°ü£¬ÒÂ·þÐ¬×Ó¶¼ÊÇÇáÉÝÆ·£¬¸ú´ó¼ÒÌ¸Ð¦·çÉú£¬ÔÚÒ»ÈºÈËÖÐÄÇÃ´Ò«ÑÛ¡£ÏëÏëÒÔÇ°´óÑ§Ê±ºòµÄËý£¬¼ÒÀïÌõ¼þÒ»°ãËùÒÔ²»Ì«»á´ò°ç£¬Ñ§Ï°³É¼¨Ò²¾Í¸Õ¸Õ¼°¸ñ¹ýÏß£¬Ò²²»ÉÆÓÚ½»¼Ê£¬Ò»Ö±¶¼ÊÇÄ¬Ä¬ÎÞÎÅµÄ½ÇÉ«£¬±ÏÒµºó½øÁËÒ»¼ÒºÜÐ¡µÄ¹«Ë¾¡£¶øÎÒ´óÑ§µÄÊ±ºòÃ¿Äê¶¼ÄÃ½±Ñ§½ð£¬»¹×ö¹ý°à¼¶µÄ×éÖ¯Î¯Ô±£¬±ÏÒµºó¾Í½øÁËÁ¬ËýÒ²ÏÛÄ½µÄ¹«Ë¾¡£¿ÉÈç½ñ¸úËýÕ¾ÔÚÒ»Æð£¬ÎÒ²»×Ô¾õµÄÍù±ßÉÏÅ²Å²¡£
ÎÒÐÄÏëËý±ÏÒµºó½øµÄ¹«Ë¾²»ÈçÎÒ£¬¼¸Äê²»¼ûËýÔõÃ´ÓÐÕâÃ´´óµÄ¸Ä±ä£¿´ø×Å°ËØÔµÄÐÄË¼£¬ÄÇ´Î¾Û»áÖ®ºóÎÒ¾ÍÓÖÔ¼ÁËËý³Ô·¹£¬ÎÊÆðÁËËýÕâ¼¸ÄêµÄ¾­Àú¡£
ËýËµ¹¤×÷Á½Äêºó£¬¸Ðµ½×Ô¼ºµÄ·¢Õ¹Óöµ½ÁËÆ¿¾±£¬¾Í¿ªÊ¼×¼±¸¶ÁÔÚÖ°ÑÐ¾¿Éú¡£Ò»±ßÉÏ°àÒ»±ß×¼±¸¿¼ÊÔËäÈ»ºÜÐÁ¿à£¬µ«ÊÇÎªÁËÒÔºóµÄ·¢Õ¹£¬ËýÒ§ÑÀ¼á³Ö²¢ÇÒ±¨ÁËÅàÑµ°à£¬×îºóµÍ·Ö¹ýÏß±»Â¼È¡¡£ÔÚ¶ÁÑÐ¾¿ÉúÆÚ¼ä£¬Ëý¸ú°à¼¶ÀïÃæµÄÍ¬Ñ§Ïà´¦µÃºÜºÃ£¬Ò²»á×éÖ¯¿ÎÍâ»î¶¯£¬Ôö½øÁËÓëÍ¬Ñ§Ö®¼äµÄ¹ØÏµ£¬ÐÔ¸ñÒ²±äµÃ¿ªÀÊÁË¡£Á½ÄêÖ®ºóËýÄÃµ½Ë¶Ê¿Ñ§Î»£¬ÔÚÍ¬Ñ§µÄ¾Ù¼öÏÂÈëÖ°Ò»¼ÒÎå°ÙÇ¿ÏúÊÛ¹«Ë¾£¬µ£ÈÎÊÐ³¡²¿¾­Àí£¬¸ºÔð¹«Ë¾¹ã¸æÍ¶·Å£¬Æ·ÅÆ¹ÜÀí£¬²úÆ·´ÙÏúÍÆ¹ãµÈ¹¤×÷£¬Ä¿Ç°µÄÆ½¾ùÔÂÐ½ÒÑ¹ýÎåÍòÁË¡£"
ÈË´ó½ðÈÚÑ§ÔÚÖ°ÑÐ¾¿Éú¿¼ÊÔÄÑ¶È		
º«µÄµÄ	['2019-05-22 16:33:54']	"½üÐ©Äê£¬Ëæ×ÅÎÒ¹ú½ÌÓýË®Æ½¿ìËÙ·¢Õ¹£¬ºÜ¶àÔÚÖ°ÈËÊ¿Ï£ÍûÄÜ¹»¹¥¶ÁÔÚÖ°ÑÐ¾¿ÉúÀ´Ìá¸ß¸öÈËÑ§Ê¶¡£¶øÇÒÄ¿Ç°ÈË´ó¿ªÉèÁËºÜ¶à¿Î³Ì£¬¶àÊÇÄ¿Ç°Ö°³¡ÈËÔ±±È½ÏÇàíùµÄ×¨Òµ·½Ïò£¬±ÈÈçËµ½ðÈÚÑ§×¨Òµ¡£µ«ËµµÃµ½±¨ÃûÑ§Ï°£¬¿¼ÊÔÊÇ±ØÐëµÄ£¬ÄÇÈË´ó½ðÈÚÑ§ÔÚÖ°ÑÐ¾¿Éú¿¼ÊÔÄÑ¶È´óÂð?
Ä¿Ç°ÈË´ó½ðÈÚÑ§ÔÚÖ°ÑÐ¾¿ÉúµÄÑ§Ï°£¬ÏÖÔÚºÜÈÈÃÅµÄÉîÔì·½Ê½£¬ÊÇÊôÓÚÏÈ±¨ÃûÑ§Ï°¿Î³Ì£¬È»ºóÔÙ²Î¼Ó¿¼ÊÔµÄ£¬²¢ÇÒÉêË¶¿¼ÊÔÒ²Ö»ÓÐÁ½ÃÅ¿¼ÊÔ¿ÆÄ¿£¬ËãÊÇ¿í½ø¿í³ö¿¼ÑÐ£¬ÊôÓÚÍ¬µÈÑ§Á¦ÉêË¶·½Ê½¡£
·ûºÏÌõ¼þµÄÈËÔ±¾Í¿ÉÒÔ±¨Ãû£¬¶øÇÒÍ¬µÈÑ§Á¦ÉêË¶¿¼ÊÔÑ§·Ö±£ÁôÆÚ¼ä¿É¶à´Î²Î¼ÓÉêË¶¿¼ÊÔ£¬Ò»°ãÊÇ4Äê¡£¶øÇÒ¿¼ÊÔÊÇÊµÐÐºÏ¸ñÍ¨¹ýÖÆ£¬Ñ§Ô±¿¼µ½ÁùÊ®·Ö¾ÍËã¹ý¡£Òò´Ë£¬½ðÈÚÑ§×¨ÒµµÄ¿¼ÊÔÄÑ¶ÈÕûÌåÉÏËµ²¢²»´ó¡£
ËäÈ»ÊÇÍ¬µÈÑ§Á¦ÉêË¶ÊÇÃâÊÔÈëÑ§µÄ£¬µ«ÊÇË¿ºÁ²»Ó°Ïì¸Ã·½Ê½×îºó»ñµÃË¶Ê¿Ñ§Î»Ö¤ÊéµÄº¬½ðÁ¿£¬ÒòÎªÉêË¶¿¼ÊÔÊÇÊôÓÚ¹ú¼ÒÍ³¿¼£¬Í¨¹ý¿¼ÊÔÍê³ÉÂÛÎÄ´ð±ç»ñµÃµÄÑ§Î»Ö¤ÊéÓëÈ«ÈÕÖÆº¬½ðÁ¿Ò»Ñù¡£"
¹ÜÀí¿ÆÑ§Óë¹¤³ÌÔÚÖ°ÑÐ¾¿Éú±¨ÃûÊ±¼ä		
º«µÄµÄ	['2019-05-20 16:44:27']	" ÒÔÄ¿Ç°µÄÇé¿öÀ´¿´£¬Ëæ×ÅÔÚÖ°ÑÐ¾¿ÉúµÄ³öÏÖ£¬ºÜ¶àÔÚÖ°ÈËÊ¿²»Âú×ãµ±Ç°ÏÖ×´¶øÑ¡Ôñ±¨ÃûÔÚÖ°ÑÐ½øÐÞ¡£ËäËµÄ¿Ç°¿ÉÑ¡ÔñµÄ×¨ÒµÓÐºÜ¶à£¬µ«¹ÜÀí¿ÆÑ§Óë¹¤³Ì×¨Òµ¿É´ÓÒµµÄ·½ÃæÓÐºÜ¶à£¬¶ÔÓÚÖ°³¡ÈË¶øÑÔÊÇ±È½ÏºÃ¾ÍÒµµÄ¹¤×÷£¬Òò¶ø±¨ÃûµÄÈËÊýÔÚ²»¶ÏµÄÅÊÔö¡£µ½Ëµµ½±¨Ãû£¬ºÜ¶àµÄÔÚÖ°ÈËÊ¿ÒòÎª²»ÁË½â¶ø´í¹ýÁË×î¼ÑµÄ±¨ÃûÊ±¼ä¡£ÏÂÃæÎÒÃÇÒ»Æð¿´¿´ÈË´ó¹ÜÀí¿ÆÑ§Óë¹¤³ÌÔÚÖ°ÑÐ¾¿Éú±¨ÃûÊ±¼äÊÇÊ²Ã´Ê±ºòÄØ?
1¡¢ÈË´ó¹ÜÀí¿ÆÑ§Óë¹¤³Ì×¨Òµ¿Î³ÌÑÐÐÞ°àÈëÑ§±¨Ãû
±¨ÃûÊ±¼ä£ºÈË´ó¹ÜÀí¿ÆÑ§Óë¹¤³Ì×¨Òµ¿Î³ÌÑÐÐÞ°àÊÇ³£Äê½øÐÐÕÐÉúµÄ£¬Ö»²»¹ý¸÷ÕÐÉúÃû¶îÊÇÓÐÏÞµÄ£¬¿Î³Ì°àÕÐÂúÎªÖ¹£¬ËùÒÔÏë±¨ÃûÑ§Ï°µÄÑ§Ô±Òª¸ÏÔç£¬²»È»Ö»ÄÜµÈÏÂÒ»ÆÚ¿Î³Ì¿ª°àÑ§Ï°ÁË¡£Ä¿Ç°¹ÜÀí¿ÆÑ§Óë¹¤³Ì¿ª°àÊÇÔÚ9ÔÂ·Ý¡£
2¡¢±¨ÃûÉêË¶
ÈË´ó¹ÜÀí¿ÆÑ§Óë¹¤³Ì×¨ÒµÍ¬µÈÑ§Á¦ÉêË¶Í³¿¼±¨ÃûÊÇÑÐÐÞ°à½áÒµºó¡£²Î¼ÓÍ¬µÈÑ§Á¦ÉêË¶µÄÑ§Ô±£¬±ØÐëÓÐÑ§Ê¿Ñ§Î»²¢ÇÒ±ÏÒµÂúÈýÄê»òÕßÊÇÓµÓÐË¶Ê¿¡¢²©Ê¿Ñ§Î»µÄÈË£¬ÔÚÍê³ÉËùÓÐ×¨Òµ¿Î³Ì²¢ÐÞÂúÑ§·Öºó¿ÉÒÔÄÃµ½½áÒµÖ¤Êé²Å¿ÉÒÔ²Î¼ÓÉêË¶±¨Ãû¡£
ÉêË¶±¨ÃûÊ±¼ä£º±¨ÃûÊ±¼äÔÚÈýÔÂ·Ý£¬±¨Ãû³É¹¦Õß£¬»¹ÐèÒªËÄÔÂ·Ýµ½ÕÐÉúÔºÐ£½øÐÐÏÖ³¡È·ÈÏ£¬´òÓ¡×¼¿¼Ö¤¡£ÎåÔÂ·Ý²Î¼Ó¿¼ÊÔ¡£ÌáÐÑ£ºÑ§Ô±¿ÉÒÔÔÚÑ§Î»Íø½øÐÐ±¨Ãû¡£
ÈË´ó¹ÜÀí¿ÆÑ§Óë¹¤³ÌÉêË¶¿¼ÊÔÖ»ÓÐÍâÓï(Ö»¿ÉÒÔÑ¡ÔñÓ¢Óï)ºÍÑ§¿Æ×ÛºÏ£¬ÔÚÉêË¶¿¼ÊÔÍ¨¹ýÖ®ºó£¬Í¨¹ýÂÛÎÄ×«Ð´ºÍ´ð±çµÄÑ§Ô±¾Í¿ÉÒÔ»ñµÃÈË´ó°ä·¢µÄË¶Ê¿Ñ§Î»Ö¤Êé¡£"
ÔÚÖ°ÑÐ¾¿ÉúÕÐÉú		
¸Ð¾õÄÜ´òÒ»°Ù¸ö	['2019-05-17 18:02:46']	"Í¨Öª£º¼´ÈÕÆð ÁªºÏÖÐ¹úÕþ·¨¡¢¶ÔÍâ¾­¼ÃÃ³Ò×¡¢ÖÐ¹úÈË´ó¡¢Ê×¾­Ã³¡¢ÖÐÑë²Æ¾­ ÎåËùÃûÐ£.

Ã¿ÔÂÃû¶î1-2¸ö ÔÚÖ°ÑÐ¾¿Éú ÃâÊÔÈëÑ§ ÊÊµ±ÍÐ¹Ü ÓÅ»¯±ÏÒµ ÈëÑ§Á÷³Ì.     ÉýÖ°¼ÓÐ½µÄÊ×Ñ¡.    [±§È­]£«v13971289539"
ÔÚÖ°ÑÐ¾¿ÉúÕÐÉú		
¸Ð¾õÄÜ´òÒ»°Ù¸ö	['2019-05-17 18:01:48']	"Í¨Öª£º¼´ÈÕÆð ÁªºÏÖÐ¹úÕþ·¨¡¢¶ÔÍâ¾­¼ÃÃ³Ò×¡¢ÖÐ¹úÈË´ó¡¢Ê×¾­Ã³¡¢ÖÐÑë²Æ¾­ ÎåËùÃûÐ£.

Ã¿ÔÂÃû¶î1-2¸ö ÔÚÖ°ÑÐ¾¿Éú ÃâÊÔÈëÑ§ ÊÊµ±ÍÐ¹Ü ÓÅ»¯±ÏÒµ ÈëÑ§Á÷³Ì.     ÉýÖ°¼ÓÐ½µÄÊ×Ñ¡.    [±§È­]
+v13971289539"
ÈË´óÐÐÕþ¹ÜÀíÔÚÖ°ÑÐ¾¿ÉúÔõÃ´Ñù		
º«µÄµÄ	['2019-05-17 16:31:25']	"½ü¼¸ÄêÀ´£¬°éËæ×ÅÉç»áµÄ¸ßËÙ·¢Õ¹£¬ÐÐÕþ¹ÜÀí¾ÍÒµÁìÓòµÃµ½ÁËºÜ´óµÄÍØ¿í£¬ÒÑ²»ÊÇÒÔÇ°µÄ¾ÖÏÞÐÔ¾ÍÒµ¡£Òò¶øÓÐºÜ¶àµÄÖ°³¡ÈËÔ±·×·×ÀûÓÃ×¨ÒµÑ§Ï°½øÐÐ×ªÐÐ¡£¾ßÌåÈË´óÐÐÕþ¹ÜÀíÔÚÖ°ÑÐ¾¿ÉúÔõÃ´Ñù?Çë¿´ÈçÏÂµÄ½éÉÜ¡£
ÔÚÈË´óÐÐÕþ¹ÜÀíÔÚÖ°ÑÐ¾¿ÉúµÄÑ§Ï°£¬ÊÚ¿ÎÊÇÀûÓÃÖÜÄ©½øÐÐÃæÊÚ£¬ÕâÑùÑ§Ô±¾Í¿ÉÒÔ½«¹¤×÷ºÍÑ§Ï°½áºÏÔÚÒ»Æð£¬¼È²»µ¢Îó¹¤×÷£¬ÓÖÄÜÈÃÔÚÖ°ÈËÔ±¼ÌÐøÑ§Ï°£¬¿ÉÒÔËµÊÇÒ»¾ÙÁ½µÃµÄ·½·¨¡£ÌáÐÑ£ºÈç¹ûÊÇÏëÄÃµ½Ë¶Ê¿Ñ§Î»Ö¤Êé£¬Ñ§Ô±±ØÐëÒª²Î¼Ó¿Î³ÌÑÐÐÞ°àµÄÑ§Ï°¡£
ÐÐÕþ¹ÜÀíÔÚÖ°ÑÐ¾¿Éú¿Î³ÌÑÐÐÞ°àÑ§Ï°´ó¶¼ÊÇÁ½Äê£¬ÔÚÑ§Ï°ÆÚ¼äÑ§Ôº»á°²ÅÅ×ÊÉîµÄ½ÌÊÚÊÚ¿Î£¬ºÜ¶à½ÌÊÚ¶¼»áÔÚ¿ÎÌÃÉÏÑºÌâ£¬ËùÒÔÈÏÕæÌý¿ÎºÜÖØÒª¡£ÔÚ¿ÎÌÃÉÏ£¬Ñ§Ô±¿ÉÒÔÓëÀÏÊ¦Í¬Ñ§»¥¶¯£¬ÕâÑù³ýÁËÑ§Ï°ÖªÊ¶»¹¿ÉÒÔÔö¼ÓÊµ¼ù¾­Ñé£¬»¹¿ÉÒÔÍØÕ¹ÈËÂö¡£
Íê³É¿Î³ÌÑ§Ï°ºó£¬¿É±¨ÃûÍ¬µÈÑ§Á¦ÉêË¶¿¼ÊÔ¡£¿¼ÊÔ¿ÆÄ¿ÓÐÍâÓï(¿ÉÒÔÔÚÓ¢¡¢·¨¡¢¶í¡¢ÈÕ¡¢µÂÎåÖÖÓïÑÔÖÐÑ¡Ôñ×Ô¼º±È½ÏÉÃ³¤µÄÒ»ÖÖ)ºÍÑ§¿Æ×ÛºÏÁ½ÃÅ¡£Ñ§¿Æ×ÛºÏµÄ¿¼ÊÔÄÚÈÝÓ¦¸ÃÔÚÆ½Ê±ÉÏ¿ÎÊ±¶¼ÓÐÑ§µ½¹ý¡£
Í¨¹ý¿¼ÊÔµÄÑ§Ô±¾Í¿ÉÒÔ×¼±¸½øÐÐÂÛÎÄµÄ×«Ð´Óë´ð±ç¡£Í¨¹ýÂÛÎÄ´ð±çµÄÑ§ÔºÄÜ»ñµÃË¶Ê¿Ñ§Î»Ö¤Êé£¬¸ÃÖ¤Êé¿ÉÒÔÓÃÀ´ÉýÖ°¼ÓÐ½¡¢³ö¹úÁôÑ§¡¢¼ÌÐøÉîÔì¡¢ÆÀÖ°³ÆµÈ¶¼¿ÉÒÔ¡£"
ÖÐ¹úÈËÃñ´óÑ§Í³¼ÆÑ§ÔÚÖ°ÑÐ¾¿Éú±¨ÃûÒªÇó		
º«µÄµÄ	['2019-05-15 15:31:33']	"Ä¿Ç°Ëæ×Å¼ÆËã»ú¡¢´óÊý¾ÝµÄÃÍËÙ·¢Õ¹£¬Í³¼ÆÑ§Ò²¿ªÊ¼±äµÃÈÈÃÅ¡£Í³¼ÆÑ§Õâ¸ö×¨Òµ£¬²»½ö¾ÍÒµÇ°¾°ºÜºÃ£¬¶øÇÒÑ§Ï°ºóÑ§Ô±¿ÉÑ¡ÔñµÄ¸ÚÎ»±È½Ï¹ã·º£¬Òò¶øµÃµ½ÁËºÜ¶àÈËµÄ×·Åõ¡£µ«ÊÇ£¬Í³¼ÆÑ§×¨ÒµÑ§Ï°ÊÇÓÐ±¨ÃûÒªÇóµÄ£¬¾ßÌåÖÐ¹úÈËÃñ´óÑ§Í³¼ÆÑ§ÔÚÖ°ÑÐ¾¿Éú±¨ÃûÒªÇóÊÇÊ²Ã´?Çë¿´ÈçÏÂµÄ½éÉÜ¡£
½ü¼¸ÄêÀ´£¬Ëæ×ÅÊý×Ö»¯µÄ½ø³Ì²»¶Ï¼Ó¿ì£¬Ô½À´Ô½¶àµÄÆóÒµÏ£ÍûÄÜ¹»´Ó´óÁ¿µÄÊý¾ÝÖÐ×Ü½á³öÒ»Ð©¾­Ñé¹æÂÉ£¬´Ó¶øÎªºóÃæµÄ¾ö²ßÌá¹©Ò»Ð©ÒÀ¾Ý¡£¶øÇÒÍ³¼ÆÑ§ÐË×¨ÒµµÄÓ¦ÓÃ²»½ö½öÖ»ÊÇÍ³¼ÆÊý×Ö£¬»¹°üº¬ÁËµ÷²é¡¢ÊÕ¼¯¡¢·ÖÎö¡¢Ô¤²âµÈ£¬Æä×¨Òµ¿ÉÓ¦ÓÃµÄ·¶Î§Ê®·Ö¹ã·º¡£
ÈË´óÍ³¼ÆÑ§µÄ¿Î³ÌÑÐÐÞ°àÑ§Ï°Ê±¼ä´ó¸ÅÊÇ2Äê£¬Âú×ã±¾¿Æ±ÏÒµÂú1ÄêµÄÑ§Ô±¾Í¿ÉÒÔ±¨ÃûÑ§Ï°£¬Ñ§Ô±¿ÉÒÔÔÚÕâÁ½ÄêµÄÊ±¼äÄÚÑ¡ÔñÑ§Ï°´óÊý¾ÝÍÚ¾òÓëÔÆ¼ÆËã·ÖÎö¡¢»¥ÁªÍø¾­¼Ã¹ÜÀíÓëÍ¶×Ê¾ö²ß·ÖÎö¡¢½ðÈÚÍ³¼ÆÓë½ðÈÚ´´ÐÂ¹ÜÀí¡¢Êý¾Ý·ÖÎöµÈ·½ÃæµÄ¿Î³Ì¡£ÊÚ¿ÎÊ±¼äÊÇÔÚ¸ôÖÜÖÜÄ©ÃæÊÚ¡£
ÔÚÑ§Ï°ÍêÑÐÐÞ°à¿Î³Ìºó£¬Ïë²Î¼ÓÍ¬µÈÑ§Á¦ÉêË¶¿¼ÊÔµÄÑ§Ô±¿ÉÒÔÔÚÈýÔÂ·Ý±¨Ãû¡£µ«ÊÇÑ§Ô±±ØÐëÒªÂú×ã±¾¿Æ±ÏÒµÑ§ÀúÑ§Î»ÂúÈýÄê£¬»òÕßÊÇÓÐË¶Ê¿¡¢²©Ê¿Ñ§Î»¡£¿¼ÊÔÖ»ÓÐÁ½¿Æ£¬·Ö±ðÊÇÍâÓïºÍÑ§¿Æ×ÛºÏ£¬¿¼ÊÔÂúÁùÊ®·Ö¾ÍËã¹ý£¬Í¨¹ý¿¼ÊÔÔÙÍê³ÉÂÛÎÄ×«Ð´´ð±çºóÄÜÄÃµ½Ë¶Ê¿Ñ§Î»Ö¤Êé¡£"
ÕÐÄ¼¸ßÖÊÁ¿Ð´ÊÖ		
±ÏÒµÎÄ¸å	['2019-05-05 21:54:53']	Q1438366436£¬ÑéÖ¤ÏûÏ¢£¬ÎÄ¸å
¡¾ÔÚÖ°¿¼ÑÐ½»Á÷¡¿ÔÚÕâÀï¶®µÃÈçºÎ±¸¿¼		
¶àÀ²Aô	['2019-04-02 11:46:43']	" ¾Û½¹ÔÚÖ°¿¼ÑÐ£¬ÕâÀïÃ¿Ìì¶¼ÓÐ×îÐÂµÄ¿¼ÑÐ×ÊÑ¶·ÖÏí¡¢ÔºÐ£Õþ²ß½â¶Á¡¢µ±ÏÂÈÈÃÅ×¨ÒµÆÊÎö¡¢ÒÔ¼°±¨¿¼Ïà¹ØÊÂÏîµÄ´ðÒÉ£¨Îª´ó¼ÒÉýÖ°¼ÓÐ½£¬Âä»§ÉÏº££¬¾¡Ò»·ÝÃà±¡Ö®Á¦£©
¿É°®µÄÈº¹æ£º
ÒË£ºÓëÔÚÖ°¿¼ÑÐÏà¹ØµÄÒ»ÇÐ½Ô¿É·ÖÏíÓëÌÖÂÛ£»
¼É£º¹ã¸æÁ´½Ó¡¢·´¶¯ÑÔÂÛ¡¢ÒéÂÛÕþÖÎ¡¢±íÇé°üË¢ÆÁ~"
¶àÀ²Aô	"['Â¥Ö÷', '2019-04-03 09:36:14']"	1
¶àÀ²Aô	"['Â¥Ö÷', '2019-04-03 18:08:52']"	2
¶àÀ²Aô	"['Â¥Ö÷', '2019-04-04 11:49:00']"	3
¶àÀ²Aô	"['Â¥Ö÷', '2019-04-09 10:28:02']"	4
¶àÀ²Aô	"['Â¥Ö÷', '2019-04-10 09:38:12']"	5
°ïÖúÄãµÄÂÛÎÄ		
Î´Ä©	['2019-02-13 08:07:13']	
Î´Ä©	"['Â¥Ö÷', '2019-03-03 17:55:46']"	up
Î´Ä©	"['Â¥Ö÷', '2019-04-02 23:23:53']"	up
Î´Ä©	"['Â¥Ö÷', '2019-04-04 12:27:07']"	up
Ê¥µ®½Ú¿ìÀÖ		
Isant - ?	['2018-12-25 10:06:25']	"ÑÇÖÞ³ÇÊÐ´óÑ§¹ú¼ÊMBA°à£¨¹¤ÉÌ¹ÜÀíË¶Ê¿£©
          ¡ª¡ªMerry Christmas¡££¨Ó¦ÏÂ¾°     »¹ÊÇÒª¹ýÖÐ¹úµÄ½ÚÈÕ£©"
ÄÏ²ýÔÚÖ°ÑÐµÄÓÐÃ»ÓÐ£¿		
Isant - ?	['2018-12-04 09:58:50']	"ÔçÉÏºÃ
°ÍÀèÉÌÑ§ÔºôßÑÇÖÞ³ÇÊÐ´óÑ§¹ú¼ÊMBA   
ÄÏ²ý12¿ª¿ÎÀ²
¿ìÀ´Ô¼¿Î¡«¡«¡«¡«¡«
Î¢ÐÅºÅ£º18779172505"
ÃâÁª¿¼ ÔÚÖ°ÑÐ¾¿ÉúÓÐÄÏ²ýµÄÂð£¿		
Isant - ?	['2018-11-15 10:56:16']	"ÑÇÖÞ³ÇÊÐ´óÑ§MBA£º¹¤ÉÌ¹ÜÀíË¶Ê¿Ñ§Î»¿Î³Ì°à¿ª¿Î µ¹¼ÆÊ± 9Ìì¡£
Ê±¼ä£º11ÔÂ24--25
µØµã£º½­Î÷Ê¡ÄÏ²ýÊÐÇàÉ½ºþÇøÄÏ¾©¶«Â·235ºÅÄÏ²ý´óÑ§±±ÇøÐÐÕþÂ¥235ÊÒ
¿Î³Ì£º¡¶ÏîÄ¿¹ÜÀí£ºÏîÄ¿»¯¾­Óª¹ÜÀíÖ®µÀ¡·
Ê¦×Ê£ºÓÚºé²¨
ÇëÍ¬Ñ§ÃÇÌáÇ°¶©ºÃ¾Æµê£¬ÐèÒªÊÔÌý¿ÎµÄÍ¬Ñ§ÐèÒªÌáÇ°±¨±¸ÓëÎÒ£¬±¨±¸·½Ê½ÏÈË½ÐÅÓëÎÒÅ¶¡£"
¿¼ÑÐ×ÊÁÏ¼¯ÖÐ×ªÈÃ-¹«¹²¿ÎÆª		
Ê«ºÍÔ¶·½¶¼Òª	['2018-11-07 11:57:09']	´ó¼ÒÖ±½Ó¿´Í¼Å¶£¡+V
Ó¢Óï¼æÖ°KK³ÏÆ¸Ñ§°Ô		
Ó¢ÎÄÐ´×÷	['2018-03-21 10:40:15']	
Ó¢ÎÄÐ´×÷	"['Â¥Ö÷', '2018-06-09 17:59:53']"	³ÏÆ¸Ñ§°Ô
Ó¢ÎÄÐ´×÷	"['Â¥Ö÷', '2018-06-15 16:12:29']"	³ÏÆ¸Ñ§°Ô
Ó¢ÎÄÐ´×÷	"['Â¥Ö÷', '2018-06-23 09:43:27']"	³ÏÆ¸Ñ§°Ô
Ó¢ÎÄÐ´×÷	"['Â¥Ö÷', '2018-06-28 11:16:20']"	³ÏÆ¸Ñ§°Ô
Ó¢ÎÄÐ´×÷	"['Â¥Ö÷', '2018-10-15 15:34:29']"	ggh
Ó¢ÎÄÐ´×÷	"['Â¥Ö÷', '2018-10-16 16:48:58']"	gy
Ó¢ÎÄÐ´×÷	"['Â¥Ö÷', '2018-10-25 12:40:38']"	vghh
Ó¢ÎÄÐ´×÷	"['Â¥Ö÷', '2018-10-25 12:40:52']"	cgh
Ó¢ÎÄÐ´×÷	"['Â¥Ö÷', '2018-10-25 12:41:09']"	fg
Ó¢ÎÄÐ´×÷	"['Â¥Ö÷', '2018-10-29 09:14:33']"	tyy
Ó¢ÎÄÐ´×÷	"['Â¥Ö÷', '2018-11-06 10:12:59']"	"1.Ó¢ÓïÐ´×÷ÄÜÁ¦ÓÅÐã¡£¸ß¿¼ÓÅÐãÕßÒ²¿ÉÒÔ Òª¹ýËÄÁù¼¶·ÖÊý500·ÖÒÔÉÏ£¬ ÓÐÑÅË¼³É¼¨¸üºÃ 

2.¿ÎÓàÊ±¼ä³äÔ££¬ ×¨Òµ²»ÏÞ£¬¾­¼Ã/»á¼Æ/²ÆÎñ/½ðÈÚ/Éó¼Æ/IT×¨ÒµÓÅÏÈ

3.´ó¶þ£¬´óÈý»òÕß´óËÄÔÚ¶ÁÍ¬Ñ§ÓÅÏÈ¡£ 

ÑÐ¾¿ÉúÒ²¿ÉÒÔ£¬Ê±¼ä³äÔ£ÔÚÖ°Í¬Ñù»¶Ó­ 

QQ 840800106

ÓÐÐËÈ¤ÓÐÄÜÁ¦µÄ¶¹ÎÒ Çë×¢Ã÷ÄãµÄÑ§Ð£Äê¼¶×¨Òµ£¬Ó¢ÓïÇé¿ö

Èç ±¸×¢µÄÊ±ºòÐ´ÉÏ£º ²Æ´ó »á¼Æ 15¼¶ ËÄ¼¶588 Áù¼¶580 ÑÅË¼7 

Ê±¼äµØµã²»ÏÞ¡£ Ã¿ÖÜ½áËãÒ»´Î¸å·Ñ"
´ó×¨Ñ§ÀúÄÜ±¨¿¼±±¾©Íâ¹úÓï´óÑ§ÔÚÖ°ÑÐ¾¿ÉúÂð£¿		
ÍõÀÏÊ¦	['2018-10-31 16:55:01']	"¶ÔÓÚ±±¾©Íâ¹úÓï´óÑ§¿ªÉèµÄÔÚÖ°¶ÁÑÐ¿Î³Ì£¬Ëæ×ÅÔÚÖ°ÑÐ¾¿Éú½ÌÓýµÄ·¢Õ¹£¬Ã¿Äê±¨¿¼µÄÈËÔ±Ò²ÊÇÔ½À´Ô½¶à¡£¶øÔÚÖÚ¶à±¨¿¼µÄÈËÔ±ÖÐ£¬²»ÉÙ´ó×¨Ñ§ÀúµÄÈËÔ±¾ÍÏëÖªµÀ´ó×¨Ñ§ÀúÄÜ²»ÄÜ±¨¿¼±±¾©Íâ¹úÓï´óÑ§ÔÚÖ°ÑÐ¾¿Éú£¨http://www.bfsuy.cn/£©£¿ÏÂÃæ¾Í¸öÎÊÌâ¼òµ¥¸ø´ó¼Ò½éÉÜÒ»ÏÂ¡£
Ä¿Ç°£¬´ó×¨Ñ§Àú¿ÉÒÔ±¨¿¼±±¾©Íâ¹úÓï´óÑ§ÔÚÖ°ÑÐ¾¿Éú£¬²»¹ýÐèÒªÁË½â£¬´ó×¨Ñ§ÀúÏëÒª±¨¿¼±±¾©Íâ¹úÓï´óÑ§ÔÚÖ°ÑÐ¾¿Éú Ö»ÄÜ²Î¼ÓÑ§Ï°£¬²»ÄÜ½øÐÐÉêË¶¡£¾ßÌåÏêÇéÈçÏÂ£ºhttp://www.bfsuy.cn/bk/683.html"
2020¿¼ÉÏº£²Æ¾­´óÑ§½ðÈÚË¶Ê¿£¬ÄÑÂð£¿		
Ê«ºÍÔ¶·½¶¼Òª	['2018-10-29 10:51:47']	"ÉÏº£²Æ¾­´óÑ§½ðÈÚË¶Ê¿Ñ§¿ÆÅÅÃû
ÉÏº£²Æ¾­´óÑ§×÷Îª²Æ¾­ÀàÀÏËÄËùÖ®Ò»£¬ÓÖÊÇ211¡®¡¯Ë«Ò»Á÷ÖØµã´óÑ§£¬½ÌÑ§ÊµÁ¦ÊÇÎãÓ¹ÖÃÒÉµÄ£¬¸ù¾ÝÖÐ¹ú¿Æ½ÌÆÀ¼ÛÍøµÄ×¨Ë¶Ñ§¿ÆÅÅÃû£¨2017-2018Äê¶È£©£¬ÉÏº£²Æ¾­´óÑ§¾ÓÊ×Î»¡£ÔÙ¼ÓÉÏÉÏº£µÄµØÀíÎ»ÖÃÒÔ¼°¾ÍÒµ»·¾³£¬Â¥Ö÷Ïë±¨ÉÏ²Æ½ðÈÚË¶Ê¿²¢Ã»ÓÐÊ²Ã´ÎÊÌâ¡£
ÉÏ²Æ½ðÈÚË¶Ê¿¿¼ÑÐÄÑ¶È·ÖÎö
µ«ºÍÂ¥Ö÷Ïë·¨±£³ÖÍ¬²½µÄÅóÓÑÒ²¶àÁËÈ¥ÁË£¬ÄÇÃ´ÉÏ²Æ½ðÈÚË¶Ê¿µ½µ×ºÃ²»ºÃ¿¼ÄØ£¿
±¨¿¼ÉÏ²Æ½ðÈÚË¶Ê¿³õÊÔ¿¼Ê²Ã´£¿
Ê×ÏÈ¿´¿´ÉÏ²Æ½ðÈÚË¶Ê¿³õÊÔ¿¼Ê²Ã´£¡×÷ÕßÕûÀíÁË19ÄêÉÏ²Æ½ðÈÚË¶Ê¿¸÷ÑÐ¾¿·½ÏòµÄ¿¼ÊÔÄÚÈÝ£¬ÈçÏÂ±í£º
´Ó±íÖÐ¿ÉÒÔ¿´³ö£¬ÓÐÐ©ÑÐ¾¿·½Ïò¿¼ÊýÑ§Ò»£¬ÓÐµÄÑÐ¾¿·½Ïò¿¼¾­¼ÃÀàÁª¿¼×ÛºÏÄÜÁ¦¡£×ÜµÄÀ´ËµÊýÑ§Ò»ÄÑ¶ÈÒª´óÒ»Ð©£¬´ÎÖ®¡£µ«Ò²²¢²»¾ø¶Ô£¬Ö÷Òª¿´¿¼Éú×Ô¼ºµÄ»ù´¡ºÍ¸´Ï°Çé¿ö¡£ÓÐÐ©ÈË´òÐ¡ÊýÑ§¾ÍºÃ£¬¸÷ÖÖ¾ºÈüÄÃ½±ÄÃµ½ÊÖÈí£¬¶ÔÓÚÊýÑ§Ò»×ÔÈ»ÊÇÎÊÌâ²»´ó¡£µ«ÒÔ×÷Õß¸ßÊý29·ÖµÄ³É¼¨À´¿´£¬×¢¶¨ÊÇÓëÊýÑ§ÎÞÔµµÄÒò´Ë½¨ÒéÊýÑ§»ù´¡±¡ÈõµÄÍ¬Ñ§£¬×¢ÒâÈÆ¿ªÕâ¸ö¿Ó¡£
±¨Â¼±È¡¢¸´ÊÔ·ÖÊýÏß£¬ºâÁ¿¿¼ÑÐÄÑ¶ÈµÄÖØÒªÖ¸±ê
³ýÁË³õÊÔ£¬ÕæÕýÄÜºâÁ¿Ò»¸öÑ§Ð£¡¢×¨Òµ¿¼ÑÐÄÑ¶ÈµÄÁ½´óÖ¸±ê£º±¨Â¼±È¡¢¸´ÊÔ·ÖÊýÏß¡£Í¬ÑùµÄ£¬×÷ÕßÒ²ÕûÀíÁËÏà¹ØÊý¾Ý¡ª¡ªÉÏ²Æ½ðÈÚË¶Ê¿16-18Äê¸´ÊÔÏß¡¢Êµ¼ÊÂ¼È¡Çé¿ö¡£±¸×¢£ºÉÏº£²Æ¾­´óÑ§ÊôÓÚAÇø¸ßÐ££¬±Â¹ÜBÇø¹ú¼ÒÏßÓÐ¶àµÍ£¬¶¼ºÍ´ó¼ÒÃ»¹ØÏµ¹þ£¡
Í¼Æ¬ÖÐµÄ¹ú¼ÒÏßÊÇ2016ÄêµÄÅ¶
ÏÈ¿´16ÄêµÄ£¬¹ú¼ÒÏß325£¬ÉÏ²Æ½ðÈÚË¶Ê¿¸´ÊÔÏß×î¸ß376£¨º¬3¸öÑÐ¾¿·½Ïò£©£¬¸ßµÍ·Ö²î51·Ö¡£ËäÈ»²»±È¸ß¿¼1·Ö¸ÉµôÇ§ÈË£¬µ«Õâ50·ÖµÄ²î¾à£¬×ãÒÔ¸Éµô´ó²¿·ÖÍ¬Ö¾ÁË¡£Ò²ÐíÓÐµÄÍ¬Ñ§¿´µ½ÁË²®¿ËÀûÈ«Çò²Æ¸»¹ÜÀí×¨Òµ·ÖÊýÏßÓë¹ú¼ÒÏß³ÖÆ½£¬µ«¾ÍÊÇÕâ¸ö×¨Òµ19ÄêÑ§·Ñ16.8Íò--·ÇÈ«ÈÕÖÆ¡£´ó¼ÒÖªµÀÎªÉ¶¸´ÊÔ·ÖÊýµÍÁË°É¡£ÔÙ¿´±¨Â¼Çé¿ö£¬16Äê½ðÈÚ·ÖÎöÊ¦±¨Â¼±È16:1 ÕâÒ²ÊÇ²Æ´ó½ðÈÚË¶Ê¿±¨Â¼±È×î¸ßµÄ×¨Òµ£¬ÆäËûÑÐ¾¿·½Ïò£¬±¨Â¼±È2:1µ½6:1Ö®¼ä¡£´ÓÕâ¸öÊý¾Ý¿´£¬²Æ´ó»¹Ã»ÓÐµ½ÄÄÖÖ¼«ºµµÄµØ²½£¬¿¼ÑÐÄÑ¶ÈËäÈ»²»Ð¡£¬µ«´ó¼ÒÒ²»¹ÄÜ¿´µ½Ï£Íû£¨16:1µÄ³ýÍâ£©¡£
Í¼Æ¬ÖÐµÄ¹ú¼ÒÏßÊÇ2017ÄêµÄÅ¶
ÔÙÀ´¿´17ÄêµÄ£¬¹ú¼ÒÏß335£¬ÉÏ²Æ½ðÈÚË¶Ê¿¸´ÊÔÏß×î¸ß394£¬¸ßµÍ·Ö²î58·Ö£¬ÎÒµÄÌì£¡¶øÇÒµ¥¿Æ£¨Âú·Ö150£©Òªµ½83·Ö£¬Õâ¸öÑÐ¾¿·½Ïò£¬ÄÑ¶È¿ÉÒÔËµÊÇºÜ´óÁË¡£µ±È»Èç¹ûÃÅ¼÷Ì«µÍ£¬Ò²ÄÑÒÔÂ¼È¡µ½ÓÅÖÊµÄÉúÔ´£¬²Æ¾­ÀàµÚÒ»µÄÃûÍ·Ò²²»ÊÇËæ±ãËµËµµÄ¡£ÔÙ¿´±¨Â¼Çé¿ö£¬´ó¼Ò×¢ÒâÁË£¬²Æ´ó½ðÈÚË¶Ê¿±¨¿¼ÄÑ¶È¼«ºµµÄÑÐ¾¿·½ÏòÀ´ÁË£¡½ðÈÚ·ÖÎöÊ¦ºÍÐÅÓÃ·çÏÕ¹ÜÀíÓëÎïÁªÍø½ðÈÚÕâÁ½¸öÑÐ¾¿·½Ïò£¬×ÜµÄ±¨ÃûÈËÊý1122£¬µ«Í³¿¼½öÂ¼È¡36ÈË£¬±¨Â¼±È¸ß´ï31:1£¬Õâ±¨Â¼±È¸ßµ½ÁîÈËÍû¶øÈ´²½¡£Æä´ÎÊÇ½ðÈÚ¹¤³ÌÓëÁ¿»¯Í¶×Ê·½Ïò£¬±¨Â¼±È½ü10£º1¡£µ±È»±¨Â¼±È¸ßÒ²ÓëÑÐ¾¿·½ÏòµÄÈÈ¶ÈÏà¹Ø£¬Ïë±¨¿¼²Æ´óÆäËûÑÐ¾¿·½ÏòµÄÍ¬Ñ§Ò²²»Òª±»Õâ¸öÊý¾ÝÏÅµ½£¬ÄãÃÇµÄ±¨Â¼±ÈÒªµÍµÃ¶à¡£  
Õâ¸öÃ»´íÁË£¬ÊÇ2018ÄêµÄ
×îºóÊÇ18ÄêµÄÊý¾Ý£¬Ô½½üµÄÊý¾Ý¶Ô´ó¼Ò²Î¿¼¼ÛÖµ¾ÍÔ½´ó¡£18Äê¹ú¼ÒÏß330£¬²Æ´ó½ðÈÚË¶Ê¿¸ßµÍ·Ö²î50·Ö¡£´ó¼ÒÓÐÃ»ÓÐ·¢ÏÖ£¬½üÈýÄê²Æ´ó½ðÈÚË¶Ê¿¸´ÊÔÏß×î¸ß·ÖÓë¹ú¼ÒÏß²î¾à¶¼ÔÚ50¶à·ÖÉÏÏÂ¡£±¨Â¼Çé¿ö£¬ÈÔÈ»ÊÇ½ðÈÚ·ÖÎöÊ¦ºÍÐÅÓÃ·çÏÕ¹ÜÀíÓëÎïÁªÍø½ðÈÚÕâÁ½¸öÑÐ¾¿·½Ïò±¨Â¼±È×î¸ß£¬±¨Â¼±È22:1£¬½Ï17ÄêÓÐËù½µµÍ£¬µ«ÆäÊµ²¢²»µÍ¡£¶øÇÒÏà½ÏÍùÄê£¬2018±¨Â¼±ÈÔÚ10:1×óÓÒµÄÑÐ¾¿·½ÏòÔö¶à¡£
×Ü½á
¿¼²ìÒ»¸öÑ§Ð£Ò»¸ö×¨Òµ±¨¿¼ÄÑ¶È£¬ÐèÒª×ÛºÏ¶à·½ÃæÒòËØ¡£ÆäÖÐ±¨Â¼±È¡¢·ÖÊýÏßÊÇ±È½ÏÖ±¹ÛµÄÖ¸±ê£¬ÆäËûÒòËØ»¹°üÀ¨³õÊÔ¿¼ÊÔÄÚÈÝ¡¢²î¶î¸´ÊÔ±ÈÀý¡¢¸´ÊÔ³É¼¨È¨ÖØ¡¢±¨¿¼ÈËÊý¡¢ÊÇ·ñÖÆ¶¨²Î¿¼ÊéÄ¿¡¢µ¼Ê¦ÑÐ¾¿·½Ïò¡¢¿¼Éú×ÔÉí»ù´¡µÈ¡£ËùÒÔÔÚÑ¡Ôñ±¨¿¼ÔºÐ£µÄÊ±ºò£¬Ò²Òª½÷É÷£¬Èç¹û±¨Â¼±È¹ý¸ß£¬ÇÒ±¾À´¾ÍÖ»Â¼È¡ËÄÎå¸öÈË£¬ÎÒ¸öÈËÈÏÎª»ù´¡±¡ÈõµÄÅóÓÑ£¬×îºÃ²»ÒªÍùÕâÃæÓ²Ç½ÉÏÈ¥Åö£¬Í¬Ê±£¬Ò²ÒªÈÏÇå×Ô¼ºµÄÊµÁ¦£¬985ÈËÈË¶¼ÏëÉÏ£¬µ«È´²»ÊÇÈËÈË¶¼ÄÜ¿¼ÉÏ¡£
×îºó£¬»¶Ó­¹Ø×¢ÎÒµÄÎ¢?¹«ºÅ¡¾°®¿¼ÑÐ¡¿£¬°ïÄã½â¾ö¿¼ÑÐÂ·ÉÏµÄÒÉÎÊ£¡"
Ê«ºÍÔ¶·½¶¼Òª	"['Â¥Ö÷', '2018-10-31 10:28:11']"	¶¥Ò»ÏÂ
ÑÇÖÞ³ÇÊÐ´óÑ§¹ú¼ÊMBA°àµÄÓÅÊÆ		
Isant - ?	['2018-10-26 10:02:31']	"1¡¢È¨ÍþÖ¤Êé£¬È«ÇòÈÏ¿É
ÑÇÖÞ³ÇÊÐ´óÑ§ÊÇÂíÀ´Î÷ÑÇ¸ß½Ì²¿ºÍÖÐ¹ú½ÌÓý²¿ÈÏ¿ÉµÄ´óÑ§Ë¶Ê¿Ñ§Î»Ö¤ÊéÈ«ÇòÈÏ¿É£¬È¡µÃµÄ¸ÃÑ§Î»ÎÄÆ¾¿ÉÒÔÓÃÓÚ¹«Ë¾ÉÏÊÐ¹«Ê¾¡¢ÈÚ×ÊÂ·ÑÝ¡¢³ö¹úÒÆÃñÁôÑ§µÈ¡£
2¡¢ÎÞÐèÁª¿¼£¬ÔÚÖ°¿É¶Á
²¢²»ÐèÒª²Î¼ÓÈ«¹úµÄÁª¿¼£¬ÊÇÃâÁª¿¼ÔÚÖ°MBAÄ£Ê½£¬Ö÷ÒªÒÔÖÐÎÄÊÚ¿ÎµÄ·½Ê½£¬ÎÞÓ¢ÓïÒªÇó£¬Ñ§ÖÆ18¸öÔÂ£¬ÐÞÂúÑ§·Ö¼´¿ÉÉêÇë±ÏÒµ£¬±ÏÒµºóÍ¨¹ýÂÛÎÄ´ð±çÐ£·½°ä·¢¹ú¼Ò³ÐÈÏ£¬¹ú¼ÊÈÏ¿ÉµÄ¡ª¡ªÂíÀ´Î÷ÑÇÑÇÖÞ³ÇÊÐ´óÑ§MBA¹¤ÉÌ¹ÜÀíË¶Ê¿Ñ§Î»Ö¤Êé,ÔÚÖ°Ò²¿ÉÒÔ±¨¶Á¡£
3¡¢ÃûÐ£Ê¦×Ê£¬Æ·ÖÊ¿Î³Ì
±±´ó¡¢ÄÏ´ó¡¢²Æ´ó¼°¹ú¼Ò²¿Î¯µÈ¶¥¼â»ú¹¹ÖøÃû²©µ¼¡¢½ÌÊÚ¼°¾­¼ÃÑ§¼ÒÁªºÏÊÚ¿Î£¬½ôÃÜ½áºÏ×îÇ°ÑØµÄ½ÌÑ§ÑÐ¾¿ºÍ¹ÜÀíÊµ¼ù£¬ÎªÑ§Ô±ÃÇÌá¹©×îºÃµÄ¿Î³ÌÖ¸µ¼£¬ÌØ±ðÊÇ¶ÔÑ§ÔºÑ§¼®µÄ±àÅÅÉÏ£¬ºÍÂíÀ´Î÷ÑÇ¼ªÂ¡ÆÂÑÇÖÞ³ÇÊÐ´óÑ§Ñ§Éú»ì±à£¬±ÏÒµÖ¤Êé¡¢½áÒµµäÀñÒ²ÊÇÏàÍ¬µÄ¡£Ñ§Ï°¿Î³Ìº¬½ðÁ¿ÊÇ¹ú¼ÊMBAÉîÔìÖÐ±È½Ï¸ßµÄ¡£
4¡¢¸ßÐÔ¼Û±È£¬¾«Ó¢ÈËÂö
µÍÓÚ¹úÄÚMBA/DBAÆ½¾ùÑ§·Ñ±ê×¼£¬ÅäÖÃÈ«Ãæ´´ÐÂºÍÉý¼¶µÄMBA/DBAÅàÑøÌåÏµ£¬±£Ö¤ÃæÊÚÂÊ£¬ÐÞÍêÑ§·Ö¡¢Íê³ÉÂÛÎÄ¼°´ð±ç¼´¿É»ñµÃË¶Ê¿Ñ§Î»¡£º¬½ðÁ¿×î¸ß£¬×î¾ßÓ°ÏìÁ¦µÄÐ£ÓÑ×ÊÔ´Æ½Ì¨£¬»ã¾Û¸÷ÀàÁì¾üÈË²ÅÍ¬Ñ§ÆóÒµ¼ÒÏà»¥½»Á÷Ñ§Ï°ÓëºÏ×÷¡£"
±±¾©Íâ¹úÓï´óÑ§ÔÚÖ°ÑÐ¾¿ÉúÓÐÕÐÉúÃû¶îÏÞÖÆÂð£¿		
ÍõÀÏÊ¦	['2018-10-23 17:30:29']	"Ëæ×Å¹úÄÚÔÚÖ°ÑÐ¾¿Éú½ÌÓýµÄ·¢Õ¹£¬±¨¿¼±±¾©Íâ¹úÓï´óÑ§ÔÚÖ°ÑÐ¾¿Éú£¨http://www.bfsuy.cn/£©µÄÈËÔ±Ò²ÊÇÔ½À´Ô½¶à¡£ÄÇÃ´±±¾©Íâ¹úÓï´óÑ§ÔÚÖ°ÑÐ¾¿ÉúÓÐÕÐÉúÃû¶îÏÞÖÆÂð£¿ÊÇ·ñËæÊ±±¨¿¼£¿ÏÂÃæ¾ÍÕâ¸öÎÊÌâ¸ø´ó¼Ò¼òµ¥µÄ½éÉÜÒ»ÏÂ¡£
Ä¿Ç°£¬±±¾©Íâ¹úÓï´óÑ§ÔÚÖ°ÑÐ¾¿ÉúÊÇÓÐÕÐÉúÃû¶îÏÞÖÆµÄ¡£µ±¿Î³ÌÈËÔ±ÕÐÂúºó£¬¿Î³Ì¾Í²»½ÓÊÜ±¨Ãû¡£¾ßÌåÏêÇéÈçÏÂ£ºhttp://www.bfsuy.cn/bk/629.html"
±±¾©Íâ¹úÓï´óÑ§ÔÚÖ°ÑÐ¾¿ÉúÄÜ²Î¼Ó¼¸´ÎÉêË¶¿¼ÊÔ£¿		
ÍõÀÏÊ¦	['2018-10-17 17:07:08']	"±±¾©Íâ¹úÓï´óÑ§×÷Îª¹úÄÚÖØµãµÄ¸ßÐ££¬Ëæ×Å¹úÄÚÔÚÖ°ÑÐ¾¿Éú½ÌÓýµÄ·¢Õ¹£¬Ã¿ÄêÏëÒª±¨¿¼Ñ§Ï°µÄÈËÔ±Ò²ÊÇÔ½À´Ô½¶à¡£ÔÚÕâÖÖÇé¿öÏÂ£¬²»ÉÙÈËÔ±¾ÍÏëÒªÖªµÀ±±¾©Íâ¹úÓï´óÑ§ÔÚÖ°ÑÐ¾¿Éú£¨http://www.bfsuy.cn/£©ÄÜ²Î¼Ó¼¸´ÎÉêË¶¿¼ÊÔ¡£ÏÂÃæ¾ÍÕâ¸öÎÊÌâ¸ø´ó¼Ò¼òµ¥µÄ½éÉÜÒ»ÏÂ¡£
Ä¿Ç°£¬±±¾©Íâ¹úÓï´óÑ§ÔÚÖ°ÑÐ¾¿Éú¿ÉÔÚËÄÄêÄÚ²Î¼ÓÉêË¶¿¼ÊÔ£¬¿¼ÊÔÃ¿Äê¾ÙÐÐÒ»´Î£¬¹²ÓÐËÄ´ÎµÄ¿¼ÊÔ»ú»á¡£¸ü¶àÄÚÈÝ£ºhttp://www.bfsuy.cn/bk/595.html"
¡¾Æôº½¿¼ÑÐÕÐÆ¸×¨Òµ¿Î¸¨µ¼ÀÏÊ¦£¬ÌáÉýÄãµÄ¼ÛÖµµÄÆ½Ì¨¡¿		
Æôº½¿¼ÑÐ	['2018-10-17 17:02:19']	"Æôº½¿¼ÑÐ´´Á¢ÓÚ1998Äê£¬ÒÔ³ÉÎª´óÑ§Éú½ÌÓý·þÎñ»ú¹¹ÎªÄ¿±ê£¬¾­¹ýÊýÊ®ÄêµÄ·¢Õ¹ÒÑ¾­³É³¤Îª´óÑ§Éú¿¼ÑÐ¸¨µ¼³ÛÃûÆ·ÅÆ¡£ÔÚÈ«¹úÓÐ155¼Ò¼ÓÃË·ÖÐ££¬Îª´óÑ§ÉúÌá¹©¿¼ÑÐ¸¨µ¼ÅàÑµ·þÎñ¡£ÖÂÁ¦ÓÚÂú×ãÑ§Éú¿¼ÑÐ¸¨µ¼ÐèÇóµÄÍ¬Ê±£¬ÓÖ¸øÔÚ¶ÁÑÐ¾¿ÉúÌá¹©Ò»¸öÇÚ¹¤¼óÑ§µÄ»ú»á¡£

Èç¹ûÄãÔÚ¿¼ÑÐ±¸¿¼Ê±ÓÐ¹ý¿Ì¹ÇÃúÐÄµÄ¾­Àú£¬
ÓÐÒ»ÖÖ²»ÍÂ²»¿ì£¬Ò»ÍÂ·½ÐÝµÄ¿ì¸Ð£»

Èç¹ûÄãÔø¾­ÊÇÒ»¶ä¡°ÆæÝâ¡±£¬
Ôø¾­ÔÚÎÄ¡¢Àí¡¢¹¤¡¢ÉÌ¡¢Å©½ì×ÔÓÉÎÞ·ìÇÐ»»£¬
²¢ÔÚÕþ¡¢Ó¢¡¢Êý¡¢×¨Òµ¿ÎÖ®¼äÓÎÈÐÓÐÓà£»

Èç¹ûÄã¿¼ÑÐµÄÖÖÖÖÄã»¹ÀúÀúÔÚÄ¿£¬
¿ÆÑ§¸ßÐ§µÄ¸´Ï°·½·¨¼±ÓûÓëËûÈË·ÖÏí£»

ÄÇÎÒÃÇ Need U,
×¨Òµ¡¢Ñ§Ð£ÎÒÃÇÕæµÄ²»ÏÞ£¡

¡¾ÎªÄãÁ¿Éí¶¨ÖÆ£¬ÎÒÃÇ¸ºÔðÆ¥ÅäÑ§Éú£¬ÄãÖ»¹ÜºÃºÃ½Ì¿Î¡¿

ÉÏ¿ÎÊ±¼ä¿ÉÉÌÒé£º²»ÂÛÊÇÔçÆðÄñ»¹ÊÇÒ¹Ã¨×Ó£¬ÊôÐÔÏàÍ¬²Å²»ÀÛ£»

ÉÏ¿ÎÐÎÊ½¿ÉÉÌÒé£ºÃæÊÚorÍøÊÚ£¬Áé»î±ä»»£¬Ñ¡Ôñ×îÊÊºÏµÄ½ÌÑ§·½Ê½£»

ÉÏ¿ÎÄÚÈÝ¿ÉÉÌÒé£º¸øÄã³ä×ã»°ÓïÈ¨£¬Ò»ÇÐ¶¼ºÃÉÌÁ¿£¡

¹ØÓÚ¿Î³êÂï£¬Ã¿45·ÖÖÓ100+£¬°´·ÖÖÓ¼Æ·Ñ£¬²»»á±»°þÏ÷Èö£¡
¡¾ÁªÏµ·½Ê½¡¿
1¡¢¿ìËÙµã½øÀ´£¬Ìî×ÊÁÏ³ÉÎªÃ÷ÐÇÀÏÊ¦£¡£¡£¡
http://cn.mikecrm.com/DkQjUSg
2¡¢¿ìËÙÁªÏµ
Æôº½Ê¦×ÊÑ¡Æ¸ÀÏÊ¦Ã¢¹û½ã½ã£¨Æôº½Ê¦×ÊÏòÀÏÊ¦£©£¬ÁªÏµ·½Ê½£ºQQ 2063263981 ¡¢Î¢ÐÅ13520842982 (¼ÓÎÒÇë±¸×¢Ñ§Ð£-×¨Òµ-ÐÕÃûÅ¶£¬·ñÔòÃ¢¹û½ã½ã²»¼ÓÅ¶£¡£©
 Ê¦×ÊÏòÀÏÊ¦"
±¨¿¼ÔÚÖ°ÑÐ¾¿Éú´óÖÂÁ÷³ÌÊÇÊ²Ã´ÑùµÄÄØ£¿		
ArryChen	['2018-10-17 15:44:03']	fyi
±±¾©ÍâÓï´óÑ§ÔÚÖ°ÑÐ¾¿Éú¿¼ÊÔÍ¨¹ýÂÊÔõÃ´Ñù£¿		
ÍõÀÏÊ¦	['2018-10-16 16:47:12']	"¶ÔÓÚ²»ÉÙÏëÒª±¨¿¼±±¾©Íâ¹úÓï´óÑ§ÔÚÖ°ÑÐ¾¿Éú£¨http://www.bfsuy.cn/£©µÄÈËÔ±À´Ëµ£¬ÉêË¶¿¼ÊÔµÄÍ¨¹ýÂÊÊÇ²»¿ÉºöÊÓµÄÖØµã¹Ø×¢¶ÔÏó¡£ÄÇÃ´±±¾©Íâ¹úÓï´óÑ§ÔÚÖ°ÑÐ¾¿Éú¿¼ÊÔÍ¨¹ýÂÊÔõÃ´Ñù£¿ÏÂÃæ¾ÍÕâ¸öÎÊÌâ¸ø´ó¼Ò½éÉÜÒ»ÏÂ¡£
Ä¿Ç°£¬±±¾©Íâ¹úÓï´óÑ§ÔÚÖ°ÑÐ¾¿ÉúµÄ¿¼ÊÔÍ¨¹ýÂÊÏà±È»¹ÊÇºÜ¸ßµÄ¡£¾ßÌåÏêÇé£ºhttp://www.bfsuy.cn/bk/586.html¡£"
±±¾©Íâ¹úÓï´óÑ§ÔÚÖ°ÑÐ¾¿Éú±¨ÃûÊ±ÐèÒª×¼±¸ÄÄÐ©²ÄÁÏ£¿		
ÍõÀÏÊ¦	['2018-10-12 17:15:23']	"×÷ÎªÎÒ¹úÍâÓïÁìÓòÖªÃûµÄÑ§¸®£¬ÔÚ¹ú¼Ò´óÁ¦·¢Õ¹ÔÚÖ°¶ÁÑÐ½ÌÓýµÄÍ¬Ê±£¬±±¾©Íâ¹úÓï´óÑ§Ò²ÔÚ²»ÉÙ×¨ÒµÄÚ¿ªÉèÁËÔÚÖ°¶ÁÑÐµÄ¿Î³Ì¡£ÄÇÃ´±±¾©Íâ¹úÓï´óÑ§ÔÚÖ°ÑÐ¾¿Éú£¨http://www.bfsuy.cn/£©ÔÚ±¨ÃûÊ±ÐèÒª×¼±¸ÄÄÐ©²ÄÁÏÄØ£¿
¸ù¾Ý±±ÍâËù¹«²¼µÄÕÐÉú¼òÕÂ£¬´ó¼ÒÔÚ±¨ÃûÊ±Ò»°ãÐèÒª×¼±¸Éí·ÝÖ¤¸´Ó¡¼þ¡¢Ñ§Î»Ö¤¡¢Ñ§Î»Ö¤¸´Ó¡¼þ¼°½üÆÚµÄÖ¤¼þÕÕÆ¬µÈ¡£¶øµ±±¨ÃûÌá½»µÄ²ÄÁÏÍ¨¹ýÑ§Ð£Éó²éºó£¬¾ÍÄÜ»ñµÃÂ¼È¡Í¨ÖªÊé¡£¸ü¶àÏêÇé£ºhttp://www.bfsuy.cn/bk/578.html"
ÄÏ²ý ÔÚÖ°ÑÐ¾¿ÉúÓÐÒª¶ÁµÄÂð£¿		
Isant - ?	['2018-10-12 11:32:38']	
ÔÚÖ°ÑÐ¾¿Éú±ÏÒµ·¢±íÑ§ÊõÂÛÎÄ		
µÈ·çÀ´	['2018-09-26 11:07:20']	"ÔÚÖ°ÑÐ¾¿Éú±ÏÒµ·¢±íÑ§ÊõÂÛÎÄ
Áõ±à¼­
¹Ì»°£º0371-55697759
ÊÖ»ú£º15333713511£¨Î¢ÐÅÍ¬ºÅ£©
QQ£º337533247, 937915933£¨¹¤×÷QQ£¬ÏÐÁÄÎðÈÅ£©
ÓÊÏä£ºxqwh2015@126.com"
ÓÐ¸ö19¿¼ÑÐÐÂ´ó¸Ù½âÎöÖ±²¥¿Î£¬¹òÇó¶¹ÓÑÖúÁ¦£¬ÕæµÄ...		
Ê«ºÍÔ¶·½¶¼Òª	['2018-09-13 11:11:28']	"Ö±²¥¿ÎËÍ¿¼ÑÐ´ó¸Ù×ÊÁÏÒÔ¼°ÀúÄêÕæÌâ£¬µ«ÊÇÒªÑûÇë°ñÇ°100Ãû²Å¿ÉÒÔ»ñµÃ£¡
¹òÇó¶¹ÓÑÖúÁ¦£¡
µ±È»¶Ô¿¼ÑÐ´ó¸Ù½âÎö¸ÐÐËÈ¤µÄ¶¹ÓÑÒ²¿ÉÒÔÀ´¿´¿´£¡"
±±¾©ÍâÓï´óÑ§ÔÚÖ°ÑÐ¾¿Éú¿¼ÊÔÍ¨¹ýÂÊÔõÃ´Ñù£¿		
ÍõÀÏÊ¦	['2018-10-16 16:47:12']	"¶ÔÓÚ²»ÉÙÏëÒª±¨¿¼±±¾©Íâ¹úÓï´óÑ§ÔÚÖ°ÑÐ¾¿Éú£¨http://www.bfsuy.cn/£©µÄÈËÔ±À´Ëµ£¬ÉêË¶¿¼ÊÔµÄÍ¨¹ýÂÊÊÇ²»¿ÉºöÊÓµÄÖØµã¹Ø×¢¶ÔÏó¡£ÄÇÃ´±±¾©Íâ¹úÓï´óÑ§ÔÚÖ°ÑÐ¾¿Éú¿¼ÊÔÍ¨¹ýÂÊÔõÃ´Ñù£¿ÏÂÃæ¾ÍÕâ¸öÎÊÌâ¸ø´ó¼Ò½éÉÜÒ»ÏÂ¡£
Ä¿Ç°£¬±±¾©Íâ¹úÓï´óÑ§ÔÚÖ°ÑÐ¾¿ÉúµÄ¿¼ÊÔÍ¨¹ýÂÊÏà±È»¹ÊÇºÜ¸ßµÄ¡£¾ßÌåÏêÇé£ºhttp://www.bfsuy.cn/bk/586.html¡£"
±±¾©Íâ¹úÓï´óÑ§ÔÚÖ°ÑÐ¾¿Éú±¨ÃûÊ±ÐèÒª×¼±¸ÄÄÐ©²ÄÁÏ£¿		
ÍõÀÏÊ¦	['2018-10-12 17:15:23']	"×÷ÎªÎÒ¹úÍâÓïÁìÓòÖªÃûµÄÑ§¸®£¬ÔÚ¹ú¼Ò´óÁ¦·¢Õ¹ÔÚÖ°¶ÁÑÐ½ÌÓýµÄÍ¬Ê±£¬±±¾©Íâ¹úÓï´óÑ§Ò²ÔÚ²»ÉÙ×¨ÒµÄÚ¿ªÉèÁËÔÚÖ°¶ÁÑÐµÄ¿Î³Ì¡£ÄÇÃ´±±¾©Íâ¹úÓï´óÑ§ÔÚÖ°ÑÐ¾¿Éú£¨http://www.bfsuy.cn/£©ÔÚ±¨ÃûÊ±ÐèÒª×¼±¸ÄÄÐ©²ÄÁÏÄØ£¿
¸ù¾Ý±±ÍâËù¹«²¼µÄÕÐÉú¼òÕÂ£¬´ó¼ÒÔÚ±¨ÃûÊ±Ò»°ãÐèÒª×¼±¸Éí·ÝÖ¤¸´Ó¡¼þ¡¢Ñ§Î»Ö¤¡¢Ñ§Î»Ö¤¸´Ó¡¼þ¼°½üÆÚµÄÖ¤¼þÕÕÆ¬µÈ¡£¶øµ±±¨ÃûÌá½»µÄ²ÄÁÏÍ¨¹ýÑ§Ð£Éó²éºó£¬¾ÍÄÜ»ñµÃÂ¼È¡Í¨ÖªÊé¡£¸ü¶àÏêÇé£ºhttp://www.bfsuy.cn/bk/578.html"
ÄÏ²ý ÔÚÖ°ÑÐ¾¿ÉúÓÐÒª¶ÁµÄÂð£¿		
Isant - ?	['2018-10-12 11:32:38']	
ÔÚÖ°ÑÐ¾¿Éú±ÏÒµ·¢±íÑ§ÊõÂÛÎÄ		
µÈ·çÀ´	['2018-09-26 11:07:20']	"ÔÚÖ°ÑÐ¾¿Éú±ÏÒµ·¢±íÑ§ÊõÂÛÎÄ
Áõ±à¼­
¹Ì»°£º0371-55697759
ÊÖ»ú£º15333713511£¨Î¢ÐÅÍ¬ºÅ£©
QQ£º337533247, 937915933£¨¹¤×÷QQ£¬ÏÐÁÄÎðÈÅ£©
ÓÊÏä£ºxqwh2015@126.com"
ÓÐ¸ö19¿¼ÑÐÐÂ´ó¸Ù½âÎöÖ±²¥¿Î£¬¹òÇó¶¹ÓÑÖúÁ¦£¬ÕæµÄ...		
Ê«ºÍÔ¶·½¶¼Òª	['2018-09-13 11:11:28']	"Ö±²¥¿ÎËÍ¿¼ÑÐ´ó¸Ù×ÊÁÏÒÔ¼°ÀúÄêÕæÌâ£¬µ«ÊÇÒªÑûÇë°ñÇ°100Ãû²Å¿ÉÒÔ»ñµÃ£¡
¹òÇó¶¹ÓÑÖúÁ¦£¡
µ±È»¶Ô¿¼ÑÐ´ó¸Ù½âÎö¸ÐÐËÈ¤µÄ¶¹ÓÑÒ²¿ÉÒÔÀ´¿´¿´£¡"
×ø±êÉÏº£ ¡¤ Ñ°ÕÒÔÚÖ°ÑÐµÄÐ¡»ï°é£¡ÇóÏà»¥£¨fu£©¼à¶½£¡		
Ê«ºÍÔ¶·½¶¼Òª	['2018-09-10 10:47:23']	"Ñî³¬Ô½Ð¡½ã½ã½õÀðÍ¼ÕòÂ¥£¡
ÁôÎ¢ÐÅµÄÐ¡»ï°é£¬¶¼ÄÜ¿¼ÑÐ³É¹¦£¡"
ÌýËµÓÐµÄÑ§Ð£ÔÚÖ°ÑÐ¾¿ÉúÓÐÃû¶î£¬µ«²»ÕÐÈË£¿		
Sherwin	['2018-09-03 14:08:57']	ÓÐ±¨¿¼ÖÐ¹úÊ¯ÓÍ´óÑ§µÄÂðÁË½âÇé¿öµÄÂð
×ÜÏë×Å¿¼ÔÚÖ°ÑÐ¾¿Éú£¬µ«ÊÇÄã·ûºÏ±¨¿¼Ìõ¼þÂð£¿		
Ë«Ö¤ÔÚÖ°ÑÐ¾¿Éú	['2018-08-31 11:51:29']	" ÕªÒª£º±¨¿¼ÔÚÖ°ÑÐ¾¿ÉúÊ±£¬²»Í¬Ñ§Àú¡¢²»Í¬×¨Òµ¡¢²»Í¬±¨¿¼·½Ê½ËùÒª´ïµ½µÄÌõ¼þ¶¼ÊÇ²»Ò»ÑùµÄ£¬ÏÖÔÚ¸ú×ÅË«Ö¤¾ýÒ»ÆðÁË½âÒ»ÏÂ£¬ÄãÊÇ·ñÂú×ã±¨¿¼Ìõ¼þ¡£
Í¬µÈÑ§Á¦ÉêË¶¡ª5ÔÂ
Í¬µÈÑ§Á¦ÉêË¶ÔÚÖ°ÑÐ¾¿Éú±¨¿¼ÖÐÏà¶Ô¼òµ¥µÄÒ»ÖÖ±¨¿¼·½Ê½£¬×î´óµÄÌØµãÊÇ¿ÉÒÔÃâÊÔÈëÑ§£¬¼´Ñ§Ô±ÔÚÈëÑ§Ê±²»ÓÃ²Î¼ÓÈëÑ§¿¼ÊÔ£¬µ«ÊÇºóÆÚÈç¹ûÏëÒªÄÃµ½Ñ§Î»Ö¤ÊéµÄ»°£¬±ØÐë²Î¼ÓÎåÔÂ·ÝÈ«¹úÍ³Ò»µÄÉêË¶¿¼ÊÔ¡£±¨¿¼Ìõ¼þ±¨¿¼¶ÔÏó£º
¡ñ ±¾¿ÆÑ§Àú£¬ÓÐÑ§Ê¿Ñ§Î»ÂúÈýÄê»òËäÎÞÑ§Ê¿Ñ§Î»µ«ÒÑ»ñµÃË¶Ê¿»ò²©Ê¿Ñ§Î»£»
¡ñ ×¨¿ÆÑ§Àú£¬Ö»ÄÜ²Î¼ÓÔÚÖ°ÑÐÐÞ°àµÄÑ§Ï°£¬»ñµÃ½áÒµÖ¤Êé£¬ºóÆÚ²»ÄÜÉêË¶¡£
ÉêË¶¿¼ÊÔÍ¬µÈÑ§Á¦ÉêË¶¿¼ÊÔ£¬Ò»°ãÊÇÔÚÃ¿ÄêµÄ3ÔÂ·ÝµÇÂ¼Ñ§Î»Íø±¨Ãû£¬5ÔÂ·Ý¿¼ÊÔ¡£
¿¼ÊÔ¿ÆÄ¿Ö»ÓÐÁ½ÃÅ£ºÍâÓïºÍÑ§¿Æ×ÛºÏ£¬ÍâÓïµÄ»°Ñ§Ô±¿ÉÒÔÑ¡ÔñÓ¢Óï¡¢·¨Óï¡¢¶íÓï¡¢µÂÓïºÍÈÕÓïÆäÖÐÒ»ÖÖ£¬Ñ§¿Æ×ÛºÏ¾ÍÖ÷ÒªÊÇ¿¼×¨Òµ¿ÎÁË¡£¿¼ÊÔÎªºÏ¸ñÖÆ£¬Ñ§Ô±Ö»Òª´ïµ½60·Ö¼´ÎªÍ¨¹ý¡£
È«¹úÍ³¿¼¡ª12ÔÂÄ©
12ÔÂÍ³¿¼ÊÇÄÜ¹»»ñµÃË«Ö¤µÄ±¨¿¼·½Ê½,ÊÜµ½ºÜ¶àÔÚÖ°ÈËÔ±µÄ»¶Ó­.2016Äê¸Ä¸ïÖ®ºó,Ë«Ö¤ÔÚÖ°ÑÐ¾¿Éú£¨·ÇÈ«ÈÕÖÆÑÐ¾¿Éú£©ºÍÈ«ÈÕÖÆÑÐ¾¿ÉúÊµÐÐÏàÍ¬µÄÅàÑø±ê×¼,Ò»ÑùµÄ¿¼ÊÔÄÑ¶ÈºÍÂ¼È¡·ÖÊýÏß.¿¼ÊÔËäÈ»±äÄÑÁË,µ«ÊÇÖ¤Êéº¬½ðÁ¿µÃµ½ÁËºÜ´óµÄÌáÉý.±¨¿¼Ìõ¼þ±¨¿¼¶ÔÏó£º¹ú¼Ò³ÐÈÏÑ§ÀúµÄ±¾¿Æ±ÏÒµÒÔ¼°¾ßÓÐÓë±¾¿Æ±ÏÒµÍ¬µÈÑ§Á¦µÄÖÐ¹ú¹«Ãñ¡£°´ÕÕ²»Í¬×¨Òµ,±¨¿¼Ìõ¼þÊÇÓÐÇø±ðµÄ.
¡ñ ¹ÜÀíÀà×¨Òµ: °üÀ¨¹¤ÉÌ¹ÜÀíË¶Ê¿£¨MBA£©¡¢¹«¹²¹ÜÀíË¶Ê¿£¨MPA£©¡¢¹¤³Ì¹ÜÀíË¶Ê¿£¨MEM£©¡¢ÂÃÓÎ¹ÜÀíË¶Ê¿£¨MTA£©¡¢×¨Òµ»á¼ÆË¶Ê¿£¨MPACC£©¡¢Í¼ÊéÇé±¨Ë¶Ê¿£¨MLIS£©¡¢Éó¼ÆË¶Ê¿£¨MAud£©¡£
¡ñ ±¨¿¼Ìõ¼þ£º±¾¿Æ±ÏÒµÈýÄê£¬×¨¿ÆÐèÒª±ÏÒµÎåÄê¡£
¡ñ ÆäËü×¨Òµ: °üÀ¨£º½ðÈÚ¡¢Ó¦ÓÃÐÄÀí¡¢¿ÚÇ»Ò½Ñ§¡¢Ó¦ÓÃÍ³¼Æ¡¢·­Òë¡¢¹«¹²ÎÀÉú¡¢Ë°Îñ¡¢ÐÂÎÅÓë´«²¥¡¢»¤Àí¡¢¹ú¼ÊÉÌÎñ¡¢³ö°æ¡¢Ò©Ñ§¡¢±£ÏÕ¡¢ÎÄÎïÓë²©Îï¹Ý¡¢ÖÐÒ©Ñ§¡¢×Ê²úÆÀ¹À¡¢½¨ÖþÑ§¡¢¾üÊÂ¡¢Éó¼Æ¡¢¹¤³Ì¡¢·¨ÂÉ¡¢³ÇÊÐ¹æ»®¡¢Éç»á¹¤×÷¡¢Å©ÒµÍÆ¹ã¡¢»á¼Æ¡¢¾¯Îñ¡¢ÊÞÒ½¡¢½ÌÓý¡¢·ç¾°Ô°ÁÖ¡¢ÌåÓý¡¢ÁÖÒµ¡¢ººÓï¹ú¼Ê½ÌÓý¡¢ÁÙ´²Ò½Ñ§¡¢ÒÕÊõ¡¢ÖÐÒ½µÈ¡£
¡ñ ±¨¿¼Ìõ¼þ£º±¾¿ÆÑ§Àú»òÕß×¨¿Æ±ÏÒµÁ½Äê¾Í¿ÉÒÔ±¨¿¼¡£
ÐèÒª×¢ÒâµÄÊÇ·¨ÂÉË¶Ê¿¹²·ÖÎªÁ½¸ö·½Ïò£¬·¨Ñ§Ë¶Ê¿£¨·¨Ñ§£©ºÍ·¨ÂÉË¶Ê¿£¨·Ç·¨Ñ§£©£»ÆäÖÐ·¨Ñ§Ë¶Ê¿£¨·¨Ñ§£©Ö»ÄÜÓÉ·¨Ñ§Àà×¨Òµ±¾¿ÆÉú¾Í¶Á£¬·¨ÂÉË¶Ê¿£¨·Ç·¨Ñ§£©Ö»ÄÜÓÉ·Ç·¨Ñ§×¨ÒµµÄ±¾¿ÆÉú¾Í¶Á£»Í³¿¼12ÔÂÍ³¿¼ÊÇÔÚÃ¿ÄêµÄ10ÔÂ·ÝÔÚÑÐÕÐÍø±¨Ãû,12ÔÂµ×¿¼ÊÔ.
¹ÜÀíÀà×¨ÒµµÄ¿¼ÊÔ¿ÆÄ¿ÊÇ:¹ÜÀíÀà×ÛºÏÄÜÁ¦ºÍÓ¢Óï;
ÆäËü×¨ÒµµÄ¿¼ÊÔ¿ÆÄ¿Ò»°ãÎªÕþÖÎ¡¢Ó¢Óï¡¢»ù´¡¿ÎºÍ×¨Òµ¿Î¡£È«¹úÍ³¿¼ÊôÓÚÌÔÌ­Ñ¡°ÎÖÆ£¬ÔñÓÅÂ¼È¡¡£
²»Í¬µÄ±¨¿¼·½Ê½£¬¿¼ÊÔÄÑ¶ÈºÍ±¨¿¼Ìõ¼þÒ²ÊÇ²»Ò»ÑùµÄ¡£µ«ÊÇÖ»Òª´ó¼ÒÔÚÑ¡¶¨ºÃÔºÐ£ºÍ×¨ÒµÖ®ºó£¬ÀûÓÃ¹¤×÷ÒÔÍâµÄÊ±¼ä¿ªÊ¼ÓÐÕë¶ÔÐÔµÄ¸´Ï°£¬Ë«Ö¤¾ýÏàÐÅÄãÒ²ÊÇ¿ÉÒÔ¿¼ÉÏµÄ! "
»¹ÔÚÎª±ÏÒµÂÛÎÄ·¢³îÂð£¿ÇëÕÒÎÒ£¬¸öÈËÐ´ÊÖ£¬È«³Ì¸ú×Ù		
ÎÄ~~	['2018-08-29 05:49:40']	»¹ÐèÒª°ïÐ´ÂÛÎÄÂð£¿ÐèÒªµÄ»°Çë¼ÓÆó¶ì212¡«366¡«9356£¬¿ÉÏÈÊÔ¸å£¬Ä³±¦¸¶¿î¡£¸öÈËÐ´ÊÖ£¬¾Ü¾øpian×Ó£¬È«³Ì¸¨µ¼£¬ÏÈ¸åºó¿î¡£
ÎÄ~~	"['Â¥Ö÷', '2018-08-29 05:49:48']"	¶¥
ÎÄ~~	"['Â¥Ö÷', '2018-08-29 05:50:26']"	¿ÉÒÔ¼ÓÎÒqqÊÔ¸å£¬ÄúÂúÒâÔÙ½øÐÐºÏ×÷¡£
ÎÄ~~	"['Â¥Ö÷', '2018-08-29 05:51:49']"	³ÏÐÅÐ´ÎÄ£¬ÔÚ±±¾©¿ÉÃæÌ¸Ïà¹ØÊÂ£¬¸öÈËÐ´ÊÖ£¬²»ÅÂÃæÌ¸¡£²»ÒªÈÃÎÞ³ÜµÄÆ­×Óµ¢Îó±ÏÒµ£¬Çë²ÁÁÁË«ÑÛ¡£¿ÉÏÈ¼ÓÎÒqq£¬ÂúÒâÔÙºÏ×÷
¸öÈËÐ´ÊÖ£¬°ïÐ´ÔÚÖ°ÑÐ¾¿ÉúÂÛÎÄ£¬¾Ü¾øpian×Ó		
ÎÄ~~	['2018-08-29 05:47:18']	ÐèÒª°ïÐ´ÂÛÎÄÂð£¿ÐèÒªµÄ»°Çë¼ÓÆó¶ì212¡«366¡«9356£¬¿ÉÏÈÊÔ¸å£¬Ä³±¦¸¶¿î¡£¸öÈËÐ´ÊÖ£¬¾Ü¾øpian×Ó¡£¸öÈËÐ´ÊÖ£¬¼Û¸ñµÍ£¬ÖÊÁ¿ºÃ£¬Ö±½ÓºÍÐ¡¸ç¸çÐ¡½ã½ãÃÇ½»Á÷£¬ËæÊ±¸ü¸Ä¡£
ÎÄ~~	"['Â¥Ö÷', '2018-08-29 05:47:27']"	¶¥
ÎÄ~~	"['Â¥Ö÷', '2018-08-29 05:48:11']"	ÖÐ½éÊÕ·Ñ¸ß£¬Ð´ÊÖ²»ÄÜºÍ¿Í»§¶Ô½Ó£¬ÓÃ¸öÈËÐ´ÊÖ£¬¾ø¶Ô²»»á³öÏÖÕâ¸öÎÊÌâ¡£
Çë½Ì¸÷Î»		
ÂüÖéÉ³»ª	['2018-08-28 19:33:42']	"ÎÒÊÇÔÚÖ°ÈËÔ±£¬·¨Ñ§×¨Òµ¡£
ÏëÕÒÒ»¸ö½­ËÕ»òÕßÉÏº£µÄÑ§Ð££¬»òÕß¿ÉÒÔÍøÊÚµÄ£¬²»È»Ì«²»·½±ãÁË¡£
ÒòÎª±¾Éí´ÓÊÂµÄÒ²ÊÇ·¨ÂÉ·½ÃæµÄ¹¤×÷£¬¾¡¿ÉÄÜ»¹ÊÇÏë¶Á¸ö·¨ÂÉ×¨ÒµµÄ¡£
Ö®Ç°ÔÚÍøÉÏÕÒ¸½½üµÄÑ§Ð£Ã»ÓÐÔÚÖ°·¨ÂÉË¶Ê¿£¬Çë½Ì´ó¼ÒÓÐÃ»ÓÐÊÊºÏµÄÑ§Ð£¡£"
¡¾¾«Æ·¡¿¿¼ÑÐµ³£¬ÊîÆÚ¸´Ï°µ½Ê²Ã´³Ì¶È²Åok£¿		
ÓªÏú¹¹¼ÜÊ¦	['2018-08-16 09:12:40']	" ÖÐ¹«¿¼ÑÐÎªÄã±£¼Ý»¤º½
Ò»¡¢Ó¢Óï´Ê»ãÊìÁ·ÕÆÎÕ£¬ÕæÌâÌâÐÍÌØµã×ÔÃ÷
   ¶ÔÓÚÓ¢Óï¿ÆÄ¿À´Ëµ£¬Êî¼ÙÖ®Ç°¾ÍÓ¦¸Ã°Ñµ¥´Ê»ù´¡´òºÃÁË£¬Ö»ÓÐÓÐÁËÕâÑùµÄ»ýÀÛ£¬²ÅÄÜÔÚºóÆÚµÄÔÄ¶ÁÀí½â¡¢³¤ÄÑ¾ä¡¢·­ÒëºÍ×÷ÎÄÌâÐÍÖÐË³ÀûµÄ½øÐÐ¡£Èç¹ûÔÚÕâ×î»ù´¡µÄ¸´Ï°²¿·ÖÍÏÁËºóÍÈ£¬ºóÆÚµÄ¸´Ï°»áÓÐ²»ÉÙµÄÑ¹Á¦¡£
   Æä´Î£¬ÎÒÃÇÓ¦¸Ã¶ÔÕæÌâµÄÌâÐÍÓÐÒ»¸öÇåÎúµÄ°ÑÎÕ¡£Ã÷È·Ã¿Ò»¸öÌâÐÍµÄ·ÖÖµºÍ¿¼²ìÖØµã£¬×öµ½ÐÄÖÐÓÐÊý¡£
¶þ¡¢ÊýÑ§Êî¼ÙÇ¿»¯ÆÚ£¬ÓÈÒª¶à×öÌâ
   ÊýÑ§Ñ§Ï°¹ý³ÌÊÇÒ»¸öÓÉÇ³ÈëÉî¡¢ÓÉÒ×µ½ÄÑµÄ½¥½øµÄ¹ý³Ì¡£µÚÒ»½×¶ÎµÄÑ§Ï°ÒÔ¶Ô¸ÅÄî¡¢¶¨ÀíºÍ·½·¨µÄÄÚº­ºÍÍâÑÓµÄÀí½âÎªÖ÷£¬¼´´ò»ù´¡½×¶Î¡£´ó¼ÒÐè½øÒ»²½ÕÆÎÕ»ù±¾¸ÅÄîµÄÄÚº­ºÍÍâÑÓ¡¢»ù±¾¶¨ÀíµÄÓ¦ÓÃ£¬²¢¶ÔÖØÄÑµã¿¼µãÄÚÈÝ½øÐÐÏàÓ¦ÌâÐÍµÄÁ·Ï°ºÍ¹®¹Ì¡£
   ÊîÆÚÒªÔÚµÚÒ»ÂÖÑ§Ï°µÄÄÚÈÝ¸´Ï°»ù´¡Ö®ÉÏ£¬¸´Ï°ÖØµã¡¢ÄÑµãµÄÖªÊ¶ºÍ²»»áµÄÌâ£¬Í¬Ê±Òª³¢ÊÔÌôÕ½²¢ÕÆÎÕ½Ì²ÄÒÔ¼°¸¨µ¼×ÊÁÏÖÐÖÐ¸ßµÈÄÑ¶ÈµÄÌâ¡£
Èý¡¢×¨ÒµÊéÄ¿Í¨ÀÀ¼¸±é£¬ÃþÇåÖØÄÑµã·Ö²¼
   ÊîÆÚÊÇ¾ö¶¨¿¼ÑÐ³É¹¦µÄ·ÖË®Áë£¬¸ø×Ô¼ºÖÆ¶¨Ò»¸öÏê¾¡µÄ¼Æ»®£¬ÓÈÆäÊÇ×¨Òµ¿Î¡£ÓÉÓÚ¿¼ÑÐ×¨Òµ¿ÎµÄ·ÖÖµ½Ï ´ó£¬ÊÇ¿¼ÑÐ³É°ÜµÄ¹Ø¼ü£¬ËùÒÔÎÒÃÇÒªÌáÔç¶ÍÁ¶×¨ÒµËØÑø£¬¿ªÍØ×¨ÒµÁìÓòµÄÖªÊ¶Ãæ¡£
   Í¨¹ýµÚÒ»±éµÄÍ¨ÀÀÃþÇåÖØÄÑµã¿¼µãµÄ·Ö²¼£¬µÚ¶þ±é¿´ÊéÒª×¥ÖØµã£¬½«ÖØµãÎÊÌâÕûÀí³É±Ê¼Ç¡£ÐÎ³ÉÌá¸Ù£¬ÁíÍâÒªÊÔ×ÅÔÙÈ¥½â¾öÄÇÐ©×Ô¼ºÃ»ÓÐÅªÇå³þµÄÎÊÌâ¡£µÚÈý±é¿´ÊéÒªÏ¸ÖÂÉîÈë£¬Í¨¹ýÇ°ÃæµÄ¸´Ï°ÎÒÃÇÒÑ¾­¶ÔÕûÌåÖªÊ¶¿ò¼ÜÓÐÁË»ù±¾µÄÈÏÊ¶£¬Õâ¸ö½×¶Î¾ÍÒª½«¸÷¸öÖªÊ¶µãÓÐ»úµØÁªÏµÆðÀ´¸´Ï°ºÍ¼ÇÒä£¬¶Ô¾ßÌåÎÊÌâÓÈÆäÊÇÀúÄêÕæÌâ¿¼²éµÄÎÊÌâÒª¼ÌÐøÉîÈëºÍÌ½¾¿¡£
   ÈÏÎªÒ»¶¨ÒªÔÚÊî¼ÙÆÚ¼äºÏÀí°²ÅÅÊ±¼ä£¬°Ñ×¨Òµ»ù´¡´òÀÎ£¬ÖØµãÊÇ°Ñ×¨ÒµÀí½âÍ¸³¹£¬²ÅÄÜÔÚ×îºóµÄ´ðÌâÖÐ·ÖÎöÈ«Ãæ£¬ÍÑÓ±¶ø³ö¡£
ËÄ¡¢ÊìÏ¤ÕþÖÎ¿Î±¾ÄÚÈÝ£¬²ÎÍ¸¸ÅÄîÔ­Àíº­Òå
   ´ó¼Ò»ù±¾Ò»ÖÂÈÏÍ¬ÕþÖÎÊÇ²»ÐèÒªÔÚÊîÆÚÖ®Ç°½øÐÐ¸´Ï°µÄ£¬¸ú×ÅÀÏÊ¦ÈÏÕæµØÑ§Ï°£¬ÕÆÎÕ´óÌåµÄÄÚÈÝ¡£Æä´Î£¬¶ÔÓÚÒ»Ð©»ÞÉ¬ÄÑ¶®µÄÔ­ÀíºÍÄÑ¼ÇµÄ¿¼µã£¬´ó¼ÒÒªÔÚÊîÆÚÊ±³¹µ×Àí½â£¬²»ÒªÍÏÑÓ¡£
   Ë×»°Ëµ£¬Êé¶Á°Ù±é£¬ÆäÒå×ÔÏÖ£¬ºÜ¶àÐ¡»ï°é¶¼Ï°¹ßÁËÒ»±éÒ»±éµØ·­Êé£¬ÒÔÎª·­µÃ¶àÁË£¬×ÜÄÜ¼Ç×¡¡£¶ÔÓÚÕþÖÎ²¿·ÖµÄ¸´Ï°£¬¿´µÃ¶à²»Èç¼ÇµÃÀÎ£¬ÄÜ¼Ç×¡²ÅÊÇÍõµÀ¡£
¹Ø×¢É½¶«ÑÐ¾¿Éú¿¼ÊÔÍø»ñÈ¡¿¼ÑÐ×ÊÑ¶"
ÎªÊ²Ã´ÏÖÔÚÉç»áÑ¹Á¦Ô½À´Ô½´ó£¬µ«»¹ÊÇÓÐºÃ¶àÈËÑ¡Ôñ...		
¾ÍÕâÃ´×Åba	['2018-08-03 13:37:11']	"ÏÂÃæËÄ¸ö¹ÛµãÊÇÎÒ½áºÏÁËÕâÃ´¶àÑ§Ô±µÄÒ»¸ö×Ü½á£º
ÐèÇó
½ü¼¸ÄêÖÐ¹úµÄ¾­¼Ã·¢Õ¹ÊÇÏÔ¶øÒ×¼ûµÄ£¬¼ÓÉÏÓë¹ú¼ÒÕþ²ßµÄ¿ª·ÅÖ§³Ö£¬Óë¹ú¼Ê½»Á÷¼ÓÇ¿£¬¹úÄÚ¸÷¸öÆóÒµ¶ÔÓÚ¸ßÑ§Àú¡¢¸ßÄÜÁ¦ÈË²ÅµÄÐèÇóÔ½À´Ô½´ó¡£ÕâÔÚÒ»·½ÃæÐèÇó¶ÔÓÚºÜ¶àÈËÀ´ËµÊÇÑ¹Á¦£¬µ«Ò²ÊÇ»ú»á£¬Òò´Ë½ü¼¸ÄêÑ¡Ôñ½øÐÞµÄÈËÔ½À´Ô½¶à¡£
µ«ÊÇºÜÃ÷ÏÔµÄÒ»¼þÊÂ±ãÊÇ£¬²¢²»ÊÇËùÓÐÈË¶¼ÓÐ×ã¹»µÄ×Ê½ðºÍÊ±¼äÈ¥½øÐÐÍÑ²úÑ§Ï°£¬Òò´Ë¿ÉÒÔ±ß¹¤×÷±ßÑ§Ï°µÄÔÚÖ°ÑÐ¾¿ÉúÎüÒýÁËÔ½À´Ô½¶àÈËÑÛÇò£¬Ã¿Äê±¨¿¼ÈËÊýÒ²ÊÇÒ»Ö±ÉÏÕÇ¡£
ÓÉÉÏ¿ÉÒÔ¿´³ö²»¹ÜÊÇÉç»á¿Í¹ÛÐèÇó»¹ÊÇ¸öÈË¼ÛÖµÐèÇó¶¼³ÉÁËÔÚÖ°¿¼ÑÐµÄ±¨¿¼ÈËÉÏÕÇµÄÈËÊýµÄÖØÒªµÄÔ­Òò¡£
¼ÛÖµ
1. Ñ§Àú¸üÐÂ
±Ï¾¹ÏÖÔÚÒÀ¾ÉÊÇÑ§ÀúÊ±´ú£¬¶øÇÒËæ×Å¾­¼ÃµÄ·¢Õ¹£¬¸÷ÆóÒµ¶ÔÓÚÑ§ÀúµÄÐèÇóÒ²Ô½À´Ô½¸ß¡£Òò´ËºÜ¶àÈËÎªÁË»ñµÃ¸üºÃµÄ¹¤×÷¸ÚÎ»£¬¸ü¸ßµÄÐ½×Ê±¨³ê£¬Ñ¡Ôñ½øÐÞÌá¸ßÑ§Àú£¬¿ÉÒÔËµÕâ²¿·ÖµÄÑ§Ô±Õ¼ÁËÔÚÖ°¿¼ÑÐµÄ¾ø´ó¶àÊý¡£
2. ÄÜÁ¦ÌáÉý
ËùÎ½¡°²»½øÔòÍË¡±£¬Ê±´úµÄ·¢Õ¹ÊÇÈÕÐÂÔÂÒìµÄ£¬²»¹ÜÊÇÉú»î»¹ÊÇ¹¤×÷·½ÃæÒ²Ó¦¸ÃËæÖ®ÏòºÃµÄ·½Ãæ·¢Õ¹£¬Òò´Ë×ÔÎÒÄÜÁ¦µÄÌáÉý·Ç³£ÖØÒª¡£²»¹ÜÊÇÅàÑø¸öÈËµÄÐËÈ¤°®ºÃ£¬»¹ÊÇÖ°³¡¼¼ÄÜ£¬¸ø×Ô¼ºÒ»¸ö×¨ÒµµÄ½øÐÞ»·¾³£¬³ÉÎªÁËºÜ¶àÈËµÄ½øÐÞÔÚÖ°µÄÏë·¨Ö®Ò»¡£
3. ×ªÐÐ
Í¨¹ý½øÐÞ¡¢»ñÈ¡Ñ§ÀúÀ´»ñµÃ×Ô¼º×ªÐÐµÄÇÃÃÅ×©£¬ÕâÒ²³ÉÎªÁËºÜ¶àÈËµÄÑ¡Ôñ¡£ÓÈÆäÊÇÏëÒª×ªÈëÒ»Ð©ÐèÒªÒ»¶¨µÄ×¨ÒµÖªÊ¶µÄÐÐÒµÈç£º½ðÈÚ¡¢»á¼Æ¡¢·¨ÂÉµÈµÈ£¬ÔÚ×ªÐÐÇ°½øÐÐÒ»¶¨µÄ×¨ÒµÑ§Ï°ºÜÊÇ±ØÒª¡£
4. »·¾³×ª»¯
ºÜ¶àÈËÔÚ¹¤×÷¶àÄêºó¶¼»áÓöµ½Ò»¸öÆ¿¾±ÆÚ£¬ÔÚÕâ¸öÊ±¼ä¶Î»á¶Ô×Ô¼ºµÄ¹¤×÷»·¾³¡¢¹¤×÷·½Ê½²úÉúÒÉ»óÉõÖÁÊÇÑá¶ñ¡£ÕâÊ±ºò¾ÍÐèÒªÊ±²»Ê±Ìø³öÈÕ³£µÄÈ¦×ÓÀ´¿´£¬»òÕßÊÇÈÏÊ¶¸ü¶à²»Ò»ÑùµÄÈË£¬ÈÃ×Ô¼ºÄÜ¿ªÍØÑÛ½ç¡¢×ª»¯Ë¼Â·¡£"
Í¬µÈÑ§Á¦or·ÇÈ«ÈÕÖÆ		
¾Ér¹â	['2018-07-16 16:19:38']	"Á½ÕßµÄÇø±ðÖ÷ÒªÊÇÊ²Ã´?_?
¸ÃÔõÃ´Ñ¡"
ÄÄ¸öÑ§Ð£¿ÉÒÔ¶Á·ÇÈ«ÈÕÖÆ£¨ÔÚÖ°£©ÑÐ¾¿ÉúÕÜÑ§Ïµ		
ØýÃû	['2018-07-11 23:07:27']	Ä¿Ç°¹úÄÚÄÄËù¸ßÐ£¿ÉÒÔ±¨¿¼·ÇÈ«ÈÕÖÆ£¨ÔÚÖ°£©ÑÐ¾¿µÄÕÜÑ§ÏµÄØ£¿
ÕÐÆ¸ÐÅÏ¢		
guanyuni	['2018-07-02 15:24:15']	"ÒòÒµÎñÀ©ÕÅ£¬±¾¹¤×÷ÊÒÏÖ³ÏÂ×ÎÄÐ´×÷ÈËÔ±£¬ÒªÇóÈçÏÂ£º 
1¡¢Ñ§ÀúÒªÇó £º´óËÄ¼°ÒÔÉÏÑ§Àú£¬Ë¶Ê¿ÓÅÏÈ 
   2¡¢×¨Òµ·½Ïò£ºÉÌ¿Æ¡¢¾­¼Ã¡¢½ðÈÚ¡¢»á¼Æ¡¢·¨ÂÉ¡¢Í³¼Æ¡¢Àí¹¤¡¢µçÆø¹¤³Ì¡¢ÊµÖ¤·ÖÎöµÈ 
3¡¢Ó¢ÓïÓÅÁ¼£¬ÒªÇó´ïµ½Áù¼¶540¡¢ÑÅË¼6.0Í¬µÈ»òÒÔÉÏË®Æ½£» 
¿¿Æ×Ð´ÊÖÔÂÈë5000ÒÔÉÏ£¬´óÁ¿ÓÐµ¥£¬¸å·Ñ½áËã¼°Ê±,Ë¶ÂÛÐ´ÊÖ´ýÓö·áºñ¡£ 
³ÏÐÅÕÐÆ¸£¬½á¿î¼°Ê±£¬²»ÊÕÈ¡ÈÎºÎ¶¨½ð¡¢·ÑÓÃ¡£ 
»¶Ó­¸ºÔð¡¢³ÏÐÅ¡¢ÊØÊ±µÄÐ¡»ï°é¼ÓÈëÎÒÃÇ£¡£¡ 
ÕÐÆ¸Î¨Ò»QQ£º529847812   Ð¡Óî
¶¹ÓÊ²»»Ø¸´ ×ÉÑ¯Çë¼ÓQQ~ 529847812   Ð¡Óî
  "
ÃâÁª¿¼MBA¹¤ÉÌ¹ÜÀíË¶Ê¿Ñ§Î»µ½µ×ÓÐÃ»ÓÐÓÃ£¿		
MBA½­ÀÏÊ¦	['2018-06-05 15:45:04']	"½­ÀÏÊ¦½ñÌì¿´ÁËºÜ¶àÌû×Ó£¬ºÜ¶àÍøÓÑºÜÏëÁË½âÃâÁª¿¼MBAÏîÄ¿£¬¶ÔÓÚÃâÁª¿¼µ¥Ö¤·½ÃæÒ²ÓÐÒÉÂÇ£¬ÏÂÃæ¾Í´ø´ó¼ÒÀ´ÁË½âÒ»ÏÂ¡£
Ê×ÏÈ£¬Ïë¶ÁMBAµÄÈË¿Ï¶¨ÒÑ¾­ÁË½âÁË¹úÄÚµÄÁ½ÖÖ³£¹æµÄ±¨¶Á·½Ê½£¬Ò»¸ö¾ÍÊÇ¹úÄÚÁª¿¼£¬ÁíÒ»¸ö¾ÍÊÇÍ¬µÈÑ§Á¦ÉêË¶£¬Á½ÖÖ·½Ê½¶ÔÓ¦ÊÔÄÜÁ¦ÒªÇó¶¼±È½Ï¸ß£¬ÔÚ´ËÎÒ¾Í²»¶àËµÁË£¬²»Çå³þµÄ¿ÉÒÔÈ¥ÎÒÖ÷Ò³¿´Ò»ÏÂÆäËûÌû×Ó¡£
¹úÄÚ»ñÈ¡Ë¶Ê¿Ñ§Î»µÄ·½Ê½¶¼ÒªÍ¨¹ý¿¼ÊÔ£¬ÊÊÓÃÓÚÑ§Ï°ÄÜÁ¦±È½ÏÇ¿£¬¿ÉÒÔÍ¶Èë´óÁ¿Ê±¼äºÍ¾«Á¦µÄÈË¡£ÄÇ¶ÔÓÚÃ»ÓÐÄÇÃ´¶àÊ±¼äºÍ¾«Á¦£¬»òÕß¹¤×÷ÄÜÁ¦ÌØ±ðÍ»³ö£¬µ«ÊÇÎÄ»¯¿Î»ù´¡½Ï²îµÄÈËÏë¶ÁMBAÔõÃ´°ìÄØ£¿
ÃâÁª¿¼MBA¿ÉÒÔ³ÉÎªÄãµÄÑ¡Ôñ¡£ÃâÁª¿¼MBAÈëÑ§ÃÅ¼÷Ïà¶Ô¹úÄÚMBAÒªµÍ£¬²¿·ÖÑ§Ð£ÓÐ×Ô¼ºµÄÈëÑ§¿¼ÊÔ»òÕßÃæÊÔ£¬ÓÐÐ©Ñ§Ð£²ÉÈ¡×ÊÖÊÉóºËÍÆ¼öÈëÑ§£¬Ö÷Òª¿¼²ì¹¤×÷±³¾°ºÍ·¢Õ¹Ç±ÖÊ¡£ÉÏ¿ÎÐÞÑ§·Ö£¬×«Ð´ÂÛÎÄ£¬Í¨¹ý´ð±ç»ñµÃË¶Ê¿Ñ§Î»Ö¤£¨Ñ§Ð£²»Í¬£¬Á÷³ÌÒ²»áÓÐ²î±ð£¬Ò»¶¨ÒªÑ¡ÔñÕý¹æÔºÐ££©£¬Ñ§Î»Ö¤¹úÄÚÈÏ¿É£¬¹ú¼ÊÍ¨ÓÃ£¬³ýÁË»ú¹ØÊÂÒµµ¥Î»ÓÐÓ²ÐÔÒªÇóË«Ö¤µÄ£¬ÆäËûÏñÍâÆó¡¢ÃñÓªÆóÒµ¶¼ÈÏ¿É£¬½ÌÊ¦ÆÀÖ°³Æ£¬¶Ô½Ó¹ú¼Ê²©Ê¿¶¼¿ÉÒÔÓÃ¡£ÃâÁª¿¼MBA×ÉÑ¯½­ÀÏÊ¦Ö÷Ò³¡£"
Õâ¸öÐ¡×é´ó¼ÒÒÑ¾­·ÅÆúÁËÊÇÂð£¿		
?	['2018-05-24 06:47:53']	ÔõÃ´È«ÊÇ¹ã¸æ°¡
¹¬ÉÌ½ÇáçÓð	['2018-05-25 19:22:59']	Í¬ÎÊ
ÕÐÆ¸Ð´ÊÖ		
guanyuni	['2018-05-24 13:53:27']	"ÒòÒµÎñÀ©ÕÅ£¬±¾¹¤×÷ÊÒÏÖ³ÏÂ×ÎÄÐ´×÷ÈËÔ±£¬ÒªÇóÈçÏÂ£º 
1¡¢Ñ§ÀúÒªÇó £º´óËÄ¼°ÒÔÉÏÑ§Àú£¬Ë¶Ê¿ÓÅÏÈ 
   2¡¢×¨Òµ·½Ïò£ºÉÌ¿Æ¡¢¾­¼Ã¡¢½ðÈÚ¡¢»á¼Æ¡¢·¨ÂÉ¡¢Í³¼Æ¡¢Àí¹¤¡¢µçÆø¹¤³Ì¡¢ÊµÖ¤·ÖÎöµÈ 
3¡¢Ó¢ÓïÓÅÁ¼£¬ÒªÇó´ïµ½Áù¼¶540¡¢ÑÅË¼6.0Í¬µÈ»òÒÔÉÏË®Æ½£» 
¿¿Æ×Ð´ÊÖÔÂÈë5000ÒÔÉÏ£¬´óÁ¿ÓÐµ¥£¬¸å·Ñ½áËã¼°Ê±,Ë¶ÂÛÐ´ÊÖ´ýÓö·áºñ¡£ 
³ÏÐÅÕÐÆ¸£¬½á¿î¼°Ê±£¬²»ÊÕÈ¡ÈÎºÎ¶¨½ð¡¢·ÑÓÃ¡£ 
»¶Ó­¸ºÔð¡¢³ÏÐÅ¡¢ÊØÊ±µÄÐ¡»ï°é¼ÓÈëÎÒÃÇ£¡£¡ 
ÕÐÆ¸Î¨Ò»QQ£º529847812   Ð¡Óî
¶¹ÓÊ²»»Ø¸´ ×ÉÑ¯Çë¼ÓQQ~ 529847812   Ð¡Óî"
¿¼ÉÏÔÚÖ°ÑÐ¾¿Éúµ¥Î»¸ø±¨ÏúÑ§·ÑÂð£¿		
ÍõÀÏÊ¦	['2018-05-15 17:13:15']	" ¡¡¡¡¶ÔÓÚÒ»Ð©ÏëÒª±¨¿¼ÔÚÖ°ÑÐ¾¿ÉúµÄÈËÔ±À´Ëµ£¬ÓÐÊ±ÒòÎªÑ§·Ñ·½ÃæµÄÎÊÌâ¶øÓÌÔ¥²»¾ö£¬ËùÒÔ¾ÍÏñÒªÁË½âÈç¹û¿¼ÉÏÔÚÖ°ÑÐ¾¿Éúµ¥Î»ÊÇ·ñ¸ø±¨¿¼Ñ§·Ñ£¿ÏÂÃæ¾ÍÕâ¸öÎÊÌâÓÉÖÐ¹úÈËÃñ´óÑ§ÔÚÖ°ÑÐ¾¿Éú£¨http://www.rucedu.cn/£©µÄÀÏÊ¦¸øÍ¬Ñ§ÃÇ¼òµ¥µÄ½éÉÜÒ»ÏÂ¡£
ÔÚÖ°ÑÐ¾¿Éú·ÖÎª¶¨ÐÔÅàÑøºÍ·Ç¶¨ÏòÅàÑøÁ½ÖÖ¡£¶¨ÏòÅàÑøÊÇµ¥Î»Óë¾Í¶Á»ú¹¹Ç©¶©Ïà¹ØµÄÐ­Òé£¬Ñ§Ô±µÄÑ§·ÑÓÉµ¥Î»³ö×Ê¡£¶ø·Ç¶¨ÏòÅàÑøÔòÓÉÑ§Ô±×ÔÖ÷³ö×Ê£¬Ò»°ãÇé¿öÏÂµ¥Î»²¢²»¸ø±¨ÏúÑ§·Ñ¡£ËùÒÔÈç¹ûÏëÒªÁË½âµ¥Î»ÊÇ·ñ±¨¿¼ÔÚÖ°ÑÐ¾¿ÉúµÄÑ§·Ñ£¬×îºÃ»¹ÊÇÒªµ½ËùÔÚµ¥Î»½øÐÐÏà¹ØµÄÁË½â¡£
ÏêÇéÇë²Î¿¼£ºhttp://www.rucedu.cn/r/14/zhfb2z22b.html"
ÕÐÆ¸Ð´ÊÖ		
guanyuni	['2018-05-14 14:08:43']	"ÒòÒµÎñÀ©ÕÅ£¬±¾¹¤×÷ÊÒÏÖ³ÏÂ×ÎÄÐ´×÷ÈËÔ±£¬ÒªÇóÈçÏÂ£º 
1¡¢Ñ§ÀúÒªÇó £º´óËÄ¼°ÒÔÉÏÑ§Àú£¬Ë¶Ê¿ÓÅÏÈ 
   2¡¢×¨Òµ·½Ïò£ºÉÌ¿Æ¡¢¾­¼Ã¡¢½ðÈÚ¡¢»á¼Æ¡¢·¨ÂÉ¡¢Í³¼Æ¡¢Àí¹¤¡¢µçÆø¹¤³Ì¡¢ÊµÖ¤·ÖÎöµÈ 
3¡¢Ó¢ÓïÓÅÁ¼£¬ÒªÇó´ïµ½Áù¼¶540¡¢ÑÅË¼6.0Í¬µÈ»òÒÔÉÏË®Æ½£» 
¿¿Æ×Ð´ÊÖÔÂÈë5000ÒÔÉÏ£¬´óÁ¿ÓÐµ¥£¬¸å·Ñ½áËã¼°Ê±,Ë¶ÂÛÐ´ÊÖ´ýÓö·áºñ¡£ 
³ÏÐÅÕÐÆ¸£¬½á¿î¼°Ê±£¬²»ÊÕÈ¡ÈÎºÎ¶¨½ð¡¢·ÑÓÃ¡£ 
»¶Ó­¸ºÔð¡¢³ÏÐÅ¡¢ÊØÊ±µÄÐ¡»ï°é¼ÓÈëÎÒÃÇ£¡£¡ 
ÕÐÆ¸Î¨Ò»QQ£º529847812   Ð¡Óî
¶¹ÓÊ²»»Ø¸´ ×ÉÑ¯Çë¼ÓQQ~ 529847812   Ð¡Óî"
2018ÄêÔÚÖ°¶ÁÑÐµÄÌõ¼þ¸ßÂð?		
ÍõÀÏÊ¦	['2018-05-10 19:14:57']	"Ëæ×ÅÉç»á¾ÍÒµÑ¹Á¦µÄÔö´ó£¬ÔÚÖ°¶ÁÑÐÕâÖÖÑ§Ï°·½Ê½ÎÞÒÉÎüÒýÁËÒ»Ð©ÏëÒªÌáÉý×ÔÉí¾ºÕùÁ¦ÈËÔ±µÄ¹Ø×¢¡£ÓÚÊÇ£¬Ò»Ð©Í¬Ñ§ÏëÒªÁË½â2018ÄêÔÚÖ°¶ÁÑÐÌõ¼þ¸ß²»¸ßµÄÎÊÌâ¡£ÏÂÃæ¾ÍÓÉÖÐ¹úÈËÃñ´óÑ§ÔÚÖ°ÑÐ¾¿Éú£¨http://www.rucedu.cn/£©µÄÀÏÊ¦¸øÍ¬Ñ§ÃÇ¼òµ¥µÄ½éÉÜÒ»ÏÂ2018ÄêÔÚÖ°¶ÁÑÐÌõ¼þ¸ß²»¸ß£¿
2018ÄêÔÚÖ°¶ÁÑÐ¿ÉÑ¡ÔñÍ¬µÈÑ§Á¦ÉêË¶·½Ê½ºÍ·ÇÈ«ÈÕÖÆÑÐ¾¿Éú·½Ê½½øÐÐ±¨¿¼¡£±¨¿¼·½Ê½µÄ²»Í¬£¬¾ßÌåµÄ¿¼ÊÔÄÑ¶ÈÒ²ÓÐÇø±ð¡£
Í¬µÈÑ§Á¦ÉêË¶
´ó×¨Ñ§Àú¿É±¨ÃûÑ§Ï°£¬ÔÚÌá½»µÄ×ÊÁÏÍ¨¹ýÔºÐ£Éó²éºó£¬ÄÜÃâÊÔÈëÑ§¡£²»¹ýÒòÎªÕâÖÖ·½Ê½ÔÚÉêË¶Ê±ÐèÒªÑ§Ô±ÓµÓÐÑ§Î»£¬ËùÒÔ×¨¿ÆÑ§ÀúµÄÈËÔ±Ö»ÄÜ²Î¼ÓÑ§Ï°¡£ÔÚÍê³ÉÑ§Ï°ºó£¬±¾¿ÆÑ§ÀúÓÐÑ§Ê¿Ñ§Î»ÇÒÑ§Î»»ñµÃ3ÄêµÄÍ¬Ñ§£¬¿ÉÉêÇëË¶Ê¿Ñ§Î»¡£Í¨¹ýÉêË¶Í³¿¼ºÍÑ§Ð£µÄÂÛÎÄ´ð±çºó£¬¾ÍÄÜ»ñµÃË¶Ê¿Ñ§Î»¡£
·ÇÈ«ÈÕÖÆÑÐ¾¿Éú
±¨¿¼¹ÜÀíÀà×¨ÒµÐë±¾¿Æ±ÏÒµÓÐ3Äê¾ÍÒµ¾­Ñé¡¢×¨¿Æ±ÏÒµÓÐ5Äê¾ÍÒµ¾­Ñé¡¢ÑÐ¾¿Éú±ÏÒµÓÐ2Äê¾ÍÒµ¾­Ñé¡£±¨¿¼³ý¹ÜÀíÀà×¨Òµ£¬±¾¿Æ±ÏÒµ»ò´ó×¨±ÏÒµ2Äê¼´¿É¡£ÕâÖÖ±¨¿¼·½Ê½ÔÚ±ÏÒµºóÄÜ»ñµÃË¶Ê¿Ñ§Î»ºÍÑ§Àú£¬µ«¿¼ÊÔµÄÄÑ¶È½Ï¸ß£¬¾ºÕùµÄÑ¹Á¦Ò²±È½Ï´ó£¬ËùÒÔÍ¬Ñ§ÃÇÈôÏëÍ¨¹ýÕâÖÖ·½Ê½±¨¿¼×îºÃÌáÇ°×öºÃ¸´Ï°µÄ×¼±¸¡£"
ÕÐÆ¸Ð´ÊÖ£¬¹ã¸æitem		
guanyuni	['2018-05-10 10:37:29']	"ÒòÒµÎñÀ©ÕÅ£¬±¾¹¤×÷ÊÒÏÖ³ÏÂ×ÎÄÐ´×÷ÈËÔ±£¬ÒªÇóÈçÏÂ£º 
1¡¢Ñ§ÀúÒªÇó £º´óËÄ¼°ÒÔÉÏÑ§Àú£¬Ë¶Ê¿ÓÅÏÈ 
   2¡¢×¨Òµ·½Ïò£ºÉÌ¿Æ¡¢¾­¼Ã¡¢½ðÈÚ¡¢»á¼Æ¡¢·¨ÂÉ¡¢Í³¼Æ¡¢Àí¹¤¡¢µçÆø¹¤³Ì¡¢ÊµÖ¤·ÖÎöµÈ 
3¡¢Ó¢ÓïÓÅÁ¼£¬ÒªÇó´ïµ½Áù¼¶540¡¢ÑÅË¼6.0Í¬µÈ»òÒÔÉÏË®Æ½£» 
¿¿Æ×Ð´ÊÖÔÂÈë5000ÒÔÉÏ£¬´óÁ¿ÓÐµ¥£¬¸å·Ñ½áËã¼°Ê±,Ë¶ÂÛÐ´ÊÖ´ýÓö·áºñ¡£ 
³ÏÐÅÕÐÆ¸£¬½á¿î¼°Ê±£¬²»ÊÕÈ¡ÈÎºÎ¶¨½ð¡¢·ÑÓÃ¡£ 
»¶Ó­¸ºÔð¡¢³ÏÐÅ¡¢ÊØÊ±µÄÐ¡»ï°é¼ÓÈëÎÒÃÇ£¡£¡ 
ÕÐÆ¸Î¨Ò»QQ£º529847812   Ð¡Óî
¶¹ÓÊ²»»Ø¸´ ×ÉÑ¯Çë¼ÓQQ~ 529847812   Ð¡Óî
  "
²Î¼ÓÔÚÖ°ÑÐ¾¿Éú¿¼ÊÔÊÇ·ñÐèÒª¿¼Ç°¸¨µ¼£¿		
ÍõÀÏÊ¦	['2018-05-08 10:31:40']	"Ëæ×ÅÔÚÖ°ÑÐ¾¿ÉúµÄ·¢Õ¹£¬Ô½À´Ô½À´µÄÈËÔ±Í¨¹ýÕâÖÖ·½Ê½ÌáÉýÁË×ÔÉíµÄÖ°³¡¾ºÕùÁ¦¡£´ËÊ±Ò»Ð©±¨¿¼ÁËÔÚÖ°ÑÐ¾¿ÉúµÄÑ§Ô±£¬ÏëÒªÁË½âÒ»ÏÂ²Î¼ÓÔÚÖ°ÑÐ¾¿Éú¿¼ÊÔÊÇ·ñÐèÒª½øÐÐ¿¼Ç°¸¨µ¼£¬ÒÔ¸üÓÐ°ÑÎÕµÄÍ¨¹ý¿¼ÊÔ¡£ÏÂÃæ¾ÍÓÉÖÐ¹úÈËÃñ´óÑ§ÔÚÖ°ÑÐ¾¿Éú£¨http://www.rucedu.cn/£©µÄÀÏÊ¦¸øÍ¬Ñ§ÃÇ¼òµ¥µÄ½éÉÜÒ»ÏÂ¡£
ÔÚÖ°ÑÐ¾¿ÉúÓÐÍ¬µÈÑ§Á¦ÉêË¶ºÍ·ÇÈ«ÈÕÖÆÑÐ¾¿ÉúÁ½ÖÖ±¨¿¼·½Ê½¡£ÒòÎªÑ§Ï°Á÷³ÌµÄ²»Í¬£¬ËùÒÔÕâ¸öÎÊÌâÒ²ÓÐ²»Í¬µÄ´ð°¸¡£
Í¬µÈÑ§Á¦ÉêË¶£ºÕâÖÖ·½Ê½ÒòÎª²ÉÈ¡ÏÈÑ§Ï°ºó¿¼ÊÔÄ£Ê½£¬¿¼ÉúÔÚ¿¼ÊÔÇ°»á½øÐÐ¿Î³ÌµÄÑ§Ï°£¬ËùÒÔÒ»°ãÇé¿öÏÂ²»ÓÃ²Î¼Ó¿¼Ç°¸¨µ¼¡£¶øÇÒÕâÖÖ·½Ê½µÄ¿¼ÊÔÄÑ¶È½ÏµÍ£¬ÓÐ¹Ì¶¨µÄ·ÖÊýÏß£¬»¹ÓÐ¶à´Î¿¼ÊÔµÄ»ú»á£¬¶¼ÄÜºÜ´ó³Ì¶ÈµÄÌáÉý¿¼ÊÔµÄÍ¨¹ýÂÊ¡£
·ÇÈ«ÈÕÖÆÑÐ¾¿Éú£º²ÉÈ¡ÏÈ¿¼ÊÔºóÈëÑ§µÄÄ£Ê½£¬¿¼ÊÔµÄÄÑ¶È½Ï¸ß£¬¾ºÕùµÄÑ¹Á¦Ò²½Ï´ó£¬Í¬Ñ§ÃÇÈç¹ûÍ¨¹ýÕâÖÖ·½Ê½±¨¿¼£¬×îºÃ½øÐÐ¿¼Ç°¸¨µ¼¡£ÔÚÍ¨¹ýÈ«¹ú¿¼ÊÔ¡¢ÔºÐ£¸´ÊÔÈëÐ£Ñ§Ï°ºó£¬Íê³É¹æ¶¨µÄ¿Î³Ìºó£¬¾ÍÄÜ»ñµÃË¶Ê¿Ñ§Î»ºÍÑ§Àú¡£
Ä¿Ç°£¬ÖÐ¹úÈËÃñ´óÑ§Í¨¹ýÍ¬µÈÑ§Á¦·½Ê½ÕÐÉú¡£ÔÚ¿¼ÊÔÇ°£¬Ñ§Ð£»á½øÐÐÕë¶ÔÐÔµÄ¸´Ï°£¬Ê¹¿¼ÊÔÊìÏ¤´ðÌâµÄË¼Â·¡¢°ïÖúÑ§Ô±ÔÚ¿¼Ç°×¥×¡¿¼µã£¬²¢Ê¹Ñ§Ô±ÕÆÎÕ´ðÌâµÄ¸÷Ïî¼¼ÇÉ£¬×öµ½ÔÚ¿¼ÊÔÊ±Õý³£»ò³¬³£·¢»Ó¡£"
ÕÐÆ¸Ð´ÊÖ		
guanyuni	['2018-05-06 22:20:41']	"ÒòÒµÎñÀ©ÕÅ£¬±¾¹¤×÷ÊÒÏÖ³ÏÂ×ÎÄÐ´×÷ÈËÔ±£¬ÒªÇóÈçÏÂ£º 
1¡¢Ñ§ÀúÒªÇó £º´óËÄ¼°ÒÔÉÏÑ§Àú£¬Ë¶Ê¿ÓÅÏÈ 
   2¡¢×¨Òµ·½Ïò£ºÉÌ¿Æ¡¢¾­¼Ã¡¢½ðÈÚ¡¢»á¼Æ¡¢·¨ÂÉ¡¢Í³¼Æ¡¢Àí¹¤¡¢µçÆø¹¤³Ì¡¢ÊµÖ¤·ÖÎöµÈ 
3¡¢Ó¢ÓïÓÅÁ¼£¬ÒªÇó´ïµ½Áù¼¶540¡¢ÑÅË¼6.0Í¬µÈ»òÒÔÉÏË®Æ½£» 
¿¿Æ×Ð´ÊÖÔÂÈë5000ÒÔÉÏ£¬´óÁ¿ÓÐµ¥£¬¸å·Ñ½áËã¼°Ê±,Ë¶ÂÛÐ´ÊÖ´ýÓö·áºñ¡£ 
³ÏÐÅÕÐÆ¸£¬½á¿î¼°Ê±£¬²»ÊÕÈ¡ÈÎºÎ¶¨½ð¡¢·ÑÓÃ¡£ 
»¶Ó­¸ºÔð¡¢³ÏÐÅ¡¢ÊØÊ±µÄÐ¡»ï°é¼ÓÈëÎÒÃÇ£¡£¡ 
ÕÐÆ¸Î¨Ò»QQ£º529847812   Ð¡Óî
¶¹ÓÊ²»»Ø¸´ ×ÉÑ¯Çë¼ÓQQ~ 529847812   Ð¡Óî
  "
ÔÚÖ°ÑÐ¾¿Éú½ø¹úÆóÓÐÓÅÊÆÂð£¿		
ÍõÀÏÊ¦	['2018-05-04 09:44:21']	"Ëæ×ÅÎÒ¹úÔÚÖ°ÑÐ¾¿Éú½ÌÓýµÄ·¢Õ¹£¬Ã¿Äê¸÷ÐÐÒµ±¨¿¼µÄÈËÔ±Ò²ÊÇÔ½À´Ô½¶à¡£´ËÊ±Ò»Ð©ÈËÔ±¾ÍÌá³öµÄ±¨¿¼ÔÚÖ°ÑÐ¾¿Éú¶Ô½ø¹úÆóÓÐÃ»ÓÐÓÅÊÆµÄÒÉÎÊ¡£ÏÂÃæ¾ÍÕâ¸öÒÉÎÊÓÉÖÐ¹úÈËÃñ´óÑ§ÔÚÖ°ÑÐ¾¿ÉúµÄÀÏÊ¦À´¸øÍ¬Ñ§ÃÇ¼òµ¥µÄ½éÉÜÒ»ÏÂ¡£
Ä¿Ç°£¬ÔÚÖ°ÑÐ¾¿Éú¶Ô½ø¹úÆóÊÇºÜ¶à°ïÖúµÄ£¬±¨¿¼µÄÈËÔ±ÓÐºÜ´óµÄÓÅÊÆ¡£
ÓÅÊÆÒ»£ºÄÜ»ñµÃÖ¤Êé
ÔÚÖ°ÑÐ¾¿ÉúÓÐÍ¬µÈÑ§Á¦ÉêË¶ºÍ·ÇÈ«ÈÕÖÆÑÐ¾¿ÉúÁ½ÖÖ±¨¿¼·½Ê½¡£ÆäÖÐÍ¬µÈÑ§Á¦ÉêË¶ÔÚ±ÏÒµºóÄÜ»ñµÃË¶Ê¿Ñ§Î»£¬·ÇÈ«ÈÕÖÆÑÐ¾¿ÉúÔÚ±ÏÒµºóÄÜ»ñµÃË¶Ê¿Ñ§Î»ºÍÑÐ¾¿ÉúÑ§Àú¡£ÕâÐ©Ñ§Î»¡¢Ñ§Àú¶¼ÊÇ¹ú¼Ò¸ß¶ÈÈÏ¿ÉµÄ£¬ÄÜÔÚÑ§Î»Íø¡¢Ñ§ÐÅÍø½øÐÐ²éÑ¯£¬ÓëÆÕÍ¨ÑÐ¾¿ÉúÑ§Î»¡¢Ñ§ÀúÓÐÏàÍ¬µÄ·¨ÂÉÐ§Á¦¡£
ÓÅÊÆ¶þ£ºÄÜÌáÉýÄÜÁ¦
ÔÚÖ°ÑÐ¾¿ÉúÊÚ¿ÎµÄÍÅ¶ÓÒ»°ãÊ¦×ÊÁ¦Á¿¶¼·Ç³£¸ß£¬ÒÔÈË´óÎªÀý£¬ÔÚÖ°¿Î³ÌÊÚ¿ÎµÄÀÏÊ¦ÓÐÐ£ÄÚ×ÊÉîµÄ²©Ê¿Éúµ¼Ê¦¡¢½ÌÊÚ¡¢¸±½ÌÊÚ£¬»¹ÓÐÌØÆ¸µÄÖªÃû×¨¼Ò¡¢Ñ§ÕßµÈ¡£ÕâÖÖÀÏÊ¦ÄÜ¸ù¾Ýµ±Ç°Éç»á·¢Õ¹µÄÓÅÊÆ¶ÔÑ§Ô±½øÐÐÕë¶ÔÐÔµÄ½ÌÑ§£¬Ê¹Ñ§Ô±ÄÜÑ§µ½²¢ÕÆÎÕºÜ¶à×¨ÒµµÄÖªÊ¶ºÍ¼¼ÄÜ£¬³ÉÎª×¨Òµ»¯Ó¦ÓÃÐÍµÄÈË²Å¡£
ÓÅÊÆÈý£ºÄÜÍØÕ¹ÈËÂö
ÔÚÀú½ìÔÚÖ°ÑÐ¾¿ÉúµÄÑ§Ï°ÈËÔ±ÖÐ£¬ÓÐºÜ¶à¸÷¼¶¹«ÎñÔ±ºÍÊÂÆóÒµµ¥Î»¹ÜÀíÕß¡£Í¬Ñ§ÃÇÔÚÑ§Ï°Ê±¿ÉÒÔÍØÕ¹×ÔÉíµÄÈËÂö¹ØÏµ£¬´Ó¶ø»ñµÃ¸ü¶àµÄ»úÓö£¬¸üÀûÓÚ×ÔÉíµÄÖ°Òµ·¢Õ¹¡£
Í¨¹ýÒÔÉÏµÄ½éÉÜ£¬Èç¹ûÍ¬Ñ§ÃÇ»¹ÏëÁË½â¸ü¶àµÄÄÚÈÝ£¬¿ÉÖ±½Ó×ÉÑ¯ÔÚÏßÀÏÊ¦¡£
ÖÐ¹úÈËÃñ´óÑ§ÔÚÖ°ÑÐ¾¿ÉúÕÐÉúÐÅÏ¢Íø¡ªÔÚÖ°ÑÐ¾¿Éú½ø¹úÆóÓÐÓÅÊÆÂð£¿"
Í¬µÈÑ§Á¦ÉêË¶ÓÐÄÄÐ©¿¼ÊÔ£¿		
ÍõÀÏÊ¦	['2018-05-04 09:42:05']	" ¡¡¡¡Ëæ×ÅÔÚÖ°ÑÐ¾¿ÉúµÄ·¢Õ¹£¬Í¬µÈÑ§Á¦ÉêË¶×÷ÎªÔÚÖ°ÑÐ¾¿Ö÷Á÷±¨¿¼·½Ê½Ö®Ò»£¬ÎüÒýÁËºÜ¶àÈËÔ±µÄ¹Ø×¢¡£ÄÇÍ¨¹ýÍ¬µÈÑ§Á¦ÉêË¶±¨¿¼Òª²Î¼ÓÄÇÐ©¿¼ÊÔÄØ£¿ÏÂÃæ¾ÍÓÉÖÐ¹úÈËÃñ´óÑ§ÔÚÖ°ÑÐ¾¿ÉúµÄÀÏÊ¦À´¸øÍ¬Ñ§ÃÇ¼òµ¥½éÉÜÒ»ÏÂ¡£
Èç¹ûÍ¨¹ýÍ¬µÈÑ§Á¦ÉêË¶±¨¿¼£¬Ò»°ãÒª²Î¼Ó¿Î³Ì¿¼ÊÔºÍÉêË¶¿¼ÊÔ¡£¿Î³Ì¿¼ÊÔÊôÓÚ±¨¿¼ÔºÐ£¿¼ÊÔ£¬ÔÚÍ¨¹ý¿Î³Ì¿¼ÊÔºó¿É»ñµÃÑÐÐÞ°à½áÒµÖ¤Êé¡£ÉêË¶¿¼ÊÔÊôÓÚ¹ú¼Ò¿¼ÊÔ£¬Í¨¹ý¿¼ÊÔºó¿É½øÐÐÂÛÎÄ´ð±ç»·½Ú£¬Íê³ÉÂÛÎÄ´ð±ç£¬¾ÍÄÜ»ñµÃË¶Ê¿Ñ§Î»¡£
¿Î³Ì¿¼ÊÔµÄÄÑ¶È²»¸ß£¬ÒÔÑ§Ï°µÄÄÚÈÝÎªÖ÷£¬×¨¿ÆÑ§ÀúµÄÈËÔ±¾Í¿É²Î¼Ó¡£ÉêË¶¿¼ÊÔµÄÄÑ¶ÈÏà¶ÔÒª¸ßÒ»Ð©£¬Ö÷Òª¿¼ÊÔÍâÓïºÍÑ§¿Æ×ÛºÏÄÜÁ¦¡£ÆäÖÐÍâÓïµÄ¿¼ÊÔÄÑ¶ÈÒ»°ãÔÚ´óÑ§Ó¢Óï4µ½6¼¶Ö®¼äµÄË®Æ½¡£ÎªÁË±ÜÃâÍ¬Ñ§ÃÇÔÚ²Î¼ÓÈ«¹ú¿¼ÊÔÊ±·¢»ÓÊ§³££¬ºÜ¶à¸ßÐ£Ò»°ã»á±£Áô¶àÄêµÄ¿¼ÊÔ³É¼¨£¬Ê¹Ñ§Ô±ÓÐ³ä×ãµÄÊ±¼ä½øÐÐ¿¼ÊÔ¡¢
Ä¿Ç°£¬ÈË´óµÄ¿Î³Ì¾ÍÍ¨¹ýÍ¬µÈÑ§Á¦ÕÐÉú¡£´ó×¨Ñ§Àú¾Í¿É²Î¼ÓÑ§Ï°¡£±¾¿ÆÓÐÑ§Ê¿Ñ§Î»ÈËÔ±£¬ÔÚÍê³ÉÑ§Ï°ºóÂú×ãÑ§Î»»ñµÃ3ÄêµÄÒªÇó£¬¼´¿É²Î¼ÓÉêË¶¿¼ÊÔ¡£ËäÈ»ÔÚ±ÏÒµºóÖ»ÄÜ»ñµÃµ¥Ö¤¡£µ«ÊÇÖ¤ÊéÓÐºÜ¸ßµÄ·¨ÂÉÐ§Á¦ºÍÉç»áÈÏ¿É¶È£¬¶ÔÑ§Ô±µÄÖ°³¡·¢Õ¹ÓÐ·Ç³£´óµÄ°ïÖú¡£
ÒÔÉÏ¾ÍÊÇ¶ÔÍ¨¹ýÍ¬µÈÑ§Á¦ÉêË¶±¨¿¼Òª²Î¼ÓÄÇÐ©¿¼ÊÔµÄ½éÉÜ£¬Èç¹ûÍ¬Ñ§ÃÇ»¹ÏëÁË½â¸ü¶àµÄÄÚÈÝ£¬ÇëÖ±½Ó×ÉÑ¯ÔÚÏßÀÏÊ¦¡£
ÖÐ¹úÈËÃñ´óÑ§ÔÚÖ°ÑÐ¾¿ÉúÕÐÉúÐÅÏ¢Íø ¡ª Í¨¹ýÍ¬µÈÑ§Á¦ÉêË¶±¨¿¼Òª²Î¼ÓÄÄÐ©¿¼ÊÔ£¿"
¹ã¸æ£¬ÕÐÆ¸Ð´ÊÖ		
guanyuni	['2018-05-02 16:22:02']	"ÒòÒµÎñÀ©ÕÅ£¬±¾¹¤×÷ÊÒÏÖ³ÏÂ×ÎÄÐ´×÷ÈËÔ±£¬ÒªÇóÈçÏÂ£º 
1¡¢Ñ§ÀúÒªÇó £º´óËÄ¼°ÒÔÉÏÑ§Àú£¬Ë¶Ê¿ÓÅÏÈ 
   2¡¢×¨Òµ·½Ïò£ºÉÌ¿Æ¡¢¾­¼Ã¡¢½ðÈÚ¡¢»á¼Æ¡¢·¨ÂÉ¡¢Í³¼Æ¡¢Àí¹¤¡¢µçÆø¹¤³Ì¡¢ÊµÖ¤·ÖÎöµÈ 
3¡¢Ó¢ÓïÓÅÁ¼£¬ÒªÇó´ïµ½Áù¼¶540¡¢ÑÅË¼6.0Í¬µÈ»òÒÔÉÏË®Æ½£» 
¿¿Æ×Ð´ÊÖÔÂÈë5000ÒÔÉÏ£¬´óÁ¿ÓÐµ¥£¬¸å·Ñ½áËã¼°Ê±,Ë¶ÂÛÐ´ÊÖ´ýÓö·áºñ¡£ 
³ÏÐÅÕÐÆ¸£¬½á¿î¼°Ê±£¬²»ÊÕÈ¡ÈÎºÎ¶¨½ð¡¢·ÑÓÃ¡£ 
»¶Ó­¸ºÔð¡¢³ÏÐÅ¡¢ÊØÊ±µÄÐ¡»ï°é¼ÓÈëÎÒÃÇ£¡£¡ 
ÕÐÆ¸Î¨Ò»QQ£º529847812   Ð¡Óî
¶¹ÓÊ²»»Ø¸´ ×ÉÑ¯Çë¼ÓQQ~ 529847812   Ð¡Óî
  "
ÈË´óÔÚÖ°ÑÐ¾¿Éú»áÖÕÉí±£ÁôÑ§¼®Âð?		
ÍõÀÏÊ¦	['2018-04-25 09:51:37']	" ¡¡¡¡Ëæ×ÅÔÚÖ°ÑÐ¾¿Éú·¢Õ¹µÄÈç»ðÈçÝ±£¬¹úÄÚºÜ¶à¸ßÐ£¶¼·×·×¿ªÊ¼¿ªÉèÔÚÖ°ÑÐ¾¿ÉúµÄ¿Î³Ì¡£´ËÊ±Ò»Ð©Í¬Ñ§ÁË½âµ½ÓÐµÄÑ§Ð£»áÖÕÉí±£ÁôÑ§¼®Ê±£¬¾ÍÏëÁË½âÈË´óÊÇ·ñ»áÖÕÉí±£ÁôÑ§¼®¡£ÏÂÃæ¾ÍÓÉÈË´óÔÚÔÚÖ°ÑÐ¾¿ÉúµÄÀÏÊ¦À´¸øÍ¬Ñ§ÃÇ¼òµ¥µÄ½éÉÜÒ»ÏÂ¡£
Ä¿Ç°£¬ÈË´óÔÚÖ°ÑÐ¾¿Éú²¢²»»áÖÕÉí±£ÁôÑ§¼®¡£²»¹ýÎªÁËÄÜÊ¹Í¬Ñ§ÃÇÔÚ²Î¼ÓÈ«¹ú¿¼ÊÔÊ±ÓÐ¸ü¶àµÄ»ú»á£¬Ñ§Ð£»á±£Áô4ÄêµÄ¿¼ÊÔ³É¼¨£¬¼«´óµÄÔöÇ¿ÁË¿¼ÊÔµÄÍ¨¹ýÂÊ¡£
ÈË´óÔÚÖ°ÑÐ¾¿ÉúÍ¨¹ýÍ¬µÈÑ§Á¦ÉêË¶ÕÐÉú£¬´ó×¨Ñ§Àú¿ÉÒÔ²Î¼ÓÑ§Ï°£¬ÔÚÍê³ÉÑ§Ï°ºóÄÜ»ñµÃÑÐÐÞ°àµÄ½áÒµÖ¤Êé¡£±¾¿ÆÑ§ÀúÓÐÑ§Ê¿Ñ§Î»ÇÒÑ§Î»»ñµÃºó±ÏÒµ3ÄêµÄÑ§Ô±£¬¿ÉÉêÇëË¶Ê¿Ñ§Î»¡£Í¨¹ýÈ«¹ú¿¼ÊÔºó£¬Íê³ÉÂÛÎÄ´ð±ç£¬¾ÍÄÜ»ñµÃË¶Ê¿Ñ§Î»¡£Ë¶Ê¿Ñ§Î»ÓÐºÜ¸ßµÄÉç»áÈÏ¿É¶È£¬ÔÚÉýÖ°¼ÓÐ½¡¢Ö°³¡ÆÀÑ¡¡¢³ö¹úÁôÑ§·½ÃæÓÐºÜ´óµÄ°ïÖú¡£
Í¬Ñ§ÃÇÔÚ±ÏÒµºóÄÜ»ñµÃºÜ¶àµÄÓÅÊÆ£¬±ÈÈçÊÚ¿ÎÀÏÊ¦¶¼ÊÇ×ÊÉîµÄË¶²©µ¼Ê¦¡¢½ÌÊÚ¡¢×¨¼Ò£¬ÄÜÊ¹Í¬Ñ§ÃÇÑ§µ½ºÜ¶à×¨ÒµµÄÖªÊ¶¡£ÓÖ±ÈÈçÔÚÑ§Ï°µÄÈËÔ±µ±ÖÐ£¬ÓÐ¸÷ÁìÓòµÄÖ°³¡¾«Ó¢¡¢ÊÂÆóÒµµ¥Î»¹ÜÀíÕßºÍ¹«ÎñÔ±£¬ÄÜÊ¹Ñ§Ô±ÍØÕ¹×ÔÉí¸ß¶ËµÄÈËÂö¹ØÏµ£¬»ñµÃ¸ü¶à½»Á÷ºÏ×÷µÄ»ú»á¡£
ÖÐ¹úÈËÃñ´óÑ§ÔÚÖ°ÑÐ¾¿ÉúÕÐÉúÐÅÏ¢Íø"
äNÏ«	['2018-04-27 19:18:19']	ÔõÑùËãÍ¨¹ýÈ«¹ú¿¼ÊÔ
ÍõÀÏÊ¦	"['Â¥Ö÷', '2018-05-02 10:45:44']"	Ò»°ãÔÚ4ÄêÄÚ²Î¼ÓÍâ¹úÓïºÍÑ§¿Æ×ÛºÏÄÜÁ¦Á½¸ö¿ÆÄ¿µÄ¿¼ÊÔ£¬ÔÚµ¥¿Æ³É¼¨´ïµ½60·Ö¾ÍËãÍ¨¹ý¡£¿É×ÉÑ¯www.rucedu.cnÀÏÊ¦ÏêÏ¸ÁË½â
´ó×¨Ñ§Àú±¨¿¼ÔÚÖ°ÑÐ¾¿Éú¿É»ñµÃÄÄÐ©Ö¤Êé£¿		
ÍõÀÏÊ¦	['2018-04-27 09:55:08']	"¶ÔÓÚÒ»Ð©ÏëÔÚÒµÓàÊ±¼äÌáÉý×ÔÉíÑ§ÀúµÄ×¨¿ÆÈËÔ±À´Ëµ£¬ÔÚÖ°ÑÐ¾¿ÉúÊÇÒ»ÖÖ·Ç³£ºÃµÄÑ§Ï°·½Ê½¡£¶Ô´ËÒ»Ð©×¨¿ÆÑ§ÀúµÄÈËÔ±¾ÍÌá³öÁË±¨¿¼ÔÚÖ°ÑÐ¾¿Éú¿É»ñµÃÄÄÐ©Ö¤ÊéµÄÒÉÎÊ¡£ÏÂÃæ¾ÍÓÉÖÐ¹úÈËÃñ´óÑ§ÔÚÖ°ÑÐÐÞ°àµÄÀÏÊ¦À´¸øÍ¬Ñ§ÃÇ¼òµ¥µÄ½éÉÜÒ»ÏÂ¡£
×¨¿ÆÑ§ÀúµÄÍ¬Ñ§¿ÉÍ¨¹ýÍ¬µÈÑ§Á¦ÉêË¶ºÍ·ÇÈ«ÈÕÖÆÑÐ¾¿ÉúÁ½ÖÖÀàÐÍ½øÐÐ±¨¿¼£¬²»Í¬µÄ±¨¿¼ÀàÐÍ»ñµÃÖ¤Êé²¢²»ÏàÍ¬¡£
Í¬µÈÑ§Á¦ÉêË¶£ºÔÚÍê³É¿Î³ÌÑ§Ï°ºó£¬ÐÞÂúÑ§·Ö£¬Í¨¹ýÑ§Ð£¿¼ºË£¬ÄÜ»ñµÃÑÐÐÞ°àµÄ½áÒµÖ¤Êé¡£ÒòÎª×¨¿ÆÈËÔ±Ã»ÓÐÑ§Ê¿Ñ§Î»£¬ËùÒÔ²»ÄÜ²Î¼ÓÍ¬µÈÑ§Á¦ÉêË¶È«¹ú¿¼ÊÔ£¬ÉêÇëË¶Ê¿Ñ§Î»¡£²»¹ýÑ§Ô±ÔÚÈëÑ§Ê±¿ÉÒÔ²»ÓÃ²Î¼Ó¿¼ÊÔ£¬ÃâÊÔÈëÑ§¡£¶øÔÚÑ§Ï°µÄÈËÔ±ÓÐ¸÷ÁìÓòµÄÖ°³¡¾«Ó¢¡¢ÊÂÆóÒµµ¥Î»¹ÜÀíÕß¼°¸÷¼¶µÄ¹«ÎñÔ±µÈ£¬ÄÜÊ¹Í¬Ñ§ÃÇÍØÕ¹Éî²ã´ÎµÄÈËÂö¹ØÏµ¡£
·ÇÈ«ÈÕÖÆÑÐ¾¿Éú£ºÕâÖÖ·½Ê½ÔÚ±ÏÒµºóÄÜ»ñµÃË¶Ê¿Ñ§Î»ºÍÑ§Àú¡£²»¹ýÕâÖÖ±¨¿¼ÀàÐÍÏëÒªÑ§Ï°¾Í±ØÐëÒª²Î¼ÓÈ«¹úµÄÍ³¿¼ºÍ±¨¿¼ÔºÐ£µÄ¸´ÊÔ¡£ÒòÎªÓëÆÕÍ¨ÑÐ¾¿Éú²ÉÈ¡ÏàÍ¬µÄ¿¼ÊÔÕÐÉúÕþ²ß£¬ËùÒÔ¿¼ÊÔµÄÄÑ¶È½Ï¸ß£¬¾ºÕùµÄÑ¹Á¦Ò²½Ï´ó¡£Ñ§Ô±Èç¹ûÑ¡ÔñÕâÖÖ·½Ê½Ò»¶¨ÒªÌáÇ°×öºÃ×¼±¸£¬ÒÔÃâÀË·ÑÊ±¼ä¡¢¾«Á¦ºÍ½ðÇ®¡£
ÖÐ¹úÈËÃñ´óÑ§ÔÚÖ°ÑÐ¾¿ÉúÕÐÉúÐÅÏ¢Íø ¡ª ×¨¿ÆÑ§Àú±¨¿¼ÔÚÖ°ÑÐ¾¿Éú¿É»ñµÃÄÄÐ©Ö¤Êé£¿"
ÔÚÖ°ÑÐ¾¿Éú½ø¹úÆóÓÐÓÅÊÆÂð£¿		
ÍõÀÏÊ¦	['2018-05-04 09:44:21']	"Ëæ×ÅÎÒ¹úÔÚÖ°ÑÐ¾¿Éú½ÌÓýµÄ·¢Õ¹£¬Ã¿Äê¸÷ÐÐÒµ±¨¿¼µÄÈËÔ±Ò²ÊÇÔ½À´Ô½¶à¡£´ËÊ±Ò»Ð©ÈËÔ±¾ÍÌá³öµÄ±¨¿¼ÔÚÖ°ÑÐ¾¿Éú¶Ô½ø¹úÆóÓÐÃ»ÓÐÓÅÊÆµÄÒÉÎÊ¡£ÏÂÃæ¾ÍÕâ¸öÒÉÎÊÓÉÖÐ¹úÈËÃñ´óÑ§ÔÚÖ°ÑÐ¾¿ÉúµÄÀÏÊ¦À´¸øÍ¬Ñ§ÃÇ¼òµ¥µÄ½éÉÜÒ»ÏÂ¡£
Ä¿Ç°£¬ÔÚÖ°ÑÐ¾¿Éú¶Ô½ø¹úÆóÊÇºÜ¶à°ïÖúµÄ£¬±¨¿¼µÄÈËÔ±ÓÐºÜ´óµÄÓÅÊÆ¡£
ÓÅÊÆÒ»£ºÄÜ»ñµÃÖ¤Êé
ÔÚÖ°ÑÐ¾¿ÉúÓÐÍ¬µÈÑ§Á¦ÉêË¶ºÍ·ÇÈ«ÈÕÖÆÑÐ¾¿ÉúÁ½ÖÖ±¨¿¼·½Ê½¡£ÆäÖÐÍ¬µÈÑ§Á¦ÉêË¶ÔÚ±ÏÒµºóÄÜ»ñµÃË¶Ê¿Ñ§Î»£¬·ÇÈ«ÈÕÖÆÑÐ¾¿ÉúÔÚ±ÏÒµºóÄÜ»ñµÃË¶Ê¿Ñ§Î»ºÍÑÐ¾¿ÉúÑ§Àú¡£ÕâÐ©Ñ§Î»¡¢Ñ§Àú¶¼ÊÇ¹ú¼Ò¸ß¶ÈÈÏ¿ÉµÄ£¬ÄÜÔÚÑ§Î»Íø¡¢Ñ§ÐÅÍø½øÐÐ²éÑ¯£¬ÓëÆÕÍ¨ÑÐ¾¿ÉúÑ§Î»¡¢Ñ§ÀúÓÐÏàÍ¬µÄ·¨ÂÉÐ§Á¦¡£
ÓÅÊÆ¶þ£ºÄÜÌáÉýÄÜÁ¦
ÔÚÖ°ÑÐ¾¿ÉúÊÚ¿ÎµÄÍÅ¶ÓÒ»°ãÊ¦×ÊÁ¦Á¿¶¼·Ç³£¸ß£¬ÒÔÈË´óÎªÀý£¬ÔÚÖ°¿Î³ÌÊÚ¿ÎµÄÀÏÊ¦ÓÐÐ£ÄÚ×ÊÉîµÄ²©Ê¿Éúµ¼Ê¦¡¢½ÌÊÚ¡¢¸±½ÌÊÚ£¬»¹ÓÐÌØÆ¸µÄÖªÃû×¨¼Ò¡¢Ñ§ÕßµÈ¡£ÕâÖÖÀÏÊ¦ÄÜ¸ù¾Ýµ±Ç°Éç»á·¢Õ¹µÄÓÅÊÆ¶ÔÑ§Ô±½øÐÐÕë¶ÔÐÔµÄ½ÌÑ§£¬Ê¹Ñ§Ô±ÄÜÑ§µ½²¢ÕÆÎÕºÜ¶à×¨ÒµµÄÖªÊ¶ºÍ¼¼ÄÜ£¬³ÉÎª×¨Òµ»¯Ó¦ÓÃÐÍµÄÈË²Å¡£
ÓÅÊÆÈý£ºÄÜÍØÕ¹ÈËÂö
ÔÚÀú½ìÔÚÖ°ÑÐ¾¿ÉúµÄÑ§Ï°ÈËÔ±ÖÐ£¬ÓÐºÜ¶à¸÷¼¶¹«ÎñÔ±ºÍÊÂÆóÒµµ¥Î»¹ÜÀíÕß¡£Í¬Ñ§ÃÇÔÚÑ§Ï°Ê±¿ÉÒÔÍØÕ¹×ÔÉíµÄÈËÂö¹ØÏµ£¬´Ó¶ø»ñµÃ¸ü¶àµÄ»úÓö£¬¸üÀûÓÚ×ÔÉíµÄÖ°Òµ·¢Õ¹¡£
Í¨¹ýÒÔÉÏµÄ½éÉÜ£¬Èç¹ûÍ¬Ñ§ÃÇ»¹ÏëÁË½â¸ü¶àµÄÄÚÈÝ£¬¿ÉÖ±½Ó×ÉÑ¯ÔÚÏßÀÏÊ¦¡£
ÖÐ¹úÈËÃñ´óÑ§ÔÚÖ°ÑÐ¾¿ÉúÕÐÉúÐÅÏ¢Íø¡ªÔÚÖ°ÑÐ¾¿Éú½ø¹úÆóÓÐÓÅÊÆÂð£¿"
Í¬µÈÑ§Á¦ÉêË¶ÓÐÄÄÐ©¿¼ÊÔ£¿		
ÍõÀÏÊ¦	['2018-05-04 09:42:05']	" ¡¡¡¡Ëæ×ÅÔÚÖ°ÑÐ¾¿ÉúµÄ·¢Õ¹£¬Í¬µÈÑ§Á¦ÉêË¶×÷ÎªÔÚÖ°ÑÐ¾¿Ö÷Á÷±¨¿¼·½Ê½Ö®Ò»£¬ÎüÒýÁËºÜ¶àÈËÔ±µÄ¹Ø×¢¡£ÄÇÍ¨¹ýÍ¬µÈÑ§Á¦ÉêË¶±¨¿¼Òª²Î¼ÓÄÇÐ©¿¼ÊÔÄØ£¿ÏÂÃæ¾ÍÓÉÖÐ¹úÈËÃñ´óÑ§ÔÚÖ°ÑÐ¾¿ÉúµÄÀÏÊ¦À´¸øÍ¬Ñ§ÃÇ¼òµ¥½éÉÜÒ»ÏÂ¡£
Èç¹ûÍ¨¹ýÍ¬µÈÑ§Á¦ÉêË¶±¨¿¼£¬Ò»°ãÒª²Î¼Ó¿Î³Ì¿¼ÊÔºÍÉêË¶¿¼ÊÔ¡£¿Î³Ì¿¼ÊÔÊôÓÚ±¨¿¼ÔºÐ£¿¼ÊÔ£¬ÔÚÍ¨¹ý¿Î³Ì¿¼ÊÔºó¿É»ñµÃÑÐÐÞ°à½áÒµÖ¤Êé¡£ÉêË¶¿¼ÊÔÊôÓÚ¹ú¼Ò¿¼ÊÔ£¬Í¨¹ý¿¼ÊÔºó¿É½øÐÐÂÛÎÄ´ð±ç»·½Ú£¬Íê³ÉÂÛÎÄ´ð±ç£¬¾ÍÄÜ»ñµÃË¶Ê¿Ñ§Î»¡£
¿Î³Ì¿¼ÊÔµÄÄÑ¶È²»¸ß£¬ÒÔÑ§Ï°µÄÄÚÈÝÎªÖ÷£¬×¨¿ÆÑ§ÀúµÄÈËÔ±¾Í¿É²Î¼Ó¡£ÉêË¶¿¼ÊÔµÄÄÑ¶ÈÏà¶ÔÒª¸ßÒ»Ð©£¬Ö÷Òª¿¼ÊÔÍâÓïºÍÑ§¿Æ×ÛºÏÄÜÁ¦¡£ÆäÖÐÍâÓïµÄ¿¼ÊÔÄÑ¶ÈÒ»°ãÔÚ´óÑ§Ó¢Óï4µ½6¼¶Ö®¼äµÄË®Æ½¡£ÎªÁË±ÜÃâÍ¬Ñ§ÃÇÔÚ²Î¼ÓÈ«¹ú¿¼ÊÔÊ±·¢»ÓÊ§³££¬ºÜ¶à¸ßÐ£Ò»°ã»á±£Áô¶àÄêµÄ¿¼ÊÔ³É¼¨£¬Ê¹Ñ§Ô±ÓÐ³ä×ãµÄÊ±¼ä½øÐÐ¿¼ÊÔ¡¢
Ä¿Ç°£¬ÈË´óµÄ¿Î³Ì¾ÍÍ¨¹ýÍ¬µÈÑ§Á¦ÕÐÉú¡£´ó×¨Ñ§Àú¾Í¿É²Î¼ÓÑ§Ï°¡£±¾¿ÆÓÐÑ§Ê¿Ñ§Î»ÈËÔ±£¬ÔÚÍê³ÉÑ§Ï°ºóÂú×ãÑ§Î»»ñµÃ3ÄêµÄÒªÇó£¬¼´¿É²Î¼ÓÉêË¶¿¼ÊÔ¡£ËäÈ»ÔÚ±ÏÒµºóÖ»ÄÜ»ñµÃµ¥Ö¤¡£µ«ÊÇÖ¤ÊéÓÐºÜ¸ßµÄ·¨ÂÉÐ§Á¦ºÍÉç»áÈÏ¿É¶È£¬¶ÔÑ§Ô±µÄÖ°³¡·¢Õ¹ÓÐ·Ç³£´óµÄ°ïÖú¡£
ÒÔÉÏ¾ÍÊÇ¶ÔÍ¨¹ýÍ¬µÈÑ§Á¦ÉêË¶±¨¿¼Òª²Î¼ÓÄÇÐ©¿¼ÊÔµÄ½éÉÜ£¬Èç¹ûÍ¬Ñ§ÃÇ»¹ÏëÁË½â¸ü¶àµÄÄÚÈÝ£¬ÇëÖ±½Ó×ÉÑ¯ÔÚÏßÀÏÊ¦¡£
ÖÐ¹úÈËÃñ´óÑ§ÔÚÖ°ÑÐ¾¿ÉúÕÐÉúÐÅÏ¢Íø ¡ª Í¨¹ýÍ¬µÈÑ§Á¦ÉêË¶±¨¿¼Òª²Î¼ÓÄÄÐ©¿¼ÊÔ£¿"
¹ã¸æ£¬ÕÐÆ¸Ð´ÊÖ		
guanyuni	['2018-05-02 16:22:02']	"ÒòÒµÎñÀ©ÕÅ£¬±¾¹¤×÷ÊÒÏÖ³ÏÂ×ÎÄÐ´×÷ÈËÔ±£¬ÒªÇóÈçÏÂ£º 
1¡¢Ñ§ÀúÒªÇó £º´óËÄ¼°ÒÔÉÏÑ§Àú£¬Ë¶Ê¿ÓÅÏÈ 
   2¡¢×¨Òµ·½Ïò£ºÉÌ¿Æ¡¢¾­¼Ã¡¢½ðÈÚ¡¢»á¼Æ¡¢·¨ÂÉ¡¢Í³¼Æ¡¢Àí¹¤¡¢µçÆø¹¤³Ì¡¢ÊµÖ¤·ÖÎöµÈ 
3¡¢Ó¢ÓïÓÅÁ¼£¬ÒªÇó´ïµ½Áù¼¶540¡¢ÑÅË¼6.0Í¬µÈ»òÒÔÉÏË®Æ½£» 
¿¿Æ×Ð´ÊÖÔÂÈë5000ÒÔÉÏ£¬´óÁ¿ÓÐµ¥£¬¸å·Ñ½áËã¼°Ê±,Ë¶ÂÛÐ´ÊÖ´ýÓö·áºñ¡£ 
³ÏÐÅÕÐÆ¸£¬½á¿î¼°Ê±£¬²»ÊÕÈ¡ÈÎºÎ¶¨½ð¡¢·ÑÓÃ¡£ 
»¶Ó­¸ºÔð¡¢³ÏÐÅ¡¢ÊØÊ±µÄÐ¡»ï°é¼ÓÈëÎÒÃÇ£¡£¡ 
ÕÐÆ¸Î¨Ò»QQ£º529847812   Ð¡Óî
¶¹ÓÊ²»»Ø¸´ ×ÉÑ¯Çë¼ÓQQ~ 529847812   Ð¡Óî
  "
ÈË´óÔÚÖ°ÑÐ¾¿Éú»áÖÕÉí±£ÁôÑ§¼®Âð?		
ÍõÀÏÊ¦	['2018-04-25 09:51:37']	" ¡¡¡¡Ëæ×ÅÔÚÖ°ÑÐ¾¿Éú·¢Õ¹µÄÈç»ðÈçÝ±£¬¹úÄÚºÜ¶à¸ßÐ£¶¼·×·×¿ªÊ¼¿ªÉèÔÚÖ°ÑÐ¾¿ÉúµÄ¿Î³Ì¡£´ËÊ±Ò»Ð©Í¬Ñ§ÁË½âµ½ÓÐµÄÑ§Ð£»áÖÕÉí±£ÁôÑ§¼®Ê±£¬¾ÍÏëÁË½âÈË´óÊÇ·ñ»áÖÕÉí±£ÁôÑ§¼®¡£ÏÂÃæ¾ÍÓÉÈË´óÔÚÔÚÖ°ÑÐ¾¿ÉúµÄÀÏÊ¦À´¸øÍ¬Ñ§ÃÇ¼òµ¥µÄ½éÉÜÒ»ÏÂ¡£
Ä¿Ç°£¬ÈË´óÔÚÖ°ÑÐ¾¿Éú²¢²»»áÖÕÉí±£ÁôÑ§¼®¡£²»¹ýÎªÁËÄÜÊ¹Í¬Ñ§ÃÇÔÚ²Î¼ÓÈ«¹ú¿¼ÊÔÊ±ÓÐ¸ü¶àµÄ»ú»á£¬Ñ§Ð£»á±£Áô4ÄêµÄ¿¼ÊÔ³É¼¨£¬¼«´óµÄÔöÇ¿ÁË¿¼ÊÔµÄÍ¨¹ýÂÊ¡£
ÈË´óÔÚÖ°ÑÐ¾¿ÉúÍ¨¹ýÍ¬µÈÑ§Á¦ÉêË¶ÕÐÉú£¬´ó×¨Ñ§Àú¿ÉÒÔ²Î¼ÓÑ§Ï°£¬ÔÚÍê³ÉÑ§Ï°ºóÄÜ»ñµÃÑÐÐÞ°àµÄ½áÒµÖ¤Êé¡£±¾¿ÆÑ§ÀúÓÐÑ§Ê¿Ñ§Î»ÇÒÑ§Î»»ñµÃºó±ÏÒµ3ÄêµÄÑ§Ô±£¬¿ÉÉêÇëË¶Ê¿Ñ§Î»¡£Í¨¹ýÈ«¹ú¿¼ÊÔºó£¬Íê³ÉÂÛÎÄ´ð±ç£¬¾ÍÄÜ»ñµÃË¶Ê¿Ñ§Î»¡£Ë¶Ê¿Ñ§Î»ÓÐºÜ¸ßµÄÉç»áÈÏ¿É¶È£¬ÔÚÉýÖ°¼ÓÐ½¡¢Ö°³¡ÆÀÑ¡¡¢³ö¹úÁôÑ§·½ÃæÓÐºÜ´óµÄ°ïÖú¡£
Í¬Ñ§ÃÇÔÚ±ÏÒµºóÄÜ»ñµÃºÜ¶àµÄÓÅÊÆ£¬±ÈÈçÊÚ¿ÎÀÏÊ¦¶¼ÊÇ×ÊÉîµÄË¶²©µ¼Ê¦¡¢½ÌÊÚ¡¢×¨¼Ò£¬ÄÜÊ¹Í¬Ñ§ÃÇÑ§µ½ºÜ¶à×¨ÒµµÄÖªÊ¶¡£ÓÖ±ÈÈçÔÚÑ§Ï°µÄÈËÔ±µ±ÖÐ£¬ÓÐ¸÷ÁìÓòµÄÖ°³¡¾«Ó¢¡¢ÊÂÆóÒµµ¥Î»¹ÜÀíÕßºÍ¹«ÎñÔ±£¬ÄÜÊ¹Ñ§Ô±ÍØÕ¹×ÔÉí¸ß¶ËµÄÈËÂö¹ØÏµ£¬»ñµÃ¸ü¶à½»Á÷ºÏ×÷µÄ»ú»á¡£
ÖÐ¹úÈËÃñ´óÑ§ÔÚÖ°ÑÐ¾¿ÉúÕÐÉúÐÅÏ¢Íø"
äNÏ«	['2018-04-27 19:18:19']	ÔõÑùËãÍ¨¹ýÈ«¹ú¿¼ÊÔ
ÍõÀÏÊ¦	"['Â¥Ö÷', '2018-05-02 10:45:44']"	Ò»°ãÔÚ4ÄêÄÚ²Î¼ÓÍâ¹úÓïºÍÑ§¿Æ×ÛºÏÄÜÁ¦Á½¸ö¿ÆÄ¿µÄ¿¼ÊÔ£¬ÔÚµ¥¿Æ³É¼¨´ïµ½60·Ö¾ÍËãÍ¨¹ý¡£¿É×ÉÑ¯www.rucedu.cnÀÏÊ¦ÏêÏ¸ÁË½â
´ó×¨Ñ§Àú±¨¿¼ÔÚÖ°ÑÐ¾¿Éú¿É»ñµÃÄÄÐ©Ö¤Êé£¿		
ÍõÀÏÊ¦	['2018-04-27 09:55:08']	"¶ÔÓÚÒ»Ð©ÏëÔÚÒµÓàÊ±¼äÌáÉý×ÔÉíÑ§ÀúµÄ×¨¿ÆÈËÔ±À´Ëµ£¬ÔÚÖ°ÑÐ¾¿ÉúÊÇÒ»ÖÖ·Ç³£ºÃµÄÑ§Ï°·½Ê½¡£¶Ô´ËÒ»Ð©×¨¿ÆÑ§ÀúµÄÈËÔ±¾ÍÌá³öÁË±¨¿¼ÔÚÖ°ÑÐ¾¿Éú¿É»ñµÃÄÄÐ©Ö¤ÊéµÄÒÉÎÊ¡£ÏÂÃæ¾ÍÓÉÖÐ¹úÈËÃñ´óÑ§ÔÚÖ°ÑÐÐÞ°àµÄÀÏÊ¦À´¸øÍ¬Ñ§ÃÇ¼òµ¥µÄ½éÉÜÒ»ÏÂ¡£
×¨¿ÆÑ§ÀúµÄÍ¬Ñ§¿ÉÍ¨¹ýÍ¬µÈÑ§Á¦ÉêË¶ºÍ·ÇÈ«ÈÕÖÆÑÐ¾¿ÉúÁ½ÖÖÀàÐÍ½øÐÐ±¨¿¼£¬²»Í¬µÄ±¨¿¼ÀàÐÍ»ñµÃÖ¤Êé²¢²»ÏàÍ¬¡£
Í¬µÈÑ§Á¦ÉêË¶£ºÔÚÍê³É¿Î³ÌÑ§Ï°ºó£¬ÐÞÂúÑ§·Ö£¬Í¨¹ýÑ§Ð£¿¼ºË£¬ÄÜ»ñµÃÑÐÐÞ°àµÄ½áÒµÖ¤Êé¡£ÒòÎª×¨¿ÆÈËÔ±Ã»ÓÐÑ§Ê¿Ñ§Î»£¬ËùÒÔ²»ÄÜ²Î¼ÓÍ¬µÈÑ§Á¦ÉêË¶È«¹ú¿¼ÊÔ£¬ÉêÇëË¶Ê¿Ñ§Î»¡£²»¹ýÑ§Ô±ÔÚÈëÑ§Ê±¿ÉÒÔ²»ÓÃ²Î¼Ó¿¼ÊÔ£¬ÃâÊÔÈëÑ§¡£¶øÔÚÑ§Ï°µÄÈËÔ±ÓÐ¸÷ÁìÓòµÄÖ°³¡¾«Ó¢¡¢ÊÂÆóÒµµ¥Î»¹ÜÀíÕß¼°¸÷¼¶µÄ¹«ÎñÔ±µÈ£¬ÄÜÊ¹Í¬Ñ§ÃÇÍØÕ¹Éî²ã´ÎµÄÈËÂö¹ØÏµ¡£
·ÇÈ«ÈÕÖÆÑÐ¾¿Éú£ºÕâÖÖ·½Ê½ÔÚ±ÏÒµºóÄÜ»ñµÃË¶Ê¿Ñ§Î»ºÍÑ§Àú¡£²»¹ýÕâÖÖ±¨¿¼ÀàÐÍÏëÒªÑ§Ï°¾Í±ØÐëÒª²Î¼ÓÈ«¹úµÄÍ³¿¼ºÍ±¨¿¼ÔºÐ£µÄ¸´ÊÔ¡£ÒòÎªÓëÆÕÍ¨ÑÐ¾¿Éú²ÉÈ¡ÏàÍ¬µÄ¿¼ÊÔÕÐÉúÕþ²ß£¬ËùÒÔ¿¼ÊÔµÄÄÑ¶È½Ï¸ß£¬¾ºÕùµÄÑ¹Á¦Ò²½Ï´ó¡£Ñ§Ô±Èç¹ûÑ¡ÔñÕâÖÖ·½Ê½Ò»¶¨ÒªÌáÇ°×öºÃ×¼±¸£¬ÒÔÃâÀË·ÑÊ±¼ä¡¢¾«Á¦ºÍ½ðÇ®¡£
ÖÐ¹úÈËÃñ´óÑ§ÔÚÖ°ÑÐ¾¿ÉúÕÐÉúÐÅÏ¢Íø ¡ª ×¨¿ÆÑ§Àú±¨¿¼ÔÚÖ°ÑÐ¾¿Éú¿É»ñµÃÄÄÐ©Ö¤Êé£¿"
ÄÏ¿ª´óÑ§ÔÚÖ°ÑÐ£¬±±¾©°à£¬Ñ§·Ñ37500£¬±¨Ãû½øÐÐÖÐ¡­¡­		
¼¾Ü°	['2018-04-25 20:51:41']	
ÔÚÖ°ÑÐ¾¿Éú½»Á÷		
[ÒÑ×¢Ïú]	['2018-04-03 10:32:46']	»¶Ó­¼ÓÈëMBA/ÔÚÖ°ÑÐ¾¿Éú½»Á÷Èº£¬
[ÒÑ×¢Ïú]	"['Â¥Ö÷', '2018-04-05 10:43:45']"	up
[ÒÑ×¢Ïú]	"['Â¥Ö÷', '2018-04-09 19:38:47']"	up
[ÒÑ×¢Ïú]	"['Â¥Ö÷', '2018-04-12 15:43:28']"	up
[ÒÑ×¢Ïú]	"['Â¥Ö÷', '2018-04-23 14:00:08']"	up
ÎªºÎÍ¬µÈÑ§Á¦ÉêË¶Ö»ÓÐÑ§Î»È´Ã»ÓÐÑ§Àú£¿		
ÍõÀÏÊ¦	['2018-04-19 09:33:23']	" ¡¡¡¡ÒòÎªÍ¬µÈÑ§Á¦ÉêË¶²»ÊôÓÚÑ§Àú½ÌÓý£¬ÊôÓÚ·ÇÑ§Àú½ÌÓý£¬Ö±ÊôÓÚ¹úÎñÔºÑ§Î»Î¯Ô±»á°ì¹«ÊÒ¡¢ËùÒÔÔÚ±ÏÒµºóÖ»ÓÐÑ§Î»£¬Ã»ÓÐÑ§Àú¡£²»¹ýËäÈ»Ö»ÓÐÑ§Î»£¬µ«Ñ§Î»È´ÊÜµ½½ÌÓý²¿µÄ¸ß¶ÈÈÏ¿É£¬ÔÚÊ¹ÓÃµÄÐ§Á¦ÉÏºÍÆÕÍ¨ÑÐ¾¿ÉúÑ§Î»ÏàÍ¬µÄ·¨ÂÉÐ§Á¦£¬ÔÚÉýÖ°¼ÓÐ½¡¢Ö°³ÆÆÀÑ¡¡¢³ö¹úÁôÑ§µÈ·½ÃæµÄ°ïÖú·Ç³£´ó¡£ 
 ¡¡¡¡Í¬µÈÑ§Á¦ÉêË¶ÓÐºÜ¶àµÄÓÅÊÆ£¬±ÈÈçÄÜÃâÊÔÈëÑ§¡¢¿¼ÊÔÄÑ¶ÈÏà¶Ô½ÏµÍ¡¢¶à´Î½øÐÐ¿¼ÊÔµÈÌØµã¡£¶øÇÒ¿Î³ÌÒ»°ãÔÚÒµÓàÊ±¼ä½øÐÐ£¬ÓÐµÄÑ§Ð£ÉõÖÁ»¹¿ªÉèÁËÍøÂçÑ§Ï°µÄ·½Ê½£¬²»»áÔì³ÉÑ§Ï°ºÍ¹¤×÷Ïà³åÍ»£¬Ê¹Ñ§Ô±¿ÉÒÔ×öµ½²¢¹¤×÷²¢Ñ§Ï°¡£ 
ÖÐ¹úÈËÃñ´óÑ§ÔÚÖ°ÑÐ¾¿ÉúÕÐÉúÐÅÏ¢Íø"
ÓÐÃ×ÓÐÒ»Æð¿¼ÔÚÖ°ÑÐ¾¿ÉúµÄÐ¡»ï°é°¡		
¹ù´ó±¦	['2018-04-08 09:53:44']	±¾ÈËÊÇ15Äê¹¤ÉÌ¹ÜÀí×¨Òµ±ÏÒµµÄ£¬×öÈËÊÂ¹¤×÷£¬Ïë¿¼2019ÄêµÄÈËÁ¦×ÊÔ´Ïà¹Ø×¨ÒµµÄÔÚÖ°ÑÐ¾¿Éú£¬²»¹ýÄ¿Ç°»¹²»Ì«Çå³þÈçºÎ²Ù×÷£¬ÓÐÃ×ÓÐÓÐ¾­ÑéµÄ¿ÉÒÔÖ¸µ¼Ò»ÏÂ°¡
ÕÔÀ¤	['2018-04-18 13:22:55']	ÄÄ¸ö³ÇÊÐ
ÓÐÉîÛÚ±¨ÔÚÖ°µÄÃ´£¬ÁË½âÒ»ÏÂ£¿		
FinnØ¼	['2018-04-13 13:38:08']	ÓÐÂð
¸¨Ïè2018µÄÍ¬µÈÁ¦Ñ§¾­¼ÃÑ§×ÛºÏ¿¼ÊÔ¸¨µ¼¿Î³Ì£¬ÓÐÐè...		
Jessie.Lin	['2018-04-08 17:05:57']	ÈçÌâ¡£
Ð´¸åÇë½ø		
²»·²	['2018-03-01 18:33:26']	" ÒòÒµÎñÀ©ÕÅ£¬±¾¹¤×÷ÊÒÏÖ³ÏÂ×ÎÄÐ´×÷ÈËÔ±£¬ÒªÇóÈçÏÂ£º
¡¡¡¡1¡¢Ñ§ÀúÒªÇó£º´óËÄ¼°ÒÔÉÏÑ§Àú£¬Ë¶Ê¿ÓÅÏÈ
¡¡¡¡2¡¢×¨Òµ·½Ïò£ºÉÌ¿Æ¡¢¾­¼Ã¡¢½ðÈÚ¡¢»á¼Æ¡¢·¨ÂÉ¡¢Í³¼Æ¡¢Àí¹¤¡¢µçÆø¹¤³Ì¡¢ÊµÖ¤·ÖÎöµÈ
¡¡¡¡3¡¢Ó¢ÓïÓÅÁ¼£¬ÒªÇó´ïµ½Áù¼¶540¡¢ÑÅË¼6.0Í¬µÈ»òÒÔÉÏË®Æ½£»
¡¡¡¡¿¿Æ×Ð´ÊÖÔÂÈë5000ÒÔÉÏ£¬´óÁ¿ÓÐµ¥£¬¸å·Ñ½áËã¼°Ê±,Ë¶ÂÛÐ´ÊÖ´ýÓö·áºñ¡£
¡¡¡¡³ÏÐÅÕÐÆ¸£¬½á¿î¼°Ê±£¬²»ÊÕÈ¡ÈÎºÎ¶¨½ð¡¢·ÑÓÃ¡£
¡¡¡¡»¶Ó­¸ºÔð¡¢³ÏÐÅ¡¢ÊØÊ±µÄÐ¡»ï°é¼ÓÈëÎÒÃÇ£¡£¡
¡¡¡¡ÕÐÆ¸Î¨Ò»QQ£º181305184   ²»·² Çë±¸×¢¶¹°ê
¶¹ÓÊ²»»Ø¸´×ÉÑ¯Çë¼ÓQQ~ "
²»·²	"['Â¥Ö÷', '2018-03-08 00:06:39']"	1
²»·²	"['Â¥Ö÷', '2018-04-02 00:08:56']"	1
ÐèÒªÐ¡ÂÛÎÄµÄ¿´¹ýÀ´		
²¼ÒÂ	['2018-04-01 12:45:58']	ÐèÒªÂÛÎÄµÄÇë¼ÓQ£º1735003376¡£ÍÅ¶Ó°ïÄú½â¾ö±ÏÒµÐ¡ÂÛÎÄÄÑÌâ¡£
ÌýÌý¹ýÀ´ÈËµÄMBA ¸´ÊÔ¸É»õ		
Wayne	['2018-03-21 14:12:32']	"×ªÑÛÓÖµ½¹«²¼¸´ÊÔ·ÖÊýÏßµÄÊ±ºò£¬»ØÏëÈ¥Äê´ËÊ±£¬×Ô¼º³õÊÔ·ÖÊý²»¸ßÈ´ÄÜ¹»ÔÚ¸´ÊÔÖÐÕý³£·¢»Ó£¬×îºóÄÜ¹»±»Ë³ÀûÂ¼È¡£¬ÆäÖÐµÄµÃÊ§Ö»ÓÐÇ×Éí¾­Àú²ÅÄÜÌå»áµÄ¸üÇå³þ¡£µ«ÍøÉÏ·ÖÏíµÄ¸´ÊÔÄÚÈÝÍùÍù²»¹»Ï¸ÖÂ£¬½ñÌìÎÒ¾Í°Ñ×Ô¼ºµÄÕû¸ö¸´ÊÔ±¸¿¼µÄÐÄÂ·Àú³ÌºÍ¸´ÊÔµ±ÌìµÄÄÚÈÝ¶¼·ÖÏí¸ø´ó¼Ò£¬Ï£ÍûÄÜ¹»°ïÖúµ½»¹ÔÚ¶Ô¸´ÊÔÃ¤Ä¿½¹ÂÇÖÐµÄÍ¬Ñ§¡£
      µ±Ê±×Ô¼ºÒ²ÊÇ»³×ÅìþìýµÄÐÄÇéÒ»±ß×¼±¸¸´ÊÔ£¬Ò»±ßÃ¿ÌìË¢ÐÂÑ§Ï°¹ÙÍøºÍÎ¢ÐÅ¹«ÖÚºÅ£¬Ï£ÍûµÚÒ»Ê±¼äÁË½â¸´ÊÔµÄÏûÏ¢¡£¿´×Å¸÷´ó¿¼ÑÐÍøÕ¾ÉÏ¸÷Ñ§Ð£Â½Ðø¹«²¼ÁË¸´ÊÔ·ÖÊýÏß£¬Î÷²Æ¾ÍÏñ¿¼ÑéÃ¿½ìÑ§ÉúµÄÄÍÐÔÒ»Ñù£¬³Ù³ÙÃ»¼û¶¯¾²¡£ÈÕ×ÓÒ»ÌìÌì°¾µ½ÁË3ÔÂ17ÈÕ£¬¸´ÊÔ·ÖÊýÏß¹«²¼À²£¡´óµøÑÛ¾µµÄÊÇ¾ÓÈ»¹¤ÉÌ¹ÜÀíµÄ·ÖÊýÏß¾ÍÊÇ¹ú¼ÒÏß£¬±¾À´È¥ÄêÅÐ¾í±È½ÏËÉ¸ß·Ö¾Í¶à£¬ÎÒ·ÖÎöÕâ¸´ÊÔµÄ²î¶î±È¹À¼Æ±ÈÍùÄêÒª¸ßÁË£¬ÒâÎ¶×Å¸´ÊÔµÄ¾ºÕù»á±ÈÍùÄê¸ü¼Ó¼¤ÁÒ¡£ÏñÎÒÕâÖÖ³õÊÔ·ÖÊýÆ«µÍµÄÈËÖ»ÄÜÆ´ÁË£¡¸ù¾ÝÑ§Ð£¹«²¼µÄ¸´ÊÔ°²ÅÅ£¬3ÔÂ25ºÅ¾ÍÌå¼ì¡¢Ô¤Éó¡¢ÏÖ³¡±¨Ãû£¬3ÔÂ26ºÅ¾ÍÕýÊ½³éÇ©¸´ÊÔÁË¡£Ö»ÓÐÒ»ÖÜ¶àµÄÊ±¼ä£¡Ê±¼ä½ôÆÈ£¬¿´À´¹â¿´¿´ÍøÉÏÂòµÄ¸´ÊÔ×ÊÁÏ²»±£ÏÕÁË£¬¾ö¶¨»¹ÊÇÑ¡Ôñ±¨¸¨µ¼°à³å´ÌÒ»ÏÂ¡£
      ½ÓÏÂÀ´µÄÃ¿Ìì¾ÍÔÚÌý¿Î¡¢Ä£Äâ¡¢±³ËÐµÄÑ­»·ÖÐ¶É¹ýÁË£¬ÈÕ×Ó¹ýµÃÏàµ±³äÊµ¡£ÒòÎªÃ¿ÌìºÍÀÏÊ¦ºÍÍùÄêµÄÑ§³¤½»Á÷£¬¶Ô¸´ÊÔÒ²ÂýÂý´ÓÒ»Á³ãÂ±Æµ½ÓÐÖð½¥ÇåÎúµÄ¸Ð¾õ£¬Ô½µ½ÁÙ½ü¸´ÊÔ£¬ÎÒµÄÐÄÇéÒ²Ô½Æ½¾²¡£×Ô¼ºÅ¬Á¦¸¶³ö¹ýÁË£¬½á¹ûÈçºÎÒ²ÎÞÒÅº¶¡£
     26ºÅÕýÊ½¸´ÊÔÕâÌì£¬7µã¾ÍÒªÔÚÑ§Ð£Ö¸¶¨µØµã¼¯ºÏ²ÎÓë³éÇ©·Ö×é£¬Ò»´óÔçÌì»¹Ã»ÁÁÎÒ¾Í´ò³µÈ¥ÁËÑ§Ð£¡£3ÔÂµÄÔç³¿µÄÆøÎÂ»¹ÊÇºÜÀä£¬½¨ÒéÍ¬Ñ§ÃÇ¶¼´øÉÏÈÈË®ºÍ¸ÉÁ¸£¬ÒòÎªÄã²»ÖªµÀ³éÇ©·Öµ½µÄÐ¡×é»áÊÇÉÏÎç»¹ÊÇÏÂÎçÄÄ¸öÊ±¼ä½ø³¡¸´ÊÔ£¬ÕâÃ´ÔçÆðÀ´¼ÓÉÏ±¸¿¼Ç°¾ºÕù¿º·ÜµÄ×´Ì¬Ò²²»Ò»¶¨³ÔµÃÏÂ¶àÉÙÔçµã¡£ÐÒÔËµÄÊÇÎÒ³éµ½13×é£¬ÊÇÉÏÎçµÚÒ»Åú½ø³¡²Î¼Ó¸´ÊÔ¡£ÖÁÉÙ²»ÓÃ»¹ÔÚºò¿¼ÊÒ¶à¼å°¾¼¸¸öÐ¡Ê±¡£
Í¼Æ¬±¾µØÍ¼Æ¬£¬ÇëÖØÐÂÉÏ´«
     ³éÇ©²ÉÓÃµçÄÔËæ»ú³éÈ¡£¬Õû¸ö¹ý³ÌÓÐÍ¶Ó°ÔÚ´óÆÁÄ»ÉÏ¹«Ê¾¡£Ã¿¸öÐ¡×é³éµ½µÄÍ¬Ñ§ÓÉ¿¼³¡ÀÏÊ¦Òýµ¼×ø³ÉÒ»×ÝÁÐ£¬Ã¿ÈË·¢Ò»Ð´ÓÐ¸öÈË±àºÅµÄºÅÅÆÌùµ½ÉÏÒÂÐØÇ°¡£×¼±¸ºÃºóÓÉÀÏÊ¦Í³Ò»°´Åú´Î´øÁìµ½¿¼³¡Íâºò¿¼£¬Ã¿¸öÐ¡×é·ÖÅäµÄ¿¼ÊÒÒ²ÊÇÏÖ³¡³éÈ¡¡£³éÇ©Íê³ÉºóµÄËùÓÐºóÐø¹ý³Ì²»ÔÙ³öÏÖ²¢ÇÒ²»ÔÊÐí³öÏÖÈÎºÎÍ¬Ñ§µÄÐÕÃû£¬Ã¿¸öÈË·Öµ½µÄÐ¡×éºÍ·Öµ½µÄ¿¼ÊÒ¶¼ÊÇËæ»úµÄ£¬Òò´Ë»ù±¾ÉÏ²»¿ÉÄÜÓÐ°µÏä²Ù×÷µÄÇé¿ö£¬ËùÒÔËµÎ÷²ÆµÄ¸´ÊÔ¹«Æ½ÐÔÊÇ²»ÈÝÖÃÒÉµÄ¡£ÕæÕý×öµ½ÁË¹«¿ª¹«Æ½¹«Õý£¡ÎªÄ¸Ð£µã¸öÔÞ£¡
ÑÔ¹éÕý´«£¬ÏÂÃæÊÇ¸É»õÄÚÈÝ
      ÎÒÃÇÐ¡×éÒ»¹²7ÈË£¬½øÈë¿¼³¡£¬¼à¿¼ÀÏÊ¦ÖðÒ»ºË²éºó£¬Ðû²¼¿¼³¡¼ÍÂÉºÍ¸´ÊÔ³ÌÐò¡£¿¼¹Ù3Ãû£¬¶¼ÊÇÄê¼Í½Ï´óµÄ½ÌÊÚ£¬ÎÒÃÇÐ¡×é¿¼¹Ù1ÄÐ2Å®¡£ ¸´ÊÔÄÚÈÝ·ÖÎª£º1¡¢¸ù¾ÝÊÓÆµÄÚÈÝ½øÐÐÎÞÁìµ¼Ð¡×éÌÖÂÛ£»2¡¢¸öÈËÓ¢Óï¿ÚÓï²âÊÔ£»3¡¢¿¼¹ÙËæ»úÌáÎÊ£»4¡¢Ìâ¿â³éÌâÏÖ³¡»Ø´ð£»
     Ò»¡¢ÎÞÁìµ¼Ð¡×éÌÖÂÛ
     ¼à¿¼ÀÏÊ¦´ÓÃÜ·â´üÖÐÈ¡³öµÄ¹âÅÌÔÚ½ÌÊÒµçÊÓ»úÄÚ²¥·ÅÁËÒ»¶Î5-6·ÖÖÓ×óÓÒµÄÊÓÆµ£¬ÊÓÆµÖ÷ÒªÄÚÈÝÊÇ´ÓÐÂÎÅ²¥±¨ºÍ·ÖÎöµÄÊÓ½Ç½²ÊöÁË½üÄêÀ´ÖÐ¹úÒÆ¶¯Ö§¸¶ÊÐ³¡µÄ¸ßËÙ·¢Õ¹Çé¿ö£¬²¢ÓëÅ·ÃÀÖ÷Òª·¢´ï¹ú¼ÒµÄÖ§¸¶Çé¿ö×öÁËÒ»¸öºáÏò¶Ô±È¡£ÊÓÆµ½áÊøÊ±Ìá³öÎÊÌâ£ºÕë¶ÔÊÓÆµÖÐÌáµ½µÄÖÐ¹úÒÆ¶¯Ö§¸¶µÄÏÖ×´£¬ÇëÄã·ÖÎöÔ­Òò£¬²¢Õë¶Ô»¥ÁªÍø¶Ô½ðÈÚµÄÓ°ÏìÌá³ö¹ÛµãºÍ½¨Òé¡£
     ÓÉÓÚÐ¡×éÌÖÂÛÊ±¼äÖ»ÓÐ20·ÖÖÓ£¬¸ù¾ÝÎÒ²Î¼ÓµÄ¸¨µ¼°àÀÏÊ¦µÄ½¨Òé£¬Õâ¸öÊ±ºòÒ»¶¨²»ÒªÇ«ÈÃµÄÔ­Ôò£¬¼´Ê¹ÔÚÕâ¸öÐ¡×éÖÐ£¬Äã×ö²»ÁËÁìµ¼Õß£¬Ò²Ò»¶¨²»Òª×ö³ÁÄ¬Õß£¬³ÁÄ¬Õß¿ÉÄÜÊÇ³öÓÚÇ«ÈÃµÄÔ­Òò£¬µ«Ã»ÓÐ±íÏÖµÄ»ú»á£¬¿¼¹Ù²»¿ÉÄÜ¸øÄã¶à¸ßµÄ·ÖÊý¡£ÓÉÓÚÎÒ²»ÊÇÔÚ½ðÈÚÐÐÒµ´ÓÒµ£¬Òò´ËÎÞ·¨¶ÌÊ±¼äÀ´ÉîÈë½ðÈÚ·½Ãæ½øÐÐ·ÖÎö£¬¾ÍÖ»ÄÜ½áºÏ×ÔÉí¾­ÀúºÍºê¹ÛÁ½¸ö·½Ãæ½øÐÐÇÐÈë¡£´ó¼ÒÎ§×ø³ÉÒ»È¦ºó£¬ÎÒÑ¸ËÙÔÚ²Ý¸åÖ½ÉÏ½«ÊÓÆµÖÐµÄÄÚÈÝ½øÐÐÁËÌáÁ¶£¬²¢Ð´ÏÂÁË×Ô¼º¶ÔÄ¿Ç°ÒøÐÐÓªÒµÌüµÄ¸ÐÊÜºÍÄ¿Ç°ÒøÐÐ´óÁ¿¹Ø±ÕÓªÒµÌüµÄÏÖ×´£¬Í¬Ê±´ÓÖÐ¹ú»¥ÁªÍø¼¼ÊõºÍ¾­¼Ã·¢Õ¹µÄ½Ç¶ÈÕÒµ½ÁËÔ­Òò·ÖÎöµÄÇÐÈËµã¡£À´²»¼°Ï¸Ïë£¬ÎÒÔÚµÚÒ»¸ö×éÔ±·¢ÑÔÍê±Ïºó£¬ÇÀµ½ÁËµÚ¶þ¸ö·¢ÑÔµÄ»ú»á£¬ÓÉÓÚ¹¹Ë¼µÃºÜ´ÒÃ¦£¬ËùÒÔ±í´ïÉÏ²»Ëã·Ç³£³ö²Ê£¬µ«»ù±¾ÉÏ°Ñ¼¸¸öÖØµãËµÁË³öÀ´¡£·¢ÑÔÍê±Ïºó£¬ÎÒÒ»±ßÌýÆäËû×éÔ±µÄ·¢ÑÔ£¬Ò»±ß¹¹Ë¼ÏÂÒ»´Î·¢ÑÔµÄÄÚÈÝ£¬²¢¸ù¾ÝÀÏÊ¦µÄ½¨Òé¶Ô·¢ÑÔ×éÔ±µÄÄÚÈÝ½øÐÐÊÊµ±µÄÏìÓ¦£¬¼ä½ÓÕ¹ÏÖ×Ô¼ºµÄ´æÔÚ¸Ð¡£ºóÀ´ÎÒÊÜµ½×éÔ±·¢ÑÔµÄÆô·¢£¬ÓÖÇÀµ½Ò»´Î·¢ÑÔ»ú»á£¬Ì¸ÁËÒ»ÏÂ»¥ÁªÍø°²È«µÄÎÊÌâ¡£ÓÉÓÚÎÒÃÇÐ¡×éÃ»ÓÐÒ»¸öÍ»³öµÄÁìµ¼Õß£¬ËùÒÔÔì³ÉÕû¸ö½Ú×àºÍÊ±¼äÉÏ°Ñ¿Ø²»×ã£¬×îºóÔÚÀÏÊ¦ÌáÐÑÏÂÊ±¼äÒÑµ½¡£µ«ÎÒÃÇÐ¡×éÃ»ÓÐ¸ø³öÒ»¸öÃ÷È·Í³Ò»µÄ×Ü½á¹Ûµã£¬³ÉÁËÐ¡×éµÄÈ«ÌåÓ²ÉË£¬Ò²Ôì³ÉÎÒÃÇÐ¡×éÔÚÕâ¸ö»·½ÚµÃ·Ö¶¼²»¸ß¡£
      ¶þ¡¢Ó¢Óï¿ÚÓï
      ÓÉÓÚ±¸¿¼ÆÚ¼ä¶Ô×Ô¼ºÓ¢Óï¿ÚÓïµÄÃ¤Ä¿×ÔÐÅ£¬»¨µÄÊ±¼ä²»¶à¡£Ôì³ÉÀÏÊ¦ÌáÎÊµÄÒ»Ð©¼òµ¥³£¹æÎÊÌâ£¬×¼±¸²»³ä·Ö£¬»Ø´ðÆðÀ´²»¹»Á÷³©£¬ÇÒ¸ö±ðµ¥´Ê·¢Òô²»±ê×¼¡£µ½½ñÌìÎÒ¶¼¼ÇµÃÎÒÓÃÓ¢Óï½âÊÍ×Ô¼ºµÄ×¨ÒµÊ±£¬¿¼¹ÙÀÏÊ¦Ò»Á³ÃÔ»óÍêÈ«Ã»Ìý¶®µÄ±íÇé£¬ÎÒµ±Ê±¾Í°µ°µ½Ð¿à£¬¾ÓÈ»ÔÚÒõ¹µÀï·­´¬¡£ÏÖÔÚ»¹¼ÇµÃ¿¼¹ÙÓÃÓ¢ÓïÎÊÁË£º1¡¢why do you choose our university£¿2¡¢introduce yourself please.»¹ÓÐÒ»¸öÎÊÌâ¼Ç²»Çå³þÁË¡£
     Èý¡¢Ìâ¿â³éÌâ»Ø´ð
     ¸Ã»·½Ú´ÓÃæÇ°µÄÌâ¿âÀïÃæ³éÒ»µÀÌâ£¬ÔÄ¶Áºó¿ÉÒÔÓÐÒ»´Î»ú»á»»Ìâ£¬È·¶¨ÌâÄ¿ºó£¬½«ÌâÄ¿ºÅºÍÄÚÈÝÀÊ¶Á³öÀ´£¬È»ºóÔÚ3·ÖÖÓÖ®ÄÚ¿ªÊ¼×÷´ð¡£ÎÒ¼ÇµÃÎÒ³éµ½ÌâÄ¿µÄÖ÷ÒªÄÚÈÝÊÇ£ºµ³ÖÐÑë¸ß¶ÈÖØÊÓÉç»áÖ÷ÒåÎÄ»¯½¨Éè£¬Ìá³öÒª¼á¶¨ÎÄ»¯×ÔÐÅ£¬ÖÆ¶¨ÁË¼Ó¿ì½¨ÉèÖÐ¹úÌØÉ«Éç»áÖ÷ÒåÎÄ»¯Ç¿¹úµÄÄ¿±ê¡£ÇëÌ¸Ì¸ÄãµÄ¹Ûµã¡£ÕâÊÇÒ»µÀÊ±Õþ·ÖÎöÌâÄ¿£¬Ê×ÏÈ»ù±¾Á¢³¡¿Ï¶¨ÊÇ²»º¬ºý£¬»Ø´ð¿Ï¶¨²»ÄÜÊÇÖÊÒÉ»òÕß·ñ¶¨£¬Õâ¸öË¼Î¬Õý³£µÄÍ¬Ñ§¶¼Ã÷°×£¬Æä´Î¾ÍÊÇÒª×éÖ¯ÂÛµãÀ´ÂÛÖ¤×Ô¼ºµÄ½áÂÛ¡£Õâ¸öÊ±ºò£¬ÎÒ»ØÏëÆð¸¨µ¼°àÊ±ÀÏÊ¦×¨ÃÅÌá¹ý¸´ÊÔÃæÊÔÊ±Ò»¶¨°ÑÎÕµÄÒ»¸öÔ­Ôò¾ÍÊÇÒªÓÐÂß¼­£¬Õâ¸öÂß¼­²»ÊÇÎÒÃÇ³õÊÔÊ±¿¼µÄÂß¼­¿ÆÄ¿ÄÇÃ´×¨Òµ£¬ÊÇÐèÒªÎÒÃÇÔÚ±í´ïµÄÊ±ºòÈÃ¿¼¹ÙºÍÌýÎÒÃÇËµ»°µÄÈË¸Ð¾õÎÒÃÇµÄË¼Â·ÊÇÇåÎúµÄ£¬²»ÊÇÏëµ½ÄÄÀïËµÄÄÀï£¬¸øÈË»ìÂÒµÄ¸Ð¾õ¡£Òò´Ë£¬·¢ÑÔÊ±µÄÒýµ¼´ÊÒ»¶¨ÒªÓÐ£¬±ÈÈç¡°Ê×ÏÈ¡±£¬¡°Æä´Î¡±£¬¡°ÔÙ´Î¡±£¬¡°µÚÒ»¡±£¬¡°µÚ¶þ¡±µÈµÈ¡£×îºÃÓÐ3¸öÂÛÖ¤µãÀ´Ö§³ÅÎÒÃÇµÄ½áÂÛ¡£ÏÔµÃ²ã´Î·á¸»£¬ÂÛÖ¤µã¹ýÉÙÏÔµÃ±í´ïµ¥±¡£¬Ö§³Å¹Ûµã²»×ã£¬ÇÒ×Ô¼º±í´ïµÄ¹ý³ÌÊ±¼ä¹ý¶Ì£¬¿¼¹Ù²»»á¸øµ½ºÜ¸ßµÄ·ÖÊý¡£ÂÛµã¹ý¶à£¬±ÈÈçËµÁË5¡¢6Ìõ£¬¾ÍÏÔµÃªàÂÈß³¤£¬¿¼¹ÙÌýµ½ºóÃæ»áÓÐÊäÈëÆ£ÀÍ¸Ð£¬ÒªÖªµÀ¿¼¹ÙÕâÒ»ÕûÌìµÄ¸´ÊÔ»áÃæ²î²»¶à2¡¢30ÈË¡£µ½ÏÂÎçµÄÊ±ºò¶¼ÒÑ¾­Æ£ÀÍÂéÄ¾ÁË£¬Èç¹ûÔÙÔÚ¿¼¹ÙÃæÇ°à©à©²»ÐÝ£¬³ý·ÇÄãµÄ¹Ûµã·Ç³£ÐÂÓ±£¬¿Ú²Å³öÖÚ£¬ÄÜ¸ø¿¼¹ÙÑÛÇ°Ò»ÁÁµÄÐË·Ü¸Ð£¬·îÈ°¸÷Î»»¹ÊÇ²»ÒªÃ°×Å·ÑÁ¦²»ÌÖºÃµÄ·çÏÕÁË¡£¾­¹ýÑ¸ËÙµÄ¹¹Ë¼£¬ÎÒÕÒµ½ÁË3¸öÂÛÖ¤µãÀ´Ö§³Å×Ô¼ºµÄ½áÂÛ£¬½«ÂÛµãÅÅºÃÇ°ºóË³Ðò£¬Ã¿¸öµãÏëÁËÒ»Á½¾äºËÐÄ¹Ç¼ÜÓïÑÔ£¬×¼±¸Ê±¼äÒ²¾Í²î²»¶àÁË£¬ÆäÓà±í´ï¾Í¿´ÏÖ³¡·¢»ÓÁË¡£ÒòÎªÑÏ¸ñ×ñÑ­ÁË¸¨µ¼ÀÏÊ¦µÄ»Ø´ðË¼Â·£¬²¢ÇÒÔÚ±¸¿¼ÆÚ¼ä×Ô¼ºÒ²ÓÐÕë¶ÔÐÔµÄÁ·Ï°¡£Õû¸ö»Ø´ð¹ý³ÌÎÒ°Ñ¿ØµÄ±È½ÏºÃ£¬±í´ï¿ì½áÊøÊ±ÎÒ¿´µ½ÓÐ¿¼¹ÙÀÏÊ¦ÔÚ³åÎÒÎ¢Î¢µãÍ·¡£ÎÒÐÄÀï°µÏ²£¬¾ÍÖªµÀÕâÒ»»·½ÚÓ¦¸ÃÄÜÄÃ¸ß·Ö¡£×îºóµÄ³É¼¨¹«²¼Ò²Ó¡Ö¤ÁËÕâÒ»µã¡£³éÌâ»Ø´ð»·½ÚÎÒµÄ·ÖÊýÏà¶ÔÆäËû»·½ÚÊÇ×î¸ßµÄ¡£
      ×îÖÕµÄ¸´ÊÔ½á¹ûÎÒµÄ·ÖÊý²»ËãÌ«µÍ£¬ºÍ³õÊÔ·ÖÊý¼ÓÈ¨µÄ×ÛºÏ³É¼¨´ïµ½ÁËÂ¼È¡Ïß£¬×Ô¼ºÕâÒ»ÄêµÄÐÁ¿àÃ»ÓÐ°×·Ñ£¬ÖÕÓÚ½øÈëÁËÀíÏëµÄÑ§Ð£¼ÌÐøÌáÉý×Ô¼º¡£
       ¸É»õ¾ÍÕâÃ´¶à£¬ÆäËûÏ¸½ÚºÍ×¢ÒâÊÂÏî»¶Ó­Ñ§µÜÑ§ÃÃ×ÉÑ¯ÌÖÂÛ£¬×ÜÖ®ÎÒµÄ½¨Òé¾ÍÊÇ¸´ÊÔÔçµã×¼±¸£¬Òª²»Ãûµ¥¹«²¼ºóÊ±¼äÕæµÄºÜ½ô£¬ÁíÍâ¾ÍÊÇ¸´ÊÔºÍ³õÊÔÊÇÍêÈ«²»Ò»ÑùµÄÄÚÈÝºÍÐÎÊ½¡£¸´ÊÔÊÇÄã±í´ï±íÑÝµÄ¹ý³Ì£¬²»ÄÜ¹âÌý²»Á·£¬¾Í¸ú²»ÏÂË®µÄÈËÓÀÔ¶Ñ§²»»áÓÎÓ¾µÄµÀÀíÒ»Ñù¡£Æ½Ê±ÄÚÏò¹ÑÑÔµÄÍ¬Ñ§£¬ÔÚ×¼±¸ºÍ¸´ÊÔµÄ¹ý³ÌÖÐÒ»¶¨Òª×ß³ö×Ô¼ºµÄÊæÊÊÇø£¬´óµ¨µÄÈ¥ËµÈ¥±íÑÝ¡£¡°ÈËÉúÈçÏ·£¬È«¿¿ÑÝ¼¼¡±Õâ¾ä»°ÖÁÉÙÔÚ¸´ÊÔÕâ¸ö¿¼³¡ÊÇÒ»ÌõÕæÀí¡£
      PS£ºÊÕ¼¯ÕûÀíÁËºÃ¶àÌì£¬²î²»¶à°ÑÎÒºÍÇ°¼¸½ìÍ¬Ñ§¸´ÊÔÊ±µÄ×ÊÁÏ¡¢ÊÓÆµ¿Î³ÌÕûÀíÍê±Ï¡£ÐèÒªµÄÑ§µÜÑ§ÃÃ¿ÉÒÔ×¥½ôÊ±¼äÈ¥ÏÂÔØÊ¹ÓÃÁË£¬Ê±¼ä±¦¹ó£¡¹ÜÀíÀàµÄ¿¼ÑÐ¸´ÊÔ¶¼¿ÉÒÔÊ¹ÓÃ£¬²»¾ÖÏÞÓÚMBA¡¢MPA¡¢MTAÅ¶¡£¾ßÁË½â£¬¹úÄÚ¸ßÐ£µÄ¾­¼Ã¹ÜÀíÀà¸´ÊÔ³ý×¨Òµ¿ÎÄÚÈÝÖ®Íâ£¬ÆäÓàºËÐÄÄÚÈÝ¶¼»ù±¾Ò»ÖÂ£¬ËùÎ½´óµÀÖÁ¼ò¾ÍÊÇÕâ¸öµÀÀí¡£QQ:53561140 ÔÆÅÌµØÖ·Á´½Ó£ºhttps://pan.baidu.com/s/1pLZIY3x ÃÜÂë£ºilnv"
Wayne	"['Â¥Ö÷', '2018-03-27 19:04:36']"	×îÐÂµÄÊ±Õþ¸´ÊÔ±¸¿¼×ÊÁÏÕûÀí³öÀ´ÁË£¬´ó¼Ò×¥½ôÊ±¼ä¿´¿´£¬±ÜÃâ³éµ½ÕþÖÎÌâ²»ÖªµÀËµÊ²Ã´¡£https://pan.baidu.com/s/1q5SmpZHnd0dFFObZ3nuLWw
Ë­Ëµ´óÁäµÍ·Ö¿¼Éú²»ÄÜÔÚMBA¿¼ÑÐ¸´ÊÔÖÐÄæÏ®£¡		
Wayne	['2018-03-23 17:35:44']	"×ªÑÛÓÖµ½¹«²¼¸´ÊÔ·ÖÊýÏßµÄÊ±ºò£¬»ØÏëÈ¥Äê´ËÊ±£¬×Ô¼º³õÊÔ·ÖÊý²»¸ßÄêÁä²»Ð¡£¬È´ÄÜ¹»ÔÚMBAµÍÁä»¯µÄ½ñÌìºÍ90ºóÃÇÒ»Æð¾ºÕù£¬×îºóÄÜ¹»±»Ë³ÀûÂ¼È¡£¬ÆäÖÐµÄµÃÊ§Ö»ÓÐÇ×Éí¾­Àú²ÅÄÜÌå»áµÄ¸üÇå³þ¡£µ«ÍøÉÏ·ÖÏíµÄ¸´ÊÔÄÚÈÝÍùÍù²»¹»Ï¸ÖÂ£¬½ñÌìÎÒ¾Í°Ñ×Ô¼ºµÄÕû¸ö¸´ÊÔ±¸¿¼µÄÐÄÂ·Àú³ÌºÍ¸´ÊÔµ±ÌìµÄÄÚÈÝ¶¼·ÖÏí¸ø´ó¼Ò£¬Ï£ÍûÄÜ¹»°ïÖúµ½»¹ÔÚ¶Ô¸´ÊÔÃ¤Ä¿½¹ÂÇÖÐµÄÍ¬Ñ§¡£
     26ºÅÕýÊ½¸´ÊÔÕâÌì£¬7µã¾ÍÒªÔÚÑ§Ð£Ö¸¶¨µØµã¼¯ºÏ²ÎÓë³éÇ©·Ö×é£¬Ò»´óÔçÌì»¹Ã»ÁÁÎÒ¾Í´ò³µÈ¥ÁËÑ§Ð£¡£3ÔÂµÄÔç³¿µÄÆøÎÂ»¹ÊÇºÜÀä£¬½¨ÒéÍ¬Ñ§ÃÇ¶¼´øÉÏÈÈË®ºÍ¸ÉÁ¸£¬ÒòÎªÄã²»ÖªµÀ³éÇ©·Öµ½µÄÐ¡×é»áÊÇÉÏÎç»¹ÊÇÏÂÎçÄÄ¸öÊ±¼ä½ø³¡¸´ÊÔ£¬ÕâÃ´ÔçÆðÀ´¼ÓÉÏ±¸¿¼Ç°¾ºÕù¿º·ÜµÄ×´Ì¬Ò²²»Ò»¶¨³ÔµÃÏÂ¶àÉÙÔçµã¡£
     ³éÇ©²ÉÓÃµçÄÔËæ»ú³éÈ¡£¬Õû¸ö¹ý³ÌÓÐÍ¶Ó°ÔÚ´óÆÁÄ»ÉÏ¹«Ê¾¡£Ã¿¸öÐ¡×é³éµ½µÄÍ¬Ñ§ÓÉ¿¼³¡ÀÏÊ¦Òýµ¼×ø³ÉÒ»×ÝÁÐ£¬Ã¿ÈË·¢Ò»Ð´ÓÐ¸öÈË±àºÅµÄºÅÅÆÌùµ½ÉÏÒÂÐØÇ°¡£×¼±¸ºÃºóÓÉÀÏÊ¦Í³Ò»°´Åú´Î´øÁìµ½¿¼³¡Íâºò¿¼£¬Ã¿¸öÐ¡×é·ÖÅäµÄ¿¼ÊÒÒ²ÊÇÏÖ³¡³éÈ¡¡£³éÇ©Íê³ÉºóµÄËùÓÐºóÐø¹ý³Ì²»ÔÙ³öÏÖ²¢ÇÒ²»ÔÊÐí³öÏÖÈÎºÎÍ¬Ñ§µÄÐÕÃû£¬Ã¿¸öÈË·Öµ½µÄÐ¡×éºÍ·Öµ½µÄ¿¼ÊÒ¶¼ÊÇËæ»úµÄ£¬Òò´Ë»ù±¾ÉÏ²»¿ÉÄÜÓÐ°µÏä²Ù×÷µÄÇé¿ö¡£
ÑÔ¹éÕý´«£¬ÏÂÃæÊÇ¸É»õÄÚÈÝ
      ÎÒÃÇÐ¡×éÒ»¹²7ÈË£¬½øÈë¿¼³¡£¬¼à¿¼ÀÏÊ¦ÖðÒ»ºË²éºó£¬Ðû²¼¿¼³¡¼ÍÂÉºÍ¸´ÊÔ³ÌÐò¡£¿¼¹Ù3Ãû£¬¶¼ÊÇÄê¼Í½Ï´óµÄ½ÌÊÚ£¬ÎÒÃÇÐ¡×é¿¼¹Ù1ÄÐ2Å®¡£ ¸´ÊÔÄÚÈÝ·ÖÎª£º1¡¢¸ù¾ÝÊÓÆµÄÚÈÝ½øÐÐÎÞÁìµ¼Ð¡×éÌÖÂÛ£»2¡¢¸öÈËÓ¢Óï¿ÚÓï²âÊÔ£»3¡¢¿¼¹ÙËæ»úÌáÎÊ£»4¡¢Ìâ¿â³éÌâÏÖ³¡»Ø´ð£»
     Ò»¡¢ÎÞÁìµ¼Ð¡×éÌÖÂÛ
     ¼à¿¼ÀÏÊ¦´ÓÃÜ·â´üÖÐÈ¡³öµÄ¹âÅÌÔÚ½ÌÊÒµçÊÓ»úÄÚ²¥·ÅÁËÒ»¶Î5-6·ÖÖÓ×óÓÒµÄÊÓÆµ£¬ÊÓÆµÖ÷ÒªÄÚÈÝÊÇ´ÓÐÂÎÅ²¥±¨ºÍ·ÖÎöµÄÊÓ½Ç½²ÊöÁË½üÄêÀ´ÖÐ¹úÒÆ¶¯Ö§¸¶ÊÐ³¡µÄ¸ßËÙ·¢Õ¹Çé¿ö£¬²¢ÓëÅ·ÃÀÖ÷Òª·¢´ï¹ú¼ÒµÄÖ§¸¶Çé¿ö×öÁËÒ»¸öºáÏò¶Ô±È¡£ÊÓÆµ½áÊøÊ±Ìá³öÎÊÌâ£ºÕë¶ÔÊÓÆµÖÐÌáµ½µÄÖÐ¹úÒÆ¶¯Ö§¸¶µÄÏÖ×´£¬ÇëÄã·ÖÎöÔ­Òò£¬²¢Õë¶Ô»¥ÁªÍø¶Ô½ðÈÚµÄÓ°ÏìÌá³ö¹ÛµãºÍ½¨Òé¡£
     ÓÉÓÚÐ¡×éÌÖÂÛÊ±¼äÖ»ÓÐ20·ÖÖÓ£¬¸ù¾ÝÎÒ²Î¼ÓµÄ¸¨µ¼°àÀÏÊ¦µÄ½¨Òé£¬Õâ¸öÊ±ºòÒ»¶¨²»ÒªÇ«ÈÃµÄÔ­Ôò£¬¼´Ê¹ÔÚÕâ¸öÐ¡×éÖÐ£¬Äã×ö²»ÁËÁìµ¼Õß£¬Ò²Ò»¶¨²»Òª×ö³ÁÄ¬Õß£¬³ÁÄ¬Õß¿ÉÄÜÊÇ³öÓÚÇ«ÈÃµÄÔ­Òò£¬µ«Ã»ÓÐ±íÏÖµÄ»ú»á£¬¿¼¹Ù²»¿ÉÄÜ¸øÄã¶à¸ßµÄ·ÖÊý¡£ÓÉÓÚÎÒ²»ÊÇÔÚ½ðÈÚÐÐÒµ´ÓÒµ£¬Òò´ËÎÞ·¨¶ÌÊ±¼äÀ´ÉîÈë½ðÈÚ·½Ãæ½øÐÐ·ÖÎö£¬¾ÍÖ»ÄÜ½áºÏ×ÔÉí¾­ÀúºÍºê¹ÛÁ½¸ö·½Ãæ½øÐÐÇÐÈë¡£´ó¼ÒÎ§×ø³ÉÒ»È¦ºó£¬ÎÒÑ¸ËÙÔÚ²Ý¸åÖ½ÉÏ½«ÊÓÆµÖÐµÄÄÚÈÝ½øÐÐÁËÌáÁ¶£¬²¢Ð´ÏÂÁË×Ô¼º¶ÔÄ¿Ç°ÒøÐÐÓªÒµÌüµÄ¸ÐÊÜºÍÄ¿Ç°ÒøÐÐ´óÁ¿¹Ø±ÕÓªÒµÌüµÄÏÖ×´£¬Í¬Ê±´ÓÖÐ¹ú»¥ÁªÍø¼¼ÊõºÍ¾­¼Ã·¢Õ¹µÄ½Ç¶ÈÕÒµ½ÁËÔ­Òò·ÖÎöµÄÇÐÈËµã¡£À´²»¼°Ï¸Ïë£¬ÎÒÔÚµÚÒ»¸ö×éÔ±·¢ÑÔÍê±Ïºó£¬ÇÀµ½ÁËµÚ¶þ¸ö·¢ÑÔµÄ»ú»á£¬ÓÉÓÚ¹¹Ë¼µÃºÜ´ÒÃ¦£¬ËùÒÔ±í´ïÉÏ²»Ëã·Ç³£³ö²Ê£¬µ«»ù±¾ÉÏ°Ñ¼¸¸öÖØµãËµÁË³öÀ´¡£·¢ÑÔÍê±Ïºó£¬ÎÒÒ»±ßÌýÆäËû×éÔ±µÄ·¢ÑÔ£¬Ò»±ß¹¹Ë¼ÏÂÒ»´Î·¢ÑÔµÄÄÚÈÝ£¬²¢¸ù¾ÝÀÏÊ¦µÄ½¨Òé¶Ô·¢ÑÔ×éÔ±µÄÄÚÈÝ½øÐÐÊÊµ±µÄÏìÓ¦£¬¼ä½ÓÕ¹ÏÖ×Ô¼ºµÄ´æÔÚ¸Ð¡£ºóÀ´ÎÒÊÜµ½×éÔ±·¢ÑÔµÄÆô·¢£¬ÓÖÇÀµ½Ò»´Î·¢ÑÔ»ú»á£¬Ì¸ÁËÒ»ÏÂ»¥ÁªÍø°²È«µÄÎÊÌâ¡£ÓÉÓÚÎÒÃÇÐ¡×éÃ»ÓÐÒ»¸öÍ»³öµÄÁìµ¼Õß£¬ËùÒÔÔì³ÉÕû¸ö½Ú×àºÍÊ±¼äÉÏ°Ñ¿Ø²»×ã£¬×îºóÔÚÀÏÊ¦ÌáÐÑÏÂÊ±¼äÒÑµ½¡£µ«ÎÒÃÇÐ¡×éÃ»ÓÐ¸ø³öÒ»¸öÃ÷È·Í³Ò»µÄ×Ü½á¹Ûµã£¬³ÉÁËÐ¡×éµÄÈ«ÌåÓ²ÉË£¬Ò²Ôì³ÉÎÒÃÇÐ¡×éÔÚÕâ¸ö»·½ÚµÃ·Ö¶¼²»¸ß¡£
      ¶þ¡¢Ó¢Óï¿ÚÓï
      ÓÉÓÚ±¸¿¼ÆÚ¼ä¶Ô×Ô¼ºÓ¢Óï¿ÚÓïµÄÃ¤Ä¿×ÔÐÅ£¬»¨µÄÊ±¼ä²»¶à¡£Ôì³ÉÀÏÊ¦ÌáÎÊµÄÒ»Ð©¼òµ¥³£¹æÎÊÌâ£¬×¼±¸²»³ä·Ö£¬»Ø´ðÆðÀ´²»¹»Á÷³©£¬ÇÒ¸ö±ðµ¥´Ê·¢Òô²»±ê×¼¡£µ½½ñÌìÎÒ¶¼¼ÇµÃÎÒÓÃÓ¢Óï½âÊÍ×Ô¼ºµÄ×¨ÒµÊ±£¬¿¼¹ÙÀÏÊ¦Ò»Á³ÃÔ»óÍêÈ«Ã»Ìý¶®µÄ±íÇé£¬ÎÒµ±Ê±¾Í°µ°µ½Ð¿à£¬¾ÓÈ»ÔÚÒõ¹µÀï·­´¬¡£ÏÖÔÚ»¹¼ÇµÃ¿¼¹ÙÓÃÓ¢ÓïÎÊÁË£º1¡¢why do you choose our university£¿2¡¢introduce yourself please.»¹ÓÐÒ»¸öÎÊÌâ¼Ç²»Çå³þÁË¡£
     Èý¡¢Ìâ¿â³éÌâ»Ø´ð
     ¸Ã»·½Ú´ÓÃæÇ°µÄÌâ¿âÀïÃæ³éÒ»µÀÌâ£¬ÔÄ¶Áºó¿ÉÒÔÓÐÒ»´Î»ú»á»»Ìâ£¬È·¶¨ÌâÄ¿ºó£¬½«ÌâÄ¿ºÅºÍÄÚÈÝÀÊ¶Á³öÀ´£¬È»ºóÔÚ3·ÖÖÓÖ®ÄÚ¿ªÊ¼×÷´ð¡£ÎÒ¼ÇµÃÎÒ³éµ½ÌâÄ¿µÄÖ÷ÒªÄÚÈÝÊÇ£ºµ³ÖÐÑë¸ß¶ÈÖØÊÓÉç»áÖ÷ÒåÎÄ»¯½¨Éè£¬Ìá³öÒª¼á¶¨ÎÄ»¯×ÔÐÅ£¬ÖÆ¶¨ÁË¼Ó¿ì½¨ÉèÖÐ¹úÌØÉ«Éç»áÖ÷ÒåÎÄ»¯Ç¿¹úµÄÄ¿±ê¡£ÇëÌ¸Ì¸ÄãµÄ¹Ûµã¡£ÕâÊÇÒ»µÀÊ±Õþ·ÖÎöÌâÄ¿£¬Ê×ÏÈ»ù±¾Á¢³¡¿Ï¶¨ÊÇ²»º¬ºý£¬»Ø´ð¿Ï¶¨²»ÄÜÊÇÖÊÒÉ»òÕß·ñ¶¨£¬Õâ¸öË¼Î¬Õý³£µÄÍ¬Ñ§¶¼Ã÷°×£¬Æä´Î¾ÍÊÇÒª×éÖ¯ÂÛµãÀ´ÂÛÖ¤×Ô¼ºµÄ½áÂÛ¡£Õâ¸öÊ±ºò£¬ÎÒ»ØÏëÆð¸¨µ¼°àÊ±ÀÏÊ¦×¨ÃÅÌá¹ý¸´ÊÔÃæÊÔÊ±Ò»¶¨°ÑÎÕµÄÒ»¸öÔ­Ôò¾ÍÊÇÒªÓÐÂß¼­£¬Õâ¸öÂß¼­²»ÊÇÎÒÃÇ³õÊÔÊ±¿¼µÄÂß¼­¿ÆÄ¿ÄÇÃ´×¨Òµ£¬ÊÇÐèÒªÎÒÃÇÔÚ±í´ïµÄÊ±ºòÈÃ¿¼¹ÙºÍÌýÎÒÃÇËµ»°µÄÈË¸Ð¾õÎÒÃÇµÄË¼Â·ÊÇÇåÎúµÄ£¬²»ÊÇÏëµ½ÄÄÀïËµÄÄÀï£¬¸øÈË»ìÂÒµÄ¸Ð¾õ¡£Òò´Ë£¬·¢ÑÔÊ±µÄÒýµ¼´ÊÒ»¶¨ÒªÓÐ£¬±ÈÈç¡°Ê×ÏÈ¡±£¬¡°Æä´Î¡±£¬¡°ÔÙ´Î¡±£¬¡°µÚÒ»¡±£¬¡°µÚ¶þ¡±µÈµÈ¡£×îºÃÓÐ3¸öÂÛÖ¤µãÀ´Ö§³ÅÎÒÃÇµÄ½áÂÛ¡£ÏÔµÃ²ã´Î·á¸»£¬ÂÛÖ¤µã¹ýÉÙÏÔµÃ±í´ïµ¥±¡£¬Ö§³Å¹Ûµã²»×ã£¬ÇÒ×Ô¼º±í´ïµÄ¹ý³ÌÊ±¼ä¹ý¶Ì£¬¿¼¹Ù²»»á¸øµ½ºÜ¸ßµÄ·ÖÊý¡£ÂÛµã¹ý¶à£¬±ÈÈçËµÁË5¡¢6Ìõ£¬¾ÍÏÔµÃªàÂÈß³¤£¬¿¼¹ÙÌýµ½ºóÃæ»áÓÐÊäÈëÆ£ÀÍ¸Ð£¬ÒªÖªµÀ¿¼¹ÙÕâÒ»ÕûÌìµÄ¸´ÊÔ»áÃæ²î²»¶à2¡¢30ÈË¡£µ½ÏÂÎçµÄÊ±ºò¶¼ÒÑ¾­Æ£ÀÍÂéÄ¾ÁË£¬Èç¹ûÔÙÔÚ¿¼¹ÙÃæÇ°à©à©²»ÐÝ£¬³ý·ÇÄãµÄ¹Ûµã·Ç³£ÐÂÓ±£¬¿Ú²Å³öÖÚ£¬ÄÜ¸ø¿¼¹ÙÑÛÇ°Ò»ÁÁµÄÐË·Ü¸Ð£¬·îÈ°¸÷Î»»¹ÊÇ²»ÒªÃ°×Å·ÑÁ¦²»ÌÖºÃµÄ·çÏÕÁË¡£¾­¹ýÑ¸ËÙµÄ¹¹Ë¼£¬ÎÒÕÒµ½ÁË3¸öÂÛÖ¤µãÀ´Ö§³Å×Ô¼ºµÄ½áÂÛ£¬½«ÂÛµãÅÅºÃÇ°ºóË³Ðò£¬Ã¿¸öµãÏëÁËÒ»Á½¾äºËÐÄ¹Ç¼ÜÓïÑÔ£¬×¼±¸Ê±¼äÒ²¾Í²î²»¶àÁË£¬ÆäÓà±í´ï¾Í¿´ÏÖ³¡·¢»ÓÁË¡£ÒòÎªÑÏ¸ñ×ñÑ­ÁË¸¨µ¼ÀÏÊ¦µÄ»Ø´ðË¼Â·£¬²¢ÇÒÔÚ±¸¿¼ÆÚ¼ä×Ô¼ºÒ²ÓÐÕë¶ÔÐÔµÄÁ·Ï°¡£Õû¸ö»Ø´ð¹ý³ÌÎÒ°Ñ¿ØµÄ±È½ÏºÃ£¬±í´ï¿ì½áÊøÊ±ÎÒ¿´µ½ÓÐ¿¼¹ÙÀÏÊ¦ÔÚ³åÎÒÎ¢Î¢µãÍ·¡£ÎÒÐÄÀï°µÏ²£¬¾ÍÖªµÀÕâÒ»»·½ÚÓ¦¸ÃÄÜÄÃ¸ß·Ö¡£×îºóµÄ³É¼¨¹«²¼Ò²Ó¡Ö¤ÁËÕâÒ»µã¡£³éÌâ»Ø´ð»·½ÚÎÒµÄ·ÖÊýÏà¶ÔÆäËû»·½ÚÊÇ×î¸ßµÄ¡£
      ×îÖÕµÄ¸´ÊÔ½á¹ûÎÒµÄ·ÖÊý²»ËãÌ«µÍ£¬ºÍ³õÊÔ·ÖÊý¼ÓÈ¨µÄ×ÛºÏ³É¼¨´ïµ½ÁËÂ¼È¡Ïß£¬×Ô¼ºÕâÒ»ÄêµÄÐÁ¿àÃ»ÓÐ°×·Ñ£¬ÖÕÓÚ½øÈëÁËÀíÏëµÄÑ§Ð£¼ÌÐøÌáÉý×Ô¼º¡£
       ¸É»õ¾ÍÕâÃ´¶à£¬ÆäËûÏ¸½ÚºÍ×¢ÒâÊÂÏî»¶Ó­Ñ§µÜÑ§ÃÃ×ÉÑ¯ÌÖÂÛ£¬×ÜÖ®ÎÒµÄ½¨Òé¾ÍÊÇ¸´ÊÔÔçµã×¼±¸£¬Òª²»Ãûµ¥¹«²¼ºóÊ±¼äÕæµÄºÜ½ô£¬ÁíÍâ¾ÍÊÇ¸´ÊÔºÍ³õÊÔÊÇÍêÈ«²»Ò»ÑùµÄÄÚÈÝºÍÐÎÊ½¡£¸´ÊÔÊÇÄã±í´ï±íÑÝµÄ¹ý³Ì£¬²»ÄÜ¹âÌý²»Á·£¬¾Í¸ú²»ÏÂË®µÄÈËÓÀÔ¶Ñ§²»»áÓÎÓ¾µÄµÀÀíÒ»Ñù¡£Æ½Ê±ÄÚÏò¹ÑÑÔµÄÍ¬Ñ§£¬ÔÚ×¼±¸ºÍ¸´ÊÔµÄ¹ý³ÌÖÐÒ»¶¨Òª×ß³ö×Ô¼ºµÄÊæÊÊÇø£¬´óµ¨µÄÈ¥ËµÈ¥±íÑÝ¡£¡°ÈËÉúÈçÏ·£¬È«¿¿ÑÝ¼¼¡±Õâ¾ä»°ÖÁÉÙÔÚ¸´ÊÔÕâ¸ö¿¼³¡ÊÇÒ»ÌõÕæÀí¡£
      PS£ºÊÕ¼¯ÕûÀíÁËºÃ¶àÌì£¬²î²»¶à°ÑÎÒºÍÇ°¼¸½ìÍ¬Ñ§¸´ÊÔÊ±µÄ×ÊÁÏ¡¢ÊÓÆµ¿Î³ÌÕûÀíÍê±Ï¡£ÐèÒªµÄÑ§µÜÑ§ÃÃ¿ÉÒÔ×¥½ôÊ±¼äÈ¥ÏÂÔØÊ¹ÓÃÁË£¬Ê±¼ä±¦¹ó£¡¹ÜÀíÀàµÄ¿¼ÑÐ¸´ÊÔ¶¼¿ÉÒÔÊ¹ÓÃ£¬²»¾ÖÏÞÓÚMBA¡¢MPA¡¢MTAÅ¶¡£¾ßÁË½â£¬¹úÄÚ¸ßÐ£µÄ¾­¼Ã¹ÜÀíÀà¸´ÊÔ³ý×¨Òµ¿ÎÄÚÈÝÖ®Íâ£¬ÆäÓàºËÐÄÄÚÈÝ¶¼»ù±¾Ò»ÖÂ£¬ËùÎ½´óµÀÖÁ¼ò¾ÍÊÇÕâ¸öµÀÀí¡£QQ:53561140 ÔÆÅÌµØÖ·Á´½Ó£ºhttps://pan.baidu.com/s/1pLZIY3x ÃÜÂë£ºilnv"
Wayne	"['Â¥Ö÷', '2018-03-27 19:03:00']"	×îÐÂµÄÊ±Õþ¸´ÊÔ±¸¿¼×ÊÁÏÕûÀí³öÀ´ÁË£¬´ó¼Ò×¥½ôÊ±¼ä¿´¿´£¬±ÜÃâ³éµ½ÕþÖÎÌâ²»ÖªµÀËµÊ²Ã´¡£https://pan.baidu.com/s/1q5SmpZHnd0dFFObZ3nuLWw
Ã»ÓÐ±¾¿ÆÑ§Î»Ö¤£¬Ö»ÓÐ±ÏÒµÖ¤¿ÉÒÔ±¨ÔÚÖ°ÑÐ¾¿ÉúÂð?		
×ÔÓÉFREE	['2018-03-27 11:19:07']	" ÔÚÖ°ÑÐ¾¿ÉúµÄ±¨ÃûÌõ¼þ
ÈË´óÔÚÖ°ÑÐ¾¿Éú£¨     http://www.rucedu.cn/    £©ÀÏÊ¦½éÉÜ£¬Ò»°ãÀ´Ëµ£¬×¨¿ÆÑ§Àú¾ÍÄÜ¹»±¨ÔÚÖ°ÑÐ¾¿Éú£¬±¨Ãûºó¾Í¿ÉÒÔÔÚ¿ªÑ§ºó²Î¼ÓÑ§Ï°¡£
ÓÐÃ»ÓÐÌØÊâµÄ±¨ÃûÒªÇó?
³ý×¨¿ÆÑ§ÀúÄÜ¹»±¨ÃûÍâ£¬±¨¿¼ÔÚÖ°ÑÐ¾¿ÉúÊÇÄÜ¹»Í¨¹ý²Î¼ÓÉêË¶¿¼ÊÔÈ»ºóÄÃµ½Ñ§Î»Ö¤ÊéµÄ¡£¸÷Ñ§Ð£µÄÌØÊâÒªÇóÒ»°ãÊÇÕë¶ÔÏëÒªÄÃµ½Ñ§Î»Ö¤µÄÑ§Ô±À´ËµµÄ£¬Ö»ÊÇÏëÒª²Î¼ÓÑ§Ï°£¬²¢·ÇÎªÁËÑ§Î»Ö¤µÄÑ§Ô±¿ÉÒÔÖ±½Ó±¨Ãû²Î¼ÓÑ§Ï°¡£
¶øÏëÒª²Î¼ÓÉêË¶¿¼ÊÔ»ñµÃË¶Ê¿Ñ§Î»µÄ¿¼Éú£¬ÐèÒªÂú×ã¸÷ÔºÐ£¸÷×¨ÒµµÄ±¨ÃûÒªÇó¡£Èç¿¼Éú±¨¿¼ÖÐ¹úÈËÃñ´óÑ§£¬ÏëÒª²Î¼ÓÉêË¶¿¼ÊÔ»ñµÃË¶Ê¿Ñ§Î»£¬ÄÇÃ´£¬¿¼ÉúµÄÑ§ÀúÒªÇó¾ÍÊÇ±¾¿Æ£¬È»ºóÔÚ±¾¿ÆµÄ»ù´¡ÉÏ£¬»¹ÒªÔÚ»ñµÃ±¾¿ÆÑ§Î»Ö¤µÄ»ù´¡ÉÏÂú×ãÄÃµ½Ñ§Î»Ö¤1Äê¡¢2ÄêÄê»ò3Äê¡£ÒªÇó2ÄêµÄÓÐÐÂÎÅÑ§ÔººÍÉÌÑ§Ôº£¬ÒªÇó3ÄêµÄÊÇÍ³¼ÆÑ§ÔºÍ³¼ÆÑ§×¨Òµ£¬ÆäËüµÄ×¨ÒµÔòÊÇ±¾¿Æ±ÏÒµ1Äê»òÓ¦½ì±¾¿ÆÓÐÑ§Î»(ÔÚ±¨ÃûÇ°È¡µÃÑ§Î»)¼´¿É¡£"
19ÄêMPAÔÚÖ°ÑÐ¾¿ÉúÓÐÈËÒ»ÆðÂð£¿		
¹Ø¼ü´Ê	['2018-03-26 15:37:28']	ÏëÒª±¨¿¼19ÄêmpaÔÚÖ°ÑÐ¾¿Éú£¬ÓÐµãÃÔÃ££¬²»ÖªµÀÑ¡Ê²Ã´£¬²»ÖªµÀÈçºÎ¸´Ï°£¬ÓÐÒ»ÆðµÄÂð¿ÉÒÔÒ»Æð¶½´Ù£¬»¶Ó­Ê¦¸çÊ¦½ãÀ´Ö¸½Ì
ÈË´ó2018Äê¹«¹ÜÑ§ÔºÕÐÉú×¨ÒµÄ¿Â¼		
×ÔÓÉFREE	['2018-03-26 11:29:12']	" 2018ÄêÖÐ¹úÈËÃñ´óÑ§¸÷×¨Òµ¿Î³ÌÑÐÐÞ°àÕýÔÚÕÐÉú£¬¹«¹²¹ÜÀíÑ§ÔºÒ²ÔÚÕÐÉú£¬ÒÔÏÂÎª×îÐÂµÄÕÐÉú×¨ÒµÄ¿Â¼¡£ 
  http://www.rucedu.cn/r/26/2yfl2fkzb.html   "
Ö»ÓÐË¶Ê¿Ñ§Î»ÄÜ·ñ±¨¿¼ÒªÇóË¶Ê¿Ñ§ÀúµÄ¹«ÎñÔ±£¿		
×ÔÓÉFREE	['2018-03-22 13:20:22']	" 2018ÄêÊ¡¿¼¹«ÎñÔ±ÕÐ¿¼¹«¸æÒÑ¾­·¢²¼£¬¸÷Ê¡ÊÐµÄÕÐ¿¼¼Æ»®²»½öÏàÍ¬£¬ÄÇÃ´£¬Í¬µÈÑ§Ê®ÔÂÁª¿¼»òÍ¬µÈÑ§Á¦Ëù»ñµÃµÄË¶Ê¿Ñ§Î»Ö¤£¬ÄÜ·ñÔÚ±¨¿¼¹«ÎñÔ±µÄÊ±ºò±¨ÐèÒªË¶Ê¿Ñ§ÀúµÄ¸ÚÎ»?
ÈË´óÔÚÖ°ÑÐÐÞ°à£¨ http://www.rucyan.cn/£©ÀÏÊ¦½éÉÜ£¬Ö÷ÒªÓÐÁ½ÖÖÇé¿ö£º
1.±¾ÉíÒÑ¾­ÊÇË¶Ê¿Ñ§Àú£¬Í¨¹ýÊ®ÔÂÁª¿¼»òÍ¬µÈÑ§Á¦ºóÓÖ»ñµÃÁíÒ»¸öÓëË¶Ê¿Ñ§Àú²»Í¬µÄÑ§Î»£¬ÔÚÕâÑùµÄÇé¿öÏÂ£¬ÊÇ¿ÉÒÔ±¨¿¼ÐèÒªË¶Ê¿Ñ§ÀúµÄ¸ÚÎ»µÄ¡£
2.±¾ÉíÊÇ±¾¿ÆÑ§Àú£¬Í¨¹ýÊ®ÔÂÁª¿¼»òÍ¬µÈÑ§Á¦»ñµÃË¶Ê¿Ñ§Î»Ö¤£¬´ËÖÖÇéÐÎ£¬¸ÃÈËÔ±ÈÔÈ»ÊÇ±¾¿ÆÑ§Àú£¬¼´Ê¹ÓÐË¶Ê¿Ñ§Î»Ö¤£¬Ò²²»ÄÜ±¨¿¼ÐèÒªË¶Ê¿Ñ§Àú²ÅÄÜ±¨¿¼µÄ¸ÚÎ»¡£
ÖÁÓÚ¾ßÌåÄÜ·ñ±¨¿¼£¬ÏëÒª±¨¿¼µÄÈËÔ±ÐèÒªÏêÏ¸²é¿´Ä¿±êÊ¡ÊÐµÄ¾ßÌåÕÐ¿¼¹«¸æ¡£
ÏÖÔÚÊ®ÔÂÁª¿¼ÒÑ¾­È¡Ïû£¬»¹Ê£ÏÂÒ»¸ö±È½ÏÈÝÒ×»ñµÃË¶Ê¿Ñ§Î»µÄ·½Ê½ÊÇÍ¬µÈÑ§Á¦£¬Í¬µÈÑ§Á¦ÃâÊÔÈëÑ§£¬Í¨¹ýÉêË¶¿¼ÊÔºÍÂÛÎÄ´ð±ç¿ÉÒÔ»ñµÃË¶Ê¿Ñ§Î»Ö¤Êé¡£¸ÃÑ§Î»Ö¤Êé¿ÉÒÔÓÃÓÚÔÚµ¥Î»ÆÀÖ°³Æ¡¢¼ÌÐø¶Á²©ºÍ³ö¹úÁôÑ§¡£"
×ÔÓÉFREE	"['Â¥Ö÷', '2018-03-23 14:17:32']"	"2018ÄêÍ¬µÈÑ§Á¦ÉêË¶¿¼ÊÔÍøÉÏ±¨Ãû½ØÖ¹ÈÕÆÚ
http://www.rucedu.cn/r/23/2lfl2fkfh.html"
Ö»È¡µÃÑ§Î»Ö¤ÄÜ·ñ¿¼²©Ê¿?		
×ÔÓÉFREE	['2018-03-20 15:44:01']	" 2018Äê²©Ê¿ÑÐ¾¿ÉúÕÐÉú¿¼ÊÔÕýÔÚ½øÐÐ£¬ºÜ¶àÖ»»ñµÃË¶Ê¿Ñ§Î»µÄ¿¼ÉúÏëÒªÖªµÀÖ»ÓÐË¶Ê¿Ñ§Î»Ö¤ÄÜ·ñ¿¼²©Ê¿?ÈË´óÔÚÖ°ÑÐÐÞ°àÀÏÊ¦ÔÚÏÂÃæÎª´ó¼Ò½éÉÜ¡£
ÎªºÎÖ»ÓÐË¶Ê¿Ñ§Î»Ö¤?
1.¿¼ÉúÍ¨¹ýÔ­¡°ÔÚÖ°ÑÐ¾¿Éú¡±Ê®ÔÂÁª¿¼(ÏÖÒÑÈ¡Ïû)±ÏÒµ»ñµÃË¶Ê¿Ñ§Î»Ö¤¡£
2.¿¼ÉúÍ¨¹ý¡°ÎåÔÂÍ¬µÈÑ§Á¦ÔÚÖ°ÑÐ¾¿Éú¡±(ÏÖÒÑ¸üÃûÎªÍ¬µÈÑ§Á¦¡±¿Î³ÌÑÐÐÞ°à¡°)²Î¼ÓÉêË¶¿¼ÊÔ²¢Í¨¹ýÂÛÎÄ´ð±ç»ñµÃË¶Ê¿Ñ§Î»Ö¤Êé¡£
Ö»ÓÐÑ§Î»Ö¤ÄÜ·ñ±¨¿¼²©Ê¿?
Ö»ÓÐÑ§Î»Ö¤ÊÇ¿ÉÒÔ±¨¿¼²©Ê¿µÄ£¬ÒÔÖÐ¹úÈËÃñ´óÑ§ÎªÀý£¬ÖÐ¹úÈËÃñ´óÑ§2018Äê²©Ê¿ÕÐ¿¼Ìõ¼þÖÐµÚËÄÌõ£º·ÇÑ§Àú½ÌÓý(µ¥Ö¤£¬¼´Ö»ÓÐÑ§Î»Ö¤ÊéÎÞ±ÏÒµÖ¤Êé)µÄ×¨ÒµÑ§Î»Ë¶Ê¿¿¼Éú»òÍ¬µÈÑ§Á¦ÉêÇëË¶Ê¿Ñ§Î»ÈËÔ±±¨¿¼ÎÒÐ£²©Ê¿Éú£¬±ØÐëÔÚ±¨ÃûÇ°ÒÑ»ñË¶Ê¿Ñ§Î»¡£
ÒòÎªÎÞÂÛÊÇÊ®ÔÂÁª¿¼»¹ÊÇÍ¬µÈÑ§Á¦¶¼ÊÇ·ÇÑ§Àú½ÌÓý£¬Òò´Ë£¬Ö»ÓÐÑ§Î»Ö¤¿¼Éú¿É²ÎÕÕÉÏÊöÌõ¼þ½øÐÐ±¨¿¼¡£
×ÛÉÏËùÊö£¬Ö»ÓÐÑ§Î»Ö¤ÊÇ¿ÉÒÔ±¨¿¼²©Ê¿µÄ¡£ÏëÒªÔÚÎ´À´±¨¿¼²©Ê¿µÄÔÚÖ°ÈËÊ¿£¬¿ÉÒÔÏÈ±¨Í¬µÈÑ§Á¦¿Î³ÌÑÐÐÞ°à¡£¿Î³ÌÑÐÐÞ°àÃâÊÔÈëÑ§£¬Í¨¹ýÉêË¶¿¼ÊÔºÍÂÛÎÄ´ð±ç¾Í¿ÉÒÔ»ñµÃË¶Ê¿Ñ§Î»£¬ÔÚ»ñµÃË¶Ê¿Ñ§Î»ºó¾Í¿ÉÒÔ°´ÕÕÄ¿±êÔºÐ£Ìõ¼þ±¨¿¼²©Ê¿¡£
Ö»ÓÐÑ§Î»Ö¤¿¼ÉúÔÚ¿¼²©Ê±ÐèÒª¾ß±¸µÄÆäËüÌõ¼þ£¬¿¼Éú¿Éµ½Ä¿±êÔºÐ£²é¿´¾ßÌåÕÐÉú¼òÕÂ¡£
×ÉÑ¯µç»°£º010¡ª¡ª82500874"
2018ÄêÍ¬µÈÑ§Á¦È«¹úÍ³¿¼±¨Ãû³£¼ûÎÊÌâ»ã×Ü		
×ÔÓÉFREE	['2018-03-19 14:59:23']	" ÖÐ¹úÈËÃñ´óÑ§ÔÚÖ°ÑÐÐÞ°àÀÏÊ¦½éÉÜ£¬2018ÄêÍ¬µÈÑ§Á¦È«¹úÍ³¿¼±¨ÃûÊ±¼äÎª3ÔÂ5ÈÕ--3ÔÂ26ÈÕ£¬Îª·½±ã¿¼ÉúË³Àû±¨Ãû£¬ÏÂÃæÀÏÊ¦Îª´ó¼Ò×Ü½áÁË2018ÄêÍ¬µÈÑ§Á¦È«¹úÍ³¿¼±¨Ãû³£¼ûÎÊÌâ¡£
¹ØÓÚ×¢²á
1.ÉêÇëÈËÈçºÎµÇÂ¼Í¬µÈÑ§Á¦¹ÜÀíÏµÍ³?
³õ´ÎÊ¹ÓÃ±¾ÏµÍ³µÄÉêÇëÈËÇëµã»÷µÇÂ¼Èë¿ÚÏÂ·½¡°×¢²áÐÂÓÃ»§¡±°´Å¥£¬²¢ÒÔ±¾ÈËÕæÊµÐÕÃû×¢²áÒ»¸öÊµÃûÕËºÅ£¬×¢²á³É¹¦Ö®ºóÏµÍ³½«·¢ËÍÒ»·âÕËºÅ¼¤»îÓÊ¼þµ½ÄúÔ¤ÁôµÄµç×ÓÓÊ¼þµØÖ·£¬ÇëµÇÂ¼×Ô¼ºµÄÓÊÏä°´ÓÊ¼þÌáÊ¾¼¤»îÄãµÄÕËºÅ¡£ÈçÒòÌØÊâÔ­ÒòÎ´ÊÕµ½¼¤»îÓÊ¼þ£¬ÔòÖØÐÂ×¢²á¡£×¢²áºóÎ´¼°Ê±¼¤»îµÄÕËºÅÏµÍ³½ö±£Áô5Ð¡Ê±¼´ÓèÇå³ý¡£
2.Èç¹ûÓÃ»§ÕÊºÅÎÞ·¨¼¤»î»òÎ´ÊÕµ½¼¤»îÓÊ¼þÔõÃ´°ì?
(1)¼ì²éÄúµç×ÓÓÊ¼þÐÅÏäÖÐµÄÀ¬»øÏä£¬ÓÊ¼þÓÐ¿ÉÄÜ±»ÎóÈÏÎªÀ¬»ø»ò¹ã¸æÓÊ¼þ¡£
(2)Ê¹ÓÃÓÃ»§ÃûºÍÃÜÂëÖØÐÂµÇÂ¼¡°ÉêÇëÆ½Ì¨¡±ºó£¬ÍøÕ¾½«ÌáÊ¾Äú¡°ÄúµÄÓÃ»§ÉÐÎ´¼¤»î¡±£¬Çëµã»÷¡°ÖØ·¢¼¤»îÓÊ¼þ¡±£¬ÍøÕ¾½«Á¢¼´·¢ËÍ¼¤»îÓÊ¼þ£¬ÇëÖØÐÂÊÕÈ¡¼¤»îÓÊ¼þ£¬²¢°´ÌáÊ¾¼¤»îÓÃ»§ÕËºÅ¡£
(3)Èç¹ûËùÌîÐ´µÄÓÊÏäÒ»Ö±ÎÞ·¨ÊÕµ½¼¤»îÓÊ¼þ£¬Äú½«ÎÞ·¨¼¤»îÔ­ÓÐ×¢²áÐÅÏ¢£¬ÏµÍ³ÓÚ5Ð¡Ê±ºò×Ô¶¯Çå³ýÎ´¼¤»îµÄ×¢²áÐÅÏ¢£¬Äú¿ÉÒÔ¸ü»»Ò»¸öÓÐÐ§µç×ÓÓÊ¼þÐÅÏäÖØÐÂ×¢²á¡£
(4)ºÍ¿¼ÉúºËÊµ×¢²áÐÅÏ¢ºóÒ²¿ÉÒÔÓÃ¿Í·þÕËºÅÊÖ¹¤¼¤»î¡£
3.¸öÈËÕËºÅ±»Ëø¶¨ÔõÃ´°ì?
Îª±£ÕÏÄúµÄÕËºÅ°²È«£¬µ±ÄúÁ¬ÐøÊäÈë5´Î´íÎóÃÜÂëºó£¬¡°ÉêÇëÆ½Ì¨¡±½«Ëø¶¨ÄúµÄÕËºÅ£¬²¢ÓÚµ±ÈÕ24µãÖ®ºó½øÐÐ×Ô¶¯½âËø£¬Äú¿ÉÒÔÔÚµÚ¶þÈÕ¼ÌÐøÊ¹ÓÃÄúµÄÕËºÅ¡£ÄúÒ²¿ÉÒÔ½«Éí·ÝÖ¤ºÅÌá¹©¸øÎÒÃÇ£¬¸øÄúÊÖ¹¤²Ù×÷½âËø¡£
4.×¢²áÊ±£¬ÏµÍ³ÌáÊ¾Éí·ÝÖ¤ÒÑ±»×¢²áÔõÃ´°ì?
ÉêÇëÈËÔÚ¡°ÉêÇëÆ½Ì¨¡±ÌîÐ´ÓÃ»§ÐÅÏ¢Ê±£¬ÈçÌáÊ¾Éí·ÝÖ¤ºÅÂëÖØ¸´²»ÄÜÌî±¨Ê±£¬ÇëÖØÐÂÈ·ÈÏËùÌá¹©µÄÐÅÏ¢×¼È·¡¢ÍêÕû£¬²¢È·ÈÏÊÇ·ñ±¾ÈËÖØ¸´ÌîÐ´¹ý×¢²áÐÅÏ¢¡£Èç¹ûÊÇ±¾ÈË×¢²á¹ýµÄ£¬¿ÉÒÔÊ¹ÓÃµÇÂ¼´°¿ÚÏÂÃæµÄ¡°Íü¼ÇÓÃ»§Ãû»òÃÜÂë?¡±¹¦ÄÜ×ÔÖúÕÒ»ØÓÃ»§ÃûºÍÃÜÂë¡£ÈçÈ·ÈÏ±¾ÈËÉí·ÝÖ¤ºÅÂë±»ËûÈËÊ¹ÓÃ£¬Çë½«±¾ÈËÉí·ÝÖ¤¸´Ó¡¼þ´«ÕæÖÁÑ§Î»ÖÐÐÄ(010-82379487)£¬²¢¸½ÉÏÄúµÄÁªÏµµç»°ºÍÇé¿öËµÃ÷£¬ÎÒÃÇ½«ºË²éÄúµÄÇé¿ö²¢ÁªÏµÄú´¦Àí´ËÎÊÌâ¡£
5.Íü¼ÇÕËºÅ»òÃÜÂëÔõÃ´°ì?
¡°ÉêÇëÆ½Ì¨¡±ÎªÄúÌá¹©ÁËÕËºÅºÍÃÜÂëÕÒ»Ø¹¦ÄÜ£¬ÇëÔÚµÇÂ¼½çÃæµã»÷¡°Íü¼ÇÓÃ»§Ãû»òÃÜÂë?¡±½øÈëÕËºÅ¼°ÃÜÂëÕÒ»ØÒ³Ãæ£¬°´ËµÃ÷½øÐÐÕÒ»Ø¡£ÏµÍ³Ìá¹©ÁËÓÊÏäºÍÊÖ»ú¶ÌÐÅÁ½ÖÖÓÃ»§ÃûºÍÃÜÂëÕÒ»Ø·½Ê½¡£
6.ÄÜ·ñÓÃÊÖ»ú»òpadµÇÂ¼ÏµÍ³?
²»ÄÜ£¬Ö»ÄÜÓÃµçÄÔµÇÂ¼¡£
¹ØÓÚÐÅÏ¢ÌîÐ´ºÍ±¨ÃûÉóºË
7.¿ÉÓÃµÄÓÐÐ§Éí·ÝÖ¤¼þÓÐÄÄÐ©?
ÔÚ¡°ÉêÇëÆ½Ì¨¡±Ìî±¨»ù±¾ÐÅÏ¢Ê±£¬¿ÉÊ¹ÓÃµÄÓÐÐ§Éí·ÝÖ¤¼þ°üÀ¨£ºÖÐ»ªÈËÃñ¹²ºÍ¹ú¾ÓÃñÉí·ÝÖ¤¡¢¾üÈËÉí·ÝÖ¤¡¢¸Û°ÄÌ¨¾ÓÃñÉí·ÝÖ¤¡¢Íâ¼®»¤ÕÕËÄÖÖ¡£
8.ÎÒµÄÃû×ÖÊÇÖÐÎÄºÍÓ¢ÎÄ×éºÏ¶ø³É£¬ÄÜÕý³£×¢²áÂð?
¿ÉÒÔ¡£
9.ÌîÐ´»ù±¾ÐÅÏ¢Ê±È·¶¨ÐÕÃûÆ´ÒôÊÇÕýÈ·µÄ£¬µ«ÈÔÈ»ÌáÊ¾ÐÕÃûÆ´ÒôÓëÐÕÃû²»·ûÔõÃ´°ì?
ÇëÔÙ´ÎºË¶Ô£¬Ö»ÒªÈ·ÈÏ±¾ÈËÌîÐ´µÄÊÇÕýÈ·µÄ¾Í¿ÉÒÔÖ±½Óµã»÷È·¶¨°´Å¥½øÐÐÏÂÒ»²½²Ù×÷£¬²»»áÓ°Ïì±¨Ãû¿¼ÊÔ¡£
10.±£´æÐÅÏ¢Ê±ÏÔÊ¾URLÇëÇó·Ç·¨ÊÇÎªÊ²Ã´?
Çë¸ü»»ä¯ÀÀÆ÷»ò¹Ø±Õä¯ÀÀÆ÷ºóÖØÐÂ²Ù×÷¡£
11.ÉêÇëÈËÌá½»ÐÅÏ¢ºó·¢ÏÖËùÌîÐÅÏ¢ÓÐÎóÈçºÎÐÞ¸Ä?ÏÖ³¡È·ÈÏÖ®ºóµÄÐÅÏ¢ÊÇ·ñ»¹ÄÜÐÞ¸Ä?
ÉêÇëÈËÔÚÐÅÏ¢Æ½Ì¨ÖÐÌá½»»ù±¾ÐÅÏ¢µ«ÉÐÎ´ÔÚÑ§Î»ÊÚÓèµ¥Î»ÏÖ³¡È·ÈÏ(ÏÖ³¡ÅÄÕÕ£¬²É¼¯Ö¸ÎÆ)Ê±£¬ÈçÐèÐÞ¸ÄÐÅÏ¢£¬¿É×ÔÐÐµÇÂ¼ÐÅÏ¢Æ½Ì¨£¬ÔÚ ¡°Ìá½»Ñ§Î»ÉêÇë¡±Ò»À¸µÄ¡°ÒÑ±¨¿¼Ñ§¿ÆÐÅÏ¢¡±·½¿òÄÚ£¬µã»÷¡°³·ÏúÉêÇë¡±°´Å¥£¬¼´¿ÉÐÞ¸ÄÐÅÏ¢£¬²¢ÖØÐÂÌá½»¡£
¿¼Éú¸öÈËÐÅÏ¢¾­ÏÖ³¡È·ÈÏÇ©×ÖºóÈçÐèÐÞ¸Ä£¬ÇëÁªÏµÑ§Î»ÊÚÓèµ¥Î»£¬ÓÉÑ§Î»ÊÚÓèµ¥Î»½øÐÐÇåÍËºóÔÙ°´Ç°Êö²½ÖèÐÞ¸Ä¡£
12.¹¤×÷Î´ÂúÈýÄêÊÇ·ñ¿ÉÒÔ²Î¼Ó¿¼ÊÔ?
±¨¿¼2018ÄêÍ¬µÈÑ§Á¦È«¹úÍ³¿¼µÄ¿¼ÉúÓ¦¾ß±¸ÒÔÏÂ×Ê¸ñ£º(1)ÒÑ»ñµÃÑ§Ê¿Ñ§Î»£¬²¢ÔÚ»ñµÃÑ§Ê¿Ñ§Î»ÂúÈýÄêÒÔºó(¼´2015Äê3ÔÂµ×ÒÔÇ°»ñµÃÑ§Ê¿Ñ§Î»)£¬»òËäÎÞÑ§Ê¿Ñ§Î»µ«ÒÑ»ñµÃË¶Ê¿»ò²©Ê¿Ñ§Î»ÇÒÂúÈýÄêÕß¡£ÒÑ»ñµÃÊÚÓèµÄ¹ú(¾³)ÍâÑ§Ê¿¡¢Ë¶Ê¿»ò²©Ê¿Ñ§Î»Õß£¬ÆäÑ§Î»Ðè¾­½ÌÓý²¿ÁôÑ§·þÎñÖÐÐÄÈÏÖ¤¡£(2)¾­Ñ§Î»ÊÚÓèµ¥Î»ÉóºËÈ·¶¨¾ßÓÐÉêÇëË¶Ê¿Ñ§Î»×Ê¸ñÕß¡£
13.Á½ÃÅ¿¼ÊÔ¿ÆÄ¿(Íâ¹úÓï¿ÆÄ¿¿¼ÊÔºÍÑ§¿Æ×ÛºÏ¿¼ÊÔ¿ÆÄ¿)ÖÐÈôÓÐÒ»ÃÅÒÑ¾­¿¼ÊÔÍ¨¹ý£¬ÏÂÒ»Äê¿¼ÊÔÖÐ£¬ÒÑÍ¨¹ýµÄ¿ÆÄ¿ÊÇ·ñÐèÒªÔÙ¿¼?
ÒÑÍ¨¹ýµÄ¿¼ÊÔ¿ÆÄ¿(³É¼¨ºÏ¸ñ)ÔÚÑ§Î»ÊÚÓèµ¥Î»¹æ¶¨µÄÓÐÐ§ÆÚÄÚ£¬ÎÞÐëÖØÐÂ¿¼ÊÔ¡£
14.±¨¿¼×Ê¸ñÉó²éµÄ¾ßÌåÊ±¼ä?
2018Äê3ÔÂ5ÈÕÖÁ26ÈÕ£¬ÔÚ²áµÄÉêÇëÈË¿ÉµÇÂ¼ÐÅÏ¢Æ½Ì¨ÔÚÏßÉêÇë²Î¼Ó2018ÄêÍ¬µÈÑ§Á¦È«¹úÍ³¿¼¡£ 3ÔÂ28ÈÕÇ°£¬Ñ§Î»ÊÚÓèµ¥Î»Í¨¹ýÐÅÏ¢Æ½Ì¨ÔÚÏßÉóºËÉêÇëÈËµÄ±¨¿¼×Ê¸ñ¡£
15.ÏÖ³¡È·ÈÏÊ±ÒÑ²É¼¯¹ýÖ¸ÎÆµÄ¿¼Éú£¬½ñºó±¨¿¼Ê±ÊÇ·ñÐèÒªÖØÐÂ²É¼¯?
²»ÐèÒª¡£ÒòÎªÍê³É×Ê¸ñÉó²éºó£¬²É¼¯µÄÖ¸ÎÆµÈÐÅÏ¢ÔÚÑ§Î»ÊÚÓèµ¥Î»¹æ¶¨µÄÉêÇëË¶Ê¿Ñ§Î»ÓÐÐ§ÆÚÄÚ¾ùÎªÓÐÐ§¡£
16.ÉêÇë¹ý³ÌÖÐÕÒ²»µ½Ä³¸öÉêÇëµ¥Î»»òÑ§¿ÆÔõÃ´°ì?
""Í¬µÈÑ§Á¦¹ÜÀíÐÅÏ¢Æ½Ì¨""ÊÇÒ»¸ö¿ª·ÅµÄÐÅÏ¢·þÎñÆ½Ì¨£¬ÓÉ¸÷¸öÑ§Î»ÊÚÓèµ¥Î»×ÔÐÐ¹ÜÀí±¾µ¥Î»µÄÍ¬µÈÑ§Á¦ÈËÔ±ÉêÇëË¶Ê¿Ñ§Î»¹¤×÷£¬×ÔÐÐ·¢²¼²¢¹ÜÀí±¾µ¥Î»Ïà¹ØÑ§¿Æ½ÓÊÜÍøÉÏÉêÇëµÄÊ±¼äºÍ·¶Î§¡£ÈçÔÚÉêÇë¹ý³ÌÖÐÕÒ²»µ½¸ÃÑ§Î»ÊÚÓèµ¥Î»»òÄ³¸öÑ§¿Æ£¬Ôò¿ÉÄÜÊÇ¸ÃÑ§Î»ÊÚÓèµ¥Î»Ä¿Ç°ÉÐÎ´·¢²¼ÏàÓ¦ÐÅÏ¢£¬»òÕßÊÇ¸ÃÑ§Î»ÊÚÓèµ¥Î»ÍøÉÏÉêÇëµÄÊ±¼äÒÑ¾­½ØÖ¹£¬¿ÉÍ¨¹ý²é¿´¡°ÐÅÏ¢Æ½Ì¨¡±ÉÏ¸ÃÑ§Î»ÊÚÓèµ¥Î»·¢²¼µÄÏà¹ØÐÅÏ¢ÁË½âÇé¿ö£¬ÒÔ±ãÔÚ¹æ¶¨µÄÊ±¼äÄÚÌá½»ÉêÇë;»òÁªÏµ¸ÃÑ§Î»ÊÚÓèµ¥Î»ÓÐ¹Ø¹ÜÀí²¿ÃÅ½øÐÐ×ÉÑ¯¡£
17.2018ÄêÍ¬µÈÑ§Á¦ÍøÉÏ±¨ÃûºÍ½É·ÑÊ±¼äÊÇÊ²Ã´?¿¼ÊÔ¿É·ñÏÈ±¨¿¼Á½¿ÆÖÐµÄÆäÖÐÒ»¿Æ?
2018ÄêµÄÍøÉÏ±¨ÃûÊ±¼äÎª3ÔÂ1ÈÕÖÁ3ÔÂ26ÈÕ£¬ÍøÉÏ½É·ÑÊ±¼äÎª3ÔÂ31ÈÕÒÔÇ°£¬¿¼Éú¿É¸ù¾ÝÇé¿öÑ¡±¨Ò»¿Æ»òÁ½¿Æ¡£
Èç¹û¿¼ÉúÖ»±¨¿¼ÁËÒ»ÃÅ¿¼ÊÔ¿ÆÄ¿£¬´ý½É·Ñ³É¹¦ºó£¬¿ÉÒÔ¼ÌÐøÌí¼ÓÁíÒ»¿ÆÄ¿¡£¼´£ºÈô±¨¿¼ÁËÍâ¹úÓï»òÑ§¿Æ×ÛºÏË®Æ½¿¼ÊÔ¿ÆÄ¿ÖÐµÄÒ»¿Æ£¬¿ÉÒÔÔÚ½É·Ñ½áÊøºó£¬Ôö¼Ó±¨¿¼ÁíÒ»ÃÅ¿¼ÊÔ¿ÆÄ¿;ÈôÍ¬Ê±±¨¿¼ÁËÈ«²¿Á½ÃÅ¿¼ÊÔ¿ÆÄ¿£¬²¢ÒÑÍê³É½É·Ñ£¬Ôò²»ÄÜÔÙÐÞ¸Ä£¬Ëù½»±¨Ãû¿¼ÊÔ·ÑÒ²²»»áÍË»Ø£¬Çë¿¼ÉúÔÚ±¨¿¼Ê±Îñ±ØÉ÷ÖØÑ¡Ôñ¡£
18.Ìá½»±¨¿¼ÉêÇëºó£¬Ò³ÃæÏÔÊ¾¡°Í¬Ò»Ñ§¿ÆÖ»ÄÜÉêÇëÒ»´Î£¬ÇëÖØÐÂÑ¡Ôñ¡±ÔõÃ´°ì?
ÉêÇëÈË²»ÄÜÍ¬Ê±ÏòÁ½¸ö»òÁ½¸öÒÔÉÏµÄÑ§Î»ÊÚÓèµ¥Î»ÉêÇëÍ¬Ò»Ñ§¿Æ¡£
19.ÎªÊ²Ã´Ìá½»±¨ÃûÉêÇëÊ±£¬Ò³ÃæÏÔÊ¾¡°Î´Èë²á¡±?
¡°Î´Èë²á¡±Ö¸ÉêÇëÈËÎ´Í¨¹ýÑ§Î»ÊÚÓèµ¥Î»µÄ×Ê¸ñÉó²é¡£ÇëÔÚÐÅÏ¢Æ½Ì¨ÉÏ¡°×¢²á¡¢Ìá½»¡±¸öÈË»ù±¾ÐÅÏ¢£¬²¢ÔÚÑ§Î»ÊÚÓèµ¥Î»¹æ¶¨µÄÊ±¼äÄÚµ½ÆäÖ¸¶¨µØµãÍê³ÉÏÖ³¡ÅÄÕÕ¡¢Ö¸ÎÆ²É¼¯¡¢Ç©×ÖÈ·ÈÏµÈ¹¤×÷£¬Ëæºó£¬¸ÃÑ§Î»ÊÚÓèµ¥Î»½«¶ÔÐÅÏ¢½øÐÐÉóºË£¬Í¨¹ýÉóºËµÄ½«×ªÈëÍ¬µÈÑ§Á¦ÉêÇëÈËÔÚ²áÐÅÏ¢¿â£¬²ÅÄÜÉêÇë±¨Ãû²Î¼Ó¿¼ÊÔ¡£
20.Î´Èë²á¿¼ÉúÈôÏë±¨¿¼Ö®Ç°Ìá½»µÄÑ§Ð£¼°×¨Òµ£¬ÊÇ·ñÐèÒªÖØÐÂÉê±¨?
¿¼Éú¿ÉÒÔ×Ô¼ºÉ¾³ýÖ®Ç°Ìî±¨µÄÐÅÏ¢£¬ÖØÐÂÉê±¨£¬È»ºóµÈÑ§Ð£ÉóºË¡£
21.Ìá½»ºó±¨¿¼ÐÅÏ¢ºó×´Ì¬Ò»Ö±´¦ÓÚÎ´ÉóºË×´Ì¬£¬Ò»°ãÉóºËÐèÒª¶à³¤Ê±¼ä?
×´Ì¬Îª¡°Î´ÉóºË¡±ËµÃ÷ËùÉêÇëÑ§Ð£»¹Ã»ÓÐ½øÐÐ±¨¿¼×Ê¸ñÉóºË£¬¾ßÌåµÄÉóºËÖÜÆÚ¸÷Ñ§Ð£²»Í¬£¬½¨ÒéÄÍÐÄµÈ´ý£¬Ò²¿ÉÒÔ×ÉÑ¯ËùÉê±¨Ñ§Ð£Í¬µÈÑ§Á¦ÉêË¶¹¤×÷¹ÜÀí²¿ÃÅ¡£
22.Ñ¡Ôñ¿¼ÊÔ¿ÆÄ¿Ê±³öÏÖºÜ¶àÐ¡ÓïÖÖ¿ÉÒÔÑ¡Ôñ£¬ÊÇ²»ÊÇ¿ÉÒÔÑ¡Ôñ¾Í¿ÉÒÔ±¨¿¼?
ÍâÓï¿ÆÄ¿±ØÐëºÍÏàÓ¦µÄÑ§¿Æ»ò×¨ÒµÅàÑø·½°¸Ò»ÖÂ£¬½¨Òé×ÉÑ¯ËùÉêÇëÑ§Ð£ÊÇ·ñ¿ÉÒÔÑ¡±¨Ð¡ÓïÖÖ¿¼ÊÔ¿ÆÄ¿¡£
23.½É·ÑºóÏÔÊ¾¶©µ¥±»Ëø¶¨ÔõÃ´°ì?
¶©µ¥µÈ´ý5·ÖÖÓºó»á×Ô¶¯½âËø£¬Èç¹ûÈ·¶¨ÒøÐÐ¿¨Ã»ÓÐ¿Û·Ñ£¬¿ÉÖØÐÂÖ§¸¶¡£
24.½É·ÑÖÐ³öÏÖÒ³ÃæÒì³£ÔõÃ´°ì?
ÇëµÈ´ýÒ»¶ÎÊ±¼äºóÖØÐÂ³¢ÊÔ£¬»òÕß¸ü»»ä¯ÀÀÆ÷³¢ÊÔ¡£Èç¹ûÒ³Ãæµ¯³öÖ¤ÊéÎÊÌâÈ·ÈÏµÄ¶Ô»°¿ò£¬Çëµã»÷ÔÊÐí°´Å¥¡£
25.Èç¹ûÍê³É½É·Ñ²¢ÇÒÒøÐÐ¿¨ÒÑ³É¹¦¿Û·Ñµ«ÏµÍ³ÖÐÈÔÈ»ÏÔÊ¾Î´½»·ÑÔõÃ´°ì?
Çë²»ÒªÖØ¸´½É·Ñ£¬ÏÈµÈ´ý24Ð¡Ê±×óÓÒÔÙÖØÐÂ²é¿´Ö§¸¶×´Ì¬£¬Èç¹ûÈÔÈ»ÊÇÎ´Ö§¸¶£¬Çë½«ÒøÐÐ¿¨¿Û¿îµÄ½ØÍ¼ºÍ¿¼ÉúÐÕÃû¡¢Éí·ÝÖ¤ºÅÂë¡¢ÁªÏµµç»°µÈÐÅÏ¢Ò»Æð·¢ËÍµ½Ñ§Î»ÖÐÐÄ¿¼ÊÔ´¦ÓÊÏä¡£
26.ÓÃÊ²Ã´°æ±¾µÄä¯ÀÀÆ÷½øÐÐ±¨Ãû²Ù×÷²»ÈÝÒ×³öÏÖä¯ÀÀÆ÷¼æÈÝÐÔÎÊÌâ?
½¨ÒéÊ¹ÓÃIE8£¬Ò²¿ÉÊ¹ÓÃIE11µÄ¼æÈÝÊÓÍ¼»òÕß360ä¯ÀÀÆ÷µÄIE8¼æÈÝÄ£Ê½¡£"
2018ÄêÈË´óÔÚÖ°ÑÐ¾¿ÉúÑ§·Ñ		
×ÔÓÉFREE	['2018-03-14 14:00:44']	" ÈË´óÔÚÖ°ÑÐÐÞ°àÀÏÊ¦½éÉÜ£¬2018ÄêÈË´óÔÚÖ°ÑÐÐÞ°àµÄÑ§·ÑÓëÍùÄêÏà±È£¬ÓÐÒ»¶¨µÄÉÏÕÇ¡£
µ½Ä¿Ç°ÎªÖ¹£º
ÐÂÎÅÑ§Ôº×¨ÒµÓëÈ¥ÄêÏà±ÈÒ»Ñù£¬»¹ÊÇ3Íò¡£
ÀÍ¶¯ÈËÊÂÑ§Ôº×¨ÒµÑ§·Ñ2018ÄêÊÇ3.6Íò¡£
ÉÌÑ§Ôº2017Äê»á¼ÆÑ§ºÍÊÐ³¡ÓªÏú×¨ÒµÑ§·ÑÊÇ3.6Íò£¬2018ÄêºÍÉÌÑ§ÔºÆäËü×¨ÒµÒ»Ñù£¬ÏÖÔÚ¶¼ÊÇ4.2Íò¡£
Í³¼ÆÑ§ÔºÍ³¼ÆÑ§×¨ÒµÑ§·ÑÊÇ2.6Íò¡£
ÒÕÊõÑ§ÔºÒôÀÖÑ§×¨ÒµÑ§Î»ÊÇ3.2Íò£¬ÆäËü×¨ÒµÊÇ3Íò¡£
ÉÏÊöËùÁÐÑ§·Ñ¶¼ÊÇÑ§ÖÆÄÚÈ«²¿Ñ§·Ñ£¬ÔÚÖ°ÑÐÐÞ°àµÄÑ§·ÑÊÇÒ»´ÎÐÔ½»Çå£¬Ñ§ÖÆÒ»°ãÔÚ1.5¡ª¡ª2Äê¡£»¹ÓÐÒ»Ð©ÆäËüÑ§Ôº×¨ÒµÑ§·ÑºÍÑ§ÖÆÎÊÌâ£¬ÏëÒª±¨ÈË´óÔÚÖ°ÑÐÐÞ°àµÄÔÚÖ°ÈËÊ¿¿ÉÒÔÏêÏ¸²é¿´ÕÐÉú¼òÕÂ¡£"
×ÔÓÉFREE	"['Â¥Ö÷', '2018-03-15 15:01:21']"	"ÄÄÐ©Çé¿ö¿¼ÑÐ¿ÉÒÔ¼Ó·Ö?
http://www.rucedu.cn/r/14/zhfl2fy2b.html"
×ÔÓÉFREE	"['Â¥Ö÷', '2018-03-16 14:18:55']"	"ÈË´óÔÚÖ°ÑÐÐÞ°àÄÑ¿¼Âð?
http://www.rucedu.cn/r/16/zyfl2fyhm.html"
ÇóÒ»Í¬±¸¿¼ÔÚÖ°ÑÐ¾¿ÉúµÄÍ¬ÐÐÐ¡»ï°é		
ÉúÈçÏÄ»¨	['2018-03-13 23:35:52']	       ±¾ÈËÓÚ2016Äê´ÓÒ»Ëù¶þ±¾ÔºÐ£µÄÊ³Æ·°²È«±ÏÒµ£¬ÏÖÓÚÒ»¼Ò´óÐÍ±£½¡Æ·¹«Ë¾×öÎÄÖ°£¬¿É½Ó´¥µ½Ê³Æ·Ïà¹ØµÄÄÚÈÝ£¬Ïë¿¼2019Äê»ªÄÏÀí¹¤´óÑ§Ê³Æ·¹¤³Ì×¨ÒµµÄÔÚÖ°ÑÐ¾¿Éú£¬ÇóÍ¬ÐÐµÄÐ¡»ï°é¡£ÓÐÒâÇë¶¹ÓÍÑ½?
2018ÖÐ¹úÈËÃñ´óÑ§¿¼ÑÐ¸´ÊÔ·ÖÊýÏßÓë2017ÄêÏà±ÈÓÐÊ²...		
×ÔÓÉFREE	['2018-03-09 11:25:41']	 ÊÜÑ§Ð£ÕÐÉú¼Æ»®¡¢±¨¿¼ÈËÊýºÍ¿¼ÊÔÄÑ¶ÈµÈÒòËØÓ°Ïì£¬¿¼ÑÐ¸´ÊÔ·ÖÊý²¢²»ÊÇÒ»³É²»±äµÄ¡£±¨¿¼ÖÐ¹úÈËÃñ´óÑ§Ë¶Ê¿ÑÐ¾¿ÉúÒ²ÊÇÈç´Ë£¬ÄÇÃ´£¬2018ÄêÖÐ¹úÈËÃñ´óÑ§¿¼ÑÐ¸´ÊÔ·ÖÊýÓë2017ÄêÏà±ÈÓÐÊ²Ã´±ä»¯?ÒÔÏÂÊÇ¾ßÌåÄÚÈÝ£º     http://www.rucedu.cn/r/07/fkfl2fbym.html    
×ÔÓÉFREE	"['Â¥Ö÷', '2018-03-12 15:29:23']"	"¿¼ÑÐÊýÑ§ÊýÒ»Êý¶þÊýÈýÓÐÊ²Ã´Çø±ð?
http://www.rucedu.cn/r/12/z2fl2fyfz.html"
×ÔÓÉFREE	"['Â¥Ö÷', '2018-03-13 15:33:57']"	"ÈË´óÔÚÖ°ÑÐÐÞ°àÉÏ¿ÎÊ±¼äÊÇÔõÑù°²ÅÅµÄ?
http://www.rucedu.cn/r/13/zlfl2fyz2.html"
2018Í¬µÈÑ§Á¦ÉêË¶ÍâÓï¿¼ÊÔ´ó¸Ù·Ö±ðÊÇµÚ¼¸°æ?		
×ÔÓÉFREE	['2018-03-05 14:31:45']	" 2018ÄêÍ¬µÈÑ§Á¦ÉêË¶¿¼ÊÔÍøÉÏ±¨ÃûÒÑ¾­¿ªÊ¼£¬¿¼ÊÔ½«ÓÚ5ÔÂ20ÈÕ¾ÙÐÐ¡£ÓÐºÜ¶àÏëÒªÒÔÍ¬µÈÑ§Á¦·½Ê½»ñµÃË¶Ê¿Ñ§Î»µÄÔÚÖ°ÈËÊ¿¿ÉÄÜ¶ÔÍ¬µÈÑ§Á¦ÍâÓï¿¼ÊÔ´ó¸Ù²»ÊÇºÜÇå³þ£¬ÏÂÃæÎª´ó¼ÒÏêÏ¸½éÉÜ¡£
²Î¼ÓÉêË¶¿¼ÊÔµÄ¿¼ÉúÐè¾ß±¸Ê²Ã´×Ê¸ñ?
1.ÒÑ»ñµÃÑ§Ê¿Ñ§Î»£¬²¢ÔÚ»ñµÃÑ§Ê¿Ñ§Î»ºó¹¤×÷3ÄêÒÔÉÏ(¼´2015Äê3ÔÂµ×ÒÔÇ°»ñµÃÑ§Ê¿Ñ§Î»Õß);»òËäÎÞÑ§Ê¿Ñ§Î»µ«ÒÑ»ñµÃË¶Ê¿»ò²©Ê¿Ñ§Î»Õß;»òÍ¨¹ý½ÌÓý²¿ÁôÑ§·þÎñÖÐÐÄÈÏÖ¤µÄ¹ú(¾³)ÍâÑ§Ê¿¡¢Ë¶Ê¿»ò²©Ê¿Ñ§Î»»ñµÃÕß¡£
2.ÉêÇëÈËÔÚ½ÌÑ§¡¢¿ÆÑÐ¡¢×¨ÃÅ¼¼Êõ¡¢¹ÜÀíµÈ·½ÃæÓÐ¹Ø²ÄÁÏÒÑÌá½»Ñ§Î»ÊÚÓèµ¥Î»£¬²¢¾­Ñ§Î»ÊÚÓèµ¥Î»Éó²éÈ·¶¨¾ßÓÐÉêÇëË¶Ê¿Ñ§Î»×Ê¸ñ¡£
È«¹úÍ³Ò»×éÖ¯µÄÍâ¹úÓïË®Æ½¿¼ÊÔµÄÖ÷ÒªÓïÖÖÎª£ºÓ¢Óï¡¢¶íÓï¡¢·¨Óï¡¢µÂÓïºÍÈÕÓï£¬ËùÓÃ¿¼ÊÔ´ó¸ÙÈçÏÂËùÊ¾£º
±í¸ñ¿É²Î¿¼£ºhttp://www.rucedu.cn/r/05/fbfl2fbhy.html
×¢£º±¾±íÖÐËùÓÐ¿¼ÊÔ´ó¸Ù¾ùÓÉ¸ßµÈ½ÌÓý³ö°æÉç³ö°æ·¢ÐÐ¡£
ÁíÍâ£¬ÒÔÍ¬µÈÑ§Á¦ÉêÇëË¶Ê¿Ñ§Î»ÈËÔ±¾ùÐë²Î¼ÓÍâ¹úÓïË®Æ½¿¼ÊÔ£¬ÇÒÓ¦ÊÔÓïÖÖÐëÓë½ÓÊÜÆäË¶Ê¿Ñ§Î»ÉêÇëµÄÑ§Î»ÊÚÓèµ¥Î»ÏàÓ¦Ñ§¿ÆÈ«ÈÕÖÆÔÚÐ£Ë¶Ê¿ÑÐ¾¿ÉúÅàÑø·½°¸¹æ¶¨µÄÓïÖÖÏàÍ¬¡£"
×ÔÓÉFREE	"['Â¥Ö÷', '2018-03-06 15:07:21']"	"2018ÄêÈË´ó¹¤ÉÌ¹ÜÀíË¶Ê¿·ÖÊýÏßÊÇ¶àÉÙ?
http://www.rucedu.cn/r/06/fyfl2fbbk.html"
×ÔÓÉFREE	"['Â¥Ö÷', '2018-03-07 16:07:07']"	"2018ÄêÖÐ¹úÈËÃñ´óÑ§·ÇÈ«ÈÕÖÆÑÐ¾¿Éú·ÖÊýÏß
http://www.rucedu.cn/r/06/fyfl2fby2.html"
ÈË²Å½»Á÷		
123	['2018-03-05 09:14:21']	
°ïÄã·­Òë		
¾ÍËã¹ýÁË×öÃÎÊ±	['2018-03-03 17:47:03']	"Äã»¹ÔÚÎª×Ô¼ºÓ¢ÓïË®Æ½²»¼Ñ¶ø·¢³îÂð£¿
Äã»¹ÔÚÎªÂÛÎÄµÄÕªÒª¡¢Ö÷Ìå²¿·Ö·­Òë²»³ÉÁ÷³©µÄÓ¢ÎÄ¶øÍ·ÌÛÂð£¿
ÄãµÄÇóÖ°¼òÀúÊÇ·ñÓÐÒ»·ÝÆ¯ÁÁµÄÓ¢ÎÄ°æÄØ£¿
ÄÏ¾©ì«·ç·­Òë£¬×¨Òµ´ÓÊÂ¶àÓïÑÔ·­Òë¹¤×÷£¬±ÊÒë£¬¿ÚÒë£¬Í¬´«£¬¸÷ÀàÎÄ¼þ¡¢±êÊé¡¢Ö¤¼þµÈµÄ·­Òë¡£Í¬Ê±¾­Óª¶àÑ§¿ÆÁìÓòµÄ¿ÆÑÐÂÛÎÄ·­Òë¡¢ÈóÉ«£¬º£ÍâÑ§Õß¡¢¸ßÐ£µ¼Ê¦ÎªÄúµÄSCIÂÛÎÄ½øÐÐÓïÑÔ°Ñ¹Ø£¬½ÚÊ¡Äú±¦¹óµÄ¿ÆÑÐÊ±¼ä¡£¹«Ë¾·þÎñ¿ª¾ßÕý¹æ·¢Æ±¡£ÁªÏµÈË£ºÌÕÀÏÊ¦£¬µç»°£º18851607425£»Î¢ÐÅºÅ£ºhurricane_translate¡£ÓÐÒâÕßÇëÁªÏµÓÊÏähurricane_trans@sina.com»ò¼Ó¹«Ë¾Î¢ÐÅºÅ£¬ÎÒÃÇ½«ÎªÄã·þÎñÖÁÄãÂúÒâ£¡"
2019Ó¢¹ú²©Ê¿ÉêÇë´óÉñ×ÉÑ¯Èº »¶Ó­Î§¹Û		
JacquelineW	['2018-02-26 22:47:54']	" 2019Ó¢¹úÉê²©µÄÍ¬Ñ§¿ÉÒÔ¹Ø×¢ÒÔÏÂÆ½Ì¨»ñÈ¡×îÐÂÉê²©×ÊÑ¶ºÍÃâ·ÑÖ¸µ¼
Ó¢¹úÂü²©Ê¿£ºMINHAND_EDU               Ð¡Âü²©Ê¿×ÉÑ¯ºÅ£ºgxukcn"
ÔÚÖ°ÑÐ¾¿ÉúÊµÐÐË«Ö¤ÁËÂð		
¿­¿­	['2018-02-22 09:53:28']	ÈçÌâ
µ¥Ö¤ÔÚÖ°ÑÐ¾¿ÉúÓÅÊÆ½âÎö		
×ÔÓÉFREE	['2018-02-09 14:18:47']	"ÖÐ¹úÈËÃñ´óÑ§ÔÚÖ°ÑÐÐÞ°àÀÏÊ¦½éÉÜ£¬µ¥Ö¤ÔÚÖ°ÑÐ¾¿Éú£¬ÊÇÖÐ¹úÔÚÖ°ÑÐ¾¿Éú½ÌÓýÖÆ¶È¸Ä¸ïµÄÒ»ÖÖÇ÷ÊÆ£¬ÍÆ¶¯ÁËÎÒ¹ú¸ßµÈ½ÌÓýµÄ·¢Õ¹¡£¶ÔÓÚ¿ÊÍû¼ÌÐøÉîÔìÒÔÆÚ±ÏÒµºóÄÜ¹»Õ¾ÔÚ¸ü¸ßÆ½Ì¨µÄÔÚÖ°ÈËÊ¿¶øÑÔ£¬ÃûÐ£µ¥Ö¤ÔÚÖ°ÑÐ¾¿Éú²»Ê§Îªµì¶¨ÊÂÒµ»ù´¡¡¢¿ªÆôÖ°ÒµÉúÑÄµÄÓÐÐ§Í¾¾¶¡£
µ¥Ö¤ÔÚÖ°ÑÐ¾¿ÉúÓÅÊÆ£º
µÚÒ»¡¢µ¥Ö¤ÔÚÖ°ÑÐ¾¿Éú¾ÍÒµ¾ßÓÐÍ¬ÑùÐ§ÓÃ
µ¥Ö¤ÔÚÖ°ÑÐ¾¿Éú½øÈëÖÐ¹úÊ±¼ä²»³¤£¬ÓÉÓÚÈ±ÉÙÏà¹ØÐÅÏ¢µ¼ÖÂÁËÐí¶àÑ§ÉúºÍ¼Ò³¤¶Ôµ¥Ö¤ÓÐËùÆ«¼û£¬µ£ÐÄÉÙÄÃÒ»ÕÅÑ§ÀúÖ¤»áµ¢ÎóÎ´À´¾ÍÒµ¡¢¶Á²©ÉîÔìÒÔ¼°³ö¹úÁôÑ§¡£
ÆäÊµÕâÖÖµ£ÐÄÊÇ¶àÓàµÄ¡£½ÌÓý²¿Ã÷ÎÄ¹æ¶¨Ö»ÒªÓÐË¶Ê¿Ñ§Î»¾ÍÏíÓÐ¶Á²©ÉîÔìµÄÈ¨Àû¡£ÁíÍâ£¬ÆäËû¹ú¼Ò±¾Ã»ÓÐÑ§ÀúÖ¤µÄ´æÔÚ£¬¸ü²»»áÓ°Ïìµ½³ö¹úÁôÑ§¡£
¾ÍÒµ·½Ãæ£¬¶ÔÏëµ½Õþ¸®»ú¹Ø¡¢ÊÂÒµµ¥Î»»ò¹úÓÐÆóÒµ¹¤×÷µÄÈËÀ´Ëµ£¬Ë«Ö¤±Èµ¥Ö¤µÄÈ·¸üÓÐ¾ºÕùÓÅÊÆ£¬µ«ÔÚÍâ×ÊÆóÒµºÍÃñÓªÆóÒµÕÐÆ¸ÖÐÔòÓ°Ïì²»´ó¡£
µÚ¶þ¡¢ÃûÐ£µ¥Ö¤ÔÚÖ°ÑÐ¾¿Éú¾ºÕùÁ¦Ç¿
ÃûÐ£ÑÐ¾¿Éú±¨¿¼ÈËÊý¶à¡¢¾ºÕùÑ¹Á¦´ó£¬ÈÃÖÚ¶àÑ§×Óï¡Óð¶ø¹é£¬ºÜ¶à¿¼Éú×ªÕ½µØÇøÆ«Ô¶µÄÆÕÍ¨ÔºÐ£»òÕßÀäÃÅ×¨Òµ£¬Ö»ÎªÁËË«Ö¤£¬µ«ÊÇÊì²»Öª±ÏÒµºóÃûÐ£µ¥Ö¤ÔÚÖ°ÑÐ¾¿ÉúµÄÓÅÊÆÔ¶±ÈÆÕÍ¨ÔºÐ£µÄË«Ö¤¸ü»ñµÃÆóÒµµÄÈÏ¿É¡£
µÚÈý¡¢µ¥Ö¤ÔÚÖ°ÑÐ¾¿ÉúÓë¹ú¼Ê½Ó¹ì
ÔÚ¹úÍâ£¬Ñ§Î»Ö¤ÊÇÒ»¸öÈËÑ§Ï°Ë®Æ½×îÖÕÇÒÎ¨Ò»µÄÖ¤Ã÷£¬±ÏÒµÖ¤ÊÇ¾ßÓÐÖÐ¹úÌØÉ«µÄ½ÌÓý²úÎï¡£ÎÒ¹úµÄ¸ßµÈ½ÌÓýÖ¤ÊéÖÆ¶È·¢Õ¹¾­ÀúÁËÒ»¸ö´Óµ¥Ò»µÄ¡°Ñ§ÀúÖ¤ÊéÖÆ¶È¡±¸Ä¸ï³ÉÁËÏÖÔÚµÄ¡°Ñ§ÀúÖ¤ÊéÖÆ¶ÈÓëÑ§Î»Ö¤ÊéÖÆ¶È¡±²¢´æµÄË«Ö¤ÊéÖÆ¶È£¬²¢Öð½¥Ïò¡°Ñ§Î»Ö¤ÊéÖÆ¶È¡±Ñ¸ËÙÍÆ¹ã¡£
µ¥Ö¤ÔÚÖ°ÑÐ¾¿Éú£¬²¢Ã»ÓÐÔÚÖ°ÈËÊ¿Ëùµ£ÓÇµÄÄÇÐ©±×¶Ë£¬²¢ÇÒµ¥Ö¤ÔÚÖ°ÑÐ¾¿ÉúÒ²½«³ÉÎª¸ßµÈ½ÌÓý·¢Õ¹µÄÒ»¸öÇ÷ÊÆ£¬ÔÚÖ°ÈËÊ¿ÍêÈ«¿ÉÒÔÑÛ¹â·Å³¤Ô¶Ð©¡£"
ÈË²Å½»Á÷		
123	['2018-03-05 09:14:21']	
°ïÄã·­Òë		
¾ÍËã¹ýÁË×öÃÎÊ±	['2018-03-03 17:47:03']	"Äã»¹ÔÚÎª×Ô¼ºÓ¢ÓïË®Æ½²»¼Ñ¶ø·¢³îÂð£¿
Äã»¹ÔÚÎªÂÛÎÄµÄÕªÒª¡¢Ö÷Ìå²¿·Ö·­Òë²»³ÉÁ÷³©µÄÓ¢ÎÄ¶øÍ·ÌÛÂð£¿
ÄãµÄÇóÖ°¼òÀúÊÇ·ñÓÐÒ»·ÝÆ¯ÁÁµÄÓ¢ÎÄ°æÄØ£¿
ÄÏ¾©ì«·ç·­Òë£¬×¨Òµ´ÓÊÂ¶àÓïÑÔ·­Òë¹¤×÷£¬±ÊÒë£¬¿ÚÒë£¬Í¬´«£¬¸÷ÀàÎÄ¼þ¡¢±êÊé¡¢Ö¤¼þµÈµÄ·­Òë¡£Í¬Ê±¾­Óª¶àÑ§¿ÆÁìÓòµÄ¿ÆÑÐÂÛÎÄ·­Òë¡¢ÈóÉ«£¬º£ÍâÑ§Õß¡¢¸ßÐ£µ¼Ê¦ÎªÄúµÄSCIÂÛÎÄ½øÐÐÓïÑÔ°Ñ¹Ø£¬½ÚÊ¡Äú±¦¹óµÄ¿ÆÑÐÊ±¼ä¡£¹«Ë¾·þÎñ¿ª¾ßÕý¹æ·¢Æ±¡£ÁªÏµÈË£ºÌÕÀÏÊ¦£¬µç»°£º18851607425£»Î¢ÐÅºÅ£ºhurricane_translate¡£ÓÐÒâÕßÇëÁªÏµÓÊÏähurricane_trans@sina.com»ò¼Ó¹«Ë¾Î¢ÐÅºÅ£¬ÎÒÃÇ½«ÎªÄã·þÎñÖÁÄãÂúÒâ£¡"
2019Ó¢¹ú²©Ê¿ÉêÇë´óÉñ×ÉÑ¯Èº »¶Ó­Î§¹Û		
JacquelineW	['2018-02-26 22:47:54']	" 2019Ó¢¹úÉê²©µÄÍ¬Ñ§¿ÉÒÔ¹Ø×¢ÒÔÏÂÆ½Ì¨»ñÈ¡×îÐÂÉê²©×ÊÑ¶ºÍÃâ·ÑÖ¸µ¼
Ó¢¹úÂü²©Ê¿£ºMINHAND_EDU               Ð¡Âü²©Ê¿×ÉÑ¯ºÅ£ºgxukcn"
ÔÚÖ°ÑÐ¾¿ÉúÊµÐÐË«Ö¤ÁËÂð		
¿­¿­	['2018-02-22 09:53:28']	ÈçÌâ
µ¥Ö¤ÔÚÖ°ÑÐ¾¿ÉúÓÅÊÆ½âÎö		
×ÔÓÉFREE	['2018-02-09 14:18:47']	"ÖÐ¹úÈËÃñ´óÑ§ÔÚÖ°ÑÐÐÞ°àÀÏÊ¦½éÉÜ£¬µ¥Ö¤ÔÚÖ°ÑÐ¾¿Éú£¬ÊÇÖÐ¹úÔÚÖ°ÑÐ¾¿Éú½ÌÓýÖÆ¶È¸Ä¸ïµÄÒ»ÖÖÇ÷ÊÆ£¬ÍÆ¶¯ÁËÎÒ¹ú¸ßµÈ½ÌÓýµÄ·¢Õ¹¡£¶ÔÓÚ¿ÊÍû¼ÌÐøÉîÔìÒÔÆÚ±ÏÒµºóÄÜ¹»Õ¾ÔÚ¸ü¸ßÆ½Ì¨µÄÔÚÖ°ÈËÊ¿¶øÑÔ£¬ÃûÐ£µ¥Ö¤ÔÚÖ°ÑÐ¾¿Éú²»Ê§Îªµì¶¨ÊÂÒµ»ù´¡¡¢¿ªÆôÖ°ÒµÉúÑÄµÄÓÐÐ§Í¾¾¶¡£
µ¥Ö¤ÔÚÖ°ÑÐ¾¿ÉúÓÅÊÆ£º
µÚÒ»¡¢µ¥Ö¤ÔÚÖ°ÑÐ¾¿Éú¾ÍÒµ¾ßÓÐÍ¬ÑùÐ§ÓÃ
µ¥Ö¤ÔÚÖ°ÑÐ¾¿Éú½øÈëÖÐ¹úÊ±¼ä²»³¤£¬ÓÉÓÚÈ±ÉÙÏà¹ØÐÅÏ¢µ¼ÖÂÁËÐí¶àÑ§ÉúºÍ¼Ò³¤¶Ôµ¥Ö¤ÓÐËùÆ«¼û£¬µ£ÐÄÉÙÄÃÒ»ÕÅÑ§ÀúÖ¤»áµ¢ÎóÎ´À´¾ÍÒµ¡¢¶Á²©ÉîÔìÒÔ¼°³ö¹úÁôÑ§¡£
ÆäÊµÕâÖÖµ£ÐÄÊÇ¶àÓàµÄ¡£½ÌÓý²¿Ã÷ÎÄ¹æ¶¨Ö»ÒªÓÐË¶Ê¿Ñ§Î»¾ÍÏíÓÐ¶Á²©ÉîÔìµÄÈ¨Àû¡£ÁíÍâ£¬ÆäËû¹ú¼Ò±¾Ã»ÓÐÑ§ÀúÖ¤µÄ´æÔÚ£¬¸ü²»»áÓ°Ïìµ½³ö¹úÁôÑ§¡£
¾ÍÒµ·½Ãæ£¬¶ÔÏëµ½Õþ¸®»ú¹Ø¡¢ÊÂÒµµ¥Î»»ò¹úÓÐÆóÒµ¹¤×÷µÄÈËÀ´Ëµ£¬Ë«Ö¤±Èµ¥Ö¤µÄÈ·¸üÓÐ¾ºÕùÓÅÊÆ£¬µ«ÔÚÍâ×ÊÆóÒµºÍÃñÓªÆóÒµÕÐÆ¸ÖÐÔòÓ°Ïì²»´ó¡£
µÚ¶þ¡¢ÃûÐ£µ¥Ö¤ÔÚÖ°ÑÐ¾¿Éú¾ºÕùÁ¦Ç¿
ÃûÐ£ÑÐ¾¿Éú±¨¿¼ÈËÊý¶à¡¢¾ºÕùÑ¹Á¦´ó£¬ÈÃÖÚ¶àÑ§×Óï¡Óð¶ø¹é£¬ºÜ¶à¿¼Éú×ªÕ½µØÇøÆ«Ô¶µÄÆÕÍ¨ÔºÐ£»òÕßÀäÃÅ×¨Òµ£¬Ö»ÎªÁËË«Ö¤£¬µ«ÊÇÊì²»Öª±ÏÒµºóÃûÐ£µ¥Ö¤ÔÚÖ°ÑÐ¾¿ÉúµÄÓÅÊÆÔ¶±ÈÆÕÍ¨ÔºÐ£µÄË«Ö¤¸ü»ñµÃÆóÒµµÄÈÏ¿É¡£
µÚÈý¡¢µ¥Ö¤ÔÚÖ°ÑÐ¾¿ÉúÓë¹ú¼Ê½Ó¹ì
ÔÚ¹úÍâ£¬Ñ§Î»Ö¤ÊÇÒ»¸öÈËÑ§Ï°Ë®Æ½×îÖÕÇÒÎ¨Ò»µÄÖ¤Ã÷£¬±ÏÒµÖ¤ÊÇ¾ßÓÐÖÐ¹úÌØÉ«µÄ½ÌÓý²úÎï¡£ÎÒ¹úµÄ¸ßµÈ½ÌÓýÖ¤ÊéÖÆ¶È·¢Õ¹¾­ÀúÁËÒ»¸ö´Óµ¥Ò»µÄ¡°Ñ§ÀúÖ¤ÊéÖÆ¶È¡±¸Ä¸ï³ÉÁËÏÖÔÚµÄ¡°Ñ§ÀúÖ¤ÊéÖÆ¶ÈÓëÑ§Î»Ö¤ÊéÖÆ¶È¡±²¢´æµÄË«Ö¤ÊéÖÆ¶È£¬²¢Öð½¥Ïò¡°Ñ§Î»Ö¤ÊéÖÆ¶È¡±Ñ¸ËÙÍÆ¹ã¡£
µ¥Ö¤ÔÚÖ°ÑÐ¾¿Éú£¬²¢Ã»ÓÐÔÚÖ°ÈËÊ¿Ëùµ£ÓÇµÄÄÇÐ©±×¶Ë£¬²¢ÇÒµ¥Ö¤ÔÚÖ°ÑÐ¾¿ÉúÒ²½«³ÉÎª¸ßµÈ½ÌÓý·¢Õ¹µÄÒ»¸öÇ÷ÊÆ£¬ÔÚÖ°ÈËÊ¿ÍêÈ«¿ÉÒÔÑÛ¹â·Å³¤Ô¶Ð©¡£"
ÈË´ó·ÇÈ«ÈÕÖÆÑÐ¾¿Éú·ÖÊýÏßÊÇ¶àÉÙ?		
×ÔÓÉFREE	['2018-02-02 15:52:10']	" 2018Äê¿¼ÑÐ³É¼¨¼´½«¹«²¼£¬·ÇÈ«ÈÕÖÆÑÐ¾¿Éú¿¼ÊÔ³É¼¨ºÍÈ«ÈÕÖÆ×¨ÒµÑ§Î»³É¼¨Ò»Æð¹«²¼£¬ÔÚÖ°ÑÐ¾¿ÉúÀÏÊ¦ÔÚÏÂÃæÎª´ó¼Ò½éÉÜ2017ÄêÈË´ó·ÇÈ«ÈÕÖÆÑÐ¾¿Éú·ÖÊýÏß£¬Ï£Íû¸ø±¨¿¼ÁËÈË´ó·ÇÈ«ÈÕÖÆÑÐ¾¿ÉúµÄ¿¼ÉúÒ»Ð©°ïÖú¡£
·ÇÈ«ÈÕÖÆÑÐ¾¿ÉúÒòÎªÊÇ×¨ÒµÑ§Î»£¬ËùÒÔÕÐÉú¼Æ»®ºÍÈ«ÈÕÖÆ×¨ÒµÑ§Î»¿¼ÉúµÄ³É¼¨Ò»Æð¹«²¼£¬2017ÄêÈË´ó·ÇÈ«ÈÕÖÆÑÐ¾¿Éú¸´ÊÔ·ÖÊýÏßÈçÏÂ£º
     http://www.rucedu.cn/r/02/f2f22flnb.html    "
×ÔÓÉFREE	"['Â¥Ö÷', '2018-02-05 15:56:59']"	"ÔÚÖ°ÑÐ¾¿Éú¿¼ÊÔ³É¼¨Ê²Ã´Ê±ºò²éÑ¯?
http://www.rucedu.cn/r/05/fbf22fhfz.html"
×ÔÓÉFREE	"['Â¥Ö÷', '2018-02-06 14:53:41']"	"2018ÄêÈË´óÔÚÖ°ÑÐÐÞ°àÓÐÄÄÐ©ÕÐÉú×¨Òµ?
http://www.rucedu.cn/r/06/fyf22fhfn.html"
×ÔÓÉFREE	"['Â¥Ö÷', '2018-02-07 15:55:04']"	"ÈË´óÔÚÖ°ÑÐÐÞ°àºÃ¿¼Âð?
http://www.rucedu.cn/r/06/fyf22fhzf.html"
×ÔÓÉFREE	"['Â¥Ö÷', '2018-02-08 14:54:52']"	"ÔõÑù±¨¿¼ÈË´óÔÚÖ°ÑÐÐÞ°à?
http://www.rucedu.cn/r/07/fkf22fh2f.html"
ÖÐ¹úÈËÃñ´óÑ§ÓÐÄÄÐ©ÓÅÊÆÑ§¿ÆºÍ×¨Òµ?		
×ÔÓÉFREE	['2018-01-30 15:09:32']	" ÖÐ¹úÈËÃñ´óÑ§ÊÇ¹ú¼Ò¡°985¡±ºÍ¡°211¡±¹¤³Ì´óÑ§£¬ÔÚ2017Äê£¬ÓÖ±»ÆÀÎªÊÀ½ç¡°Ë«Ò»Á÷¡±´óÑ§£¬ÏëÒª±¨Ãû²Î¼ÓÖÐ¹úÈËÃñ´óÑ§¿Î³ÌÑ§Ï°µÄÑ§Ô±¿ÉÄÜ¶ÔÖÐ¹úÈËÃñ´óÑ§ÓÅÊÆÑ§¿ÆºÍ×¨Òµ²»ÊÇºÜÇå³þ£¬ÏÂÃæÖÐ¹úÈËÃñ´óÑ§ÔÚÖ°ÑÐÐÞ°àÀÏÊ¦Îª´ó¼Ò½éÉÜ¡£
Ñ§Ð£¼ò½é
ÖÐ¹úÈËÃñ´óÑ§ÊÇÒ»ËùÒÔÈËÎÄÉç»á¿ÆÑ§ÎªÖ÷µÄ×ÛºÏÐÔÑÐ¾¿ÐÍÈ«¹úÖØµã´óÑ§£¬±»ÓþÎª¡°ÎÒ¹úÈËÎÄÉç»á¿ÆÑ§¸ßµÈ½ÌÓýÁìÓòµÄÒ»ÃæÆìÖÄ¡±¡£
ÓÅÊÆÑ§¿Æ
Ñ§Ð£ÓµÓÐ8¸ö¹ú¼ÒÖØµãÒ»¼¶Ñ§¿Æ£¬8¸ö¹ú¼ÒÖØµã¶þ¼¶Ñ§¿Æ£¬ÔÚÈËÎÄÉç»á¿ÆÑ§ÁìÓò¾ù¾ÓÈ«¹úµÚÒ»;ÓµÓÐ5¸ö±±¾©ÊÐÖØµãÒ»¼¶Ñ§¿Æ£¬1¸ö±±¾©ÊÐÖØµã½»²æÑ§¿Æ£¬4¸ö±±¾©ÊÐÖØµã¶þ¼¶Ñ§¿Æ;ÓµÓÐ13¸ö½ÌÓý²¿ÆÕÍ¨¸ßµÈÑ§Ð£ÈËÎÄÉç»á¿ÆÑ§ÖØµãÑÐ¾¿»ùµØ£¬ÃûÁÐÈ«¹ú¸ßÐ£µÚÒ»;ÓµÓÐ5¸ö¹ú¼Ò»ù´¡Ñ§¿ÆÈË²ÅÅàÑøºÍ¿ÆÑ§ÑÐ¾¿»ùµØºÍ1¸ö´óÑ§ÉúÎÄ»¯ËØÖÊ½ÌÓý»ùµØ;ÓµÓÐ2¸ö½ÌÓý²¿¹¤³ÌÑÐ¾¿ÖÐÐÄ¡¢ÖØµãÊµÑéÊÒ£¬4¸ö¹ú¼Ò¼¶ÊµÑé½ÌÑ§Ê¾·¶ÖÐÐÄ£¬2¸ö±±¾©ÊÐÖØµãÊµÑéÊÒ£¬3¸ö±±¾©ÊÐÕÜÑ§Éç»á¿ÆÑ§ÑÐ¾¿»ùµØ¡£ÔÚÁ¬ÐøÊ®Îå½ìÈ«¹ú°ÙÆªÓÅÐã²©Ê¿ÂÛÎÄÆÀÑ¡ÖÐ£¬ÖÐ¹úÈËÃñ´óÑ§»ñÑ¡29Æª£¬Õ¼È«¹úÒÑÈëÑ¡ÈËÎÄÉç¿ÆÓÅÐã²©Ê¿ÂÛÎÄ×ÜÊýµÄ12%£¬ÔÚËùÓÐ¸ßÐ£ºÍ¿ÆÑÐÔºËùÖÐÎ»¾ÓµÚÒ»¡£
ÓÅÊÆ×¨Òµ
ÔÚ½ÌÓý²¿Ñ§Î»ÆÀ¹ÀÖÐÐÄ2013Äê³õ¹«²¼µÄÈ«¹úÒ»¼¶Ñ§¿ÆÆÀ¹À½á¹ûÖÐ£¬ÖÐ¹úÈËÃñ´óÑ§µÄÀíÂÛ¾­¼ÃÑ§¡¢Ó¦ÓÃ¾­¼ÃÑ§¡¢·¨Ñ§¡¢ÕþÖÎÑ§¡¢Éç»áÑ§¡¢ÐÂÎÅ´«²¥Ñ§¡¢Í³¼ÆÑ§¡¢¹¤ÉÌ¹ÜÀí¡¢¹«¹²¹ÜÀí9¸öÑ§¿ÆÅÅÃûµÚÒ»£¬ÔÚÈËÎÄÉç»á¿ÆÑ§ÁìÓòÎ»¾ÓÈ«¹ú¸ßÐ£Ê×Î»£¬ÅÅÃûµÚÒ»µÄÑ§¿Æ×ÜÊýÎ»¾ÓÈ«¹ú¸ßÐ£µÚÈýÎ»¡£
ÏëÒª±¨ÃûÖÐ¹úÈËÃñ´óÑ§²Î¼ÓÑ§Ï°µÄÑ§Ô±£¬¿ÉÒÔÑ¡Ôñ±¾¿Æ¡¢Ë¶Ê¿ºÍ²©Ê¿¡£³ý´ËÖ®Íâ£¬ÔÚÖ°ÈËÊ¿ÏëÒª¶ÁÖÐ¹úÈËÃñ´óÑ§ÑÐ¾¿Éú¿Î³Ì£¬¿ÉÒÔÑ¡ÔñÈ«ÈÕÖÆÑÐ¾¿ÉúºÍ·ÇÈ«ÈÕÖÆÑÐ¾¿ÉúÒÔ¼°Í¬µÈÑ§Á¦¿Î³ÌÑÐÐÞ°à¡£
ÖÐ¹úÈËÃñ´óÑ§Í¬µÈÑ§Á¦¿Î³ÌÑÐÐÞ°àÕÐÉú×¨Òµ½Ï¶à£¬ÆäÓÅÊÆ×¨Òµ¸üÊÇÎüÒý×ÅÖÚ¶àÑ§Ô±±¨Ãû¡£2018ÄêÕÐÉúÒÑ¾­¿ªÊ¼£¬ÉÌÑ§ÔºA°à¡¢B°àÒÑ¾­ÕÐÂú£¬ÇÒA°àÒÑ¾­¿ª¿Î£¬C°àÕýÔÚÕÐÉú£¬ÓÐÒâÏò±¨ÖÐ¹úÈËÃñ´óÑ§Í¬µÈÑ§Á¦¿Î³ÌÑÐÐÞ°àµÄÔÚÖ°ÈËÊ¿¿ÉÁªÏµÕÐÉúÀÏÊ¦×ÉÑ¯¾ßÌåÐÅÏ¢¡£"
×ÔÓÉFREE	"['Â¥Ö÷', '2018-01-31 15:44:50']"	"ÖÐ¹úÈËÃñ´óÑ§ÔÚÖ°ÑÐÐÞ°àÌâ¿â¿¼ÊÔÃ¿ÄêÓÐ¼¸´Î?
http://www.rucedu.cn/r/31/lzfz2flbk.html"
×ÔÓÉFREE	"['Â¥Ö÷', '2018-02-01 16:17:40']"	×¨Éý±¾ºóÎÞÑ§Î»¿É±¨¿¼ÔÚÖ°ÑÐ¾¿ÉúÂð?http://www.rucedu.cn/r/01/fzf22flkh.html
ÔÚÖ°ÑÐ¾¿ÉúÃ¿Äê¿ÉÒÔ¿¼¼¸´Î?		
×ÔÓÉFREE	['2018-01-22 16:27:01']	" Éç»á¾­¼ÃµÄ·¢Õ¹ÍÆ¶¯×ÅÉç»áÈËÊ¿µÄ½ø²½£¬Ö»ÓÐ²»¶Ï½ø²½²ÅÄÜ¸úÉÏÊ±´ú·¢Õ¹µÄ³±Á÷¡£ÔÚÖ°ÈËÊ¿ÏëÒªÔÚ²»·ÅÆú¹¤×÷µÄÍ¬Ê±Ñ§Ï°ÎÄ»¯ÖªÊ¶£¬¾Í¿ÉÒÔÑ¡Ôñ¶ÁÔÚÖ°ÑÐ¾¿Éú£¬ÄÇÃ´ÔÚÖ°ÑÐ¾¿ÉúÃ¿Äê¿ÉÒÔ¿¼¼¸´Î?ÏÂÃæÖÐ¹úÈËÃñ´óÑ§ÔÚÖ°ÑÐÐÞ°àÀÏÊ¦Îª´ó¼Ò½éÉÜ¡£
·ÇÈ«ÈÕÖÆÑÐ¾¿Éú
È«ÈÕÖÆÑÐ¾¿ÉúÃ¿ÄêÓÐ¹Ì¶¨µÄ±¨ÃûÊ±¼ä£¬Ò²ÔÚÃ¿ÄêµÄ12ÔÂµ×½øÐÐÍ³Ò»¿¼ÊÔ¡£ÔÚÖ°ÑÐ¾¿ÉúÖÐ·ÇÈ«ÈÕÖÆÑÐ¾¿Éú(ÔÚÖ°ÑÐ¾¿ÉúÓÐ·ÇÈ«ÈÕÖÆÑÐ¾¿ÉúºÍÍ¬µÈÑ§Á¦¿Î³ÌÑÐÐÞ°àÁ½ÖÖ)ÒòÎªÄÉÈëÈ«ÈÕÖÆÑÐ¾¿Éú£¬ËùÒÔÃ¿ÄêµÄ¿¼ÊÔÊ±¼äÒ²ÊÇ¹Ì¶¨µÄ£¬±¨ÃûÊ±¼äÔÚÃ¿ÄêµÄ10ÔÂ·Ý¡£Òò´Ë£¬·ÇÈ«ÈÕÖÆÑÐ¾¿ÉúÃ¿ÄêÖ»ÄÜ¿¼1´Î¡£
Í¬µÈÑ§Á¦¿Î³ÌÑÐÐÞ°à
¿Î³ÌÑÐÐÞ°àÊÇÔÚÖ°ÈËÔ±ÒÔÍ¬µÈÑ§Á¦·½Ê½»ñµÃË¶Ê¿Ñ§Î»µÄ±ØÒªÇ°Ìá£¬Ñ§Ô±²»ÄÜÔÚ¼Ò×ÔÑ§È»ºó²Î¼ÓÉêË¶¿¼ÊÔ£¬Ö»ÓÐÏÈ±¨Ãû²Î¼ÓÑÐÐÞ°à¿Î³ÌÑ§Ï°²ÅÄÜÔÚ·ûºÏÉêË¶Ìõ¼þºó²Î¼ÓÉêË¶¿¼ÊÔ¡£
¿Î³ÌÑÐÐÞ°àµÄ±¨ÃûÊ±¼ä²»¹Ì¶¨£¬ÔÚ¸÷ÕÐÉúÔºÐ£°à´ÎÃû¶îÎ´ÂúÖ®Ç°¶¼¿ÉÒÔ±¨Ãû²Î¼ÓÑ§Ï°¡£¿Î³ÌÑÐÐÞ°àÃ»ÓÐÈëÑ§¿¼ÊÔ£¬Ö»ÒªÍ¨¹ý×Ê¸ñÉó²éºó¾Í¿ÉÒÔ±¨ÃûÑ§Ï°¡£Òò´Ë£¬¿Î³ÌÑÐÐÞ°àÈëÑ§²»´æÔÚ¿¼¼¸´ÎµÄÎÊÌâ¡£
±¨Ãû¿Î³ÌÑÐÐÞ°àµÄÑ§Ô±Èç¹ûÏëÒª»ñµÃË¶Ê¿Ñ§Î»£¬ÐèÒª²Î¼ÓÍ¬µÈÑ§Á¦ÉêË¶¿¼ÊÔ£¬ÉêË¶¿¼ÊÔÊÇÈ«¹úÍ³¿¼£¬Ã¿Äê1´Î¡£Òò´Ë£¬²Î¼ÓÉêË¶¿¼ÊÔµÄÑ§Ô±Ã¿Äê¿ÉÒÔ¿¼1´Î¡£
×ÛÉÏËùÊö£¬ÔÚÖ°ÑÐ¾¿Éú·ÇÈ«ÈÕÖÆÑÐ¾¿ÉúÃ¿Äê¿ÉÒÔ¿¼1´Î£¬Í¬µÈÑ§Á¦¿Î³ÌÑÐÐÞ°àÃ»ÓÐÈëÑ§¿¼ÊÔ£¬ÉêË¶¿¼ÊÔÃ¿Äê1´Î£¬¹²¿ÉÒÔ¿¼4´Î¡£"
×ÔÓÉFREE	"['Â¥Ö÷', '2018-01-23 16:05:06']"	"ÔÚÖ°ÑÐ¾¿Éú¿¼ÊÔÎ´Í¨¹ýÓÐÓ°ÏìÂð?
http://www.rucedu.cn/r/23/2lfz2f2nb.html"
×ÔÓÉFREE	"['Â¥Ö÷', '2018-01-24 14:43:48']"	"ÖÐ¹úÈËÃñ´óÑ§ÔÚÖ°Ë¶Ê¿ÓÐÄÄÐ©¸´ÊÔÄÚÈÝ?
http://www.rucedu.cn/r/24/2hfz2f2mh.html"
×ÔÓÉFREE	"['Â¥Ö÷', '2018-01-25 15:44:12']"	"ÈË´óÔÚÖ°ÑÐÐÞ°à±¨ÃûÃÅ¼÷¸ßÂð?
http://www.rucedu.cn/r/25/2bfz2flzh.html"
»ÅÓµ -	['2018-01-29 15:11:12']	ÎªÊ²Ã´Í¬µÈÑ§Á¦ÊÇÕâ¸öÁ¦°¡
×ÔÓÉFREE	"['Â¥Ö÷', '2018-01-29 16:48:10']"	ÒâË¼ÊÇ¡°ÄÜÁ¦¡±£¬ÊÇ´ïµ½ÑÐ¾¿Éú±ÏÒµÒ»ÑùµÄÑ§Ï°ÄÜÁ¦£¬²»ÊÇÑ§Àú¡£
×ÔÓÉFREE	"['Â¥Ö÷', '2018-01-29 16:48:37']"	"±¨ÈË´óÔÚÖ°ÑÐÐÞ°àÐèÒªÓ¢Óï¹ýËÄ¼¶»òÁù¼¶Âð?
http://www.rucedu.cn/r/29/2mfz2fllk.html"
×¨¿Æ±ÏÒµ10ÄêÄÜ±¨ÈË´ó·ÇÈ«ÈÕÖÆÑÐ¾¿ÉúÂð?		
×ÔÓÉFREE	['2018-01-26 14:57:21']	" ÈË´ó·ÇÈ«ÈÕÖÆÑÐ¾¿ÉúÐèÒª±ÏÒµ¶à¾ÃÄÜ±¨?
ÔÚ·ÇÈ«ÈÕÖÆÑÐ¾¿ÉúÄÉÈëÈ«ÈÕÖÆÑÐ¾¿Éúºó£¬·ÇÈ«ÈÕÖÆÑÐ¾¿ÉúµÄÕÐÉú¹¤×÷Ò²¸ü¼Ó¹æ·¶¡£ÈË´ó·ÇÈ«ÈÕÖÆÑÐ¾¿ÉúÒªÇóÓ¦½ì±¾¿Æ¡¢±¾¿Æ±ÏÒµ3Äê»òÒÔÉÏ¶¼¿ÉÒÔ±¨¿¼¡£
×¨¿ÆÄÜ·ñ±¨ÈË´ó·ÇÈ«ÈÕÖÆÑÐ¾¿Éú?
×¨¿Æ¿¼ÉúÄÜ¹»±¨ÈË´ó·ÇÈ«ÈÕÖÆÑÐ¾¿Éú¡£ÈË´ó·ÇÈ«ÈÕÖÆÑÐ¾¿Éú¶Ô×¨¿ÆÑ§ÀúµÄ¿¼ÉúµÄ±ÏÒµÊ±¼äµÄÒªÇóÒ»°ãÊÇ2Äê»ò5ÄêÒÔÉÏ£¬Òò´Ë£¬×¨¿Æ±ÏÒµ10ÄêÊÇÄÜ¹»±¨¿¼ÈË´ó·ÇÈ«ÈÕÖÆÑÐ¾¿ÉúµÄ¡£http://www.rucedu.cn/r/25/2bfz2flfm.html"
Ìì½òÄÏ¿ªµÄÔÜ¸öÈº		
Zbd_	['2018-01-17 16:30:52']	ÈëÌâ
2018ÄêÈ«¹úÍ¬µÈÑ§Á¦Í³¿¼ºÏ¸ñ·ÖÊýÏßÊÇ¶àÉÙ?		
×ÔÓÉFREE	['2018-01-15 15:01:21']	" 2018ÄêÈ«¹úÍ¬µÈÑ§Á¦Í³¿¼½«ÓÚ2018Äê5ÔÂ20ÈÕ(ÐÇÆÚÈÕ)¾ÙÐÐ£¬Ã»ÓÐ²Î¼ÓÍ³¿¼µÄ¿¼ÉúÈËÔ±»òÕß¶ÔÍ¬µÈÑ§Á¦Í³¿¼¿¼ÊÔÎÊÌâ²»ÊÇºÜÇå³þµÄÈËÔ±¿ÉÄÜ¶Ô¿¼ÊÔºÏ¸ñ·ÖÊýÏßÎÊÌâ²»ÊÇºÜÇå³þ£¬ÏÂÃæÖÐ¹úÈËÃñ´óÑ§ÔÚÖ°ÑÐÐÞ°àÀÏÊ¦Îª´ó¼Ò½éÉÜ¡£
Í³¿¼¿¼ÊÔ¿ÆÄ¿£ºÍâÓïºÍÑ§¿Æ×ÛºÏ¡£
ÍâÓïÓïÖÖÓÐ£ºÓ¢Óï¡¢·¨Óï¡¢ÈÕÓï¡¢¶íÓï¡¢µÂÓï¡£
¿ÆÄ¿Âú·Ö£ºÍâÓïºÍÑ§¿Æ×ÛºÏµÄ¿¼ÊÔ³É¼¨Âú·Ö¶¼ÊÇ100·Ö¡£
¿¼ÊÔºÏ¸ñ·ÖÊýÏß£ºÍâ¹úÓïË®Æ½ºÍÑ§¿Æ×ÛºÏË®Æ½¿¼ÊÔ³É¼¨µÄºÏ¸ñ·ÖÊýÏß¾ùÎª60·Ö¡£
×ÛÉÏËùÊö£¬Í¬µÈÑ§Á¦Í³¿¼²ÉÓÃºÏ¸ñÖÆ£¬Âú·Ö100£¬60·ÖºÏ¸ñ£¬¼´£¬¿¼ÊÔºÏ¸ñ·ÖÊýÏßÎª60·Ö¡£
Í¬µÈÑ§Á¦Í³¿¼³É¼¨±£ÁôÓÐÐ§ÆÚ£ºÍ¬µÈÑ§Á¦Í³¿¼²»ÊÇ±ØÐëÒ»´ÎÐÔÍ¨¹ý£¬³É¼¨±£ÁôÓÐÐ§ÆÚÒ»°ãÎª4Äê£¬Ò²ÓÐ5ÄêºÍÖÕÉí±£ÁôÓÐÐ§µÄ£¬Ñ§Ð£²»Í¬£¬¶Ô³É¼¨±£ÁôµÄÓÐÐ§ÆÚ¹æ¶¨Ò²²»Í¬¡£Ò²¾ÍÊÇËµ£¬Ö»Òª±¨¿¼ÈËÔ±ÔÚËù±¨Ñ§Ð£µÄ¹æ¶¨Ê±¼äÄÚÍ¨¹ýÁ½ÃÅ¿Î³Ì¿¼ÊÔ¼´¿É¡£
Í¬µÈÑ§Á¦ÉêË¶±¨¿¼Ìõ¼þ£º»ñµÃ±¾¿ÆÑ§Î»Âú3Äê¡£
Ò²¾ÍÊÇËµ£¬×¨¿ÆÑ§ÀúÈËÔ±ÎÞ·¨²Î¼ÓÉêË¶¿¼ÊÔ£¬Ã»ÓÐ»ñµÃ±¾¿ÆÑ§Î»»òÕß»ñµÃ±¾¿ÆÑ§Î»Î´Âú3ÄêµÄÈËÔ±Ò²ÎÞ·¨²Î¼ÓÉêË¶¿¼ÊÔ¡£"
×ÔÓÉFREE	"['Â¥Ö÷', '2018-01-16 15:47:05']"	"¿¼Éú¿É·ñÔÚÒìµØ²Î¼ÓÍ¬µÈÑ§Á¦ÈËÔ±ÉêÇëË¶Ê¿Ñ§Î»¿¼ÊÔ?
http://www.rucedu.cn/r/16/zyfz2f2lk.html"
×ÔÓÉFREE	"['Â¥Ö÷', '2018-01-17 15:20:51']"	"2018ÄêÖÐ¹úÈËÃñ´óÑ§ÔÚÖ°ÑÐÐÞ°àÕÐÉú×¨ÒµºÍÑ§·ÑÒ»ÀÀ
http://www.rucedu.cn/r/17/zkfz2f2hk.html"
ÔÚÖ°ÑÐ¾¿Éú		
Ð¡Ð¡	['2018-01-13 14:19:47']	Ïë¿¼ÔÚÖ°ÑÐ¾¿Éú£¬ÔÚËÄ´¨£¬²»ÖªµÀ¿¼ÄÇ¸ö?
2018¿¼ÑÐ¸´ÊÔÐèÒª×öÄÄÐ©×¼±¸¹¤×÷?		
×ÔÓÉFREE	['2018-01-08 14:29:13']	" 2018Äê¿¼ÑÐ³õÊÔ±ÊÊÔÒÑ¾­½áÊø£¬¿¼ÊÔ³É¼¨½«ÓÚ2018Äê2ÔÂ4ÈÕÒÔºó¹«²¼£¬½ìÊ±Í¨¹ý³õÊÔ±ÊÊÔµÄ¿¼ÉúÐèÒª×¼±¸¸´ÊÔ£¬ÄÇÃ´2018Äê¿¼ÑÐ¸´ÊÔ¶¼ÐèÒª×öÄÄÐ©×¼±¸¹¤×÷ÄØ?ÏÂÃæÎª´ó¼Ò½éÉÜ¡£
Ò»¡¢¸´ÊÔÄÚÈÝ£º±ÊÊÔ+ÃæÊÔ
Ò»°ã¸´ÊÔ»áÓÐ¼òµ¥µÄÓ¢Óï·½ÃæµÄÌýÁ¦¿¼ÊÔ£¬ÁíÍâ¾ÍÊÇËù¿¼µÄ×¨ÒµµÄÖ÷Òª×¨Òµ¿Î(×¨Òµ¿Î±ÊÊÔÍ¨³£100·Ö£¬ÐèÒª¼°¸ñ£¬Í¨³£²»¼°¸ñÊÇÃ»ÓÐÃæÊÔ×Ê¸ñµÄ£¬Õâ¸öÒªÌØ±ð×¢Òâ!)£¬ÃæÊÔµÄÊ±ºò»á¿¼²ìµ½Ó¢Óï¿ÚÓï£¬ÁíÍâÒ»¸ö¾ÍÊÇÏÖ³¡µ¼Ê¦ÌáÎÊÊ±¼äÁË(Í¨³£ÃæÊÔÓÐ200·Ö£¬ÃæÊÔÄæÏ®µÄÀý×Ó²»ÔÚÉÙÊý)¡£(²»Í¬Ñ§Ð££¬ÂÔÓÐ²»Í¬£¬ÏêÏ¸»¹Òª²éÑ¯×Ô¼ºËù¿¼ÔºÐ£ÀúÄê¸´ÊÔÒªÇó)
http://www.rucedu.cn/r/08/fnfz2fzkl.html"
×ÔÓÉFREE	"['Â¥Ö÷', '2018-01-09 15:48:00']"	"¿¼ÑÐ¸´ÊÔ£¬ÔõÃ´²ÅÄÜ²»±»Ë¢?
http://www.rucedu.cn/r/09/fmfz2fznl.html"
×ÔÓÉFREE	"['Â¥Ö÷', '2018-01-11 15:06:46']"	"¿¼ÑÐÈçºÎÑ¡ÔñºÏÊÊµÄ×¨Òµ£¿
http://www.rucedu.cn/r/11/zzfz2f2fz.html"
×ÔÓÉFREE	"['Â¥Ö÷', '2018-01-12 15:59:19']"	"ÔÚÖ°ÑÐ¾¿Éú»ñµÃÖ¤ÊéÓÐÓÃÂð?
http://www.rucedu.cn/r/12/z2fz2f2zh.html"
2018Äê¿¼ÑÐÓ¢Óï(¶þ)ÕæÌâ¼°²Î¿¼´ð°¸		
×ÔÓÉFREE	['2018-01-04 15:40:38']	" Section I Use of English      http://www.rucedu.cn/r/04/fhfz2fzb2.html
Directions£º
Read the following text¡£ Choose the best word (s) for each numbered blank and mark A£¬ B£¬ C or D on the ANSWER SHEET¡£ (10 points)
Why do people read negative Internet comments and do other things that will obviously be painful? Because humans have an inherent need to 1 uncertainty£¬ according to a recent study in Psychological Science¡£ The new research reveals that the need to know is so strong that people will 2 to satisfy their curiosity even when it is clear the answer will 3 ¡£
In a series of four experiments£¬ behavioral scientists at the University of Chicago and the Wisconsin School of Business tested¡£ Student¡¯s willingness to 4 themselves to unpleasant stimuli in an effort to satisfy curiosity¡£ For one 5 each participant was shown a pile of pens that the researcher claimed were from a previous experiment¡£ The twist? Half of the pens would 6 an electric shock when clicked¡£
Twenty-seven students were told which pens were electrified£¬ another twenty-seven were told only that some were electrified 7 left alone in the room£¬ the students who did not know which ones would shock them clicked more pens and incurred more shocks than the students who knew what would 8 subsequent experiments reproduced£¬ this effect with other stimuli 9 the sound of finger nails on a chalkboard and photographs of disgusting insects¡£
The drive to_10_is deeply rooted in humans¡£ Much the same as the basic drives for_11_or shelter£¬ says Christopher Hsee of the University of Chicago Curiosity is often considered a good instinct-it can _12_New Scientific advances£¬ for instance-but sometimes such_13_can backfire£¬ the insight that curiosity can drive you to do _14_things is a profound one¡£
Unhealthy curiosity is possible to 15 £¬ however£¬ in a final experiment£¬ participants who were encouraged to 16 how they would feel after viewing an unpleasant picture were less likely to 17 to see such an image¡£ These results suggest that imagining the 18 of following through on one¡¯s curiosity ahead of time can help determine 19 it is worth the endeavor¡£ ¡± Thinking about long-term 20 is key to reducing the possible negative effects of curiosity¡£ Hsee says ¡°in other words£¬ don¡¯t read online comments¡±¡£
1.[A]Protect [B] resolve [C] discuss [D] ignore
2.[A]refuse [B] wait [C] regret [D] seek
3.[A]hurt [B] last [C]mislead [D] rise
4.[A]alert [B] tie [C] treat [D] expose
5.[A]message [B] review [C] trial [D] concept
6.[A] remove [B] weaken [C] interrupt [D] deliver
7.[A]when [B] if [C] though [D] unless
8.[A] continue [B] happen [C] disappear [D] change
9.[A] rather than [B] regardless of [C] such as [D] owing to
10.[A] discover [B] forgive [C] forget [D] disagree
11.[A] pay [B] marriage [C] schooling [D] food
12.[A] lead to [B]rest on [C] learn from [D] begin with
13.[A] withdrawal [B] persistence [C] inquiry [D] diligence
14.[A] self-reliant [B] self-destructive [C] self-evident [D] self-deceptive
15.[A] define [B] resist [C]replace [D] trace
16.[A] overlook [B] predict [C] design [D] conceal
17.[A] remember [B] promise [C] choose [D] pretend
18.[A] relief [B] plan [C] duty [D] outcome
19.[A] why [B] whether [C] where [D] how
20.[A] consequences [B] investments [C] strategies [D] limitations"
×ÔÓÉFREE	"['Â¥Ö÷', '2018-01-05 15:31:25']"	"±¨¿¼ÖÐ¹úÈËÃñ´óÑ§Ë¶Ê¿ÑÐ¾¿ÉúÓÐÄÄÐ©Í¾¾¶?
http://www.rucedu.cn/r/05/fbfz2fzyf.html"
2018Äê·ÇÈ«ÈÕÖÆÑÐ¾¿Éú»¹ÄÜ±¨Âð?		
×ÔÓÉFREE	['2018-01-02 14:11:37']	" 2018ÄêÑÐ¾¿Éú¿¼ÊÔÒÑ¾­½áÊø£¬Ëæ×Å¿¼ÑÐµÄÈÈ¶ÈÒ²ËæÖ®Ôö¼Ó£¬ºÜ¶àÔÚÖ°ÈËÊ¿¶Ô´Ë²úÉúÁËÐËÈ¤£¬ÏëÒªÏÖÔÚ±¨¿¼ÔÚÖ°ÑÐ¾¿Éú£¬ÄÇÃ´£¬2018Äê·ÇÈ«ÈÕÖÆÑÐ¾¿Éú»¹ÄÜ±¨¿¼Âð?
2018Äê·ÇÈ«ÈÕÖÆÑÐ¾¿Éú¿¼ÊÔÒÑ¾­½áÊø£¬ÎÞ·¨ÔÙÖØ¸´±¨¿¼£¬ÒòÎª·ÇÈ«ÈÕÖÆÑÐ¾¿ÉúÊÇÍø±¨Ê±¼äÊÇÒ»ÄêÒ»´Î£¬ÊÇÔÚ±¨¿¼µÄÇ°Ò»Äê10ÔÂ·Ý×óÓÒ½øÐÐ£¬¶ø2018Äê·ÇÈ«ÈÕÖÆÑÐ¾¿Éú¿¼ÊÔÍø±¨ÊÇÔÚ2017Äê10ÔÂ10ÈÕÖÁ10ÔÂ31ÈÕ½øÐÐµÄ£¬Òò´Ë£¬½øÈë2018ÄêºóÒÑ¾­ÎÞ·¨ÔÙ´Î±¨¿¼¡£
ÖÐ¹úÈËÃñ´óÑ§ÔÚÖ°ÑÐÐÞ°àÀÏÊ¦½éÉÜ£¬·ÇÈ«ÈÕÖÆÑÐ¾¿Éú²»½ö½öÖ»ÓÐË«Ö¤Ò»ÖÖ£¬»¹ÓÐÍ¬µÈÑ§Á¦¿Î³ÌÑÐÐÞ°àÐÎÊ½¡£
ÒÑ¾­²Î¼ÓÍê2018Äê·ÇÈ«ÈÕÖÆÑÐ¾¿ÉúµÄ¿¼Éú£¬Ó¦¸Ã¹Ø×¢¿¼ÊÔ³É¼¨¡¢¹ú¼ÒÏßºÍ¸´ÊÔ·ÖÊýÏß£¬ÒÔ¼°¸´ÊÔ¡¢µ÷¼ÁµÈÊÂÒË¡£ÏëÒªÔÚ2018ÄêÔÚÖ°¶ÁÑÐ¾¿Éú¿Î³ÌµÄ¿¼Éú£¬²»ÄÜÑ¡Ôñ2018Äê·ÇÈ«ÈÕÖÆË«Ö¤ÔÚÖ°ÑÐ¾¿Éú£¬¿ÉÒÔÑ¡ÔñÍ¬µÈÑ§Á¦À´¶Á¡£
Í¬µÈÑ§Á¦¿Î³ÌÑÐÐÞ°àÃâÊÔÈëÑ§£¬´ó×¨ÒÔÉÏÑ§Àú¼´¿É±¨Ãû²Î¼ÓÑ§Ï°¡£Í¬µÈÑ§Á¦¿Î³ÌÑÐÐÞ°àÒ»°ãÊÇ¹ö¶¯ÕÐÉú£¬Ã»ÓÐÈËÊýÏÞÖÆ£¬Ãû¶î±¨Âú×Ô¶¯ÂÖÎªÏÂÆÚ¿Î³Ì£¬±¨ÃûÊ±¼ä±È½Ï×ÔÓÉ¡£
ÏëÒª²Î¼ÓÉêË¶¿¼ÊÔµÄ¿¼Éú£¬±¨ÃûÊ±¼äÔÚÃ¿ÄêµÄ3ÔÂ·Ý£¬¿¼ÊÔÊ±¼äÔÚÃ¿ÄêµÄ5ÔÂ·Ý£¬ÉêÇëÑ§Î»Õß²»½öÒªÂú×ã»ñµÃ±¾¿ÆÑ§Î»Âú3ÄêµÄÌõ¼þ£¬»¹ÒªÍ¬Ê±Âú×ãËù±¨Ñ§Ð£¶ÔÉêÇëÕßµÄ¸÷ÏîÒªÇó¡£"
×ÔÓÉFREE	"['Â¥Ö÷', '2018-01-03 13:18:44']"	"2018ÄêÔÚÖ°ÑÐ¾¿ÉúÏÖÔÚÄÜ±¨ÃûÂð?
ÖÐ¹úÈËÃñ´óÑ§ÔÚÖ°ÑÐÐÞ°àÀÏÊ¦½éÉÜ£¬2018ÄêÊÇ·ÇÈ«ÈÕÖÆÑÐ¾¿ÉúÕÐÉú¹¤×÷ÄÉÈëÍ³¿¼µÄµÚ¶þÄê£¬·ÇÈ«ÈÕÖÆÑÐ¾¿Éú²»½ö°üÀ¨Í³ÕÐ·ÇÈ«ÈÕÖÆË«Ö¤ÔÚÖ°ÑÐ¾¿Éú£¬»¹°üÀ¨Í¬µÈÑ§Á¦µ¥Ö¤ÔÚÖ°ÑÐ¾¿Éú£¬Ï°¹ßÉÏ³ÆË«Ö¤ÔÚÖ°ÑÐ¾¿ÉúÎª¡°·ÇÈ«ÈÕÖÆÑÐ¾¿Éú¡±£¬µ¥Ö¤ÔÚÖ°ÑÐ¾¿Éú³ÆÖ®Îª¡°Í¬µÈÑ§Á¦¿Î³ÌÑÐÐÞ°à¡±¡£

2018Äê·ÇÈ«ÈÕÖÆÑÐ¾¿Éú¿¼ÊÔÒÑ¾­½áÊø£¬ÏëÒª¶Á·ÇÈ«ÈÕÖÆÑÐ¾¿ÉúµÄÈËÔ±¿ÉÑ¡Ôñ±¨2019Äê¿¼ÊÔ¡£Èç¹ûÏëÒªÔÚ2018Äê¶ÁÔÚÖ°ÑÐ¾¿Éú¿Î³Ì£¬ÄÇÃ´¾Í¿ÉÒÔÑ¡Ôñ¶ÁÍ¬µÈÑ§Á¦¿Î³ÌÑÐÐÞ°à¡£http://www.rucedu.cn/r/03/flfz2fzlm.html"
ÑÐ¾¿ÉúÔÚ¶Á¿ÉÒÔ±¨ÔÚÖ°ÑÐ¾¿ÉúÂð?		
×ÔÓÉFREE	['2017-12-25 14:00:39']	"ÈË´óÔÚÖ°ÑÐÐÞ°à£¨http://www.rucedu.cn/£©ÀÏÊ¦½éÉÜ£¬Ä¿Ç°¿ÉÒÔÔÚÖ°¶ÁÑÐ¾¿ÉúµÄ·½Ê½Ö÷ÒªÓÐ·ÇÈ«ÈÕÖÆË«Ö¤ºÍÍ¬µÈÑ§Á¦µ¥Ö¤Á½ÖÖ¡£

·ÇÈ«ÈÕÖÆÑÐ¾¿Éú

¸ù¾Ý¡¶½ÌÓý²¿¹ØÓÚÓ¡·¢2018ÄêÈ«¹úË¶Ê¿ÑÐ¾¿ÉúÕÐÉú¹¤×÷¹ÜÀí¹æ¶¨¡·µÄÍ¨Öª¡·¶Ô¿¼Éú±¨ÃûÌõ¼þµÄ¹æ¶¨£º

1.ÒÑ»ñË¶Ê¿¡¢²©Ê¿Ñ§Î»µÄÈËÔ±¿ÉÒÔ±¨Ãû¡£

2.ÔÚÐ£ÑÐ¾¿Éú±¨¿¼ÐëÔÚ±¨ÃûÇ°Õ÷µÃËùÔÚÅàÑøµ¥Î»Í¬Òâ¡£

Ò²¾ÍÊÇËµ£¬ÑÐ¾¿ÉúÔÚ¶Á¿ÉÒÔ±¨·ÇÈ«ÈÕÖÆÑÐ¾¿Éú£¬Ö»ÊÇÐèÒªÔÚ±¨ÃûÇ°Õ÷µÃËùÔÚÅàÑøµ¥Î»Í¬Òâ¡£

ÏÖ³¡È·ÈÏ

ÔÚÐ£ÑÐ¾¿Éú±¨¿¼£¬ÏÖ³¡ÐÅÏ¢È·ÈÏÊ±Ó¦Ìá½»ÔÚ¶ÁÑ§Ð£ÑÐ¾¿ÉúÅàÑø¹ÜÀí²¿ÃÅÍ¬Òâ±¨¿¼µÄº¯¼þ(ÓÐ¹¤×÷ÈËÔ±Ç©×Ö¡¢ÁªÏµ·½Ê½¡¢²¿ÃÅ¸ÇÕÂµÄÔ­¼þ)£¬·ñÔò²»ÓèÈ·ÈÏ¡£

Í¬µÈÑ§Á¦

Í¬µÈÑ§Á¦Ò»°ã¶Ô±¨¿¼ÈËÔ±ÊÇ·ñÊÇÑÐ¾¿ÉúÔÚ¶ÁÃ»ÓÐ¹ý¶à¹æ¶¨£¬Ö»ÐèÒª´ó×¨ÒÔÉÏÑ§Àú¼´¿É±¨Ãû²Î¼ÓÑ§Ï°£¬ÉÏ¿ÎÊ±¼äÔÚ¸ôÖÜÖÜÄ©¡£Ö»ÊÇ¶ÔÓÚÑ§¼®µÄÎÊÌâ²»Ì«ºÃÕÆÎÕ£¬Òò´ËÔÚ¶ÁÑÐ¾¿ÉúÈç¹ûÏëÒª±¨Í¬µÈÑ§Á¦£¬ÔòÐèÒªÌáÇ°×ÉÑ¯ËùÔÚÅàÑøµ¥Î»¡£

ÖÐ¹úÈËÃñ´óÑ§²»ÔÊÐíÑ§ÉúÍ¬Ê±¹¥¶ÁÁ½¸ö(¼°ÒÔÉÏ)²»Í¬²ã´Î»òÏàÍ¬²ã´ÎµÄÑ§Î»¡£Òò´Ë£¬¿¼ÉúÔÚ±¨ÃûÇ°Ò»¶¨ÒªÁË½âÏà¹ØÐÅÏ¢£¬È·¶¨ÄÜ¹»±¨Ãû²Å¿ÉÒÔ±¨Ãû¡£"
×ÔÓÉFREE	"['Â¥Ö÷', '2017-12-26 14:45:10']"	"ÔÚÖ°ÑÐ¾¿Éú¶ÔÓ¢ÓïËÄÁù¼¶ÓÐÃ»ÓÐÒªÇó?
·ÇÈ«ÈÕÖÆË«Ö¤

1.±¨Ãû½×¶ÎÃ»ÓÐ¶Ô±¨¿¼ÈËÔ±ÊÇ·ñ±ØÐëÒª¹ýËÄÁù¼¶½øÐÐÏÞ¶¨¡£µ«ÊÇ£¬¿¼ÑÐÓ¢ÓïÒ»°ãÄÑ¶È±È½Ï´ó£¬¼´Ê¹ÊÇ¿¼Ó¢Óï¶þ£¬µ¥¶ÀÒ²±ÈÓ¢ÓïËÄÁù¼¶Òª¸ß¡£

2.³õÊÔºÍ¸´ÊÔ¶¼ÓÐÓ¢Óï¿¼ÊÔ£¬³õÊÔÊÇ±ÊÊÔ£¬¸´ÊÔ²»½öÓÐ±ÊÊÔ£¬»¹ÓÐÌýÁ¦ºÍ¿ÚÓï²âÊÔ¡£

Í¬µÈÑ§Á¦¿Î³ÌÑÐÐÞ°à

1.ÃâÊÔÈëÑ§£¬´ó×¨Ñ§Àú¼´¿É±¨Ãû²Î¼ÓÑ§Ï°£¬¶Ô±¨¿¼ÈËÔ±ÊÇ·ñÒ»¶¨Òª¹ýÓ¢ÓïËÄÁù¼¶Ã»ÓÐÌØ±ð¹æ¶¨¡£

2.²Î¼ÓÉêË¶¿¼ÊÔµÄ¿¼Éú£¬Ó¢Óï¿¼ÊÔÄÑ¶È½éÓÚ´óÑ§Ó¢ÓïËÄ¼¶ºÍÁù¼¶Ö®¼ä£¬¿¼ÊÔÂú·Ö100£¬60·Ö¼°¸ñ¼´¿ÉÍ¨¹ý¡£

3.ÉêË¶¿¼ÊÔ³É¼¨±£ÁôÓÐÐ§ÆÚÎª4Äê£¬Ö»Òª¿¼ÉúÔÚ4ÄêÄÚÍ¨¹ý¼´¿É£¬Ò²¾ÍÊÇËµ£¬ÒÔ´Ë¿¼ÊÔÃ»¹ý£¬»¹ÓÐ3´Î²¹¿¼»ú»á¡£http://www.rucedu.cn/r/26/2yz22ffmb.html"
×ÔÓÉFREE	"['Â¥Ö÷', '2017-12-28 14:15:43']"	"2018ÄêÔÚÖ°ÑÐ¾¿Éú´ïµ½¶àÉÙ·ÖÄÜÍ¨¹ý?
http://www.rucedu.cn/r/28/2nz22fzzl.html"
ÄÄ¸ö×¨ÒµµÄÔÚÖ°ÑÐ¾¿ÉúºÃ¿¼?		
×ÔÓÉFREE	['2017-12-19 16:08:06']	"Í¬µÈÑ§Á¦ÓÐÄÄÐ©ÕÐÉú×¨Òµ?

¹ÜÀíÀà×¨ÒµÈçÆóÒµ¹ÜÀí¡¢ÈËÁ¦×ÊÔ´¹ÜÀí¡¢²ÆÎñ¹ÜÀí¡¢ÏîÄ¿¹ÜÀí¡¢ÐÐÕþ¹ÜÀíµÈ¡£

»¹ÓÐÐÂÎÅÑ§¡¢´«²¥Ñ§¡¢Í³¼ÆÑ§¡¢¼ÆËã»úÓ¦ÓÃ¼¼Êõ¡¢Éç»á¹¤×÷¡¢ÃÀÊõÑ§¡¢ÒÕÊõÑ§¡¢Éè¼ÆÒÕÊõÑ§¡¢ÀúÊ·Ñ§¡¢·¨Ñ§µÈ¡£

ÄÄ¸ö×¨ÒµµÄºÃ¿¼?

Ò»°ã±¨ÃûÍ¬µÈÑ§Á¦µÄ¿¼Éú¶¼ÐèÒªÏÈ²Î¼ÓÑÐÐÞ°à¿Î³ÌÑ§Ï°£¬Ñ§Ï°ÆÚ¼ä£¬¿¼ÉúÐèÒª²Î¼Ó¿Î³Ì¿¼ÊÔ£¬ÐÞÂúÑ§·Ö²ÅÄÜ»ñµÃÑÐÐÞ°à½áÒµÖ¤Êé¡£

ÏëÒª»ñµÃË¶Ê¿Ñ§Î»Ö¤Êé£¬»¹ÐèÒª²Î¼ÓÉêË¶¿¼ÊÔ£¬ÉêË¶¿¼ÊÔÒ»°ã¿¼ÍâÓïºÍÑ§¿Æ×ÛºÏ£¬Âú·Ö100,60·Ö¼°¸ñ¡£

¶øÒÕÊõÀàµÄ×¨Òµ£¬¿¼ÉúÖ»ÐèÒª¿¼Ò»ÃÅÍâÓï¼´¿É£¬Ñ§¿Æ×ÛºÏÃ»ÓÐ×¨ÃÅµÄÊÔ¾í£¬¿¼ÉúÐèÒªÔÚÆ½Ê±µÄÑ§Ï°ÖÐ»ýÀÛ³É¼¨¡£ÖÁÓÚ¾ßÌåÈçºÎ»ýÀÛ£¬¿¼ÉúÐèÒª×ÉÑ¯ÒâÏòÔºÐ£ÕÐÉúÀÏÊ¦¡£http://www.rucedu.cn/r/19/zmz22ffbf.html"
×ÔÓÉFREE	"['Â¥Ö÷', '2017-12-20 14:38:42']"	"×¨¿Æ±¨¿¼ÔÚÖ°ÑÐ¾¿ÉúÈëÑ§ÐèÒª¼ÓÊÔÂð?
http://www.rucedu.cn/r/20/2fz22ffy2.html"
ÔÚÖ°¶ÁÑÐ¶Ô¹¤×÷ÓÐ°ïÖúÂð?		
×ÔÓÉFREE	['2017-12-13 13:42:04']	"ÔÚÖ°¶ÁÑÐ£¬ÄÜ¹»ÔÚ¹¤×÷µÄÍ¬Ê±ÊÕ»ñ¶à·½ÃæµÄ³É¹û¡£
1.±¨¿¼ÕßÍ¨¹ýÑ§Ï°¿ÉÌáÉý×Ô¼ºµÄ×ÛºÏËØÖÊ¡¢ÒµÎñË®Æ½¡£
2.Ò»Ð©ÆóÒµÔÚ¿¼ºËÔ±¹¤½úÉý¡¢¼ÓÐ½Ê±ÒªÇó¸ÃÔºÐ£ÐèÒª³ÖÓÐË¶Ê¿¼°ÒÔÉÏÑ§Î»£¬Òò´Ë£¬Èç¹ûËùÔÚµ¥Î»ÓÐÕâÑùµÄÒªÇó£¬¿¼Éú¿ÉÍ¨¹ýÔÚÖ°¶ÁÑÐÑ§Ï°»ñµÃÖ¤Êé£¬°ïÖúÔÚÖ°ÈËÊ¿½úÉý¡¢¼ÓÐ½¡£
3.ÏÖÔÚµÄÉç»á¹ØÏµÔ½À´Ô½¸´ÔÓ£¬¼´Ê¹ÄÜÁ¦ÏàÍ¬£¬µ«ÈËÂö¹ØÏµ²»Í¬£¬·¢Õ¹»ú»á¾ÍÓÐºÜ´ó²î±ð¡£ÔÚÖ°¶ÁÑÐÉÏ¿ÎµÄ¹ý³ÌÖÐ£¬Í¨¹ýÑ§ÊõµÄ½»Á÷¡¢¸÷ÖÖ»î¶¯ÄÜ½áÊ¶µ½ºÜ¶àÓÐÊµÁ¦µÄÈËÎï£¬ºÃºÃµØÀûÓÃÕâÒ»×ÊÔ´£¬ÈÃ×Ô¼ºÔÚÖ°³¡ÉÏ»ñµÃ¸üºÃµÄ·¢Õ¹»ú»áÊÇ·Ç³£ÈÝÒ×µÄ¡£
4.ÔÚÖ°ÐÎÊ½¶ÁÑÐ»ñµÃµÄÑ§Î»Ö¤Êé£¬¿ÉÒÔÓÃÓÚ¼ÌÐøÉîÔì£¬Èë¶Á²©£¬³ö¹úÁôÑ§¶¼¿ÉÒÔÊ¹ÓÃ¡£http://www.rucedu.cn/r/13/zlz22ffzk.html"
×ÔÓÉFREE	"['Â¥Ö÷', '2017-12-14 15:12:15']"	"ÓÐÁËË¶Ê¿Ñ§Î»»¹ÐèÒª¶ÁÑÐ¾¿ÉúÂð?
ÔÚÖ°ÈËÊ¿¶ÁÑÐ¾¿ÉúÓÐ¼¸ÖÖÍ¾¾¶£¿
1.È«ÈÕÖÆÑÐ¾¿Éú
2.·ÇÈ«ÈÕÖÆÑÐ¾¿Éú
·ÇÈ«ÈÕÖÆÑÐ¾¿ÉúÓÐµ¥Ö¤ÔÚÖ°ÑÐ¾¿Éú£¨¼´Í¬µÈÑ§Á¦£©ºÍË«Ö¤ÔÚÖ°ÑÐ¾¿Éú£¨¼´Í³ÕÐ·ÇÈ«ÈÕÖÆÑÐ¾¿Éú£©¡£
ÒÑ¾­»ñµÃË¶Ê¿Ñ§Î»µÄ¿¼Éú£¬Èç¹ûÏëÒª»ñµÃË¶Ê¿ÑÐ¾¿ÉúÑ§Àú£¬¿ÉÒÔ²Î¼ÓÍ³ÕÐÑÐ¾¿Éú¿¼ÊÔ£¬Í³ÕÐÑÐ¾¿ÉúÓÐÔÚÖ°ºÍÈ«ÈÕÖÆÖ®·Ö£¬ÒòÎªÊÇÔÚÖ°ÈËÊ¿±¨¿¼£¬¹Ê¶øÑ¡Ôñ·ÇÈ«ÈÕÖÆÑÐ¾¿Éú±È½Ï·½±ã£¬¿ÉÒÔÔÚ»ýÀÛ¹¤×÷¾­ÑéµÄÍ¬Ê±²Î¼ÓÑ§Ï°»ñµÃÑ§Àú¡£
Èç¹ûÑ§Ô±ÒÑ¾­»ñµÃÁËË¶Ê¿ÑÐ¾¿ÉúÑ§Àú£¬ÔÚÖ°¹¤×÷µÄÍ¬Ê±ÓÖÏëÔÙ»ñµÃÒ»¸öÑÐ¾¿ÉúÑ§Î»£¬ÄÇÃ´¾Í¿ÉÒÔÑ¡ÔñÍ¬µÈÑ§Á¦À´¶Á¡£Í¬µÈÑ§Á¦ÃâÊÔÈÃÑ§Ô±£¬ÒÑ¾­»ñµÃË¶Ê¿ÑÐ¾¿ÉúÑ§ÀúµÄ¿¼Éú¿ÉÔÚË¶Ê¿±ÏÒµ2Äêºó²Î¼ÓÉêË¶¿¼ÊÔ£¬Í¨¹ýÉêË¶¿¼ÊÔºÍÂÛÎÄ´ð±ç¿ÉÒÔ¼ÌÐø»ñµÃÁíÒ»¸öÑÐ¾¿ÉúÑ§Î»¡£http://www.rucedu.cn/r/14/zhz22fflf.html"
×ÔÓÉFREE	"['Â¥Ö÷', '2017-12-18 15:06:29']"	"Ã»ÓÐ¹¤×÷¾­Ñé¿ÉÒÔ±¨ÔÚÖ°ÑÐ¾¿ÉúÂð?
http://www.rucedu.cn/r/18/znz22ffl2.html"
±¨¿¼ÈË´óÔÚÖ°ÑÐÐÞ°à¿ÉÒÔ»ñµÃÊ²Ã´Ö¤Êé?		
×ÔÓÉFREE	['2017-12-06 13:19:40']	"½áÒµÖ¤
Ò»°ãÀ´Ëµ£¬Ñ§Ô±±¨¿¼ÈË´óÔÚÖ°ÑÐÐÞ°à£¬Í¨¹ýÑ§Ð£×éÖ¯µÄ¿¼ÊÔÐÞÂúÑ§·Öºó£¬¿É»ñµÃÓÉÈË´ó°ä·¢µÄ½áÒµÖ¤Êé¡£ÈË´óÔÚÖ°ÑÐÕÐÉúÍø

Ñ§Î»Ö¤

·ûºÏÉêË¶Ìõ¼þµÄÑ§Ô±£¬Í¨¹ýÉêË¶¿¼ÊÔºÍÂÛÎÄ´ð±çºó¿É»ñµÃÓÉÈË´ó°ä·¢µÄË¶Ê¿Ñ§Î»Ö¤Êé¡£

±ÏÒµÖ¤

²Î¼ÓÑÐÐÞ°à¿Î³ÌÑ§Ï°£¬¼´Ê¹ÐÞÂúÑ§·ÖºÍÍ¨¹ýÂÛÎÄ´ð±çÄÃµ½½áÒµÖ¤ºÍÑ§Î»Ö¤£¬Ò²²»ÄÜ»ñµÃ±ÏÒµÖ¤¡£ÔÚÎÒ¹ú£¬ÏëÒÔÔÚÖ°ÐÎÊ½»ñµÃË¶Ê¿ÑÐ¾¿Éú±ÏÒµÖ¤£¬Ñ§Ô±ÐèÒª²Î¼ÓÍ³ÕÐÐÎÊ½¿¼ÊÔ£¬¼´²Î¼Ó·ÇÈ«ÈÕÑÐ¾¿Éú¿¼ÊÔ£¬Èç´Ë²ÅÄÜÔÚ±ÏÒµÊ±»ñµÃ±ÏÒµÖ¤¡£ÒÔÔÚÖ°ÑÐÐÞ°àÐÎÊ½ÊÇ²»ÄÜ»ñµÃ±ÏÒµÖ¤µÄ¡£
http://www.rucedu.cn/r/06/fyz2zmmyk.html"
×ÔÓÉFREE	"['Â¥Ö÷', '2017-12-07 13:49:57']"	"ÈË´óÔÚÖ°ÑÐÐÞ°àÃ¿¸ö×¨ÒµµÄ±¨ÃûÌõ¼þÒ»ÑùÂð?
ÉÌÑ§ÔººÍÐÂÎÅÑ§Ôº¶¼ÊÇÒªÇóÑ§Ô±ÐèµÃ±¾¿Æ±ÏÒµ2Äê²ÅÄÜ±¨¡£¿ªÉè×¨ÒµÓÐ£ºÆóÒµ¹ÜÀí¡¢ÈËÁ¦×ÊÔ´¹ÜÀí¡¢»á¼Æ¡¢ÊÐ³¡ÓªÏú¡¢²ÆÎñ½ðÈÚ¡¢ÐÂÎÅÑ§¡¢´«²¥Ñ§¡£

ÀÍ¶¯ÈËÊÂÑ§ÔºÒªÇóÑ§Ô±±¾¿Æ±ÏÒµÂú1Äê²ÅÄÜ±¨¡£¿ªÉè×¨ÒµÓÐ£ºÈËÁ¦×ÊÔ´¹ÜÀí¡£

Í³¼ÆÑ§Ôº£¬Ñ§Ô±Èç¹ûÏë²Î¼ÓÉêË¶¿¼ÊÔ£¬±¨ÃûÊ±¾ÍµÃ»ñµÃ±¾¿ÆÑ§Î»Âú3Äê¡£¿ªÉè×¨ÒµÓÐ£ºÍ³¼ÆÑ§Êý¾Ý·ÖÎö¡£

·¨Ñ§ÔºÒªÇóÑ§Ô±±¾¿Æ±ÏÒµÂú2Äê¿ÉÒÔ±¨¡£¿ªÉè×¨ÒµÓÐ£º¾­¼Ã·¨¡¢ÃñÉÌ·¨¡£http://www.rucedu.cn/r/07/fkz2zmmkl.html"
×ÔÓÉFREE	"['Â¥Ö÷', '2017-12-08 15:13:01']"	"±¾¿ÆÎÞÑ§Î»¿É±¨ÈË´óÔÚÖ°ÑÐÐÞ°àÂð?
Ò»°ãÔÚÖ°ÑÐÐÞ°àµÄ±¨ÃûÌõ¼þÊÇ´ó×¨Ñ§Àú¼´¿É£¬Ö»ÒªÊÇ¹ú¼Ò³ÐÈÏµÄ×¨¿ÆÑ§Àú¶¼¿ÉÒÔ²Î¼Ó±¨ÃûÑ§Ï°¡£ÈË´óÔÚÖ°ÑÐÐÞ°àÒ²ÊÇÒ»Ñù£¬Ö»Òª´ó×¨Ñ§Àú¾Í¿ÉÒÔ±¨ÃûÑ§Ï°¡£ÄÇÃ´£¬±¾¿ÆÃ»ÓÐÑ§Î»µÄ¿¼ÉúÒ²ÊÇ¿ÉÒÔ±¨Ãû²Î¼ÓÑ§Ï°µÄ¡£

µ«ÊÇ£¬ÌØÊâÇé¿öÊÇ£ºÈç¹û¿¼ÉúÏëÒªÍ¨¹ýÈË´óÔÚÖ°ÑÐÐÞ°à£¨http://www.rucedu.cn/£©²Î¼ÓÍ¬µÈÑ§Á¦ÉêË¶¿¼ÊÔ»ñµÃË¶Ê¿Ñ§Î»Ö¤£¬ÄÇÃ´£¬¿¼Éú¾ÍµÃÐèÒªÓÐÑ§Î»Ö¤Êé¡£ÉêË¶¿¼ÊÔµÄ±¨ÃûµÄÌõ¼þÊÇ£º»ñµÃ±¾¿ÆÑ§Î»ÂúÈýÄê¡£

Ò²¾ÍÊÇËµ£¬±¾¿ÆÃ»ÓÐ»ñµÃÑ§Î»Ö¤µÄ¿¼ÉúÄÜ¹»±¨ÈË´óÔÚÖ°ÑÐÐÞ°à²Î¼Ó¿Î³ÌÑ§Ï°£¬È´ÎÞ·¨²Î¼ÓÉêË¶¿¼ÊÔÄÃµ½Ë¶Ê¿Ñ§Î»Ö¤Êé¡£

ÈË´óÔÚÖ°ÑÐÐÞ°àÀÏÊ¦ÔÚ´ËÌáÐÑ¿¼Éú£ºÏë±¨ÈË´óÍ³¼ÆÑ§×¨ÒµÔÚÖ°ÑÐÐÞ°àµÄ¿¼Éú£¬Èç¹ûÏëÒªÉêË¶£¬ÄÇÃ´ÔÚ±¨ÃûÊ±¾ÍµÃÂú×ãÒÑ¾­»ñµÃ±¾¿ÆÑ§Î»ÂúÈýÄê¡£ÆäËü×¨ÒµÈçÐÂÎÅÑ§ÔººÍÉÌÑ§Ôº×¨ÒµÔòÒªÇó±¾¿Æ±ÏÒµ2Äê·½¿É±¨Ãû£¬»¹ÓÐ²¿·Ö×¨ÒµÊÇ±ÏÒµ1Äê»òÓ¦½ì±¾¿ÆÓÐÑ§Î»Ö¤¼´¿É±¨Ãû²Î¼ÓÑ§Ï°¡£"
×ÔÓÉFREE	"['Â¥Ö÷', '2017-12-11 14:33:41']"	"ÔÚÖ°ÑÐ¾¿ÉúÓÐ±ØÒª¶ÁÂð?
ÎÒÃÇÖªµÀ£¬ÔÚÖ°ÑÐ¾¿ÉúÄ¿Ç°Ö÷ÒªÓÐÁ½ÖÖÐÎÊ½£ºÒ»ÔÂÍ³ÕÐ·ÇÈ«ÈÕÖÆÑÐ¾¿ÉúºÍÎåÔÂÍ¬µÈÑ§Á¦¡£

ÔÚÖ°ÑÐ¾¿ÉúÄ¿Ç°ÒÑ¾­¸üÃûÎª¡°·ÇÈ«ÈÕÖÆÑÐ¾¿Éú¡±¡£

Ò»ÔÂÍ³ÕÐ·ÇÈ«ÈÕÖÆÑÐ¾¿ÉúºÍÎåÔÂÍ¬µÈÑ§Á¦Á½ÖÖ¶¼ÊôÓÚ·ÇÈ«ÈÕÖÆÑÐ¾¿Éú£¬Ö»ÊÇÏ°¹ßÉÏ£¬´ó¼ÒÏ°¹ß³ÆÒ»ÔÂÍ³ÕÐÎª·ÇÈ«ÈÕÖÆÑÐ¾¿Éú¡£ÆäÖÐ£¬Ò»ÔÂÍ³ÕÐÊÇË«Ö¤£¬¼´ÓÐ±ÏÒµÖ¤ºÍÑ§Î»Ö¤£¬ÄÜ¹»´ú±íÑ§Àú;ÎåÔÂÍ¬µÈÑ§Á¦ÊÇµ¥Ö¤£¬Ö»ÓÐÑ§Î»Ö¤£¬²»ÄÜ´ú±íÑ§Àú¡£

¶ÁÔÚÖ°ÑÐ¾¿ÉúÄÜ¹»»ñµÃ£º

1.×¨ÒµÖªÊ¶¡£ÔÚÖ°ÑÐ¾¿Éú¿Î³ÌÊÇ±¾¿ÆÖªÊ¶µÄÉîÈë²ã´Î£¬¸ü¼Ó¾ßÓÐ×¨ÒµÐÔºÍ¿ÆÑ§ÐÔ¡£

2.ÈËÂö¡£¶ÁÔÚÖ°ÑÐ¾¿ÉúµÄÒ»°ã¶¼ÊÇÒÑ¾­¹¤×÷ÁËµÄÈËÊ¿£¬»¹ÓÐºÜ¶àÊÇÆóÒµ¸ß¾«¼âÈË²Å£¬ÓëÕâÑùµÄÍ¬Ñ§ÎªÎé£¬ÔÚÖ°ÈËÊ¿¿ÉÒÔ»ýÀÛµ½Ò»¶¨µÄÈËÂö£¬ÎªÒÔºóµÄÊÂÒµ·¢Õ¹Ìí¼ÓÖúÁ¦¡£

3.Ö¤Êé¡£ÎÞÂÛÒÔÄÄÖÖ·½Ê½¶ÁÑÐ¾¿Éú¿Î³Ì£¬ÔÚÖ°ÈËÊ¿¶¼»áÔÚ»ñµÃÖªÊ¶µÄÇ°ÌáÏÂÄÃµ½ÏàÓ¦µÄÖ¤Êé¡£ÎÞÂÛÊÇÒÔÄÄÖÖ·½Ê½»ñµÃË¶Ê¿Ñ§Î»Ö¤Êé£¬ÆäË¶Ê¿Ñ§Î»Ö¤ÓëÈ«ÈÕÖÆÑÐ¾¿ÉúËùµÃË¶Ê¿Ñ§Î»ÏàÍ¬£¬¶¼ÊÇÓÉÑ§Ð£Í³Ò»°ä·¢£¬Ñ§Î»Íø¿É²é£¬¿ÉÒÔÓÃÓÚÔÚµ¥Î»ÆÀÖ°³Æ»òÕß¼ÌÐø¶Á²©ºÍ³ö¹úÁôÑ§¡£
http://www.rucedu.cn/r/11/zzz2zmmmm.html"
×ÔÓÉFREE	"['Â¥Ö÷', '2017-12-12 15:03:28']"	"ÔÚÖ°ÑÐ¾¿ÉúÊ²Ã´Ê±ºò±¨Ãû¿¼ÊÔ?
http://www.rucedu.cn/r/12/z2z22fffn.html"
Í¬µÈÑ§Á¦ÉêË¶Óë·ÇÈ«ÈÕÖÆÑÐ¾¿ÉúÄÄ¸ö¸üºÃ¿¼?		
×ÔÓÉFREE	['2017-11-27 16:57:26']	http://www.rucedu.cn/r/27/2kzzzmmf2.html
×ÔÓÉFREE	"['Â¥Ö÷', '2017-11-29 16:35:15']"	"Í¬µÈÑ§Á¦ÉêË¶ÊÇÔÚÖ°ÑÐ¾¿ÉúÂð?
http://www.rucedu.cn/r/29/2mzzzmm2f.html"
×ÔÓÉFREE	"['Â¥Ö÷', '2017-11-30 15:33:16']"	"×¨¿ÆÉú±¨¿¼Í¬µÈÑ§Á¦¿ÉÒÔ»ñµÃË¶Ê¿Ñ§Î»Âð?
http://www.rucedu.cn/r/30/lfzzzmm2m.html"
×ÔÓÉFREE	"['Â¥Ö÷', '2017-12-01 15:35:02']"	"ÈË´óÔÚÖ°ÑÐÐÞ°à½áÒµÖ¤ÊéÓÐÓÃÂð?
¿¼ÉúÔÚ±¨Ãû²Î¼ÓÑÐÐÞ°à¿Î³ÌÑ§Ï°Ö®ºó£¬ÐÞÂúÑ§·Ö£¬Í¨¹ýÈ«²¿¿Î³Ì¿¼ÊÔ¼´¿É»ñµÃÑÐÐÞ°à½áÒµÖ¤Êé¡£

Èç¹û¾õµÃÔÚÖ°ÑÐÐÞ°à½áÒµÖ¤²¢²»ÄÜ¹»´ú±íÊ²Ã´£¬¿ÉÒÔÔÚ²Î¼ÓÑÐÐÞ°àÑ§Ï°Ö®ºó²Î¼ÓÉêË¶¿¼ÊÔ¡£Í¬µÈÑ§Á¦ÉêË¶¿¼ÊÔÐèÒª¿¼ÉúÔÚ»ñµÃ±¾¿ÆÑ§Î»ÂúÈýÄêºó²ÅÄÜ²Î¼Ó¡£×¨¿Æ¿¼Éú¡¢Ã»ÓÐ»ñµÃ±¾¿ÆÑ§Î»µÄ¿¼Éú»¹ÓÐ¹ú¼Ò²»³ÐÈÏµÄÑ§Àú¿¼Éú¶¼²»ÄÜ¹»²Î¼ÓÉêË¶¿¼ÊÔ¡£ÒÔÑÐ¾¿Éú±ÏÒµÍ¬µÈÑ§Á¦µÄ¿¼ÉúËùµÃË¶Ê¿Ñ§Î»ÓëÈ«ÈÕÖÆÑÐ¾¿Éú»ñµÃµÄÑ§Î»Ö¤Ò»Ñù£¬ÉÏÃæ²»»á±ê×¢¡°ÔÚÖ°¡±×ÖÑù£¬¿¼ÉúÈç¹ûÏëÒª¼ÌÐøÉîÔì£¬¶Á²©Ê¿»òÕß³ö¹úÁôÑ§£¬Í¨¹ýÍ¬µÈÑ§Á¦Ëù»ñµÃµÄÑ§Î»Ö¤¿ÉÒÔ×÷ÎªÆ¾Ö¤Ê¹ÓÃ¡£http://www.rucedu.cn/r/01/fzz2zmmln.html"
×ÔÓÉFREE	"['Â¥Ö÷', '2017-12-04 16:39:10']"	ÈË´óºÜ¶à×¨Òµ¶¼¿ªÉèÓÐ¿Î³ÌÑÐÐÞ°à£¬¸÷Ñ§Ôº¸÷×¨ÒµµÄÕÐÉúÌõ¼þ²»¾¡ÏàÍ¬¡£ÔÚÖ°ÑÐÐÞ°àËù¿ªÉèµÄ×¨ÒµÆ«ÏòÓÚÑ§ÊõÐÍË¶Ê¿£¬ÆäÖ÷ÒªµÄ×¨ÒµÓÐ£ºÆóÒµ¹ÜÀí¡¢»á¼ÆÑ§¡¢ÐÂÎÅ´«²¥Ñ§¡¢ÈËÁ¦×ÊÔ´¹ÜÀí¡¢²ÆÎñ¹ÜÀí¡¢ÊÐ³¡ÓªÏú¡¢Í³¼ÆÑ§¡¢Ó¢ÓïÓïÑÔÎÄÑ§¡¢ÀúÊ·Ñ§¡¢¼ÆËã»úÓ¦ÓÃ¼¼Êõ¡¢³ÇÏç·¢Õ¹Óë¹æ»®¡¢ÃÀÊõÑ§¡¢ÒÕÊõÑ§¡¢Éè¼ÆÒÕÊõÑ§¡¢·¨Ñ§¡¢¾­¼ÃÑ§¡¢ÕÜÑ§µÈ¡£http://www.rucedu.cn/r/04/fhz2zmmhk.html
×ÔÓÉFREE	"['Â¥Ö÷', '2017-12-05 15:18:17']"	"ÈË´óÔÚÖ°ÑÐÐÞ°à¹ú¼Ò³ÐÈÏÂð?
http://www.rucedu.cn/r/01/fzz2zmmhh.html"
ÔÚÖ°ÑÐ¾¿ÉúºÃÄÃµ½Ñ§Î»Âð?		
×ÔÓÉFREE	['2017-11-16 11:16:01']	http://www.rucedu.cn/r/15/zbzzzmn2b.html
×ÔÓÉFREE	"['Â¥Ö÷', '2017-11-17 11:13:26']"	"±ØÐë¹¤×÷ÈýÄêÖ®ºó²ÅÄÜ±¨¿¼ÔÚÖ°ÑÐ¾¿ÉúÂð?
http://www.rucedu.cn/r/16/zyzzzmnlb.html"
×ÔÓÉFREE	"['Â¥Ö÷', '2017-11-20 17:22:58']"	"ÉêË¶ÂÛÎÄ×«Ð´Ê±¼äÓÐÏÞÖÆÂð?
http://www.rucedu.cn/r/20/2fzzzmnbk.html"
×ÔÓÉFREE	"['Â¥Ö÷', '2017-11-21 17:23:39']"	"Í¬µÈÑ§Á¦ÉêË¶Ö»ÄÜ¿¼Ó¢ÓïÂð?
http://www.rucedu.cn/r/21/2zzzzmnyb.html"
×ÔÓÉFREE	"['Â¥Ö÷', '2017-11-22 17:02:20']"	"2018ÄêÔÚÖ°ÑÐ¾¿Éú²»ÉÏ¿Î¿ÉÒÔÄÃµ½Ö¤ÊéÂð?
http://www.rucedu.cn/r/22/22zzzmnkk.html"
×ÔÓÉFREE	"['Â¥Ö÷', '2017-11-23 16:51:34']"	"ÔÚÖ°¿Î³ÌÑÐÐÞ°à£ºÈçºÎÑ¡Ñ§Ð£?
http://www.rucedu.cn/r/23/2lzzzmnnm.html"
Ñ§Î»ºÍÑ§ÀúÄÄ¸ö¸üÖØÒª?		
×ÔÓÉFREE	['2017-11-07 16:31:35']	http://www.rucedu.cn/r/07/fkzzzmkyy.html
×ÔÓÉFREE	"['Â¥Ö÷', '2017-11-08 16:28:20']"	"2017ÄêÈË´óÒÕÊõÑ§Ôº¿Î³ÌÑÐÐÞ°à½«ÓÚ11ÔÂ11ÈÕ½ØÖ¹±¨Ãû!
http://www.rucedu.cn/r/08/fnzzzmkkz.html"
×ÔÓÉFREE	"['Â¥Ö÷', '2017-11-09 11:08:28']"	"ÔÚÖ°ÑÐ¾¿ÉúÓëÈ«ÈÕÖÆÑÐ¾¿ÉúÄÄ¸öºÃ?
http://www.rucedu.cn/r/08/fnzzzmkkh.html"
×ÔÓÉFREE	"['Â¥Ö÷', '2017-11-10 10:58:23']"	"Í¬µÈÑ§Á¦ÉêË¶¿¼ÊÔÄÑ¶È´óÂð?
http://www.rucedu.cn/r/09/fmzzzmknb.html"
×ÔÓÉFREE	"['Â¥Ö÷', '2017-11-13 16:52:32']"	"·ÇÈ«ÈÕÖÆÑÐ¾¿Éú±ÏÒµºó¿ÉÒÔ»ñµÃÊ²Ã´Ñ§Àú?
http://www.rucedu.cn/r/13/zlzzzmnfl.html"
×ÔÓÉFREE	"['Â¥Ö÷', '2017-11-14 16:39:33']"	"Í¬µÈÑ§Á¦ÉêË¶¿¼ÊÔ±ØÐëÒ»´ÎÐÔÍ¨¹ýÂð?
http://www.rucedu.cn/r/14/zhzzzmnzy.html"
×ÔÓÉFREE	"['Â¥Ö÷', '2017-11-15 16:43:57']"	"Í¬µÈÑ§Á¦ÉêË¶ÐèÒªÑ§Ï°Íê¿Î³Ìºó²ÅÄÜÉêË¶Âð?
http://www.rucedu.cn/r/15/zbzzzmn2l.html"
ÖÐ¹úÈËÃñ´óÑ§¿Î³ÌÑÐÐÞ°à11ÔÂ4ÈÕ½ÓÊÜÏÖ³¡×ÉÑ¯		
×ÔÓÉFREE	['2017-10-30 16:42:34']	http://www.rucedu.cn/r/30/lfzfzmymh.html
×ÔÓÉFREE	"['Â¥Ö÷', '2017-10-31 17:21:39']"	"¶ÁÍ¬µÈÑ§Á¦¿ÉÒÔ»ñµÃÑ§ÀúÖ¤ÊéÂð?
http://www.rucedu.cn/r/31/lzzfzmkz2.html"
×ÔÓÉFREE	"['Â¥Ö÷', '2017-11-01 17:01:32']"	"±¾¿Æ±ÏÒµ¶àÄê»¹ÄÜ±¨¿¼Í¬µÈÑ§Á¦ÉêË¶Âð?
http://www.rucedu.cn/r/01/fzzzzmk2f.html"
×ÔÓÉFREE	"['Â¥Ö÷', '2017-11-02 16:59:42']"	"ÔÚÖ°ÑÐ¾¿ÉúÄÜ¿ç×¨Òµ±¨¿¼Âð?
http://www.rucedu.cn/r/02/f2zzzmkl2.html"
×ÔÓÉFREE	"['Â¥Ö÷', '2017-11-03 16:25:19']"	"ÔÚÖ°ÑÐ¾¿Éú¿¼ÊÔÄÑÂð?
http://www.rucedu.cn/r/03/flzzzmkhl.html"
×ÔÓÉFREE	"['Â¥Ö÷', '2017-11-06 16:53:26']"	"Í¬µÈÑ§Á¦ÔÚÖ°ÑÐ¾¿ÉúµÄ¼¸´óÓÅÊÆ
http://www.rucedu.cn/r/06/fyzzzmkbf.html"
±±¾©¸ßÐ£ÎïÁ÷·þÎñÖÐÐÄ×ÔÌá¹ñÑ§ÉúÂúÒâ¶Èµ÷²é		
Ã¿ÌìÒ»µãÐÂÏÊÊÂ	['2017-10-31 10:08:40']	"ÔÚÄ¿Ç°µÄÔÚÐ£´óÑ§ÉúÈºÌåÖÐ£¬Íø¹ºÒÑ¾­³ÉÎªËûÃÇÉú»îÖÐÖØÒªµÄÒ»²¿·Ö¡£Ð£Ô°Íø¹ºÈºÌåµÄÖð½¥À©´óµ¼ÖÂÑ§Ð£Õ¼¾Ý¿ìµÝÐÐÒµ½Ï´óµÄÒµÎñ±ÈÖØÇÒÊôÓÚ»õÔ´Ïà¶Ô¼¯ÖÐµÄÇøÓò¡£ÏÖÈç½ñ´óÑ§ÉúÍø¹ºµÄÆµÂÊÔ½À´Ô½¸ß£¬ÊÇµç×ÓÉÌÎñÐÐÒµ·¢Õ¹µÄÖ÷Á¦¾ü¡£Ä¿Ç°±±¾©ÊÐ´ó¶àÊý¸ßÐ£ÊÇ²ÉÓÃÓÉ¿ìµÝÔ±ÔÚÑ§Éú·ÅÑ§Ê±¼ä¶ÎÔÚÐ£ÃÅ¿Ú¶Ñ»ý¿ì¼þ£¬ÓÃµç»°»ò¶ÌÐÅ·½Ê½Í¨ÖªÊ¦ÉúÔÚ¹Ì¶¨Ê±¼äÁìÈ¡¿ìµÝµÄ·½Ê½¡£µ«ÊÇÕâÖÖ·½Ê½µ¼ÖÂÑ§Ð£ÃÅ¿ÚÈÝÒ×ÐÎ³É¶ÂÈû£¬Í¬Ê±Ò²´æÔÚ×ÅÐ£Ô°°²È«µÄÒþ»¼¡£²¢ÇÒÓÉÓÚ¿ìµÝÈËÔ±¾­³£ÔÚÉÏ¿ÎÆÚ¼ä¸øÑ§Éú¼°ÀÏÊ¦ÖÂµç¡¢·¢¶ÌÐÅ£¬Ê¦ÉúÎÞ·¨¼°Ê±ÊÕÈ¡¿ìµÝ£¬Í¬Ê±»¹Ó°ÏìÉÏ¿ÎÐ§ÂÊ¡£³ý´ËÖ®ÍâÕâÖÖ¿ìµÝÅäËÍ·½Ê½»¹´æÔÚË½²ð°ü×°¡¢ÊÕ·Ñ²»ºÏÀí¡¢·þÎñÌ¬¶È¶ñÁÓ¡¢Ë½×ÔÀ¿¼þ×ªµ¥¡¢»õÎï¶ªÊ§µÈÎÊÌâ¡£Òò´ËÐèÒª½â¾öÕâÐ©ÎÊÌâ£¬¾ÍÐèÒª½¨Á¢´óÑ§ÉúÎïÁ÷·þÎñÖÐÐÄ¡£

»ùÓÚÕâÒ»Çé¿ö£¬±±¾©ÊÐ²¿·Ö¸ßÐ£²ÉÈ¡ÁËÔÚÐ£Ô°ÄÚÉèÁ¢ÎïÁ÷·þÎñÖÐÐÄµÄ´ëÊ©£¬ÓÃÒÔ½â¾öÒÔÉÏ³öÏÖµÄÎÊÌâ¡£ÎïÁ÷·þÎñÖÐÐÄÖ÷ÒªÌá¹©µÄ·þÎñ¼´¿ìµÝ×ÔÌá¹ñ¡£±±¾©Ê¯ÓÍ»¯¹¤Ñ§Ôº¾­¼Ã¹ÜÀíÑ§ÔºµÄÖ£ÔóÅôµÈÈË¹Ø×¢µ½ÕâÒ»Çé¿ö£¬²¢ÔÚººË¹³ö°æÉçµÄ¡¶ÏÖ´ú¹ÜÀí¡·ÖÐ¶Ô±±¾©ÊÐ¸ßÐ£ÎïÁ÷·þÎñÖÐÐÄËùÌá¹©µÄ×ÔÌá¹ñÂúÒâ¶È½øÐÐÁËµ÷ÑÐºÍ·ÖÎö¡£

ÔÚÎÊ¾íÉè¼ÆÉÏ£¬×÷Õß´Ó×ÔÌáÏäµÄ¼Û¸ñ¡¢·½±ãÐÔ¡¢°²È«ÐÔ¡¢ÏµÍ³²Ù×÷¡¢Ê¹ÓÃÐ§ÂÊµÈ·½Ãæ½øÐÐÁË½øÒ»²½ÏêÏ¸µÄÁË½â²¢·ÖÎª·Ç³£ÂúÒâ¡¢ÂúÒâ¡¢Ò»°ã¡¢²»ÂúÒâ¡¢·Ç³£²»ÂúÒâÕâÎå¸ö³Ì¶È¡£·Ç³£ÂúÒâ¼´³¬¹ýÏû·ÑÕßÔ¤ÆÚ²¢Ê¹Ïû·ÑÕß´ïµ½ÓäÔÃµÄ×´Ì¬¡£ÂúÒâ¼´´ïµ½Ïû·ÑÕßÔ¤ÆÚÏë·¨£¬ÒâÔ¸µÃµ½Âú×ã¡£Ò»°ã¼´¶Ô·¢ÉúµÄ¸ÄÊÂ¼þ²»·´¸Ð£¬µ«ÊÇÃ»ÓÐ´ïµ½Âú×ãµÄ³Ì¶È¡£²»ÂúÒâ¼´ÏÖÊµÓë×Ô¼ºµÄÔ¤ÆÚ·´²î½Ï´ó¡£¶ø·Ç³£²»ÂúÒâÔòÊÇÏÖÊµÓëÔ¤ÆÚÏà²î¼«´ó£¬¸Ðµ½¾ÚÉ¥ÉõÖÁ·ßÅ­¡£

¾­¹ý¶Ô¸÷¸ßÐ£µÄÎïÁ÷·þÎñÖÐÐÄµÄÏÖ×´µ÷²éÁË½â£¬ÎÒÃÇ·¢ÏÖ¶Ô´ó¶àÊýµÄÍ¬Ñ§¶Ô×ÔÌáÏä·þÎñ¹ØÓÚÈçºÎÍ¶Ëß·½ÃæÒ»°ã´¦ÓÚÒ»Öª°ë½âµÄ×´Ì¬£¬Ïà¶ÔÓÚÃ»ÓÐ×ÔÌáÏäµÄÑ§Ð£ËäÈ»¸üÓÐ°²È«±£ÕÏ£¬µ«²¿·ÖÔÚÐ£Ê¦Éú»¹ÊÇ¶Ô°²È«ÎÊÌâÓÐËù¹ËÂÇ¡£ÓÉÓÚ¸÷¸ßÐ£×ÔÌáÏäÃæ¶ÔµÄÖ÷ÒªÈºÌåÊÇÀÏÊ¦ºÍÍ¬Ñ§£¬¾­³£»á³öÏÖÒÔÏÂµÄÎÊÌâ¡£±ÈÈç¿ìµÝµ½»õÊ±¼äÔÚ½Ú¼ÙÈÕÆÚ¼ä£¬¶øÑ§Éú¡¢ÀÏÊ¦´ËÆÚ¼ä²¢²»ÔÚÐ££¬ÇÒ×ÔÌáÏä¶Ô¿ìµÝ´æ·ÅµÄÊ±¼äÓÐÑÏ¸ñµÄÏÞÖÆ£¬µ±Ê¦ÉúÈºÌåÎÞ·¨ÁìÈ¡¿ìµÝÊ±£¬Ôò¿ìµÝ¿ÉÄÜ³öÏÖ±»ÍË»Ø»ò³öÏÖ¶ªÊ§µÄÏÖÏó£¬ÕâÊ¹µÃºÜ¶àÈËÊ¹ÓÃ×ÔÌáÏä²úÉúÒ»¶¨µÄË¼Ïë¹ËÂÇ¡£»¹ÓÐÒ»²¿·ÖÍ¬Ñ§·´Ó³»á³öÏÖµÁÁìµÄÏÖÏó¡£Çé¿öÒ»°ãÊÇ¿ìµÝÈËÔ±½«¿ìµÝ·ÅÈë×ÔÌáÏäÖÐ£¬¹Ë¿Í²¢Î´½«È¡¼þÂë¸æËßÅÔÈËµ«¿ìµÝÈ´±»ÏÔÊ¾ÒÑÈ¡×ßÁË£¬ÔðÈÎÎÊÌâºÜÄÑÈ·ÈÏ£¬ÇÒÃ»ÓÐ×°ÖÃ¼à¿ØµÈÉè±¸£¬²»ÖªÓ¦×·¾¿¿ìµÝ¹«Ë¾»¹ÊÇ×ÔÌáÏä¹©Ó¦ÉÌµÄÔðÈÎ£¬²¢ÇÒ¶Ô×ÔÌáÏä·þÎñÖÐÐÄÎÊÌâÍ¶Ëß¡¢ÈçºÎ½â¾öÎÊÌâÒ²¸Ðµ½ºÜÎÞÄÎ¡£¶ÔÓÚ°ü¹ü¶ªÊ§Åâ³¥Ò²ÎÞ·¨µÃµ½ÍêÈ«µÄ±£ÕÏ¡£Óë´ËÖ®Íâ£¬»¹ÓÐÒ»ÅúÍ¬Ñ§·¢ÏÖ²¢Ã»ÓÐÊÕµ½¶ÌÐÅÌáÐÑ£¬Å¼¶û»á³öÏÖÊÕ»ñµ¥µç»°¡¢ÐÕÃû¡¢µØÖ·µÈÐÅÏ¢´í Îó£¬ÎÞ·¨»ñÈ¡Ìá»õÂëµÈÏÖÏó£¬´Ó¶ø²»ÄÜ¼°Ê±»ñµÃ¿ì¼þµÄÐÅÏ¢£¬µ¼ÖÂ³öÏÖÈ¡¼þÑÓ³ÙµÄÏÖÏó£¬Ãæ¶ÔÕâÐ©ÎÊÌâÍ¬Ê±Ò²²¢²»ÖªµÀÈçºÎ½â¾ö£¬ÕâÑùÈÃÊ¹ÓÃ×ÔÌáÏäµÄ¹Ë¿ÍºÜÃ»ÓÐ°²È«¸Ð¡£×îºóÒ»ÖÖÊôÓÚ¿ìµÝÔ±Î´¾­¹Ë¿ÍÔÊÐíË½×Ô½«°ü¹ü·ÅÈë×ÔÌá¹ñÖÐ£¬Ê¹µÃºÜ¶àÈË¶Ô´ËÊ®·Ö²»ÂúÒâ¡£

ÔÚÎÄÕÂÖÐ¶ÔÓÚµ÷²é½á¹û½øÐÐÑÐ¾¿·ÖÎö²¢Ìá³öÁËÒÔÏÂ¼¸ÖÖ¶Ô²ß£º

1¡¢Ôö¼Ó¼à¹Ü»úÖÆ

¶ÔÓÚ×ÔÌáÏä·þÎñÖÐÐÄÎÊÌâÍ¶ËßÄÑ¡¢½â¾öÎÊÌâ¸Ðµ½ÎÞÁ¦£¬ÎÞ°²È«±£Ö¤µÈÎÊÌâ£¬ÎÒÃÇÈÏÎªÓÉÓÚ×ÔÌá¹ñ¸Õ²½ÈëÐ£Ô°£¬ºÜ¶à¹æÕÂÖÆ¶È²¢Ã»ÓÐ½¨Á¢ºÃ£¬Õþ¸®Ó¦¼ÓÇ¿¶Ô¸÷¸ßÐ£ÎïÁ÷·þÎñÖÐÐÄµÄ¼à¹Ü£¬Éè¶¨ºÃÏà¹Ø¹æ ¶¨£¬°²×°¼à¿ØÉè±¸£¬·ÖÇå×ÔÌáÏä¹©Ó¦ÉÌ¡¢¿ìµÝ¹«Ë¾µÄÏà¹ØÔðÈÎ£¬¶Ô²»Í¬µÄÏÖÏó±êÃ÷Åâ³¥ÌõÀý£¬·½±ãÊ¹ÓÃÕß¸ù¾ÝÏàÓ¦ÏÖÏó½øÐÐÍ¶ËßÎ¬È¨£¬ÕâÒ²ÏàÓ¦´ó·ù¶È½µµÍÁËÏû·ÑÕß¶Ô×ÔÌáÏäµÄ°²È«¹ËÂÇ£¬±£ÕÏÏû·ÑÕßµÄÀûÒæ¡£

2¡¢¸ù¾Ý¿Í»§ÐèÇóÔö¼Ó·þÎñ£¬Ìá¸ßÂúÒâ¶È

Ê×ÏÈÔÚÈ·ÈÏÏû·ÑÕßÊÇ·ñÔÊÐí½«°ü¹ü·ÅÈë×ÔÌáÏäºó£¬¸ù¾ÝÏû·ÑÕßµÄÐèÇó¶ÔÊ±¼ä½øÐÐ¿ØÖÆ£¬¿É°´ÕÕÑÓ³¤·ÅÔÚ×ÔÌáÏäÖÐµÄÊ±¼ä½øÐÐÏàÓ¦ÊÕ·Ñ£¬ÕâÑù²»½ö·ÀÖ¹¿ìµÝ±»ÍË»Ø»ò³öÏÖ¶ªÊ§µÄÏÖÏó£¬»¹¿ÉÒÔÔö¼Ó×ÔÌáÏäµÄ ·þÎñÂúÒâ¶È¡£Æä´Î¸ù¾Ý¸÷¸ßÐ£¶Ô×ÔÌáÏäÊ¹ÓÃÉè¼ÆÏàÓ¦Èí¼þ£¬Í¨¹ýÍøÂ·Í¾¾¶½øÐÐ·¢²¼ÐÅÏ¢Í¨Öª£¬·ÀÖ¹¶ÌÐÅ½ÓÊÕ²»µ½µÄÏÖÏó£¬ÈôÎ´ÊÕµ½ÏûÏ¢¼°Ê±¾Í½øÐÐµç»°ÁªÏµÌáÐÑ£¬È·±£Ïû·ÑÕß¼°Ê±µÃµ½ÏàÓ¦ÐÅÏ¢£¬·ÀÖ¹ÐÅÏ¢µÄÒÅÂ©¡£×îºóÒÀÕÕ²»Í¬µÄ³ß´çÉè¼Æ×ÔÌáÏä£¬Âú×ã²»Í¬µÄ°ü¹ü×°Ð¶£¬´Ó¶øÔö¼Ó×ÔÌáÏäµÄÊ¹ÓÃÂÊ¡£

3¡¢ ¶Ô×ÔÌáÏäÎÀÉú½øÐÐ¶¨ÆÚÇåÀí¡¢ÐÞ²¹

¶ÔÓÚ×ÔÌáÏäÄÚÍâ»·¾³£¬¹©Ó¦ÉÌÓ¦ÕÒÏà¹Ø¸ºÔðµÄÈË¶Ô×ÔÌáÏä½øÐÐ¶¨ÆÚÇåÀí£¬Çå³ý¹ñ×ÓÉÏµÄÒìÎï£¬¼ì²éÓ²¼þ¡¢Èí¼þÉèÊ©ÊÇ·ñÐèÒªÐÞ²¹£¬²¢¶Ô¹ñ×Ó½øÐÐ¶¨Ê±¼äµÄ¸ü»»£¬Ê¹µÃÏû·ÑÕßÊ¹ÓÃ¸ü¼ÓÊæÐÄ¡¢·ÅÐÄ¡£

4¡¢Ôö¼Ó¸ü¶à¿ìµÝ¹«Ë¾µÄÑ¡ÔñÐÔ

·¢ÏÖºÜ¶àÑ§Ð£µÄ×ÔÌá¹ñÖ»Ãæ¶Ô¼¸¼Ò¿ìµÝ¹«Ë¾£¬ÕâÔö¼ÓÁËºÜ¶àÏû·ÑÕßµÄ²»±ã£¬È¡¿ìµÝÐèÒªµ½´ïºÜ¶àÈ¡¿ìµÝµã£¬Èç¹ûÔö¼Ó¸ü¶à¿ìµÝ¹«Ë¾µÄÑ¡ÔñÐÔ£¬Ôò»á¸ü¼Ó±ã½Ý£¬×î´óÏÞ¶ÈÂú×ãÔÚÍ¬Ñ§¡¢ÀÏÊ¦µÄÐèÇó£¬¸üºÃµÄÎªÏû·ÑÕß·þÎñ¡£Óë´ËÍ¬Ê±£¬ÕâÒ²½ÚÊ¡¿ìµÝÈËÔ±µÄÊ±¼äÒÔ¼°·Ö·¢Ê±¼ä£¬¿ÉÎ½Ò»¾Ù¶àµÃ¡£

×ÜÌåÀ´Ëµ£¬¸ßÐ£ÎïÁ÷·þÎñÖÐÐÄ×ÔÌá¹ñ»¹ÓÐºÜ´óµÄ·¢Õ¹¿Õ¼ä¡£"
±¨¿¼ÔÚÖ°ÑÐ¾¿ÉúÐèÒª¶àÉÙ·Ö²ÅÄÜ¿¼ÉÏ?		
×ÔÓÉFREE	['2017-10-18 17:14:14']	http://www.rucedu.cn/r/18/znzfzmyb2.html
×ÔÓÉFREE	"['Â¥Ö÷', '2017-10-19 14:53:44']"	"ÔÚÖ°ÑÐ¾¿Éú×îºó¶¼ÄÜÄÃµ½±ÏÒµÖ¤Âð?
http://www.rucedu.cn/r/18/znzfzmybl.html"
×ÔÓÉFREE	"['Â¥Ö÷', '2017-10-20 17:03:54']"	"±¨¿¼·ÇÈ«ÈÕÖÆÑÐ¾¿ÉúÁ÷³Ì
http://www.rucedu.cn/r/20/2fzfzmyyf.html"
×ÔÓÉFREE	"['Â¥Ö÷', '2017-10-23 17:18:14']"	"ÔÚÖ°ÑÐ¾¿Éú¿ÉÒÔ²»ÉÏ¿ÎÂð?
http://www.rucedu.cn/r/23/2lzfzmyyn.html"
×ÔÓÉFREE	"['Â¥Ö÷', '2017-10-24 16:41:16']"	"µ¥Ö¤ÔÚÖ°ÑÐ¾¿Éú»ñµÃË¶Ê¿Ñ§Î»ÓëÈ«ÈÕÖÆÏàÍ¬Âð?
http://www.rucedu.cn/r/24/2hzfzmykb.html"
×ÔÓÉFREE	"['Â¥Ö÷', '2017-10-25 16:53:13']"	"Ö»Òª±¨¿¼ÔÚÖ°ÑÐ¾¿Éú¾Í¿ÉÒÔÄÃµ½Ñ§ÀúÖ¤Âð?
http://www.rucedu.cn/r/25/2bzfzmynb.html"
×ÔÓÉFREE	"['Â¥Ö÷', '2017-10-26 17:28:47']"	"ÔÚÖ°ÑÐ¾¿ÉúÃâÊÔÈëÑ§ÓÐ¼¸ÖÖ?
http://www.rucedu.cn/r/26/2yzfzmymz.html"
ÓÐÐèÒª¼ÆËã»úÏµÂÛÎÄµÄÂð		
°¢¢á¢à¹ÅÂðÀ­ºÙ	['2017-09-27 23:36:36']	"ÎÒÂòÁËÆªÂÛÎÄ
×Ô¼º»¨Ç®²éÖØÃ»ÎÊÌâ
µ«ÊÇ£¡£¡£¡£¡µ¼Ê¦Ëµ¸ú×Ô¼º¹¤×÷½áºÏµÄ²»ºÃ£¡£¡£¡±¯´ßÁË
ÓÐÐèÒªµÄÂð£¿µÍ¼ÛÂô"
°¢¢á¢à¹ÅÂðÀ­ºÙ	"['Â¥Ö÷', '2017-09-27 23:36:59']"	ÔÚÎÒÊÖÀï¾ÍÊÇ·ÏÖ½°¡ Âô¸øÓÐÐèÒªµÄÈË°É
Ò»Â·Ïò±±	['2017-10-24 12:45:54']	ÓÐÏîÄ¿¹ÜÀíµÄÂð
ËÍ¹ÜÀíÀàÁª¿¼×ÊÁÏ×ø±êÊ¯¼Ò×¯		
Ñ©ÍÃÔÚ¶«¾©	['2017-09-24 20:42:41']	
Áè²¨¶È	['2017-09-25 00:23:01']	¿ÉÒÔËÍÎÒÂð
Ñ©ÍÃÔÚ¶«¾©	"['Â¥Ö÷', '2017-09-25 07:08:22']"	¶¹ÓÍÎÒ£¬×ÔÈ¡
Ñ©ÍÃÔÚ¶«¾©	"['Â¥Ö÷', '2017-10-19 14:55:41']"	ËÍÍêÁË
±¨¿¼Í¬µÈÑ§Á¦ÉêË¶ÐèÒªµ¥Î»Ð´ÍÆ¼öÐÅÂð?		
×ÔÓÉFREE	['2017-10-10 17:00:36']	http://www.rucedu.cn/r/10/zfzfzmyz2.html
×ÔÓÉFREE	"['Â¥Ö÷', '2017-10-11 17:23:19']"	"±¾¿Æ±ÏÒµÁ½ÄêÄÜ±¨¿¼Ë«Ö¤ÔÚÖ°ÑÐ¾¿ÉúÂð?
http://www.rucedu.cn/r/11/zzzfzmyzn.html"
×ÔÓÉFREE	"['Â¥Ö÷', '2017-10-12 16:50:52']"	"ÔÚÖ°ÑÐ¾¿ÉúÂÛÎÄ¸ñÊ½ÒªÇó
http://www.rucedu.cn/r/12/z2zfzmy2h.html"
×ÔÓÉFREE	"['Â¥Ö÷', '2017-10-13 16:53:12']"	"ÔÚÖ°ÑÐ¾¿Éú±ÏÒµÖ¤ºÍ½áÒµÖ¤Ò»ÑùÂð?
http://www.rucedu.cn/r/13/zlzfzmylf.html"
×ÔÓÉFREE	"['Â¥Ö÷', '2017-10-16 17:07:28']"	"ÔÚÖ°ÑÐ¾¿Éú±¨¿¼£º½ÌÊ¦ÊÊºÏ¶ÁÄÄÐ©×¨Òµ£¿
http://www.rucedu.cn/r/16/zyzfzmylk.html"
×ÔÓÉFREE	"['Â¥Ö÷', '2017-10-17 16:51:24']"	"ÖÐ¹úÈËÃñ´óÑ§¿Î³ÌÑÐÐÞ°à10ÔÂ21ÈÕ½ÓÊÜÏÖ³¡×ÉÑ¯
http://www.rucedu.cn/r/17/zkzfzmylm.html"
ÖÐ¹úÈËÃñ´óÑ§¿Î³ÌÑÐÐÞ°à9ÔÂ23ÈÕ½ÓÊÜÏÖ³¡×ÉÑ¯		
×ÔÓÉFREE	['2017-09-21 11:06:26']	http://www.rucedu.cn/r/20/2ffmzmbbh.html
×ÔÓÉFREE	"['Â¥Ö÷', '2017-09-22 10:53:46']"	"ÔÚÖ°ÑÐÓëÍ³ÕÐÉúµÄÇø±ðÔÚÄÄ¶ù?
http://www.rucedu.cn/r/21/2zfmzmbyl.html"
×ÔÓÉFREE	"['Â¥Ö÷', '2017-09-25 16:47:10']"	"ÖÐ¹úÈËÃñ´óÑ§¿Î³ÌÑÐÐÞ°à10ÔÂ14ÈÕ½ÓÊÜÏÖ³¡×ÉÑ¯
http://www.rucedu.cn/r/25/2bfmzmbkh.html"
×ÔÓÉFREE	"['Â¥Ö÷', '2017-09-26 11:22:22']"	"¹ÜÀíÀàÔÚÖ°ÑÐ¾¿ÉúÕÐÉú×¨ÒµÓÐÄÄÐ©?
http://www.rucedu.cn/r/26/2yfmzmbnn.html"
×ÔÓÉFREE	"['Â¥Ö÷', '2017-09-27 17:01:01']"	"Í¬µÈÑ§Á¦ÐèÒª²Î¼ÓÔ¤±¨ÃûÂð?
http://www.rucedu.cn/r/27/2kfmzmbmn.html"
×ÔÓÉFREE	"['Â¥Ö÷', '2017-10-09 16:55:02']"	"ÀúÊ·Ñ§ÔÚÖ°ÑÐ¾¿Éú¿ÉÒÔ±¨¿¼¹«ÎñÔ±Âð?
http://www.rucedu.cn/r/09/fmzfzmyfy.html"
MPA¿¼ÑÐ×ÊÁÏ		
°××ÔÔÚ	['2017-09-29 22:19:56']	"ÄÚ²¿×ÊÁÏ£¬º¬¸öÈË¸´Ï°×ÊÁÏ¡£
¼ÓÃûÐ£¸´ÊÔÕæÌâ£¨±ÊÊÔ+ÃæÊÔ£©
ÐèÒªÁªÏµÎ¢ÐÅ£ºmq13701638941"
ÓÐÐèÒª¼ÆËã»úÏµÂÛÎÄµÄÂð		
°¢¢á¢à¹ÅÂðÀ­ºÙ	['2017-09-27 23:36:36']	"ÎÒÂòÁËÆªÂÛÎÄ
×Ô¼º»¨Ç®²éÖØÃ»ÎÊÌâ
µ«ÊÇ£¡£¡£¡£¡µ¼Ê¦Ëµ¸ú×Ô¼º¹¤×÷½áºÏµÄ²»ºÃ£¡£¡£¡±¯´ßÁË
ÓÐÐèÒªµÄÂð£¿µÍ¼ÛÂô"
°¢¢á¢à¹ÅÂðÀ­ºÙ	"['Â¥Ö÷', '2017-09-27 23:36:59']"	ÔÚÎÒÊÖÀï¾ÍÊÇ·ÏÖ½°¡ Âô¸øÓÐÐèÒªµÄÈË°É
Ò»Â·Ïò±±	['2017-10-24 12:45:54']	ÓÐÏîÄ¿¹ÜÀíµÄÂð
ËÍ¹ÜÀíÀàÁª¿¼×ÊÁÏ×ø±êÊ¯¼Ò×¯		
Ñ©ÍÃÔÚ¶«¾©	['2017-09-24 20:42:41']	
Áè²¨¶È	['2017-09-25 00:23:01']	¿ÉÒÔËÍÎÒÂð
Ñ©ÍÃÔÚ¶«¾©	"['Â¥Ö÷', '2017-09-25 07:08:22']"	¶¹ÓÍÎÒ£¬×ÔÈ¡
Ñ©ÍÃÔÚ¶«¾©	"['Â¥Ö÷', '2017-10-19 14:55:41']"	ËÍÍêÁË
±¨¿¼Í¬µÈÑ§Á¦ÉêË¶ÐèÒªµ¥Î»Ð´ÍÆ¼öÐÅÂð?		
×ÔÓÉFREE	['2017-10-10 17:00:36']	http://www.rucedu.cn/r/10/zfzfzmyz2.html
×ÔÓÉFREE	"['Â¥Ö÷', '2017-10-11 17:23:19']"	"±¾¿Æ±ÏÒµÁ½ÄêÄÜ±¨¿¼Ë«Ö¤ÔÚÖ°ÑÐ¾¿ÉúÂð?
http://www.rucedu.cn/r/11/zzzfzmyzn.html"
×ÔÓÉFREE	"['Â¥Ö÷', '2017-10-12 16:50:52']"	"ÔÚÖ°ÑÐ¾¿ÉúÂÛÎÄ¸ñÊ½ÒªÇó
http://www.rucedu.cn/r/12/z2zfzmy2h.html"
×ÔÓÉFREE	"['Â¥Ö÷', '2017-10-13 16:53:12']"	"ÔÚÖ°ÑÐ¾¿Éú±ÏÒµÖ¤ºÍ½áÒµÖ¤Ò»ÑùÂð?
http://www.rucedu.cn/r/13/zlzfzmylf.html"
×ÔÓÉFREE	"['Â¥Ö÷', '2017-10-16 17:07:28']"	"ÔÚÖ°ÑÐ¾¿Éú±¨¿¼£º½ÌÊ¦ÊÊºÏ¶ÁÄÄÐ©×¨Òµ£¿
http://www.rucedu.cn/r/16/zyzfzmylk.html"
×ÔÓÉFREE	"['Â¥Ö÷', '2017-10-17 16:51:24']"	"ÖÐ¹úÈËÃñ´óÑ§¿Î³ÌÑÐÐÞ°à10ÔÂ21ÈÕ½ÓÊÜÏÖ³¡×ÉÑ¯
http://www.rucedu.cn/r/17/zkzfzmylm.html"
ÖÐ¹úÈËÃñ´óÑ§¿Î³ÌÑÐÐÞ°à9ÔÂ23ÈÕ½ÓÊÜÏÖ³¡×ÉÑ¯		
×ÔÓÉFREE	['2017-09-21 11:06:26']	http://www.rucedu.cn/r/20/2ffmzmbbh.html
×ÔÓÉFREE	"['Â¥Ö÷', '2017-09-22 10:53:46']"	"ÔÚÖ°ÑÐÓëÍ³ÕÐÉúµÄÇø±ðÔÚÄÄ¶ù?
http://www.rucedu.cn/r/21/2zfmzmbyl.html"
×ÔÓÉFREE	"['Â¥Ö÷', '2017-09-25 16:47:10']"	"ÖÐ¹úÈËÃñ´óÑ§¿Î³ÌÑÐÐÞ°à10ÔÂ14ÈÕ½ÓÊÜÏÖ³¡×ÉÑ¯
http://www.rucedu.cn/r/25/2bfmzmbkh.html"
×ÔÓÉFREE	"['Â¥Ö÷', '2017-09-26 11:22:22']"	"¹ÜÀíÀàÔÚÖ°ÑÐ¾¿ÉúÕÐÉú×¨ÒµÓÐÄÄÐ©?
http://www.rucedu.cn/r/26/2yfmzmbnn.html"
×ÔÓÉFREE	"['Â¥Ö÷', '2017-09-27 17:01:01']"	"Í¬µÈÑ§Á¦ÐèÒª²Î¼ÓÔ¤±¨ÃûÂð?
http://www.rucedu.cn/r/27/2kfmzmbmn.html"
×ÔÓÉFREE	"['Â¥Ö÷', '2017-10-09 16:55:02']"	"ÀúÊ·Ñ§ÔÚÖ°ÑÐ¾¿Éú¿ÉÒÔ±¨¿¼¹«ÎñÔ±Âð?
http://www.rucedu.cn/r/09/fmzfzmyfy.html"
MPA¿¼ÑÐ×ÊÁÏ		
°××ÔÔÚ	['2017-09-29 22:19:56']	"ÄÚ²¿×ÊÁÏ£¬º¬¸öÈË¸´Ï°×ÊÁÏ¡£
¼ÓÃûÐ£¸´ÊÔÕæÌâ£¨±ÊÊÔ+ÃæÊÔ£©
ÐèÒªÁªÏµÎ¢ÐÅ£ºmq13701638941"
±¨¿¼Ë«Ö¤ÔÚÖ°ÑÐ¾¿ÉúÓÐÄÄÐ©ÓÅÊÆºÍÁÓÊÆ?		
×ÔÓÉFREE	['2017-09-11 11:21:07']	http://www.rucedu.cn/r/11/zzfmzmbfy.html
×ÔÓÉFREE	"['Â¥Ö÷', '2017-09-13 11:24:48']"	"ÔÚÖ°ÑÐ¾¿ÉúÄÑÂð?
http://www.rucedu.cn/r/11/zzfmzmbz2.html"
×ÔÓÉFREE	"['Â¥Ö÷', '2017-09-14 11:19:54']"	"ÖÐ¹úÈËÃñ´óÑ§¿Î³ÌÑÐÐÞ°à9ÔÂ16ÈÕ½ÓÊÜÏÖ³¡×ÉÑ¯
http://www.rucedu.cn/r/11/zzfmzmbfk.html"
×ÔÓÉFREE	"['Â¥Ö÷', '2017-09-15 10:58:28']"	"±¨¿¼ÔÚÖ°ÑÐ¾¿ÉúÑ§Ï°ºÃÓÐ½±Ñ§½ðÂð?
http://www.rucedu.cn/r/14/zhfmzmbll.html"
×ÔÓÉFREE	"['Â¥Ö÷', '2017-09-19 11:28:24']"	"Í¬µÈÑ§Á¦ÔÚÖ°ÑÐ¾¿ÉúÕÐÉú¶ÔÏóÊÇÄÄÐ©?
http://www.rucedu.cn/r/18/znfmzmbhh.html"
×ÔÓÉFREE	"['Â¥Ö÷', '2017-09-20 11:16:52']"	"2018ÄêÖÐ¹úÈËÃñ´óÑ§ÉÌÑ§ÔºÆóÒµ¹ÜÀíA°à1ÔÂ13ÈÕ¿ª¿Î
http://www.rucedu.cn/r/18/znfmzmbhl.html"
2018ÄêÔÚÖ°ÑÐ¾¿Éú±¨¿¼Ìõ¼þ		
×ÔÓÉFREE	['2017-09-05 16:46:28']	http://www.rucedu.cn/r/05/fbfmzmhnb.html
×ÔÓÉFREE	"['Â¥Ö÷', '2017-09-06 17:05:41']"	"±¨¿¼·ÇÈ«ÈÕÖÆÑÐ¾¿Éú¿ÉÒÔ»ñµÃÔÚÖ°ÑÐ¾¿ÉúÑ§ÀúÖ¤ÊéÂð?
http://www.rucedu.cn/r/06/fyfmzmhnn.html"
×ÔÓÉFREE	"['Â¥Ö÷', '2017-09-08 11:20:31']"	"ÔÚÖ°ÑÐ¾¿Éú¿ÉÒÔ»»×¨Òµ±¨¿¼Âð?
http://www.rucedu.cn/r/07/fkfmzmhmh.html"
Í¬µÈÑ§Á¦ÉêË¶Ó¢ÓïºÍ´óÑ§Ó¢ÓïÒ»ÑùÂð?		
×ÔÓÉFREE	['2017-08-24 13:59:08']	http://www.rucedu.cn/r/23/2lfnzmhlz.html
×ÔÓÉFREE	"['Â¥Ö÷', '2017-08-28 17:55:11']"	"ÔÚÖ°ÑÐ¾¿Éú·¢¼¸¸öÖ¤?
http://www.rucedu.cn/r/28/2nfnzmhhn.html"
×ÔÓÉFREE	"['Â¥Ö÷', '2017-08-29 17:09:24']"	"ÔÚÖ°ÑÐ¾¿ÉúÑ§ÀúÖØÒª»¹ÊÇÑ§Î»ÖØÒª?
http://www.rucedu.cn/r/29/2mfnzmhbz.html"
×ÔÓÉFREE	"['Â¥Ö÷', '2017-08-30 16:54:48']"	"´ó×¨Éú±¨¿¼ÔÚÖ°ÑÐ¾¿ÉúÓÐÏÞÖÆÂð?
http://www.rucedu.cn/r/30/lffnzmhbm.html"
×ÔÓÉFREE	"['Â¥Ö÷', '2017-08-31 11:15:51']"	"Í¬µÈÑ§Á¦ÉêÇëË¶Ê¿Ñ§Î»´ð±çÓÐÃ»ÓÐÊ±¼äÏÞÖÆ?
http://www.rucedu.cn/r/31/lzfnzmhyf.html"
×ÔÓÉFREE	"['Â¥Ö÷', '2017-09-01 10:48:40']"	"²Î¼ÓÉêË¶¿¼ÊÔÓ¦¾ß±¸Ê²Ã´×Ê¸ñ?
http://www.rucedu.cn/r/31/lzfnzmhyb.html"
×ÔÓÉFREE	"['Â¥Ö÷', '2017-09-04 17:07:16']"	"ÔÚÖ°ÑÐ¾¿Éú¶ÁÁËÓÐÓÃÂð?
http://www.rucedu.cn/r/04/fhfmzmhkm.html"
ÑÐ¾¿Éú»éÁµÑ¹Á¦×î´ó£¿Çé¿öÕæÊÇÈç´Ë£¿		
Ã¿ÌìÒ»µãÐÂÏÊÊÂ	['2017-09-01 10:56:02']	"ÑÐ¾¿ÉúµÄÑ¹Á¦À´Ô´ÓÐºÜ¶à£¬Éæ¼°Ñ§Òµ¡¢Éú»î¡¢¼ÒÍ¥¡¢»éÁµµÈ¡£ÑÐ¾¿±íÃ÷£¬ÑÐ¾¿ÉúÕûÌåÑ¹Á¦Ë®Æ½Æ«µÍ£¬Ö÷ÒªÑ¹Á¦À´×ÔÑ§Òµ¡¢Î´À´Ö°Òµ¹æ»®¡¢ÒÔ¼°¾­¼ÃÀ´Ô´µÈ¡£

ÍõÓ¨ÔÚººË¹³ö°æÉç¡¶ÐÄÀíÑ§½øÕ¹¡·ÆÚ¿¯ÉÏ·¢±íÁËÒ»ÆªÂÛÎÄ¡£ÎÄÖÐÖ÷ÒªÊÇÕë¶ÔÖ£ÖÝ´óÑ§ÔÚÐ£ÑÐ¾¿ÉúµÄÑ¹Á¦Ô´½øÐÐ·ÖÎöºÍÌ½ÌÖ£¬½á¹û·¢ÏÖ£¬¾ÍÒµÑ¹Á¦ÎªÑÐ¾¿ÉúµÄÊ×ÒªÑ¹Á¦À´Ô´£¬ÒÀ´ÎÊÇÑ§ÒµÑ¹Á¦¡¢¾­¼ÃÑ¹Á¦¡¢¼ÒÍ¥Ñ¹Á¦¡¢ÆäËüÑ¹Á¦¡¢»éÁµ°®ÇéÑ¹Á¦¡¢ÈË¼Ê¹ØÏµÑ¹Á¦¡£

¾ÍÒµÑ¹Á¦ÊÇÔÚÐ£ÑÐ¾¿ÉúµÄÖ÷ÒªÑ¹Á¦À´Ô´£¬Ô­Òò¿ÉÄÜÊÇ×ÔÑÐ¾¿ÉúÀ©ÕÐÕþ²ßÒÔÀ´£¬²»¶ÏÀ©ÕÐµÄÑÐ¾¿ÉúÈºÌåºÍ¾ÍÒµ¸ÚÎ»½ôÈ±µÄÃ¬¶Ü£¬Ä¿Ç°Ë¶Ê¿ÑÐ¾¿ÉúµÄ¾ÍÒµÏÖ×´²»ÈÝÀÖ¹Û£¬ËäÈ»ÕÐÆ¸»áºÍ¸÷·½Ãæ¾ÍÒµÐÅÏ¢²»ÉÙ£¬µ«Õë¶ÔºÍÊÊºÏÑÐ¾¿ÉúÑ§Àú²ã¼¶µÄ¸ÚÎ»½ÏÉÙ£¬Ðí¶àÑÐ¾¿Éú²»µÃ²»ºÍ±¾¿ÆÉú¾ºÕù¹¤×÷»ú»á¡£

Ñ§ÒµÑ¹Á¦Ò²ÊÇÔÚÐ£ÑÐ¾¿ÉúµÄÖ÷ÒªÑ¹Á¦À´Ô´£¬Ä¿Ç°ÑÐ¾¿ÉúµÄÅàÑø±ê×¼ºÍÒªÇóÔÚ²»¶ÏÌá¸ß£¬Í¬Ê±Ãæ¶Ô¾ÍÒµÑ¹Á¦£¬Ðí¶àÑÐ¾¿ÉúÑ¡Ôñ¿¼²©£¬Õâ¾ÍÒªÇóÔÚÑ§ÆÚ¼äÌá¸ß×ÔÉí¿ÆÑÐÄÜÁ¦£¬Ñ§ÒµÑ¹Á¦½Ï´ó¡£

Æä´ÎÊÇ¾­¼ÃÑ¹Á¦£¬ÑÐ¾¿Éú½×¶ÎÆÕ±é½ÏÎª³ÉÊì£¬¸ü¼Ó¶ÀÁ¢£¬²»ÉÙÑÐ¾¿Éú¸üÔ¸Òâ×Ô¼º³Ðµ£Ñ§·Ñ£¬¼õÉÙ¶ÁÑÐ¸ø¼ÒÍ¥´øÀ´µÄ¾­¼ÃÑ¹Á¦¡£Ëæ×Å¸ßµÈ½ÌÓýµÄÈëÑ§ÃÅ¼÷½µµÍ£¬¸ßÑ§Àú²¢²»±íÊ¾±ØÈ»µÄºÃ¾ÍÒµ£¬¶ÔÓÚÔÚÐ£µÄÑÐ¾¿ÉúÀ´Ëµ£¬¸üÊÇÃæÁÙ¼èÐÁµÄ¾ÍÒµ´¦¾³£ºÒ»·½Ãæ£¬½ÓÊÜ½ÌÓýµÄ³É±¾Ìá¸ß£¬µ«ÊÇÔÚ×¨ÒµËØÑøÉÏÈ´Ô¶²»¼°²©Ê¿ÑÐ¾¿Éú£»ÁíÒ»·½Ãæ£¬¶ÔÓÚÓÃÈËµ¥Î»À´Ëµ£¬¸ßÑ§Àú´ú±íÁË½Ï¸ßµÄÐ½³ê³É±¾£¬µ«ÊÇÊµ¼ÊÉÏ£¬ËûÃÇ²¢²»ÐèÒªÕâÃ´¸ßµÄÑ§Àú±³¾°£¬ËùÒÔ£¬ÔÚÓÃÈËÉÏ»á¸üÇãÏòÑ¡Ôñ±¾¿ÆÉú¡£¶øÇÒ£¬ÄêÁäÎÊÌâÊÇºÜ¶àÅ®ÑÐ¾¿ÉúËùÃæÁÙµÄ´óÎÊÌâ£¬ËýÃÇÒªÍ¬Ê±¼æ¹Ë¹¤×÷¡¢»éÒö¡¢ÉúÓýºÍ¼ÒÍ¥µÈ£¬Í¬Ê±£¬ÓÃÈËµ¥Î»Ò²·Ç³£²»ÇéÔ¸Îª¸Õ¾ÍÒµ»¹Î´´´Ôì¼ÛÖµµÄÔ±¹¤³¥¸¶ÉúÓý×Ê±¾¡£"
ÔÚÖ°ÑÐ¾¿Éú±ÏÒµËãÑÐ¾¿ÉúÑ§ÀúÂð?		
×ÔÓÉFREE	['2017-08-14 17:56:41']	http://www.rucedu.cn/r/14/zhfnzmlmb.html
×ÔÓÉFREE	"['Â¥Ö÷', '2017-08-15 17:22:12']"	Èç¹ûÊÇË«Ö¤µÄ¾ÍËã£¬µ¥Ö¤ÊÇ²»ËãµÄ
×ÔÓÉFREE	"['Â¥Ö÷', '2017-08-16 17:41:51']"	±¨¿¼2018ÄêÔÚÖ°ÑÐ¾¿ÉúÐèÒª×¢ÒâÄÄÐ©ÎÊÌâ?http://www.rucedu.cn/r/16/zyfnzmhfk.html
×ÔÓÉFREE	"['Â¥Ö÷', '2017-08-22 17:56:11']"	"±¨¿¼ÔÚÖ°ÑÐ¾¿ÉúÄÜ¸ø½â¾ö»§¿ÚÎÊÌâÂð?
http://www.rucedu.cn/r/21/2zfnzmh2l.html"
ÔÚÖ°ÑÐ¾¿ÉúºÍÈ«ÈÕÖÆÑÐ¾¿ÉúÓÐÄÄÐ©Çø±ð?		
×ÔÓÉFREE	['2017-08-07 18:16:56']	http://www.rucedu.cn/r/07/fkfnzmly2.html
×ÔÓÉFREE	"['Â¥Ö÷', '2017-08-08 18:14:43']"	"¾Í¶ÁÈËÃñ´óÑ§ÔÚÖ°ÑÐ¾¿ÉúÓÐÄÄÐ©ÊÕ»ñ?
http://www.rucedu.cn/r/08/fnfnzmlkz.html"
×ÔÓÉFREE	"['Â¥Ö÷', '2017-08-09 17:10:25']"	¶ÔµÄ£¬ÃâÊÔÈëÑ§£¬Ïà¶Ô¼òµ¥
×ÔÓÉFREE	"['Â¥Ö÷', '2017-08-10 18:03:06']"	"±¨¿¼ÔÚÖ°ÑÐ¾¿ÉúÐèÒª²Î¼Ó¹ú¿¼Âð?
http://www.rucedu.cn/r/10/zffnzmln2.html"
Ã»ÓÐ±¾¿ÆÑ§Ê¿Ñ§Î»ÄÜ»ñµÃÈË´óÔÚÖ°ÑÐ¾¿ÉúË¶Ê¿Ñ§Î»Âð?		
×ÔÓÉFREE	['2017-08-02 16:58:27']	http://www.rucedu.cn/r/02/f2fnzmlbz.html
×ÔÓÉFREE	"['Â¥Ö÷', '2017-08-04 17:50:50']"	"ÔÚ±à½ÌÊ¦ÔõÃ´±¨¿¼ÔÚÖ°ÑÐ¾¿Éú?
http://www.rucedu.cn/r/04/fhfnzmlbn.html"
È«ÈÕÖÆºÍ·ÇÈ«ÈÕÖÆÑÐ¾¿ÉúÑ§ÀúÑ§Î»Ö¤ÊéÒ»ÑùÂð?		
×ÔÓÉFREE	['2017-07-24 17:10:32']	http://www.rucedu.cn/r/24/2hfkzmlzm.html
ÔÚÖ°ÑÐ¾¿Éú¿¿Æ×Âð?		
×ÔÓÉFREE	['2017-07-21 16:27:09']	http://www.rucedu.cn/r/21/2zfkzmlz2.html
ÔÚÖ°ÑÐ¾¿ÉúÖ¤Êé»ñÈ¡ÄÑ¶È¸ß²»¸ß?		
×ÔÓÉFREE	['2017-07-20 11:03:38']	http://www.rucedu.cn/r/19/zmfkzmlfh.html
ÔÚÖ°ÑÐ¾¿Éú±¨¿¼£ºÂÛÎÄ´ð±çÓÐ¼¸´Î»ú»á?		
×ÔÓÉFREE	['2017-07-19 11:11:24']	http://www.rucedu.cn/r/18/znfkzm2mn.html
¡¾ÉÏº£¡¿×¼±¸¶ÁÑÐ£¬Çó»ï°é		
Ã»ÐÑ	['2017-07-18 16:39:19']	"¸Õ×¼±¸¶ÁÔÚÖ°ÑÐ¾¿Éú£¬ÓÐÃ»ÓÐÒ»ÆðµÄÐ¡»ï°é£¡
»òÕßÓÐ¾­ÑéµÄ~~~ÇóÖ¸½Ì£¡£¡"
°¢·¢	['2017-07-18 18:08:09']	Í¬£¡Ò²ÊÇ¸Õ¸Õ¸Õ¾ö¶¨
Ã»ÐÑ	"['Â¥Ö÷', '2017-07-18 18:18:14']"	ÔÚÉÏº£Âð£¿¼Ó¸öÎ¢ÐÅßÂ
°¢·¢	['2017-07-18 18:28:06']	´ÓÉÏº£»Ø¼ÒÁËÄØ£¡ ÄãÊÇÓÐ¿¼ÊÔ·½ÏòÁËÂï
°¢·¢	['2017-07-18 18:28:52']	salapureÎÒµÃÎ¢ÐÅºÅ
·ÇÈ«ÈÕÖÆÑÐ¾¿ÉúÐèÒªµ÷µµ°¸Âð?		
×ÔÓÉFREE	['2017-07-06 17:28:32']	http://www.rucedu.cn/r/06/fyfkzm2hn.html
×ÔÓÉFREE	"['Â¥Ö÷', '2017-07-07 16:35:15']"	"ÔÚÖ°ÑÐ¾¿Éú¶¼ÄÜÄÃµ½Ê²Ã´Ö¤Êé?
http://www.rucedu.cn/r/07/fkfkzm2yz.html"
×ÔÓÉFREE	"['Â¥Ö÷', '2017-07-10 16:57:20']"	"±¨¿¼ÔÚÖ°ÑÐ¾¿ÉúÓÐÄÄÐ©ºÃ´¦?
http://www.rucedu.cn/r/10/zffkzm2yb.html"
×ÔÓÉFREE	"['Â¥Ö÷', '2017-07-11 17:53:47']"	"ÔÚÖ°ÑÐ¾¿ÉúÂ¼È¡±ÈÀý¸ßÂð?
http://www.rucedu.cn/r/11/zzfkzm2kf.html"
×ÔÓÉFREE	"['Â¥Ö÷', '2017-07-13 16:31:34']"	"²»Í¬ÔÚÖ°ÑÐ¾¿ÉúÕÐÉú·½Ê½ËùÐèµÄ±¨¿¼Ìõ¼þÊÇÊ²Ã´?
http://www.rucedu.cn/r/13/zlfkzm2km.html"
×ÔÓÉFREE	"['Â¥Ö÷', '2017-07-14 10:59:00']"	"²»Í¬ÔÚÖ°ÑÐ¾¿ÉúÕÐÉú·½Ê½ËùÐèµÄ±¨¿¼Ìõ¼þÊÇÊ²Ã´?
http://www.rucedu.cn/r/13/zlfkzm2km.html"
×ÔÓÉFREE	"['Â¥Ö÷', '2017-07-17 18:20:34']"	"ÔÚÖ°ÑÐ¾¿ÉúºÃ²»ºÃ¾ÍÒµ£¿
http://www.rucedu.cn/r/17/zkfkzm2mz.html"
×ÔÓÉFREE	"['Â¥Ö÷', '2017-07-18 16:52:47']"	"×¨ÒµÑ§Î»ÓëÑ§ÊõÑ§Î»Ö®¼äµÄ¹ØÏµºÍÇø±ð
http://www.rucedu.cn/r/18/znfkzm2mb.html"
ÔÚÖ°ÑÐ¾¿Éú±¨¿¼£º±ÏÒµÎ´ÂúÈýÄê¿ÉÒÔ±¨Âð?		
×ÔÓÉFREE	['2017-06-12 17:23:04']	http://www.rucedu.cn/r/12/z2fyzmfyk.html
×ÔÓÉFREE	"['Â¥Ö÷', '2017-06-14 11:29:42']"	"±¨¿¼ÐÂÎÅÑ§ÔÚÖ°ÑÐ¾¿ÉúÐèÒª¹¤×÷¾­ÑéÂð?
http://www.rucedu.cn/r/13/zlfyzmfkm.html"
×ÔÓÉFREE	"['Â¥Ö÷', '2017-06-15 11:18:50']"	"2018ÄêË«Ö¤ÔÚÖ°ÑÐ¾¿Éú×¨¿ÆÉú³£¼ûÎÊÌâ
http://www.rucedu.cn/r/14/zhfyzmfnm.html"
×ÔÓÉFREE	"['Â¥Ö÷', '2017-06-16 11:14:08']"	"Í¬µÈÑ§Á¦ÉêË¶µÄÑ§Î»ºÃÄÃµ½Âð?
http://www.rucedu.cn/r/15/zbfyzmzz2.html"
×ÔÓÉFREE	"['Â¥Ö÷', '2017-06-22 16:31:35']"	"ÈËÃñ´óÑ§Í¬µÈÑ§Á¦ÃâÊÔÈëÑ§ÊÇÈÏ¿ÉµÄÂð?
http://www.rucedu.cn/r/22/22fyzmzbm.html"
×ÔÓÉFREE	"['Â¥Ö÷', '2017-06-26 16:51:21']"	"Í¬µÈÑ§Á¦ÉêË¶ºÍÒ»ÔÂÁª¿¼Ïà±ÈÄÄ¸ö¸üÈÝÒ×Í¨¹ý?
http://www.rucedu.cn/r/26/2yfyzmzkn.html"
×ÔÓÉFREE	"['Â¥Ö÷', '2017-06-28 16:52:37']"	"Ã»ÓÐÑ§Î»Ö¤¿ÉÒÔ±¨¿¼Í¬µÈÑ§Á¦ÉêË¶Âð?
http://www.rucedu.cn/r/27/2kfyzmzm2.html"
×ÔÓÉFREE	"['Â¥Ö÷', '2017-06-29 17:13:26']"	"Ë«Ö¤ÔÚÖ°ÑÐ¾¿Éú±ØÐë±ÏÒµÂú3Äê²ÅÄÜ±¨¿¼Âð?
http://www.rucedu.cn/r/29/2mfyzm2fy.html"
×ÔÓÉFREE	"['Â¥Ö÷', '2017-07-03 16:10:03']"	"±¨¿¼Í¬µÈÑ§Á¦ÉêË¶±ØÐëÒªÑ§Î»Ö¤ÊéÂð?
http://www.rucedu.cn/r/03/flfkzm22k.html"
ÇëÎÊÓÐ¹¤ÉÌ¹ÜÀí·½ÃæµÄÇ°±²Âð£¿		
Ð¡ö©×Ó¡£	['2017-06-22 16:59:14']	ÈçÌâ~
ÖÐ¹úÈËÃñ´óÑ§¿Î³ÌÑÐÐÞ°à6ÔÂ18ÈÕ½ÓÊÜÏÖ³¡×ÉÑ¯		
ÐìÓÐ²Æ²Æ²Æ²Æ²Æ	['2017-06-17 16:54:31']	"±¨Ãûµç»°:010-82500874¡¢62511656£¬
×ÉÑ¯µØÖ·£ºÖÐ¹úÈËÃñ´óÑ§Ã÷µÂÐÂÎÅÂ¥0506ÊÒ
http://www.rucedu.cn/"
×ÔÓÉFREE	['2017-06-19 16:18:14']	"ÈËÃñ´óÑ§¿Î³ÌÑÐÐÞ°à¿ÉÒÔÏÈÑ§Ï°ºó¿¼ÊÔÂð?
http://www.rucedu.cn/r/19/zmfyzmzl2.html"
×ÔÓÉFREE	['2017-06-20 16:17:55']	"ÔÚÖ°ÑÐ¾¿Éú±¨¿¼£º»á¼ÆÑ§×¨ÒµÓÅÊÆ¼°±¨¿¼Ìõ¼þ
http://www.rucedu.cn/r/20/2ffyzmzhf.html"
×ÔÓÉFREE	['2017-06-21 16:14:31']	"ÈËÃñ´óÑ§Í¬µÈÑ§Á¦ÉêË¶±ØÐëÂúÈýÄê¾­ÑéÂð?
http://www.rucedu.cn/r/21/2zfyzmzbf.html"
ÈËÃñ´óÑ§ÆóÒµ¹ÜÀí¿Î³ÌÑÐÐÞ°àÕÐÉú¼òÕÂ		
×ÔÓÉFREE	['2017-06-09 11:22:36']	http://www.rucedu.cn/r/08/fnfyzmfhy.html
ÈËÃñ´óÑ§ÐÂÎÅÑ§ÔÚÖ°ÑÐ¾¿ÉúÔõÑù±¨Ãû?		
×ÔÓÉFREE	['2017-04-28 13:57:47']	"±¨ÃûÌõ¼þ

1.Óµ»¤¡¶ÖÐ»ªÈËÃñ¹²ºÍ¹úÏÜ·¨¡·£¬×ñÊØ·¨ÂÉ¡¢·¨¹æ£¬Ë¼ÏëÕþÖÎ±íÏÖºÃ£¬ÓÅÐãÒµÎñ¹Ç¸É£¬ÉíÌå½¡¿µ£¬²¢ÄÜ¼á³ÖÔÚÖ°Ñ§Ï°Õß¡£

2.»ñµÃÑ§Ê¿Ñ§Î»£¬¹¤×÷ÈýÄêÒÔÉÏ£¬ÔÚ¹¤×÷ÖÐÓÐÒ»¶¨µÄ¿ÆÑÐ³É¹û»òÒµ¼¨¡£

3.²»¾ß±¸ÉÏÊöµÚ2¿îÌõ¼þ£¬Ö¼ÔÚÌá¸ß±¾ÈËÒµÎñËØÖÊ£¬±¨ÃûÌõ¼þ¿É·Å¿íµ½´ÓÊÂ±¾×¨ÒµÈýÄêÒÔÉÏµÄ´ó×¨ÒÔÉÏÑ§ÀúÕß¡£

±¨Ãû°ì·¨

1.±¨ÃûÊ±¼ä£º¼´ÈÕÆð¿ªÊ¼±¨Ãû

2.±¨ÃûµØµã£ºÖÐ¹úÈËÃñ´óÑ§Ã÷µÂÐÂÎÅÂ¥0506ÊÒ

3.±¨ÃûÊÖÐø£º

(1)µ½±¨ÃûµØµã×¢²á£¬µÇ¼Ç±¨Ãû¡£

(2)ÌîÐ´ÑÐÐÞ°à±¨ÃûµÇ¼Ç±í¡£

(3)±¾ÈË×îºóÑ§ÀúÖ¤ÊéºÍÑ§Î»Ö¤ÊéÔ­¼þ¡¢¸´Ó¡¼þ;Éí·ÝÖ¤¸´Ó¡¼þ¡£

(4)2´çÍ¬µ×²ÊÉ«Ö¤¼þÕÕ4ÕÅ¡£http://www.rucedu.cn/r/27/2kfhznkkf.html"
ÐìÓÐ²Æ²Æ²Æ²Æ²Æ	['2017-05-27 15:36:05']	ÈËÃñ´óÑ§¿Î³ÌÑÐÐÞ°à5ÔÂ28ÈÕ¡¢29ÈÕ½ÓÊÜÏÖ³¡×ÉÑ¯http://www.rucedu.cn/r/25/2bfbznmbl.html
ÐìÓÐ²Æ²Æ²Æ²Æ²Æ	['2017-06-05 15:58:18']	ÈËÃñ´óÑ§¿Î³ÌÑÐÐÞ°à6ÔÂ10ÈÕ½ÓÊÜÏÖ³¡×ÉÑ¯http://www.rucedu.cn/r/05/fbfyzmfzl.html
ÐìÓÐ²Æ²Æ²Æ²Æ²Æ	['2017-06-08 17:22:55']	ÖÐ¹úÈËÃñ´óÑ§ÀÍ¶¯ÈËÊÂÑ§Ôº¿Î³ÌÑÐÐÞ°à6ÔÂ25ÈÕ¿ª¿Î£¬±¨Ãû×ÉÑ¯µç»°010-82500874¡¢62511097¡¢×ÉÑ¯µØÖ·£ºÖÐ¹úÈËÃñ´óÑ§Ã÷µÂÐÂÎÅÂ¥0506ÊÒ
ÔÚÖ°ÑÐ¾¿Éú±¨¿¼Ìõ¼þÊÇÏàÍ¬µÄÂð?		
×ÔÓÉFREE	['2017-05-02 18:18:16']	ÔÚÖ°ÑÐ¾¿ÉúµÄ±¨¿¼Ìõ¼þÊÇ²»Í¬µÄ£¬²»½ö½öÊÇ²»Í¬Ñ§Ð££¬²»Í¬×¨ÒµÖ®¼äµÄ±¨ÃûÌõ¼þÒ²ÊÇ²»Í¬µÄ¡£ÒÔÈËÃñ´óÑ§ÎªÀý£¬ÈËÃñ´óÑ§Ò»°ã×¨ÒµµÄ±¨ÃûÌõ¼þÖ»Òª¿¼Éú´ïµ½´ó×ªÒÔÉÏÑ§Àú¼´¿É±¨¿¼£¬¶øÐÂÎÅÑ§ÔºÔòÒªÇó¿¼ÉúÐèÒª»ñµÃÑ§Ê¿Ñ§Î»£¬¹¤×÷ÈýÄêÒÔÉÏ£¬ÇÒÔÚ¹¤×÷ÖÐÓÐÒ»¶¨µÄ¿ÆÑÐ³É¹û»òÒµ¼¨£¬ÉÌÑ§Ôº¶Ô¿¼ÉúµÄÒªÇóÔòÊÇ¿¼ÉúÐèÒª»ñµÃ±¾¿ÆÑ§Î»Âú2Äê²ÅÄÜ±¨¿¼¡£http://www.rucedu.cn/r/28/2nfhznkkh.html
ÐìÓÐ²Æ²Æ²Æ²Æ²Æ	['2017-05-27 15:35:52']	ÈËÃñ´óÑ§¿Î³ÌÑÐÐÞ°à5ÔÂ28ÈÕ¡¢29ÈÕ½ÓÊÜÏÖ³¡×ÉÑ¯http://www.rucedu.cn/r/25/2bfbznmbl.html
ÐìÓÐ²Æ²Æ²Æ²Æ²Æ	['2017-06-05 15:58:31']	¿ÉÒÔ°¡£¬ÔÚÖ°ÑÐ¾¿ÉúÊÇ¿ÉÒÔ¿ç×¨Òµ±¨¿¼µÄ£¬ÈËÃñ´óÑ§±¨Ãû°ì¹«ÊÒ6ÔÂ10ÈÕ½ÓÊÜÏÖ³¡×ÉÑ¯http://www.rucedu.cn/r/05/fbfyzmfzl.html£¬×ÉÑ¯µç»°010-82500874¡¢62511656
ÐìÓÐ²Æ²Æ²Æ²Æ²Æ	['2017-06-08 17:21:23']	"ÈËÃñ´óÑ§¿Î³ÌÑÐÐÞ°à6ÔÂ10ÈÕ½ÓÊÜÏÖ³¡×ÉÑ¯http://www.rucedu.cn/r/05/fbfyzmfzl.html
±¨Ãû×ÉÑ¯µç»°010-82500874¡¢62511097£¬×ÉÑ¯µØÖ·£ºÖÐ¹úÈËÃñ´óÑ§Ã÷µÂÐÂÎÅÂ¥0506ÊÒ"
ÈËÃñ´óÑ§¹«¹²¹ÜÀíÑ§ÔºÓÐÄÄÐ©ÕÐÉú×¨Òµ?		
×ÔÓÉFREE	['2017-06-06 17:24:48']	http://www.rucedu.cn/r/05/fbfyzmfzb.html
ÐìÓÐ²Æ²Æ²Æ²Æ²Æ	['2017-06-08 17:20:27']	ÈËÃñ´óÑ§¿Î³ÌÑÐÐÞ°à6ÔÂ10ÈÕ½ÓÊÜÏÖ³¡×ÉÑ¯http://www.rucedu.cn/r/05/fbfyzmfzl.html
Ò»ÔÂÁª¿¼ÓëÎåÔÂÍ¬µÈÑ§Á¦ÉêË¶ÓÐÄÄÐ©Çø±ð		
ÐìÓÐ²Æ²Æ²Æ²Æ²Æ	['2017-05-11 14:30:30']	"ÈËÃñ´óÑ§ÔÚÖ°ÑÐ¾¿ÉúÍø£¨http://www.rucedu.cn£©½éÉÜ£¬²»ÉÙ¿¼Éú¶ÔÓÚÒ»ÔÂÁª¿¼ÓëÎåÔÂÍ¬µÈÑ§Á¦ÉêË¶ÕâÁ½ÖÖÔÚÖ°ÑÐ¾¿Éú±¨¿¼·½Ê½ÓÐËùÒÉ»ó£¬ÏÂÃæ¾Í±¨¿¼Á÷³Ì¡¢Ö¤Êé»ñµÃÒ»¼¶×¨Òµ¿ªÉèÕâÈý¸öÖ÷ÒªÎÊÌâÎª¸÷Î»½øÐÐ½éÉÜ£¬Ï£Íû¸÷Î»¿¼Éú¶ÔÔÚÖ°ÑÐ¾¿Éú±¨¿¼µÄÏà¹ØÇé¿öÓÐËùÁË½â¡£

ÈëÑ§Á÷³Ì

Ò»ÔÂÁª¿¼¡ª¡ªÏÈ¿¼ºóÑ§

Ò»ÔÂÁª¿¼ÊÇÏÈ¿¼ºóÑ§µÄÑ§Ï°·½Ê½£¬¿¼ÉúÐèÒªÏÈÐÐ²Î¼ÓÒ»ÔÂÍ³ÕÐÑÐ¾¿Éú¿¼ÊÔ£¬´ïµ½¹ú¼Ò»òÔºÐ£¹æ¶¨µÄ³õÊÔ·ÖÊýÏßºó½øÈë¸´ÊÔ£¬Í¨¹ý¸´ÊÔºóÊÕµ½Â¼È¡Í¨ÖªÊé×¼±¸½øÈëÑ§Ð£²Î¼ÓÑ§Ï°¡£

Í¨³£À´Ëµ£¬²Î¼ÓÒ»ÔÂÁª¿¼£¬¿¼ÉúµÄÑ§ÀúÌõ¼þÐèÒªÂú×ã£º1.±¾¿Æ±ÏÒµ3Äê;2.×¨¿Æ±ÏÒµ5Äê;3.ÒÑ»ñË¶Ê¿»ò²©Ê¿Ñ§Î»Âú2Äê²Î¼Ó±¨¿¼¡£

±¨¿¼µÄÖ÷ÒªÊ±¼ä½ÚµãÎª£º

1.Ã¿Äê10ÔÂ10ÈÕÖÁ31ÈÕ²Î¼ÓÍøÉÏ±¨Ãû²¢½É·Ñ;

2.Ã¿Äê11ÔÂ²Î¼ÓÑ§Ð£ÏÖ³¡È·ÈÏ;

3.Ã¿Äê12ÔÂÖÁ´ÎÄê1ÔÂ²Î¼ÓÈ«¹úÍ³¿¼;

4.Ã¿Äê3ÔÂ³õÖÁ4ÔÂ³õ¹«²¼¿¼ÊÔ·ÖÊýÏß£¬´ïµ½·ÖÊýÏßÒªÇó²Î¼ÓÑ§Ð£¸´ÊÔ£¬Î´´ïµ½·ÖÊýÏßÔò×¼±¸µ÷¼Á;

5.Í¨¹ýÑ§Ð£ÔÚ4ÔÂ³õ×éÖ¯µÄ¸´ÊÔºóµÈ´ýÂ¼È¡Í¨ÖªÊé¡£

ÎåÔÂÍ¬µÈÑ§Á¦ÉêË¶¡ª¡ªÏÈÑ§ºó¿¼

ÎåÔÂÍ¬µÈÑ§Á¦ÉêË¶ÊÇÏÈÑ§ºó¿¼µÄÑ§Ï°·½Ê½£¬ÏÈÑ§ÊÇÖ¸ÃâÊÔÈëÑ§²Î¼ÓÑ§Ð£×éÖ¯µÄ¿Î³ÌÑÐÐÞ°à£¬¿Î³ÌÑÐÐÞ°àÊÇ²Î¼ÓÍ¬µÈÑ§Á¦ÉêË¶µÄÇÅÁº£¬²¢ÇÒÊÇÃâÊÔÈëÑ§µÄÑ§Ï°·½Ê½£¬¿¼ÉúÖ»Òª´ïµ½×¨¿ÆÒÔÉÏÑ§Àú¾Í¿ÉÒÔ²Î¼Ó¿Î³ÌÑÐÐÞ°àµÄÑ§Ï°¡£²Î¼Ó¿Î³ÌÑÐÐÞ°àÑ§Ï°ºó£¬¿¼Éú´ïµ½±¾¿Æ±ÏÒµÂú3ÄêµÄÒªÇó¾Í¿ÉÒÔ²Î¼ÓÉêË¶Á÷³Ì£¬ÒÔÖÐ¹úÈËÃñ´óÑ§µÄÔÚÖ°ÑÐ¾¿Éú±¨¿¼ÎªÀý£¬ÆäÉêË¶Á÷³ÌµÄ´óÖÂ·½Ê½Îª£º

1.´ïµ½±¾¿Æ±ÏÒµÂú3Äêºó°ìÀí¡¶¿Î³Ì¿¼ÊÔ×Ê¸ñ¿¨¡·;

2.ÔÚ×Ê¸ñ¿¨ÓÐÐ§ÆÚµÄËÄÄêÖ®ÄÚÍ¨¹ýÔºÐ£¿¼ÊÔ¼°¹ú¼ÒÍ³¿¼£¬ÆäÖÐ£¬Ð£¿¼4ÃÅ(ÎªÂí¿ËË¼Ö÷Òå×¨Òµ¼°ÆäËûÈýÃÅ×¨Òµ¿Î×ÛºÏ)£¬¹ú¿¼2ÃÅ(ÎªÍâÓï¼°Ñ§¿Æ×¨Òµ×ÛºÏ)£¬¿¼ÊÔ¾ùÎªÍ¨¹ýÖÆ£¬´ïµ½60·Ö¼´ÎªË³ÀûÍ¨¹ý£¬¿¼ÊÔÓÐµ¥¿Æ³É¼¨±£ÁôÓÐÐ§ÆÚ»úÖÆ;

3.Í¨¹ý¿¼ÊÔºóÒ»ÄêÖ®ÄÚ×«Ð´Ë¶Ê¿Ñ§Î»ÂÛÎÄ£¬°ëÄêÄÚ²Î¼ÓÂÛÎÄ´ð±ç¼´¿É¡£

¿ªÉè×¨Òµ

Ò»ÔÂÁª¿¼¡ª¡ª×¨ÒµÐÍË¶Ê¿

Ò»ÔÂÁª¿¼ÖÐÄÜ¹»ÒÔÔÚÖ°ÐÎÊ½Ñ§Ï°µÄ×¨Òµ¶àÎª¹ÜÀí¼°½ðÈÚ×¨ÒµÐÍË¶Ê¿£¬Èç£º

¹¤ÉÌ¹ÜÀíË¶Ê¿MBA¡¢¹«¹²¹ÜÀíË¶Ê¿MPA¡¢»á¼ÆË¶Ê¿MPAcc¡¢½ðÈÚË¶Ê¿MF¡¢ÂÃÓÎ¹ÜÀíË¶Ê¿MTA¡¢½ÌÓý¹ÜÀíË¶Ê¿¼°ÌåÓý¾ºÈü×éÖ¯Ë¶Ê¿Õâ¼¸¸ö×¨Òµ¡£

ÎåÔÂÍ¬µÈÑ§Á¦ÉêË¶¡ª¡ªÑ§ÊõÐÍË¶Ê¿

ÎåÔÂÍ¬µÈÑ§Á¦ÉêË¶Ëù¿ªÉèµÄ×¨ÒµÆ«ÏòÓÚÑ§ÊõÐÍË¶Ê¿£¬ÆäÖ÷ÒªµÄ×¨ÒµÓÐ£º

ÕÜÑ§¡¢¾­¼ÃÑ§(º¬ÀíÂÛ¾­¼ÃÑ§¡¢Ó¦ÓÃ¾­¼ÃÑ§)¡¢·¨Ñ§¡¢ÕþÖÎÑ§¡¢Éç»áÑ§¡¢½ÌÓýÑ§¡¢ÐÄÀíÑ§¡¢ÖÐ¹úÓïÑÔÎÄÑ§¡¢ÐÂÎÅ´«²¥Ñ§¡¢ÉúÎïÑ§¡¢ÀúÊ·Ñ§¡¢µØÀíÑ§¡¢»úÐµ¹¤³Ì¡¢¶¯Á¦¹¤³Ì¼°¹¤³ÌÈÈÎïÀí¡¢µçÆø¹¤³Ì¡¢µç×Ó¿ÆÑ§Óë¼¼Êõ¡¢ÐÅÏ¢ÓëÍ¨ÐÅ¹¤³Ì¡¢¿ØÖÆ¿ÆÑ§Óë¹¤³Ì¡¢¼ÆËã»ú¿ÆÑ§Óë¼¼Êõ¡¢½¨ÖþÑ§¡¢×÷ÎïÑ§¡¢ÁÙ´²Ò½Ñ§¡¢¹ÜÀí¿ÆÑ§Óë¹¤³Ì¡¢¹¤ÉÌ¹ÜÀí¡¢Å©ÁÖ¾­¼Ã¹ÜÀí¡¢¹«¹²¹ÜÀíºÍÍ¼Êé¹Ý¡¢Çé±¨Óëµµ°¸¹ÜÀí(ÆäÖÐ£¬ÀúÊ·Ñ§Ï¸»¯Îª£º¿¼¹ÅÑ§¡¢ÖÐ¹úÊ·¡¢ÊÀ½çÊ·¡£²¢ÇÒÔö¼ÓÁËÈí¼þ¹¤³Ì¡¢³ÇÏç¹æ»®Ñ§¡¢·ç¾°Ô°ÁÖÑ§¡¢»¤ÀíÑ§)¡£

Ö¤Êé»ñµÃ

Ò»ÔÂÁª¿¼¡ª¡ªÑÐ¾¿ÉúÑ§ÀúÖ¤Êé¼°Ë¶Ê¿Ñ§Î»Ö¤Êé

Ò»ÔÂÁª¿¼ÊÇÑ§Àú½ÌÓý£¬ËùÒÔ×îÖÕËù»ñµÃµÄÖ¤ÊéÊÇÑÐ¾¿ÉúÑ§ÀúÖ¤Êé¼°Ë¶Ê¿Ñ§Î»Ö¤Êé¡£

ÎåÔÂÍ¬µÈÑ§Á¦ÉêË¶¡ª¡ªË¶Ê¿Ñ§Î»Ö¤Êé

ÎåÔÂÍ¬µÈÑ§Á¦ÉêË¶²»ÊÇÑ§Àú½ÌÓý£¬ËùÒÔ×îÖÕ»ñµÃµÄÖ¤ÊéÊÇË¶Ê¿Ñ§Î»Ö¤Êé¡£"
ÐìÓÐ²Æ²Æ²Æ²Æ²Æ	"['Â¥Ö÷', '2017-05-25 14:10:40']"	ÖÐ¹úÈËÃñ´óÑ§ÀúÊ·Ñ§Ôº¿Î³ÌÑÐÐÞ°àÕÐÉúÖÐ£¬±¨Ãû×ÉÑ¯µç»°010-82500874¡¢62511097£¬ÕÐÉú¼òÕÂµØÖ·http://www.rucedu.cn/lishixueyuan/
ÐìÓÐ²Æ²Æ²Æ²Æ²Æ	"['Â¥Ö÷', '2017-05-27 15:35:09']"	ÈËÃñ´óÑ§¿Î³ÌÑÐÐÞ°à5ÔÂ28ÈÕ¡¢29ÈÕ½ÓÊÜÏÖ³¡×ÉÑ¯http://www.rucedu.cn/r/25/2bfbznmbl.html
ÐìÓÐ²Æ²Æ²Æ²Æ²Æ	"['Â¥Ö÷', '2017-06-05 15:59:20']"	ÈËÃñ´óÑ§¿Î³ÌÑÐÐÞ°à6ÔÂ10ÈÕ½ÓÊÜÏÖ³¡×ÉÑ¯http://www.rucedu.cn/r/05/fbfyzmfzl.html
ÈËÃñ´óÑ§²»Í¬Ñ§Ôº¿ªÉèµÄÈËÁ¦×ÊÔ´¿Î³ÌÑÐÐÞ°àÓÐÊ²Ã´...		
ÐìÓÐ²Æ²Æ²Æ²Æ²Æ	['2017-05-11 14:40:22']	"2017ÄêÖÐ¹úÈËÃñ´óÑ§¿Î³ÌÑÐÐÞ°à(http://www.rucedu.cn/)¸÷×¨ÒµÕýÔÚÕÐÉúÖÐ£¬ÉÌÑ§Ôº¡¢ÀÍ¶¯ÈËÊÂÑ§Ôº¡¢Éç»áÑ§Ôº¶¼¿ªÉèÓÐÈËÁ¦×ÊÔ´×¨Òµ¿Î³Ì£¬ÄÇ²»Í¬Ñ§Ôº¿ªÉèµÄÈËÁ¦×ÊÔ´¿Î³ÌÑÐÐÞ°àÓÐÊ²Ã´Çø±ð?

ÈËÃñ´óÑ§¿Î³ÌÑÐÐÞ°àÀÏÊ¦½éÉÜ£¬ÖÐ¹úÈËÃñ´óÑ§ÀÍ¶¯ÈËÊÂÑ§Ôº£¬ÉÌÑ§ÔººÍÉç»áÑ§Ôº£¬ÕâÈý¸öÑ§ÔºÕÐÊÕµÄÈËÁ¦×ÊÔ´¹ÜÀí×¨Òµ¿Î³Ì¸÷ÓÐ²àÖØ¡£

1¡¢ÀÍ¶¯ÈËÊÂÑ§Ôº

ÈËÃñ´óÑ§ÀÍ¶¯ÈËÊÂÑ§ÔºÈ«¹úÎ¨Ò»ÁùÐÇ¼¶ÈËÁ¦×ÊÔ´¹ÜÀí×¨Òµ£¬×¨ÒµÅÅÃûÈ«¹úµÚÒ»!

ÀÍ¶¯ÈËÊÂ¹ØÏµÑ§ÔºÈËÁ¦×ÊÔ´¹ÜÀí×¨Òµ¸üÊÊºÏ×¨ÃÅÔÚ¹ú¼ÒÈËÁ¦×ÊÔ´²¿ÃÅ½øÐÐÍ³³ï·¢Õ¹µÄÔÚÖ°ÈËÊ¿½øÐÞ¡£±ÈÈç¿¼ÉúËùÔÚµÄ¹¤×÷µ¥Î»ÔÚ¹ú¼ÒÈËÁ¦×ÊÔ´ºÍÉç»á±£ÕÏ²¿µÈÊÂÒµÐÍµ¥Î»£¬²ÎÓëÎÒ¹úÀÍ¶¯ÈËÊÂÕþ²ßÖÆ¶¨¡¢ÐÞÕýµÈÆ«ÏòÓÚÕþ²ßÀàµÄÑ§ÊõÑÐ¾¿¡£

ÀÍ¶¯ÈËÊÂÑ§ÔºÈËÁ¦×ÊÔ´¹ÜÀí×¨Òµ¿Î³ÌÉèÖÃ£º

¹ÜÀíÑ§Ô­Àí¡¢ÆóÒµÕ½ÂÔ¹ÜÀí¡¢ÊÐ³¡ÓªÏúÀíÂÛ¡¢²ÆÎñ¹ÜÀí¡¢ÈËÔ±ËØÖÊ²âÆÀ¡¢ÈËÁ¦×ÊÔ´ÅàÑµÓë¿ª·¢¡¢Ô±¹¤¹ØÏµ¹ÜÀí¡¢¼¨Ð§¿¼ºËÓë¼¨Ð§¹ÜÀí¡¢Ð½³êÀíÂÛÓë¹ÜÀí¡¢×éÖ¯ÐÐÎªÑ§×¨Ìâ¡¢ÀÍ¶¯¾­¼ÃÀíÂÛ¡¢ÑÐ¾¿Éè¼ÆÓëÑÐ¾¿¼Æ»®¡¢ÈËÁ¦×ÊÔ´¹ÜÀí£ºÀíÂÛÓëÑÐ¾¿·½·¨¡¢ÓïÑÔ»ù´¡(Ó¢Óï)¡¢ÖÐ¹úÌØÉ«Éç»áÖ÷ÒåÀíÂÛÓëÊµ¼ù¡¢Âí¿ËË¼Ö÷ÒåÓëÉç»á¿ÆÑ§·½·¨ÂÛ

·Ç¹ÜÀíÑ§Ñ§Ê¿²¹ÐÞ¿Î³Ì£º¹ÜÀíÑ§Ô­Àí¡¢ÀÍ¶¯·¨ÓëÉç»á±£ÕÏ·¨

2¡¢ÉÌÑ§Ôº

È«Çò50Ç¿ÉÌÑ§Ôº£¬¹¤ÉÌ¹ÜÀíÑ§¿ÆÅÅÃûÈ«¹úµÚÒ»!

ÉÌÑ§ÔºÆóÒµ¹ÜÀíÈËÁ¦×ÊÔ´×¨ÒµÔòÊÇÔÚÏµÍ³½²ÊöÆóÒµ¹ÜÀíÖªÊ¶µÄ»ù´¡ÉÏ£¬²àÖØÆóÒµÈËÁ¦×ÊÔ´¹ÜÀíÓ¦ÓÃÖÐ¹æ»®¡¢ÕÐÆ¸¡¢ÅàÑµ¡¢Ð½³ê¡¢¼¨Ð§µÈÊµ¼ùÖªÊ¶µÄÑ§Ï°£¬²ÉÓÃÀíÂÛ°¸Àý½áºÏµÄ½ÌÑ§·½·¨£¬ÖÂÁ¦ÓÚ´òÔìÆóÊÂÒµµ¥Î»ÈËÁ¦×ÊÔ´¹ÜÀí¸ÚÎ»£¬´ÓÊÂ´ÓÕÐÆ¸¡¢ÈËÁ¦¿ª·¢¡¢¿¼ºË¡¢Ð½³ê¹ÜÀí¡¢Ô±¹¤ÅàÑµµÈÖ°Î»µÄ×¨ÒµÐÔ½ÏÇ¿µÄÈË²Å¡£Èç¹ûÔÚÖ°ÈËÊ¿µÄÖ°Î»ÊÇÆóÊÂÒµµ¥Î»µÄÈËÁ¦×ÊÔ´×¨Ô±£¬½«À´´òËãÏòÈËÁ¦×ÊÔ´¾­Àí»òÖ÷¹Ü·½Ïò·¢Õ¹µÄÔÚÖ°ÈËÊ¿£¬ÎÒÃÇÎª¸÷Î»ÍÆ¼öÉÌÑ§ÔºµÄÈËÁ¦×ÊÔ´×¨Òµ¡£

ÉÌÑ§ÔºÆóÒµ¹ÜÀí×¨ÒµÈËÁ¦×ÊÔ´·½Ïò¿Î³ÌÉèÖÃ£º

¹ÜÀíÑ§Ô­Àí¡¢ÆóÒµÕ½ÂÔ¹ÜÀí¡¢ÊÐ³¡ÓªÏú¹ÜÀí¡¢¹«Ë¾²ÆÎñ¹ÜÀí¡¢¹ÜÀí¾­¼ÃÑ§¡¢×éÖ¯ÐÐÎªÀíÂÛÓëÑÐ¾¿·½·¨¡¢ÈËÁ¦×ÊÔ´¹ÜÀí¡¢ÆóÒµ»á¼Æ¡¢ÓïÑÔ»ù´¡(Ó¢Óï)¡¢ÖÐ¹úÌØÉ«Éç»áÖ÷ÒåÀíÂÛÓëÊµ¼ù¡¢Âí¿ËË¼Ö÷ÒåÓëÉç»á¿ÆÑ§·½·¨ÂÛ¡¢¹ÜÀíÑÐ¾¿·½·¨(ÂÛÎÄÖ¸µ¼¿Î)¡¢Áìµ¼Á¦¡¢¼¨Ð§ÓëÐ½³ê¹ÜÀí¡¢ÈËÁ¦×ÊÔ´¿ª·¢ÓëÅàÑµ¡¢ÆóÒµÎÄ»¯ÓëÉÌÒµÂ×Àí¡¢ÈËÔ±ËØÖÊ²âÆÀ¡¢ÀÍ¶¯·¨

3¡¢Éç»áÓëÈË¿ÚÑ§Ôº

Éç»áÑ§ÁìÓò×îÈ¨ÍþµÄ½ÌÑ§ÑÐ¾¿»ùµØ£¬Éç»áÑ§ÅÅÃûÈ«¹úµÚÒ»!

Éç»áÑ§ÔºÈËÁ¦×ÊÔ´¹ÜÀí×¨Òµ¸ü¼ÓÆ«ÏòÓÚ¶ÔÓÚÄ¿Ç°Éç»áÌåÏµÄÚÈËÁ¦×ÊÔ´Çé¿öµÄÑÐ¾¿¡£ÔÚÖ°ÈËÊ¿Èç¹ûÔÚÉç»á¿ÆÑ§ÔºµÈÉç»áÑ§¿ÆÌåÏµÄÚ´ÓÊÂÑÐ¾¿£¬»òÊÇÓÐÒâÓÚÉç»áÑ§×¨ÒµÑÐ¾¿£¬²»·Á±¨Ãû²Î¼Ó¸Ã×¨Òµ¡£

Éç»áÓëÈË¿ÚÑ§ÔºÉç»áÑ§×¨ÒµÈËÁ¦×ÊÔ´¹ÜÀí·½Ïò¿Î³ÌÉèÖÃ£º

Î÷·½Éç»áÑ§ÀíÂÛ ¡¢¾­¼ÃÉç»áÑ§¡¢×éÖ¯Éç»áÑ§¡¢¶¨ÐÔÑÐ¾¿·½·¨ÓëÂÛÎÄÐ´×÷¡¢µ±´úÉç»áÈÈµãÎÊÌâ¡¢ÎÄ»¯ÈËÀàÑ§»ù´¡¡¢»ý¼«ÐÄÀíÑ§¡¢Éç»áÐÄÀíÑ§¡¢»éÒö¸ÐÇéÉç»áÑ§¡¢·¨ÂÉÓëÉç»áÖÎÀí¡¢³ÇÊÐÉçÇøÖÎÀí´´ÐÂ¡¢¸ß¼¶Éç»á¹¤×÷ÊµÎñ¡¢Å©´åÉç»áÖÎÀíÓë·¢Õ¹¡¢ÈËÁ¦×ÊÔ´¹ÜÀí¡¢¼¨Ð§¿¼ºË¡¢Ð½³ê¹ÜÀíÓëÖ°Î»ÆÀ¹À¡¢ÖÐ¹úÌØÉ«Éç»áÖ÷ÒåÀíÂÛÓëÊµ¼ù¡¢Éç»áÑ§¸ÅÂÛ¡¢Éç»á½×²ã·ÖÎö(Ó¦ÓÃÉç»áÑ§) ¡¢Éç»áµ÷²éÑÐ¾¿·½·¨"
ÐìÓÐ²Æ²Æ²Æ²Æ²Æ	"['Â¥Ö÷', '2017-05-25 14:10:18']"	ÖÐ¹úÈËÃñ´óÑ§ÀúÊ·Ñ§Ôº¿Î³ÌÑÐÐÞ°àÕÐÉúÖÐ£¬±¨Ãû×ÉÑ¯µç»°010-82500874¡¢62511097£¬ÕÐÉú¼òÕÂµØÖ·http://www.rucedu.cn/lishixueyuan/
ÐìÓÐ²Æ²Æ²Æ²Æ²Æ	"['Â¥Ö÷', '2017-05-27 15:35:22']"	ÈËÃñ´óÑ§¿Î³ÌÑÐÐÞ°à5ÔÂ28ÈÕ¡¢29ÈÕ½ÓÊÜÏÖ³¡×ÉÑ¯http://www.rucedu.cn/r/25/2bfbznmbl.html
ÐìÓÐ²Æ²Æ²Æ²Æ²Æ	"['Â¥Ö÷', '2017-06-05 15:59:00']"	ÈËÃñ´óÑ§¿Î³ÌÑÐÐÞ°à6ÔÂ10ÈÕ½ÓÊÜÏÖ³¡×ÉÑ¯http://www.rucedu.cn/r/05/fbfyzmfzl.html
ÖÐ¹úÈËÃñ´óÑ§ÀÍ¶¯ÈËÊÂÑ§ÔºÈËÁ¦×ÊÔ´¹ÜÀí×¨Òµ6ÔÂ25ÈÕ...		
ÐìÓÐ²Æ²Æ²Æ²Æ²Æ	['2017-05-11 14:42:28']	"ÈËÃñ´óÑ§ÔÚÖ°¿Î³ÌÑÐÐÞ°à(http://www.rucedu.cn)ÕÐÉúÀÏÊ¦½éÉÜ£¬ÈËÃñ´óÑ§ÀÍ¶¯ÈËÊÂÑ§ÔºÈËÁ¦×ÊÔ´¹ÜÀí×¨ÒµÔÚÖ°¿Î³ÌÑÐÐÞ°à½«ÓÚ6ÔÂ25ÈÕ¿ª¿Î£¬ÓÐÒâÏò±¨ÈËÃñ´óÑ§ÀÍ¶¯ÈËÊÂÑ§ÔºÈËÁ¦×ÊÔ´¹ÜÀí×¨Òµ¿Î³ÌÑÐÐÞ°àµÄ¿¼Éú¿ÉÁªÏµÕÐÉúÀÏÊ¦×ÉÑ¯±¨ÃûµÈÏà¹ØÊÂÏî¡£

Ñ§Ôº×¨ÒµÓÅÊÆ¼°¼ò½é

¡ïÖÐ¹úÈËÃñ´óÑ§ÀÍ¶¯ÈËÊÂÑ§ÔºÊÇÖÐ¹ú×îÓÐÓ°ÏìµÄµÄÀÍ¶¯ºÍÉç»á±£ÕÏ¡¢ÈËÁ¦×ÊÔ´¹ÜÀí×¨ÒµÈË²ÅµÄÑ§ÊõÑÐ¾¿»ú¹¹¡£2001Äê£¬ÀÍ¶¯¾­¼ÃÑ§ÒÔ¸ßÆ±Í¬ÒâÂÊºÍÃâÓÚ´ð±çµÄ´ýÓö£¬³ÉÎªÈ«¹úÓÅÊÆÏÔÖøµÄ¹ú¼Ò¼¶ÖØµãÑ§¿Æ£¬Ò²ÊÇÆù½ñÈ«¹úÎ¨Ò»µÄÀÍ¶¯¾­¼ÃÑ§¹ú¼Ò¼¶ÖØµãÑ§¿Æ¡£

¡ïÀÍ¶¯ÈËÊÂÑ§ÔºÊÇÈ«¹úÎ¨Ò»ÓµÓÐÈËÁ¦×ÊÔ´¹ÜÀí×¨Òµ±¾¿Æ¡¢Ë¶Ê¿¡¢²©Ê¿ÍêÕû½ÌÑ§ÌåÏµµÄ×î¸ßÑ§¸®£¬Ò²ÊÇÈ«¹úÎ¨Ò»µÄÁùÐÇ¼¶ÈËÁ¦×ÊÔ´¹ÜÀí×¨Òµ£¬¿ÆÑÐÊ¦×ÊÁ¦Á¿Î»¾ÓÈ«¹úµÚÒ»¡£

±¨ÃûÌõ¼þ

1.Óµ»¤¡¶ÖÐ»ªÈËÃñ¹²ºÍ¹úÏÜ·¨¡·£¬×ñÊØ·¨ÂÉ¡¢·¨¹æ£¬Ë¼ÏëÕþÖÎ±íÏÖºÃ£¬ÓÅÐãÒµÎñ¹Ç¸É£¬ÉíÌå½¡¿µ£¬²¢ÄÜ¼á³ÖÔÚÖ°Ñ§Ï°Õß¡£

2.¾ß±¸´ó×¨ÒÔÉÏÑ§ÀúÕß£¬¾ù¿É±¨Ãû²Î¼ÓÑ§Ï°¡£

±¨Ãû°ì·¨

1.±¨ÃûÊ±¼ä£º¼´ÈÕÆð¿ªÊ¼±¨Ãû

2.±¨ÃûµØµã£ºÖÐ¹úÈËÃñ´óÑ§Ã÷µÂÐÂÎÅÂ¥0506ÊÒ

3.±¨ÃûÊÖÐø£º

(1)µ½±¨ÃûµØµã×¢²á£¬µÇ¼Ç±¨Ãû¡£

(2)ÌîÐ´ÔÚÖ°ÈËÔ±¿Î³ÌÑÐÐÞ°à±¨ÃûµÇ¼Ç±í¡£

(3)±¾ÈË×îºóÑ§ÀúÖ¤ÊéºÍÑ§Î»Ö¤ÊéÔ­¼þºÍ¸´Ó¡¼þ£¬±¾ÈËÉí·ÝÖ¤Ô­¼þºÍ¸´Ó¡¼þ¡£

(4)Á½´çÍ¬µ×²ÊÉ«ÕÕÆ¬4ÕÅ¡£

ËµÃ÷£ºÓÊ¼Ä×ÊÁÏÊ±²»±ØÓÊ¼ÄÉí·ÝÖ¤¡¢Ñ§ÀúÖ¤Êé¡¢Ñ§Î»Ö¤ÊéÔ­¼þ£¬µ«ÔÚÈëÑ§±¨µ½Ê±Ðë´øÉÏÉÏÊöÖ¤¼þÔ­¼þ£¬ÒÔ¹©¸´ºË¡£"
ÐìÓÐ²Æ²Æ²Æ²Æ²Æ	"['Â¥Ö÷', '2017-05-25 14:10:07']"	ÖÐ¹úÈËÃñ´óÑ§ÀúÊ·Ñ§Ôº¿Î³ÌÑÐÐÞ°àÕÐÉúÖÐ£¬±¨Ãû×ÉÑ¯µç»°010-82500874¡¢62511097£¬ÕÐÉú¼òÕÂµØÖ·http://www.rucedu.cn/lishixueyuan/
ÐìÓÐ²Æ²Æ²Æ²Æ²Æ	"['Â¥Ö÷', '2017-05-27 15:35:39']"	ÈËÃñ´óÑ§¿Î³ÌÑÐÐÞ°à5ÔÂ28ÈÕ¡¢29ÈÕ½ÓÊÜÏÖ³¡×ÉÑ¯http://www.rucedu.cn/r/25/2bfbznmbl.html
ÐìÓÐ²Æ²Æ²Æ²Æ²Æ	"['Â¥Ö÷', '2017-06-05 15:58:44']"	ÈËÃñ´óÑ§¿Î³ÌÑÐÐÞ°à6ÔÂ10ÈÕ½ÓÊÜÏÖ³¡×ÉÑ¯http://www.rucedu.cn/r/05/fbfyzmfzl.html
¶ÁÍêÍ¬µÈÑ§Á¦ÔÚÖ°ÑÐºó¿ÉÒÔ×öÊ²Ã´£¿		
×ÔÓÉFREE	['2016-07-22 16:27:37']	"¶ÁÔÚÖ°ÑÐ»á»ñµÃÊ²Ã´?

ÎÞÂÛÊÇ¶ÁÄÄÖÖÔÚÖ°ÑÐ£¬×îºó¶¼»á»ñµÃË¶Ê¿Ñ§Î»Ö¤£¬µ±È»£¬ÕâÀïÕë¶ÔµÄÊÇÓÐ×Ê¸ñ½øÐÐÉêË¶²¢Í¨¹ý¿¼ÊÔºÍÂÛÎÄ´ð±çµÄ¿¼Éú¡£Í¬µÈÑ§Á¦ÃâÊÔÈëÑ§£¬¿¼ÉúÖ»ÒªÔÚ¹æ¶¨µÄÊ±¼äÄÚÍ¨¹ý¿Î³Ì¿¼ÊÔºÍÉêË¶¿¼ÊÔÈ»ºó²¢Í¨¹ýÂÛÎÄ´ð±ç¼´¿É»ñµÃË¶Ê¿Ñ§Î»Ö¤Êé¡£ÎÞÂÛÊÇ¿Î³Ì¿¼ÊÔ»¹ÊÇÉêË¶¿¼ÊÔ£¬²ÉÈ¡µÄ¶¼ÊÇºÏ¸ñÖÆ£¬Ö»Òª¿¼ÉúÄÜ¹»´ïµ½60¼´ÎªºÏ¸ñ¡£

http://www.rucedu.cn/r/22/22fkzknfn.html"
weird	['2016-08-09 11:56:37']	ÓÐ¹¤×÷Äê·ÝÏÞÖÆÂð
×ÔÓÉFREE	"['Â¥Ö÷', '2016-08-09 13:11:32']"	µÃ¿´ÄãÏë¶ÁÊ²Ã´×¨Òµ£¬¸ö±ð×¨ÒµÊÇÐèÒª¹¤×÷ÄêÏÞµÄ
ºÍ×Ó	['2017-02-19 00:20:15']	ÎÒ±ÏÒµÁË×öµÄÊÇaÖÖ×¨ÒµµÄ¹¤×÷£¬ÄÇÃ´±¨¿¼ÔÚÖ°µÄÖ»ÄÜ±¨¿¼ÓëaÏà¹ØµÄ×¨ÒµÂð£¿»¹ÊÇËµ¿ÉÒÔ²Î¿¼Óë¹¤×÷ÎÞ¹ØµÄ×¨Òµ£¿ÎÒÏë¿¼¹¤ÉÌ¹ÜÀí£¬µ«ÊÇÎÒÏÖÔÚµÄ¹¤×÷ºÍ¹¤ÉÌ¹ÜÀíÃ»¹ØÏµ£¬ÄÜ±¨Âð
ÐìÓÐ²Æ²Æ²Æ²Æ²Æ	['2017-03-01 15:39:00']	ÖÐ¹úÈËÃñ´óÑ§ÀúÊ·Ñ§Ôº¿Î³ÌÑÐÐÞ°àÕÐÉúÖÐhttp://www.rucedu.cn/lishixueyuan/
ÐìÓÐ²Æ²Æ²Æ²Æ²Æ	['2017-05-27 15:36:23']	ÈËÃñ´óÑ§¿Î³ÌÑÐÐÞ°à5ÔÂ28ÈÕ¡¢29ÈÕ½ÓÊÜÏÖ³¡×ÉÑ¯http://www.rucedu.cn/r/25/2bfbznmbl.html
ÐìÓÐ²Æ²Æ²Æ²Æ²Æ	['2017-06-05 15:57:59']	¿ÉÒÔ°¡£¬ÔÚÖ°ÑÐ¾¿ÉúÊÇ¿ÉÒÔ¿ç×¨Òµ±¨¿¼µÄ£¬ÈËÃñ´óÑ§±¨Ãû°ì¹«ÊÒ6ÔÂ10ÈÕ½ÓÊÜÏÖ³¡×ÉÑ¯http://www.rucedu.cn/r/05/fbfyzmfzl.html£¬×ÉÑ¯µç»°010-82500874¡¢62511656
ÈËÃñ´óÑ§ÀúÊ·Ñ§ÔºÓÐÊ²Ã´ÓÅÊÆ?		
×ÔÓÉFREE	['2017-06-02 13:13:21']	http://www.rucedu.cn/r/01/fzfyznmm2.html
×ÔÓÉFREE	"['Â¥Ö÷', '2017-06-05 15:34:04']"	"ÈËÃñ´óÑ§¹«¹²¹ÜÀíÑ§Ôº×¨ÒµÐèÒªÏÈ¿¼ÊÔÔÙÈëÑ§Âð?

http://www.rucedu.cn/r/05/fbfyzmfzk.html"
ÐìÓÐ²Æ²Æ²Æ²Æ²Æ	['2017-06-05 15:56:56']	ÈËÃñ´óÑ§¿Î³ÌÑÐÐÞ°à6ÔÂ10ÈÕ½ÓÊÜÏÖ³¡×ÉÑ¯http://www.rucedu.cn/r/05/fbfyzmfzl.html
Ò»ÔÂÁª¿¼ÓëÎåÔÂÍ¬µÈÑ§Á¦ÉêË¶ÓÐÄÄÐ©Çø±ð		
ÐìÓÐ²Æ²Æ²Æ²Æ²Æ	['2017-05-11 14:30:30']	"ÈËÃñ´óÑ§ÔÚÖ°ÑÐ¾¿ÉúÍø£¨http://www.rucedu.cn£©½éÉÜ£¬²»ÉÙ¿¼Éú¶ÔÓÚÒ»ÔÂÁª¿¼ÓëÎåÔÂÍ¬µÈÑ§Á¦ÉêË¶ÕâÁ½ÖÖÔÚÖ°ÑÐ¾¿Éú±¨¿¼·½Ê½ÓÐËùÒÉ»ó£¬ÏÂÃæ¾Í±¨¿¼Á÷³Ì¡¢Ö¤Êé»ñµÃÒ»¼¶×¨Òµ¿ªÉèÕâÈý¸öÖ÷ÒªÎÊÌâÎª¸÷Î»½øÐÐ½éÉÜ£¬Ï£Íû¸÷Î»¿¼Éú¶ÔÔÚÖ°ÑÐ¾¿Éú±¨¿¼µÄÏà¹ØÇé¿öÓÐËùÁË½â¡£

ÈëÑ§Á÷³Ì

Ò»ÔÂÁª¿¼¡ª¡ªÏÈ¿¼ºóÑ§

Ò»ÔÂÁª¿¼ÊÇÏÈ¿¼ºóÑ§µÄÑ§Ï°·½Ê½£¬¿¼ÉúÐèÒªÏÈÐÐ²Î¼ÓÒ»ÔÂÍ³ÕÐÑÐ¾¿Éú¿¼ÊÔ£¬´ïµ½¹ú¼Ò»òÔºÐ£¹æ¶¨µÄ³õÊÔ·ÖÊýÏßºó½øÈë¸´ÊÔ£¬Í¨¹ý¸´ÊÔºóÊÕµ½Â¼È¡Í¨ÖªÊé×¼±¸½øÈëÑ§Ð£²Î¼ÓÑ§Ï°¡£

Í¨³£À´Ëµ£¬²Î¼ÓÒ»ÔÂÁª¿¼£¬¿¼ÉúµÄÑ§ÀúÌõ¼þÐèÒªÂú×ã£º1.±¾¿Æ±ÏÒµ3Äê;2.×¨¿Æ±ÏÒµ5Äê;3.ÒÑ»ñË¶Ê¿»ò²©Ê¿Ñ§Î»Âú2Äê²Î¼Ó±¨¿¼¡£

±¨¿¼µÄÖ÷ÒªÊ±¼ä½ÚµãÎª£º

1.Ã¿Äê10ÔÂ10ÈÕÖÁ31ÈÕ²Î¼ÓÍøÉÏ±¨Ãû²¢½É·Ñ;

2.Ã¿Äê11ÔÂ²Î¼ÓÑ§Ð£ÏÖ³¡È·ÈÏ;

3.Ã¿Äê12ÔÂÖÁ´ÎÄê1ÔÂ²Î¼ÓÈ«¹úÍ³¿¼;

4.Ã¿Äê3ÔÂ³õÖÁ4ÔÂ³õ¹«²¼¿¼ÊÔ·ÖÊýÏß£¬´ïµ½·ÖÊýÏßÒªÇó²Î¼ÓÑ§Ð£¸´ÊÔ£¬Î´´ïµ½·ÖÊýÏßÔò×¼±¸µ÷¼Á;

5.Í¨¹ýÑ§Ð£ÔÚ4ÔÂ³õ×éÖ¯µÄ¸´ÊÔºóµÈ´ýÂ¼È¡Í¨ÖªÊé¡£

ÎåÔÂÍ¬µÈÑ§Á¦ÉêË¶¡ª¡ªÏÈÑ§ºó¿¼

ÎåÔÂÍ¬µÈÑ§Á¦ÉêË¶ÊÇÏÈÑ§ºó¿¼µÄÑ§Ï°·½Ê½£¬ÏÈÑ§ÊÇÖ¸ÃâÊÔÈëÑ§²Î¼ÓÑ§Ð£×éÖ¯µÄ¿Î³ÌÑÐÐÞ°à£¬¿Î³ÌÑÐÐÞ°àÊÇ²Î¼ÓÍ¬µÈÑ§Á¦ÉêË¶µÄÇÅÁº£¬²¢ÇÒÊÇÃâÊÔÈëÑ§µÄÑ§Ï°·½Ê½£¬¿¼ÉúÖ»Òª´ïµ½×¨¿ÆÒÔÉÏÑ§Àú¾Í¿ÉÒÔ²Î¼Ó¿Î³ÌÑÐÐÞ°àµÄÑ§Ï°¡£²Î¼Ó¿Î³ÌÑÐÐÞ°àÑ§Ï°ºó£¬¿¼Éú´ïµ½±¾¿Æ±ÏÒµÂú3ÄêµÄÒªÇó¾Í¿ÉÒÔ²Î¼ÓÉêË¶Á÷³Ì£¬ÒÔÖÐ¹úÈËÃñ´óÑ§µÄÔÚÖ°ÑÐ¾¿Éú±¨¿¼ÎªÀý£¬ÆäÉêË¶Á÷³ÌµÄ´óÖÂ·½Ê½Îª£º

1.´ïµ½±¾¿Æ±ÏÒµÂú3Äêºó°ìÀí¡¶¿Î³Ì¿¼ÊÔ×Ê¸ñ¿¨¡·;

2.ÔÚ×Ê¸ñ¿¨ÓÐÐ§ÆÚµÄËÄÄêÖ®ÄÚÍ¨¹ýÔºÐ£¿¼ÊÔ¼°¹ú¼ÒÍ³¿¼£¬ÆäÖÐ£¬Ð£¿¼4ÃÅ(ÎªÂí¿ËË¼Ö÷Òå×¨Òµ¼°ÆäËûÈýÃÅ×¨Òµ¿Î×ÛºÏ)£¬¹ú¿¼2ÃÅ(ÎªÍâÓï¼°Ñ§¿Æ×¨Òµ×ÛºÏ)£¬¿¼ÊÔ¾ùÎªÍ¨¹ýÖÆ£¬´ïµ½60·Ö¼´ÎªË³ÀûÍ¨¹ý£¬¿¼ÊÔÓÐµ¥¿Æ³É¼¨±£ÁôÓÐÐ§ÆÚ»úÖÆ;

3.Í¨¹ý¿¼ÊÔºóÒ»ÄêÖ®ÄÚ×«Ð´Ë¶Ê¿Ñ§Î»ÂÛÎÄ£¬°ëÄêÄÚ²Î¼ÓÂÛÎÄ´ð±ç¼´¿É¡£

¿ªÉè×¨Òµ

Ò»ÔÂÁª¿¼¡ª¡ª×¨ÒµÐÍË¶Ê¿

Ò»ÔÂÁª¿¼ÖÐÄÜ¹»ÒÔÔÚÖ°ÐÎÊ½Ñ§Ï°µÄ×¨Òµ¶àÎª¹ÜÀí¼°½ðÈÚ×¨ÒµÐÍË¶Ê¿£¬Èç£º

¹¤ÉÌ¹ÜÀíË¶Ê¿MBA¡¢¹«¹²¹ÜÀíË¶Ê¿MPA¡¢»á¼ÆË¶Ê¿MPAcc¡¢½ðÈÚË¶Ê¿MF¡¢ÂÃÓÎ¹ÜÀíË¶Ê¿MTA¡¢½ÌÓý¹ÜÀíË¶Ê¿¼°ÌåÓý¾ºÈü×éÖ¯Ë¶Ê¿Õâ¼¸¸ö×¨Òµ¡£

ÎåÔÂÍ¬µÈÑ§Á¦ÉêË¶¡ª¡ªÑ§ÊõÐÍË¶Ê¿

ÎåÔÂÍ¬µÈÑ§Á¦ÉêË¶Ëù¿ªÉèµÄ×¨ÒµÆ«ÏòÓÚÑ§ÊõÐÍË¶Ê¿£¬ÆäÖ÷ÒªµÄ×¨ÒµÓÐ£º

ÕÜÑ§¡¢¾­¼ÃÑ§(º¬ÀíÂÛ¾­¼ÃÑ§¡¢Ó¦ÓÃ¾­¼ÃÑ§)¡¢·¨Ñ§¡¢ÕþÖÎÑ§¡¢Éç»áÑ§¡¢½ÌÓýÑ§¡¢ÐÄÀíÑ§¡¢ÖÐ¹úÓïÑÔÎÄÑ§¡¢ÐÂÎÅ´«²¥Ñ§¡¢ÉúÎïÑ§¡¢ÀúÊ·Ñ§¡¢µØÀíÑ§¡¢»úÐµ¹¤³Ì¡¢¶¯Á¦¹¤³Ì¼°¹¤³ÌÈÈÎïÀí¡¢µçÆø¹¤³Ì¡¢µç×Ó¿ÆÑ§Óë¼¼Êõ¡¢ÐÅÏ¢ÓëÍ¨ÐÅ¹¤³Ì¡¢¿ØÖÆ¿ÆÑ§Óë¹¤³Ì¡¢¼ÆËã»ú¿ÆÑ§Óë¼¼Êõ¡¢½¨ÖþÑ§¡¢×÷ÎïÑ§¡¢ÁÙ´²Ò½Ñ§¡¢¹ÜÀí¿ÆÑ§Óë¹¤³Ì¡¢¹¤ÉÌ¹ÜÀí¡¢Å©ÁÖ¾­¼Ã¹ÜÀí¡¢¹«¹²¹ÜÀíºÍÍ¼Êé¹Ý¡¢Çé±¨Óëµµ°¸¹ÜÀí(ÆäÖÐ£¬ÀúÊ·Ñ§Ï¸»¯Îª£º¿¼¹ÅÑ§¡¢ÖÐ¹úÊ·¡¢ÊÀ½çÊ·¡£²¢ÇÒÔö¼ÓÁËÈí¼þ¹¤³Ì¡¢³ÇÏç¹æ»®Ñ§¡¢·ç¾°Ô°ÁÖÑ§¡¢»¤ÀíÑ§)¡£

Ö¤Êé»ñµÃ

Ò»ÔÂÁª¿¼¡ª¡ªÑÐ¾¿ÉúÑ§ÀúÖ¤Êé¼°Ë¶Ê¿Ñ§Î»Ö¤Êé

Ò»ÔÂÁª¿¼ÊÇÑ§Àú½ÌÓý£¬ËùÒÔ×îÖÕËù»ñµÃµÄÖ¤ÊéÊÇÑÐ¾¿ÉúÑ§ÀúÖ¤Êé¼°Ë¶Ê¿Ñ§Î»Ö¤Êé¡£

ÎåÔÂÍ¬µÈÑ§Á¦ÉêË¶¡ª¡ªË¶Ê¿Ñ§Î»Ö¤Êé

ÎåÔÂÍ¬µÈÑ§Á¦ÉêË¶²»ÊÇÑ§Àú½ÌÓý£¬ËùÒÔ×îÖÕ»ñµÃµÄÖ¤ÊéÊÇË¶Ê¿Ñ§Î»Ö¤Êé¡£"
ÐìÓÐ²Æ²Æ²Æ²Æ²Æ	"['Â¥Ö÷', '2017-05-25 14:10:40']"	ÖÐ¹úÈËÃñ´óÑ§ÀúÊ·Ñ§Ôº¿Î³ÌÑÐÐÞ°àÕÐÉúÖÐ£¬±¨Ãû×ÉÑ¯µç»°010-82500874¡¢62511097£¬ÕÐÉú¼òÕÂµØÖ·http://www.rucedu.cn/lishixueyuan/
ÐìÓÐ²Æ²Æ²Æ²Æ²Æ	"['Â¥Ö÷', '2017-05-27 15:35:09']"	ÈËÃñ´óÑ§¿Î³ÌÑÐÐÞ°à5ÔÂ28ÈÕ¡¢29ÈÕ½ÓÊÜÏÖ³¡×ÉÑ¯http://www.rucedu.cn/r/25/2bfbznmbl.html
ÐìÓÐ²Æ²Æ²Æ²Æ²Æ	"['Â¥Ö÷', '2017-06-05 15:59:20']"	ÈËÃñ´óÑ§¿Î³ÌÑÐÐÞ°à6ÔÂ10ÈÕ½ÓÊÜÏÖ³¡×ÉÑ¯http://www.rucedu.cn/r/05/fbfyzmfzl.html
ÈËÃñ´óÑ§²»Í¬Ñ§Ôº¿ªÉèµÄÈËÁ¦×ÊÔ´¿Î³ÌÑÐÐÞ°àÓÐÊ²Ã´...		
ÐìÓÐ²Æ²Æ²Æ²Æ²Æ	['2017-05-11 14:40:22']	"2017ÄêÖÐ¹úÈËÃñ´óÑ§¿Î³ÌÑÐÐÞ°à(http://www.rucedu.cn/)¸÷×¨ÒµÕýÔÚÕÐÉúÖÐ£¬ÉÌÑ§Ôº¡¢ÀÍ¶¯ÈËÊÂÑ§Ôº¡¢Éç»áÑ§Ôº¶¼¿ªÉèÓÐÈËÁ¦×ÊÔ´×¨Òµ¿Î³Ì£¬ÄÇ²»Í¬Ñ§Ôº¿ªÉèµÄÈËÁ¦×ÊÔ´¿Î³ÌÑÐÐÞ°àÓÐÊ²Ã´Çø±ð?

ÈËÃñ´óÑ§¿Î³ÌÑÐÐÞ°àÀÏÊ¦½éÉÜ£¬ÖÐ¹úÈËÃñ´óÑ§ÀÍ¶¯ÈËÊÂÑ§Ôº£¬ÉÌÑ§ÔººÍÉç»áÑ§Ôº£¬ÕâÈý¸öÑ§ÔºÕÐÊÕµÄÈËÁ¦×ÊÔ´¹ÜÀí×¨Òµ¿Î³Ì¸÷ÓÐ²àÖØ¡£

1¡¢ÀÍ¶¯ÈËÊÂÑ§Ôº

ÈËÃñ´óÑ§ÀÍ¶¯ÈËÊÂÑ§ÔºÈ«¹úÎ¨Ò»ÁùÐÇ¼¶ÈËÁ¦×ÊÔ´¹ÜÀí×¨Òµ£¬×¨ÒµÅÅÃûÈ«¹úµÚÒ»!

ÀÍ¶¯ÈËÊÂ¹ØÏµÑ§ÔºÈËÁ¦×ÊÔ´¹ÜÀí×¨Òµ¸üÊÊºÏ×¨ÃÅÔÚ¹ú¼ÒÈËÁ¦×ÊÔ´²¿ÃÅ½øÐÐÍ³³ï·¢Õ¹µÄÔÚÖ°ÈËÊ¿½øÐÞ¡£±ÈÈç¿¼ÉúËùÔÚµÄ¹¤×÷µ¥Î»ÔÚ¹ú¼ÒÈËÁ¦×ÊÔ´ºÍÉç»á±£ÕÏ²¿µÈÊÂÒµÐÍµ¥Î»£¬²ÎÓëÎÒ¹úÀÍ¶¯ÈËÊÂÕþ²ßÖÆ¶¨¡¢ÐÞÕýµÈÆ«ÏòÓÚÕþ²ßÀàµÄÑ§ÊõÑÐ¾¿¡£

ÀÍ¶¯ÈËÊÂÑ§ÔºÈËÁ¦×ÊÔ´¹ÜÀí×¨Òµ¿Î³ÌÉèÖÃ£º

¹ÜÀíÑ§Ô­Àí¡¢ÆóÒµÕ½ÂÔ¹ÜÀí¡¢ÊÐ³¡ÓªÏúÀíÂÛ¡¢²ÆÎñ¹ÜÀí¡¢ÈËÔ±ËØÖÊ²âÆÀ¡¢ÈËÁ¦×ÊÔ´ÅàÑµÓë¿ª·¢¡¢Ô±¹¤¹ØÏµ¹ÜÀí¡¢¼¨Ð§¿¼ºËÓë¼¨Ð§¹ÜÀí¡¢Ð½³êÀíÂÛÓë¹ÜÀí¡¢×éÖ¯ÐÐÎªÑ§×¨Ìâ¡¢ÀÍ¶¯¾­¼ÃÀíÂÛ¡¢ÑÐ¾¿Éè¼ÆÓëÑÐ¾¿¼Æ»®¡¢ÈËÁ¦×ÊÔ´¹ÜÀí£ºÀíÂÛÓëÑÐ¾¿·½·¨¡¢ÓïÑÔ»ù´¡(Ó¢Óï)¡¢ÖÐ¹úÌØÉ«Éç»áÖ÷ÒåÀíÂÛÓëÊµ¼ù¡¢Âí¿ËË¼Ö÷ÒåÓëÉç»á¿ÆÑ§·½·¨ÂÛ

·Ç¹ÜÀíÑ§Ñ§Ê¿²¹ÐÞ¿Î³Ì£º¹ÜÀíÑ§Ô­Àí¡¢ÀÍ¶¯·¨ÓëÉç»á±£ÕÏ·¨

2¡¢ÉÌÑ§Ôº

È«Çò50Ç¿ÉÌÑ§Ôº£¬¹¤ÉÌ¹ÜÀíÑ§¿ÆÅÅÃûÈ«¹úµÚÒ»!

ÉÌÑ§ÔºÆóÒµ¹ÜÀíÈËÁ¦×ÊÔ´×¨ÒµÔòÊÇÔÚÏµÍ³½²ÊöÆóÒµ¹ÜÀíÖªÊ¶µÄ»ù´¡ÉÏ£¬²àÖØÆóÒµÈËÁ¦×ÊÔ´¹ÜÀíÓ¦ÓÃÖÐ¹æ»®¡¢ÕÐÆ¸¡¢ÅàÑµ¡¢Ð½³ê¡¢¼¨Ð§µÈÊµ¼ùÖªÊ¶µÄÑ§Ï°£¬²ÉÓÃÀíÂÛ°¸Àý½áºÏµÄ½ÌÑ§·½·¨£¬ÖÂÁ¦ÓÚ´òÔìÆóÊÂÒµµ¥Î»ÈËÁ¦×ÊÔ´¹ÜÀí¸ÚÎ»£¬´ÓÊÂ´ÓÕÐÆ¸¡¢ÈËÁ¦¿ª·¢¡¢¿¼ºË¡¢Ð½³ê¹ÜÀí¡¢Ô±¹¤ÅàÑµµÈÖ°Î»µÄ×¨ÒµÐÔ½ÏÇ¿µÄÈË²Å¡£Èç¹ûÔÚÖ°ÈËÊ¿µÄÖ°Î»ÊÇÆóÊÂÒµµ¥Î»µÄÈËÁ¦×ÊÔ´×¨Ô±£¬½«À´´òËãÏòÈËÁ¦×ÊÔ´¾­Àí»òÖ÷¹Ü·½Ïò·¢Õ¹µÄÔÚÖ°ÈËÊ¿£¬ÎÒÃÇÎª¸÷Î»ÍÆ¼öÉÌÑ§ÔºµÄÈËÁ¦×ÊÔ´×¨Òµ¡£

ÉÌÑ§ÔºÆóÒµ¹ÜÀí×¨ÒµÈËÁ¦×ÊÔ´·½Ïò¿Î³ÌÉèÖÃ£º

¹ÜÀíÑ§Ô­Àí¡¢ÆóÒµÕ½ÂÔ¹ÜÀí¡¢ÊÐ³¡ÓªÏú¹ÜÀí¡¢¹«Ë¾²ÆÎñ¹ÜÀí¡¢¹ÜÀí¾­¼ÃÑ§¡¢×éÖ¯ÐÐÎªÀíÂÛÓëÑÐ¾¿·½·¨¡¢ÈËÁ¦×ÊÔ´¹ÜÀí¡¢ÆóÒµ»á¼Æ¡¢ÓïÑÔ»ù´¡(Ó¢Óï)¡¢ÖÐ¹úÌØÉ«Éç»áÖ÷ÒåÀíÂÛÓëÊµ¼ù¡¢Âí¿ËË¼Ö÷ÒåÓëÉç»á¿ÆÑ§·½·¨ÂÛ¡¢¹ÜÀíÑÐ¾¿·½·¨(ÂÛÎÄÖ¸µ¼¿Î)¡¢Áìµ¼Á¦¡¢¼¨Ð§ÓëÐ½³ê¹ÜÀí¡¢ÈËÁ¦×ÊÔ´¿ª·¢ÓëÅàÑµ¡¢ÆóÒµÎÄ»¯ÓëÉÌÒµÂ×Àí¡¢ÈËÔ±ËØÖÊ²âÆÀ¡¢ÀÍ¶¯·¨

3¡¢Éç»áÓëÈË¿ÚÑ§Ôº

Éç»áÑ§ÁìÓò×îÈ¨ÍþµÄ½ÌÑ§ÑÐ¾¿»ùµØ£¬Éç»áÑ§ÅÅÃûÈ«¹úµÚÒ»!

Éç»áÑ§ÔºÈËÁ¦×ÊÔ´¹ÜÀí×¨Òµ¸ü¼ÓÆ«ÏòÓÚ¶ÔÓÚÄ¿Ç°Éç»áÌåÏµÄÚÈËÁ¦×ÊÔ´Çé¿öµÄÑÐ¾¿¡£ÔÚÖ°ÈËÊ¿Èç¹ûÔÚÉç»á¿ÆÑ§ÔºµÈÉç»áÑ§¿ÆÌåÏµÄÚ´ÓÊÂÑÐ¾¿£¬»òÊÇÓÐÒâÓÚÉç»áÑ§×¨ÒµÑÐ¾¿£¬²»·Á±¨Ãû²Î¼Ó¸Ã×¨Òµ¡£

Éç»áÓëÈË¿ÚÑ§ÔºÉç»áÑ§×¨ÒµÈËÁ¦×ÊÔ´¹ÜÀí·½Ïò¿Î³ÌÉèÖÃ£º

Î÷·½Éç»áÑ§ÀíÂÛ ¡¢¾­¼ÃÉç»áÑ§¡¢×éÖ¯Éç»áÑ§¡¢¶¨ÐÔÑÐ¾¿·½·¨ÓëÂÛÎÄÐ´×÷¡¢µ±´úÉç»áÈÈµãÎÊÌâ¡¢ÎÄ»¯ÈËÀàÑ§»ù´¡¡¢»ý¼«ÐÄÀíÑ§¡¢Éç»áÐÄÀíÑ§¡¢»éÒö¸ÐÇéÉç»áÑ§¡¢·¨ÂÉÓëÉç»áÖÎÀí¡¢³ÇÊÐÉçÇøÖÎÀí´´ÐÂ¡¢¸ß¼¶Éç»á¹¤×÷ÊµÎñ¡¢Å©´åÉç»áÖÎÀíÓë·¢Õ¹¡¢ÈËÁ¦×ÊÔ´¹ÜÀí¡¢¼¨Ð§¿¼ºË¡¢Ð½³ê¹ÜÀíÓëÖ°Î»ÆÀ¹À¡¢ÖÐ¹úÌØÉ«Éç»áÖ÷ÒåÀíÂÛÓëÊµ¼ù¡¢Éç»áÑ§¸ÅÂÛ¡¢Éç»á½×²ã·ÖÎö(Ó¦ÓÃÉç»áÑ§) ¡¢Éç»áµ÷²éÑÐ¾¿·½·¨"
ÐìÓÐ²Æ²Æ²Æ²Æ²Æ	"['Â¥Ö÷', '2017-05-25 14:10:18']"	ÖÐ¹úÈËÃñ´óÑ§ÀúÊ·Ñ§Ôº¿Î³ÌÑÐÐÞ°àÕÐÉúÖÐ£¬±¨Ãû×ÉÑ¯µç»°010-82500874¡¢62511097£¬ÕÐÉú¼òÕÂµØÖ·http://www.rucedu.cn/lishixueyuan/
ÐìÓÐ²Æ²Æ²Æ²Æ²Æ	"['Â¥Ö÷', '2017-05-27 15:35:22']"	ÈËÃñ´óÑ§¿Î³ÌÑÐÐÞ°à5ÔÂ28ÈÕ¡¢29ÈÕ½ÓÊÜÏÖ³¡×ÉÑ¯http://www.rucedu.cn/r/25/2bfbznmbl.html
ÐìÓÐ²Æ²Æ²Æ²Æ²Æ	"['Â¥Ö÷', '2017-06-05 15:59:00']"	ÈËÃñ´óÑ§¿Î³ÌÑÐÐÞ°à6ÔÂ10ÈÕ½ÓÊÜÏÖ³¡×ÉÑ¯http://www.rucedu.cn/r/05/fbfyzmfzl.html
ÖÐ¹úÈËÃñ´óÑ§ÀÍ¶¯ÈËÊÂÑ§ÔºÈËÁ¦×ÊÔ´¹ÜÀí×¨Òµ6ÔÂ25ÈÕ...		
ÐìÓÐ²Æ²Æ²Æ²Æ²Æ	['2017-05-11 14:42:28']	"ÈËÃñ´óÑ§ÔÚÖ°¿Î³ÌÑÐÐÞ°à(http://www.rucedu.cn)ÕÐÉúÀÏÊ¦½éÉÜ£¬ÈËÃñ´óÑ§ÀÍ¶¯ÈËÊÂÑ§ÔºÈËÁ¦×ÊÔ´¹ÜÀí×¨ÒµÔÚÖ°¿Î³ÌÑÐÐÞ°à½«ÓÚ6ÔÂ25ÈÕ¿ª¿Î£¬ÓÐÒâÏò±¨ÈËÃñ´óÑ§ÀÍ¶¯ÈËÊÂÑ§ÔºÈËÁ¦×ÊÔ´¹ÜÀí×¨Òµ¿Î³ÌÑÐÐÞ°àµÄ¿¼Éú¿ÉÁªÏµÕÐÉúÀÏÊ¦×ÉÑ¯±¨ÃûµÈÏà¹ØÊÂÏî¡£

Ñ§Ôº×¨ÒµÓÅÊÆ¼°¼ò½é

¡ïÖÐ¹úÈËÃñ´óÑ§ÀÍ¶¯ÈËÊÂÑ§ÔºÊÇÖÐ¹ú×îÓÐÓ°ÏìµÄµÄÀÍ¶¯ºÍÉç»á±£ÕÏ¡¢ÈËÁ¦×ÊÔ´¹ÜÀí×¨ÒµÈË²ÅµÄÑ§ÊõÑÐ¾¿»ú¹¹¡£2001Äê£¬ÀÍ¶¯¾­¼ÃÑ§ÒÔ¸ßÆ±Í¬ÒâÂÊºÍÃâÓÚ´ð±çµÄ´ýÓö£¬³ÉÎªÈ«¹úÓÅÊÆÏÔÖøµÄ¹ú¼Ò¼¶ÖØµãÑ§¿Æ£¬Ò²ÊÇÆù½ñÈ«¹úÎ¨Ò»µÄÀÍ¶¯¾­¼ÃÑ§¹ú¼Ò¼¶ÖØµãÑ§¿Æ¡£

¡ïÀÍ¶¯ÈËÊÂÑ§ÔºÊÇÈ«¹úÎ¨Ò»ÓµÓÐÈËÁ¦×ÊÔ´¹ÜÀí×¨Òµ±¾¿Æ¡¢Ë¶Ê¿¡¢²©Ê¿ÍêÕû½ÌÑ§ÌåÏµµÄ×î¸ßÑ§¸®£¬Ò²ÊÇÈ«¹úÎ¨Ò»µÄÁùÐÇ¼¶ÈËÁ¦×ÊÔ´¹ÜÀí×¨Òµ£¬¿ÆÑÐÊ¦×ÊÁ¦Á¿Î»¾ÓÈ«¹úµÚÒ»¡£

±¨ÃûÌõ¼þ

1.Óµ»¤¡¶ÖÐ»ªÈËÃñ¹²ºÍ¹úÏÜ·¨¡·£¬×ñÊØ·¨ÂÉ¡¢·¨¹æ£¬Ë¼ÏëÕþÖÎ±íÏÖºÃ£¬ÓÅÐãÒµÎñ¹Ç¸É£¬ÉíÌå½¡¿µ£¬²¢ÄÜ¼á³ÖÔÚÖ°Ñ§Ï°Õß¡£

2.¾ß±¸´ó×¨ÒÔÉÏÑ§ÀúÕß£¬¾ù¿É±¨Ãû²Î¼ÓÑ§Ï°¡£

±¨Ãû°ì·¨

1.±¨ÃûÊ±¼ä£º¼´ÈÕÆð¿ªÊ¼±¨Ãû

2.±¨ÃûµØµã£ºÖÐ¹úÈËÃñ´óÑ§Ã÷µÂÐÂÎÅÂ¥0506ÊÒ

3.±¨ÃûÊÖÐø£º

(1)µ½±¨ÃûµØµã×¢²á£¬µÇ¼Ç±¨Ãû¡£

(2)ÌîÐ´ÔÚÖ°ÈËÔ±¿Î³ÌÑÐÐÞ°à±¨ÃûµÇ¼Ç±í¡£

(3)±¾ÈË×îºóÑ§ÀúÖ¤ÊéºÍÑ§Î»Ö¤ÊéÔ­¼þºÍ¸´Ó¡¼þ£¬±¾ÈËÉí·ÝÖ¤Ô­¼þºÍ¸´Ó¡¼þ¡£

(4)Á½´çÍ¬µ×²ÊÉ«ÕÕÆ¬4ÕÅ¡£

ËµÃ÷£ºÓÊ¼Ä×ÊÁÏÊ±²»±ØÓÊ¼ÄÉí·ÝÖ¤¡¢Ñ§ÀúÖ¤Êé¡¢Ñ§Î»Ö¤ÊéÔ­¼þ£¬µ«ÔÚÈëÑ§±¨µ½Ê±Ðë´øÉÏÉÏÊöÖ¤¼þÔ­¼þ£¬ÒÔ¹©¸´ºË¡£"
ÐìÓÐ²Æ²Æ²Æ²Æ²Æ	"['Â¥Ö÷', '2017-05-25 14:10:07']"	ÖÐ¹úÈËÃñ´óÑ§ÀúÊ·Ñ§Ôº¿Î³ÌÑÐÐÞ°àÕÐÉúÖÐ£¬±¨Ãû×ÉÑ¯µç»°010-82500874¡¢62511097£¬ÕÐÉú¼òÕÂµØÖ·http://www.rucedu.cn/lishixueyuan/
ÐìÓÐ²Æ²Æ²Æ²Æ²Æ	"['Â¥Ö÷', '2017-05-27 15:35:39']"	ÈËÃñ´óÑ§¿Î³ÌÑÐÐÞ°à5ÔÂ28ÈÕ¡¢29ÈÕ½ÓÊÜÏÖ³¡×ÉÑ¯http://www.rucedu.cn/r/25/2bfbznmbl.html
ÐìÓÐ²Æ²Æ²Æ²Æ²Æ	"['Â¥Ö÷', '2017-06-05 15:58:44']"	ÈËÃñ´óÑ§¿Î³ÌÑÐÐÞ°à6ÔÂ10ÈÕ½ÓÊÜÏÖ³¡×ÉÑ¯http://www.rucedu.cn/r/05/fbfyzmfzl.html
¶ÁÍêÍ¬µÈÑ§Á¦ÔÚÖ°ÑÐºó¿ÉÒÔ×öÊ²Ã´£¿		
×ÔÓÉFREE	['2016-07-22 16:27:37']	"¶ÁÔÚÖ°ÑÐ»á»ñµÃÊ²Ã´?

ÎÞÂÛÊÇ¶ÁÄÄÖÖÔÚÖ°ÑÐ£¬×îºó¶¼»á»ñµÃË¶Ê¿Ñ§Î»Ö¤£¬µ±È»£¬ÕâÀïÕë¶ÔµÄÊÇÓÐ×Ê¸ñ½øÐÐÉêË¶²¢Í¨¹ý¿¼ÊÔºÍÂÛÎÄ´ð±çµÄ¿¼Éú¡£Í¬µÈÑ§Á¦ÃâÊÔÈëÑ§£¬¿¼ÉúÖ»ÒªÔÚ¹æ¶¨µÄÊ±¼äÄÚÍ¨¹ý¿Î³Ì¿¼ÊÔºÍÉêË¶¿¼ÊÔÈ»ºó²¢Í¨¹ýÂÛÎÄ´ð±ç¼´¿É»ñµÃË¶Ê¿Ñ§Î»Ö¤Êé¡£ÎÞÂÛÊÇ¿Î³Ì¿¼ÊÔ»¹ÊÇÉêË¶¿¼ÊÔ£¬²ÉÈ¡µÄ¶¼ÊÇºÏ¸ñÖÆ£¬Ö»Òª¿¼ÉúÄÜ¹»´ïµ½60¼´ÎªºÏ¸ñ¡£

http://www.rucedu.cn/r/22/22fkzknfn.html"
weird	['2016-08-09 11:56:37']	ÓÐ¹¤×÷Äê·ÝÏÞÖÆÂð
×ÔÓÉFREE	"['Â¥Ö÷', '2016-08-09 13:11:32']"	µÃ¿´ÄãÏë¶ÁÊ²Ã´×¨Òµ£¬¸ö±ð×¨ÒµÊÇÐèÒª¹¤×÷ÄêÏÞµÄ
ºÍ×Ó	['2017-02-19 00:20:15']	ÎÒ±ÏÒµÁË×öµÄÊÇaÖÖ×¨ÒµµÄ¹¤×÷£¬ÄÇÃ´±¨¿¼ÔÚÖ°µÄÖ»ÄÜ±¨¿¼ÓëaÏà¹ØµÄ×¨ÒµÂð£¿»¹ÊÇËµ¿ÉÒÔ²Î¿¼Óë¹¤×÷ÎÞ¹ØµÄ×¨Òµ£¿ÎÒÏë¿¼¹¤ÉÌ¹ÜÀí£¬µ«ÊÇÎÒÏÖÔÚµÄ¹¤×÷ºÍ¹¤ÉÌ¹ÜÀíÃ»¹ØÏµ£¬ÄÜ±¨Âð
[truncated: 89,009,793 more chars]
