# Supplementary material for: Postgraduate psychological stress detection from social media using BERT-Fused model
Source: PLoS One. 2024 Oct 31;19(10):e0312264. doi: 10.1371/journal.pone.0312264 (PMC11527284; doi:10.1371/journal.pone.0312264)
Supplement: S2 File — (ZIP) [file pone.0312264.s002.zip › douban_title.txt]

标题
死磕游戏行业的我 （记录贴）
把师兄的细胞养绝种了（真的被大家蹲到了）
一步错 步步错 如何自救
如果有重新再来的机会，大学会选什么专业
焦虑的小镇做题家和大城市富二代的婚姻靠谱吗
翻出了以前的录取信息表，发现只有我一个女生填的...
five们觉得自己很长时间活的就像跳梁小丑，活的像...
是需要用什么特殊部位工作吗
985土木five下学期就转CS
选调深圳乡镇科员🉑否
日本读研，回国就业/留日？
关注的选offer的微博号发现应届生的薪资都好高啊sos
大家说说在这种愈发内卷的社会，有什么行业会“畸...
完全没有创造力，只会模仿标准答案的five
确诊抑郁症之后感觉哪条路都走不通
感觉我真的爱上了一个网络主播
想问问有弟弟的姐妹
最后一次关于留学的提问
被追求者羞辱
本five混到学生会主席，然后每次活动手忙脚乱不知...
这个实习的jd看的我迷茫又想笑
经过这一波宣传金融和法学分数线会爆炸吧
觉得好烦
晚上有聊的来的女性豆友一起吃一顿简单火锅吗
天坑废物找不到工作，准备去干社工。
报名初审被广西选调拒了
想看大家炫耀自己特别嘚瑟的事儿或东西
精华 懒鱼学习法～用最少的精力考公～行测篇
失业一年，拿不出份子钱
天坑废物找不到工作，准备去干社工。
报名初审被广西选调拒了
想看大家炫耀自己特别嘚瑟的事儿或东西
精华 懒鱼学习法～用最少的精力考公～行测篇
失业一年，拿不出份子钱
996公司来看看
个人有感:本组做题家们最大的痛苦来源是阶级矛盾
广东选调生只能报街道办怎么选呀
🆘在人文素养高的人面前会自卑怎么办
top5 985 + 海外硕 已成five… 每天躺在老家
去苏考还是广东选调，安排考试时间的人没有心💔
初一孩子面向未来（手动狗头）。
读殇了，打算本科毕业考公或就业，可行吗（跨考这...
（清北伪five凡尔赛现场）是不是不在一线就不配活...
最适合985咸鱼five们去的工作：高校
觉醒太晚的红领巾接班人来找组织了
太久拿低工资，跳槽都不敢要高
找不到工作，逼人死吗
虽然是five组，但应该很少有人觉得自己是纯five吧...
我姐似乎吝啬于帮助我
研一CSfive，课外的还没学，课内的学不会
985保险跨考法硕非法学怎么样啊？
一年半内被字节拒4次，秋招0 offer
five海硕申国内博求助
精华 华南理工学造纸，毕业以后三千五，早安，打工人
迷茫到想去算命|更新，谢谢大家的评论呀
有友友了解康奈尔的寒假线上项目吗
55们 今年有20five可以报考的选调嘛
大学四年胖了二三十斤，，😥
精华 华南理工学造纸，毕业以后三千五，早安，打工人
迷茫到想去算命|更新，谢谢大家的评论呀
有友友了解康奈尔的寒假线上项目吗
55们 今年有20five可以报考的选调嘛
大学四年胖了二三十斤，，😥
给five们开心一下
有没有本硕在国内然后成功申请到日本读博的友友们啊
抱团取暖-好像找到了超级适合组内five/小镇做题家...
你除了做题思维强，还有哪些软实力？此贴收集大家...
我是一个在杭州当gwy的fw，或许体制内是文科小镇做...
发小，学美术的双非硕士留校当老师了（本科三本）
2020届无业游民
什么工作年薪百万RMB？
葱省选调是回家还是去临市？
大家在学校是怎么交到好朋友的呢！
有没有计划考庆应大学院的人
关于大学里的社交达人
在职备考gwy的 你们真的有时间看书吗？
PPT真的好难做
秋招0offer选手的碎碎念
大家有想去云南躺平的吗23333
中石化子公司的职能类岗位955么
请问求职过程中填写的心理量表有影响吗？
没背景的人还是学理科好
有i国学/佛学/传统文化吗
一连两起研究生自杀
迷茫期选择出国还是挺对的…
985硕金融应届生已辞了两份工作家里蹲
有无大四还在修课的......
有地产工作的同学吗
一连两起研究生自杀
迷茫期选择出国还是挺对的…
985硕金融应届生已辞了两份工作家里蹲
有无大四还在修课的......
有地产工作的同学吗
广东选调出公告啦
广东选调真的非常香 经管和文科的朋友可以看看（更...
985本科白血病，放弃读研，毕业回家乡工作很痛苦
极限操作 40天21考研打卡
大家看没看新世相关于985相亲局的文章呀
越长大好像越羡慕父母的工作
快乐最重要，一些与成绩、工作、金钱关系不大的快乐
无论对未来画多大的饼，都不值得一个人放弃当下的生活
落后地区有完全不重男轻女的姐弟家庭
上课有想法但是畏于发言怎么办
top985回高中当老师现实么……
天坑专业研三five的女娲补天之路
top3本硕，应该选择一条新的人生道路吗？
有第二学士学位在读的朋友们吗
废物总是独行：学习时长打卡（2周）
整个就业市场就离谱吧？（有更新）
20届选调上岸，分享我的公务员结构化面试经验
内卷化严重，人口结构越来越差，年轻人的未来在哪里？
艺术类的大家毕业以后都在做什么工作呢？
电力211社科女去电厂当人事怎么样？
准备去招财猫工作了
来说说自己的经历可以给大一新生们哪些建议吧or如...
想问大家研究生学历真的很重要吗
出国党 冬天早起学习打卡
熬过这个冬天打卡
准备去招财猫工作了
来说说自己的经历可以给大一新生们哪些建议吧or如...
想问大家研究生学历真的很重要吗
出国党 冬天早起学习打卡
熬过这个冬天打卡
组里谈秋招的都是金融或天坑专业，有互联网er秋招...
大家觉得某笔980的班有必要报吗👀想报一个省考的...
这种夸张的性别歧视是真实存在的吗？
今日托福 直接爆炸
关于加拿大留学移民
有没有想出国生活的，一起聊聊，来交个朋友
大家有看令人心动的offer么？
友友们，总是羡慕在干娱乐圈和游戏相关的朋友，心...
真诚发问，考公是对抗内卷的一种方法吧？
恋爱次数投票
有没有武大的来讲讲陈铭的瓜
商科去读uk低排名硕士有出路吗
来说说自己真正的理想
请问大家在最低谷的时候都是怎么熬过来的
选offer的时候被想去的行业的manager怼哭了说你不合适
社恐患者想咨询一下「交朋友」这件小事儿
距离明年还有32天，大家说说自己的新年愿望吧~
特别喜欢看母校的负面新闻
青年人才引进没进面
211废物想进国企，前来求教
大四换课题换实验室可吗？选哪一个
今年秋招互联网工资为什么又创新高了？
求助 北京一百多人的互联网运营offer 要接受吗
睡梦中醒来，我从来都没有想过自己这一生该怎么活
我这算丧吗
大四换课题换实验室可吗？选哪一个
今年秋招互联网工资为什么又创新高了？
求助 北京一百多人的互联网运营offer 要接受吗
睡梦中醒来，我从来都没有想过自己这一生该怎么活
我这算丧吗
上个星期手机平均使用时间是10h
三面全过到ceo加试被刷，是为什么呢？
提问，本科生和研究生在考公面试会有差别对待吗
找实习遇到假装互联网公司老板的wsn 机智女大学生...
大家会和我一样睡午觉睡一下午吗？
考研复习打卡记录
（转）这么优秀努力的女书记，理塘凭什么不火？
山西省适合回去躺平吗？
实习offer抉择（债与股）
作为男生，我想谈谈就业歧视和性别议题的其他内容
如果你的男朋友是gender discrimination的受益者，...
2021年目标打卡，治疗学习困难症
根据反周期理论，gwy未来会不会大下岗
一线城市到底能开阔什么视野？
看到一个师兄在pyq发的话，感觉被戳中内心了
five们有没有听了就动力满满的歌呢
有没有five考完国考很憋屈
删～
听说是假的啦 大家散了吧
准备回家中 拯救完蛋的人生
“一个人思虑过多，就会失去做人的乐趣”
广东选调为啥还不出通告啊
努力转专业后专业被取消了…
five们写字好看吗
准备回家中 拯救完蛋的人生
“一个人思虑过多，就会失去做人的乐趣”
广东选调为啥还不出通告啊
努力转专业后专业被取消了…
five们写字好看吗
SOS家庭关系求助贴
寒假实习四大全聚德...要申请八大吗? 各位有了解八...
你们都有啥输出型爱好？
列举一个现在每天还坚持的好习惯
越学越废，越考越凉，gwy上岸路茫茫
今年湖南选调这么热门？是因为茶颜悦色吗
top2小语种five怎么权衡梦想与现实
高考有用吗？有个叼用啊。国考才是最有用的吧？
大三学生怎么应对跟研究生业务群面
刚进组的本five突然被老师委以重任派我去拜访合作...
好想成功一次，找到自我价值
大三迷茫小废物
你们觉得今年国考题是难吗？
中年失业日记（流水账）
可以投稿社会性死亡又复活小组……
让自己有一两个快速反馈的爱好可以摆脱一些废物感
本废物小时候贼能怼人，但现在不行了哈哈哈哈哈哈
请问现在国外的情况还可以出国读书或工作吗？
five的思考
社恐废物已经接近半年没去公司了，我真的有点相信...
研一入学一个月重度抑郁休学 不知道如何面对复学了
研三了，辍学的念头更加强烈了
实习了两周想跑路咋办~
女生太难了！今天某机关过来我们学校宣讲，女生只...
有没有当高校辅导员的朋友来分享一下感受？
研一入学一个月重度抑郁休学 不知道如何面对复学了
研三了，辍学的念头更加强烈了
实习了两周想跑路咋办~
女生太难了！今天某机关过来我们学校宣讲，女生只...
有没有当高校辅导员的朋友来分享一下感受？
我把本科室友删了（帖子已出现杠精，老凡尔赛别视...
大家上一次一觉醒来元气满满，觉得生活充满希望是...
毕业论文和答辩有那么重要吗
211想转码，直接转行和考研哪个更有可能？
跨专业考研不知道考什么…
大二废物，完全不喜欢自己的专业
有没有还有20届的待就业five啊
好累啊，想咸鱼怎么办
昨天去参加国考了
作为建筑绣花博士来说两句
有明天去北京参加深圳福田区教师招聘的吗？
该不该分手？
想问下选调必须要是党员才行吗？
一点干劲都没有怎么办
3年新媒体鹅跑路了，考公咨询
毕业论文的成绩会打分算入绩点吗
学金融的去965外企上班机会多吗
我可能是本组里最正宗fw的985了...
面试通过了 但是邮件填错了收不到offer
超低gpa，但是很想读国外名校，大家可以帮我想想出...
想督促自己积极参加秋招
面试总时长三十分钟，被面试官批评了二十分钟
大型社死现场……毕业生就业摸底排查要展览每个人...
学院想着我结业 老板想着我延毕
有没有感觉自己的现状除了自己怪不了别人的five
想督促自己积极参加秋招
面试总时长三十分钟，被面试官批评了二十分钟
大型社死现场……毕业生就业摸底排查要展览每个人...
学院想着我结业 老板想着我延毕
有没有感觉自己的现状除了自己怪不了别人的five
我没及格
精华 本校five定义和可发帖内容❗️不要再重复吐槽...
对于本科绩点不高又涉及到转专业想申请海外名校的出路
选择能力和信息搜集远远大于努力的案例
似乎自从上大学开始就一直在走下坡路，学业上没有...
体育five体测后生病，被老师和校医院折腾到想退学
吐槽 为什么毕业了档案已经转到生源地了辅导员还老...
一家人的上进心是守恒的吗
姐妹们，我准备去报一个二本学校的社会学研究生了...
互联网12k/月🆚事业单位3k/月offer二选一，求助！
大家都是怎么社交的，感觉自己就是个社交five，不...
国考er来聊聊吧
985的我们还是有很多优势的
有比今年更难的国考吗？
删
【转】一个北大高考状元的抗抑郁史
可以讨论行测题吗？这种推理题怎么才能一分钟之内...
GQ：小镇做题家的颅内高潮时刻
废物们可以多和爱自己的朋友在一起
求问：被师妹抄袭论文了怎么办
有本科直接工作的朋友吗？
哲学专业究竟怎么样呀
考研真的那么难吗？
PhD申请deadline前的打卡（哭泣
求问：被师妹抄袭论文了怎么办
有本科直接工作的朋友吗？
哲学专业究竟怎么样呀
考研真的那么难吗？
PhD申请deadline前的打卡（哭泣
【树洞】想问问大家，觉得自己的大学生活有哪些遗憾？
刚得知本城市选调没有我的专业，我一个爆哭
山东的小伙伴们，2021省考提前，那明年会不会追加...
工科five应该降级转专业吗
关于秋招，尽我所能为大家答疑解惑
财务专业的我找不到实习
我也不理解我朋友的执念
有朋友在考公机构工作过吗，是不是合约有签约几年...
哲学专业的出路
牺牲感好强
也不想永远做个废物嘛
组里有友友学哲学的吗
东北省会10年老公务员分享职业经历
试图转码的five打卡记录
抑郁还有其他什么的，确诊会影响前途吗？确定自己...
在银行金融市场 投行 做过五年，现在在总行 可以帮...
冬季面试穿搭求助
招行压力真的那么大吗
为什么人家裸考都能考上公务员😭
考研数学二怎么稳住80分？
我想问一下，十天准备事业单位是不是很凉啊😢
谢母校救我 天选咸鱼已上岸躺平
券商的待遇到底怎么样
包邮区体制外小镇青年的日常生活
2020届还在待业的有吗？马上2021年了，大家啥打算啊…
我想问一下，十天准备事业单位是不是很凉啊😢
谢母校救我 天选咸鱼已上岸躺平
券商的待遇到底怎么样
包邮区体制外小镇青年的日常生活
2020届还在待业的有吗？马上2021年了，大家啥打算啊…
关于招聘的小知识～楼主曾经是面试官哦
问下京考对非在京高校学生的要求里，优秀研究生干...
大学生怎么找高薪家教兼职？
我好难受，看了某985朝阳产业学长的朋友圈，发现他...
组里有GPA低于3的five吗？
有国考副省的吗
想问问有没有姐妹知道辅修和双学位的区别啊本five...
有参加深圳市考的吗？想问一下粤康码（已解决）
今天早上突然一下子崩了
如何从焦虑和差劲中脱困
five想退出亲戚群可以吗？
为什么为什么人家写论文就这么井井有条
有没有中文系研究生学长学姐呀
李健17年的一篇自述:立与不立皆辛苦，谈论了社会对...
有知道这个琉科Ryuko up主吗？
想问考研的大家是如何完成毕业实习要求的
本人专科会计，考上全日制本科汉语言（三本），请9...
口腔真的不适合动手能力差的five😭
国考资料分析
一碰大事必出bug
有人想来吃北师大宿舍的瓜嘛
好家伙 我直接好家伙
别盲目考公
尝试打卡脱困
毕业论文是应该为了顺利通过选自己擅长的方向还是...
有人想来吃北师大宿舍的瓜嘛
好家伙 我直接好家伙
别盲目考公
尝试打卡脱困
毕业论文是应该为了顺利通过选自己擅长的方向还是...
精华 ‼️【组规&举报楼】
国考体验-真的比以前难多了
其实有的时候所谓奋斗成功，就是进入另一个角斗场...
想知道0offer的大家都是什么状态
如果人不活在别人嘴里是不是会好很多
有盐城人才引进录取的同学或是盐城本地人吗？
从小镇做题家说起，为什么我支持弱势群体的权益
一到期末就莫名焦虑，有没有跟我一样的
法硕有哪些院校推荐？
突然就不想上班了，怎么办？
求小语种跨考研推荐
为了转行你做了哪些努力
请问有准备央行面试或者参加过央行面试的朋友吗？
大三佛系女生，电子跨考计算机，怎么选校？
211【考研er】要找个工作吗？
defer一年真的是一件蛮难过的事
做辅导员有坑吗
被小聪明“毁掉”的five
关于商科：无数次深夜痛哭得出的真理
啊啊啊啊啊啊啊啊啊啊啊啊你们有什么好运头像吗
被爸妈批情商低 不懂和人沟通 哭了
太累了我不想竞了拜托让我躺平吧我真的没有什么大...
后悔大学没学医
five们你们今天为何失眠
如何才能觉得自己不那么废
被爸妈批情商低 不懂和人沟通 哭了
太累了我不想竞了拜托让我躺平吧我真的没有什么大...
后悔大学没学医
five们你们今天为何失眠
如何才能觉得自己不那么废
有无半裸考的考研er！
大二开始准备跨专业考研，再到985大学的中文or历史...
成语接龙
马上考研了，还是什么都不会，越近越不想复习，在...
蛊王要出现了！
后悔没去学医
我觉得自己好废物
秋招er还0 offer的进来叹口气
沿海地区gwy工资真的那么高吗
可以讨论国考申论之短评吗
车企工厂物流规划的行业前景
大胆开麦，普通中产就别读美本了，钱永远是心结，...
隔壁“给清华男生正名贴”楼主把我的高赞回复全删了
有没有适合哭出声的地方
有21fall的吗 申请季怎么样了
公务员考试
来说说找工作，女人坑女人的事。
99年都落着啥好了
吐槽:国考太难了! ! ! !
毕业后导师还不断找我修改论文，该怎么办？
好了，出题的时间到了，你还能想起哪些小学初中的...
外卖员对我说：你们是祖国的未来。
工作中无法与人打交道的five，是因为自卑吗？
生活真的好残忍，想换份工作结果倒在了体检上
不懂就问，本科生可以当985大学辅导员吗？
好了，出题的时间到了，你还能想起哪些小学初中的...
外卖员对我说：你们是祖国的未来。
工作中无法与人打交道的five，是因为自卑吗？
生活真的好残忍，想换份工作结果倒在了体检上
不懂就问，本科生可以当985大学辅导员吗？
小5们会常有从前所有伤害性记忆一瞬间全部涌入脑海...
因为志愿报失误了是否应该复读？
国考来吐槽！
末流985冷门专业，不知道该不该回中部老家县城？
天哪 参加比赛发邮件的时候忘记加作品附件了 今天...
国考记录－铁five也有梦想|考完啦！
讨论&咨询｜🆘到底应该怎么处理peer pressure带...
刚考完法考整个人都有点崩
稀里糊涂上岸经历分享……做题家们其实挺适合考公...
普通家庭five是不是不应该去日本读冷门专业
正经复习过国考 为啥还是觉得不行？
最后悔的就是当年选了建筑
虽然行测考得超烂，但是周边的风景很好看
gap year有什么有趣的项目吗~
有马院的友友嘛？
21届秋招屡被打击，就业迷茫，我该怎么办？
虽然知道选择远比努力重要，但发生在自己身边时还...
后悔比失败更可怕
有没有会画四方图的 江湖救急
讲讲本倒数第三的故事，以及自救打卡。
公考也开始卷卷卷起来了(福建进面平均分已补充)
被导师逼自闭了
看看大家硕士毕业的朋友圈！
组里有在航天研究所的five吗？连续两个月866快要扛...
考公难的朋友们要不要考虑3、4线城市
公考也开始卷卷卷起来了(福建进面平均分已补充)
被导师逼自闭了
看看大家硕士毕业的朋友圈！
组里有在航天研究所的five吗？连续两个月866快要扛...
考公难的朋友们要不要考虑3、4线城市
决定下午不去考申论了
大学摧毁了我所有自信，到了996pua大厂还是five
北京户口究竟价值几何
大学玩了三年，现在一看书就头痛怎么办
每天学习12h+是怎么做到的呀
国考申论不弃考打卡
撒老师这一段适合反复观看
不开心的时候就看看马老师的视频 我的天，b站没有...
acca在行业内认可度如何？
建筑类专业读博吗
今天深圳的热搜
有还在挣扎acca的吗（我出坑了哈哈哈哈哈各位兄弟...
焦虑求问大家，四大会因为在读证明收回寒假实习的o...
月薪3000的机关单位编外职工还是月薪1w打底的互联...
葱省的废物们有想丁克的人吗？你们父母接受吗？
考不出语言成绩的焦虑人士
组里(非医学专业)对临床医学挺看好的，本医学five...
精华 关于组内女权的回应
想问下有人了解交行的金融科技岗吗。。。是坑吗？
明天国考 心态快崩了 想问问大家考前一般会干嘛
北航北理北邮北交北科在北京人眼里或者就业其实都...
考研专业纠结
哪些二线城市适合five们躺平?
有没有和我一样工资到手3000多的
这算逆反心理吗？。。
北航北理北邮北交北科在北京人眼里或者就业其实都...
考研专业纠结
哪些二线城市适合five们躺平?
有没有和我一样工资到手3000多的
这算逆反心理吗？。。
怎么才能让自己融入很卷的环境？更新方法
0 offer现在心累了不想找了
点击就看食堂领导zz发言（讨论食堂的公众号被封了）
不要无限拔高负面习惯和行为的意义
对于打着自己学校名头招摇撞骗的看法
211学历真的那么拉垮？本渣的心有被戳到
博士男友自负又自卑 还嫉妒我怎么办
明年秋招建筑生有可能转做游戏美术吗
如何克服无力感？
今天国考的 加油呀！
请问，考公考编的各位是本科生还是研究生？
今天国考，我走错片场…
要国考了，我还在玩手机
不招女生就不招女生，找个这么好的借口干嘛😅
我可能是本组最正宗fw了...发都没发出去
我大葱省的定向选调职位绝了
在莫奈的塞纳河畔和睡莲池塘边
我们的age shame是不是太重了？
很久不见的高中同学找我约饭，找不到合适的理由拒...
经济学类考公岗位多吗？
因为人类是社会性生物才焦虑吧
985硕，毕业4年，从大厂裸辞了
事业编面试第一个上场
四大审计到底如何呢
大刘笔下的小镇做题家
因为人类是社会性生物才焦虑吧
985硕，毕业4年，从大厂裸辞了
事业编面试第一个上场
四大审计到底如何呢
大刘笔下的小镇做题家
找了份工作，想让大家帮忙参考一下
男人真的永远喜欢奥特曼
最近组里的女权风向有点激进了
请问国企的同学是如何工作的？
严重自我否定+完美主义不仅导致我的事业一塌糊涂，...
大家有在寝室买过打印机吗
有人了解双硕士吗
以前坚决不要做教师现在高攀不起了(观隔壁贴有感)
发现部门同事全部是很一般的学校毕业，感觉自己心...
想问问大家一般都怎么调节情绪
中共党史专业怎么样？
看到以前同学晒大包offer觉得非常酸和难受怎么办？
今天出成绩 我绩点要毕不了业了
一定要从事与本专业相关的工作吗
LGBT法律废物
找了份工作，要让大家帮忙参考一下
有申请过缓考的朋友吗？
要不要去小公司做证代？
我朋友在最低谷被公司遛拒掉了其他面试的时候收到...
给爸妈打视频说想放弃考研，爸爸就没跟我说过话（...
删帖
20fw江苏省考
有没有甘肃选调的55一起教练结构化？
“选择太多”使我们变得越来越糟糕？
给爸妈打视频说想放弃考研，爸爸就没跟我说过话（...
删帖
20fw江苏省考
有没有甘肃选调的55一起教练结构化？
“选择太多”使我们变得越来越糟糕？
国考的five看过来
男性完全感觉不到这个社会对女性的歧视呢！
过分执着于“理想中的我”是导致我颓丧一天的重要...
记录贴：从985退学后的复读时光
有喜欢Eason的吗？
十度以下的湿冷天气 临近期末的高压复习任务 什么...
怎么又要考试，焦虑又烦躁，面对不了现实
今年考编四五次都失败了，严重自我怀疑。
身体不健康，万事不如意
参加此次国考的，来举下手
日专生艰难的秋招之路
（做完了 经验分享）请问five们有花钱做过求职咨询...
组内找实习求助，遇到wsn假扮互联网公司老板私信！
再论商科
组内找实习求助，竟然遇到胃🔒♂假扮互联网老板...
大家有没有看到什么对我们这类不上不下、内心矛盾...
删
刚踏入社会的废物激情发言，某些团建只是大型公开...
five我想问问zoom有实时字幕软件可以用吗？
大学，应该单打独斗，还是抱团取暖
身边冷门天坑专业转IT逆袭的案例
科研不是坑，不能做让自己快乐的事的人生才是坑
985被辞退。。好难过
医学专业卷不卷（评论两极分化😂😂😂😂
大学，应该单打独斗，还是抱团取暖
身边冷门天坑专业转IT逆袭的案例
科研不是坑，不能做让自己快乐的事的人生才是坑
985被辞退。。好难过
医学专业卷不卷（评论两极分化😂😂😂😂
去日本读修士真的很难吗
不想卷的都是想不劳而获的懒人+失败者
一个废物的独白
有没有去无锡国考并打算考后小游的five呀？
大家都是怎么找到合适的实习的？
北京每下一场雪，本商科five就心痛一次
有没有耳鸣脑鸣的
真是尴尬，five本废直接错过秋招了🤧。。。
商科之我见
我已经数不清这是第几封因为性别的拒信了
我说个工程类研究所招女生少的个人认识
华五本科，在县城当公务员，不知该何去何从
求问现在是跳入设计院深坑的好时节么？
因为懒惰好久不水群感觉自己的表情都变少了
遴选打酱油
非常想去这个岗位但面试官不认真，没机会展示自己...
深夜看到高中母校表白墙一堆学弟学妹秀恩爱，忽然...
GBA准吗
和学校部门起冲突后，本以为已经和解，晚上又收到...
京考和苏考撞了如何选择
体制内小镇做题家咸鱼本five长帖记录，试验用这一...
想问下北师大认知神经科学的研究生生活是怎样的？
大家有这种情况吗，一件事需要反复确认
想问问大家 公考当天中午时间大家会干嘛呢
有了解中国邮政的小五吗
体制内小镇做题家咸鱼本five长帖记录，试验用这一...
想问下北师大认知神经科学的研究生生活是怎样的？
大家有这种情况吗，一件事需要反复确认
想问问大家 公考当天中午时间大家会干嘛呢
有了解中国邮政的小五吗
武汉理工大学学生的胜利✌
这种垃圾公众号要不要去死一死，公开仇女
家里蹲近两年终于拿到offer了！姑且分享一下脱困经...
大胆开麦，把父母当成养父母，是缓解家庭关系的良方
最后一次六级就剩十四天了，我还没有怎么复习怎么...
(长文)普通211，一位农民工子女的自白
啊这...
「一个人成为废物的9大特质」【投票】
化工人真的有必要考研吗？
还有四天due，论文还没开始分析数据
请问休学会带来什么影响，又有什么好处？
快毕业的人突然回想了一下大学生活
five来源于性格，和学历无关
武理的同学太棒了！已经取消王攀的招生资格了！
清华，被误会的“性骚扰”，“互相道歉”以及“无...
关于各地工作的选择 数据 汇总
有小伙伴了解过广东选调吗
【求问】中行省分行管培（信科类）有价值去吗
没收到四大的面试通知
朋友们，有用！王攀研究生导师资格不予通过
95年，末流985毕业4年，工作一直没有职业规划，对...
请教：感觉在学校啥也没学到的时候怎么自救？
高考两次失利之后彻底掉进人生低谷
20岁之后就没做成过什么事，想不出除了废物还有什...
家里蹲半年多，找工作又试图临门脱逃
95年，末流985毕业4年，工作一直没有职业规划，对...
请教：感觉在学校啥也没学到的时候怎么自救？
高考两次失利之后彻底掉进人生低谷
20岁之后就没做成过什么事，想不出除了废物还有什...
家里蹲半年多，找工作又试图临门脱逃
突然想到高考要是像考公务员考试内容一样的话，会...
北京户口真的很重要吗
金融圈求职着装
六级求助！
一个考研er的碎碎念
有没有当网文写手的five
海淀黄庄与英文词汇量三千的小学生
是谁一直在说考研很孤独
互联网小白在大厂电话面试里被问到哑口无言
在参加一个重要评比，好烦，只想体面地糊弄过去
智商变低
铁废物申phd,这种情况还能argue嘛，求求各位爸爸们...
精华 总吧规2020.11.15【11.15更新12条组规❗️老fi...
咬牙支撑 不小心被妈妈看出窘迫 没有承认，结果看...
请问学医和学法的同学，在学校咖啡店吃到老鼠屎该...
求助：考研路上遇到骨折和亲人病重
请问大家校招背调需要跟实习的单位说一声吗
和老公各有各的five，一起躺平的感觉真好
难过的时候也要送自己一束花
我总是陷在内耗里，越想逃离越是深陷
研究生读了四年的five想告诉大家不要放弃
文科生真的没出路吗...
才四年就遇到瓶颈期了
我头都要炸了，后天国考了，到现在我资料分析还错...
行测总是上不了70怎么办？？？
研究生读了四年的five想告诉大家不要放弃
文科生真的没出路吗...
才四年就遇到瓶颈期了
我头都要炸了，后天国考了，到现在我资料分析还错...
行测总是上不了70怎么办？？？
水。好像快点实现经济自由啊
five太久做课题被同学质疑
签完三方协议后，本five在部门待了一整天，不由感...
“没有人比我更懂女权”
最近裸辞求职发现居然某些私企真的有本地人歧视？？
996的工作值不值得去
考雅思找队友
有些嫉妒去了大厂的舍友
Five们今年寒假多久放🤔
真诚发问有没有一个人自由自在摸鱼的工作
有不太需要和人打交道的工作吗？
学了就忘怎么办？
精华 提名b站有用的网课
如果不回十八线小县城结婚定居，母亲说要断绝关系...
感觉胸口的大石碎了
考研的小伙伴们有身体垮掉的状况吗？怎么平衡学习...
2020届毕业生，考公考编一直没能上岸，再去准备考...
讨论&咨询｜电气本科之后该怎么走
有没有学电气的呀
分享一期特别好的播客
今天出成绩啦（还记得我吗？考5次六级4次雅思的那个）
当身边的人都有了去向…
想问下打算回到或者已经去到十八线小地方的five们...
新组员，介绍贴
本科毕业去大连考个公务员怎么样啊
今天出成绩啦（还记得我吗？考5次六级4次雅思的那个）
当身边的人都有了去向…
想问下打算回到或者已经去到十八线小地方的five们...
新组员，介绍贴
本科毕业去大连考个公务员怎么样啊
精华 【问卷求助集中楼】5.31组员求助的问卷
删
请问博物馆艺术馆拍卖行要怎么进呢
希望大家更多地考虑底层人的处境
five儿的自勉 想的不全欢迎补充
完全不愿意做科研的five是否应该及早退学
拖延症+奇怪的完美主义的学习打卡
已经预见的未来
秋招怎么阻止舍友对我凡尔赛！！！
测试各位five的人格类型
本科成绩太差，升学何去何从
删
天坑专业在读博士进退两难的停滞境地
感觉从大一应该多掌握信息就不会是废物
这大半年最后悔的两件事
内卷的真谛：提前ddl让老师给意见 她们可以改论文
想问下汉硕考研
还有一个星期国考 本five依然不想看书 作为20届的...
我不明白为什么
打卡：今天我也没有逃避！
周日国考，考点就在我们学校2公里的地方，骑自行车...
事业单位逆袭失败
学校卖火锅粉的拆迁赔了两千八百万
和爸爸聊天有感
挂过科再考研是不是会被歧视
周日国考，考点就在我们学校2公里的地方，骑自行车...
事业单位逆袭失败
学校卖火锅粉的拆迁赔了两千八百万
和爸爸聊天有感
挂过科再考研是不是会被歧视
宿舍生活总是避免不了俩俩抱团的，第三人总是很多余
毕业后论文被抽检要重大修改
性别对立背后的推手
.
有没有人和我一样觉得自己精神世界好像从未没有被...
如果有一个按钮能让你变成另外的你的话，你愿意变...
大四毕业了还能回去重读高中高考吗？真诚发问
论文本来成绩不错，室友的态度让我好郁闷啊
考研二战，能选择留级继续呆在学校里吗？
有没有朋友分享杀G心得！还有不到三周考GRE感到非...
问一问港中深在江浙沪的就业认可度
到底是今年秋招就业形势不好还是我five
“秋招补录” “秋招尾声” 都是在贩卖0offer人...
拖延症转码自学记录
删，five专心写论文了
盐酸帕罗西汀＋褪黑素，我已经出现幻觉了。
国考肯定考不上了 明年也没有资格再考了
求教，985的牌子重要吗？
想请问有没有去过玄元实习的同学
有喜欢看土味的five吗
总要被打击才能认清现实
家里蹲的55们，你们怕见亲戚吗
请问如何向不熟的老师申请推荐信？
武汉理工王攀又恢复招生了… 各位five怎么看
想问下用户研究、用户体验UX、交互设计就业卷吗？
总要被打击才能认清现实
家里蹲的55们，你们怕见亲戚吗
请问如何向不熟的老师申请推荐信？
武汉理工王攀又恢复招生了… 各位five怎么看
想问下用户研究、用户体验UX、交互设计就业卷吗？
来给科普一下什么是职场性别歧视
法学five狗（一）
银行招人是不是真的看性别
问一下性别研究方向考研～
新人报到 还有35+的985废物吗 是什么支撑在你们继...
985five被调剂到地铁车务部当站务员
三年前喜欢的男生今天公开自己恋爱500+天的截图
从985废物到自救的一点个人建议（选调介绍）
毕业就回老家工作，被父母吐槽不上进
张桂梅校长有感，fiver会选择做家庭主妇吗？
活着就不简单，年岁才成王者
给大家参考个人大学感悟
有人看棋魂嘛？感觉男主是个废物
请问如何克服hr初面完以后的专业复面。
就业性别歧视，行动起来吧——《十四五规划》有关...
gwy考试的姐妹们觉得有必要总结平时做的常识题和数...
千万别放弃秋招啊
985five都追星么
为什么有人会认为跳楼属于正常情况
即将大四不考研零实习经历绩点低到爆炸的five该何...
昨天去面试，看到了很美的婚纱和礼帽
理性讨论人品在成绩和学历面前是否一无是处
经历&共鸣｜0offer如何调整心态
关于ycy落户上海，ql寻租的赤裸表达
即将大四不考研零实习经历绩点低到爆炸的five该何...
昨天去面试，看到了很美的婚纱和礼帽
理性讨论人品在成绩和学历面前是否一无是处
经历&共鸣｜0offer如何调整心态
关于ycy落户上海，ql寻租的赤裸表达
我明天论文开题但是我都没有数据，还要当着全专业...
一个学科的小调研～
five的一个原因其实是因为父母，我太讨厌他们了
雅思过了，想问问有没有朋友需要雅思资料
家人们我今天过生日，能进来说一句生日祝福吗
一个小镇女孩的成长史（欢迎男组员进来看看）（被...
搬运我们学校的一个做搞笑gzh的一篇推文 有点感动
咱们来比拼一下最水的专业吧，来排一排
一个小经验：克服焦虑情绪可以节省特别多体力
如何体面地跟曾经的好友告别？
颓废了两年半，废物到谷底后突然心态变好了许多
要是我死了，请在我墓碑上写四个大字 别！学！金！...
电气真的是一个适合废物学的专业
感觉炸了
今天下午突然幻想自己买体彩中大奖
‘漂亮’也是小镇做题家的资本之一么？98five社会...
校招快结束了，0offer焦虑的睡不着
请问有没有了解内蒙公立校工作环境的朋友？本five...
实习期结束要怎么提离职比较妥当？
金融零基础怎么自学找到实习
wait wait wait
985新传准毕业，焦虑five自说自话自炖鸡汤的记录贴...
如何在vba当中，检查a列的最后一个数据是在哪一行？
（收藏吓到我了）分享本人成为厚脸皮的秘诀🆘
经历&共鸣｜18届毕业到现在都没工作的有吗？
wait wait wait
985新传准毕业，焦虑five自说自话自炖鸡汤的记录贴...
如何在vba当中，检查a列的最后一个数据是在哪一行？
（收藏吓到我了）分享本人成为厚脸皮的秘诀🆘
经历&共鸣｜18届毕业到现在都没工作的有吗？
本科退学重来，出国留学的第一个学期还是没有做好
之前因为太害怕毕业找不到工作所以卯足了劲儿在晋...
每个优秀的人都有一段沉默的时光
996治理难题
日本民众请愿取消简历性别展示，说来就来！
得知本科同学已经考上教师编制了。。。
公费师范生的five生活
道阻且长，行则将至
five文科生连去哪里找实习都不知道 外企的
成功是少的，要习惯失败
定向选调生是本废物性价比最高的的工作，每一项都...
在b站看了一晚上农民工川哥的视频，心里被治愈好多
现在的大一刚入学就知道内卷综测这些，我大一的时...
我好讨厌挫折教育 好想被鼓励
要怎么选择好呢
中国有那么一个不内卷，不996，不职场歧视，工作五...
歌词的共鸣
护理生可以干嘛了
【five的情感困惑】像我这样自私的人应该继续恋爱吗
有没有首都体育学院的朋友求教一下
优衣库和如涵文化大家有了解吗 建议选择哪个…
学习的目的到底是为了什么？为了挣钱还是为了快乐
今年寒假能否回家。
five怎样发展副业？(ಥ_ಥ)
请问材料专业如何脱坑
优衣库和如涵文化大家有了解吗 建议选择哪个…
学习的目的到底是为了什么？为了挣钱还是为了快乐
今年寒假能否回家。
five怎样发展副业？(ಥ_ಥ)
请问材料专业如何脱坑
看到微博清华学姐的事，说说我身上发生的，这大概...
家里蹲five自救第一步是主动参与社交吧
有没有觉得自己的工作是有原罪
焦虑和抑郁影响到生活，又没有去看医生的勇气
本校图书馆发了新媒体运营岗位的招聘，five要不要...
。
请问室友都是学霸，但自己太five压力太大要不要换...
这种情况有解决方法吗。，，
会交际的人果然是会更容易成功吧
诸位，你们有理想吗
没有实习过的没有应届生身份的小five何去何从
有没有跟我一样现在还没起床的（让我们一起早睡早...
请问有木有推荐的书呀？工作党想自我提升充充电 ，...
咨询非全日制研究生相关内容
花父母的钱有负罪感的我是不是有问题
。
学校不允许毁三方，春招自救计划泡汤
关于gap有什么建议吗
延毕的我在心理咨询室的心灵顿悟
还有两个月左右浙江省考。想问问该怎么复习。0基础...
管理类专业是不是最水的一个专业
20届five想问问大家看法？
秋招0 offer，和妈妈视频之后，看到她发的消息爆哭
请问有人辅修吗…
大家有考过gmat吗
管理类专业是不是最水的一个专业
20届five想问问大家看法？
秋招0 offer，和妈妈视频之后，看到她发的消息爆哭
请问有人辅修吗…
大家有考过gmat吗
有没有北邮的同学呀
一下子焦虑到了 和我一起转专业过来的同学要降级因...
雅思口语到底怎么学啊？
一线城市幼儿园什么费用？一万多吗
你们雅思有没有一次6.5及以上的呀
【辅导面试&职场问答】我感觉我可以出点力
鸭梨太大了，因为疫情这学期特别短，考试时间还不...
five女谈女权
请问考研的朋友们你们最想收到什么礼物！
同实验室抄我作业加工之后拿高分
硬着头皮学cs 每天都觉得自己脑子不好
打工人打工魂
秋招0offer，现在还有必要实习嘛😭
我寻思大家说自己five的时候能不能别夹带私货？
删，解决啦
点进来看透明人
社交five想参加比赛好难，直接败倒在组队
1个月没来，看到了性别歧视相关的帖子刷屏
大家高中都是怎么学才考上985的？
我一定要努力修炼备课呀
大快人心
跨专业读研，跨专业就业，太折腾
大家有潮人恐惧症吗？
为什么大学老师也这么精通凡学啊？
经历&共鸣-关于GPA竞赛科研
大快人心
跨专业读研，跨专业就业，太折腾
大家有潮人恐惧症吗？
为什么大学老师也这么精通凡学啊？
经历&共鸣-关于GPA竞赛科研
男朋友难适应大学生活，求神仙姐妹哥哥支个招？
抑郁症焦虑症，是不是和拖延症有关系？
很多男生是不是觉得不买房结婚生子，人生就完了呀？
考试想哭
找到核心竞争力
北京哪些医院看抑郁症比较靠谱？
有公考经验的姐妹么？
我什么都努力了，为什么还是这么痛苦...
金牛区人才引进
双一流sh落户……
想咨询一下各位大佬
非five有什么特点？
我好像在学生时代被朋友惯坏了...
请问不发offer只通知通过然后让邮寄三方正常吗
在编外上了四个月的班，进了本地农商行的面试，有...
内向的人是不是活该被憋死
大家是怎么调整心态接受自己在无能为力的事情上落...
怎么才能专注自己，在感觉孤独的时候仍然可以好好...
大家有没有寒假硕博会不会清校的消息啊
本海外废物决定退学了
应届生找工作有没有发现过这样一个现象？？
某末流211废物的纠结留不留新疆
大三了，该从会计转到法学吗？（附投票
本科毕业家里蹲没学位证考研四次公务员七次，心累...
本海外废物决定退学了
应届生找工作有没有发现过这样一个现象？？
某末流211废物的纠结留不留新疆
大三了，该从会计转到法学吗？（附投票
本科毕业家里蹲没学位证考研四次公务员七次，心累...
学金融，进投行就一定生活幸福吗？？？？
校招试用期被辞退的情况多吗
毕业以后可以一直住青旅吗
阅读外语的时候内心在尖叫
普通人应该怎么得体的当众自我介绍（展示自己）
银行信息科技到底有什么好
每一天都重复着无聊的生活…
。
秋招唯一一个群面机会，大家能给从来没有群面过的...
室友说我凡学，我就不想说话了
法考最后几天了情绪忽然很崩溃
讨厌读博之后的每天熬夜
大学是通过社交获取有用信息重要还是一个人努力学...
精华 虽然我爸是农民工我是大学生但他比我厉害多了
招聘常写的“数据分析能力”到底是什么能力
#女孩半路被叫回加班崩溃大哭#
讨论&解惑｜ 舍友没经我允许穿我外套 是我小题大做...
删
求骂，十分不慎重的签了三方
江苏盐城定向人才引进
对只想躺平的人 清北名头有多大用啊
211财经保研去985理工值得吗
从留英到中年失业，我的经历和大家相反
软件专业five有没有必要入党
看心动的offer看的血压升高，瞬间带到职场。
对只想躺平的人 清北名头有多大用啊
211财经保研去985理工值得吗
从留英到中年失业，我的经历和大家相反
软件专业five有没有必要入党
看心动的offer看的血压升高，瞬间带到职场。
职业测试我是个好妈妈？
请问大家会一边写作业一边哭吗
马上要入职了，小five入职第一天，大家有什么do's&...
我发现大部分做法律的 比做金融的还需要捯饬得更好...
想问问大家怎么找到让自己快乐的事情
有没有也不喜欢那种讲学霸事迹的推送的five
学校官方终于为研究生推出了公考的课程…
连一份实习都做不下去我就是铁废物吧
有人一样脑袋沉沉的吗？
问个可能稍微有点无关的事儿，要不要捡猫回家..
求劝学！劝人学习！
家回不得，上海留不住
出国读博还是回家当老师
有没有留学（过）的同学……本five开始担心不能毕业了
大家对于废物的定义是什么呢？
请问大家怎么克服演讲or面试恐惧的
用沙雕打败不开心
five恐考研失利，保研又无望，日韩留学可冲嘛？
有没有人每天被亲人pua 不想活的
本five待业两年多后，进了公益机构工作
有没有在西安看过抑郁症的five
学校老师xsr事件保护加害者，大家怎么看？
考完口语，不想考笔试了
本five待业两年多后，进了公益机构工作
有没有在西安看过抑郁症的five
学校老师xsr事件保护加害者，大家怎么看？
考完口语，不想考笔试了
王攀武汉爸爸
江浙沪、珠三角gwy有多难考？
重度患者
（或许）因为性格原因从银行辞职，感觉前路渺茫
武汉爸爸大学王攀又招生了
农商行免笔试类上柜吗？
985数学类本科差一位保研 考编小学数学还是进私立高中
来铁路局分分钟想辞职
大家会进入贤者模式吗？
中国还有废物的净土吗
不懂就问，老师叫我把所有资料都发给他 什么意思
疫情学校封闭管理 大三应不应该冒险实习
国考倒计时7天，我的竞争对手们你们在干嘛呢？
本科阶段实习真的很重要吗?对想进体制的人也很重要吗?
哎，我人际关系真的很差
有废废喜欢看惊悚片吗？我看的害怕极了又停不下来...
实习留用期真的好难熬
经常被老师拉去干活的，就叫学畜吧
我的秋招
行动力相对较低的人是不是更易成为five？
该怎么唤起学习的动力？
关于清华学姐我想说的
想问下大家硕士澳洲八大非t3的qs50和英国qs50-100...
本985five运动有感
行动力相对较低的人是不是更易成为five？
该怎么唤起学习的动力？
关于清华学姐我想说的
想问下大家硕士澳洲八大非t3的qs50和英国qs50-100...
本985five运动有感
组里还有人比我更five嘛，本科开题都挂了
发几张图过个嘴瘾
小five自救第一步，don't care
有没有和我一样早晨上课死活起不来的...
发现自己完全没有学习主动性
明天感恩节，有想感谢的人，却loser到没有能感谢她...
有没有和我一样热爱工作却讨厌上班的？
大一的我迷茫了，疯狂求前辈们提点！
帮帮孩子
有什么办法可以到东南亚工作生活吗
大家有没有考虑过跟谁学的辅导老师
有没有five不想被别人看到自己在做什么？
感觉自己面试一直用恋爱的姿态去面对
211+top50硕 却是没出息的咸鱼
有没有想回厦门的five
干啥都紧张的five还有救吗
是不是cs是含废量最小的专业？
当代研究生现状
还没上岸
又是丧气满满的一天！！！
传说中的神仙企业国家烟草总局应届招聘：组内five...
有没有已经工作5-10年或更久的前辈分享一下自己的...
这里有大学肄业的吗？
洗澡感想:赶在焦虑加重前行动
树洞在清华美院学姐这件事里面起的恶心作用
传说中的神仙企业国家烟草总局应届招聘：组内five...
有没有已经工作5-10年或更久的前辈分享一下自己的...
这里有大学肄业的吗？
洗澡感想:赶在焦虑加重前行动
树洞在清华美院学姐这件事里面起的恶心作用
这个世界已经这么可怕了吗
一个人去日本交换现实吗？
不用理隔壁楼主，此人大概率之前发布过恶臭言论
到底是去曼大读研还是留在县城当公务员
有拼蜂考的运筹学嘛 孩子现在就想看😭
关于预科班
求助内向的人怎么通过面试啊
发生了什么 这么多学生涌进了 还在问学习上的问题 ...
生化环材等天坑专业的five们来聊聊，你们是什么时...
好纠结 请大家帮我参考参考
真是全民考公，富二代也来卷考公了
一篇文章可以发两个学校的学报吗？是我发现了别人...
有20届985文科five还没找到工作的吗？不知道该干嘛了
广州看心理医生哪里比较好？
如果大学宿舍是单人间或者你出来租房住了，你会过...
我人蠢没知识 我要不要去我师兄那里实习啊
大一开学即Five
一门水课的作业拖了一个月
为什么会有人默认不考研者都是轻松/悠闲的
这学期通信四门课绝杀
如何想明白自己努力的方向？
都是什么专业在卷数据分析
从一线城市回到欠发达老家的历程
27岁女five19届找工作是不是没出路了？
放弃国外读研选择家乡事业单位值得吗？
如何想明白自己努力的方向？
都是什么专业在卷数据分析
从一线城市回到欠发达老家的历程
27岁女five19届找工作是不是没出路了？
放弃国外读研选择家乡事业单位值得吗？
我到底要不要去日本读研
change is possible
去日本生活现实吗
我该不该去日本读研了
一个不焦虑的小窍门
大家怎么度过那些拼命自我否定的日子呢
记录：five如我到底能不能学进去习
研究生会计专业好找工作吗……
有five和我一样六级听力没有题干根本做不来的吗
为什么都说银行劝退但还是那么多人去银行？
失眠
技术面面试官一直问hr面的问题
法学考研迷茫中，纠结法律硕士or法学硕士
新一线还是四线？轻松还是高强度？
心好累，身心俱疲。
一个疑问，为什么自己只能在咖啡厅的时候才能认真...
如何回复长辈的“当你优秀了就不是你找工作，而是...
华科学霸的坎坷读研路
有没有社交方面特别废物的，怎么培养自信
five求教 实习二选一
已经不会做高考题了
求助各位，国内经济学硕博连读or申海外PhD？
学一门新的语言真的好快乐呀！（业余的）
five求教 实习二选一
已经不会做高考题了
求助各位，国内经济学硕博连读or申海外PhD？
学一门新的语言真的好快乐呀！（业余的）
精华 凡尔赛们进来给你建议怎样避免说话凡味过重产生组...
考研院校推荐
老five来分享从名校退学以后的人生（长文）
看到雪了，想回家了
太讨厌文青了，尤其是带文青感的老师
top2非法本法硕，找不到实习怎么办？（更新后续）
有没有要申请国青的five……
组里有华政的姐妹吗，想咨询一下😭
因为毕业论文 被导师要求每天去他办公室 他看着我...
有没有人间歇性堕落和兴奋症？或者讲下你是如何努...
有没有和我一样陷入学不进去的状态
有人是母胎solo吗
一边想着走出舒适圈，一边害怕面对人群
单眼视力不好可以报公务员吗
扔下考研，下午去Ktv唱歌
某些行业岗位男多女少甚至不招女性真的是因为男人...
这个组是不是太压抑了
统计/经济/金融哪个专业好？
有没有真的很讨厌自己学校的five？
大胆开麦，只要豆瓣简介日记写的跟个大仙似的，这...
大龄女硕，大专老师和游戏策划，哪个🉑️？
先问问如果我的毕业论文想研究抖音tiktok，有没有...
我妈住院开刀我不但不知道一点忙都帮不上，而且还...
有没有真的很讨厌自己学校的five？
大胆开麦，只要豆瓣简介日记写的跟个大仙似的，这...
大龄女硕，大专老师和游戏策划，哪个🉑️？
先问问如果我的毕业论文想研究抖音tiktok，有没有...
我妈住院开刀我不但不知道一点忙都帮不上，而且还...
five问有没有适合靠听就能学英语的好办法
我们学校在调查学生的新媒体账号😨你们有吗
对于大多数专业不对口的工作而言，是不是工作经验...
非相关专业转行数据分析可行吗
所以现在大学生本科毕业就读研是默认了吗
“嫁汉嫁汉，穿衣吃饭”
21届双9硕士 秋招0offer
研究生毕业考公对比本科毕业直接考公会有优势吗？
计算机视觉被内卷挣扎上岸
生化环材的招生为什么还没崩盘
选择恐惧症的考研科目选择
好书推荐-《每一天梦想练习》
刘昊然弟弟居然也去考编制了
完全没有朋友的five该如何自救
将来在英国工作，是不是一定程度上能缓解女性焦虑
考上了事业单位，可是报到证被导员弄丢导致无法在...
大家都考虑过后代的教育问题么
在国企干政工有什么前途？
金融秋招太痛苦了
我觉得我目前才是正经five
每天要睡将近十个小时怎么办
家庭差异大于性别差异？能力差异大于性别差异？
某电大一新废物期中微积分64
课堂展示效果不好怎么办
如果是你，愿意放弃腾讯75万年薪，去老家当公务员吗
每天要睡将近十个小时怎么办
家庭差异大于性别差异？能力差异大于性别差异？
某电大一新废物期中微积分64
课堂展示效果不好怎么办
如果是你，愿意放弃腾讯75万年薪，去老家当公务员吗
我为什么劝退某省选调生
今天惊呆了，研究所是男的就能进
有工科学不下去转文科的吗
选调经验分享
有没有因为父母什么都不管导致有烦恼的。
大家考研都报班了吗
读会计专硕是不是对考公有影响啊
求安慰，研究生学了会计➕金融，我是不是踩大坑里了
【求助贴】校招进行时心仪的律所突然给我打电话去...
新five报道 不知道什么时候能结束的困境（更新）
深爱的初恋有了新欢
数学系five大二分流，应用数学还是信息计算科学
电视剧里都是骗人的
焦虑发作时如何缓解
一个疑问，大家是什么时候感觉成为five的？
25+女性回国就业问题
纯分享交流 北欧商科留学问题解答
商科混子读到研究生了还是觉得自己什么都没学到
中文学生的未来？选调生？
一定要考上公务员
你们觉得贝多芬和莫扎特有什么区别？
不知道该取啥标题
我们真的需要这么多大学生吗？
有基建类国企的转行跑路经验建议吗
有感，关爱弱势群体反对歧视对所有人都有利
好不想学医啊！
其实大部分男生是感受不到自己在享受性别红利的
关于清华唐婧网暴学弟我想说。。
精华 five组才艺大赏之《处处卷》
无法控制眼泪怎么办啊
又被删帖了，管理员出来走两步?
和昔日同学小心翼翼地见面
有无延毕的uu
精华 大胆开麦，提出一些或许不太成熟的建议(禁止各种形...
真的疯了，我到底该怎么办？
美硕回国就业卡QS排名吗？罗切斯特，南加大，马里...
。
抗拒谈恋爱
一个问题，大家擅长聊天吗？
有没有选了喜欢的专业最后却失去兴趣的
感觉自己就是眼高手低的five，要不是父母的推拉连...
大三即将面对考研但对考研的专业和院校还是十分茫...
只有在这里可以诉说下了
一直觉得自己家没有重男轻女的我，刚刚跟家人对话...
天坑（生化环材）里最坑的是哪个？
新人报道，今天面试完考公失败啦。
现在人是不是越来越虚伪了？
大三了考了四次四级还没过。。
不想为国接盘，回家躺平也不错
天坑（生化环材）里最坑的是哪个？
新人报道，今天面试完考公失败啦。
现在人是不是越来越虚伪了？
大三了考了四次四级还没过。。
不想为国接盘，回家躺平也不错
（搬运）双学位？人上人上人上人都学这个
废物来咨询一下><社会学本科，有必要修双学位吗！
鸭大毕业4年的five自述
一个观察，部分组员的生活智慧：穷则平等包容，达...
学校的宣讲会招聘会资源一定要利用起来！
试用期要装得很social吗，还是说只需要埋头工作就好啊
热知识：一线城市青年女性加班数量多于男性，但工...
有没有《交通工程》这个天坑专业的进来打个卡
大家遇到比自己起点低的人过得更好会心里不舒服么
想问大家写作文困难吗？
作为一个在组里偶尔发言的男生，我感到十分难过。
为清华男正名
有没有像我一样20届还没工作过的？
建行北分一堆双非的
没想到现在连课后小作业都在卷⋯⋯
尽快逃离社会达尔文主义
有人能说明白啥是女权吗？
我现在对学医的有莫名的好感
英文版的行策题该怎么做？
好奇作弊被国外学校记过有啥后果。。。
拖延症太严重了
临床菜鸡的苦恼
删
关于就业性别歧视
专业比学校更重要吗？
能不能讨论一下未来10年哪个行业最不卷适合躺平
二三线城市文商科专业的大家在从事啥行业呀？
大家是如何看待平凡的？
经济专业，何去何从？
最讨厌的话是今天你以学校为荣，明天学校以你为荣
一个月突击申论经验
毕业进入工作，我的叛逆期才来
为什么有人天天学习13 14h啊
请问大家专硕入党难度大吗
问下大家互联网实习一般呆多久鸭！！
大家来分享一下985211名号有什么实际用处吧
是不是five们都比较喜欢把错误归因到自己身上
我很怀念five组的温暖（已更新）
非常抗拒跟导师交流
恨年少春衫薄
本five立了两个小目标,欢迎监督
准备托福好难
会计或金融 就业或三战
今日一花、一茶—桂花青茶 手抄《心经》祈福
恨年少春衫薄
本five立了两个小目标,欢迎监督
准备托福好难
会计或金融 就业或三战
今日一花、一茶—桂花青茶 手抄《心经》祈福
考研er感觉啥也记不住仿佛没有学过
有five考虑过来东北工作吗？
二三线城市推荐/不推荐
硕士卷，硕士卷完博士卷
有不化妆的成年人吗？
高考过后，一直失败，从未停止，何时是个头
兄弟们有试过调宿的痛苦经历吗？
国考前模考心态搞崩
大家会因为太five影响恋爱吗
极简主义后，我放过我自己了
写不出ps的five真的太焦虑了……
想和大家分享一下喜悦
金融废物要去券商实习吗
有和我一样毕业之后一直没有工作在家里蹲的吗
已删
大二five选辅修专业有机会脱坑吗？
还有30天考研，被论文老师故意刁难打击😭
有没有朋友求职时很关注企业的性别平等氛围？
组内矛盾好像有点不必要的激烈
调剂five们现在感觉怎么样
一个想法：宣传“单身女性都是独立精英女性”，反...
新人报到,自救不了了已经
我真的好废物
作为一个小镇做题家突然间就看不见未来了
深圳市考报错了岗位，心态崩了
一个想法：宣传“单身女性都是独立精英女性”，反...
新人报到,自救不了了已经
我真的好废物
作为一个小镇做题家突然间就看不见未来了
深圳市考报错了岗位，心态崩了
突然对自己fw心态的一点感悟
盐城人才引进给的钱也太多了吧，硕士20w还有各种补贴
清华学妹被清华wsn骚扰了
英国留学前有必要gap一年实习吗
金融为什么对学历要求高
本组似乎潜伏不少动机不纯的男组员，姐妹们提高警惕
我妈至今都瞧不起我的工作
那我问一下，有没有985男five追星？或者说爱好是啥？
不想学习不想工作只想躺着正常吗
21届five咨询考研的问题
作为一个five，我其实更能共情清华学弟，更佩服学...
误打误撞最后在xz躺平了
身边即世界，从小到大身边都是女生优秀的更多，为...
小5们帮忙填个问卷叭
废物十年的一点心路历程
更新：已签重庆私立校｜拜托大家给我的offer提一点...
感觉本专业学不会，没有深造下去的信心，但也不知...
害怕未来，感觉人生是一座大山压着我
（转）我姐看到茶颜悦色的招聘信息崩溃大哭
失意时，回忆是一件残忍的事情
five们是否觉得在性教育方面其实我们举国皆five
内向的人是不是不配找工作。。
有人想看天大举报学术造假的123页 pdf嘛
心情随天气而变化
各位five有没有报过上海各区选调和储备人才计划的...
five们是否觉得在性教育方面其实我们举国皆five
内向的人是不是不配找工作。。
有人想看天大举报学术造假的123页 pdf嘛
心情随天气而变化
各位five有没有报过上海各区选调和储备人才计划的...
你喜欢five组刷屏的女权贴吗（投票）
清华学姐的事和男女无关，焦点在于随意践踏他人名...
突然想问，组友们你们都有对象吗？
深夜黑泥，感觉人生一片迷茫
求删
有没有人来讨论生物医学/生物技术类专业是不是坑啊...
各位坐久了会屁股痛得很难受吗，感觉挺影响学习的
社会学学不动高数概统要转专业吗？
和学霸舍友都报了同一个岗位的公务员，我要不要改
来聊聊真废物的生活
好家伙，《隔壁“给清华男正名”贴楼主把我的高赞...
国京考双上岸行测80+选手分享笔面经验
关于法硕非法学考研..
推荐一首特别治愈的歌🌲
想和北京高校cs的同学聊聊天
性别议题真的和five无关吗？
删
想问问数学专业的各位现在都在做什么工作
求一点转行的建议，想跳出本科专业的这个坑
从长远发展来看，读博是不是一个必要的选择？
买了房以后是不是可以躺平！对于普通人来说，花钱...
新一线城市偏远地区工厂财务和老家五线城市的银行...
2020国考地级150+ 申论83 给组里的后进们做点贡献
签三方要慎重
跨专业考研难度大吗？？
买了房以后是不是可以躺平！对于普通人来说，花钱...
新一线城市偏远地区工厂财务和老家五线城市的银行...
2020国考地级150+ 申论83 给组里的后进们做点贡献
签三方要慎重
跨专业考研难度大吗？？
准废物如何调整状态
本科211其实根本没有学历优势吧
大胆开麦 愿意了解女性处境的男性真的很少
一周研究没进展了
本来我不信神的，真的走投无路了，求求神仙给我个o...
找工作纠结中
最近好麻木
所以能不能别刷屏了。。。（要吵麻烦出楼吵，我不...
礼貌询问 晚上爱吃东西是一种病吗
…
有没有大四课还特别多特别难的
带素人名字发表diss言论在本组合适吗？
失眠
作为女生，从找工作开始就有一种深深的被欺骗感，...
觉得自己开题过不了了
我的目标是先活过这个冬天。
我太难受了 错过了很有机会的实习通知
难受，孤独，不是一般人能理解的孤独2
已退组：小小普及一下女权的历史（翻译有些生硬）
感谢本组大家的关心啊，我有时间就帮大家免费写字
设计专业大二 休学一年有什么值得做的事情吗
秋招上岸了，关于群面和单面有一点小心得希望可以...
感觉自己考什么什么不行
会不会因为曾经最好的朋友越来越优秀，而自己很废...
设计专业大二 休学一年有什么值得做的事情吗
秋招上岸了，关于群面和单面有一点小心得希望可以...
感觉自己考什么什么不行
会不会因为曾经最好的朋友越来越优秀，而自己很废...
毕业两年的985five去券商营业部怎么样
适合five观看的一条视频
从985调剂到211不知道怎么调整心态
今年考研感觉要失败了，专业生化环材，不知道未来...
更新：好无聊，想问问大家怎么打发时间
只跟自己比
你们的学校上一届考研有几个上岸学长学姐？我们院...
讨论&咨询 为啥我挣不到钱
22届本科生的迷茫：跨考？就业？继续苟？
毕业论文老师我倒一和班里前两名保研的分配了同一...
询问导师，是否跨考
团结起来一起对资本家不好吗？
女性的地位已经够高了
我妈每次打电话都说谁家的孩子拿了xxoffer有多优秀...
跑去买了条项链，算是送给自己的礼物吧，小破费
废物不快乐不是因为阶级和贫穷，更重要的是没有sex...
怎么面对自己家境不好远远落后于别人却总被别人故...
对普通人来说一线城市和二线城市（包括新一线）的...
本社恐five真心求问 怎么找寒假实习
申删
我秋招是不是投太高了？
有没有运气特别特别差的five，可以进来抱头痛哭一...
这样一份工作你愿意选择吗？
我们国家现在到底缺什么人才
蛋壳公寓暴雷，毕业生的心碎一击
我秋招是不是投太高了？
有没有运气特别特别差的five，可以进来抱头痛哭一...
这样一份工作你愿意选择吗？
我们国家现在到底缺什么人才
蛋壳公寓暴雷，毕业生的心碎一击
大家有没有觉得越临近期末越不想复习
让既得利益者放弃他们的利益是痴人说梦
为什么什么都没学还是觉得累
为自己脆弱的身体感到无奈
😣😣😣
学校的心理咨询可以去吗？辅导员会不会知道
一直当凤尾，高中一直倒数，大学一直倒数，怎么自救呢
有华人的地方都卷，那么什么国外什么专业华人没那...
23岁那年你在做什么
想对男组员和一些女组员说
吃完饭特困怎么办嗷
我是学习瓶颈期吗😭😭😭为啥突然觉得曾经学...
26岁才开始工作是不是太晚了啊
工作以后，每次跟父母打完电话都要心塞一会儿，想...
现在政府合同工也那么卷吗
今天也算是体会到了就业市场上的性别歧视了吧
十面九拒剩下一个被毁约，20届five的挣扎之旅
心理现在出路好吗
本five连实习都找不到了怎么办？
工作4年了 竟然还能梦见奥数
双非化工专业找工作！
你同意选对专业等于多考50分这句话吗
要不，找工作前先变个性？
大家选择另一半的时候对学历的要求是怎样呢
工作4年了 竟然还能梦见奥数
双非化工专业找工作！
你同意选对专业等于多考50分这句话吗
要不，找工作前先变个性？
大家选择另一半的时候对学历的要求是怎样呢
大学生的励志影视作品好像很少见
废物和积极上进到要去清华读博的朋友如何相处
一定要远离控制欲强又见识短浅的父母…
气死了气死了气死了，90后啥好事儿都没赶上
都说内卷，但是我发现互联网大厂里普遍学历不高，...
金融对面试five真的太不友好了
我们辅导员给我们看了往届的去向后的感慨
性别歧视不是女性小镇做题家除了“房价、原生家庭...
下周五就要答辩了，导师还给安排一堆实验
认真努力读书究竟是为了什么啊？
妹妹刚上高一，从数学接近满分跌到七八十分水平。...
法学小本的头秃经历
搬微博 论生化环材能有多惨
有没有人喜欢白天拉窗帘看书的
坐高铁无事，写写自己天坑本科四年的经历
想知道银行招聘真的会看户籍和性别嘛？
如果性别互换我是不是就不用这么累了呢
在外读书一点都不想家
今天这篇推送大家看了吗，真的非常真实了
请问考研和考公可以兼顾吗？
我算是被pua了吗
土木工程女，想要跨考，有什么建议吗
关于清华“性骚扰”乌龙，求求大家，进来帮帮路人...
就业歧视需要每个人的努力去改变
请问考研和考公可以兼顾吗？
我算是被pua了吗
土木工程女，想要跨考，有什么建议吗
关于清华“性骚扰”乌龙，求求大家，进来帮帮路人...
就业歧视需要每个人的努力去改变
考研研友开始每天看小说无形中自己心态被影响了
秋招失败的原因好像找到了
组里有金融学的five吗
还是没有签工作，想哭了
ᶘ ᵒᴥᵒᶅ
保研、出国失败，错过秋招、考研的five上岸深圳教...
一天一条开心的事情
远方传来梵唱声
我好心累
请问现在还能去哪找工作呢？难道要🐶完今年吗？
大四没课干嘛
。
决定考研的话有什么渠道可以获取信息呢
从我的经历说应届生薪酬以及毕业几年的状况
已被毒打的应届毕业生可接受的月薪(第一份工作)
社恐five不知道该如何面对生活
成人世界好复杂，被迫面对压力责任抉择
秋招因为性别歧视心态崩了
看，生活的起起伏伏
考研要失败了 我该怎么办
【申删】
天啊 怎么组里又多了这么多选offer的帖子
我们要维权，不要仇男（我个人立场，要仇男的别来...
看，生活的起起伏伏
考研要失败了 我该怎么办
【申删】
天啊 怎么组里又多了这么多选offer的帖子
我们要维权，不要仇男（我个人立场，要仇男的别来...
大家有从某本书中得到鼓励/力量的体验吗？
目标考公研究生什么专业比较好
小公司有去的必要吗？
考研专业课第一轮都还没背完的还有必要继续挣扎吗
讨论&咨询｜动不动挂人对不对
今天就说了一句喜欢公务员
教师是不是一份好职业
有没有同家里抗争从而远离原生家庭去异地定居工作...
大家会做选择吗？（我不会
接到的offer催签三方了，不算满意又怕过了这村没这...
关于性别平权，我说一点投资上的思考
考研最后一月还能翻盘吗
因为洗碗这种小事和我爸吵起来，他叫我不要上学了...
又看到了学校表白墙上发的帖子
看了母校招聘的公示名单，真的是越来越卷
超级想实现大学财富自由
考研最后一月还能翻盘吗
因为洗碗这种小事和我爸吵起来，他叫我不要上学了...
又看到了学校表白墙上发的帖子
看了母校招聘的公示名单，真的是越来越卷
超级想实现大学财富自由
原生家庭太影响人了
为啥age shame为啥这么严重？
78分的大作业，倒数第一
进组第一帖 农学专业真的好难找工作啊
。
我想去加拿大卖卖中餐 中式糕点
有人的家长比我更push吗
网课five该不该gap喘气
真的不知道什么才是好工作了
请教一下大家考研政治该如何抱佛脚
硕士延毕一年还可以考体制内
隔壁骂不过别人就拉黑的废物，你敢进来吗？
那些总喜欢说别人凡的人进来
20届毕业five试用期劝退
北京终于下雪了，想明天去故宫看雪景
公司财务实习
我回家工作的感受
不想保研不想拿奖学金不想出国是不是就可以不管绩点了
隔壁院老师叫学长问我要不要到他们院读研
大家有看过什么有意思的论文吗
大家感觉券商营业部和银行柜员/客户经理？
今天也是因为面试爆哭的一天
难过的时候还咋整
five们能接受的工资大概是多少
Infp 找不到适合的工作 最后在体质里混吃等死
大家感觉券商营业部和银行柜员/客户经理？
今天也是因为面试爆哭的一天
难过的时候还咋整
five们能接受的工资大概是多少
Infp 找不到适合的工作 最后在体质里混吃等死
作为男生，我强烈反对就业歧视，尤其是理工科领域...
男性受到优待并不是他们多长了根吊
因为太five太丧了已经咕掉两个面试了
英专转专业咨询
行管跨考思政有必要吗
这是遇到了bt？今天早上可把我恶心到了
如果不考虑现实 大家最喜欢的专业是什么？
不知道大家有没有和“明明”同样的心理状态😂
体测分不高有啥影响吗
在高铁上，收到面试没通过和奶奶去世双重打击
语言极差的文科生该怎么办？
在hk工作7年了，分享一些小感受～
省考限制应届+党员不限专业，和限专业不限其他，报...
延毕+0 offer，我已经废入膏肓了
最近找工作0offer 看到互联网拼多多的薪水 我哭了😭
正视找工作的时候的性别歧视很难吗
five考研好累呜呜呜
有申请澳门大学的five吗
被父母溺爱的five有吗
秋招目前0offer，要推迟毕业吗
精华 只要坚持努力小镇做题家也能过好日子
各位小姐姐对自己的外貌接纳程度高吗
有没有吵架five，一对线就打退堂鼓
执着于京沪户口的人是不是都能在京沪买得起房？
秋招目前0offer，要推迟毕业吗
精华 只要坚持努力小镇做题家也能过好日子
各位小姐姐对自己的外貌接纳程度高吗
有没有吵架five，一对线就打退堂鼓
执着于京沪户口的人是不是都能在京沪买得起房？
给女孩们来点正能量
为什么总有人把pre做很长挤占掉别的同学做pre甚至...
纯纯的文科生要学python才能毕业，每天都感觉好痛苦
心态崩了，深圳市考岗位
（更新：赶上了！）想去隔壁市参加人才引进考试，...
突然明白了一个众所周知的道理
上财考研or港中深？
面试券商等金融行业真的会问爸妈职业和收入吗？
决定放弃考研了
现在后悔读博还来得及吗
研一读的很迷茫，不知道读研的意义在哪
看到今年秋招行情陷入焦虑
考公的难度相比考研？
还有30几天考试的没啥基础的five考研狗
真的很迷茫了，现在完全不知道该怎么办😭
选文和选理的弊端
马上毕业解脱，但我实在是学不进去了
因为今年不想考研被我奶奶骂是废物
我高中数学老师说:"一个班里只有男生当班长，这个...
一个拖延症的每日打卡楼
时间会治愈一切吗？
25岁，想重新开始了
删帖
有没有在银行的朋友分享一下？银行坑吗？
情绪管理能力差，如何降低内耗
时间会治愈一切吗？
25岁，想重新开始了
删帖
有没有在银行的朋友分享一下？银行坑吗？
情绪管理能力差，如何降低内耗
five们的周末是不是只能宅在寝室里
大家在的学校这个寒假能留校吗
难受，孤独，不是一般人能理解的孤独
这太好笑了
大家平时都有时间看课外书吗？一个月大概能看几本哇
作为资深鸽子的我觉得自己没救了…
如果有机会的话 大家会去自家所在的二线城市月薪8k...
有没有在重庆或者大连工作/学习的小5来说说所在地...
讨论&咨询|教育培训行业的真实现状：培训机构是小...
Should I stay alive？
新传 你凭什么这么卷❓
一些写给高敏感人群的话
深夜无法入眠，今天也是被秋招毒打的一天
关于找工作的性别歧视
准gwy每日都被劝退，真不知道有啥意义🤷🏻‍...
时常觉得对不起家人
清北复交的学生在金融行业求职到底有多难
末流985毕业多年，很多人还问你是985吗？另外民大...
该文作者观点偏激，人生浅薄，扫射女博
帮问北京硕士挂科补考一科还有机会落户北京吗
35之后其实还是有很多可能
靠努力真的可以跨越所谓的阶级吗?
北欧最适合five了
搬运某大某教授大作：你没那么容易得抑郁症
帮问北京硕士挂科补考一科还有机会落户北京吗
35之后其实还是有很多可能
靠努力真的可以跨越所谓的阶级吗?
北欧最适合five了
搬运某大某教授大作：你没那么容易得抑郁症
杨奇函+清华树洞
一场面试暴露了太多的心态问题
去当国际学校老师可以顺利躺平吗？
laozi就是对实验没兴趣问个屁
最近在做一个“大学生焦虑和父母期望”的研究项目...
雇佣关系是剥削吗？那为什么老板好像也很难，动不...
本five终于裸辞啦！！！！！
删
怎么才能应对“社会性死亡”呢？
明年经济预期增长百分之九，对于22届传统工科毕业...
有和我一样面对紧急情况就大脑空空的five吗
深度社恐有找到工作吗？有的话大家都是什么工作呢。
我不知道如何和另外组建家庭的父亲相处
有没有小镇five进来看
十一月了，还有没有待业的five
在职备考GWY经验分享(已上岸)
秋招被问到独生问题
我建议学的进去CS的女生去学C S
应届小白问一下深圳游戏小厂的运营年薪多少合适嘞
大家可以分享一下自己喜欢的歌吗，有点歌荒了，顺...
想和组内的55们说 让自己忙起来真的能很大一部分解...
秋招求职笑话一则
大家可以分享一下自己喜欢的歌吗，有点歌荒了，顺...
想和组内的55们说 让自己忙起来真的能很大一部分解...
秋招求职笑话一则
和初中同学吃饭，唯一没有失业的是俩二本同学
我不想要钱
有没有社交five想找人出来吃饭都找不到人
我来提出方案：是不是社会化抚养能够把女性从家庭...
一些感想
计算机five打卡
想知道98five们平时玩什么游戏
没人讨论吗？今年考研422万
大家有看到北航学生昏倒的目击者发言吗（速报昏倒...
我建议对说脏话达到两次的账号永远封禁
“女生肯静下心来学习”、“女生更加努力”、“女...
面对考公考编中的歧视，有一些话想说
非临床医学生考研重视科研吗
每天就想着自s咋办
经济学本科生考公务员到底合适吗？
计算机考研｜科软怎么样？真的很水吗？
非法本社畜考法考现实吗
又是一年秋招时，谈谈自己（男）在疫情年的求职经...
21届本科生的一点秋招经历分享
女孩子们，早点睡吧
各位five以后打算结婚生子吗
被言情小说弄到焦虑的废物➕1
小five现在只拿到一个offer，请大家帮忙看看要不要签
21届本科生的一点秋招经历分享
女孩子们，早点睡吧
各位five以后打算结婚生子吗
被言情小说弄到焦虑的废物➕1
小five现在只拿到一个offer，请大家帮忙看看要不要签
同学抄了我的毕业论文题目怎么办..
最近喜欢的影视，能给人力量吧
或许组里有清楚加拿大的学校有语言班嘛？
给大家分享一些歌词写得很棒在低落时会听的音乐
985five专属潮牌胶带
精华 如果可以回到过去填报志愿的那个时刻，大家会怎么...
分享两个案例。初中学历进百度 厉害
救救拍作业找不到演员的社畜吧！
关于大一俄语生转专业，烦请各位救救孩子吧！
今年秋招也太卷了
我真的很废物，因为不想工作甚至产生了自sha的念头
关于为啥公司不愿意招女生的一些思考和解决方案
考公务员怎么样啊
000
有没有人感觉父母那一辈好天真
组里有five想回家乡回不去的吗？
学历能改变一切，但要一步都不能有错
有受蛋壳跑路影响的小五吗？
三四线的地级市人才引进值得去吗？
留学five分享一下diy申请和写文书的经验（陆续更新）
要不要主动和导师领活干
好奇组内天坑专业毕业的收入
可耻的缓解焦虑方式
听得懂大部分单词，但无法理解整句话怎么办
又被前辈吐槽社交能力差，一个社恐five该如何改变自己
要不要主动和导师领活干
好奇组内天坑专业毕业的收入
可耻的缓解焦虑方式
听得懂大部分单词，但无法理解整句话怎么办
又被前辈吐槽社交能力差，一个社恐five该如何改变自己
我很爱我的父母，但看到我爸给我发消息就感觉窒息
自卑的情绪让我一次又一次暴哭
性别真的是个好大的优势
想问一下往届生（20届）如果找到工作是签什么？
秋招结束了0offer，接下来该找个实习为了春招简历...
妈妈对我太好了，忍不住在自习室哭出来
写代码太慢了怎么办
大家后悔跟现在导师读研/博吗
今年年底现在毕业的是20届还是21届
有没有慕强批的five
有传媒类专业的five因为不太会弄自媒体而焦虑吗？
询问下组里关于抑郁症休学找工作的限制问题
在站博士后被要求给在职MBA领导写作业
本已经蹲了两年的985five选手，求大家给个建议。
国考快到了 我应该去报社进行面谈吗
大家对于当带货主播这件事怎么看
丧和事实是两码事
我昨晚冒昧给江苏卫视那个节目发邮件控诉为什么不...
高中毕业好几年，为什么班主任还要收集学生的详细信息
CS大学毕业工作两年，焦虑抑郁，感觉路越走越窄了
感觉这两年five们比较喜欢去教培行业
公共管理研一学生，该怎么为未来打算一下
这自习室看电影真舒服
昨天硕士导师见面会了，大家都挤破脑袋联系大牛导...
有没有面试过快手实习的小伙伴？
感觉这两年five们比较喜欢去教培行业
公共管理研一学生，该怎么为未来打算一下
这自习室看电影真舒服
昨天硕士导师见面会了，大家都挤破脑袋联系大牛导...
有没有面试过快手实习的小伙伴？
关于天坑专业转码之后的我一事无成只能打零工这件事
秋招只拿到一个实习留用机会，还遇上了一个不带人...
这种生活爽不爽？
咨询&讨论 | 因为GPA低不好意思找老师写推荐信
第一代攻读学位
考试紧张怎么办怎么办
求组各位，有没有什么办法可以改善心性紧张等问题...
大二了，还是对大学学习茫然无措
哭了金融内卷太严重
拿着985的分进了top211却被调剂到了自动化，想转专...
科技咨询的行业前景
发生了件非常尴尬的事情，刚刚某个公司给我打电话...
今天生日，结果公司的生日假必须转正了才有…
five的考研专业纠结
毕赣导演真是人生赢家啊
大家有过那种“ 本来无望的事，大胆尝试往往能成功...
不会吧不会吧，有多少人同学认不全
实验室管理员特别爱侮辱人
英语汇报ppt
有没有觉得现在过得还不如学渣们开心
看了一个98年上大四的帖子，为什么正常的上学年龄...
我要不要放弃，别骂我
对内卷的一些吐槽
树洞洞洞洞
有没有觉得现在过得还不如学渣们开心
看了一个98年上大四的帖子，为什么正常的上学年龄...
我要不要放弃，别骂我
对内卷的一些吐槽
树洞洞洞洞
人生就是一场therapy
求助怎么摆脱从小以来的深深自卑，以及应付状态不...
大一上体测不及格怎么办
有没有觉得咨询学长学姐就业问题好尴尬
后天要考试的我现在在家掉眼泪
211本海硕five进了银行一个月就离职的经历与心路分享
我妈突然一个电话问我今天生日怎么过的？ 我emmm在...
组里有没有用业余时间做独立游戏的人呢? 比如avg？
不想去办公室了（负能量）
考研相关吧，我觉得我已经是炮灰了
这就是销售吧
社交five真的好难啊
有没有北京的朋友们报了成都高新区的人才引进呀～～
妈每次催我找工作就很烦
感觉不到自己的进步和提高
托福听力为什么这么难
20届待业five求建议
看到有关发达国家工作与生活环境的帖子总是嫉妒得...
从今天开始到期末，我想当个努力的人
打卡手机屏幕使用时间和学习时长
网友直呼：太拼了！
继续去大城市还是留在家乡18线小城市
港科大的研究生都来面试4k的行政岗了
从今天开始到期末，我想当个努力的人
打卡手机屏幕使用时间和学习时长
网友直呼：太拼了！
继续去大城市还是留在家乡18线小城市
港科大的研究生都来面试4k的行政岗了
人文学科的教育会给人“精神贵族”的幻觉
纯文科fiveの痛
因为严重的拖延症导致自己的人生一塌糊涂，非常非...
今天参加了选调生面试，谈点感受
一个海龟硕渣渣分享一下一路走过的弯（？）路（很...
大学生高薪家教哪里找？
进去时是211，出来时是非一流大学的非一流专业…
有无人了解数据分析师？
刚刚面试完南京地铁公司，给大家分享一下我的迷惑
这种情况是否属于学术不端
我永远觉得我做不好
精华 “讨论咨询”分区的普适性话题【目录】
有个关于医保的问题
如果现在让你重活一次，你愿意吗？
是不是还没有接受自己是一个废物
有就职的时候挂心理测试的five吗？
【高考志愿科普第一弹】🔥微电子科学工程都学什么？
太难受了，太难受了，社恐开电话会议真的太难受了
我真是垃圾，英语好差
一个人你只要把他放入女人的处境里，他就会变成一...
。
想知道大家是如何面对年龄焦虑的
一个过来人的经验：到底应该先工作还是先考研？
精华 毕业三年月薪四千 母亲欠债九十万 跟大家聊聊我的...
有人了解香港中文大学深圳校区吗？
。
想知道大家是如何面对年龄焦虑的
一个过来人的经验：到底应该先工作还是先考研？
精华 毕业三年月薪四千 母亲欠债九十万 跟大家聊聊我的...
有人了解香港中文大学深圳校区吗？
问下各位five下班回家是如何坚持学习的？
好奇有five毕业后全职写作的吗
five的秋招
[卷中卷] 现在打杂都要复交起步了吗
找工作三个月，没有收到一个Office怎么办
学校的“关心”=five的毒药
辅导员没有社会工作经验真的能给学生好的建议吗？
求大家快来劝劝我，我好想辞职去考研啊
语言学习总是半途而废，可以请大家说说学的某门语...
请问如何缓解申请季的焦虑啊
心态崩了
绩点2.0走选调是不是必死无疑
体制内新人记录
今天成了宣讲会的一根独苗
感觉被导师区别对待
日本自杀人数增长39.9%，希望大家都好好的
有些暴躁的一天
在证券公司或者基金工作的友友们，你们的日常工作...
身边秋招目前拿到满意offer的女生都是长得好看的
找不到工作的应届硕士师范生
自我状态打卡
自愿996，没人逼我们
在证券公司或者基金工作的友友们，你们的日常工作...
身边秋招目前拿到满意offer的女生都是长得好看的
找不到工作的应届硕士师范生
自我状态打卡
自愿996，没人逼我们
大家来讨讨社招？
所以说现在跨专业考研考什么才不那么差
我该放弃考研吗（不放弃了谢谢大家）
末流985材料大三five寻找出路
随便写写
本废物迎来了第一个面试🤦‍♀️（请问有在...
有没有参加过软考的？这个证书有用吗？
是不是人生就是一直都是痛苦的
学生变社畜之后每天都好难受
快延毕的five直博生-投文章冲刺40天
985文科硕士一线城市毕业拿7k是平均数吧
有建行信用卡中心的小伙伴吗，帮看看这个岗位是销...
朋友们，帮帮忙
零基础一个月准备选调可行吗
亲爱的，下雪的季节快要来了。
凡尔赛们能不能滚出去啊
天津某985专业倒数five，大三想跨考金融专硕，求友...
不考研直接走选调行吗
完完全全被忽悠大的
如果感到无力就去献血吧，如果想要结束生命就去献血吧
刚刚被我妈吼了：你给自己那么大压力干嘛？
匡扶摇的条漫里一个细节看到泪目，考完试想起没做...
学校官博发这个真的好吗😅（更新:大家觉得学校合...
我就想问问你们秋招几个offer
刚刚被我妈吼了：你给自己那么大压力干嘛？
匡扶摇的条漫里一个细节看到泪目，考完试想起没做...
学校官博发这个真的好吗😅（更新:大家觉得学校合...
我就想问问你们秋招几个offer
玩模拟人生想到的，如果我们做某件事的时候给自己...
18年毕业，从元气满满到在家躺平，有谁和我经历相...
下辈子想投胎成男孩子
写论文导师人间蒸发咋办
有没有跟我一样精英恐惧症的小five
明天物理期中考试
昨天去考了Catti英语二级笔译
公考行测如何进行备考
四川最新选调发布的国内高校名单观赏
去学校实习要注意什么
我说我专业天坑，找工作太难，我爸妈说你干什么不...
请大家帮我看看要不要去面试（最后拿到offer啦）
在北京找不到实习了？每天five躺
每当写任何总结/申请的时候是整个人焦虑最大化的时刻
谷雨数据丨“我985毕业，年入20万，在相亲平台上被...
秋招的尾声我也终于有了一个offer！
有讲PPT紧张的five吗
找工作发现比起我自己，我的父母更难接受自己的平庸
大家最近在看啥书啊
读书有感，失去生命热情的five还剩下什么呢
大三了，应该考研还是退学复读呢
深夜憎恨以前的自己 白白浪费了应届生的身份……
感觉组里很多精致利己主义。。。
我想一个人呆着，我是自己的
毕设 省级课题 学校课题 共他课题难易程度？
大三了，应该考研还是退学复读呢
深夜憎恨以前的自己 白白浪费了应届生的身份……
感觉组里很多精致利己主义。。。
我想一个人呆着，我是自己的
毕设 省级课题 学校课题 共他课题难易程度？
总觉得学历这条路走不通了
躺平的话，河南怎么样
怎样练字、练发音？
海外漂了8年 我心情很差
纯文科选手被迫学习财经每天都痛苦到爆炸
毕业三年今天报了雅思准备出国重读本科
分享一本最近看的书：钢铁是怎么没有炼成的
法考现在报名资格到底什么样啊？
不知道这个能不能问哈，20(A)mpa为什么等于14mpa？
该考研吗？
身体不好的five更five
准备材料要早点！！选择比努力重要！
令人心动的offer2朱一暄98年大四被质疑年龄大有感
每次有新同事入职时，只要他不是985 211毕业的，我...
重度拖延努力自救
考公/定选经历 女性视角分享
有小伙伴了解大力教育吗
【20201119更新 找到工作了！】应届生找不到工作重...
明天去签约了
不仅在校招准入门槛，准入后的职业发展性别歧视更...
好烦，找工作找了好久没有一个office
组里的友友们能推荐一些读了让人平心静气的书吗
为什么我总觉得自己在人群中佛光四射 丧气普照？
有没有类似传媒方向却不喜欢产出的人
普通话水平测试
好烦，找工作找了好久没有一个office
组里的友友们能推荐一些读了让人平心静气的书吗
为什么我总觉得自己在人群中佛光四射 丧气普照？
有没有类似传媒方向却不喜欢产出的人
普通话水平测试
女生没有才艺不要，因为我们公司晚会需要女主持人
完善简历还能做什么
跟我哥说人为什么不活到25岁就行了
面试归来，觉得在豆瓣聊的社会问题都挺有帮助的
为什么行为工资差别那么大
比上远远不足，比下人家不相信我那么咸鱼
要不要从央企辞职去读学硕
。
20届在工厂打苦工的five经历和咨询
这个女律师好漂亮啊
大家适应社会快吗
心态崩了，学校让20号交开题报告，我才刚确定选题...
每天晚上我都想着，明天再努力吧？
港中深深高金硕士项目申请答疑
研一迷茫与焦虑
求助 我好像被骗了
活着好痛苦啊
大家能分享下无领导小组面试的tips么！
网上呐喊真的有用吗？
大家对蘑菇管理怎么看啊
有没有经历过“社会主义”生活的朋友？
大三文科专业可以现在极限转码然后大四找工作吗
亲戚们的人生，就是我本来的命运，作为废物也要珍...
大家对蘑菇管理怎么看啊
有没有经历过“社会主义”生活的朋友？
大三文科专业可以现在极限转码然后大四找工作吗
亲戚们的人生，就是我本来的命运，作为废物也要珍...
法考主观题十天如何冲刺
大家第一份实习最看重什么？
考研or工作，软工大三迷茫学生求助
突然想要躺平的话可以做行政啊
每次填表填简历都会再次意识到自己一点实践和奖项...
专业或行业差别的感慨
小时候有过改变世界的梦想，有点怀念以前闪闪发光...
211废物想回家乡结果家乡抛下我疯狂前进
乱中推荐爱的战士几原邦彦的作品
还有人没看过这个吗？
有木有考江苏省考的同学一起交流呀
小5们的入职年假有多少啊
不知做什么能改变现状
关于内卷的一些个人看法
挖煤学生的经历
请问今年秋招找到工作的大四姐妹现在都在干什么啊
为啥单位很坑但是别人工作积极性还很高啊
想问一下大家是如何缓解等结果的时候产生的焦虑情绪的
时常是个废物
想问各位想去或者已经在互联网的朋友：你选择互联...
凡尔赛群
两财一贸真的不如中流985吗
大胆开麦，希望本组fiver不要再和学历比自己差的人...
时常是个废物
想问各位想去或者已经在互联网的朋友：你选择互联...
凡尔赛群
两财一贸真的不如中流985吗
大胆开麦，希望本组fiver不要再和学历比自己差的人...
提神醒脑好物请不吝啬甩给我吧！
我觉得想用“能力差异＞性别差异”来说服大家不要...
five们求职中石沉大海和直接告诉你被拒哪个更伤心
秋招时学长推荐报两个知名单位而我连简历关都没过
如何改善作息不规律、失眠
21级应届本科土木工程，决定直接工作
精华 （长文开坑）此外的少年
跨考专业选择
最后悔的事是选择了读国内211研而不是出国
（大胆开麦）组内大多数人只有同情心而没有同理心
大学生红利不是大学生的红利
一只被疫情打乱计划然后混吃等死的生物
删
睡前来个成语接龙？接不上的话，诗词，歌词也可以呀
本科可以不读研直接考公吗？
令人心动的咸鱼生活
再这样卷下去我们会变成997吗？
555终于有人打破了陪我一起秋招的人全都0offer的僵局
是不是超常发挥侥幸考上名校的人更容易成为five？
职场卷王给小废物造成的压力太大了
大家会轻易原谅自己在生活中的小错误吗？
听完了优秀学姐的经验分享 感觉好疲惫
有人了解特殊教育老师吗
各位研究生都是怎么找到研究方向的呀
职场卷王给小废物造成的压力太大了
大家会轻易原谅自己在生活中的小错误吗？
听完了优秀学姐的经验分享 感觉好疲惫
有人了解特殊教育老师吗
各位研究生都是怎么找到研究方向的呀
being alone always
给自己一点盼头吧，在这里列下你想实现的事情
大家会不会觉得胸无大志最幸福？
分享今日份的找工作 既得利益者
有因为成绩差极度自卑的吗
备考雅思中，想退考了呜呜呜（考完反馈）
求问各位哥姐寒假实习好找吗！
有没有听说过双一流学科证明？？
请问有没有同学了解合规部呀？
伟大的工人
即使读到博士依然是无法改变自己five的本质
大三下还要不要出国交换
各位学纯理学的现在都在干嘛
有没有Five感觉光是读完大学就很累了
一个英专生的选择苦恼，公务员or翻译
有没有five投了某政法机关的简历
连云港男女比例达到169:100，怎么做到的？
写了一首歌，名叫《小镇做题家》
在学校表白墙看到的一个帖子
本five好想偷偷改考研报名学校啊
为什么网络上的人又漂亮又有钱?
所以，工作年薪百万但是是007/996的高强度工作和二...
为什么five都想体制内躺平？一张图解释所有
今天终于拿到了offer，帮组里的复盘面试或者改简历
哈哈哈哈哈哈哈m了个b出差订到三亚的机票，我钱不...
为什么网络上的人又漂亮又有钱?
所以，工作年薪百万但是是007/996的高强度工作和二...
为什么five都想体制内躺平？一张图解释所有
今天终于拿到了offer，帮组里的复盘面试或者改简历
哈哈哈哈哈哈哈m了个b出差订到三亚的机票，我钱不...
拖延心理之不敢开邮件
进组的时候能不能筛得仔细一点……
有银行er吗？这是银行劝退贴
本科阶段的师范类专业有哪些啊
学校辅修双学位好不合理啊
我妈和我说她同事非985211的小孩一毕业就年入20-30万
面试犯了低级错误很难move on
资源与环境和环境科学有什么区别？
姐妹们，怎么调整0offer状态等offer的心态，太焦虑...
我的家长：报志愿时没什么意见随我报，找工作的时...
一线攒钱是不是很慢
我的社恐方向好像和别人不一样。
无锡交通运输局的事业编考试给应届生的岗位不要202...
新人 30five，看了你们的丧，我才觉得我不孤独。感...
有没有人觉得自己挺失败？
要考试了，想求一个好用的0.5黑色笔芯…
离考研还有59天但进度还不到40%
学校里有奇葩绿茶女各种借男生上位诋毁女生
准备考研的five刚学完高数基础
不和别人比的话我还是不差劲的
教育机构是一个好去处吗?
有天坑社会保障专业的学长学姐们谈谈出路吗
秋招受害者联盟
想咨询一下各位大佬考研考教育学就业前景怎么样。
你们面试的时候会被问家庭情况和收入吗
教育机构是一个好去处吗?
有天坑社会保障专业的学长学姐们谈谈出路吗
秋招受害者联盟
想咨询一下各位大佬考研考教育学就业前景怎么样。
你们面试的时候会被问家庭情况和收入吗
已删
警惕身边说“随便考考就过了”的人
关于小学语文那个招聘 1和2其实是要求不同
废物为何不能废下去
有打工的five吗？上班好无聊，进来吐槽下吧
21届研究生毕业生论文零进展
想问下大家怎么准备面试中被问的专业问题啊
发现了一种叫斯多亚主义的生存哲学，感觉很适合我...
不仅找不到工作Five，身体素质更Five
有没有注意力缺陷的five
大家有参加过银行体检吗，心跳飙到了130会被刷吗……
老师说很难给我毕业了（已经确定延毕了）
想知道如果延毕的话，之前找的工作是不是都要黄了
大家有心力消失的感觉吗？从心理到生理的疲倦感
five们找工作时会考虑工作环境的因素吗
人世间最大的悲剧莫过于five还贪心
互联网的暑期实习开始招人了吗
组里可以搞个抱怨分区么？
fiver身边结婚早的女性都是什么样的呢？
从现在开始停止辱骂自己
21届应届生看过来，求分享你在面试过程中遇到的趣...
想回去躺平的人最担心的无非是孩子教育问题，那可...
深圳市考的国际化人才有人知道是啥意思吗
找一个不是996的工作就这么难吗
21届应届生看过来，求分享你在面试过程中遇到的趣...
想回去躺平的人最担心的无非是孩子教育问题，那可...
深圳市考的国际化人才有人知道是啥意思吗
找一个不是996的工作就这么难吗
不是每个人的十八岁都能做出正确的选择
20届211工科本回十八线城市当市场运营可吗？
神经衰弱+焦虑症，每天脑子都回荡着休学两个字
考研一定要想好自己是不是做学术的料
北方有没有适合的二三线城市可供选择？
工科女有感及在找工作中的一点疑惑和感悟，我们应...
哪里留学比较便宜！
低薪事业编对一流985而言有那么不堪吗？
不明白为什么《风平浪静》评分那么低
毅然离开体制后LGBT未来之路在哪里？
刚毕业工作六个月five的一些个人经验
小语种大四选手好难啊
求助贴 秋招or实习
有考研去了双非的前辈咩
不辞职能够考研成功吗
为什么有的人既可以做好学业同时还能发展读书、烹...
five们小组合作时会不会有畏强心理😢
请问大家有没有人生失意状态振奋的心理学方面的书推荐
大家有听说过“艰难的27岁”理论吗
人心的执念值得坚持吗？
腾讯面试逃了
四大实习的面试机会这么难拿吗
大家有听说过“艰难的27岁”理论吗
人心的执念值得坚持吗？
腾讯面试逃了
四大实习的面试机会这么难拿吗
男女就业能否做到相对平等？
家长问我上班为什么不能接电话
贫苦留学生的焦虑
同学非要看我面试
感觉自己失去了快乐的能力
小语种five应该深有感触吧！
好想从学校逃跑 交换可行吗？
本科毕业后去做宿管可行吗？
小5们有没有觉得尝试过失败以后就不敢再尝试了😞
无领导面试好难哦
有国考上岸的小伙伴吗！现在上岸是不是都要150➕？
本five能问下遇到tb恶意客服怎么办吗
2020，小镇女孩影视梦碎全过程
28岁硕士毕业的 非985five来了，有什么想了解的吗
到底是继续坚持考喜爱的但是没什么前途的专业 还是...
毕设导师一定要抢吗？
快30了，是躺平还是去读全日制博
讲一讲自己在实习时经历过的性别歧视
girls help girls：女孩子们请进来
不做学术有必要搞大创吗？
🈶️🈚️文学专业的同学 求咨询！
某海外大学的咸鱼想请问一下大家
某综艺节目会造成今年法律类分数线会爆炸吗
有人一到冬天恨不得冬眠吗
不做学术有必要搞大创吗？
🈶️🈚️文学专业的同学 求咨询！
某海外大学的咸鱼想请问一下大家
某综艺节目会造成今年法律类分数线会爆炸吗
有人一到冬天恨不得冬眠吗
政府取缔房屋租赁中介可行性讨论?
哎一个看不到未来的five
魔都的国企无编制6k我决定跑路
经历&共鸣｜本科生现在是不配找工作了吗？今天hr让...
托福学得我好绝望啊
【高考志愿科普第N弹】社会学：我学社会学，我是社...
关于做大蛋糕 以东北为例（可能过于理想化
我妈总是要说一句“你就是过得太顺了”
人活着到底有什么意义？提供一个解决思路
鹅 下季心动的offer就拍你自己吧！
有人有面试焦虑症吗… 特别是大公司的
大学财管在读，虽然不喜欢专业但也没有跨考转行的...
作为985工科男five,来说说自己痛苦的经历
拿了校招offer如果毕不了业的话有可能能入职吗
二专选择，冷门文科转商
身边人全部保研自己考研失败，但还是过来了
我连混都是困难模式
讨论&咨询 | 感觉90后北漂程序员没有出路，大家有...
大家在做重大人生选择的时候都是怎么做的
在中学母校附近小吃街大哭一场
心累
最近性别歧视的帖子快爆了，不知道有人想聊聊第一...
大龄女海硕five对未来迷茫的想哭
大家在做重大人生选择的时候都是怎么做的
在中学母校附近小吃街大哭一场
心累
最近性别歧视的帖子快爆了，不知道有人想聊聊第一...
大龄女海硕five对未来迷茫的想哭
夜间读书分享
经过几个月的找工作我悟了
美研defer党的考研之路
觉得自己是考到985大学里最five的那一个
我一回忆大学时光就特难受。
本科毕业找了工作（交了社保）再去读全日制研究生...
谈谈我的预答辩
删
焦虑是东亚共同的病
给爸妈读了每日豆瓣今天推送的本组帖子。很意外他...
🍑要赚多少钱可以躺平
忽然发现了探亲假的快乐…
友友们能接受的出差强度是什么程度？
§作为一个末流211坑专业的five，我被迫放弃了一个...
求你们帮我想一句可以让它通顺的话😭😭😭
毕业论文写作困难户，求一起憋论文的小伙伴们！
独生子女移民了父母怎么办（已退组大家不要再顶帖了）
怎么处理失败的情绪
人口红利：越来越多的大学生进入职场就如同十几年...
不能进学校参加宣讲会咋整？
纯金融985five想逃离金融
如何打消家人让我读博的念头唉
985免师正在往five里滑
人口红利：越来越多的大学生进入职场就如同十几年...
不能进学校参加宣讲会咋整？
纯金融985five想逃离金融
如何打消家人让我读博的念头唉
985免师正在往five里滑
有没有学运动康复的学长和学姐
已解决
关于考前请假…
为什么简历要强调带照片？
我已经开始想着养老了
社恐的five适合什么工作
又是废物的我，我又来求助了
给自己一个不考研的理由
百词斩实习值得去吗
昨天晚上放学位等级了本five郁郁寡欢
纯属好奇如果大家不用担心钱了还会觉得自己废物吗
我觉得我就是个废物，什么都做不成
家里蹲废物的学习打卡
毕业一年，学校要学科评估，操作令人不适…
大胆开麦 有没有人觉得把自己丧丧的经历说出来之后...
如果你说这个没用，那请告诉我什么是有用
有人知道钉钉打卡后离开单位会被发现吗
有目前大四21fall选手还没考出语言的吗
30岁，已经很怂了，该咋办？
gpa多少才算five啊
工作1年后打算裸辞回老家考公务员
请问如果秋招找了个offer春天毁约，到时候我还是应...
新人报道 | 研二five被父母push的焦虑
30岁，已经很怂了，该咋办？
gpa多少才算five啊
工作1年后打算裸辞回老家考公务员
请问如果秋招找了个offer春天毁约，到时候我还是应...
新人报道 | 研二five被父母push的焦虑
大家父母的人生轨迹是怎样的？
组里的战争让我想到了甘地
省考面试被逆袭了
有没有five打算去书店工作的
或许算低门槛高薪工作之一的广告投放入行分享
有人了解镇江新区的人才引进吗？
研二退学还能找到工作吗
有木有本硕博都不是一个专业的five
有没有毕业后在三四线城市生活了五年以上的前辈？...
请问有人遇到过这种情况吗？
某些企业秋招还要养一堆备胎
发一个调查看看各专业five们的男女比?
定向选调心得
托福111，江浙沪留学生中等水平
小5们你们都有什么优点？
午安，本早八five躺平了
研究生在读焦虑抑郁five的求助
至今0offer的金融🐶到底还能投啥公司呀
大家觉得设计专业工作以后英语重要么？
天津选调报名第一天，男女报考人数差距太大了
有没有废物在准备考公考编想找个女生练结构化【本人女
至今0offer的金融🐶到底还能投啥公司呀
大家觉得设计专业工作以后英语重要么？
天津选调报名第一天，男女报考人数差距太大了
有没有废物在准备考公考编想找个女生练结构化【本人女
刚才一场面试业务面14分钟就结束了😅
不断的考证意义究竟在哪里？
有废物大学四年四六级都没过的嘛？
有目前在新疆上网课的five吗？
感谢大家，似乎从five的状态中缓解过来了
大家有觉得自己的同学圈有些社达吗
有没有适合社恐的工作
舍友说最随和的老师连推荐信都不给我
top2预定考研失败fw关于本科毕业找工作的问题
想知道985废物里面的废物是有多废？
为什么我卷了十多年，上了大学才几年却感觉卷不动了
真的不想因为其他人而有不想活的念头
发一个别人觉得很废物但自己一点都不觉得废物的生活
just lose it
干了四个月销售之后感觉又苦又兴奋，特别有活力
就是存在歧视啊
各位面试时最怕的问题是什么？
请问国内HR会怎么看四年半延迟毕业呢？
为什么会有那么多好为人师的人啊？
说资本逐利是一个实然和应然问题吧
不想找工作 不想考公 我还能干嘛呢
毕业三年，年薪只有同学的三分之一，感觉人生真的无望
请问请问！如何抓紧小块时间充分休息呢～
请问各位，怎么提高执行能力？
说资本逐利是一个实然和应然问题吧
不想找工作 不想考公 我还能干嘛呢
毕业三年，年薪只有同学的三分之一，感觉人生真的无望
请问请问！如何抓紧小块时间充分休息呢～
请问各位，怎么提高执行能力？
真的很怕pre...
有fw体测成绩和我一样烂么
有没有five特别羡慕自己爸妈啊
下周面中石化某base北京的研究院，3选1，另外两个...
日本究竟值不值得做跑路选择
感觉自己真的很不擅长职场交际
有学城规或者了解BA商业数据分析的小伙伴吗
理性性论，关于土建行业的性别偏好问题
昨天学校里有人zs了
临床医学认证，我们学校…
观组内考公风气有感
内卷加速，北大本科毕业报考梧州学院第二学士学位？
有没有一起报深圳市考的
回到家乡的各位痛苦吗？
见过更大的世界，你便过不好这一生。
本组人多之后就变味了
要毕业的five们脸皮厚一点，学校毕业了就靠不上了...
分享一家不把学生当人的垃圾企业
大学留过级面试时hr问的话怎么回答比较合适啊
感觉组内好多bnuer？
大学留过级面试时hr问的话怎么回答比较合适啊
感觉组内好多bnuer？
其实现在说团结起来反抗资本家，和女性反抗职场等...
985法本去澳洲JD是否值得
羡慕可以真切在别人成功时候欢呼的人
感觉不会交朋友了
我大概是five本体了
发现面试的时候学历高的人居多 真正到了签约现场却...
法外狂徒出逃
不想在金融卷又被互联网劝退
劝学篇
删
作为98five，会因被问大学而自卑吗？
今天逛街看到的
因为精神方面的问题休学了三年，请各位帮我对象的...
找到上进批男友
其实zf鼓励保障性租房就是表示 房价不会跌的
大家有没有觉得自从上了大学听课效率直线下降?
为了建模每天学Matlab和python
最近在做一个关于“丧文化传播的治愈效果研究的课...
秋招结束 0offer 我真的想尖叫
删 不符合 删 觉得我不符合组规 告诉我不符合组规...
本清华女废物看新闻看到更废物的清华保安前辈了
组里还有和我一样直接放弃21考研，准备二战的应届...
最近在做一个关于“丧文化传播的治愈效果研究的课...
秋招结束 0offer 我真的想尖叫
删 不符合 删 觉得我不符合组规 告诉我不符合组规...
本清华女废物看新闻看到更废物的清华保安前辈了
组里还有和我一样直接放弃21考研，准备二战的应届...
我一早醒来想到我妈昨晚对我说的话就开始止不住地哭
这些垃圾帖为什么组长不删？
有空一起来看一个视频～
明天要离开家去外地了，突然很焦虑
求职公众号#这是在干什么#
数学死活也算不出来了
最近考虑了一下，很多时候拖延five是过于害怕结果...
秋招被拒收到hr的暖心回复(有更新另一个故事🆕)
想问问有参加过学而思培训的朋友吗
太太太太太太太太太拖延了怎么办
我猜这也没人看，一个人的絮絮叨叨
新学期上网课打卡/
精华 公考成功上岸的组员来分享一下你的备考经验吧～
有什么办法不惊动辅导员的情况下让校医开单子转诊...
我发现定义权是个重要的东西，是不是five由谁定义...
有没有对自己对未来要求很低的five呢？
凌晨一点，真的坚持不下去了
有没有five因为社恐害怕实习
要不要拒了手头唯一的offer全力冲选调
如果回到高考那一年你会选择什么专业？
观电竞职业选手有感
30岁到底是真的老了还是制造焦虑
天坑专业是暂时的，爸妈的大学校友里，混的好的基...
要不要拒了手头唯一的offer全力冲选调
如果回到高考那一年你会选择什么专业？
观电竞职业选手有感
30岁到底是真的老了还是制造焦虑
天坑专业是暂时的，爸妈的大学校友里，混的好的基...
废物的又一大特征就是圈子小、交际少吧！
学校问答墙上的这条评论简直是本five的心声
大胆开麦，真的不要觉得学不进计算机的人只要熬到...
如果保不了研 是不是本科绩点就没有那么重要了
一个文科生硬上理科弓的悲剧
有没有小five也在找暑假实习的？
24岁 却一事无成的自己
考上了偏远地区的烟厂，我老师说：如果你是男生就...
深圳链家入职五十天的感受 有苦有甜 11.16更新
惊奇地发现讲矩阵运算的居然是初中生
关于本科生发论文（楼主文科生）
有和我一样从未离开过自己所在城市的985废物吗？
兄弟们放假都是干嘛呢？
男性在工作和经济上有更多压力是因为传统的性别观...
不喜欢现在的专业，每天学到要崩溃
公考逆袭失败，为下次上岸打卡！
有five看了所长那个未来十五年的视频嘛？
怎么才能原谅自己
我要大声问出十万个为什么
只有我研究生了还是会因为想家晚上偷偷哭吗。。。
深陷后悔和焦虑无法自拔…
线上群面真的让人自闭
各位five有埋怨过报志愿时，信息闭塞不能给自己提...
five就是five 考上985/211改变不了自己的本质
怎么找短期实习啊？
有five看了所长那个未来十五年的视频嘛？
怎么才能原谅自己
我要大声问出十万个为什么
只有我研究生了还是会因为想家晚上偷偷哭吗。。。
深陷后悔和焦虑无法自拔…
线上群面真的让人自闭
各位five有埋怨过报志愿时，信息闭塞不能给自己提...
five就是five 考上985/211改变不了自己的本质
怎么找短期实习啊？
考研还剩下68天，考研到底是选择还是逃避？
活着好累啊
我来提出行动：是不是社会化扶养能在一定程度上解...
小小小总结
有没有像我一样offer运烂到爆表的人
2020届的待业98five进来看看
看到dy博主分享校园生活后对自己产生质疑
大家都是怎么熬过硕论的？
农村985five
求职过的进，请问这是普遍现象吗😭
对方没有回复消息
因为整天到处散步导致微信步数太多怎么办
有没有山东的废物啊
大一下就挂科，心态崩了
有没有四级没过的five
上海211five要不要辞银行柜员去做财务
文科小five-钱来报道（感觉一入文科就和赚钱无缘了...
怎么自学考研专业课
吃饭方式想请教大家
坐标日本，想说说自己的失败故事，不知道有没有人...
文科小five-钱来报道（感觉一入文科就和赚钱无缘了...
怎么自学考研专业课
吃饭方式想请教大家
坐标日本，想说说自己的失败故事，不知道有没有人...
学不进去怎么办
EE专业这几年好找工作吗？性别歧视严重吗？看到组...
来分享一些歌吧
农村five出路在哪
可删
感觉现在在毕业后就能获得高薪/好未来的只有三条路
有没有five跟我一样
经历&共鸣 一个想法：可以多一些只有女性的公司吗...
Five逃离家里蹲...
如何在两天写完数据分析的论文？
前段时间和我妈聊天，虽然已经不抱希望了，但还是...
体测挂了，当了一次体育five
导师是不是拿我做小白工了 小白来问问大家
关于远程兼职或者实习的疑惑
好不容易鼓起勇气不在不再five下去，却突发脑梗
万万没想到，内卷竟然发生在小学里
今年21届真的找得到工作吗
有five有面试恐惧症吗
有秋招解约过三方的小伙伴吗？
有没有了解硕士延毕的同学
回国考研or继续留美？
0实习经历0offer的我
我要不要结束实习准备第四次六级考试
原生家庭为农村的five对父母的人生选择很崩溃
回国考研or继续留美？
0实习经历0offer的我
我要不要结束实习准备第四次六级考试
原生家庭为农村的five对父母的人生选择很崩溃
其实有普通的生活也很幸福了吧
计算机方向的好像性别歧视不大
985保安都这么卷了吗？
请问法学专业有没有好的背书方法，我一合上书就记...
抑郁倾向
【看见垃圾桶外的光】物理跨艺术管理，在大劈叉面...
冒昧地问一下…大家毕业第一份工作工资到底有多少…
以为终于找到工作，结果试工两小时就被打发了
💔心态爆炸，考试完全发挥失常，陷入了panic怎么办
倒霉事不断的北漂
焦虑到每天下午两三点才起床，感谢身边还爱我的人
有了解医学影像学的前辈吗
有没有汉语言文学相关专业的学长学姐
我摊牌了，我就是目光短浅，见钱眼开
这offer还能落地吗
大家家里都是谁做家务比较多呀
有没有很文艺治愈的电影，本five最近很奔溃
读博都好卷
社恐听到当场去世
说说我为什么反对理中客
爸爸是元老级985废物
那些大学挂科很多的人最后去做什么了呢
社恐听到当场去世
说说我为什么反对理中客
爸爸是元老级985废物
那些大学挂科很多的人最后去做什么了呢
怎么判断公司是骗人的………
jdl还是不要沉迷知乎的劝退文学比较好…郑天玑和弗...
导师说看我的论文看得……
研究生做了一些不该自己做的事情，才知道这就是研...
隔壁心动的offer有感，有没有five觉得这个节目内容...
大家总说“小镇做题家”，那什么是“小镇“？
创造营北大姐“先卷为敬”
内向，敏感，自卑，社恐+异性恐惧，还有救吗
可能就我一个人实习挂科吧……
关于公平-看首页帖子和组友动态的一点想法
没有抓住应届生的身份，是不是注定失败。
秋招就是一次次的期待落空的过程吗
寒门是否再难出贵子
唉，做完实验又被打击到了
论文字数打卡
闲聊婚姻
为什么这么多人都执着于考公啊
有没有中医学专业的学生呢？
我想退学
人已经找到了，可以沉了
20届毕业生，工作两个月后裸辞
文书解决啦！今早在图书馆找个角落哭，保安阿姨跑...
人已经找到了，可以沉了
20届毕业生，工作两个月后裸辞
文书解决啦！今早在图书馆找个角落哭，保安阿姨跑...
有人了解武汉的专项选聘吗
我要不要跟竞争同一个岗的同学撒谎？
有没有新闻专业Gwy/选调生来分享下日常工作
焦虑来源于未尽职的努力
没工作不努力天天睡大觉到11点被嫌弃
表姐比我混得好多了
海口这个城市怎么样友友们
关于找工作性别相关问题，用数据来说话？(一个小统计
秋招有感 感觉自己的性格就不适合工作…
请问大家简历应该怎么写或者提升呀？
简历鲨我
身高也开始卷了哈🐶
也不是比废，我觉得大家都挺努力的了
请问有生物医学工程的同学嘛（想从建筑转出）
big🥚，敏感且社交有障碍的小5们是否应该慎重考...
现在学历"通货膨胀"是真的吗?
有无设计院前辈来说说设计院发展前景
好奇想问，明晃晃的职场性别歧视真的不能正当渠道...
为什么连银行桂圆岗都不要我
因为疫情引发的学医热真的可取吗
有无设计院前辈来说说设计院发展前景
好奇想问，明晃晃的职场性别歧视真的不能正当渠道...
为什么连银行桂圆岗都不要我
因为疫情引发的学医热真的可取吗
物流管理是不是适合five躺的专业
考研和考公哪个难啊？
父母的否定是不是容易造成小孩自卑消极的性格？
23:59 躺在床上听到室友的翻书声
女性在职场上真的好难💔
five出国的不归之路
我妈因为我不够关注她，觉得伤心，还说没脸跟其他人说
连续两周吃不下饭了，该不该为了不和男友异地而考研
为什么能力差的男生和能力好的女生，在求职上男生...
精华 2020普通码农生存现状，欢迎对开发岗有困惑的小伙...
体制内，十年了
.
如果我不能将一件事做得完美，那我就不会开始做
不懂就问，进组就承认自己是five了，为啥不互相珍...
有没有可能在996工作的同时保持复习呢
组里有笨蛋吗？
因为挂科太多被班主任约谈了
海硕five觉得上网课好快乐
凡尔赛宫保安，法国公务员
好家伙，入职三天被劝退了
因为挂科太多被班主任约谈了
海硕five觉得上网课好快乐
凡尔赛宫保安，法国公务员
好家伙，入职三天被劝退了
好像在人生岔路口每次都在选特立独行的路？？
秋招，每天都得与自己和解
简单记录自己毕业后历程
人文地理本科毕业的大家都在从事什么工作呢😭
读了这么多年书去做银行收款码办理人员会不会很奇怪？
我觉得我见不得别人好
读研累死累活什么也没学到也没时间实习
工作不满一年就辞职真的一定会被下家觉得不稳定吗
拿到银行的offer但目标一直是选调生 现在签约会影...
（gwy相关）小白想问：国考的公务员和省考的公务员...
最近的关于减少内耗的想法
复读还是转专业
和朋友说大环境太卷被朋友批判
一步错，步步错，有点崩溃
新人贴 | 聊聊境况，求明白人点拨
感觉自己没有认真的能力
讲道理 u1s1银行的中后台没那么好进啊
教师行业中的性别歧视会越来越严重吧？
我妈知道同事家优秀孩子自杀了后叫我平庸点
看惯了身边的985，容易忽视更多数的同龄人
讲道理 u1s1银行的中后台没那么好进啊
教师行业中的性别歧视会越来越严重吧？
我妈知道同事家优秀孩子自杀了后叫我平庸点
看惯了身边的985，容易忽视更多数的同龄人
这三个楼主，你们很有共鸣，建议你们单独建个小组...
面对面试和职场上的遭遇的性别歧视应该怎么处理才...
pre就是小镇做题家的坟墓吧
急！大家帮我看看怎么回复！
我要努力成为一个快乐的普通人！
精华 一人一条自己成了five的原因吧
有没有人给点建议啊 每天都好痛苦啊T T
five们来聊一聊自己值多少月薪吧
这个组的氛围真是令人窒息
一到晚上就睡不着觉 越焦虑越睡不着
愿我们都生活明朗，未来可期。
有人后悔读985吗
cs five能干啥呢
我太废了公务员都忘了缴费有人比我废吗？
与资本家和谐相处?搞笑呢？
听闻延迟退休政策，吐槽一波
朋友转发的凡尔赛文学测试 小5们进来看看能得多少分吧
cs five能干啥呢
我太废了公务员都忘了缴费有人比我废吗？
与资本家和谐相处?搞笑呢？
听闻延迟退休政策，吐槽一波
朋友转发的凡尔赛文学测试 小5们进来看看能得多少分吧
关于女性在职场被歧视的问题
关于女性 润之选段
末流985废物晚上心里有点难受，矫情两句
一些奇奇怪怪的想法 不喜勿喷
工作or实习five:粗心大意+社恐在工作后太难了😭😭
想家了
魔都985硕士毕业三年多从踌躇满志到躺平任嘲
找工作被性别歧视气到了
删
求问有在国内上英国网课朋友吗？求问：
就在码论文挺烦的
开始行动真的感觉好好
大家焦虑或者抑郁的时候会有什么明显的身体迹象吗？
刚下班，当老师也很绝望
校招去的人少拿offer概率会增加吗
有多少fiver是讨好型人格的？如何自救😭😭😭
我来调查了，有没有基础医学专业的？
没有干劲了啊…事业单位的面试也失败了。
有必要死磕考研吗
观察了很久，为什么法学生言必谈“红圈所”呢
211本科女可能真的要读研吧
Five们怎样看待亲密关系
有没有没考出cpa的财经类学校five
十人群面里只有我一个本科生
读书人千万千万千万不能少了匪气 ——大工自杀事件...
211本科女可能真的要读研吧
Five们怎样看待亲密关系
有没有没考出cpa的财经类学校five
十人群面里只有我一个本科生
读书人千万千万千万不能少了匪气 ——大工自杀事件...
我怎么这么马虎啊，每次都是临门一脚差点意思。
有没有近期想出去旅行的小伙伴
读研跨专业后出来找工作会因为本科非该专业被歧视吗
最近有感 优秀的人 干什么都有底气
茫茫
一线和海外是父母的梦想，却是我的牢笼。把我一步...
还有0offer的人吗？呜呜呜
找工作的女生到底什么样的更有优势？
想走考公道路的大二five迷失了方向……
隔壁hk贴有感: 众废物快来参见hk精神贵族
纯文科还有继续读研or出国的必要么
更新 第一名也缺考了.好不容易进面试 我弃考了
大家不要以为985毕业的人找不到工作啊
请问有做双语经济学老师的吗？可以和我说说这份工...
测试
心理太差 旧病复发（眼睛近乎失明😂
总是为自己的选择而后悔
有人想一起去学金缮修复课吗
大家工作后有没有养宠物的打算
经历&共鸣 | 一想到如果二战又要在家待一年就焦虑
四大天坑的five的出路在哪？
深夜躺在床上鼻涕肆意流淌
算了
看了个帖子，公立医院和公务员和地方财政挂钩很紧密呀
现在内娱已经这么卷了吗（刘昊然考编上岸）
四大天坑的five的出路在哪？
深夜躺在床上鼻涕肆意流淌
算了
看了个帖子，公立医院和公务员和地方财政挂钩很紧密呀
现在内娱已经这么卷了吗（刘昊然考编上岸）
阴阳怪气吐槽过的老师成为了毕设指导老师…
论996模式扩散的原因和所谓应对策略
观学历内卷有感
不知道为什么想到就业就很焦虑
最近美国高中生美赛带的家教想让我代写
实习五个月了没工资 已经要烦晕了
非常非常容易焦虑
我妈：“你要知道，你妈你爸都是普通人，所以你也...
20届天坑five都来讲一下实习和找工作的经历吧！
体育废、游戏废和社交废是不是相辅相成的？
爸妈在接受心理医生建议后
（2020.11.11更新）从天坑到天坑：生化环材本硕 转...
秋招让我失去了生活的动力怎么办？
给大家分享一下怎样让父母认清我们是个废物
当你见过更大的世界 就没法回到过去了
晚上才发现考试已经过去了…救命今年的考试怎么都...
突然崩溃。因为妈妈的“逼迫”，我去了不喜欢的城...
参加金融志愿者活动的一点感想和思考
北大的进来答(bushi)
组内有文理分科选错的吗？
本人男，关于最近的热烈讨论，我有几点意见，请大...
投资大量时间精力金钱让孩子读上好大学真的值得吗？
英语差的一批的five思考还要不要出国了
请问five们的感情生活都顺利嘛？
组内有文理分科选错的吗？
本人男，关于最近的热烈讨论，我有几点意见，请大...
投资大量时间精力金钱让孩子读上好大学真的值得吗？
英语差的一批的five思考还要不要出国了
请问five们的感情生活都顺利嘛？
工科跨考哲学
家乡小县城事业编工资4000 你 愿不愿意 （坚决不回...
学生时代给爹妈省下的心，全都在成年后反扑了
有人知道哪里的寺庙可以暂住修行吗？类似请回答198...
最近压力好大，因为裸辞考研没告诉朋友
【客观过线了】法考打卡
废柴上岸的小小心得。 /原标题：明天...
好奇统计一下组里five性别比例，纯属娱乐
就是突然心情就好低落
早上起不来晚上睡不着怎么办
怎么面对来自朋友的焦虑
清北硕博竞争高中老师
什么？现在人均收入2万？2万的情妇处于鄙视链低端...
到现在才知道父母只想让我当【大城市】gwy（以及他...
商科five们来分享一下本科时有用的商科课程吧
考研英语政治
什么时候会有想谈恋爱的想法
朋友圈保研的晒国字奖 考研的我心态崩了
国企都要求实习留用的吗?
考研上岸的大家，是从什么时候开始准备，怎么准备...
我来说件让大家笑话我的事情吧😭😭
朋友圈保研的晒国字奖 考研的我心态崩了
国企都要求实习留用的吗?
考研上岸的大家，是从什么时候开始准备，怎么准备...
我来说件让大家笑话我的事情吧😭😭
大我一级的师兄休学了，可导师只有一句“那就走流...
碎碎念 为什么大家要卷字数呢？？？？
职场压力大到在办公室嚎啕大哭（更新同公司实习生...
🆘体测five最怕的不是自己体测烂，而是别人盯着看
我觉得组内不可能有比我再five的了吧
阴差阳错去到一个学校能力要求很高，自己水平却不...
工作性别歧视太可怕了
一个宿舍的five因为“考的太好”而集体挂科的故事
【祈福+许愿🙏集中楼】想上岸🙏想的睡不着
每次有人问“考研准备得怎么样了”我都很窒息！
怎么认真对待小组任务
“在很多人眼里，二十几遍也不算多”
你们找工作有没有遇到“性别歧视”
入党都卷，一年比一年卷
有人监督真的有用吧
二战跨专业考研
无语，老师拿尺子测量同学作业的厚度
华清大学特普通奖线上答辩结果出炉啦！
一个甲亢five的自白
教师招聘竞争也太激烈了吧！！
大家觉得自己变five有多大程度上和自己不喜欢自己...
大家觉得自己变five有多大程度上和自己不喜欢自己...
专门跑到另一个城市面试结果一面就挂了，内向的人...
不喜欢北京的唯一理由
吃了四天舍曲林，体验好好
大家有被家人or朋友说过情商低吗
今年真的太卷了吧 工商银行面试全是研究生
昨天雅思考完啦！！！！
今日政和
最近看凡尔赛文学大佬蒙淇淇他老公有感，是继续fiv...
第一次面试完的小朋友
今日品茶—白芽奇兰
想问问讨论组里男废物发的内容“是否985”违反哪里...
有无会计金融相关来科普下AACA和CPA
一天到晚满脑子都是想死怎么办（我承认发这贴是为...
有人了解广告投放这个行业吗？
大家仿佛都在被内卷化所支配，突发奇想会不会出现...
同理心强的人适合什么工作呢
找导师相关，读研的five或者考研的five们有吗
心动的offer为啥不整个金融CS专场
大三生已经打算跨考了 现在非常抗拒学本专业内容怎...
有没有传媒专业的研究生应届生朋友？
情绪波动大的five不适合上网，真的（特指我自己，...
来给fives抽奖啦（已开）
真的有不加班还高薪的研发岗位吗
大三生已经打算跨考了 现在非常抗拒学本专业内容怎...
有没有传媒专业的研究生应届生朋友？
情绪波动大的five不适合上网，真的（特指我自己，...
来给fives抽奖啦（已开）
真的有不加班还高薪的研发岗位吗
删
被自己妈妈当成废物的感觉……
觉得自己身上有一些特质让自己变得废物
工科女孩子们你们在课题组有没有被歧视？怎么解决呢？
我妈要我穿正装去拜“老人家”，说要让他们在天上...
删
性别才是最重要的（手动微笑）
哲学系five做高中老师的感受
除了地产好像真的没地方去
讨论一下组规和废物组的定义 有保底offer就不配是...
两财一贸本有必要为了研究生学历考到新疆大学读mpa...
今早因为校医院不给我开免体测的单子，我直接在校...
有没有被留学中介坑过的同学 该怎么处理黑心留学中...
废物的抑郁与自我救赎之路
工科学得快吐了…………
有无多快好水的省级及以上竞赛推荐
曲折跨界的我希望能给组内的朋友们一点点帮助
国考好多岗位都只有应届生能报啊啊啊啊
本five即将分流，想问工程管理or工业工程选哪个
我妈非让我去考县里的gwy
大家工作后会把工资上交给父母吗？
纯吐槽，很忌讳被别人用的东西
小论文投稿失败换题是否可行
全职备考体制five日记
大家工作后会把工资上交给父母吗？
纯吐槽，很忌讳被别人用的东西
小论文投稿失败换题是否可行
全职备考体制five日记
体测不满50分，要结业/肄业了
恐惧过年和过生日，但是明年生日在大年初一
编制很香，但在大城市如何买房啊
正在经历情绪性暴食，有没有朋友可以给我一些建议
想读博做高校老师兼职律师有没有前辈取取经
如何调节“家里蹲”阶段的心态
从高三开始的小糊弄是如何全方位克服厌学情绪和拖...
在企业心太累了，想回学校教书，是去高中好还是大...
我好像不知道自己能做什么。
人才引进计划应该去吗
大家怎么把握放过自己和逃避之间的界限
刚才在生活组看到一个跳楼的帖子
毕业之后再找国企会很难吗
每天都感觉好空虚啊
大家对于留学DIY有啥过来人的经验教训嘛
身边的人总是对我迷之自信
金融实习经历太少咋办
楼主文科专业，间歇性踌躇满志，间歇性觉得自己的...
身边的人总是对我迷之自信
金融实习经历太少咋办
楼主文科专业，间歇性踌躇满志，间歇性觉得自己的...
手头一个深圳offer，要不要签？
第一次发现985博士这么无所不能
从别人手里抢东西是不容易的
退过学的朋友进~问点问题
大家做决定时喜欢铤而走险还是力求稳妥？
真诚发问，世界上其他国家有这么大的读研需求吗？
除了学业经历废物，有没有人连长相身材都是废物
不喜欢当程序员，如何自救？
请问文笔不好怎么补救
摇滚乐/朋克乐拯救过各位吗？
梦里拿了3个offer，醒来还是0offer
想问问组里的fw们都会有朋友陪自己聊天吗？
大三0实习，寒假要找份实习还是专心准备考研？
考完试就好了这一观念的错误性
今天下午面试，总结发现，今年秋招面试，周围全都...
当年选专业的时候跟朋友的聊天记录
因为想躺平和谈了三年的男朋友分手了
北上广年薪60万什么水平？
请问大家每天屏幕使用时间大概是多久呢
有人想听一个2020毕业生，到现在陆续换了三家公司...
银行秋招省分行面试见闻
分享一下个人经历&&奇葩找小伙伴
金融卷死了… 降维打击
。。
有人了解插班生考试的吗
银行秋招省分行面试见闻
分享一下个人经历&&奇葩找小伙伴
金融卷死了… 降维打击
。。
有人了解插班生考试的吗
面试等了7个小时，最后放弃面试提前走了
废物的反思——究竟是如何变成废物的？
打起精神了两天就开始消极应对了😅
往上爬的意义？
每天一件开心事
我已经在宿舍躺一周了
考研去道教专业怎么样，有没有人了解
要怎么才有努力卖自己的心态和动力？
来点题了，胡适寄语好适合当组训哈哈
文科内卷有多严重呢？现在看个h漫文科硕士都在失业...
怎么克服“只有我特别优秀才会有人爱我”这种心理...
没睡的进来成语接龙！
新人报道，最近新入职了一家上海公司，发现同事都...
。。
21考研的我到今天也克服不了自卑心理 目标也不算高...
考公交流
原来迷茫和焦虑并不会在走出校园、找到工作后就自...
为什么有人争着要做奋斗逼呢？如果每个人都是奋斗...
0offer废物不知道要不要去教培了
明明自己过的不咋地，却还看不得别人太苦。
呜呜大学生现在都是12点之后才睡吗？求助如何快速...
新社畜问问本地er怎么平衡周末和回家的
删除
我这么废物，连一点小事都做不好。为什么还要活在...
学音乐也这么卷了吗
呜呜大学生现在都是12点之后才睡吗？求助如何快速...
新社畜问问本地er怎么平衡周末和回家的
删除
我这么废物，连一点小事都做不好。为什么还要活在...
学音乐也这么卷了吗
今天签约了，选择妥协
感觉这个可以成为five组之歌了吧😂
今天是我的生日，哭的停不下来
如果秋、春招不找到合适又喜欢的工作，毕业后该怎...
怎么样能让自己脸皮厚一点啊
腾讯外包的我
我明天就是雅思考试的口试，后天笔试，可是我从早...
感觉对不起爸妈
要不要跳出舒适圈
five自救心得：自我和解、跳出自动模式、节约意志力
有人看到北航计算机系学生猝死这个消息吗
大家有没有考研考四次的。。。
删，去集中楼发啦
有没有医学生来讨论下新出的医院排名？
想问问大家对爹味的看法
下周一英语考试
你在为“恐惧未知”责备自己吗？
大家有什么奇奇怪怪的理想职业吗
有点想出家
2020届985本经济学er待业中 好焦虑 想哭呜呜 组里...
妹妹在老家小县城工作的同学月薪9000多
大家秋招基础工资没有低于3k的吧
我不想卷了，但看着我讨厌的人成功又超难受
两个月的实习太难找了吧！
如果我是小镇学习家的话，我的父母就是做梦练习生。
妹妹在老家小县城工作的同学月薪9000多
大家秋招基础工资没有低于3k的吧
我不想卷了，但看着我讨厌的人成功又超难受
两个月的实习太难找了吧！
如果我是小镇学习家的话，我的父母就是做梦练习生。
为什么所有专业都在劝退？
大家都想逃离内卷，我只想逃离我的家庭
删
如何接受自己的平庸普通
请问大厂运营岗招聘比较看重什么啊
985本科毕业好找工作么？
怎么样才能不着急啊一着急看不下去进度更慢了
各位five们觉得我应该裸辞吗
给我自己颁发一个特普通奖
精华 98five大学文学社招募啦❗️
投到互联网公司的实习简历被内推进去了，一看面试...
我忽然觉得，five和人缘其实关系不大
理想生活参考
浪费了两年什么都没干
今年考不上，二战考研的话压力会不会很大啊。。。
。
今天生日被要毕业的压力逼得喘不过气
临床本科毕业躺平可行性？
本科护理毕业是选择考研还是进临床工作？
大学老师很吃惊地问我们，你们竟然要睡午觉？！
我同事算不算人赢了？
明年毕业现在时间精力只够一个实习了该怎么选择
来说说自己哪里five
刚得知top2学霸的爸爸，是红圈所合伙人
大学老师很吃惊地问我们，你们竟然要睡午觉？！
我同事算不算人赢了？
明年毕业现在时间精力只够一个实习了该怎么选择
来说说自己哪里five
刚得知top2学霸的爸爸，是红圈所合伙人
请问有今年留校当了科研助理的朋友吗？
已经决定要考研了，还有必要认真学本科的课程吗？
姐妹们我被性骚扰了😭😭
考公白痴想问，明年有什么除了国考省考以外别的大...
面试怎么表现才能拿到offer啊…被面试挂得怀疑人生
想去香港读硕被家人训了，香港现在和内地很僵吗？
面试没有被问这个问题是不是没希望了
性别歧视严重的公司该不该去
突发奇想？把不能生育的证明甩到面试官脸上对他大...
不知道我导师怎么能面不改色的放别人的ppt这一页侃...
我校有位女孩子自杀了……
有没有和我一样准备躺平考家里公务员的
大胆发言 把自己这些丧丧的经历说出来会不会有种治...
top10有多少所？
论金融的内卷现状……
分享一个督促自己读书的小技巧
晚上好！天坑人！
在事业单位工作，不知道以后怎么办
同专业同学之间是否有种冷漠的感觉
挂了三科并且毫无履历的大三狗要怎么办
想应聘个县城高中的数学老师结果专业要求只要数学...
精华 本科清华，研究生在火星理工念得，在太阳系央企工...
有人关注吗 林志炫真的去高中唱单身情歌了
来了来了 前两天组里说的心动offer金融专场
关于内卷，自己负有多少责任？
想应聘个县城高中的数学老师结果专业要求只要数学...
精华 本科清华，研究生在火星理工念得，在太阳系央企工...
有人关注吗 林志炫真的去高中唱单身情歌了
来了来了 前两天组里说的心动offer金融专场
关于内卷，自己负有多少责任？
各位父母都是做什么工作的
校会一堆研二的竞选干事
英专到底跨考什么专业好
奋斗逼和舔狗怎么了？
分享一篇文章。人类学家项飙谈内卷：一种不允许失...
我觉得我不是社恐 是社交障碍
30岁five考上特岗，去吗？
🆘有对国考银保监笔试了解的吗？
95后非独生子女到底多不多？
法学生没过法考怎么办
有没有今年备考四川选调的小伙伴儿呀？
硕士中期答辩预汇报
有没有人像我一样，想提笔发帖求助都不知从何说起
想咨询下大家是否与之前的自己对比堕落了
有了解荷兰llm的five吗？
环材真的不香吗
复盘贴：我是怎么一步步论为废物的
想找和本科专业毫不相干的工作该做些什么
记录学习情况
有关应届生身份的问题
大四非法本今年法考如果明年延毕还可以拿法律职业...
精华 用emoji形容你的专业
在985的眼中，各个二本有啥区别么？
大家是不是都普遍过了六级啊
又开始后悔没有读免师了……
大四非法本今年法考如果明年延毕还可以拿法律职业...
精华 用emoji形容你的专业
在985的眼中，各个二本有啥区别么？
大家是不是都普遍过了六级啊
又开始后悔没有读免师了……
何必羡慕年入百万/公积金cover房贷，月入一万就很...
搬运一首诗《当我真正开始爱自己》
为了离开银行考事业单位，笔面都过却在体检被刷
请问11号有去长春面试深圳罗湖区教师的吗（面试完...
睡不着的来
全职备考记录！！
摆脱拖延症，行动缓慢症
远程实习对找工作有帮助吗
为什么广州事业单位招聘要去南京报名？！
毕业答辩没通过，伤心+愤怒
一个忘了开心是什么感觉的five
送大家一首励志的歌歌！
我爸妈真的典型踏实一条路干到底的朴实农村人
会计也好卷呀，至今0offer
鼓励考研人的方式 🈶
北大天坑专业学渣five这几年的经历
还是要努力活下去
想知道互联网相关需要一定写码但又不完全写码的岗...
上个知乎都要被恶心一下
竟然开始掉白发...
唉，写了一晚上论文，还没粘贴完，好像睡觉
等结果的过程沉迷算命怎么办……
呜呜呜又睡不着了
有没有很讨厌甚至恨自己专业的小5
有谁从小康人家而坠入困顿的么，我以为在这途中，...
唉，写了一晚上论文，还没粘贴完，好像睡觉
等结果的过程沉迷算命怎么办……
呜呜呜又睡不着了
有没有很讨厌甚至恨自己专业的小5
有谁从小康人家而坠入困顿的么，我以为在这途中，...
有点好奇 除了医生 还有哪些专业是不能转的？
§材料硕博进企业，三年后还过得好吗？
研三了还能考六级吗
删
完全不知道自己想干什么的英专five
删
我觉得还是先就业再择业吧
不如每天分享一点开心的事情激励自己吧
废物心态在大厂到底怎么办啊！
精华 本小组有人询问做地产中介如何，我发个亲身体验
有我这样的铁five吗，只想躲在房间里，啥也不想干
做人工耳蜗要花二十万，我真的是个败家子
小语种工作真的这么赚钱吗？
又失眠了
维持稳定的学习精力好难啊
重新回到高三选专业的话你会选什么
有没有人觉得住在农村，有个农家院比在城里住楼房...
看国考根本看不下去
导师总是轻描淡写我做过的事情是我太计较了吗
拿了一个offer 不知道要不要签
农村户口要不要因为人才引进转城市户口
需要为了应届生身份读一年半海外硕士吗
不引讨论
碍于高中的经历，感觉自己可能很难胜任高中教师这...
有没有废物因为太废物而变得越来越社恐的
农村户口要不要因为人才引进转城市户口
需要为了应届生身份读一年半海外硕士吗
不引讨论
碍于高中的经历，感觉自己可能很难胜任高中教师这...
有没有废物因为太废物而变得越来越社恐的
参加校招，现在还是0 offer，怎么办
父母的期望是“得寸进尺”的吧
一个疑问 🏠和水硕
挂了hr电话哭到停不下来。
数码宝贝最后的结局好心酸，童年男神居然也沦落到...
你们去举报楼看看有人跳脚疯狂举报别人的“过激”...
求问，签了三方后面试其他公司，如果中了，没有新...
很难过，大家来哈哈哈吧
分享今日经历的魔幻内卷
参加秋招的大家有没有觉得今年留学生格外的多
那个性别对立的帖子大家别搭理了吧
想组一个FMRI新手群 互相讨论
会计这么卷，为什么每年还是转专业最多的啊？
有没有人一在学校待着就抑郁呢
今年没有考公考编是不是亏了
所有人都在催促你努力，却从来没有人教你要抓住机会
有没有报考深圳市考的鸭
five们快进来夸夸自己！
我真的好奇，国外学化学的应该也有实验课吧 ，总不...
如何委婉拒绝老师的要求填自由职业
有没有被社会毒打过的的FIVE们进来说说话
本科生的闲聊：最近很难专心，上大学毫无干劲
备考高乐高卷卷心的king—会计专硕过程中偶遇内卷...
有没有不面试的工作
什么时候发现自己是个废物
有没有被社会毒打过的的FIVE们进来说说话
本科生的闲聊：最近很难专心，上大学毫无干劲
备考高乐高卷卷心的king—会计专硕过程中偶遇内卷...
有没有不面试的工作
什么时候发现自己是个废物
找个人聊聊天
看隔壁组有感，“快乐教育”是反内卷吗？
农村男生磕磕碰碰的留学路以及这几年的变化
请问sci-hub的稳定用法，谢谢
秋招现在还是0offer，怎么办
银行也太真实了
进来背一年级英语单词！
CS本科five在崩溃边缘求助
贫富差距太大了，都不知道什么是真实的祖国
请问直系亲属有犯罪记录，读法学专业以后就业有什...
一紧张起来我就焦虑，一闲下来我就是个垃圾
去外地住了好几天花了1500+面试失败垂头丧气
体质和免疫力差是不是也是five的一个原因
考专硕/考公，有人可以说说吗
。
关于留学生考公应届生的界定
关于舍友每天执着于打探我的学习情况这件事
所以学科思政这个研值得考来当老师吗？法学会计双...
有法学僧一个offer都没拿到吗
five自我介绍要避开学历吗
强行道德绑架让人无语
hh
因为面对逆境太脆弱，男朋友要和我分手，怎么自救。
去年家里蹲的半年把颓废迷茫的我彻底改变了
怎么连实习生里面都有奋斗逼！
强行道德绑架让人无语
hh
因为面对逆境太脆弱，男朋友要和我分手，怎么自救。
去年家里蹲的半年把颓废迷茫的我彻底改变了
怎么连实习生里面都有奋斗逼！
大家平时都学习多久？
没有实习和鸡麦的金融大四人要gap还是抓紧申请出国...
无论你在哪里，妈妈都能给你介绍对象
考过两次清华研，换过两份工作，心力消耗太大了
北京互联网大厂值得去吗
被某个精英人士删了QQ真是生气
秋招结束了都没有找到工作 春招是不是真的很难啊
可能只有我是真five
在小公司实习今天离职要请同喝奶茶吗
争取一次过六级！！
如何学习CS
关于发帖想求个建议
同学们都有光明的未来，但我连砖都搬不到
找导师
老家市里官办民营中学值得去吗
我大德意志v587手动狗头
把内卷拍成电影电视剧会怎样
有没有five感觉自己的语言表达能力越来越差
这么卷为啥还要延迟退休啊
不喜欢我妈夸我，不喜欢她鼓励我，不喜欢她批评我
刚刚知道我们院全校就业率最低
我想裸辞备考公务员了...
土木转专业怎么转比较好？
北大车组事件有感
是什么支撑大家继续生活呢？
刚刚知道我们院全校就业率最低
我想裸辞备考公务员了...
土木转专业怎么转比较好？
北大车组事件有感
是什么支撑大家继续生活呢？
（第二篇）一个老一代985废物，关于未来的一些建议...
山东省考出来了…我本来还想明年三月备考一段时间...
花好几千发个水刊论文靠不靠谱
既然读书并不能实现你希望的人生，那努力读书的意...
。
总算是拿到秋招第一个offer啦！大家也要加油&一首...
真诚发问一下出路
延毕，爸妈佛到我都惊讶的程度
急急急！有没有高校应聘经历的朋友，校领导面试一...
劝退专业天天被嫌弃好难受
请问笔试之后为啥会发邮件问可实习时间再安排面试...
考研从金融学跨到经济学专业有意义吗？
秋招，为了女朋友放弃了更好的offer，现在分手了
想停下来，永远停在此刻
朋友圈一个博士师兄转发
请问人太需要情感support正常吗
好想躺平但永远都被父母推着走
一线城市有面试但都过不了 是否应该退而求其次回家...
最近看到各大公司都在招管培生，有人能分析一下利...
现在考研都这么宣传了吗
考研太累了
本five想问 山东省考提前了 一个月准备时间够嘛
外放游戏的室友真是烦
five本科生的竞争力有多少
讨论&咨询｜金融工程大三在读迷茫five 跨考中文可...
考研太累了
本five想问 山东省考提前了 一个月准备时间够嘛
外放游戏的室友真是烦
five本科生的竞争力有多少
讨论&咨询｜金融工程大三在读迷茫five 跨考中文可...
一步错步步错 一直错下去
大家相信神仙鬼怪吗？
校园内施工噪声
转行，跨考或冷门专业自救的捷径 第二学士学位，不...
为读不起书头秃的我
985本考公/老师！
心理健康课导致学生心理不健康
那个，可以问经济学的题目怎么做吗？
父母对子女最直觉和自认为最有效的沟通方式是不是...
人行待遇真的很差吗
专业选错导致的不归路
有不想结婚的人吗？
有人学文保吗，好想做文物修复的工作哦
工作两年身体就快垮了，真想榨了所有单休加班的公...
延迟拿到学位证会影响考公吗
有语言类five在培训机构当老师吗？ 可以说下感受吗
今天面家乡县城的教师提前批，表现得好烂😶
我连小镇做题家都算不上，还有救吗
本five六级连报名都报不上了
北京互联网大厂值得去么
2+2国外交换生项目值得去吗？
秋招已结束，0offer再接再厉
普通人逆袭真的很难啊
大家第一份实习是怎么找的呢？😥
大一新生真的好慌
2+2国外交换生项目值得去吗？
秋招已结束，0offer再接再厉
普通人逆袭真的很难啊
大家第一份实习是怎么找的呢？😥
大一新生真的好慌
34岁，有比我大的five吗
今天也是废物被打击的一天
距离考研还有40多天，比起担心自己考不上，我更担...
开启砍价副本
我在面试时说错了公司名字。。。
打卡水高数 重开
NA
来一下人滋醒&劝退我这个天坑专业毕业想重读医学的...
推免名单出来发现留给统考的名额只有3个，19届大龄...
对研讨课过于恐惧以至于产生生理反应
infp因为一些奇怪的理想主义大学都没有入党...
真的有不靠关系进银行的人吗？？？
选北京街道 or 继续留省内考编（在北京生存那么难吗）
其实我们容易陷入焦虑与信念感缺失有很大关系
现在还会梦到高考
1108更新一点点银行的岗位设置| 银行的five某天忍...
参加了事业单位人才引进的面试陪跑
格力高（就是百奇的格力高！）的品质管理工程师前...
：逐渐丧失的表达欲
没有人知道我有多差，除了自己
有个选择：继续考公考事业编还是从事自己喜欢的钱...
女生废物求助
从传说中就业率100%的专业毕业的我仍然没找到工作
请问各位five们，一到晚上心情就不好胡思乱想怎么办
文科生发言：看到狗屁不通的文章的时候要有唾弃它...
有个选择：继续考公考事业编还是从事自己喜欢的钱...
女生废物求助
从传说中就业率100%的专业毕业的我仍然没找到工作
请问各位five们，一到晚上心情就不好胡思乱想怎么办
文科生发言：看到狗屁不通的文章的时候要有唾弃它...
讨论&咨询｜工作的five下班怎么坚持学习的？
讨论&咨询|我这样的性格是不是会对未来发展很不利利
今天又认识到本five是真的废
深圳事业单位只要研究生😑
拖延症晚期准备开始打卡了，希望到了期末季成绩有改观
求推荐雅思口语练习方法
突然发现自己的路一步步越走越窄😢
大家认同先就业再择业这个观点吗？
我好喜欢这个组，大家都好暖啊
有人会DID模型吗555 救救孩子
经历过校招的女生都会变成“极端女权”吧
大厂外包岗值得去吗
刚刚人生第一次逃课了//换一种方式成为人上人
陷入间歇性情绪低潮，求帮助
生日，不再那么激动了
商科选实习：德企化工厂or新媒体 先谢谢大家帮忙
应届生参加省考是不是完全没优势
Five秋招有感，有些迷茫和困惑。。。
聊聊非应届山西er的出路？太原🉑️吗
想问问大家大三体测不及格算不算挂科？
有没有每天晃晃乎乎什么都不做的研究生er
要从金融跑考古吗(okfine谢谢jms不用回惹)
98five记性不好数学不好，还能选什么专业？
今年因为疫情上网课的海外留学党们除了上网课都做...
今年可以逆袭吗？
有没有每天晃晃乎乎什么都不做的研究生er
要从金融跑考古吗(okfine谢谢jms不用回惹)
98five记性不好数学不好，还能选什么专业？
今年因为疫情上网课的海外留学党们除了上网课都做...
今年可以逆袭吗？
如何自然而然地疏远不合适的同学？
考研45天倒计时腿断了（妈妈的爱也只能维持24H…
新传实习让人受尽委屈
写论文太痛苦了 是这世界上最痛苦的事
备考N1和补习专业课 开个楼吧
没参加秋招的人根本意识不到秋招有多难
大一新生加了系辩论队，准备新生赛每天睡眠时间只...
好羡慕CS专业呀
读博还是考公
我不优秀也有人爱我
每天都在尝试重新开始的废物人生。
982211本硕在读 纠结要不要再多读两年拿到博士学位...
有人考过国际法学研究生的吗？语言专业跨考求指教
不要跟风参加考试（法考）搞自己心态
上网课给学生讲课在什么地方比较好啊？
有没有什么职业不需要我表现得很自信
一个快递我拖了四天才去取
愿世界温柔对待每一个人丨“活到现在尽是些让我不...
00后化工人仿佛看到了我的未来
（不再讨论，申删）
不想提前毕业了（内含投票）
想给大家安利一个宝藏up
医学研究生，每天累的想退学…
看到当老师的朋友经历，才发现好多家长都在背后送...
北京哪里租借西服靠谱。
不想提前毕业了（内含投票）
想给大家安利一个宝藏up
医学研究生，每天累的想退学…
看到当老师的朋友经历，才发现好多家长都在背后送...
北京哪里租借西服靠谱。
删
本科转了四个专业/领域依然没有找到自己感兴趣的方向
"没事，也没人记得我生日"之后怎么挽救
如果要考本校 自己写了的专业课真题答案能给导师看...
大学查寝
今天雅思口语考啦
考陕西定向选调生or参加省考求建议
【高考志愿科普第一弹】🔥物理学专业到底在学什么？
我所了解的个体户的世界（一）
有没有21届直接放弃秋招的啊？
本five今天看着自己一路滑坡的体测成绩被打击到，...
看到一个帖子有感:女生在职场好难……
大二网课的five应不应该gap？
三线老家还是二线
不知道组里有没有暴食的伙伴
有感于Levis 创始人卖牛仔裤，谈谈我对教育的看法
删
有没有双11不打算买东西的
是否应该考选调生回到自己的西部省会老家？
five心态拧巴，连双十一都让自己崩溃
准毕业狗的求助
有点后悔没投一些小公司
胡思乱想
英硕毕业论文fail了会不会对工作有影响……
想请教下考研应不应该报班
准毕业狗的求助
有点后悔没投一些小公司
胡思乱想
英硕毕业论文fail了会不会对工作有影响……
想请教下考研应不应该报班
计算机five
本科毕业考公务员和硕士毕业考公务员差别大吗
已经解决了：留学中介说，ps是版权不能看
身边已经人生赢家的海龟们拿着心动的offer里的只言...
研究生er有导师paper直接给挂名的吗
灵魂求问，是不是特别丑，要送人的
也许我们都对自己期望太高
现在二本男生很好找工作？
秋招废物的一些碎碎念
我真是five啊！我今天才发现昨天国考报名网上确认...
请教培行业的兄弟们帮本five选个offer
想问下大家简历怎么写的
去一个有海的地方
本废物应该去日本吗
不参加科技竞赛拿奖不让毕业这合理嘛？
薪资偏低但是工作可以躺平，你会去吗？
银行招人最低门槛到底是啥？？？
越是羡慕别人越是焦虑怎么办
想问问各位数学系本科生找什么类型的工作
观隔壁有感，分享自己最近的经历和困惑
GWY哪个专业好考一点
已删
人精型同事是我等five无法企及的
众生皆苦，是谁规定人生下来就是来享乐的？
啊难顶了
GWY哪个专业好考一点
已删
人精型同事是我等five无法企及的
众生皆苦，是谁规定人生下来就是来享乐的？
啊难顶了
经历&共鸣|废物是真的废了。。。
关于焦虑和压力的小投票，大家进来选选看
是不是可以躺平了
最近强势市直公务员和省属事业编双双考了总分第一...
明天要线上面试学而思，各位uu有什么建议吗😭
做什么都不行
请问本科毕业论文有什么可以借鉴的经验
英国一年硕和考研未来发展？
英语口语，每次开口时脑子里除了i think一切都无
惊！top3（或者说top5）小语种毕业 家里蹲一年 上...
要怎么加论文指导老师的微信啊？
已删！
被实习了快一年的公司挂了
本five准备自学python有推荐的教材和课程吗？
已经要被各种分组大作业分组实验分组设计搞疯了
亲身经历才知道阻拦学生找工作的导师真的存在
小5们看热搜上这个打饭时还学习的视频了吗
我好像比想象的更不能接受失败
想找人聊聊天，但是他们都不理我
five三方填坏了
开题报告写不出来了请大家支招
每天被问，你这学历为啥来我们这
不喜欢社交不想做业务，讨厌“成年人”聚餐...
本普通211制药工程five来说说我有关考试的血泪经历...
MD我们这小村的破见识要害多少人
开题报告写不出来了请大家支招
每天被问，你这学历为啥来我们这
不喜欢社交不想做业务，讨厌“成年人”聚餐...
本普通211制药工程five来说说我有关考试的血泪经历...
MD我们这小村的破见识要害多少人
10月新入职的公司用奇怪的算法给我工资折上折（已...
请问公司的外包实习应该去吗
工业设计🐶想艰难转行法学
性格太纠结的five
大家有看令人心动的offer2 么？
我妈说大连理工自杀事件是活该。
five的前端求职经历以及规划求助
垃圾five真诚求教
读书就是认识自己是five的过程
游戏five自救指南
帮妹妹填志愿被吓到了
确诊抑郁之后的第四周
雅思考了2次都没考过，好绝望
我真的快疯了，一次次看到希望又失望
新媒体入行门槛真的低（9.10更新甲方新媒体心路历程）
来做问答题
。
刚面完某运营商二面 全场我学历最低😅
一想到人会变老，就极其难受
每次面试后都陷入自我厌弃
已删。希望一切顺利啦
一个感想
有没有类似《变形计》的国内交换生节目😂
被持续否定的我该怎么办
今年毕业
已删。希望一切顺利啦
一个感想
有没有类似《变形计》的国内交换生节目😂
被持续否定的我该怎么办
今年毕业
想问大家突然接到hr的电话怎么回答棘手的问题
这个算积分的app有人知道叫什么名字吗 数学five太...
删，解决啦！谢谢本组的热心朋友！
只要一细想就会陷入无法自拔的绝望
大家都是考多少次才过的G啊
英语专业的研究生口语不好是不是没出路了
专业在考研最紧张的时间段开始要求学生准备毕设
垃圾专业 哭了哭了
家里蹲日记
第N次被爸妈骂情商低
大家最讨厌父母说的哪句话？
焦虑迷茫的csfw希望能得到前辈们的建议
说起gwy的好处我忽然想起一个同学给我讲他为什么要考
就哭出来了
超级羡慕我当老师的朋友
我想问一下，为什么组内各位都很热衷于考公？是为...
大一five，又失眠了
你们会把公J J算成薪资的一部分吗
如何克服对没时间准备的面试的极大恐惧
友友们，怎么在10天内快速提高跳远成绩啊
打卡自记录，大二软工拖延five想要好好学习
这两届的应届生是不是最惨的了？
看到今年考研人数又多了80w
大学当five后不知道怎么面对父母的期望
【讨论】感受到了现在的卷
打卡自记录，大二软工拖延five想要好好学习
这两届的应届生是不是最惨的了？
看到今年考研人数又多了80w
大学当five后不知道怎么面对父母的期望
【讨论】感受到了现在的卷
有没有很害怕成为父母唯一的期待的？
二本上岸985以后感觉自己格格不入
行政管理岗到底是干嘛的？有什么发展前景？
秋招收到公司电话录用但没有offer文件
怎么才能从失败中走出来 丢人又不能达到别人的期待
逃离情绪漩涡与无期拖延
深圳留守就只有我了，小伙伴们都离开了🤣还在深...
有没有人和我一样抵触和老师接触的
大家觉得咱们国家本科生培养模式有问题吗？
想问一下国企的面试技巧
三桶油之类的面试需要穿正装吗 答：穿！
读研没有那么重要，工作五年的姐姐谈谈读研
应届不甘心的电影人随便聊聊
压一个面试题:我们为什么要选你(本科生vs研究生)
一个有点矫情的碎碎念
大学学不下去怎么办？
可能就是要背负十字架，
户口有什么作用？可以躺平迁回原籍吗
我厂收入最低的是两个985的
对大学生诚信问题的认识？
博士在读，既碰上翟天临，又碰上疫情和扩招
真诚求助：学业告急 婚姻告急 我好像把一切都搞砸了
大家作为98five，还愿意倾尽所有给孩子创造好的教...
毕业四个月后受到的社会第一份毒打
觉得自己有点介意和朋友在一个领域里发展
博士在读，既碰上翟天临，又碰上疫情和扩招
真诚求助：学业告急 婚姻告急 我好像把一切都搞砸了
大家作为98five，还愿意倾尽所有给孩子创造好的教...
毕业四个月后受到的社会第一份毒打
觉得自己有点介意和朋友在一个领域里发展
4个博士学位，造假 || 被很多人奉为大神
拿着手机就是一个彻底的废物吧
择业期间最后上岸了
如果大家熬不下去了想要自杀，决定之前再试一试这个
我打算去游戏公司995了，想要鼓励可以嘛......
讨厌父母但是又觉得他们有点可怜怎么办
我姐姐拿国家奖学金了
求删
知乎上看到的 哈哈哈
金子到哪都发光，five到lse也是five，唉
还有啥专业比新闻更分裂吗
报江苏省考的同学们别忘了缴费啊！
真羡慕家乡在二三线城市的
学了自己不喜欢的专业还要学四年 想到就眼前一黑
半个月的时间，所有斗志都被抽空了
2020届0offer 环化生材真是天坑啊
毕业4年，再就业依然迷茫
组里逛了了一圈后发现没有不卷的行业
有没有废物，高中是在差班被不同阶级的同学孤立过？
回想起和社团生活断舍离的社死转折点
经历了考研失败与裸辞，本抑郁症five的顿悟
询问下组里有没有研究生休学期间去实习工作的。
翻了大学这几年来的购物记录，睡不着了
凌晨的顿悟
一条医疗saas的信息
经历了考研失败与裸辞，本抑郁症five的顿悟
询问下组里有没有研究生休学期间去实习工作的。
翻了大学这几年来的购物记录，睡不着了
凌晨的顿悟
一条医疗saas的信息
0offer选手在此
自称小镇做题家毕业两年攒50w这算不算凡尔赛啊？
道德早就规范不了他们了
five抢票都能买错场次
我果然还是five，我把政审进校名单写错了，担忧的...
新东方都要全球前10的硕士了 这也太卷了
新闻学的我面试完之后痛骂自己为什么要读新闻这个专业
要不要退考雅思
江苏卫视金融职场真人秀（居然是华泰）
请问有朋友有政府编外工作经历吗？
有个人非要跟我说即使985211硕士也留不了2线城市，...
谁会想心甘情愿当fw?来分析一下自己fw的原因吧
面试chuan xiao 公司之 更隐晦的成功学让人踹不过气来
不会写论文怎么办
坚持到期末会怎么样呢
有木有很中二的组员呀
血泪教训不要拿着能读中等211的分数读双非
不知道我妈为什么这么喜欢质问我
真诚求解：大一废物如何自救！！
痛苦有最持久的杀伤力
经历&共鸣|有比我还废物的人吗
永远不要和自己不擅长的东西死磕
本双跨心态炸裂five今天被爸爸开导了😭
说说你的爱好，让你快乐的事
有没有毕业留在北京国企或者央企的组员？
经历&共鸣|有比我还废物的人吗
永远不要和自己不擅长的东西死磕
本双跨心态炸裂five今天被爸爸开导了😭
说说你的爱好，让你快乐的事
有没有毕业留在北京国企或者央企的组员？
咨询一个问题
今年考编5次，一次面试都没进
看到offer节目有感
不敢找老师沟通论文怎么办
延毕继续苟实习还是赶紧毕业整社招
秋招0offer，我应该延毕一年参加明年秋招吗？
很羡慕本身就在一线城市的
发起个小投票
姐妹们 计算机女生 去大厂工作还是去考公务员
真诚求问，0基础转云计算靠谱吗？
就骂吧
我发现自己和一个人呆久了，会不知不觉有别人的影子
关于该不该换专业考研，本five想听听大家的见解
求问事务所寒假实习时间有冲突的问题
有没有一回学校就抑郁症复发的
抑郁自救小tip
每天晚上三四点不吃药睡不着
想知道大家怎么控制自己持续坚持一件事情
大家有没有试过考试把握错了重点
为什么面试时hr总喜欢挖掘个人隐私？
计科five考研
男生身高172真的是硬伤吗
县城事业编公证处怎么样？
一个月的实习经历有用吗
我可以给大家看看我最近画的工笔喝的茶拍的照片吗
计科five考研
男生身高172真的是硬伤吗
县城事业编公证处怎么样？
一个月的实习经历有用吗
我可以给大家看看我最近画的工笔喝的茶拍的照片吗
家里人要求一定要考研，现在纯粹就是在熬日子，不...
不停的失败让我怀疑努力的意义
日本网吧难民，绝望声称不想再当日本人
今年决定不考公务员了，竟然被领导嫌弃了
如何停止过呼吸
天津招人，你说有人来吗
大四的每一天都在担心不能毕业
十人群面被咕成了二人battle
想收集一些面试经验！！！
2020届秋招金融篇
五年制的建筑生、规划生们，你们本科毕业后or未来...
想去正规公司做正规工作为什么这么难？
末流211冷门专业想去北京读研
县区的央企值得去吗？
求助 非法本研究生没有法考证书能找什么工作…除了...
作息是否会影响心情
当代five往届生日常，不好好努力只想着算命
本科三年级在准备一篇投稿论文（半自愿） 写了大半...
十一月份了依然没有任何英语成绩还应该申请出国吗
被一个难以启齿的问题缠绕折磨
有很抗拒进企业的朋友嘛
有没有人觉得five谈恋爱是拖累
大家想要定居的城市？
有朋友主动找过辅导员聊天吗
二硕压力太大
有很抗拒进企业的朋友嘛
有没有人觉得five谈恋爱是拖累
大家想要定居的城市？
有朋友主动找过辅导员聊天吗
二硕压力太大
大四了我真的好迷茫好焦虑啊啊啊啊啊
top本five现身说法规划真的没用
有跟我一样上课从来不听的么？
我该不该坚持转行
要不要参加这个活动
有种不好的预感
秋招进入十一月，失望的尽头是平静
请问有了解安永ACR的朋友嘛
本解决问题型five想开个解忧杂货店，帮大家简单粗...
跨考er在备考过程中是如何做好兼顾的？
中部985 新能源专业大二
有人知道怎么准备hirevue面试吗？
一个金融硕士时差延毕党的痛苦自白和自救书籍推荐
转专业去英国数据分析读研值得么？
有没有人觉得令人心动的offer里的面试过于和风细雨
躺平的意难平
留学学校决定全年网课困惑还应不应该出国
精华 论文调研——成绩好的本科生具有哪些特征（内容多...
教培行业的相关问题
想放弃金融转策划类职业是否现实可行…
物理类专业内卷严重吗？
可能是小镇做题家的反面吧……但依旧是废物
985大一退学复读高考成绩已出
我们为什么讨厌凡尔赛？
沉迷于逃课无法自拔
物理类专业内卷严重吗？
可能是小镇做题家的反面吧……但依旧是废物
985大一退学复读高考成绩已出
我们为什么讨厌凡尔赛？
沉迷于逃课无法自拔
毕业多年的老five，朋友圈被校庆刷屏
不敢申请奖学金等荣誉
唯一的offer要不要去呢
已毕业老Five劝你无论如何 活下去！
往届生们（本科）会选择省内倒三城市的人才引进吗？
最后一个学期，研究生毕业了，上个月要交的的作业...
【高考志愿科普第N弹】环境工程——我们“环工”在...
请问有打算上一年zoom家里蹲大学的吗？
事情巨多的时候要怎么早睡早起啊
寒假是要全身心准备考研复试还是找实习？
想来鼓励鼓励大家
请教各位师兄师姐
我太抗拒 心动的offer 了
有人进来说说为什么放弃了快要得到的工作吗
有法考没过的同学吗。。。
请问四大行的柜员坑吗，待遇啥样哇
面试官大部分时间低头是让你不紧张吗 还是他们困了
就业&论文压力下精分er在抑郁or亢奋中反复横跳
努力坚持都有了，可逐梦影视圈还是很难。
我们寝有个学biao
有参加过雅思机考和纸笔的吗？
求一个小朋友帮忙简单查询一下100个公司的基本信息
想请教一些实习简历的问题
。
老家在18线的five愿意在本地国企上班吗？
有参加过雅思机考和纸笔的吗？
求一个小朋友帮忙简单查询一下100个公司的基本信息
想请教一些实习简历的问题
。
老家在18线的five愿意在本地国企上班吗？
善于高估自己 + 打卡记录
以一种意想不到的方式转专业失败
秋招到现在0offer，报名了国考还有一个月书都没看...
秋招和同专业同学对比之后心态崩了……
杭州奋斗还是重庆躺平
分享一首符合小组主题的歌『搁浅的人』
组里有ISTJ型的吗？现在觉得感觉大学选错了专业
大家警惕这个wsn！
辞职回家啦！虽然一无所有但是非常开心
我好像连驾照也考不到了
peer pressure最重的地方，在相亲公众号
深圳房价到底有多劝退😂
请问游戏行业卷吗
一个自理能力和社会能力几乎为零的弱智five的经历
想努力努力不起来
选错专业对普通人来说就是致命打击
谁有我five，国考报名把户口填错了😭
为什么我身边人都说找工作没那么卷
极度易紧张易尴尬体质怎么处理雅思口语，真的求助
双标的父母是不是间歇式five的原因之一
关于工资的小问题
有five试过不要平时分的嘛
现在每天都在质疑自己作为文科生有必要继续深造吗
明天就是双十一了
双标的父母是不是间歇式five的原因之一
关于工资的小问题
有five试过不要平时分的嘛
现在每天都在质疑自己作为文科生有必要继续深造吗
明天就是双十一了
在职考公怎么坚持每天高效学习
沼泽
遇到了金融凡尔赛
你们都能起得来床吗？没死线的话
四线小城人才引进要不要去
怎样才能在996的情况下每天坚持学习
港校硕士21年真的会卷吗
没有什么过不去的坎睡醒再说
金融five，2021秋招，银行面试历险记
被冷漠的人际关系压抑到窒息
讨论&咨询 | 211金融专硕选择什么行业
真诚讨论为啥大家不去考公考编
努力了却失败了，太难受了
请问到底怎么克服自卑呢
明明什么都很好，还是不开心
仰卧起坐有什么意义？我觉得作用还不如800米大
一个废物的自白
半夜又失眠了
大家会因为自己说过的某些话而懊恼吗
拥抱饥渴症是真的存在吗
理性讨论：five组的意义到底是什么？
大家觉着创业怎么样
线上教培的面试过是过了 犹豫要不要辞职转行
花吃了小姐，真的没有人在乎你
拥抱饥渴症是真的存在吗
理性讨论：five组的意义到底是什么？
大家觉着创业怎么样
线上教培的面试过是过了 犹豫要不要辞职转行
花吃了小姐，真的没有人在乎你
第一年全职考公失败，第二年是应该继续全职备考还...
法考失败了，感觉被按下了停止键，大家可以鼓励鼓...
鸡肋专业如何自救，是否要放弃保研跨考
吐槽一下胆小的人真的很难顶
我可以选择适合我的人生吗？
现在还值得去汽车行业的传统方向吗
删
请问大家有什么有效的休息方式？
失业了想写期刊论文被学历歧视
我是不是最废的five，大四了连开题报告都不会写。
又跟我爸吵了一架，他就是个傻屌
秋招没offer真的可以吗
没有
好奇大家最低毕业学分多少😭
，
大胆开麦，几年前的求职经验放在现在已经完全不适用了
江苏省考报名就是黑暗森林
20届天坑硕士想转行
明年后年能不这么卷了吗？
既然是小镇做题家，不妨合着弄个数学培训？
中介写的文书就是bullshit我却敢怒不敢言
我就想躺平任嘲，怎么还那么难
秋招感悟，进了天坑专业等于高考分减50
觉得止步于职高的初中好友比我快乐多多了
该怎么建立亲密关系呢
中介写的文书就是bullshit我却敢怒不敢言
我就想躺平任嘲，怎么还那么难
秋招感悟，进了天坑专业等于高考分减50
觉得止步于职高的初中好友比我快乐多多了
该怎么建立亲密关系呢
庆祝five组人数破10w🎉（已开）
又没有成为积极分子
因为太five导致害怕制式简历。。。
失业状态好难受
现在香港还值得去吗？
大家开始毕业论文了吗！选择求助
删
考试差一分过线👴清洁
求开导，是我太小心眼了。朋友跟风找了一样的神仙工作
应该没有比我更废物的吧，被辞退不敢找工作
二战最后的一个半月，看一眼同学压力大一圈，都说...
原领导为了离职率考核骗我去新支行，三番五次承诺...
我很抱歉
在寝室里装合群好累啊。
收到了学校的退学预警通知书
是不是把泪流干了脑子里的水就能出来
请教人行性价比怎么样啊？
有没有fives了解深圳的清华伯克利、天大佐治亚理工...
还有47天，安眠药量已经不能再加
瞎琢磨 求比较
实习的时候，为什么领导只朝我一个人骂那种很难听...
大三了可能要被退回原专业...
沉迷游戏的five
今年真的太卷了
如果大二就退学，
实习的时候，为什么领导只朝我一个人骂那种很难听...
大三了可能要被退回原专业...
沉迷游戏的five
今年真的太卷了
如果大二就退学，
有没有过度沉迷小说的，，
今天很难过的消息
考研心态又崩了
法学考研有推荐的导师/大学吗
现在本科生毕业工资就很高了吗？不同学校之间校招...
收到学校的退学预警通知书了
恐惧考试和面试
向父母输出了peer pressure
看见985废物几个字就感觉看见了自己
致怀疑自己抑郁却还未下定决心就医的朋友们
有没有稍微能获得成就感的事情
本科会计 现在GAP申请英国翻译硕士 是不是很疯狂？
自己做的心理测试可信吗？
分享下被网络zhapian的经历（主要涉及快递信息泄露...
，
教培和房地产中介哪个更好
有没有five和我一样对什么都没兴趣
想问硕士毕业论文最低要求是什么
考研二的英语到底哪里有官方答案
末流985废物混子
建筑学的出路在哪……
我告诉爸妈一个个人情感问题，让他们不要外传，结...
选调vs国企vs私企 我真的好纠结
有没有毕业很久，却一直怀念在学校时的美好
大家空闲的时间都在哪里度过？真的需要温暖舒适的...
建筑学的出路在哪……
我告诉爸妈一个个人情感问题，让他们不要外传，结...
选调vs国企vs私企 我真的好纠结
有没有毕业很久，却一直怀念在学校时的美好
大家空闲的时间都在哪里度过？真的需要温暖舒适的...
发现小5们都有个特点
没有家庭比我更惨的小镇做题家了吧？
突然想把本专业课都翘了怎么办
研究生好难熬…
秋招，关于应届生offer的问题
论文查重淘宝骗我，现在学位没了
大家有什么背书的小技巧吗
有没有酒店管理专业（或者就业门槛低的专业）的朋...
大家看过《三傻大闹宝莱坞》吗
five逃离自习室
组里有枪迷么
最近跟父母打完电话就会忍不住眼泪
秋招面试，被问有没有男朋友。
找到了工作却无法开心
救命，不想再考gre了
你们觉得人能改变自己的命运吗（不是鸡汤中的那个...
财经211秋招某地产催签约😓
秋招失败
一个秋招失败的five的试图自救之路
讨论＆咨询|大四还没过六级的five是不是没法毕业了
经济学或许是商科中最适合five的专业？
five们对于未来的规划是怎样的
大家有了解证券公司的外包嘛
朋友们，你们的专业有多冷门？
硕士研究生可以用本科专业应聘国企吗
经济学或许是商科中最适合five的专业？
five们对于未来的规划是怎样的
大家有了解证券公司的外包嘛
朋友们，你们的专业有多冷门？
硕士研究生可以用本科专业应聘国企吗
大家怎么看待学习上虚伪的人
秋招到现在这个offer要不要
学石油到底可以搞什么？
保不了研真的很失败吗？
求问公共管理本科生还有什么出路
秋招拿到的offer不是最满意，要先签三方吗
🆘 在校就抑郁的five被逼回校
觉得本科教育完全不需要4年
大二计算机要崩溃了
申请英国的小五！文书重要吗？
烦死写论文了，感觉自己组织语言的能力都没有
海外留学，持续的情绪低落无法排解
我要支棱起来！
昨天去算命，被大师治愈了
英语MTI感觉自己跳不出去了
想问下大家，内心能接受的工资？
群面基本没成功过
删
小组pre选一个好队友真的太关键了😭
有没有five大学四年都考不过六级的😭甚至越努力...
友友们来开心一下，我社死了🤭
大家怎么确定考研专业方向的
留学性价比+费用
身边的同学今年法考都过了，我却没有去考
每天下班都睡到十一点导致没有玩的时间，该怎么增...
友友们来开心一下，我社死了🤭
大家怎么确定考研专业方向的
留学性价比+费用
身边的同学今年法考都过了，我却没有去考
每天下班都睡到十一点导致没有玩的时间，该怎么增...
请教该怎么恢复学力
高数重修还是听不懂，five就是five吧
今日秋招感想，面试官说的都是事实，但我真的感觉...
财会🐶 的自我反思 考研+考公+找工作
马上专业分流了，希望大家给个建议
有什么方法可以找到家那边的国企招聘
打工人周末都在干什么呢
这难道不是凡尔赛嘛？
为什么大家都认为自己专业都是天坑。
有无收到邮政笔试的five？我明明职能类岗位让我去...
我真的很害怕编程怎么办
考公是不是很看绩点啊
今天一个助理说一个大一的孩子准备退学
大四了，之前立项的挑战杯不想做了会影响毕业吗？
专科生都很优秀，删了删了
大家会觉得自己离梦想越来越远吗？
卷不动了想放弃北京户口回老家
请问计算机二级重要吗 大三了我还是没考过😔（疑...
失眠之后随便写写：peer pressure、竞赛和项目焦虑
想问一下姐妹们 新闻考公务员的话工作会不会被要求...
我有什么资格和混不好就回去继承家业的室友一起睡懒觉
无工作经验失业一年的文科five求指路
有人欢喜有人愁
.
经历&共鸣丨一个top2死five的混乱流水账失败生活
我有什么资格和混不好就回去继承家业的室友一起睡懒觉
无工作经验失业一年的文科five求指路
有人欢喜有人愁
.
经历&共鸣丨一个top2死five的混乱流水账失败生活
秋招0offer，甚至面试也只有十次内
为年龄感到焦虑
求助，实习期快到了但hr没有找我谈续签的事宜
有时候我在想是不是不听不看优秀的人自己的焦虑会...
应届留学five该不该准备延毕？
广大学生的焦虑就是被互联网上某些人带起来的，比...
怎么和自己和解？原谅自己没办法考上更好学校的研...
gap上瘾怎么办
感冒之后心态崩了无心法考
大学四年对我来说只有无尽的痛苦和折磨
在做重大选择的时候我都选择了看起来没有那么好的...
秋招到现在我已经想躺平放弃了
空间大佬为什么都喜欢裸考
秋招失败
深夜想起以前的一些事
人生好难o 叹气
大家觉得活着有什么意义吗
水 都该学宇宙j
呜呜呜呜呜呜
体感：美术行业并不卷（被评论教育
本five第二次错过高校招聘的确认时间
。
思考了自己如此脆弱的原因
考研报名确认错过了我是找个班儿上还是怎么办？
南开今年毕业的平均工资才5000
本five第二次错过高校招聘的确认时间
。
思考了自己如此脆弱的原因
考研报名确认错过了我是找个班儿上还是怎么办？
南开今年毕业的平均工资才5000
为了考教资，有可能学好高中学不好的科吗？（有可...
心好累，教师招聘为什么这么难
意义
选调都开始内卷了，2021四川定向选调第一批只要清北？
请问大家是怎么找到实习的
删掉了！要靠自己！不乱吃保健品！早睡早起认真学习！
到现在还会偶尔幻听到高中老师的声音：你以为自己...
真心求助怎样成为一个不怂的人啊
98five是否高学历版三和大神
小霸王破产了(就是小时候连着电视打的那些游戏)
我该怎么办啊呜呜呜呜呜呜
开个小吃店
有没有引进到事业单位的境外研究生同学呀～
组里待久了去别的组逛了一圈感觉心态又要崩
考研英语阅读推荐
大家讨论一下未来？
面试完脑子里无限闪现自己说过的话 每闪现一句就想...
每时每刻都
讨论&咨询 请问各位北京有靠谱的朋辈咨询师嘛？线...
努力不就是为了养活自己而已，个人对未来的一些瞎想
有人抑郁休学嘛？
寻求网安或者计科的兄弟姐妹们帮忙做实验
简历石沉大海才开始对自己有了个清醒的认识
想放弃
微博上这种博主是凡还是装，二本看不起985
有人抑郁休学嘛？
寻求网安或者计科的兄弟姐妹们帮忙做实验
简历石沉大海才开始对自己有了个清醒的认识
想放弃
微博上这种博主是凡还是装，二本看不起985
怎么才能说服自己尽量快乐一点熬到放假
湖南师大本科生被团委老师压迫宿舍内自杀 有人在关...
这段时间不想和人说话，只想一个人安安静静玩植物...
实习工资可以和HR讲价吗
想知道银行到底要招什么样的人。今日国开行笔试有感
大三这个时候gap的影响
被很好的朋友说自己的专业不行（可能是我玻璃心 但...
【新人报道】法学生没过法考没有实习，考研失败春...
有没有人因为和父母关系越来越远，无能为力呢
抑郁暴食 真的很想退学了 学不进去
公务员省考报名，金融专硕的专业能填金融学三个字吗
想躺平
和自已和解了以后我快乐了
博二已经快一年没做实验了
该怎么和老师交流啊
大三了，啥都没。刚本来都打算睡觉了刷了一个小时...
越废越不想和别人交流
秋招0offer
救命🆘我妈觉得复旦人大毕业生进烟草系统是巨亏...
成功只有一种定义，那就是以自己想要的方式过一生
被弯道超车的感觉太差了
现在高考是越来越难了吗
关于休学
想知道英专该怎么办
成功只有一种定义，那就是以自己想要的方式过一生
被弯道超车的感觉太差了
现在高考是越来越难了吗
关于休学
想知道英专该怎么办
留学坎坷经历
休学了gap的一年可以干点什么来充实自己呢？
实习三个月的five好悲伤
已删
某985天坑专业，实在学不下去了
经历过死亡就一切都看开了，所以要想开点、要快乐！
会有人想要留一线不愿意回小城市领低工资安逸享受的吗
看了一篇把孩子送进985的经验贴，想听听大家的想法
没有可以用到英语的地方，英语慢慢退化了，怎么办呢
会计专硕体制内就业可以去哪里？
经历&共鸣｜2点要四战雅思了，求鼓励
九年义务教育快变成十九年义务教育了
这么晚发帖应该没人看
一人一句告诉前浪们我们累在哪里
第一次逃课被抓怎么办？
考研了才发现，不管走哪条路，还是好累啊
才大一就感觉读不下去了
组内有没有对于父母嘴里所谓的“为你好”和付出很...
为什么感觉一切都是恶性循环
有了解华融金融租赁的童鞋吗？
如何找到小券商投行部的工作
我们活着是为了什么呢
不配歌
友友们求一个ncepu的研究生同学，想咨询一点问题，...
有了解华融金融租赁的童鞋吗？
如何找到小券商投行部的工作
我们活着是为了什么呢
不配歌
友友们求一个ncepu的研究生同学，想咨询一点问题，...
如何在小城镇混的好一点
理讨高考/考研失败的人哪里出了问题？
想做市场方面的工作，选择哪个行业入行比较好呢？求助
简直是在银行被折腾地最尴尬的five了，没有之一。
如果本科不好还是趁早放弃金融吧
苏州公务员系统注册不了？
帮朋友求问，选调生岗位怎么选？
统计组里准备考gwy的多吗？
有没有后悔来一线上学的？
996的程序员和四天一夜班的医生选哪个？
--
老家连高速收费岗位都要985了
从江苏考公到内陆省份有必要吗？
给毕设导师的个人简介怎么写？
该如何选择合适的工作
想读港校phd的five来求助
自己终于成为了个有病的人
删
组里有没有学供应链管理专业的？想问问这个专业怎...
天坑专业选调这条路也马上要堵死了
多次面试，同组都是研究生且有相关实习
公司领导不愿意行方便
要相信最近担心的事都会慢慢变好的
组里有考过辽宁省选调生的嘛~可以咨询一些问题吗
我是中文系的，但我真的不会写文章。
多次面试，同组都是研究生且有相关实习
公司领导不愿意行方便
要相信最近担心的事都会慢慢变好的
组里有考过辽宁省选调生的嘛~可以咨询一些问题吗
我是中文系的，但我真的不会写文章。
湖南师大热搜里的辅导员双非一本本科毕业就进211当...
本five 也要加入打卡啦 写小说
转行的朋友和我笔试同一家公司
你们会屏蔽人生赢家们的朋友圈吗
怎么样保持日常生活积极快乐呢
救救只有初中水平的英专大四生的毕业论文吧
心态太差，想听听大家的建议
fiver毕业前后是不是都会有迷茫期
请问中等券商研究所电子组远程行研实习值得做吗
要是考研考不上的话，春招还有🐔会么
回家乡工作始终无法说服自己躺平 该不该去大城市闯...
这张图片就是本five的真实写照了哈哈哈
为什么有人这么会写论文啊？
一切会越来越难
如何调节秋招泡池子未开奖的心态
考公是苏州还是南京
人生好难啊
已经把身边的朋友都骚扰遍了
考公和当老师那个好
应该什么时候入学
重度拖延症，周末睡了两天，现在焦虑到睡不着
口语考试两分钟起码卡壳四十秒
考研出国同步，强烈的失学预感
想从计算机转出去，真的学不下去这个专业了，每天...
看到有人发帖要自杀... 那我准备退组了
重度拖延症，周末睡了两天，现在焦虑到睡不着
口语考试两分钟起码卡壳四十秒
考研出国同步，强烈的失学预感
想从计算机转出去，真的学不下去这个专业了，每天...
看到有人发帖要自杀... 那我准备退组了
已删除
现在大家都这么高了吗？
已删除
真的会因为体测毕不了业吗？
农村985five，大家不要放弃，要活力满满哟
父母在我成年前怎么替我做了这么多错误的选择
five自救 争取一个好起来的机会
five们小时候家里有送你们去学才艺兴趣啥的吗？【...
毕业八年，真实废物深夜痛哭，被嫌弃的松子的一生...
【新人报道】越来越废，看小说加拖延症快入土为安了
仲裁开始，才知道自己面对社会铁拳，废物到家了
本five实在呆不下宿舍了，请教自己一个人租房的小...
为了2%，这能不卷吗！
现在金融专业的学生都在干啥啊！！！！
突然发现我是个five真的和我妈有很大的关系
想问问大家会觉得自己读书太多而跟爸妈无话可说吗？
小城非做题家的上学路
不想搞科研 跨专业考研可以学什么呢
five们会有突然某几天心情很down什么事都提不起兴...
有人因为文章没发导致延毕业的吗
有没有人最讨厌的一句话就是“态度问题”
本科四年彻底毁了所有可能性
有没有喜欢拜访寺庙的友友
知道我绩点2.2/5 留学中介直接挂了我电话
我是废物
有没有人最讨厌的一句话就是“态度问题”
本科四年彻底毁了所有可能性
有没有喜欢拜访寺庙的友友
知道我绩点2.2/5 留学中介直接挂了我电话
我是废物
求给想转行社会创新/社会企业/NGO的five推荐master...
就是突然特别难过，感觉特别迷茫
秋招最后一家有希望的企业也没后续消息了
日，礼拜二交作业，现在还没写，发这篇贴子之前刚...
和妈妈又吵了架 23岁的我该何去何从
离开腾讯（一）
应该接受薪资不符合自己期望的工作吗？
🆘现在连小说都在内卷了
为什么文科专业也要被逼敲代码啊
是不是985硕士念完出来找的工作其实大专也能做 薪...
一个水水的问题😂
为什么一定要自制力好
参加双选会站在人潮里觉得自己像正在漏气的气球
大家找工作的时候第一考虑的是什么？薪资、地域还...
刚刚经历了一个群面，我傻了
室友抄我试卷 就是我活该吗？
讨论&咨询｜请问一下大家有会UAM Corpus Tool 的吗...
看了选调生的面试心态崩了
我妈是真的精神资本家
做个普通人咋这么难
大一新生怎么才能不成为废物？
体育five来发泄一下
跑八百米的意义是什么
给喜欢读书的five分享一个治愈方法
请问大家有空的时候都是学习一些什么提升自己
大一新生怎么才能不成为废物？
体育five来发泄一下
跑八百米的意义是什么
给喜欢读书的five分享一个治愈方法
请问大家有空的时候都是学习一些什么提升自己
设想了一下人生最糟糕的结局以后，反而感觉有了面...
不想学习怎么办
人大应统考研专业课需要报辅导班吗？
大三狗只想回西北老家养猫种花(10.24)
five们在大学遇到过校园霸凌嘛
删
听歌听歌
毕业后转行的大家都怎么折腾的？
昊然弟弟考编上岸了
做家教兼职。。每次都超紧张
five们有没有觉得滑坡路都是从心态情绪问题开始的。
无商科背景，去法国读高商是条可以考虑的路子吗？
有没有小时候被父母打骂太多长大后没法跟父母亲近的
二战失败，失去做题能力的小镇做题家
成都还是苏州？
秋招0offer选手，来自小侄女的治愈
怎样克服对作业的抗拒心理
本科末流985保研某中流985，机械专业，19届，工作...
或许大家互相鼓励一下？
作文素材，蜕变
985five硕，31岁废物，离得开家乡，摆脱不了原生家...
有无正在武汉读书的豆瓣er，进来帮忙填下调查问卷...
我妈对我的回应
废物入职体制内但生活非常不理想
废物们进来交流下本科时期生活费？
985five硕，31岁废物，离得开家乡，摆脱不了原生家...
有无正在武汉读书的豆瓣er，进来帮忙填下调查问卷...
我妈对我的回应
废物入职体制内但生活非常不理想
废物们进来交流下本科时期生活费？
我是唯一一个盼望父母离婚的人吗
有焦虑躯体化症状很严重的five吗
记录一个平庸本科生的秋招之旅
考研er心态崩了吗
现在每天睡醒起来都感觉很恐惧
坐在去上海的火车上，感慨小镇青年找工作真的很麻...
考研记录贴
朋友们俺忽然很沮丧
有点好奇组里小镇做题家的省份和地区
今天终于知道我得抑郁症了
我同学他妈喊他回去种田哈哈哈哈
一年硕真的这么不堪吗？
我感觉我现在好麻木,像摊在地上的一摊烂泥
感觉自己报专业时一点都不了解自己的真实本性
废物也有存在的价值！！刘瑜：社会需要懒汉，社会...
再卷金融也还是人上人吧
有什么办法拖一拖签三方的时间
大二降级转专业，大家觉得值得吗
人民公园相亲角一日游
如何说服自己作业实在不会就算了
看到热搜家长退班级群有感
从双非考入985的研究生会自卑吗
经历&共鸣｜有和我一样运气特别差的吗？
不考研真的就完蛋了吗
不想接我妈的电话了
看到热搜家长退班级群有感
从双非考入985的研究生会自卑吗
经历&共鸣｜有和我一样运气特别差的吗？
不考研真的就完蛋了吗
不想接我妈的电话了
作为一个英专five，当老师的意愿特别强烈
回到老家河南小镇待了几天
自责
“睡吗”“大叔爱”≠猥琐？？？
刚入职就想跑路辞职...本five真的不适合工作
本five今天面试辅导机构，做了一套文综题，然后被...
数学专业废物能干什么
希望我妈不要再想当然了
哭了电子商务专业真垃圾
大伙考虑过教育机构当老师吗？
读完旅游管理该干什么
生化环材天坑专业的出路到底在哪里
精华 分享帖
想不到怎么概括，大概是一个咸鱼废物的絮絮叨叨
好想和人吵架啊
经济学大三小垃圾准备考研，完全看不到自己未来该...
刚刚又和我爸在电话里吵了十几分钟，以我挂了他的...
吐槽一下秋招里的集邮爱好者吧..
有什么种类的工作是特别清闲的呢？
有玩魔兽世界的five吗？
组里有没有学生物的，大家现在的职业都是什么呀？
该留在大城市还是乖乖回老家
回小镇当gwy还是明年再考一次大城市的gwy……
因为焦虑，没有办法正常面对任何一场考试。
一次又一次逃掉面试，我是不是废透了啊
组里有没有学生物的，大家现在的职业都是什么呀？
该留在大城市还是乖乖回老家
回小镇当gwy还是明年再考一次大城市的gwy……
因为焦虑，没有办法正常面对任何一场考试。
一次又一次逃掉面试，我是不是废透了啊
组里为什么有很多人想出国留学，现在就业找工作985...
自我同情挺重要的
讨论&咨询 | 我该不该去一个应该没发展性又在我不...
从长相就决定five了么
2020是不是针对本双学位five
无论怎样，健康最重要。
一直在退缩，一直在给自己的懒惰找借口
我想去当个流浪汉
我觉得我要完了……
如果今天失败了，明天再继续努力
删
有没有20届fw还没找到工作的。
大家有买过咸鱼的大厂面试辅导吗 靠谱吗
申删
我发现我只想恋爱不想学习
为啥现在啥公司都要用英文名
事业单位考试
省考已经报完名了爸妈打电话不同意
大神的经验帖对本five没有意义
想到只要拿个三五分就行，开心地跑完了八百米
为什么大家都要很努力才能过上一种平庸的生活啊
已经想好硕士毕业就考公了，但是还是不甘心
写不出毕业论文
为什么大学要有小组讨论pre这种东西
想到只要拿个三五分就行，开心地跑完了八百米
为什么大家都要很努力才能过上一种平庸的生活啊
已经想好硕士毕业就考公了，但是还是不甘心
写不出毕业论文
为什么大学要有小组讨论pre这种东西
河北人在魔都读书 一心想毕业回家正常吗
遇到恶心的男生怎么办
人才引进一流学科只要学科！！！
分享一个抑郁自救手册
大家有没有工作了1个月之后又辞职考公的
痛苦是因为无法做有意义的事
午睡，生活习惯
比起做fw，我更怕没人爱
我二十三，腰椎间盘突出 年轻打工人如何防止因病致...
规律作息7天辽੧(ᐛ)੭ || 不规律作息11天辽...
废物就算了，更难受的是没有钱家境不好的废物
画画也太赚钱了吧！
临床专业的话科硕和专硕哪个好就业一些呢
很多人打算毕业考公，那为什么不一开始就读警校呢？
请问各位有没有舍友晚上学到很晚的？这种情况大家...
研究生准备退学了，现在还有什么可投的工作吗
我以为是一个室友敲键盘让全寝室睡不着
废物来求助了考研还是考公
我高中母校招老师，只去清北和北师大
玩游戏看到一句话就是形容本five的
大家学院保研率是多少？
小5们，卷不下去的话看看我和我的家乡
没实习没奖学金非党员学生干部怎么3分钟自我介绍
已经解决啦谢谢大家
研究生阶段怎么交朋友呀？
大家学院保研率是多少？
小5们，卷不下去的话看看我和我的家乡
没实习没奖学金非党员学生干部怎么3分钟自我介绍
已经解决啦谢谢大家
研究生阶段怎么交朋友呀？
为什么有的人一生顺利 有的人从小坎坷呢？
十九岁啦 祝我生日快乐吧
我下周要回家啦！！！！
从苏北到苏南的匆匆过客
加入这个组后，我的倾诉欲望可太强了
无领导讨论就是最可怕的！！！
最近有点抑郁💔(网抑云时间)
因为讲话颤音自卑了很多年 真不知道该怎么面对人生
刚刚看一个TED演讲活生生看哭了（嚎啕大哭的那种
fw求救！
关于六级
哪里可以找到优秀的留学文书范例呢
找工作和专业完全不相干的痛苦
有朋友买过🍑魔法蜡烛吗……
写写自己大学的废物经历
pua式考试
一点关于考公与秋招寻找保底offer之间的心情记录
小语种专业出路
如果有这么一个人在那个转折点拉我一把，或许我不...
不能自洽的人生才是最痛苦的
想问问中介提供的软背景提升项目值得做吗😢ps.绩...
字字血泪，日本读研中国文学劝退帖！
为什么建筑的老师都那么毒舌？
屋漏偏逢连夜雨，毕业后家里蹲了几个月，在即将出...
本科毕业论文方向和研究生方向是否一定要一致呢？
想问问中介提供的软背景提升项目值得做吗😢ps.绩...
字字血泪，日本读研中国文学劝退帖！
为什么建筑的老师都那么毒舌？
屋漏偏逢连夜雨，毕业后家里蹲了几个月，在即将出...
本科毕业论文方向和研究生方向是否一定要一致呢？
完全没有任何写论文天赋的人可是想读博怎么办 学金...
今年秋招是特别特别卷吗
本科毕业论文选题被毙了两次，如何厚脸皮请求导师...
被父亲拖累，被身边人一直打击的大学两年
十二分钟跑是不是最痛苦的体测项目
我爸积极助力我对废物自我认知的过程
大喊三声：我是废物！
总是觉得自己不被人喜欢
有没有人看过后翼弃兵
（已更新）一个文科生校园到职场路
今天得知曾经暗恋的男生的近况我哭了
20届cs本科毕业gap一年想找实习，互联网大厂是不是...
对原生家庭（主要是我爸）的无力感，不知道如何摆脱
为什么现在很难感觉到单纯的快乐？
只有我一个人很讨厌和亲戚还有爸妈的朋友问起来我...
有反向跑路的five吗，你们为什么做出了这个选择呢
我真的不会敲代码
该不该去日本🇯🇵留学了
面试真是太难了
开一个秋招找工作的吐槽/打卡/记录贴
为什么组里有的人说自己five，却还是那么厉害，我...
近30岁的废物还要倒贴的耻辱
每天打卡 读书和搞论文
家乡小县城，起薪税前7500，该接offer吗？(本科应届)
我有支持我爱我的家庭和好运体质加持，但还是变成...
为什么组里有的人说自己five，却还是那么厉害，我...
近30岁的废物还要倒贴的耻辱
每天打卡 读书和搞论文
家乡小县城，起薪税前7500，该接offer吗？(本科应届)
我有支持我爱我的家庭和好运体质加持，但还是变成...
各位five梦想的居住环境是什么呢？
考公到底需不需要留一个保底offer？
你们都认真听党课吗？小five课程都学不完了，呜呜呜
已经被毙十七个稿了，我不知道自己还能不能再写东西了
无锡事业单位
妈妈第一次和我说没有非要我做老师或者公务员
组里好多对法硕感兴趣的，本five谈谈自己的想法
干货转载——为什么很多人高考进入大学后堕落了(知...
秋招空余时间怎么度过
为什么你的名字前面有个fw
上班族到底怎么备考雅思gre啊？
日语本科fw工作一年，家里人建议辞职考研，我想问...
读法学有什么机会留在国外吗
一个问题，为什么zisha的他们选择shangdiao？
大家有没有觉得自己被标签化了
英专的出路
我竟裸考过这么多次试，大家呢？
这是一种病吗？
有没有什么提升英文学术写作能力的网站啊
焦虑迷茫的时候不妨看一下李健的访谈
失业在家考公，要被父母逼死了
调查｜19年毕业的five到现在换了几份工作？
jd文职面试又挂了
爸妈对我过分宽容导致我非常内疚……
大家觉得国有行的省分管培怎么样？
失业在家考公，要被父母逼死了
调查｜19年毕业的five到现在换了几份工作？
jd文职面试又挂了
爸妈对我过分宽容导致我非常内疚……
大家觉得国有行的省分管培怎么样？
2021届机械同学的实际求职感受
要不要回家复习？
大四了，从985退学可行吗
高考志愿没填好导致我付出8年的代价（到目前）
打辩论遇到了组员（惊！！
一线年薪十万(税前)真的低吗？
我有讲英语困难症
一点点毕业五年的人生心得
班主任给我发了一篇文章
湖南师大一女生因学生工作压力和辅导员打压在宿舍...
还是决定放弃明天普华的面试了
我，生化环材，秋招只想找个工作离市区近一点
如果大家现在重回高三的第一天
明天就一个人从成都去深圳入职了，集美们有什么想...
学过法的学生请进
内向性格不爱表达的人找工作太吃亏了
关于公考刷题，我真的巨巨巨讨厌刷题
雅思3次不过...六级考了6次
为什么现在自杀新闻这么热衷研究遗书
可能要去小县城当银行柜员了
请问大家携程的运营怎么样
那种付费实习的项目有必要吗？
北方籍five，要报考苏南基层gwy吗
法学怎么卷啊？
求问延毕或者留级的影响
请问大家携程的运营怎么样
那种付费实习的项目有必要吗？
北方籍five，要报考苏南基层gwy吗
法学怎么卷啊？
求问延毕或者留级的影响
三十有三，无能为力
没能力留在北上广，可是又没勇气逃离北上广。
感觉专业很坑，想读研，但不知道读什么………………
再次被意想不到的事情袭击——网上确认考研信息时...
有没有five 人跟我一样，以前焦虑，现在躺平做废物...
重金属音乐真的很能宣泄压力
jd文职的面试让我更清楚自己five的本质
文科出身的商科生该怎么学习数模？
时差党深夜感慨five是不是都特别容易自责，喜欢自...
因为“懂事”，我孤立无援
绩点低/想跨专业重新开始的做题家看这里 分享一点f...
大二FIVE迷茫中:高成本跨考cs/低成本继续天坑专业？
辅导员说三方毁约学校可能不给新三方
母亲对我的期望太高了
我不优秀，也有人爱我
有机器学习的好兄弟来救救俺吗
分享大三医学狗的一个小故事，想问大家如何面对追...
请问人到底是不是有气运这回事存在？
成天挂在手机上也没人找自己……
河北是内卷之王吧😰
突然找不到生活的方向了
【高考志愿科普第N弹】考古学，文物与博物馆学
名校985本，家里蹲2年，现在出来想找三四千的工作...
非通语种如何自救
大学同学回母校当副教授啦！
突然找不到生活的方向了
【高考志愿科普第N弹】考古学，文物与博物馆学
名校985本，家里蹲2年，现在出来想找三四千的工作...
非通语种如何自救
大学同学回母校当副教授啦！
大一军训就开始five了
研究生成绩很差 没有奖学金影响考公和事业编吗？
扑腾了一整个秋招，依旧没有结果
cs留学申请文书求助🆘
考研人11月心态持续崩溃中，没想到老师给来了一句...
刚看完《令人心动的offer》，来five组舒缓一下
考研择校相关
现在教高中都需要博士学历了吗？
今天突然很丧
三天之后要去一个很远的城市实习，求忠告求建议
家里蹲的每一天都很崩溃，想狗带
明天央行考试，佛脚都来不及抱了
银行er太难辽
工商管理类或其他商科专业学长学姐进（已更新）
有没有不让人想死的大学
本科生化环材天坑之一想要跨考文科类专业
今天早起学习了！好像也没那么难！
是不是缺失对人生清晰的方向感和目标感是成为five...
选择游戏行业还是教培行业
写不出论文也不想写
如何面对pua自己的亲戚
秋招five被家里人安慰了一下就更焦虑了
收到一份保底offer，违约金5000，该签吗？
大家的求职邮件都写点什么呀？
不顺利就是常态
如何面对pua自己的亲戚
秋招five被家里人安慰了一下就更焦虑了
收到一份保底offer，违约金5000，该签吗？
大家的求职邮件都写点什么呀？
不顺利就是常态
面试被拒到真的想知道怎么才能过……
发朋友圈吐槽之前实习的单位不给我打实习证明
哈哈哈做题家章子怡
总是柠檬心态怎么办
道德制高点这么好用吗。。。
不想工作怎么办？
疫情之后，应聘报社的同学们学历高到吓坏新闻部主任
今天看到初中语文的一个参考答案……
为新闻专业正名！
有本科毕业了去当兵的吗...
20届毕业生依旧没找到工作
大家有没有这种经历，越是要考试越是玩手机玩得停...
删
专业课老师乱打分怎么办
为什么一定要有“意义”
请问大家对中专行政岗了解吗？有编
稍微杠一下 你们的高中真的上985很简单？？
我是真的很崩溃为什么我的大脑像铁锈
真是累了倦了，活着好累啊
大学生咋赚钱呀？？？
关于六级考试与研究生免修英语问题
已删除………………………………………
请问大家有知道英国一年制硕士可以参加秋招吗？
985毕业进国企三个月，准备裸辞
一个目标明确的人的抑郁边缘生活史
关于六级考试与研究生免修英语问题
已删除………………………………………
请问大家有知道英国一年制硕士可以参加秋招吗？
985毕业进国企三个月，准备裸辞
一个目标明确的人的抑郁边缘生活史
师范就业除了当老师还有什么出路
学习压力大，于是经常阶段性暴饮暴食，在吃和后悔...
我应不应该去腾讯的外包实习岗
英语口语要怎么练啊，我哭了
秋招0offer是常态吗？
有没有在上海工作了几年的朋友讲讲应届生落户到底...
留学生怎么实习能进大厂呢
买了喵喵后天就到，家人突然不让养我情绪崩溃
因为未报备出省而丢掉保研资格的新闻大家看了吗，...
21fall，想申生物统计但父母觉得不好就业
破防了
我也整理下秋招目前被挂记录吧，大家随便看看，如...
明年省考有必要现在报中公4w8的班吗？
有人硕士毕业后又考研的吗
不知道生病是不是我逃避的借口
本five得知一个堂哥在拼多多卖平安符日入2W……
跨考法硕怎么样？
不知道做什么就跑步吧
日常不想和同级的朋友聊天
有five为了逃避父母而去外地工作的吗？
错过了应届身份找工作真的好难
明年春招是不是只会比秋招更难
要不要转专业读六年本科？
已解决 考研报名报错考点了
天坑专业可能进银行么
错过了应届身份找工作真的好难
明年春招是不是只会比秋招更难
要不要转专业读六年本科？
已解决 考研报名报错考点了
天坑专业可能进银行么
博二该不该退学？
因为违禁电器可能导致宿舍评不了奖学金……
（走出抑郁)请问大家怎么在用朋友圈？发圈频率如何...
大家平时是怎么抱大腿的？
一遇到面试整个人压力就很大
其实最想得到的东西，最后都被我拿在手里了
读研之后 大家还会经常发分享生活的朋友圈么？
考教资证到底有啥用？为什么都都都都都在考？我也是。
关于INFP性格
今天因为工作量爆炸而痛哭
二战废物报错了考点
如何找到内心驱动力
考研前躺平抑郁
交叉学科和通信/信息哪个更好跨考cs
【新人报道】对未来毫无规划，害怕未来的five一个。
逃避到现在不知道该怎么办了
本five球球各位进来帮帮five，收集评教内容做毕设...
在本组还能听到心理能力差为什么上研究生
！！要死了 选题被毙了
现在大学生家境越来越好了吗…
压力太大，爸妈让我回小镇待几天
家长一个劲吹捧大专考公上岸邻居让我学习，之前准...
事业编考试《综合知识和能力素质》是行测和申论结...
得知高中同学在GOOGLE，而我FIVE失业在家。
某乎上首考、裸考、复习一周x分上岸的，别信
压力太大，爸妈让我回小镇待几天
家长一个劲吹捧大专考公上岸邻居让我学习，之前准...
事业编考试《综合知识和能力素质》是行测和申论结...
得知高中同学在GOOGLE，而我FIVE失业在家。
某乎上首考、裸考、复习一周x分上岸的，别信
现在换行业是一个怎么样的选择
有没有five觉得很大一部分痛苦来源于内心无法坚定...
five自救 今年申研究生终于申到了
精华 预言帖：“小镇做题家”必将大火🔥
怎么看待作弊的人啊
假期自学效率高，开学压力大就完蛋
想问问大家，秋招如果凉了，我该不该找个实习先做...
离家1000多公里，外省县级市公务员，我这辈子回不...
硕士five的流水账：真废物的灰暗人生
论文让我的研究生生活看不到希望
有five和我一样喜欢听老歌吗？
想问一下大家关于海外一年硕校招应届生身份的问题
好羡慕开明的家庭培养出来的乐观自信的孩子啊
体测对大学生太不友好了
地震来了，大家会是怎么样的？
如果硕士申请延毕一年，第二年还能像正常应届毕业...
删
27岁，考全日制研究生还是非全呢
gap一年会有什么消极影响吗？
上海985five自述，来一人一句话吧
学历/教育改变轨迹 是不是一种新迷信
进来叹口气
啊
我想骂人可以吗
已删
学历/教育改变轨迹 是不是一种新迷信
进来叹口气
啊
我想骂人可以吗
已删
有没有研究生退学的five可以给我一点建议
比我优秀得多的室友每天都向我抱怨
这里江苏的孩子多嘛？有没有感觉高中被管多了大学...
呜呜呜好想回家啊😭😭😭😭😭
裸考弃考教资人集合
辞职读完研的我心态很崩
关于八百米的痛苦
明天裸考GRE能安慰我一下吗？
誓死不读研的天坑five被秋招毒打后动了读研的念头...
技术渣适合去大厂搞技术吗
跟师兄讨论学校
惊了，原来无薪实习那么广泛吗
Be kind
写给想做记者&想留学美国的学弟学妹们
小组作业真的是惩罚吧
请管理员删除本贴
我是该去韩国留学还是学技术好好找工作
大二，无论是父母还是同学，都不能理解想大学毕业...
清理内心：刚刚取关几十个公众号，退了七八个群。...
为什么会有gwy宣讲会啊
睡前的焦虑+自我安慰全过程
我来带给大家一些快乐。。。
对别人说的话无法深度思考 学习要靠看书自学的人有...
努力活到毕业的打卡
我真的不想呆在家了
睡前的焦虑+自我安慰全过程
我来带给大家一些快乐。。。
对别人说的话无法深度思考 学习要靠看书自学的人有...
努力活到毕业的打卡
我真的不想呆在家了
部门工作做得巨差无比完全自卑
军队文职会计学的伙伴们你们都考了多少分？
985本+海硕 0offer five的迷茫
hr说要再和同事说一下我的情况，我484凉了
无
211新闻传播硕士还有未来吗
求问大家有没有计量经济学的慕课呀
做一下梦，各位Five 女孩，如果可以穿越学生时代，...
不知道有没有人了解选调
我爸在知道考试凉了后竟然...
金融专业真的人均投行么？还是我太five了
体测时想到下午要做题，就冲了起来
江苏的孩子裸考六级都好高
请问有港硕的小五吗？求助
农学five入学就开始担心就业
大家平时会有讨厌自己的情绪吗 怎么克服的
本科生直接去参加选调or考公可以吗？
大二海本网课在家感觉读不下去了，下周就考试但现...
本科保研彻底无望
择业期的朋友们三方和推荐表在自己手里吗
各位five们 看书的时候老犯困该怎么办
【更新】有老家山东的five吗？你们读完书会考虑回...
如果能重来，你一定要好好学工业设计
是留在一线城市，还是去新一线城市好些呢
不管骂还是建议，能不能和我讨论一下
各位five们 看书的时候老犯困该怎么办
【更新】有老家山东的five吗？你们读完书会考虑回...
如果能重来，你一定要好好学工业设计
是留在一线城市，还是去新一线城市好些呢
不管骂还是建议，能不能和我讨论一下
申请出国找的推荐人老师不理我怎么办
四级两次都没过……
偶尔有好运，裸考上岸公务员
本废物研究生学了会计，有没有人不劝退的
工作一两年再出国留学可行吗
为什么每天都很丧……
在进行道路选择的时候该不该看别人呢？
有社交five抱团取暖吗，秋招季是个焦虑plus的劫吧
橙色软件和黄色软件上的辅导靠谱吗？
好多985er找工作总有一个特点 思考自己能不能胜任...
有没有小五可以安慰一下我
大家都说考公是退路，但职位表几千个岗位明明白白...
有什么面试志愿的好办法吗orz
请问硕士毕业想去做公益如何保留应届生身份？
回家考公还是留在深圳打拼
该如何体面地拒绝HR
你们会在深夜无缘由的流泪吗
关于就业，请问大家如何了解不同行业就业信息
失业在家的five，今天又又又过敏了
澳大利亚好就业吗，父母说澳大利亚好就业让我去读澳硕
20届的毕业生们，大家都找到工作了吗？有规划以后...
希望一睁眼就是九十岁
每次装的云淡风轻，骗得过别人却骗不过自己
沪漂本five如何与父母相处 没事要钱有事找茬
希望大家分享一下关于"选择大于努力"的经验
20届的毕业生们，大家都找到工作了吗？有规划以后...
希望一睁眼就是九十岁
每次装的云淡风轻，骗得过别人却骗不过自己
沪漂本five如何与父母相处 没事要钱有事找茬
希望大家分享一下关于"选择大于努力"的经验
好想裸辞
人民银行弃考有啥影响吗？
汉语言文学出国能读什么专业啊
一个迷茫的法学生不知道找什么工作（不知道能找到...
一边工作一边diy申硕可行吗
家庭和谐没有经历过大挫折可以说比较顺利，但是我...
准备考公被辅导员问工作找的如何并私发招聘信息你会?
我们来看看985five都来自哪所高校吧（调查分析）
毕业第一份工作去小公司可行吗？
会被什么鼓励到么？
求助，请问实验室的伙伴之间，可以有什么“互惠互...
大家都说自己是小镇做题家 我是实打实的小镇废物
秋招打算投之前实习的公司，需要和之前的领导打个...
内向和社恐的人是不是不配工作啊…
本five来记录一下我的秋招面试经历
什么时候才能摆脱家庭影响啊。
大胆开麦，five们有没有很想振作起来，结果第一步...
想和大家探讨一下所谓“优秀”的价值在哪里？
删了
有没有报了中国银行青岛分行的five，收到通知了吗...
本科985报考双非学校，以后找工作还能说自己是985的吗
28岁再留学读研还来得及吗
还是想感叹秋招
考不上研，可以先就业再考，再当应届生求职吗？
有没有报了中国银行青岛分行的five，收到通知了吗...
本科985报考双非学校，以后找工作还能说自己是985的吗
28岁再留学读研还来得及吗
还是想感叹秋招
考不上研，可以先就业再考，再当应届生求职吗？
想问问确认offer前应该要问啥
群面只说了一句话
想问一下简历写不出什么东西来会不会在考研复试中...
有害怕体测跑步的小five吗
小镇做题家回小镇教书，是否该和自己和解
步入高度近视的行列了
考研开工作证明的发往单位怎么写呀写研招网还是报...
不想继续考研了
重新思考社会达尔文主义，自然界的优胜劣汰可以类...
其实很多人不愿意说。找个好工作这件事还挺看"爸爸...
为什么每个人都这么累
楼🐷数理满分 + 学cs无业 + 劝退计算机Ծ‸Ծ
今天也是没有offer的一天
突然一下心态崩了
参加过一次面试之后终于知道自己为什么秋招0offer了
有一起刷offer2的小伙伴么
请问银行面试不去会有影响吗
新人报道/five北京人该怎么办啊
小D(我)的fw人生
我好废啊……一直在接受别人的帮助，可是反过来当...
five类书影音安利贴
群面与其让人从一堆一样的词一面硬选几个，不如来...
因为感情变成所谓的“废物”
内向的人是不是不配工作啊…
five类书影音安利贴
群面与其让人从一堆一样的词一面硬选几个，不如来...
因为感情变成所谓的“废物”
内向的人是不是不配工作啊…
有社会学本科的姐妹吗，现在都在干嘛呀
怎么克服强大的孤独感
如何避免自我pua的恶性循环
求推荐22届考研博主
反思，不能再随便花父母的钱了
校招三方上没有写违约金的企业，靠谱吗？
秋招结束了吗
想问小五们一件事情
年度最废最傻逼就是我了吧？
…
大家觉得怎么样才算“努力”或者“至少没有浪费时...
家里没人脉真的不能学金融吗？
我想问下大家不管有没有出国的，为什么想出国移民...
建筑类专业的学生到底怎样才能减少熬夜
只拿到了一家小公司的offer值得去嘛
普通话考试名额秒没
非北上广土著考那里的gwy能生存么？
社会学和社会工作哪个好呢…
咸鱼の打卡楼
刚偶然听到一首歌泪流满面
给一家公司投了简历之后
好像穷才是原罪
同学抱怨offer工资低，一问好家伙14*16
为什么感觉别人都能找到很好的工作
大家如何看待大学里的小组作业？
给一家公司投了简历之后
好像穷才是原罪
同学抱怨offer工资低，一问好家伙14*16
为什么感觉别人都能找到很好的工作
大家如何看待大学里的小组作业？
所以现在没有90高攀不了坡县嘛
考研党求问网上确认的证件照可以化淡妆吗
five考了三次过六级，看今天六级又出分了，给六级...
有没有可能通过休学一年明年再找工作？
让我们把一切事情都搞砸吧！！
请问那种国内外共通的工作岗位都有哪些呀？
医学僧的迷茫
有没有five不是朋辈给的压力比较大 而是自己心里比...
希望逐渐恢复学习能力，考研打卡。
吐槽我所接受的文科教育及其他
本five现在秋招只投了一个，还来得及吗
一到晚上就学不了five
觉得自己既不适合互联网技术类，又不适合需要创意...
研究生干新媒体有前途吗
组里有没有仪器苦手啊
有人是数码宝贝和非正式会谈的死忠粉吗？！
实习期辞职被比自己年纪还小的主编留下了...
青春真的就是几年吗？
DDL
开拓眼界到底是不是忽悠人
各位研究生有不想读博士的吗？感觉身边的人好多想读
秋招的five本人求大家给点建议
求助码农转测试可以吗
李涛，我们这代人干什么都不会很容易
删
各位研究生有不想读博士的吗？感觉身边的人好多想读
秋招的five本人求大家给点建议
求助码农转测试可以吗
李涛，我们这代人干什么都不会很容易
删
当你爸妈盲目信任你的能力
在图书馆看杂志看哭了。。。
本ENFP/INFP学理工科的five简直太难受了
本电视民工被内卷吓晕
朋友们我想我刚发现了组歌
工作和学历该选哪个
看到一个微博，就很想分享到这里呀～
总是一天打渔一天晒网怎么办
头部985的废柴，本科毕业能在帝都找到工作吗？
本科，化工专业找什么工作好
我们那么多科目真的有存在的价值吗？有些东西感兴...
我好难过。。。
想问问大家在哪里找到靠谱家教的
大家有没有觉得，离开手机（社交网络）有助于身心...
求申欧信息渠道推荐
被滴滴连拒两次
大学韩语学了个寂寞，到底什么才是社会需要的技能
大家废物有部分是因为这样的原因ma
诚心发问父母到底能接受我什么缺点
如何快速消解愤怒
唉 我的秋招真的结束了
一次更比一次低的five问：六级成绩到底有啥用啊
四级有必要刷分吗
....
想问一问学了不喜欢的专业现在还在后悔吗
唉 我的秋招真的结束了
一次更比一次低的five问：六级成绩到底有啥用啊
四级有必要刷分吗
....
想问一问学了不喜欢的专业现在还在后悔吗
我甚至不敢自己填一份简历
组里有没有找工作不考研不考公的啊，周围的人会用...
为什么都要劝我去读书读研是政治正确吗
国内交换可行吗
。
废物想考选调有啥要准备的嘛
明天要去面试海底捞店员助理
真的很讨厌考公党天天劝人考公的……
大三女会计five想要考研出国同时准备
有一线国企一个月5000的five吗
高考失利后的人生轨迹
今天起我要准备今年的考研辣！管综目标230冲冲冲！...
都大三了 但还是突然想退学重新回去高考了
怎么做的下班了还有精力学习呀～
语言专业应该放弃还是坚持考研？
占座
five的一次面试
海硕five找工作自救计划
杭州郊区县人才引进
本five决定放弃考研了
低均分有留学必要吗？
现在放弃考研找实习可行吗？
苟在18线事业编的我该选择考公还是考研
废物第二次考六级没过了，各位，十二月六级到底怎...
四级0分的five
低均分有留学必要吗？
现在放弃考研找实习可行吗？
苟在18线事业编的我该选择考公还是考研
废物第二次考六级没过了，各位，十二月六级到底怎...
四级0分的five
。
如果不喜欢做desk research还有什么金融的工作可以...
长沙 郑州 西安作为工作定居城市怎么选？
丢三落四的人想问问你们如何适应独来独往的生活
本five临阵脱逃
不懂就问：江苏普通选调推荐吗？
有没有five和我一样不喜欢喝奶茶
跟hr谈薪时候提涨薪后hr不回了，是不是凉了
废物过去一厢情愿的经历+超长碎碎念
每天都为论文流眼泪
半年没学习却报了九月的六级，好想逃避，我该缺考...
留学党有个大坑要注意
对未来没有规划，还在为四级吭哧吭哧
考研确认要公积金证明
吐槽，考研考研，为什么天天都是考研
本硕一体化资格名单上🈚️我
啥时候才能意识到我只是个five？我做不到☹️
删
今天听一个hr的朋友说
学设计蛮适合轻微社恐的
废物发问，既想考公又想考事业单位，什么时候开始...
北京跑路到成都，房租对比
70天极限复习＆开始写稿
有没有经历过心理危机的研究生
是不是商学院成为人上人的唯一办法就是早做规划+混...
废物发问，既想考公又想考事业单位，什么时候开始...
北京跑路到成都，房租对比
70天极限复习＆开始写稿
有没有经历过心理危机的研究生
是不是商学院成为人上人的唯一办法就是早做规划+混...
知道自己是什么问题真的会有助于解决问题么……
21届本科应届生，国考没有一个能报的岗位。
关于“你行你上”这一经典傻逼言论
985的老师们是不是从小都是精英啊？
高考失利后的人生轨迹
本蛋壳想走出去，但是又特别特别害怕社交，怎么破？
省考报什么啊岗
无
对不起，读了这么多年书，马上要找工作却又又又想...
挂科没过对留学有影响吗
数学好难呀
写写我five老爹五十六岁再就业的故事，这次他去了...
银行到底要什么神仙
帝都某工科985大二犹豫要不要降转网安
本five给2020年商科秋招的大家一点建议
唯一的口头offer被鸽了
想成立一个面试互助小组
国企工作一段时间对于公务员的新想法
因为别人一个不好听的句子或者词或者一个微小的行...
讨论&咨询 考研现场确认但是是学校集体户口要怎么办？
删
北大阿语痛史
请慎重考虑在上海当老师（每天都想辞职系列）
我真的秃了是秃发的秃
临床医学有什么适合躺平的科室
删
北大阿语痛史
请慎重考虑在上海当老师（每天都想辞职系列）
我真的秃了是秃发的秃
临床医学有什么适合躺平的科室
体育five自闭了
问问大家英专到底能找什么工作啊ಥ_ಥ
研三休学怎么样啊？
有什么专业不卷的？
群面真的好难通过啊
请问一下如果选上院里学生会副部但是由于成绩原因...
小X打卡机
我的实验室电脑壁纸（更新全系列）
请问大家是如何维持正常社交&认识新朋友的呢
不想奋斗，体制内工作几年攒钱，然后辞职开家店混...
社畜的生活
或许只是想有一个分享渠道
有一个996还每天坚持学习的另一半
被师姐当免费劳动力，该怎么拒绝？
我好焦虑，6.36了我还是睡不着
关于家里蹲被家里人拉去做奶茶店学徒这件事
不会喝酒不会说话的内向人格做什么都好难过啊
本校都考不上的five
我妈对我的一切积极向上的提议都反驳
大家可以帮我看看我读的这个中外合作项目出来是法...
有没有学霸控
【新人报道】错误选择+缺乏努力 感到非常迷茫难受
2020届的遗留小伙伴们，今年秋招你们都是通过什么...
高校撤销数量前十位的专业，有使你变five那个吗？
有没有人会对情感感知延迟啊
有没有学霸控
【新人报道】错误选择+缺乏努力 感到非常迷茫难受
2020届的遗留小伙伴们，今年秋招你们都是通过什么...
高校撤销数量前十位的专业，有使你变five那个吗？
有没有人会对情感感知延迟啊
逐渐意识到自己处于求职鄙视链的底端
汉语言文学是不是相对比较适合five的专业
被自己的专业气到 到现在连自己的对象都要嫉妒
研究生时期绩点还重要吗
马上要专业分流了，市场营销和人力资源，大家有啥...
应不应该为了考公考编而跨专业考研
有没有特别害怕跟爸妈打电话的five…
非常害怕父母的期待
想去香港读研
讨论&咨询｜关于高翻和医学
谈谈天坑专业到底有多坑，以及在坑里的尽快尽快转...
如何戒掉对领导的依赖？上司离开像失恋了一样
导师把我屏蔽了，看不到他的朋友圈………
霍格沃茨四学院和现实中院系专业对应脑洞
我怕我熬不住想辞职了
为什么我找不到工作
脱产在家备考妈妈总想送我去上“包过班”
考砸了一科就没法继续复习的five
想求助一个关于人情世故的问题，谢谢大家
海龟five0offer
考研英语作文一对一模板有必要买吗
面完试深感自己拖了女同胞的后腿
秋招0offer垃圾崩溃瞬间。。。
加入小组的感受
诚心求问:金融硕士的你们都是在哪找到工作的？
考研英语作文一对一模板有必要买吗
面完试深感自己拖了女同胞的后腿
秋招0offer垃圾崩溃瞬间。。。
加入小组的感受
诚心求问:金融硕士的你们都是在哪找到工作的？
每人提供一个提高情商和社交能力的小技巧
抑郁诊断图被dy用户盗取1551我该怎么办
five如何在实验室生存
管理学学位mkt专业搞选调可行吗
感觉人脉真的还挺重要的😢忍不住会挺酸
计算机five进工厂流水线了，想辞职。
酸了酸了
咨询挑战杯（大挑）
金融数学专业推荐学习的一些技能
进来叹口气
【大丧警告】透支精力就是悲剧的开始
高中同学好多都保研了呀
基金券商的收入为什么这么低
[新人报道] 秋招0offer选手的碎碎念
某师中文系毕业，不想当老师成为了我最大的罪
找个地方发泄一下
为什么我找不到工作呢？经历了无数次面试我终于明...
只求生活放我一马，一点点地开始变好吧
拒信连起来可绕地球一圈，是面试黑洞吧是黑洞吧
党员身份真的好用.....
会议论文中了之后，可以再投期刊么？
活到送走爸妈那一天就不活了
大家现在还在网申吗😔
大多数985非技术类专业本科应届生会找到一份怎样的...
有没有已经在社会里跌打滚爬至少3年的five们
会议论文中了之后，可以再投期刊么？
活到送走爸妈那一天就不活了
大家现在还在网申吗😔
大多数985非技术类专业本科应届生会找到一份怎样的...
有没有已经在社会里跌打滚爬至少3年的five们
我还有希望吗
除了考公还有回老家的办法吗
如果考研面试老师问“为什么不保研，为什么保不上...
真羡慕体面人
学校今年就业率比去年低了20%丨就业率小调查
感觉周围人都会“舔”学习好的人
裸辞的five记录
英语我真的恨毒了你！
教师招聘有笔试的一定要刷高考题啊！
大家觉得为了转行，应届就去小公司值得吗
我想问一下，大家平常闲下来的时间都干嘛啊？
如何帮助/安慰非常优秀但秋招不顺的朋友
出外打工月收入4000，然后能寄钱回家帮助家里脱贫...
又又又又面试被拒了
20届会计硕还在家蹲着，国考没岗位很绝望
本five的感情经历
大一的时候每次上课都坐第一排，现在连课都听不进...
想放弃了
本five真的羡慕有勇气在一线打拼的同学
推荐大家做做disc测试
南京大学发展形势
（已解决）早上10：20上课，我7：30起床 然后一直...
精华 【分析观察】当我们讨论废物时，我们在讨论什么—...
来自农村的five们
刚看到组里一个同学说舍友不知道中国有多少人口，...
南京大学发展形势
（已解决）早上10：20上课，我7：30起床 然后一直...
精华 【分析观察】当我们讨论废物时，我们在讨论什么—...
来自农村的five们
刚看到组里一个同学说舍友不知道中国有多少人口，...
校招会投了十几份简历0回音
想问一下大家，华科在北方知名度怎么样啊
Rap一下
二十年前的这部日本电影，预示了今天的内卷
20届five感觉噩梦重启
面试hr为什么可以这么sb！！！
在社会上学习不香吗？
楼主本人是内蒙古包头市生源 看到鄂尔多斯康巴什区...
第一批清北five梁实秋
想写好毕业论文，但指导老师太放养怎么办
讨论&咨询 | 真心实意地发出疑问，在这个组还要dis...
不想读书了，不想卷了，想去迪士尼扮演卡通人物
8月了，20届还没有工作
教师行业准备裸辞考研
真的觉得自己太失败了
深夜的碎碎念 只是想找个地方嘀咕一下
来自农村985学生的经历与感受
不敢面对同学
第三次考雅思 弃考口语
望着老爱豆的白发，听着老爱豆唱跳喘，我不禁留下...
非法本研究生报名时报成了学术型的怎么办？
不保研无奖学金绩点还重要吗
不自信的我！再也不见！
不懂就问，如果学历贬值的话，应该早占坑工作还是...
学校还没解封+冬天+学习压力=抑郁加重
非法本研究生报名时报成了学术型的怎么办？
不保研无奖学金绩点还重要吗
不自信的我！再也不见！
不懂就问，如果学历贬值的话，应该早占坑工作还是...
学校还没解封+冬天+学习压力=抑郁加重
朋友们，去做销售混两个月高底薪然后辞职考研可行吗
18线小镇做题家有感
健康就是财富
经济学专业跨考小语种的可能性
我选的毕业论文导师真的太好了呜呜呜呜
分享一个伤心的事
清华大学特普通奖
小镇做题家最靠谱的出路是刷题科员
金融业打工人已经惨到这种地步了？
有没有面试废的five
不是所有专业都能报考教师编！
这是在测试我对他们公司有多大诚意吗？
PPt背景图出处
大三退学考免师可以吗？
远程实习和实地实习区别大吗
关于科研训练经费的道德困境
大家都怎么渡过的这个秋招季啊…心态很难不崩，但...
学历高跟社交能力弱情商低是否有一定的相关性？
有女生玩p社游戏吗
有没有像我一样的小镇做题家：进入985后发现自己的...
为了考试裸辞回家，结果太FIVE看不进去书
我该怎么劝我爸妈同意我考研考英语专业而不是环境专业
国内这么卷，出国会比国内好吗
无
理性讨论，现在年轻人的出路是什么？
为了考试裸辞回家，结果太FIVE看不进去书
我该怎么劝我爸妈同意我考研考英语专业而不是环境专业
国内这么卷，出国会比国内好吗
无
理性讨论，现在年轻人的出路是什么？
感觉“卷”这个字被滥用了
好想早点睡觉啊
特别容易受朋友负面情绪影响
遇见对的心理咨询师很重要——记录我曾经遇到过的...
有无本科期间在学生会做到很高职位的five
精华 总结教训给小Fi们一点初入职场的Tips
有无19级待业并在硬着头皮参加秋招的five
five们每天学习多长时间啊（有效学习时间）
又是一个边流泪边绝望的夜晚😭
卷到哭着哭着就笑了
本科毕业还能去读个专科吗
话说大家做网申性格测试的时候都真的会be yourself吗
必修课小组大作业选题未定，组员无人发言，临时组...
难过，且不想找人聊天
一个末流985five兼gay的心路历程
好颓废 感觉自己啥也不行
每天抽时间一起学习一下统计学
太崩溃了
如果不能优秀
日语专业想跨考汉语言文学但是好难
昨天在组里看到一个面试被提问的什么效应？？？？？
面试如何回答为何不入d
我应该适合当保姆或者家庭主妇…
食堂阿姨多给我一块鸡排，回来的路上差点哭了
趁热度搬运一下北大中文男足最近的文章，还有一位...
昨天在组里看到一个面试被提问的什么效应？？？？？
面试如何回答为何不入d
我应该适合当保姆或者家庭主妇…
食堂阿姨多给我一块鸡排，回来的路上差点哭了
趁热度搬运一下北大中文男足最近的文章，还有一位...
大家对明星工作室的工作有了解吗
一个化解peer pressure的思路
要放弃做中专老师的机会吗…
缺一个“人生从此变好了”的契机
校招事业编签约之后还能考国考吗？
大家觉得金融业的实习和工作一年比一年难找了吗？
职业规划没做好，抱憾终生
都给我卷成果丹皮！
每天不知道为什么想哭
“富养”可能真的更容易自信吧
京东实习可转正岗和完美世界的正式岗选哪个？
求求你表扬我
有没有留学回国发现还不如不留的
教培机构真的不可信吗？
@四川er，有备考四川下半年省考的吗
有没有正在经历社会毒打的进
大家是怎么应对落后的父母的？
记录下心理问题自救的过程
地理信息科学和土地资源管理选择哪个方向比较好？
上班不到两个月 每天都想辞职回家 该怎么办
这是我25岁的某一天
请教农学、资环或化学的同学
统计学相关
最近好倒霉
emm大家第一次实习的工作内容都是啥样的啊?（金融...
这是我25岁的某一天
请教农学、资环或化学的同学
统计学相关
最近好倒霉
emm大家第一次实习的工作内容都是啥样的啊?（金融...
。
点击就看什么叫🐶
真的不知道自己还可以干什么了
留学压力仅次于出柜
观隔壁讨论帖有感，你们大学想入党都很容易吗😅
高考同分不同命，选择比努力更重要
经济类就业除了银行和考公还有啥方向啊
考不上研再考虑留学 可行吗
强烈的孤独感
秋招叹口气
five连校队最后的选拔也没进
为什么保研/高GPA的人总要自称自己是five🥀
找不到实习有必要花钱找中介买一个吗
请问除了我还有人挂了科目二吗
请问各位fiver，国内好点的国企会认香港新加坡的硕...
大家的硕士论文写了多久
已经开始为明年秋招开始焦虑 整晚整晚睡不着
金融行业除了销售岗位还有别的出路吗？
学弟保研了，有点眼红
有同学尝试过通过求职中介买实习吗
努力本来就是一种选择
朋友们证券从业考试已经报名了可以更改考试地点吗...
坐在法考考场上感慨，2016年以来什么考试都没通过
感到孤独想和人说话的时候怎么办？
不敢道歉的five
努力本来就是一种选择
朋友们证券从业考试已经报名了可以更改考试地点吗...
坐在法考考场上感慨，2016年以来什么考试都没通过
感到孤独想和人说话的时候怎么办？
不敢道歉的five
。
早毕业两年的好处
因为有你们在，所以我不再是一个人
可怕的抑郁，快点好起来吧。。。
类似创新班或者实验班的专业实在是太难了...
公务员+在职研究生
一个内向而又畏畏缩缩的人如何变得落落大方
一篇985相亲局的文章，太好玩了
有预备留学的21fall计划毕业考公考编吗？
删
想分流到冷门专业当前几名被父母骂了
有没有社畜完全不想知道同学的动态？
大家有心情不好或者焦虑时候喜欢听的歌吗
大家看不上的银行，为什么我感觉废物进不去啊
我只想和其他同学一样都做不到
已想通 谢谢大家
想考非全法硕，有没有一起的小伙伴
失败的尽头会是成功吗？
本five经历过人生高光然后跌入谷底，逃离北上广回...
今天去参加双选会体会：我是个five，对不起，打扰了
预感到考公失败了
可以为了逃避学习早点去工作吗？
班里评奖名额有多然而我连硬性条件都不符合
我咋这么five 唉
怎么克服对考试的恐惧
预感到考公失败了
可以为了逃避学习早点去工作吗？
班里评奖名额有多然而我连硬性条件都不符合
我咋这么five 唉
怎么克服对考试的恐惧
想问问大家遇到权衡利弊做不出决定的事情最后怎么...
如何回绝一个不想去的面试
羡慕也没用，删了
985理工科博士出来做公务员算five吗
有被毒打后考公的，有体制内辞职的吗
抑郁症/躁郁症的朋友请进
又拖延又five我真是没救了
是不是网络上只有在本组说我讨厌父母才不会被骂
工科毕业的往届生好难啊
什么都在提醒你该长大了
英国一年制硕士真的会被认为是水硕吗？
给大家笑一笑
讨论&咨询｜我虽然不是985 但一直向往985
远程实习没有工资的小黑工有没有必要做啊？
今天我扔掉了所有高中和初中的书(自救行动)
彻夜未眠
（问题已解决）
逃避可耻但有用
真·第一次的“好”实习是不是特别难？
很羡慕我读专科的好朋友，觉得他过的是我的理想生活。
人间普通指南
关于互联网运营知识的分享（持续更新 想到啥写啥）
今天因为拖延而哭，怎么才能不拖延
有没有只想着退休生活的five
有朋友恐惧死亡吗？
人间普通指南
关于互联网运营知识的分享（持续更新 想到啥写啥）
今天因为拖延而哭，怎么才能不拖延
有没有只想着退休生活的five
有朋友恐惧死亡吗？
情绪性身体应激反应five集合！
睡前读物
完全受不了竞争压力怎么办？
空闲下来无所适从
如果发现自己的孩子智力低于正常人，你会怎么做
可能和five组风格不太符合的碎碎念
爸妈以为我在实习，实际每天都在躺尸
我觉得我的生活缺少榜样
大家有什么能快速恢复娱乐值的爱好吗😢
想知道被迫就业的多吗？
我觉得我five的原因一部分是因为注意力缺失症
自媒体
35 岁以后不进体制和泛体制的都去哪了
秋招到现在 心态从留在一线到想回家了
律所搬砖太难了
有人是农村区域发展专业的吗？
有没有看到父母的生活状态就对未来特别绝望的five
第一次银行面试 女生着装
大家室友之间会在学习上互相帮助吗
.
今天我爸问我成绩和综测排名了
明天中午就要去银行面试了，今天才知道银行面试穿...
求问大家过不了试用期的five怎么办呀？现在工作家...
已删
焦虑的汉教er要重新规划自己的未来了
今天我爸问我成绩和综测排名了
明天中午就要去银行面试了，今天才知道银行面试穿...
求问大家过不了试用期的five怎么办呀？现在工作家...
已删
焦虑的汉教er要重新规划自己的未来了
被获得奖学金的室友包围
小镇做题家战争迷雾分析讨论
感觉自己读不下去了
青出于蓝而胜于蓝这句话真的给我很大负担
终于拿到小公司offer却不敢接
985毕业一年了，我明天开始干销售
商务英语可以考教资吗
我又逃跑了😞
以为自己有语言天赋学了日语
有姐妹上过考研机构的集训班吗，我家长看我在家复...
求指教考研方向
你们亲戚的工作，对你们产生了什么影响
有啥证可以考下。
我的学历就是废纸
奶茶后劲太大了（已经成了我的逼逼赖赖贴 🤐）
进入体制后才觉得自己是个five
不喜欢玩游戏的five们或许和我有同感
这是华五被黑的最惨的一次了八
非常抗拒亲戚夸我，每次都认真在解释说我不是，还...
本科成了发展对象研究生还能接着用吗？
组里🈶️🈚️本硕双985的应届生还没找到工...
四川省考和江苏省考同时冲是不是不太行
学习情绪down到了谷底 怎么拯救一下😭
现在的学而思培优值得去吗？线下的面授主讲
叹气
组里🈶️🈚️本硕双985的应届生还没找到工...
四川省考和江苏省考同时冲是不是不太行
学习情绪down到了谷底 怎么拯救一下😭
现在的学而思培优值得去吗？线下的面授主讲
叹气
有服用过舍曲林的吗
秋招真的还有希望嘛
“把自己变成企业想要的人才”
想问问选调生在学校推荐那里会不会被卡死啊？
被二本大专歧视是个five
好后悔没有去读会计😭
四大行二级分行科技岗有必要去吗？
已删，谢谢。
怎么当好小组长啊
毕业论文准备打卡
各位five经历过快餐店面试吗
有挂科结业的互助交流的吗
外语专业的大家都参加秋招吗
five来集思广益想想我们如何应对面试中的提问吧
删
小语种 进退两难惹 求建议
唉
我还没报名！到底哪个学校容易考上啊
211five进组第一次发言，现在面临选择想让大家给点...
医疗废物如何自救？
我现在就连面试都不敢面试了
秋招网申 笔试成绩重要吗？
各位大大进来讨论下自己当初要是在大学里或者职场...
大三新传five应该如何找实习
分享一个满级 five 的故事
我现在就连面试都不敢面试了
秋招网申 笔试成绩重要吗？
各位大大进来讨论下自己当初要是在大学里或者职场...
大三新传five应该如何找实习
分享一个满级 five 的故事
本科毕业五年 硕士毕业一年多
这是真实的？
下午要去面试现在还穿着睡衣躺在床上
大家有感觉上课学不到太多东西吗？
亲戚让我鼓励读大二的妹妹
实习面试一塌糊涂
该不该去实习啊🥺
今天大家模考咋样了
寒假实习要怎么找
得重度抑郁症两年亲戚的反应让我觉得自己是个废物
（更新）不想焦虑抑郁变笨下去，于是买了书自救，...
five连头发也不能掌控！求问什么叫社会人发型啊？
大家知道留学生gap一年会影响秋招结果吗？
兼职搞钱可太爽了(内无任何广告只是自身经历😢)
大家是从哪里看到five的
看了会知乎，感觉985们月入不过万就是铁five了…
医疗垃圾寻求选科建议
别“观985five组有感了行吗”，谁让你观了？
本five有外貌焦虑和身材焦虑
没有科研经历怎么申请研究型硕士？
好家伙，苦中作乐
双11推荐？
看组里讨论免师，有人报了免师没被录取的吗🌝
英国水硕值吗
都坐高铁过来了，又不敢去面试😭😭😭
好家伙，苦中作乐
双11推荐？
看组里讨论免师，有人报了免师没被录取的吗🌝
英国水硕值吗
都坐高铁过来了，又不敢去面试😭😭😭
现在的高等教育
为什么那么多人卷新传呢🤔
怎么应对室友的每晚每晚都有呼噜声？
绩点3.3/4是不是不配出国😭
硕士毕业了有必要申请博士吗
我和我爸的ADHD
今日丧，最想去的公司今天被拒了秋招至今还是0offer
有留学five吗？今天心态有点崩
21届法学狗放弃校招会后悔吗
讨一下三十岁有没有必要再去读博？
985废物
为什么说自律是骗局，以及如何无痛自律
21届的现在还能投实习吗？
父母无形之间给我的压力真的让我好崩溃啊
保上top2研的大学同学，每天都在各种姿势晒学校
求推荐 北大核心期刊或者c扩，水一点好发一点
该选那份实习😭救救孩子吧！
培训期7k入职第一年年20w是真实存在的吗？有5酱了...
身边二本毕业的人都找到了月薪是我好几倍的工作，...
禁止保研咨询和保研边缘经历吐槽⛔️阅后请帮...
分享一下我如何让自己不再自卑！
完全看不见未来的留学生
想我这样的人，就不应该做梦
打破幻想的糊弄学
恋爱脑怎么破啊，每逢重大考试都会被感情问题影响……
分享一下我如何让自己不再自卑！
完全看不见未来的留学生
想我这样的人，就不应该做梦
打破幻想的糊弄学
恋爱脑怎么破啊，每逢重大考试都会被感情问题影响……
真的有不被别人影响的人吗
请问大家是怎么自发进入学习状态的啊
想问一下有人知道如何快速缓解肌肉酸痛吗
可能是一个退学复读记录贴
关于实习签三方
本five连心情愉悦都保持不了，也照顾不好自己
双非语言类five何去何从？
有没有觉得导师比找工作更可怕的？
刚才在b站看到一个10后孩子讲解高中数学
日常想离开体制
明天就要雅思口语 一个月完全没复习怎么办 想弃考
研一定方向
five简单的快乐，可以试试逛超市解压
大家觉得在付费自习室效率高吗？
不会有人体测跳远成绩比本five还低了
薪资倒挂
精华 作为废物现在最羡慕的专业？
每日学习打卡
辅导机构面试分享（本five拿到了第一个offer！
新闻专业需要读研吗，本five真的好累
应届生面试交了三方还能拿回来吗
会有人家里连考驾照都反对吗
搞不太懂为什么港澳台和贫困生就比我们普通人好拿...
集齐七七四十九挂，我就能找到好工作
我组不会都是INTP和INFP吧
应届生面试交了三方还能拿回来吗
会有人家里连考驾照都反对吗
搞不太懂为什么港澳台和贫困生就比我们普通人好拿...
集齐七七四十九挂，我就能找到好工作
我组不会都是INTP和INFP吧
研招，紧急求助！！！
要去中专当老师了，大家有什么想说的？
进组啦！新高考复读过的朋友们可以进来看看吗
经历&讨论｜five得到了想要的生活，但是还是不开心
后翼弃兵
大家一定不要久坐，保护好自己的腰
做题家想去教培
讨论&咨询 | 真诚发问，想知道大学是本院人脉更重...
大家是怎么面对孤独的呀？
工科女职业规划求建议
长沙高新区事业单位引进紧缺人才招38人，报名人数...
去韩国普通大学读博逃避几年要不要去？
抱抱工科小伙计们
已删
求推荐极其难过的时候可以转移注意力的方法
各位是怎么坚持学英语的
毕业生的第一份工作是不是很重要，如果第一份工作...
秋招0offer，想跨专业读博了，有了解统计的同学吗
沉了吧
看多了吐槽环化生天坑的，来点乳财碎碎念
本科毕业之后再去高考or读研哪个更好一些
下午考雅思口语，第三次了，但我昨晚还在做手工做...
母上发的微信直接说No
论电科本科生何去何从
985并没有让我的人生变得更好
本科毕业之后再去高考or读研哪个更好一些
下午考雅思口语，第三次了，但我昨晚还在做手工做...
母上发的微信直接说No
论电科本科生何去何从
985并没有让我的人生变得更好
为什么研一会这么累？
交换的我即将有个F！
觉得自己精神分裂了一会儿觉得要努力一会儿只想当five
活在当下还是很重要的吧
头受伤后引发失忆，我一直重复问周围的人“我的排...
好羡慕自信的人啊
。
唉，朋友们家庭和睦吗？
周四开题，但我还没有定题
大家一定要定期体检 注意身体
所以我们是代码敲出来的吗 怎么一模一样
准备放弃今年的考研了
大学 一个改变你的地方😃
买房买房还是买房
有和我一样被多次拒绝之后害怕尝试的小伙伴么
校招笔试更清楚地认识到自己有多five了
升学
孤独的多棱镜
一点近况，最近躺平了
跨考新传five深夜哭泣
恭喜我自己 活到二十岁啦
请问大家非经济类专业的报税务局性价比高吗？
临近考试前切记不要三心二意
不知道要做啥
你们都是怎么确立求职意向地的啊
恭喜我自己 活到二十岁啦
请问大家非经济类专业的报税务局性价比高吗？
临近考试前切记不要三心二意
不知道要做啥
你们都是怎么确立求职意向地的啊
是不是不小心又凉了一个?
天坑小语种专业想考研，却不知道考什么
真的很想问问笔试题怎么准备啊
（9.23更新）能问问five们秋招进展嘛？
为什么这一代人加班这么猛
在某互联网大厂做HR实习生，有什么💊问我的嘛
本five人生第一次弃考
商科five一被问到专业知识就歇菜了
是不是我变得孤僻却不自知？
ai面试是干什么的😭
#新人报道# 这种“Five”你听说过吗？
如何缓解亲人带来的压力
唉，five真是体现在各个方面
亲测有用的自救经验
睡过头赶不上面试，干脆不去了....
five自救考研打卡
自我悦纳 是不是小five们最难做到的事情
mbti人格测试
工科five动手能力奇差是否该跑路
非常讨厌父母把自己当做炫耀的资本和生活的全部
好奇工科到底什么行业最景气
华师大和北师珠考研该选哪个
教资第二次弃考了
需要培养自己隔离恶意的能力
考研报名前一天 我还不知道考什么专业
好奇工科到底什么行业最景气
华师大和北师珠考研该选哪个
教资第二次弃考了
需要培养自己隔离恶意的能力
考研报名前一天 我还不知道考什么专业
深夜five痛苦开麦
培训机构工资真的很高！年薪40w不香吗（特指，看主...
无所事事但是觉得好累啊
进体制的报考记得选个好城市
计算机研1 大数据方向实习
双非一本毕业四年多，迷茫了（考公/考研/换城市？）
找不到努力的意义
因为语言考不过去可能要gap一年了...
媒体行业0薪实习已是常态
有抑郁症史的人能考公务员吗？
决定放弃明天的考试了
四川省考出公告了 又没有能报的
随着cs的越来越普及，将来大学学科的重点和义务教...
考研进度完全不行，感觉希望很低，还有必要坚持吗
想问一下无锡青干的人才引进计划面试笔试的内容
有没有考教育学311的分享下经验
明天考教资，我已经给自己进行完了封建迷信活动，...
想问问朋友们 大二大三能报名考研嘛？
请问会计学硕考研哪个学校比较适合我呢？
我真的从脚到头都是缺点啊。
想着一线呆不下去以后回老家躺着
小镇做题家准备读研，求指导研究生规划
人人都说自己的能力撑不起野心和欲望
薪资怎么谈啊
我真的从脚到头都是缺点啊。
想着一线呆不下去以后回老家躺着
小镇做题家准备读研，求指导研究生规划
人人都说自己的能力撑不起野心和欲望
薪资怎么谈啊
想回到十分钟前抽自己一巴掌
今日内卷||冬天还没到，但暑期实习还会远吗？
为什么会有想要从事体力工作的想法
那个“抑郁症”家里蹲怪父母的楼主
大家身边真的有人能够达到一天十个小时以上的学习...
中午吃饭的时候我爸说了一句“人生总有遗憾”，突...
什么专业考公最吃香？（除计算机）
大家又知道苏宁互联网工程管培的吗
有没有朋友参加过专科试讲的
删
废贴（铁）
好累啊对什么都提不起兴趣
一人来一句你父母让你窒息的话。（校园剧编剧进来...
楼主今年辞职考研，但太five了
报名人才计划但是鸽了面试，这对我有影响吗？（急...
画工程制图作业画哭了，感觉自己好差啊
研究生去了比本科差的学校
下一代人比这一代人更能卷
其实各位家长听说的隔壁小孩也许根本没有很厉害/每...
花父母的钱不必要理所当然
本科华科，在职考研中南大学，值吗？
删了 谢谢大家的回复
茅台又在招工人了，要报名吗（主公司管理岗也招人...
想问问大家的建议
是不是所有学校的行政系统都是煞笔
本科华科，在职考研中南大学，值吗？
删了 谢谢大家的回复
茅台又在招工人了，要报名吗（主公司管理岗也招人...
想问问大家的建议
是不是所有学校的行政系统都是煞笔
如果蓝领工作的社会地位、收入和公务员一样，大家...
面试失败*10086的卤煮lz
工作里被批评不积极比不上其他新来的同事了
想要找一个考mpacc的研友
晚上焦虑到睡不着，午睡酣睡到醒不来。
经历&共鸣 | 30岁的five重新找工作，在崩溃和希望...
我抑郁焦虑的多数原因在于我那么多成功的同学和校友。
考研数学网课跟哪个老师好呀
秋招0offer感觉心态要崩了
交控是坑吗？考研呢？
轻松水贴，大家觉得复读一年半去华五和考研上top2...
所有人都说是为我好，我却没法反驳
第一次进学姐实验室就把她搞中毒了该怎么办
留学小伙伴进，中介说最早1月中才写得完申请文书……
抑郁症≠精神病史❌，附新鲜国考报名资格审查结果
毕业生推荐表里计算机专业的人计算机水平应该填啥呀
有没有人像我这样大学四年把自己生生养废了的
硕士快毕业了，可是不知道去做什么
跟老妈爆发式吵架之后…抓狂
投教师岗 同学校的人都过了初审，我一个都🈚️
留学申请文书DIY求助🆘
考图情专硕还是会计专硕呢
均分低＋穷，出国读研考虑哪里？
银行面试究竟要怎么做自我介绍啊啊啊啊啊啊完全无...
好难，没有人走过我这条路吧：抑郁与社会脱节了
留学申请文书DIY求助🆘
考图情专硕还是会计专硕呢
均分低＋穷，出国读研考虑哪里？
银行面试究竟要怎么做自我介绍啊啊啊啊啊啊完全无...
好难，没有人走过我这条路吧：抑郁与社会脱节了
每一天都想辞职
总是倒数
省考报名选择纠结...去市区还是去县城
工科社恐废物求助选择，测控考研换哪些专业
感到迷茫
一个月能复习选调生吗？
来点正能量 - 组里的five 们最感谢父母的那些优点？
中石化招聘加油工，five表示心动了
没多大把握的线下面试要去吗
倒垃圾 学校同学家长真恶心，我真废物
问问大家意见，进格力可吗？网上全是劝退的
想问下这种人只有我觉得他恶心吗
应届本科five今天被通知延迟一个月发工资心态崩了
2020届末流985商科本科为了出国梦放弃保送，结果被...
现在进研究所是个好选择吗？
沉默的真相有感，如何看待江阳的一生？他是不是规...
本组首贴 不引战 关于热帖的感想
一年硕求助毕业时间和用人单位要求毕业时间不符的问题
体测的时候体育老师大放水！
想举报学校里的行政老师
总是陷入工作越做越多的困境
上课不能专心听讲下课不能专心学习
机械类（或工科类）的研究生的日常是什么样的？
有没有工资低但是很清闲门槛低的工作呢？
拖延癌求建议！出国or明年考研
总是陷入工作越做越多的困境
上课不能专心听讲下课不能专心学习
机械类（或工科类）的研究生的日常是什么样的？
有没有工资低但是很清闲门槛低的工作呢？
拖延癌求建议！出国or明年考研
观隔壁与咸鱼相关楼
你们是因为什么要学编程啊？
面试被嫌弃硕士不是保研是考研......
我想问问大家有没有想一起组团练习群面的？
秋招0offer，该不该拒掉唯一保底的暑期留用offer？
985退学出国看见同届保研十万分焦虑
工科废物对计算机及其它行业毫无热情 想要跨考关于...
。
此刻正在上课，刚刚收到了最后的拒绝信
因朋友太会social而敏感自卑
国际政治专业疑惑
有正在认真考虑大学退学复读的人吗？🐴
财税专业分流
分享一个很喜欢的视频哈
今天pre被老师骂好惨 泪了
高中竞赛会学到什么程度啊
艺术生想跨考思政可行吗
删
真的要为了以后"好跳槽"选择所谓的"大平台"吗？
请问98five们如何解决自己的好胜心
天坑专业，转专业来了个奋斗的人
水｜分数不变的情况下 让大家再填一次志愿会选择什...
喜新厌旧到极限了，怎样坚持啊
研究生入学的学业奖学金
知识就是力量之 大家猜作业代写多赚钱？
天坑专业，转专业来了个奋斗的人
水｜分数不变的情况下 让大家再填一次志愿会选择什...
喜新厌旧到极限了，怎样坚持啊
研究生入学的学业奖学金
知识就是力量之 大家猜作业代写多赚钱？
想问个关于offer的问题
大家的人生目标是什么
在两家大厂做同样的实习工作有意义吗
金融类出国读研后可以做什么
好奇大家觉得自己的专业难吗？有趣吗？
蛮无语的 舍友因为小组作业跟我撕逼了
啊啊啊太尴尬了！！！
公司面试
简明群面经验教程
跟妈妈打电话，差点因为她的一句话泪奔
微博上看到的 笑死啦！
第一份工作的领导给我的印象是恶毒
作为一个情感稀薄的机器人
宝洁面试没过跟家长说，家长觉得是我化妆的缘故
有要留学的five觉得越是现在这种形势才越要申美国...
人生并没有失败这一说，不要简单的给自己下定论，...
看大工自杀也谈谈曾经在自杀边缘徘徊的我
删
躺平的定义是什么
精力five不配秋招
985本文科去18线电厂当女工是扶贫吗？
你们觉得学校应不应该给有考研需求的同学多提供一...
焦虑是不是人生的常态？找到工作后可以停止焦虑吗？
关于本组
精力five不配秋招
985本文科去18线电厂当女工是扶贫吗？
你们觉得学校应不应该给有考研需求的同学多提供一...
焦虑是不是人生的常态？找到工作后可以停止焦虑吗？
关于本组
每天习惯性地拿起手机70.80次 怎么戒手机
如何让领导接受我只是个咸鱼而已
提醒一下five们，财会专业想考公的就别考研了
毕业生照片采集
深夜非：感觉自己什么都没有，运气也好差
删了
废物秋招一些小建议
关于大创，是打杂还是自己申。
话说应届生适合考非全嘛？
大家会非常羞耻于表达这件事情嘛
有没有留学写过personal statement的友友？
请教各位pte快速出分62的难度？
哈工大有多牛逼，毕业不愁工作吗
关于妈妈给我带来的童年阴影&持续影响
被hr气死了，面了个寂寞
有没有，职业个人投资人？
考研后可以去小公司实习吗
其实我真是很容易酸别人
five们帮我选择一下专业吧/关于互联网运营产品和mkt
如何对抗紧张，救救我吧，太折磨了
分享让人不丧的轻音乐
国企真的香吗
跟父母吐槽，终会变成单方面教导
组里有没有five跟我一样很会奖励自己的
如何对抗紧张，救救我吧，太折磨了
分享让人不丧的轻音乐
国企真的香吗
跟父母吐槽，终会变成单方面教导
组里有没有five跟我一样很会奖励自己的
定向选调公告出来，心情复杂，求建议
删
觉得自己five所以不配享受
或许我们天坑专业five可以换换就业思路。
大家有没有觉得对父母的感情很矛盾
“越到考试我越浪”怎么破啊
《山月记》中所写，主人公是曾经辉煌过之后落魄，...
在别人面前：自信、成熟、豁达、有眼界；在自己被...
高中班群里大家逐一上报读研去向
连打工人都卷
有海外本科的five想回国考研的吗？
求问法律five转行的可能性
或许我应该搏一把转专业吗
一个five的躺平过程
以前看不起国企公务员，现在发现对five是很好的归宿
各位five们喜欢睡觉吗
一学习就想睡觉怎么办
压力很大但是全无动力，现在每天抽烟酗酒拖延
认清自己废物的本质0offer吐槽
求删
秋招是在鞭打我的灵魂吧
跳槽了说实话有些后悔
南方末流985，管理类，一个offer都🈚️
成为five是必然还是偶然
划水实习生拿到外卖厂offer，心理失衡
秋招是在鞭打我的灵魂吧
跳槽了说实话有些后悔
南方末流985，管理类，一个offer都🈚️
成为five是必然还是偶然
划水实习生拿到外卖厂offer，心理失衡
毕业的时候才真正感受到自己好作好废以及选对专业...
父母太啃老了😢
去医院做了心理测试
研一，可以在家社区入党吗
删
有情商低感觉迟钝five吗
我该放弃安逸的工作出国留学吗
现在还是0offer，周六就是学校双选会了😭都想放...
奖学金被取消了，这个世界对我不会好了
大三双学位five求助一波
好怕考试啊，压力好大
请问大家都是怎么准备业务面
我裸辞了，因为“矫情”，致在职场中挣扎的新一代...
纠结要不要考研
有没有比较正能量的小组or其他资讯平台推荐？
无比希望高考可以少考二十分。
一宿舍四个five，完全没有攀比的心态，卷不起来
场论好难学啊
有人了解中南高科和华润万家olé项目吗？
请问有没有经历过国企面试的
记录第一次秋招面试
由组内讨论想到的各大招聘平台现状
是不是进入职场就没有选择权了
秋招最后一次进大厂的机会也凉了
毕业实习怎么选
记录第一次秋招面试
由组内讨论想到的各大招聘平台现状
是不是进入职场就没有选择权了
秋招最后一次进大厂的机会也凉了
毕业实习怎么选
大家在哪找实xi？
five来求offer相关的建议
如何看待托福雅思GRE保分
好讨厌全国性考试
坐标国外的five们会社交吗？
新five报道，自我简介
报到贴，有什么要问的吗？
天坑专业的出路在哪里
好想做图书管理员呀
开导师会也不知道是该开心还是该不开心
精华 考公打卡（上岸啦！）
有人知道基本工资1000怎么样吗这工作？
树洞：不知道有没有其他人性格像我一样扭曲了
到底怎么样才能找到工作
five脆弱到没法听凡尔赛说一句实话
大一five要怎样才能学好功课不挂科啊？
爸妈问，你是不是从小就这么悲观？
five们可以进来推荐有关心理/哲学/社会/缓解焦虑/...
请问还有19届的fw和我一样没找到工作吗
找不到工作能gap吗
five 网课社死现场
很讨厌老师们拍马屁。。
护理=服务?
特别特别害怕考到专业问题的笔试面试
five 网课社死现场
很讨厌老师们拍马屁。。
护理=服务?
特别特别害怕考到专业问题的笔试面试
有没有图书情报学的five？
每次组队我都尴尬得脚趾抓地
有没有找不到工作想整个日常实习一直搞的
时常感觉19年和现在是换了人间
有高考失利的小伙伴看到今天出分仍ptsd嘛
大家可以说一下今年就业的真实情况吗？
感觉表现很好的群面却失败了
河北人毕业后要去往何方
非常讨厌别人虚假地恭维自己
可能在某些人眼里，不是第一就是five吧
消费主义的陷阱，中产阶级真的存在吗？
毕设实验都做不好不想考研了
成绩不好，体育也不好，好害怕体育挂科
要不到推荐信的本five
为了待遇考异地gwy有意义吗
建筑学跨社保专业…
什么时候开始社恐的/为什么社恐
怎么才能从对专业的排斥到勉强接受？
0薪的可留用实习还要继续吗
有了解浙江定向选调的朋友吗？
申删～
小语种真的可以轻而易举毁掉一个人
诚心问，港中深five有什么躺平路可以选择吗
咋感觉研究生阶段的学习基本靠自己，上课时间短，...
想知道five们下班都干什么啊
申删～
小语种真的可以轻而易举毁掉一个人
诚心问，港中深five有什么躺平路可以选择吗
咋感觉研究生阶段的学习基本靠自己，上课时间短，...
想知道five们下班都干什么啊
最近总是觉得自己活在别人的躯壳里。
其实我不社恐，我只是怕人觉得我five
984.5本科最后一名保研，但是读研太痛苦了
事业单位刚面试完，凉透了（更新：总分第二，坐等...
本废物雅思还是没考过
发现组内打卡的帖子很多人都没有再更新
陷入了死循环，永远都是喜欢的人不喜欢我，喜欢我...
想请教一点UI设计就业的问题
本科成绩不好，工作几年后，出去读书概率大吗？
明天就要考试了，复习进度为0的我依旧在玩手机
导师新作需要转发吗
所以秋招应该是从三月就开始了吧…
活着到底有什么意义？努力又有什么意义？刚下决心...
党支会可以请假吗
为什么感觉只有自己过的乱七八糟的
关于做淘宝副业
大家应届工资都多少啊
听完我妈同事家孩子的事我又焦虑了……
一切顺利直到biaji摔在工作上，感觉又要裸辞了（持...
最近突然一切都好起来了
有西北少数民族five吗
求问大家面试了以后一般多久能收到结果啊？
有没有导师研究方向和本科专业不一致的啊，会有影响吗
分数不够上了南方某211师范免费定向研究生想退学
最近突然一切都好起来了
有西北少数民族five吗
求问大家面试了以后一般多久能收到结果啊？
有没有导师研究方向和本科专业不一致的啊，会有影响吗
分数不够上了南方某211师范免费定向研究生想退学
才发现自己报的岗位不限应届生，觉得很亏，不想考了
转专业five
有点陷入自己的小圈圈了...
大家帮我看看选什么专业吧
励志奖学金评下来了，有的平时穿名牌的同学都拿到...
还有一个多月就要考公了，还是不想学习啊啊啊啊啊啊啊
俄语西语英语喜欢音乐or直播对互联网市场岗感兴趣...
大工自杀事件知乎讨论下的一篇回答，看到泪目了。...
几次终面被刷太打击人了
大家怎么看录取了985却去了澳门的大学？
拖延症晚期缓考n门的five也想打打卡
容器人，是本five 没错了！
虽然我们要习惯失败，但是中间的痛苦真的好难撑过啊！
准大一 试问动物医学的前景
拖延到放弃是一种什么感觉呢？
看着当年高考分数不高的同学学计算机，现在工资碾...
马云说没有怀才不遇的人，大伙怎么看？🤔
人文学科可以用"科研"这个词吗
只要我足够废物，就没有人能剥削我
为了回家多待一天放弃笔试机会，是不是傻子
秋招季：985中文就业观察
985退学出国以后，在国外也没能完成学业
five们来说说自己的优点吧
一个21岁准备升大三的five，谢谢各位哥哥姐姐
为了回家多待一天放弃笔试机会，是不是傻子
秋招季：985中文就业观察
985退学出国以后，在国外也没能完成学业
five们来说说自己的优点吧
一个21岁准备升大三的five，谢谢各位哥哥姐姐
别人看一遍能学懂的我怎么看5遍都不懂呢？
这室友我吐了
扎根理论
感情five不知何去何从。。
想躺平当一个盘子
已经很努力了，还是挂科了
有点害怕和以前的同学联系
几乎全科期末都是小组作业的形式 有无姐妹说说被...
体会到一种破罐子破摔的快乐
five是不是永远都只能是five
从金融狗转到翻译有可能吗
要对打工人ptsd了
俞敏洪算不算也有名校优越感😂
到底什么时候谈薪酬合适啊啊啊
给大家吃一个两财一贸的瓜
来自亲人的压力真的巨巨巨巨大
手机就是万恶之源
社会学专业的出路在哪里？
月入6k，我可能是最five的985程序员
加油加油！逃脱废物！
有没有教育上投入了很多钱，工作了发现无论如何挣...
必陪跑的面试还要专门飞过去参加吗
开题答辩挂了
算命师傅说可以继续本专业 只是一生事业劳苦
没有明确的人生规划，不想工作的five
有没有教育上投入了很多钱，工作了发现无论如何挣...
必陪跑的面试还要专门飞过去参加吗
开题答辩挂了
算命师傅说可以继续本专业 只是一生事业劳苦
没有明确的人生规划，不想工作的five
博士出来去做秘书
重度抑郁被医生的话感动到了
我真的真的很想问：该怎样才能放下手机？
不善言辞的人都去哪儿找工作了哇
有无体质比我还弱的小five
我就想问问法律硕士怎么搞秋招（吐槽不合理的规定）
本five想选择本专业一个好考又相对好就业的方向，...
能不能赐我一个不需要英语的工作
重温《骆驼祥子》不忍心读下去
什么专业的高校教职卷得没有那么厉害呢
应届生毕业找不到工作，上班族面临35岁被辞退
大家说说，以前的五大，现在的四大，算不算996的鼻...
抑郁随着季节严重了
我把银行简历上的四六级填错了但网申笔试过了面试...
苟住，胜利就在前方！
天坑逃离计划
应届five找不到工作可以上完这学期gap一年去实习吗...
我感觉我才是纯种five
不喜欢的专业有必要读研吗
财富自由真是触到心里最柔软的地方
按照网上群面教的做，然后用力过猛
如果不是国企和gwy，大多数人都是换无数工作最后提...
被论文折磨得想退学正常吗
实在受不了父母的小市民心态了
985本科毕业生，选择做tony老师的心路历程
按照网上群面教的做，然后用力过猛
如果不是国企和gwy，大多数人都是换无数工作最后提...
被论文折磨得想退学正常吗
实在受不了父母的小市民心态了
985本科毕业生，选择做tony老师的心路历程
（大部分的）销售管培就是个骗局吧？
认真地说，财务专业最好的出路是不是体制内
校招去跑宣讲会重要吗
阿西吧，已经是日更了吧😷
虽然fw 但是不想去乡镇 还有考公的必要吗
娱乐&开心|分享歌曲。“世界不小心生下我的普通”...
建筑学的我应该怎么办
自 我 反 思
为啥非要弄一个毕业论文
我弟给我推荐工作555
明天去面试网校老师
距离考研60天，想跨专业考研
人类学这学科有出路吗
不成熟的考公心得分享
我好酸计算机专业
想问问各位应届生关于家里托关系和正常走校招找工作
删
我不明白我妈为什么不能放过我
金融five有啥可以逃离内卷，躺平划水的出路啊？
有没有朋友初高中很差的，导致无人倾诉…
从小就很害怕和同学对答案
下属倒逼处长加班……卷是你们会卷
导师突然说明天要找我聊论文开题的事情，我有点懵
有做过hr的five们来说说干hr是什么体验吗？
非党员真的好难
从小就很害怕和同学对答案
下属倒逼处长加班……卷是你们会卷
导师突然说明天要找我聊论文开题的事情，我有点懵
有做过hr的five们来说说干hr是什么体验吗？
非党员真的好难
考不了专四还要继续读语言吗？
大家高中都是怎么选志愿的
材料five找工作出坑了，家里还让考本专业的研
有废物和我一样极端吗
鼓吹996的，觉得给钱多就能996的是觉得自己不是打...
感觉一时不知道如何反驳←_←
身体精力跟不上
突然想到我们全家都是躺平five🤧
物流管理好就业吗？
刷pyq看到中学同学晒工作签约，心有点堵。免师真的...
想知道各位哪里的渠道得到活动资讯呀？
uu们，来讨论一下本five想跨考的专业可行不可行吧 ...
为了大创真的好难过😭😭😭
国企基层操作工待遇
从一个坑到另一个小坑，算是脱坑吗？
每日一菜-本社恐five群面失败
我真的真的真的真的好讨厌做实验啊
一个发展中郭嘉，为啥能够内卷至此？是疫情导致最...
我悲催的一天
INTP的HR想转行
如何排解自己感觉对不起父母的情绪
性格内向，不善言辞的金融学硕士适合做什么工作呢？
秋招报财务岗的进
开学两个月只认识舍友
INTP的HR想转行
如何排解自己感觉对不起父母的情绪
性格内向，不善言辞的金融学硕士适合做什么工作呢？
秋招报财务岗的进
开学两个月只认识舍友
法硕到底难度如何？有fiver来说说吗
昨天好像在组里看到有人聊无领导经验 推荐了牛客课...
现在直接躺平等春招可以吗
好累啊怎么办啊
六年社畜98five失业焦虑迷茫
有没有因为体育课痛苦的five
大家求职有没有逛应届生bbs怀疑人生的
大三了要不要退学复读
关于亲戚的吐槽
211本应聘大专门槛的工作会浪费吗
蹲一个银保监公考上岸的同学
汉语言文学的进来！
删
辅导员把年级所有人的毕业高中信息发在大群里
为什么985five组中有极大部分人属于包子性格?
感觉神经绷的很紧
我无法坦然的对别人说：“我去学习啦”
怎么摆脱父母的pua
现在是很缺实习生吗？投的全职🈚人在意，找实习...
大家有没有规划35岁以后做什么啊
大家一天能学习多长时间啊
痛经严重是不是不配拥有事业..
职场霸凌
什么报名两天了都没有审核，我好急，公务员审核都...
是不是越好的学校，后浪越多
大家一天能学习多长时间啊
痛经严重是不是不配拥有事业..
职场霸凌
什么报名两天了都没有审核，我好急，公务员审核都...
是不是越好的学校，后浪越多
干啥啥不行，偷懒第一名
每次看到我妈给我发消息我都想冲到窗户前跳下去
总是摇摆不定怎么办啊
怕别人对自己失望、很难拒绝他人...
对未来充满迷茫，理想和现实永远充满距离
时隔一年，不服输地又测了一遍mbti
失败有时和家庭教育有着莫大的关系
雅思five真心询问如何在multi-tasking的情况下成功...
你们有没有出现过自杀的想法。
“我试图用困惑、危险、失败来打动你。”
千万不要错过校招，争取能进大厂就进大厂，别指望...
每天都在在崩溃的边缘试探
废物不配工作
张桂梅校长有感，fiver会选择做家庭主妇吗？
武汉欢乐谷看鬼，怕鬼five，约！
想求一个劝退
我觉得我们需要鸡汤
脸皮厚一点，我才不尴尬呢😋
大家开始写毕业论文了嘛？
六线小城市，招事业单位人员也是全日制本科以上
有没有天坑专业的聊聊选不选择制造业
有没有时光倒流让我重新填高考志愿我一定报部署师范
想问大家如果每一天都觉得自己坚持不下去了该怎么办
最大的压力来自家庭
听说美国顶级高校的学生都吃药熬夜学习，吃得是什...
有没有天坑专业的聊聊选不选择制造业
有没有时光倒流让我重新填高考志愿我一定报部署师范
想问大家如果每一天都觉得自己坚持不下去了该怎么办
最大的压力来自家庭
听说美国顶级高校的学生都吃药熬夜学习，吃得是什...
每天都在悔恨中度过
票圈有老师这样看待那个大连的研究生
（更新）知乎，与世界兜售你刚制造的焦虑
考研还是就业，大四狗求戳
为了脱离四大天坑专业要不要考虑去公管哲学等专业
看到一段话，共勉
大家双十一有什么食品饮料推荐吗，能够提升幸福感...
想问计算机专硕考公是不是也差不多相当于三不限？
精华 突发奇想了个five相关词汇表/Five lexicology
求问现在转行金融/计算机来得及吗？如何准备？
<失败者社会学>分享课上的内容
抑郁症的药
综合比较小学老师和高中老师哪个更适合five躺平
好难过啊感觉人生路没有盼头再怎么过也不会怎么好了
去互联网做内容审核可行吗？
删
在考研里面被划为"工学照顾专业"的专业就是工科坑...
呜呜😭每次回宿舍都要被室友cue进度，导致一回宿...
有没有消化不好然后因为这个非常沮丧的
情绪突然崩溃了 大哭20分钟
问下如果现在各行各业都饱和的话，我看前一阵说要...
深圳教师招聘也太卷了吧
卡思图？塔司徒？塔西佗。。。
有没有消化不好然后因为这个非常沮丧的
情绪突然崩溃了 大哭20分钟
问下如果现在各行各业都饱和的话，我看前一阵说要...
深圳教师招聘也太卷了吧
卡思图？塔司徒？塔西佗。。。
大家知道B站的up主“有山先生”吗
内卷
疫情让我们重新发现自己与死亡之间的距离⋯
98five去211或者双非学校读研可行吗
有没有人和我一样，总会在某一天突然失眠
是不是大多数人即使热爱冷门天坑专业最后也会迫于...
工科打算跨考 有推荐的专业吗
原来我最耻于承认的一件事就是讨厌学习
精华 不妨做一个招往届生的21届校招集合
除了高考，社会上还有什么上升通道？
大家会觉得人生就是做什么选择都会后悔吗？
我发现five的原因是我一直没有坚定的想做些什么
跳楼真的是件很普遍的事情吗
终面被刷的概率大吗
化工高分子
弱智提问 六级口语笔试都报名了只去考口语会有成绩...
青少年在超高压训练下顺利考上985 211的那群孩子
理工天坑专业跨考金融中～求建议
放弃博士入学的我感觉研究生都毕业不了了
我真的干啥啥不行，到底是不是我的问题？
5点还没睡，工科fw好难，不知道该怎么继续了。
不仅学习five，人际关系也five，最近情绪莫名不稳...
晚上还有一个面试，可我现在想到面试心里只有疲乏...
还有跟我一样没啥方向的21届毕业生吗
人生最丧的生日吧，什么时候我的人生才能翻身呢
5点还没睡，工科fw好难，不知道该怎么继续了。
不仅学习five，人际关系也five，最近情绪莫名不稳...
晚上还有一个面试，可我现在想到面试心里只有疲乏...
还有跟我一样没啥方向的21届毕业生吗
人生最丧的生日吧，什么时候我的人生才能翻身呢
压力大的时候就喜欢看血腥刺激的片子
好朋友对抑郁症的印象不太好
人类的悲喜真的不相通
毕业两年 我妈让我去考研
2020届毕业的five 到今天都没工作
大四已找到工作还要不要考研
在百人面前被抢麦，被丢话真的好奔溃 窒息了
为啥大家都说生物很坑？
推荐一本书《被讨厌的勇气》“不幸是因为缺乏获得...
有个永远爱打击你的父亲
面试，自己five的本质掩盖不住
离考研还有七十多天的时候放弃考研选择考公
你大部分时间快乐吗？
室友和npy培养感情
先是被大二的表哥嘲讽废物，再被我爸看似理中客伟...
被开水烫伤的夜晚（更新）
20届待业er再一次被生活击倒
朋友总向我输送负能量
作息混沌，为什么无法控制自己不去熬夜呢
深夜崩溃
求个人来骂醒我
five真的好难呀，想哭也哭不出来
从心理上屏蔽父母后获得了少许平静
大学被室友贬低...
深夜崩溃
求个人来骂醒我
five真的好难呀，想哭也哭不出来
从心理上屏蔽父母后获得了少许平静
大学被室友贬低...
我应该花时间帮师兄做实验吗？
（投票）学的是本校王牌专业但是自己不喜欢，考研...
请问大家教师面试的专业技能展示是展示什么呢！
本fw躺平
12月六级冲冲冲
家里蹲废物求问六级没过，找工作有托福成绩能弥补吗？
不求量多只求有做
考研二战坚持不下去了。
有读英硕在上网课的five吗？
感觉自己five的原因很大一部分是完美的遗传了父母...
为我的不理智行为说声抱歉
选好专业很重要
好希望被人鼓励和接纳
抑郁症病史会影响公务员/事业单位体检吗？？？
好气哦发现我的目标院校去年没招满
群里的five是不是大多是精力不济的人群，是不是天...
我鸽了导师的每周见面
想要对后人说“快逃！”的朋友们，你们成功逃掉了吗？
共鸣 科研的乐趣之一就是翻到研究领域第一篇发表的...
人真的好需要朋友
一朝入土木，余生泥与灰
一定要有规划啊
five该怎么写简历？
我爱我爸爸妈妈
大家供自己支配的时间多吗
一朝入土木，余生泥与灰
一定要有规划啊
five该怎么写简历？
我爱我爸爸妈妈
大家供自己支配的时间多吗
生活组杀猪盘有感：five们网上发帖要小心
读不下去了想休学
感谢生命中那段最艰难的路是自己一个人走过来的，...
做题我不行 买题第一名
跟在一起两年男友分手，考研进不了状态，压力好大
人生不设限啊
娱乐&开心｜有玩MHW滴嘛？
five们在水课上都干些啥
20届未就业社区给家长打电话
工科学的这些东西有什么用啊
好家伙，一个专业课1个学分就上8周的课，老师展示...
我到底要不要换工作呢
学校就业中心网络崩了好几天，拿不到毕业生推荐表...
学校要求必须报名普通话考试...
曾一直坚信自己不会离开家乡工作的我 今早突然萌生...
（更新）因为太过拖延＋five，被学校发紧急联系人...
有没有每天只能学一个小时的five
看到组里有人发帖质疑我们组的存在
本文科专业废物 想问一下大家 去某大厂外包公司实...
我才大二但是我感觉压力好大。
【新人报道】考研失败反面教程
汉语言文学的学生是天生善于创作的吗
一焦虑就手麻到握不住笔
天津是一个适合躺平的城市吗
删
【新人报道】考研失败反面教程
汉语言文学的学生是天生善于创作的吗
一焦虑就手麻到握不住笔
天津是一个适合躺平的城市吗
删
有没有特别特别想回到小时候的朋友？
父母全力支持考公并不是什么好事
读环工的女生以后可以从事什么工作呢
有人想了解下工厂工作的生活吗
社畜仍然因为曾经考研失败在被父母pua，父母才是人...
考研还是工作啊
项飙关于内卷的访谈
感觉研究生读不下去了，怎么办
机械five要不要考研
有没有人吐槽一下财务管理这个专业
为什么我会这么懒呢
家里人都希望我明年跨考金融，但我对自己没有一点...
大家有没有一种跟以前朋友话越来越少的感觉（或者...
一个被老师家长保护得很好的废物通过自己努力觉醒...
失去上进心的我来倾诉一下
电气工程及其自动化专业的电磁兼容原理与技术
我好喜欢我们小组的小5们
双985电气硕士在上海工作两年了收入微薄感到好迷茫啊
有今年法考没有考研的小5🐴
大四颈椎好严重了
当我想摸鱼时，谁也拦不住
刚大一，进了大学感觉十分迷茫，每天都在思考要不...
面试/答辩从来没有成功过，被毙到想退学
曝光一个组内wsn🤗（现在是组外了，因为它怂到自...
five英硕今年到底要不要defer呢
当我想摸鱼时，谁也拦不住
刚大一，进了大学感觉十分迷茫，每天都在思考要不...
面试/答辩从来没有成功过，被毙到想退学
曝光一个组内wsn🤗（现在是组外了，因为它怂到自...
five英硕今年到底要不要defer呢
是拿到年终就辞职，还是为了两年基层工作经验再熬...
你们能接受自己的孩子很普通平凡吗？？
看经管类岗实习要求后渐渐萎靡并卑微到土里
现在跨考金融是不是一个错误的决定啊😿
有没有关键时刻比如考研复试的时候抑郁发作的five
我想放弃了
现在招聘都直接要求常青藤了么？？
是我抗压能力太差还是工作有问题？
five求建议，销售岗还是供应链岗
感觉最近手头的工作有被分走的趋势
好焦虑啊，刚毕业的小朋友起薪都这么高了
有睡不着的姐妹吗
更新：抑郁症状态和不抑郁症状态根本就不一样吧 抑...
组里有部属师范的朋友吗？
放弃已经被录取的部属师范，进了天坑专业，人生从...
有2020毕业就失业了的朋友吗
在还没想好自己适不适合就不应该太快去工作吧
特别认真的咨询贴
国外呆了半年，英语自我介绍说不出来
有没有人是那种靠撒娇糊弄混到现在的
留学five的每一天都在加深抑郁，如果不是强者，别...
该怎么才能让父母意识到其实他们的孩子也是个普通人
一晚上看了好几个选offer凡尔赛了
听学长学姐分享经验
有跟我一样记忆力不好的five吗？
留学five的每一天都在加深抑郁，如果不是强者，别...
该怎么才能让父母意识到其实他们的孩子也是个普通人
一晚上看了好几个选offer凡尔赛了
听学长学姐分享经验
有跟我一样记忆力不好的five吗？
加油！考研人
熬过今年就会更好吗？
我们努力不是为了改变这个世界，而是不让世界改变...
有农学植保专业的同志们吗？想听听你们的生活与工作
好丧哦 每天都要被peer pressure击垮
哈哈哈哈哈哈哈哈想放弃国考了
当大学舍友的妈妈与我的妈妈同时给女儿写了一封信
在英国留学都体会到内卷的不良后果
有没有five和我一样处理不好和家人亲戚的关系
生而为废物，对不起
啊哈？朝九晚五的工作压力？？
考研的省钱&心态小tips(不定期更新中…20.09.27)
为什么会学历内卷？（也许更新秋招进度）
经历&咨询丨实习面试表现得好好的，最终还是被拒了...
末流985大龄neet毕业后家里蹲两年，感觉渐渐和整个...
读研期间得了抑郁症、胃食管反流、胃炎、重度痤疮...
自己是不是一文不值
秋招+没有长进心
三战了 却还是不甘心躺平
大连理工的一个化学专硕的男生上吊自杀了，看着他...
可以放弃学业去实习吗？
新入组不久感觉这个组的共鸣太神奇了
每日打卡楼 拒绝继续躺平
被卡第一学历了
总是不开心
可以放弃学业去实习吗？
新入组不久感觉这个组的共鸣太神奇了
每日打卡楼 拒绝继续躺平
被卡第一学历了
总是不开心
老家什么工作最有幸福感呢
因为出国错过了秋招要延毕吗
一想到明天又要去银行上班现在都没睡着，每天希望...
这个怎么得分比较快啊
凡尔赛都给我进来。
我才24岁啊，为什么心态像是40岁
five的悲伤 求职碰壁
刚毕业几个月，不知道怎么找合适工作
震撼！《五年高考三年模拟真人版》居然在组内？（...
大三了还想复读大家来劝劝我吧😭
关于毕业论文
秋招陪跑本人真的很想大呼我*(和谐
跨考马克思主义理论研究生如果不是党员有什么出路
有了解眼视光医学这个专业的fiver吗
闷头只想进省会top高中 我是不是错了 求骂醒or开导
好想回家啊
就现在，抽查five们过去七天的手机使用时间
有人了解一起求职这个公司的求职培训课程吗
有没有和俺一样开题报告都整不好的five😬😬😬
六级五百分雅思能考到6.5吗？
考上了离家较远的小县城事业编去不去呢？
毕设沟通的老师下午刚联系晚上就把我拒了
本five想问一下大家博士申请研究计划会查重吗
你对你的专业满意吗？
不想上学了，想家里蹲
考上了离家较远的小县城事业编去不去呢？
毕设沟通的老师下午刚联系晚上就把我拒了
本five想问一下大家博士申请研究计划会查重吗
你对你的专业满意吗？
不想上学了，想家里蹲
到底需不需要考六级呀
大四five确诊重度焦虑＋抑郁，实在撑不下去了可以...
不知道怎么走下去
总是逼迫自己去干学生工作
最近的知足感是看人间世给的
教师编连续三次简历不过
命运多舛的我最近又失业了，有谁比我惨啊
考研方向怎么选择啊
来说说你们的“努力奋斗”是不是为了证明这样一个...
法学考研咨询，华政的传媒法制怎么样
大连理工的那件事情彻底转变了我爸妈的想法
什么情况下你会推荐读个研
删啦删啦
法学和心理学哪个更不卷
讲一讲幸福的瞬间吧，每天开心一点点
有没有对小组作业，项目组队ptsd的 专业上废，人...
月薪3000的文员，营销岗位和6000的流水线，大家更...
天坑人，两年桂圆，裸辞一年，考公失败，不知道能...
教师校园招聘难度大吗？容易上岸吗～
应该除了我没有不敢发朋友圈的人吧
我的存在好像就是被人需要
GMAT到底要考到多少啊
有没有那种，不用跟人打交道的工作
我好累
引用格式不对被判定为剽窃了
我的存在好像就是被人需要
GMAT到底要考到多少啊
有没有那种，不用跟人打交道的工作
我好累
引用格式不对被判定为剽窃了
我觉得人生就是无意义的，很难问为什么自己拥有这...
比我低一名的人保研成功了，准备法考中，考研也快凉了
🈶️人关注上财波士顿应用统计项目吗
为什么大学生活和我想的不一样
这是不幸之地
全宿舍就我没有奖学金，其他3个人都是省政府奖学金
今天看到的教师招聘
组里应该都比我小吧？某重点大学本硕英语专业five...
为了逃避写陈述去考了教资结果临考前发现没付费
985管理类秋招0offer
求考研专业推荐
能不能来个人骂醒我
准备考研的路上总被其他信息动摇
边玩游戏边因为焦虑痛哭，还有比本five更five的人吗
🆘救命，频繁跳槽后该如何抉择？
你们会因为消费感到开心吗？（找个借口吐吐自己过...
未来准备考公或考选调生，大学期间不参加大型的竞...
在找工作上陷入了恶性循环
想咨询一下楼里有没有姐妹也是BJ的 在校生医疗保险...
精华 进组审核的方式征集❗️投票建议
考研期间碎碎念打卡
记一次失败的面试经历
大三了 觉得自己做了很多步步都是错误的选择
性格问题
精华 进组审核的方式征集❗️投票建议
考研期间碎碎念打卡
记一次失败的面试经历
大三了 觉得自己做了很多步步都是错误的选择
性格问题
绩点低是不是完蛋了 突然好焦虑
小组作业唉
金融硕去当会计怎么样
找工作真的好累啊
是我懈怠了，还是工作确实让人心累？
觉得专业课太水什么也学不到可以旷课吗
分享一次失（被）败（坑）惨痛的实习经历
开个帖子和大家讨论讨论法学就业
天坑专业要不要跨考啊……真的很绝望
年纪大了注意力下降和反应变慢有救吗
本科不考研的朋友有吗，想聊聊天，要崩溃了
自闭久了之后做什么都有点恍惚
怎么理解精神上“内卷”，行动上“躺平”
即将二战法考没怎么复习，要怎么调整心态面对现实。
下午红圈的实习生面试有必要去吗？
秋招有感 所有的单位都喜欢有领导力创造力多才多艺...
已经开展的项目被指导老师算盘否定了，团队内也没...
本科生十一个专利一篇核心期刊一个sci正常吗
一个电话可以毁掉整个上午or整天的心情
小镇做题家的囚徒困境：结果导向的胜利大逃亡
大家有没有因为自己太废物，无限降低择偶标准的？
法学秋招five 目前0offer
每天都觉得好对不起爸妈睡不着觉真的好难受
看到爸爸发来猫猫的视频，一下子就想回家了
现在时间容错率真的特别低，就算每步赶上也就是个...
大家有没有因为自己太废物，无限降低择偶标准的？
法学秋招five 目前0offer
每天都觉得好对不起爸妈睡不着觉真的好难受
看到爸爸发来猫猫的视频，一下子就想回家了
现在时间容错率真的特别低，就算每步赶上也就是个...
在认真考虑跑滴滴了
18届毕业两年了 考非全意义大吗
有没有five觉得内娱内卷也很严重
一个就业报到证把我磨得心碎
写文，肝作业，读书打卡
分享一下我在医生的帮助下战胜焦虑症的过程
在学校时是优秀学生，出来社会后变为最差的，很想...
读了研的five
开个打卡帖提醒自己❗️
汉语言文学专业的姐妹能否分享一下你们的课表😭
有没有人和我一样常常无力到空坐一天？
姐妹的学校有人自杀了
社交five 不认识任何学长学姐感觉没法获取信息
找工作连养猪的都不要我
崩溃了，保研的人来考研教室陪我考研
讨论&咨询｜【鸡汤警告】换一个角度探讨一下“内卷”
六年前我的大学经历
刚入学产生了关于研究生阶段的目标与规划问题
大家觉得兽医学前景/钱景怎么样？
和初恋比起来我就是个five
昨天在深夜里哭的痛彻心扉 惊动了舍友
看不到希望
感觉努力的人真是配得上一切美好的，不努力真的没...
天坑专业的我到底该何去何从
真的觉得。人生就像南方的冬天。阴冷
昨天在深夜里哭的痛彻心扉 惊动了舍友
看不到希望
感觉努力的人真是配得上一切美好的，不努力真的没...
天坑专业的我到底该何去何从
真的觉得。人生就像南方的冬天。阴冷
秋招有感 读研的意义
打算考神农架公务员了
我想当兽医不想上985
毕设怎么都想不出改进的方案怎么办啊？
特别讨厌父母拿我当做掩盖他们平庸的遮羞布
上了四年大学才发现对面就是韭菜岗
现在都这么卷吗
阿德勒爹味儿但有用🧐
今早来弄入职体检，我亲自带领大家一起卷～
记录下“七叔”的话
组里的风气
孤独，太孤独了
大家来讨论一下国内哪些城市适合躺平吧…
想硕士毕业了转专业重读本科 有five了解花卉育种吗？
不想再当一个废到极致的废物了好歹干点事吧
今天和妈妈聊了很久很久
请删除
看完了组里预防医学的帖子想问预防考研
运营的工作内容是什么呀
想知道找老师推荐多少所学校不会被嫌弃💢
想请问下大家了解新西兰留学的事宜吗
大学社交有那么重要吗？
高考失利+大学碰壁 本预备役98five该怎么自救😭
上财本科生，想考研，最好是不考数学的专业，想向...
宁波诺丁汉有了解的嘛
想请问下大家了解新西兰留学的事宜吗
大学社交有那么重要吗？
高考失利+大学碰壁 本预备役98five该怎么自救😭
上财本科生，想考研，最好是不考数学的专业，想向...
宁波诺丁汉有了解的嘛
积蓄不多，有没有什么可靠的方法让钱生钱呢?
有看过永乐大帝二世《寒门难出贵子》的嘛
越看本组越抑郁
有没有人读研就是想逃避就业的
真诚求问适合文科废物的躺平职业
学习力极度下降怎么办？
一步步下坠的人生，确认重度腰突，失业边缘
🆘最难的是2021年毕业的本科/硕士吧
从小到大没过过一次群面😢
没有完成自己的加班计划，感觉很five
five自私和不要脸一些是不是可以活得更轻松
讨论&咨询 | 家境不好的five想问问选择去深圳还是...
你们有没有缓解神经性头痛的方法？
夜深了邀请大家听歌
申论应该怎么学，焦虑到无以复加
或许 有 线上狼人杀的吗
怎么定义大厂小厂啊
辍 学 啦！
SN or TES 预测
大家焦虑和崩溃最长会持续多久？
:-(公务员多好啊 还不一定能考上
因为二战考研 好像得了焦虑症 不知道该怎么办
纯理科生，行测真的好难
六级成绩还没出但申实习要用怎么办（结果：好像还...
新人报道+心理阴暗自埋地
:-(公务员多好啊 还不一定能考上
因为二战考研 好像得了焦虑症 不知道该怎么办
纯理科生，行测真的好难
六级成绩还没出但申实习要用怎么办（结果：好像还...
新人报道+心理阴暗自埋地
孤独是人生向神和兽的十字路口
有了解付费实习的朋友吗 或者说大学一定要做实习吗？
能接受加班但是不能接受复习注会
大家又在电厂工作的吗
985废物加速淘汰计划 （给理工男生）
金融专业秋招也太艰难了
参考我自己和三联专题也谈关于985废物
21fall留学的朋友们要去哪个国家啊
如果高三报考前就知道现在生活
陷入咸鱼循环怎么自救
想请问国考银保监会专业考试难吗
大家周围有没有什么不走寻常路，另辟蹊径从而实现...
开始评奖学金了感觉整个人十分烦躁
新生报到 高中学校太优秀导致我自卑
发个牢骚
有没有很害怕跟导师联系的
21届的找到工作了吗
有没有研究生没开学就有些排斥所学专业的……
大家心中的top3到底是哪所？
今日确诊ADHD了，有没有five与我一样的
在大学里入dang能进行到哪一步
当学生会干事有用吗？
有没有在新加坡的废友来说一下那边生活怎么样啊
有一个特别卷的舍友是好事还是坏事？
明天省考面试
在大学里入dang能进行到哪一步
当学生会干事有用吗？
有没有在新加坡的废友来说一下那边生活怎么样啊
有一个特别卷的舍友是好事还是坏事？
明天省考面试
本科护理，我要转专业吗，有无护理专业的交流一下子！
大家今天粉笔模考做的怎么样呀
本fv非cs专业二线厂研发搬砖总结，欢迎提问。
有北二外参加管理类联考的朋友吗，求一个小姐姐合...
defer year找不到实习快崩溃了
一个树洞：现代女鲁滨孙
有师范生或者进学校当老师的同行吗？真心求教 到底...
和爸妈打电话哭了，和大家分享爸妈的哲学（9.29最...
2020届找工作找到怀疑人生，找到了之后整夜整夜睡不着
【今日心情】组里有每日一丧的楼吗
国考报名结束了，你报名了吗？
有没有工作党考托福的，你们当时怎么备考的？
有没有像我一样毕业半年还没找到工作的伙伴?
有没有去医院看过心理医生的5 想咨询一下流程orz
面试官知道我是本科……
为什么一定要和家庭捆绑在一起呢
大家是不是都很容易对弱者共情
专业倒数第九会不会太差了...
21应届文科five在今年经历了什么
转专业之后后悔了
考研志愿纠结到学不下去
最近大学生自杀的事有点多，到底是怎么了。能不能...
大部分人的命运自出生就已被注定，努力的方式也被注定
申请删帖
分享一点缓解焦虑的方法
考研志愿纠结到学不下去
最近大学生自杀的事有点多，到底是怎么了。能不能...
大部分人的命运自出生就已被注定，努力的方式也被注定
申请删帖
分享一点缓解焦虑的方法
好累啊，感觉社会容错率好低啊，每一个选择都好难
保险专业，想回南方工作，该去哪个学校？
想问问有没有大龄工作考研的呀
cs专业有那么香吗？
删啦~
秋招到现在总算有一个小公司给我发了offer，不知道...
现在国企性价比高吗
压死我情绪最后一根稻草仅仅是论文录用通知延迟
🈶️🈚️HK社科博士奖学金申请成功的人传...
请28以上的朋友分享一下经历，给20出头小朋友一些...
为什么从未看到小语种
有普通金融应届生交流交流秋招吗
导员要求学生写放弃入党声明，合理吗？
国考报名倒数第二天，报录比让我绝望
“深知学习的重要性，但还是打不起劲去学” 怎么办
有朋友了解新东方吗
澎湃看到项飙谈内卷的专访，大家如何看待
分享一本书！
为什么要有案例分析这种东西
激情开麦！师范生的日子不好过！
人生到底有什么意义？谁能告诉我
有了解图书情报专业的five嘛
无语😓phd开学两个月了，导师还没和我说过研究方向
有深受神经衰弱折磨的five吗
相对内向的人是不是就适合走科研路？
人生到底有什么意义？谁能告诉我
有了解图书情报专业的five嘛
无语😓phd开学两个月了，导师还没和我说过研究方向
有深受神经衰弱折磨的five吗
相对内向的人是不是就适合走科研路？
秋招的吐槽&国考的烦恼
大家有没考上研然后主动申请延毕的吗
有面试一直失败的吗
庆幸自己的怂逼心理
我为什么会这么普通啊（真疑惑 非抱怨）
对家人的感情让本废物感觉日子更加难过
人生不如意事常八九
一个树洞 比较致郁人生回顾
一个没钱没工作考研还失败废物的自白
心情不好的时候会暴饮暴食，而爸妈却总是担心我吃不饱
怎么才能起音乐厅或者大剧院工作
1
英语专业的大家都在干什么。。
five的入组介绍
高考志愿选语言真是我最后悔的事
是不是年纪大了都会力不从心
挂科以后真得没有未来吗？
有关预备党员
大家是怎么找到翻译实习/兼职的？
关于这个cpa考证，本卷王专业five弃考了
国考人数出来了，你们的岗位报了多少
学新传的自闭选手日常自闭
考研逆袭是不存在的
国企薪资
想寻求安慰呜呜呜
国考人数出来了，你们的岗位报了多少
学新传的自闭选手日常自闭
考研逆袭是不存在的
国企薪资
想寻求安慰呜呜呜
组里有人会算命吗？能不能帮我看看如何转运？
大家可以帮我看看这两种情况哪种更差吗
感觉自己像个刚注册游戏的新手去打最后一关的Boss...
每时每刻心里都无比煎熬，我**好像精神分裂
每次重要选择都选错了
为什么还不睡呢？
（碎碎念）每天学习三小时以上对本five来说好难
大学玩四年，本科混到毕业，进了国企工地。现在工...
大学或者研究生经验精华总结（回到大一研一你最想...
好累啊啊啊啊啊啊啊
看到大家因秋招丧丧的，来打打气。
我的秋招怎么这么难
劝大家有裸辞想法的，一定要慎重！！就我而言，裸...
3455：1
想问如果考不上研出国可以吗？需要gap一年吗？
秋招废物如何平复心情
或许可以推荐一首歌，中岛美嘉的《曾经我也想过一...
大四去检查有多囊 和 高胰岛素血症
收集大家成为five的原因以及five分布调查
如果手里有一千万大家会做什么
大四废物的一些感悟
985five甘心回小县城吗
绩点太低可能拿不到学位证
有因为体测毕不了业的废物吗？
删
大四废物的一些感悟
985five甘心回小县城吗
绩点太低可能拿不到学位证
有因为体测毕不了业的废物吗？
删
。
给大家推荐一个five漫画，《大学日记》
大一就开始焦虑，每天都好烦啊……
关于朋友圈的展示
法考最后一周，什么都没复习完现在应该做什么
[新人报到] 抑郁退学有感，所谓985出身其实是会加...
父母有时才是我们最大的敌人
银行一面又挂了
社科废物好难 关于考研专业的选择汉硕？马克思？法...
似乎我仍然能走入人群
有没有转码农成功的朋友可以分享下经验
国考一个能报的岗位都没有
好怀疑自己啊，秋招面试基础知识我一个都答不上来
985汉语言本硕，除了快消还有什么适合的出路
开学一个多月还没找到实习
为什么妈妈总觉得是我的负担!
five in 小镇体制内 也依然是five
早安，打工人！
观隔壁楼有感，大家正常情况下一天学习多长时间啊...
马上国考报名截止了，不甘心问一句本科市场营销专...
有人投招商深分吗
招商银行线上面试有事吗？
cs本科去上data science 的海硕算是本硕专业不一致...
国企是不是不招人啊啊啊
感觉自己像一个套子里的人
有人投招商深分吗
招商银行线上面试有事吗？
cs本科去上data science 的海硕算是本硕专业不一致...
国企是不是不招人啊啊啊
感觉自己像一个套子里的人
觉得是学校导致自己更five了呢（甩锅能手就是我
这种人都能保研？投稿的表格也做的乱七八糟
整个课题组几乎全员延毕
秋招颗粒无收，学业事业家庭爱情四重创
更新后续，还是选择去一线了/985毕业不在一线工作...
发一下我的保研待录取通知！
看了学院的统计表，班级内只有我是群众
去北大护理系值不值？
先考研工作攒钱 再读加拿大college 移m 这个计划ok吗
我是一个“平庸”的“年轻人”
本five鼓起勇气第一次报了大创 选了很喜欢的项目 ...
看到师妹在微博发的悼念文字了
*
秋招被毒打
有没有five母胎solo到26岁的
要退学北大汇丰吗
为什么大家都想去互联网公司
请删除
因为焦虑而失眠怎么办
有朋友知道【中星责任云】吗？
！
陷入孤独也要自己学会开心^_^爱自己是终身浪漫的开始
商科fiver今年秋招如何上岸？
有北京的98five吗，你们周末都干嘛？
生活习惯太重要了，真的会影响情绪
！
陷入孤独也要自己学会开心^_^爱自己是终身浪漫的开始
商科fiver今年秋招如何上岸？
有北京的98five吗，你们周末都干嘛？
生活习惯太重要了，真的会影响情绪
海龟分享自由职业心路历程
top 2真five自救经历（入组回馈+个人经历分享/问答)
又开始报道全寝保研的新闻了
看到隔壁调查高校，双鸭山c位，难道本组中大five最...
本five985就是因为学生时代缺乏目标，没自我意识，...
胡言乱语：国际体系中的安全困境是不是可以类比最...
休学后复学的烦恼
98five大一，感觉压力太大
从来没有实习经历的大二five有机会在寒假找到实习吗
家长是精神资本家怎么办？
得罪了教务老师, 之后日子会不会很难过?
差生报考好学校感觉要被骂怎么办
工作后和父母住一起真的很容易爆发争吵
突袭的电话面试太可怕了了
粉笔三个月会员，有姐妹愿意一起拼吗（已拼完）
five如我已不再喜欢出差 但一年还是要出差两三百天
有面过银行省分信息技术岗的five吗 真的也会996吗 ...
国外名校 比如哈佛也会存在内卷吗
求求大家讨论的时候说中文吧，别再整拼音字母猜谜了
地产社招会要设计院两年工作经验的社畜吗？
怎么才能提高自己社交能力呢
四大经验分享交流&内推
我很难集中注意力听课
今天被同事姐姐问是不是二本，我开始反思自己的人...
如何看待保研虚假凑高分挤掉他人？
跨考追梦一败涂地，走出阴霾决定重新开始
能工作就工作呢，还是能读研就读研呢...
大家知道在读留学生怎么报名国考吗
花了很大精力学的双学位没法用来报名国考，好难过
98five生存现状
随便说说
从大学开始颓废
我们这么费力地卷，就为了以后当个打工人吗？
有没有非教育专业考上深圳老师的案例呀
为什么秋招会这么痛苦
不求意见了…随便看看算了
为什么读个研也要被催婚age shame
哎来讲讲我这个不切实际做梦家
关于要不要读英语双学位 各位大佬给点意见8！
个人理解的选调生考试(请应届真·废物们做好准备)
习惯性熬夜怎么办！！！！
英语专业萌新在线求助
今天江苏选调考砸了…作文没写完😭
水课pre大赏
是不是只有我每天情绪波动很大…………戏很多
专业选的好，考公三不限
有人会很讨厌别人跟自己说加油吗
省考面试砸了
某财经类学校小语种专业five
我妈为什么这样
专业选的好，考公三不限
有人会很讨厌别人跟自己说加油吗
省考面试砸了
某财经类学校小语种专业five
我妈为什么这样
艺术设计读研读博高校路线还能走通吗
各位家里蹲们会感觉孤独么
今天也是five的一天啊呜呜呜
社科大的MPA难考么
友友们甘肃选调生怎么样啊😳😳😳？
找工作好难啊
去私立当政治老师可行吗//不过老师现在也好卷呀
出国留学觉得听不懂英语授课怎么办？
bdjw，研究生211和985差很多吗？
要不要去东北小城的事业单位？
纯理科天坑专业现在找工作还来得及吗？
现在大二我想留级大一
周围人留学都是diy，就我想找中介，被家里人说five...
传统制造业five校招太难了
国考岗位1:70 备考一个月可能上岸吗
普通985本科可不可以冲余杭区定向选调
进银行真的那么好吗？
保研失败，买的考研资料刚到，极限60天，希望上岸...
选调生
这个图片不发我组可惜了
有后悔选择出国读研的吗？
以为能得过且过混到工作，才发现原来什么都不行。
2021国考公告出来啦，就当一个经验交流楼吧
社恐的第一次面试
今年秋招是比往年难吗
有后悔选择出国读研的吗？
以为能得过且过混到工作，才发现原来什么都不行。
2021国考公告出来啦，就当一个经验交流楼吧
社恐的第一次面试
今年秋招是比往年难吗
想问下大家怎么看互联网未来的社会地位
在工作中学历和能力都不是最重要的，最重要的是维...
有没有生活能力很差的小5
有没有非师范类想去当老师的
各位上学期间跟父母联系的频率怎么样
体制内，加班加到怀疑人生...
看了一个群里有娃的家长讲小孩为了插班名校的经历...
推荐各位小5来我家乡躺平
会经常回忆自己曾经快乐的日子吗 特别是在痛苦的时候
最近带了个管培生 产生了一些感悟 谈一谈发生的二三事
商科five实习不对口 校招求职方向求建议
某些大学老师的心思根本不在课堂上吧
父母接受自己的孩子不优秀就这么难吗
论传统工科的出路
有点小抑郁了
🆘考公还能是five的出路吗？2021浙江省考应届生...
没进国网的电气能干啥？
我应不应该为了进体制内去考研
骗贫困补助的人能不能去死啊?
我觉得待在象牙塔挺好的（对，我就是受到毒打开始...
留学废物血泪求学史
感觉今年金融校招比去年情况好啊
所以为什么学着学着就突然开始玩起手机了呢？
本小镇做题家心态分享
我觉得待在象牙塔挺好的（对，我就是受到毒打开始...
留学废物血泪求学史
感觉今年金融校招比去年情况好啊
所以为什么学着学着就突然开始玩起手机了呢？
本小镇做题家心态分享
中特课上老师&发言的同学不觉得996是剥削🆘🆘🆘
快穷死了，帮我想想能干啥挣钱，报名学算卦当副业...
泛生化辣鸡学科 毁我青春 除非做科研否则不要读...
🈶️🈚️从未得过奖学金的朋友
想转专业该不该参加活动
不考虑别人看法，聊聊自己最想做的职业吧
我是废物
进来投票！想知道大家的选择都是什么
喽
银行的five们，你们还好吗
想知道大家每天玩手机多久
怎么辨别留学中介的质量和能力呢？
我是挺废物的，对考驾照PTSD了
【共鸣】遇到一个待人温柔科研认真的导师
硕士即将毕业找工作求正装牌子推荐
感觉明明一直都很努力 为什么好像到了最后还是一无...
沉浸在志愿没填好学校掉了档次的悲伤中走不出来了
删啦
小五们请问下出国和入d的问题
刚被q音推到一首歌真是我人生写照，原谅我成为不了...
突然年龄本领双重焦虑
还没找到工作已经在构想退休生活....
突然丧气 事业单位去年能报的岗位今年报不了了
国考报名倒数第二天，看到报录比，裂开了
我觉得我不是废物，只是放错了地方
突然年龄本领双重焦虑
还没找到工作已经在构想退休生活....
突然丧气 事业单位去年能报的岗位今年报不了了
国考报名倒数第二天，看到报录比，裂开了
我觉得我不是废物，只是放错了地方
为什么我很想工作，大家都说工作很累
已然成为反面教材的five
请问普通话证书有什么用？
论怎么保护five的玻璃心
想了解下新闻传播毕业的大家都在哪里工作
大家有看到wb热搜中考改革吗
救命，请问有留学过一年的研究生值得读吗
有一个极度以自我为中心的室友是什么感受
越刷本组越焦虑，但是不刷更焦虑
已删
焦虑与痛苦只能通过自己彻底解决
北外的国关硕士怎么样呢？
有……公务员面试经验的大佬指教吗？
我还没毕业呢 我妈就开始嫌弃我这个本科生了😄
有没有人做过贝克抑郁自测…
被辞退了
我就是一个废物，对自己越来越失望
大四five 没有朋友
five们吃早餐吗？
five的微信好友人数统计
解压方式可以涛吗🤐
诚心求推荐适合外行five学的软件开发体系知识/课/书
废物的秋招经历
零基础学高数有什么课程推荐吗
大家有过很无力的阶段么，想请教下怎么摆脱的
解压方式可以涛吗🤐
诚心求推荐适合外行five学的软件开发体系知识/课/书
废物的秋招经历
零基础学高数有什么课程推荐吗
大家有过很无力的阶段么，想请教下怎么摆脱的
我真的真的不想继续考研了
为什么现在自杀的孩子那么多，从我自己的角度分析...
本科真的不配找工作了吗
来感受一下，被老师讨厌的感觉
无关学业，社畜也会被被家中老父亲嫌弃太five
【1019更新】去年秋招惨败的过来five经验分享 希望...
怎么提高面试回答的逻辑性以及怎么说的多呢.. 内向...
我好废啊 我现在躲在厕所不想出去了
大家高中时期觉得物理难吗？
如果知道多年苦读和异乡拼搏的代价，你还会如此英勇吗
国考最热竞争岗位接近2700选一个，也太卷了吧
。
关于酒（糟）桌文化的理性讨论
观知乎问题有感，文科研究生是不是压力真的小很多……
想知道你们专业考研上岸的比率是多少
开题答辩社会性死亡
“我努力读书十几年不就是为了活的安逸一点”
真·98five可以考虑一下事业单位人才引进
法本法硕的研究生该选哪条路
如何选择毕业论文的导师
又有学生跳楼了😭
10.23总结
今天去提交退学申请
乏力嗜睡掉发，去医院检查后发现
我想说每个人都有后退的权利，逃避有用但不可耻
又有学生跳楼了😭
10.23总结
今天去提交退学申请
乏力嗜睡掉发，去医院检查后发现
我想说每个人都有后退的权利，逃避有用但不可耻
所有人都说我要想清楚目标，但我就是想不清楚
我现在觉得我的学历啥也不是，有钱才最重要
最近感觉又进入抑郁期了
本five还在考虑要不要考雅思，同学已经7.5了。😭...
five们觉得five和爱睡觉有关吗😅
复盘70后成功/失败者的人生路线，找现在的道路
我今天面试没有逃跑！
有没有0offer还不急的
妈妈听说了大连理工之后决定请她的研究生吃饭
八进七的面试，就我没进
内卷已经扩散到货币圈了
毕业后一年多再找工作还是遇到同级同学
平平无奇的一天，突然想哭
26岁考研，毕业后到专科三本学校做老师可行吗？
不要沮丧啦 来分享一下遇到的一些有趣的老师
是什么在主导着我们的人生——说说命运
金融专业分流该选择什么？
该不该从思政转到法学
支教保研
这篇人类学家谈内卷，虽然很多人发过 ，还是想发下
学校办的双选会有用吗 要不要去
是我太矫情了吗？
20fall网课选手目前都咋打算
突然意识到有些很奇怪的现象背后有共同的原因——...
这篇人类学家谈内卷，虽然很多人发过 ，还是想发下
学校办的双选会有用吗 要不要去
是我太矫情了吗？
20fall网课选手目前都咋打算
突然意识到有些很奇怪的现象背后有共同的原因——...
请问大家准备选调＆国考还需要准备秋招吗？
删
金融从业（投行+股权投资），想做金融的可以聊聊
应该为了转专业的机会，去当两年兵吗？
高考我们都胜利了，还有什么是战胜不了的呢！
卖菜也要卡年龄了吗？
经历一些挫折就特别悲观，感觉人生无望，心理素质太差
下班后怎样才能不想着工作啊
新人报道｜找同行
上班一直摸鱼，一点都不想奋斗
有没有19届还没工作，在准备考公的
打算和HR吵一架了！
（7.16更新：思维导图软件Xmind示例）利用免费软件...
关于商科大类秋招，友情答疑，各种方面各种级别的...
five的原因很多都是因为放不下架子和脸面吧
驾考失败经历
参加了一个同济交互考研设计线下班
恕我直言今天的985不是父母辈的985
在国企眼里，985的Five（成绩不好）和普通大学的优...
是我的错觉吗？近年来自鲨的人好像变多了，
能感受到室友拿到offer有多开心
我连银行的技术岗都面不过去
现在大学生是不是要比前几年的大学生压力大
请教!论文到哪一步可以开始联系导师?
是我的错觉吗？近年来自鲨的人好像变多了，
能感受到室友拿到offer有多开心
我连银行的技术岗都面不过去
现在大学生是不是要比前几年的大学生压力大
请教!论文到哪一步可以开始联系导师?
目前的内卷大环境下，读研真正的有意义吗？
组里这么多985，没有人考虑过人才引进么(主楼更新...
一个交心朋友也没有正常吗？
刻意屏蔽保研信息，前任还是把保研待录取的界面递...
博士没法毕业 导师建议我申请另外的phd
学习习惯是一种阶级固化
请问有朋友在上海精神卫生中心就诊过吗？
删
大家真的都有在人生规划中为孩子考虑过吗？
有没有背书很厉害的小伙伴【更新背书方法】
感觉这个philosophy蛮适合five组
隔壁寝室中午大声读课文
暴饮暴食突然发现自己像猪
看了人类学家项飙的访谈 有助于思考“内卷”应对方式
要考教资了 还什么也没看🚬
985的top校是不是几乎没人考研
商科专业分流，求求各位学长学姐来点建议吧！
突然意识到出国是逃避被卷的捷径
关于小镇做题家-网易公开课的一个推送
努力复习了还是不行，更让人崩溃
毕业两年的five生活，财务专业末流211的选择「新人...
压力太大每天都在哭
我好羡慕读计算机的同学啊啊啊啊啊啊啊啊
废物简单的废话
大家有没有关注过北大中文男足公众号
毕业两年的five生活，财务专业末流211的选择「新人...
压力太大每天都在哭
我好羡慕读计算机的同学啊啊啊啊啊啊啊啊
废物简单的废话
大家有没有关注过北大中文男足公众号
本five一天天上课的时候在干嘛
“去过不被绑架的生活”
究竟是做想做的事情还是报名骨干班/研修班？
秋招正能量
怎么看待今年留学人数暴涨？？？
人才引进+外事办
从爸妈那里学到了什么
组里是不是很多江湖骗子的ID
摇摆不定，不知道自己的规划和目标
【高考志愿科普第N弹】药学——生化环材混血儿，医...
有20届裸辞的吗
邓紫棋的孤独这首歌太顶了
2020毕业的年底出去找工作还能找到吗，会被社会淘...
2020届，仍是失业，今日再次败北，抑郁焦虑躯体化。
985【文科专业】毕业的你们收入在啥水平
非应届生211末流金融，想从银行跑路，能干什么？
或许🈶️复旦金融系的朋友吗
羡慕别人的同时总在自责是自己不够努力，或者做错选择
想问下有没有靠谱的心理咨询治疗机构或者医院？
（已解决，有更新推荐老师）(从小众理科跨考cs)请...
替我five弟弟问，管理学如何早做打算/规划…
有睡不着的吗
我觉得我被学历束缚的要窒息了
我绩点倒数第一
我这样算不算不能适应社会啊...
替我five弟弟问，管理学如何早做打算/规划…
有睡不着的吗
我觉得我被学历束缚的要窒息了
我绩点倒数第一
我这样算不算不能适应社会啊...
真的存在所谓的理想生活状态吗
我是怎么成为five的，以及想做个什么样的five。
删
谢谢大家！不用回复啦让这个帖子沉下去吧！
为什么选择考研？为什么选择不考研？
删
今天也是难过的一天
被情绪拖垮越来越严重了
急！本科期间的警告处分对考公有影响吗？！
大四每天都好累
别顶帖子了
求问会操作（非专业）视频、交互、排版软件对找工...
唉，完全没有自信不知道怎么办了
感谢父母，为我们负重前行
跨考不想告诉父母
抵制“正能量”，你有丧的权利
当陌生人问我要不要兼职时，本高贵five公主如是回答
学校划分实验班究竟是为什么啊
删
是不是一但尝试过舒适的环境就再也没办法“委曲求...
大家为什么都认为上海很公平
关于中广核深圳研究院
985工科本科，不想考研，成绩差没有实习，不知道能...
留学生考公学位问题
是不是一但尝试过舒适的环境就再也没办法“委曲求...
大家为什么都认为上海很公平
关于中广核深圳研究院
985工科本科，不想考研，成绩差没有实习，不知道能...
留学生考公学位问题
对不起我太难过了
Five们每天下课后学几个小时？
进组第一帖 大家有没有什么gap year的经验啊
数电怎么学啊，求网课/辅导书推荐
幸福是人的终极目标么？
辩论真的好令我崩溃
中考的100分体育不是为了权贵而设立的才可怕
有人跟我一样，除了学业，其他也很废的么
为什么大家对考研考公有这么深的执念？
这就是我最讨厌思修课的原因
内心里接受了普通仿佛是走出煎熬的开始
中期论文无助无力和暑期实习转正失败 我真的好废物
考gwy可惜吗
我是之前问秋招要不要去实习的那个five
基友一句话让我崩溃
党员身份在考法检时能加分吗？
现在唯一能跨越阶级的方式是不是进演艺圈？（有补充）
经过本组很多豆友的鼓励之下，我开始了five自救之路
top985，身边考研二战基本都没过...
激情发帖之后被辅导员劝删 对学校产生亿点点失望
分享一篇很好的谈内卷的访谈文章
感觉家里人对我期望特别大
今天是我的生日，能祝我生日快乐吗？
大家看到家里小辈成绩不好会想辅导他们吗（不考虑...
不敢去参加学校的线下招聘会怎么办
分享一篇很好的谈内卷的访谈文章
感觉家里人对我期望特别大
今天是我的生日，能祝我生日快乐吗？
大家看到家里小辈成绩不好会想辅导他们吗（不考虑...
不敢去参加学校的线下招聘会怎么办
人类学家项飚谈内卷:一种不允许失败和退出的竞争
2021CS保研名场面集锦
心态崩了，今天刚提的转正申请想撤销
虽然是five，但我…
有金融专业的交流一下国考的吗
大一
有人去看过学校的心理咨询吗可以放心的看吗…
高校行政合同工会是躺平的好出路吗
删
辞职新传考研，人已经在凉了
一人说一部适合five看的电影
三十岁的five，何去何从
哎……综测已经算完快半个月了……
认识的姐姐六个月大的女儿开始上早教班了
数据分析真的那么卷吗
大家有没有觉得良好的睡眠非常重要
无法做到自律和作息规律
水，大家实习都几点下班啊
本科经管类，硕士国外教育学，能当老师嘛
金融five考虑跨考新传 求建议🥺
国考复习到底在复习什么呢 救救我
有没有five觉得自己上了一个假的985的……
秋招到现在都找不到工作，终于为自己之前的懒惰买单
。
peer pressure太大怎么办？
国考复习到底在复习什么呢 救救我
有没有five觉得自己上了一个假的985的……
秋招到现在都找不到工作，终于为自己之前的懒惰买单
。
peer pressure太大怎么办？
来废物组制造焦虑割韭菜也太好笑了
不知道组里有没有人看过小排球
大家怎样看待代际和阶级？
从农学院转到商学院，短暂的喜悦后又陷入迷茫
末流211工科专业签到什么样的岗算是赚到
备考途中被确诊中度抑郁症＋焦虑症
时常感觉自己不如爸爸妈妈
数学five可以干什么
最终还是放弃了抵抗
想问下大家跟父母要生活费的心态怎样才比较正常？
不知道大家有没有看过《我上了985,211，才发现自己...
我愿称龙华为弄弄子（新鲜出炉资格审查经历）
体测five就是我😅😅
明天体测，好焦虑啊
心态崩了，朋友突然告诉我她论文写完了
世界第一中文系咋了
考研文科专业课答题1分要写40字的要求真的合理吗
一年英硕该如何自救
含泪咨询｜末流985新闻学子想做高中语文教师是否必...
英硕要延毕了
好书推荐 及格家宣言
这个可以tao吗？尝试把自己的废物以戏谑的方式表达...
好爽啊 心安理得地做five真的好爽啊！
天坑专业硕士毕业后人才引进去乡镇教师编制可以吗？
今天院公布奖学金和排名，心塞...
好书推荐 及格家宣言
这个可以tao吗？尝试把自己的废物以戏谑的方式表达...
好爽啊 心安理得地做five真的好爽啊！
天坑专业硕士毕业后人才引进去乡镇教师编制可以吗？
今天院公布奖学金和排名，心塞...
银行面试大家有没有推荐的网课或者面试班！
考研二战废物决定放弃了
国考报名我爸让我报偏远地区县城
银行投简历还要填这些东西诶
失眠怎么办？
来这个组是为了寻求同类和安慰的，不是追求进步和...
学校规定三方违约要在明年三月或五月后，大家都是...
群面发现自己脑袋空空
马术进校园
重新挖出以前亲手掩埋的理想生活的设想
本five秋招算是凉了
怎么样才能找到愿意听自己倾诉的朋友
大学生出路？
农学不是天坑……了吗！！！！
为什么会有憨批不审题跑组里炫耀的啊？
five互助！救救孩子！㊗️进来的朋友都能泳有...
最大的压力来自父母
gwy选调跟事业单位选聘
大家的人生目标感强吗
不知道怎么取题目就这么着吧
准备考选调的five们是怎么度过秋招这段空闲期的呢
想要逃避秋招宣讲会
我现在对考gwy PTSD
是不是没有不加班的公司
准备考选调的five们是怎么度过秋招这段空闲期的呢
想要逃避秋招宣讲会
我现在对考gwy PTSD
是不是没有不加班的公司
（累）和老爸对话之无语😓
进组第一帖，专硕可以休学一年吗
求问金融内卷！回国有点犹豫
家乡事业单位校园招聘，招聘学校范围我本科学校在...
开放式讨论，文科四大天坑专业是什么？
留学学的专业有点不接地气，该找什么样的工作好？
中国式家长总爱强调感恩
top4天坑专业five自述
毕业焦虑要怎么办啊
看wb大V评大连理工男生有感，在别人(或许也包括我...
🈶️🈚️流统专业的给本five指点迷津
考研er，下午本大类校招该不该去试一试啊，迷茫
【新人报道】文科好学不挂科？都是骗人的
five老哥对报考北大考古的留守女孩的看法
今年为什么保研、考研、留学和工作都这么卷
我觉得很多痛苦完全是培养错位
985five异地考研还有机会吗？
985化学类硕士退学后，不断失业被辞退，陷入习得性...
出国读研回国读博可行吗？
有没有近乎丧失食欲的five
985退学出国焦虑自己竞争力不足
（更新，写网文去了）文科，不想卷了，躺平有出路吗？
研究生休学的话以后会对进体制内有影响吗
论文开题答辩不过会延毕吗
有没有近乎丧失食欲的five
985退学出国焦虑自己竞争力不足
（更新，写网文去了）文科，不想卷了，躺平有出路吗？
研究生休学的话以后会对进体制内有影响吗
论文开题答辩不过会延毕吗
真的对pre太抗拒了 太紧张
大家是如何下定决心去寻求心理医生指导的呢？
早上起来一个拿到offer的同学来求换小组作业顺序
请问怎么对待通过论文找过来咨询的同学？
0827更新 社恐慎入 我又上班了 忙到想辞职 双一...
MPAcc建议读嘛
因为国考放弃秋招每天都很焦虑
【更新】我与基友在five路上你追我赶的十年历程
呵，就这还有人认为我是在秀offer，薪资低的我都不...
我不想出门面对其他人
大三了好迷茫，不想考研了，想直接工作，金融火坑...
一个缓解焦虑的方法
这个人要是没继续科研，后来去哪了呢？
家里蹲five不好意思用父母的钱
好想哭
商科专业分流有什么建议吗？
有没有人和我一起摸索躺平的方式呀
我有时候就会想如果死了会不会好一点
手机是不是逃避现实的事情的最好方式
小猫咪治愈了我
看了大连理工的那位同学的经历，特别想哭怎么办
非全到底值不值🤔
慎读社会学博士
发现自己愿意做的事情还是不需要动脑的事情，比如...
巨额违约金放弃部委 准备去欧洲小众国家读研 求打醒
看了大连理工的那位同学的经历，特别想哭怎么办
非全到底值不值🤔
慎读社会学博士
发现自己愿意做的事情还是不需要动脑的事情，比如...
巨额违约金放弃部委 准备去欧洲小众国家读研 求打醒
21届 不知道这个实习要不要去
性取向的影响（体验？感受？）
真正的985five，除了能说出自己学校名字以外一无是处
每天穿梭在学校得各个宣讲会中
大家找到自己喜欢的工作或者想从事的职业了吗
讨论&咨询|越来越丧怎么办
从985跨考211，这样的选择是错吗
国外大学作业有页面限制
通过承认自己是废物降低了期望值，同时也给逃避现...
国考报名..部委还是省会gwy
删啦
怎样提高即兴表达能力
心理干预热线打通了
健康活着就好，想开了
我妈说了一句话，让决定不读研的我释然了
群面要怎么面？一次群面也没通过过......
可能有点带节奏
你们一般通过什么缓解焦虑
留在乡镇还是去沿海银行
删
20届升学毕业生想退学该往哪里走
想问一下大家实习都是怎么找的呀
或许有人想一起打卡学习嘛😥
删
一个five的大学挣扎生活+10月底放弃考研是逃避还是...
一整天，论文憋出了三段话。➕碎碎念
想求问一下大家有支教经历的吗，感觉如何？
想做高中英语老师的话，硕士留学应该怎么选择呢？
麻烦理工科学霸推荐下信息论相关基础课程和书籍，...
教育专业five进组吐槽一下自己
从新来过
害怕知道我情况的老师担心，一直不敢在朋友圈丧
为什么所有人都在叫你考研考研考研
为什么一天之中的心情起伏这么大？
five不都是懒导致的
关于大连理工天坑专业硕士的遗书的一点点感想
看到师兄师姐保研的信息，好丧啊
一个five怎样培养厚脸皮，面对尖酸刻薄内心平静
高考志愿填报失误后一蹶不振的five
考研失败后，票圈评论别人都不会回你
面试的无领导小组讨论，是我最恐惧的…求锻炼、练...
参加的部门社团太多了咋办呀
数学专业菜鸡……越拖延越废物……
吐槽｜面试心累
要选适合自己性格的工作吗？
删了～
21考研极限复习
大四实习路上
看了大连理工的新闻，难过了一下午
要选适合自己性格的工作吗？
删了～
21考研极限复习
大四实习路上
看了大连理工的新闻，难过了一下午
大一，社恐越来越严重，去找导员辞掉班委
five们变美和变聪明选哪个
感情 身体 学业 全方面崩塌
家里蹲常常觉得被时间抛弃
请问不想回老家但是想去乡下种田务农的城市户口fiv...
楚门的世界
俺真的无地方可说了 ，该怎么和我哥哥坦白
现在还沉不下心备战考研是不是没救了
有没有科研狗 感觉完全看不下去文献 写不了文章的
工作之后容易入党吗
有人看了这篇关于内卷定义的推送吗？能否告诉我这...
文史哲......
病例研究：一个five如何认清现实走出内心困境
我想问大家会放下考研的执念么？（还有很多碎碎念...
面试又挂了
如果抑郁症确诊的话，会影响考公么？
有没有看完一本书之后几乎没印象的five啊
考试开始了半小时还没找到进入入口…
我们学校工商管理为什么这么爽
家里蹲两年后语言表达能力退化
怎么学习CFA（12月考试，啥也没看）
真的有神人能平衡好学习和社团/学生组织工作吗？
两财一贸本科生到底能干嘛呢
和室友关系很僵怎么办
考研考公秋招不冲突？
怎么学习CFA（12月考试，啥也没看）
真的有神人能平衡好学习和社团/学生组织工作吗？
两财一贸本科生到底能干嘛呢
和室友关系很僵怎么办
考研考公秋招不冲突？
我们是不是把竞争想象得太恐怖了？
内卷真的很烦
杭州的教师招聘，对专业有要求吗
一路读到博然后转进公务员能不能相对少卷一点？
five们最容易得的心理问题合集
现在事业编，走技术，要不要公考
吐槽室友关于大连理工这件事的反应
听歌破防了
大家会经常发现一些身边人的小秘密吗
有没有经常失眠的five
实习时很小却让人崩溃到迷茫的瞬间
四十岁退休可以吗
five是不是对自己要求太高导致的
市场营销专业是不是最不卷的专业？
坚持自我的选择还是听从别人的建议？
两财一贸的我真的流下了悔恨的泪水😭
。。
抑郁症确诊了
决心跨考，离开建筑学
深圳教师卷哭了
没接受社会毒打前对工资的误解是不是各种媒体宣传的锅
什么时候才能不内卷
自以为有保底offer没重视秋招，结果保底offer也没啦
小镇做题家的快乐之学法考试
觉得这些年书白读了
没接受社会毒打前对工资的误解是不是各种媒体宣传的锅
什么时候才能不内卷
自以为有保底offer没重视秋招，结果保底offer也没啦
小镇做题家的快乐之学法考试
觉得这些年书白读了
生物机械的就业方向
不知道跨考什么文科类的专业
找工作已经卷到要看高中学历了吗？！
不知道要怎么做
看了大连理工的新闻 唉 好难过
联系错科研团队，已经进去了，退出换队会影响不好吗
一个five的自述（一不注意就逼逼叨叨了好多……
秋招到现在遇到无领导小组讨论必挂😭
公司会因为挂科拒人吗
读研一度是我最后悔的选择
我的秋招怎么这么难
老师带我们进入学长们学姐们的世界
大家周围有高学历去做销售的嘛？
跟我爸聊天真的像是一口气憋在胸口，想喘又喘不过来
有没有基层工作的five，楼主准备辞职考研了
商科five想问，怎样写课程论文，分数会好看一点
好奇调查，你们会觉得家庭很好，比如有人脉或者有...
研究生导师制度，真的公平吗？
没有动力，信心缺失。寻找共鸣或建议
应该继续求职还是回家
大学突然变成没朋友five，有人跟我一样吗
对于赚钱的思考
电商到底算什么专业
你们有遇到过一上来就吐槽你的面试官吗
交际能力强的人真的在找工作时候很吃香
大学突然变成没朋友five，有人跟我一样吗
对于赚钱的思考
电商到底算什么专业
你们有遇到过一上来就吐槽你的面试官吗
交际能力强的人真的在找工作时候很吃香
你们遇到过喜欢对低年级学生发脾气的学长学姐吗？
早上起床很丧
本两外的法学专业也很迷茫
本five实在不懂人际交往
抑郁症会让头脑变慢吗？
看到一本小说，设定简直是我的噩梦成真：《重回高...
课堂展示也要这么卷吗
这种情况跨专业考非全日制研究生可行吗？
求推荐广州小机构面试班
经济学专业 可以做什么工作 感觉自己什么都不会-_-||
删
一边发烧一边写笔试题太惨了
组内有了解海事局的吗，网上说的也太玄乎了…
考教师编只要应届生吗？
最近几年意识到「自制力也是一种天赋」
实习摸鱼想跑路
混混噩噩的大学生活
即使毕业之后也在被读硕时的情绪绑架
家长们的坏毛病想当然
退学边缘
故乡啊，下辈子，请让我生在这里，长在这里，死在...
看完大连理工的事情，到现在还没缓过来。说一说自己。
为什么总有人强调所谓的“创造”
有英文资料需要翻译，有英语专业，最近不忙的人想...
天坑专业的同学为了降低考公难度，通过自考本科来...
故乡啊，下辈子，请让我生在这里，长在这里，死在...
看完大连理工的事情，到现在还没缓过来。说一说自己。
为什么总有人强调所谓的“创造”
有英文资料需要翻译，有英语专业，最近不忙的人想...
天坑专业的同学为了降低考公难度，通过自考本科来...
抑郁两年毕业一年半后在家躺平，现在在找工作
室友说学语言会开心，到底学哪种语言会开心啊
一个five英专生面临崩溃
我好累，我真的没有快乐的能力了
深夜感伤然后抑制不住的哭泣
一张影视截图
其实我根本没有做好上985的准备
扭曲的教育现状: 为了“成功”而选择，而非为了喜...
996好累啊
边工作边考研 现实吗？
零经验靠面试拿下小公司的转行岗位，该拒该留
我是血统纯正的废物
求删帖
有没有人拼百度云会员
有点崩溃 以后可能无法考公务员和事业编制了
有没有那么一瞬间很想跳下去
翻出了高中班服……
有多少人感觉自己的研究生读了个寂寞
秋招投到现在就一个面试通知还被我浪费了
联系错科研团队，请问退出换队会影响不好吗
我
研究生期间有必要读像企业管理，人力资源管理，市...
如果回家乡做一个普通二本毕业生也能做的工作，大...
（咨询）在准备考研，文学，怎么样提升自己的文笔
删
我
研究生期间有必要读像企业管理，人力资源管理，市...
如果回家乡做一个普通二本毕业生也能做的工作，大...
（咨询）在准备考研，文学，怎么样提升自己的文笔
删
大一新生开学体测2500要求12分钟及格试问哪家大学...
辅导员发了保研名单
有没有觉得自己研究生同学的本科学历都不如自己啊
我爸说他们厂里招不到年轻人...
初中学习烂的同学随礼了2000，而我200都拿不出来
今天看到了某多的招聘要求是12小时制
本科新闻想要跨考，求专业推荐和吐槽
不自信
上海什么文科类专业好考公啊？
求俩个CEO秘书人选，坐标杭州上海
five讲人才引进
一个毫无生气斗志的five 毕了业也不想工作
从小胆小怕事怎么办
银行网申竟然还要填才艺
从高中开始一焦虑就扣头 越来越秃……
我钻牛角尖了
最近在看《包法利夫人》后悔没有早点看
面试又被敷衍了，分不清到底是自己太菜还是对方在...
有没有从体制内辞职，然后人生开挂的？
要是能回到高考填志愿前该多好…
法学毕业一年半一无所获 人生真的艰难
大二在读大类专业分流学生想问问，本科不是师范类...
简历空白两年的话该怎么找工作啊
国内外双硕士有意义吗？
秋招到现在面试得最远的竟然是行政岗
法学毕业一年半一无所获 人生真的艰难
大二在读大类专业分流学生想问问，本科不是师范类...
简历空白两年的话该怎么找工作啊
国内外双硕士有意义吗？
秋招到现在面试得最远的竟然是行政岗
大家觉不觉得拿到好offer的，家境都不错子..
申上了海外硕士不想念了怎么办
.
我也想拥有这样的孤独(柠檬精上线)
删
朋友圈唯一秋招0offer的five
新传考研，求问有无难度低点的学校
遭受学业和家庭双重打击的five
想知道社会学毕业生现在都在做什么
有桥本甲状腺炎但是外观看不出来考公可行吗
在厕所拉屎扑通扑通出来发现隔壁坑蹲的是老师
只要有别人在场就没法集中注意力
大三了感觉啥都不会，前途渺茫，求大佬指点
被朋友圈dazzling后自我鸡血，今天关闭一天朋友圈...
大家怎么看待考研降档呢？
我不喜欢为了竞争而竞争的人
想进体制内还是最好读国内92研
考研感觉已经准备的差不多了不想复习了咋办
国家励志奖学金的得主看起来也不贫困啊?无奈
少骨去人大读研但是要回东北工作五年值得吗
大二学生应该为考研做什么准备？
感觉我认识的人都保研了。我真的无比讨厌听到别人...
有XMU的同学吗
本科生配不配秋招？
她们都说我不应该翘课，她们不希望我休学变成小学...
大二学生应该为考研做什么准备？
感觉我认识的人都保研了。我真的无比讨厌听到别人...
有XMU的同学吗
本科生配不配秋招？
她们都说我不应该翘课，她们不希望我休学变成小学...
大家会不会觉得技术性强的专业更不容易five呢？
魔幻现实，成绩差比成绩好的更有希望保研（更）
这个组有30+的five吗？
大家是不是太过于焦虑了？
被导师骂的一天
该怎么原谅学生时代，毫无理由孤立针对栽赃嫁祸谩...
【新人报道】工管five好迷茫
知乎答主说出了我five的心声，大声向他表白
我坚持不下去了……
天津有比较大型的国企央企吗
冷漠残酷的家庭关系
生理性的困还是逃避手段
又到了一年一度的体测时节
废物的帽子要戴一辈子吗
明天转博答辩今天心里打退堂鼓
跟一个教授聊完后没选她做导师，也没回复…
很难持续地做一件事，似乎对任何事都提不起兴趣
上海新落户政策讨论
想问问国内设计专业好就业吗
是个迷茫five 专业分流选哪个 财政税收
名校非全30w有必要读吗
【高考志愿科普第n弹】心理学是什么？我学了心理学...
本废物是如何被拯救的
两年前看到朋友圈晒保研是我人生中经历peer pressu...
看到大连理工男生的微博哭了
名校非全30w有必要读吗
【高考志愿科普第n弹】心理学是什么？我学了心理学...
本废物是如何被拯救的
两年前看到朋友圈晒保研是我人生中经历peer pressu...
看到大连理工男生的微博哭了
没有讨论价值了，求删。
二战跨考，失恋，无退路
【进度更新】毕业两年，克死两家公司，我还有救么
对于大工事件，连一种解决方法都讨论不出吗？
文科（偏社科）女生读研方向何在
请问如何与本科导师进行学术交流呢？
大家在大学考过什么有用的证书吗
研一退学five家里蹲10个月事业编上岸，现想通过读...
迈出辞职这一步好难
到目前为止人生关键路口的选择全选错了
大四参加学校街舞社哈哈哈(five解压方式！)
好迷惑啊朋友的学校让今年不找工作的应届毕业生写...
快毕业了啥也不想干
进组之后最后一点自我宽慰也被击碎了
不知道明年毕业的各位会不会不安啊
好难受，开题一个字也不想写
金融还能再卷一点🐴
如何看论文
现在才开始准备秋招投简历来的及吗？
不温不火985社科生，想考研跨考，大家给给建议吧
误以为宿舍没有人，我大声练起了弹舌音
投简历面试咋这么恶心呐
最近蹭了汇丰的分享会，感觉贫富差距真的太大了
害怕回到不快乐的家
秋招失利论文被拒，不想努力了
误以为宿舍没有人，我大声练起了弹舌音
投简历面试咋这么恶心呐
最近蹭了汇丰的分享会，感觉贫富差距真的太大了
害怕回到不快乐的家
秋招失利论文被拒，不想努力了
财经211大三，老师给了我一个去头部券商投行实习的...
论废物如何应对传销
被裁了呜呜
班里选下半年的发展对象，在那么多个人中我落选了
2020年🈚️一点好事发生
我需要一个英语家教
纪录片《青春大概》
有像我一样在家久了有点抑郁的吗？
上海私企奋斗还是二线事业编躺平？
有适合five的减肥方法吗
每次做性格测评 都会产生强烈的自我厌恶情绪
两年走出抑郁，非常渴望建立一些人际关系或者恢复...
大工男生、泪目 曾经lz也在zs边缘徘徊
农科末流985大三学生，绩点不过3，我该何去何从啊？
想问问大家有没有用ppt给杂志排过版啊～有没有模版...
昨天又想起那个大工的男孩子
感受到自己废物到了极致的瞬间：忘记提交奖学金材料
究竟要怎么去找实习啊
发求跳槽机会的朋友圈 不知怎么回事被老板知道了
请问初高中行政岗怎么样？
看到大家都在为考验奔波的时候，本five却只想赶紧退休
深夜惆怅，大学一次奖学金没拿过
经管金融类实习重要还是论文重要
公务员的五年服务期是什么意思?
请问建筑有什么转行的路吗？
看到大家都在为考验奔波的时候，本five却只想赶紧退休
深夜惆怅，大学一次奖学金没拿过
经管金融类实习重要还是论文重要
公务员的五年服务期是什么意思?
请问建筑有什么转行的路吗？
非科班想做数据挖掘，请问有什么增加项目经验的渠...
我的同学们可以别来找我聊嘛
有地质的前辈吗😂
19届废物想换工作，求指点
不懂就问,很多人叫 "已注销" 是退出了吗?还是说,就...
有没有会经常头疼的啊？医院也查不出原因，只能吃...
今早看政治经济学，好挫败
电话面试被放鸽子…
问一道概率论题目（已经想了好久，就是想不到）
以前我还觉得哲学是天坑专业，现在:真香！
大家有没有觉得自己辣鸡的想吐的时候？
展示一下非核心区域的事业单位报录比（苦笑…
关于five的一些小思考
大家都是在哪里获取公考、事业编招聘信息的呢？
转专业文科生的历程和自我调节
之前和朋友去听高金SAIF的宣讲，招生老师明确说不...
请问大家毕业后的工作和专业对口吗
频繁眨眼怎么办
我想通了 考国考不过就是给我平平无奇的人生多加一...
我们究竟是缺乏自律的能力，还是没找到自律的动力。
这些公众号一边视奸本组并对"小镇做题家"大肆批判...
熬夜冠军，连续通宵的第二十二天
一只top2 five的自言自语
如何改掉三分钟热度，做持久的努力？
为什么985本甚至更高的本科在英硕申请时打不过绩点...
这些公众号一边视奸本组并对"小镇做题家"大肆批判...
熬夜冠军，连续通宵的第二十二天
一只top2 five的自言自语
如何改掉三分钟热度，做持久的努力？
为什么985本甚至更高的本科在英硕申请时打不过绩点...
精华 瞎78更新人生感悟「前进或及时放弃都是好的。最差...
不读研就是废物吗？选择就业的人好像是学校里的下等人
不知道自己想做什么
国考越复习越差咋回事啊
请问大家国考报名需要上传证件照吗？
FIVE的人连炒股都亏的千篇一律
（谢谢大家
在上海月薪税后多少才可以活的稍微快活些？（家里...
公考面试大家有啥经验啊
今天和top2的同学一起退学了
奔赴自由和死亡
我发现很多没考上好点的985的人都会说自己高考没考...
有大农类天坑的姐妹吗
组里有想过不上班，然后职业炒股的嘛
小镇做题家时常特别自卑，不敢social
。
本科985，均分75，有机会留学吗？
有喜欢买买买囤货的five吗？
法学考研选南开还是华东政法，本科南开
50m该怎么练啊
请问海外硕可以报银保监吗
你们身边的人高考超常有多超常
cs five除了考公以外还有别的出路吗
从现在开始，正视和接纳自己的软弱和废物
在贵阳还去海南
请问海外硕可以报银保监吗
你们身边的人高考超常有多超常
cs five除了考公以外还有别的出路吗
从现在开始，正视和接纳自己的软弱和废物
在贵阳还去海南
所以大家焦虑的时候都怎么办呢
呜呜呜 半夜三更我又睡不着了
有没有背不进单词学不进语言的朋友
私企面试了解家境是考察稳定程度吗？
想要做项目没有人愿意和我组队
学业负担太重怎么挤时间准备秋招呢？
来自同辈和父母的压力 今天也在哭
有木有2021考研二战的five，你们都是在哪复习的？
哪些行业容易出现学历倒挂
希望学校和父母能教我们如何面对平庸，社会能允许...
为什么考上985以后就成fw了？
有没有一线城市读书之后回家不适应的
复盘一下至今为止的人生——在堕落的边缘反复横跳
有没有和我一样慢性病的同学
其实蛮想做48系小偶像的
秋招求职记
还有不到两周 零基础法考客观题我还有六本书没有背
以985/211的分数去了双非一本的你们 后悔了吗
高校有些过于卷了
有没有超小小语种专业的朋友？你们在做什么？能找...
其实一个人的父母真得太重要了
做题家真的很适合考公
我脸上的微笑面具撕不下来了
这位女士，请你有病去看病吧
内向英专five求推荐出路
其实一个人的父母真得太重要了
做题家真的很适合考公
我脸上的微笑面具撕不下来了
这位女士，请你有病去看病吧
内向英专five求推荐出路
今天cpa考完，心态崩了
被致郁了，突然不知道现在努力脱困的意义何在
学历贬值，学位房升值
大胆开麦，健身能解决很多问题！
现在想想我妈给我指的路挺对的，也不知道自己这几...
对大连理工硕士自杀的一点看法
本人的five自救过程——早早想好自己想要哪条路
关于买保险，怎么避雷？
面试被面试官反问到无言，好尴尬，现在回想都想脚...
有没有做不出作业的five
知乎上有人说“当各个等级的学位都越来越多时，只...
今天去银行面试，全是985211硕士，找工作好难
没有什么大不了
小镇做题家毕业还想回到家乡小镇么
找到实习但还要上课的在校生怎么平衡学业和实习的时间
有五年服务期的异地税局值得报么
无事发生，但是感觉好累，什么都不想做
外企有年龄歧视吗
大伙是体验派还是成就派
小5伤心了💔
gwy 事业单位这些体检全国都一个标准吗？
收集大家考公踩的坑
还有比我更废的吗？
我可能是对保研最没感觉的人了
21考研极限复习
gwy 事业单位这些体检全国都一个标准吗？
收集大家考公踩的坑
还有比我更废的吗？
我可能是对保研最没感觉的人了
21考研极限复习
没有一个知心的朋友是不是我的问题（长篇
不想留在小县城
peer pressure令我焦虑
其实接受自己是个废物也没什么大不了的
今天去见了大一的高中学妹
所以废物真的毫无意义吗
有没有雅思网课安利
已删
是不是中海海之子很难进 有没有人告诉我很难让我不...
唠一唠非做题家废物
考研要换专业了
最近看到写得好棒的致谢
跟爸妈打电话聊天说自己不想上进，他们表示支持，...
或许有five和我一样爱囤学习资料吗
19届家里蹲应该求稳还是搏一搏（内含投票）
财经咨询
为什么必须要读研究生
怎么办，想到大学唯一一次评优评先的机会被辅导员...
本科动物医学是否要跨考法硕
有没有清北考四川选调的five，想问一下大概的考题...
考gwy管理科学与工程专业报管理学类要求的竟然审核...
如何应对天天打探你的生活还贩卖焦虑的人
有人用过学习神器anki吗？可能对在学业里挣扎的朋...
为了逃避秋招，实习转正这条路可以走吗
有没有清北考四川选调的five，想问一下大概的考题...
考gwy管理科学与工程专业报管理学类要求的竟然审核...
如何应对天天打探你的生活还贩卖焦虑的人
有人用过学习神器anki吗？可能对在学业里挣扎的朋...
为了逃避秋招，实习转正这条路可以走吗
可以问学法的同学一个问题吗？谢谢
求助‖发小都估计能保研了，就我一个菜鸡要考研
三个礼拜没休息，21天连续加班到七八点，中途车被...
一个迷思…四个学院里越长大越喜欢赫奇帕奇
有没有学天文的同学
有最近刚考雅思的朋友吗！听力语速是真题的原速还...
工作四年，现在是升职还是回去读研？
在pyq看到了这个 以本组为背景拍视频
到底要怎么才能摆脱父母的PUA
其实不管怎么样都不会满意现状？都会焦虑。
想知道ID叫江湖骗子是有什么梗吗？
考试の思考人生环节
来笑一笑吧～
干了三天就辞职的five经历
末流985基础医学有什么出路吗？
刚面完互联网，心态有点崩
回到高中，怎样可以避免成为five？（投票）
不参加秋招是不是会完蛋
商科去英国可以吗
好像死猪不怕开水烫到一种地步了，现在ddl都不能督...
一起卷！招人
雅思听力极差应该怎么提高😣
20届往届生国考无岗位的请进
满心欢喜的以为自己进二面了，却被hr鸽了
找不到日常实习好焦虑
一起卷！招人
雅思听力极差应该怎么提高😣
20届往届生国考无岗位的请进
满心欢喜的以为自己进二面了，却被hr鸽了
找不到日常实习好焦虑
有ENFP的five觉得自己没有生活气息吗
💦明天就要做文献报告了
离职之后一直找不到工作，人都自闭了，这社会找份...
农发行简历没过……我已经这么five了吗555
有没有人是逃避攀比出国的
最想去的地方连报名资格都没有
明天就要事业单位面试了 准备的全忘了
凭什么我985肄业就是five啊
211非双一流力学硕士如果找不到工作能做什么呢？
教师行业真没那么轻松
来自一个十八线都算不上的贫困小县城five到top3的迷茫
大家面试失败后是怎么开导自己的？刚面完的凉凉选手问
删。
CS本科想转行跨考研方向
我已经好久没有好好看过书了
有没有人和我一样觉得记忆力越来越差？
保研了！谢谢大家！
末流211天坑专业家里蹲
拒绝熬夜求助贴
累了
发出天问：文史哲坑究竟该找什么样的实习
面试心态崩溃
精华 看到很多同学觉得面试演讲比较困难，大家想看相关...
毕业两年才突然想明白原来读研的时候那么废就是因...
那些没有走完读书这条路的同学，也有一部分可以通...
发出天问：文史哲坑究竟该找什么样的实习
面试心态崩溃
精华 看到很多同学觉得面试演讲比较困难，大家想看相关...
毕业两年才突然想明白原来读研的时候那么废就是因...
那些没有走完读书这条路的同学，也有一部分可以通...
如何才能走出自责情绪
小镇做题家的出路是什么？更新了一下关于时代背景...
求助：有学计算机的女生要考公务员的吗？
环境科学专业的出路在哪里？
经常陷入过去令人尴尬的场景里怎么办
废物回流。三个月前进教培的那个top2的，我又回来了。
事业单位被拒绝全纪录
今天开题答辩被说是看到现在最差的
有中海大海洋科学毕业的学长/学姐吗？
请问哪里能看到针对非应届生的人才引进信息？
秋招面试感觉自己就是菜市场任人挑选的菜
越早接受你就是个five的事实，越早解脱
对于医学生来讲导师有多重要？
国内top3学校工科，但成绩排名专业倒数，找专业对...
我们组就我不是保研进来的，有点自卑
本five新买的ipad外屏裂了 想问大家有遇到过吗 怎...
有无上海大学在读生或毕业生？
还有没睡的吗?
如何戒掉b站
中文系考研打卡
央行开始招考啦 有没有想考或者曾经考过或目前已经...
呆若木鸭，原来大学真的就这么复杂了
末流985生物专业，要考研还是考公还是回家找工作啊
请问有无人知道哔哩哔哩投简历后多久能收到笔试啊
小语种可以做什么工作
央行开始招考啦 有没有想考或者曾经考过或目前已经...
呆若木鸭，原来大学真的就这么复杂了
末流985生物专业，要考研还是考公还是回家找工作啊
请问有无人知道哔哩哔哩投简历后多久能收到笔试啊
小语种可以做什么工作
事业单位进面了，社恐好害怕呜呜呜
我是真的很不理解实验预习报告这种东西的存在
经管类，女生之间人际关系令人心累，理工类是怎样...
有没有这周末考CPA的同学
好羡慕艺术生，怎么平衡心态？
我感觉公务员才是内卷最严重的行业
吐槽我妈妈
有没拿过奖学金的研究生吗
综合性院校好还是法学行业型院校好
感觉大家对健身有很多误解
想问一下工科本科毕业不读研的话有啥选择，本five...
小组pre想水，分组要积极
发现自己不适合现有工作怎么办？
大家觉得当大专老师，还是高中老师好
文科打分都是玄学吧
从学习到择业到恋爱，我妈永远试图给我树立一个过...
精华 🔥高考志愿‖转专业‖跨考科普汇总‖打破专业信...
在学校快毕业了朋友都没了...
提名five之歌
感觉我在无论什么方面都是five
好朋友太不靠谱 想绝交？（长篇
我好咸鱼，是个小废物没错了
老师在大群里怼了求保研的学生（没有找到合适分区...
社团事情太多，刚加就想退，但担心印象分不好，怎么办
两点钟走出实验室的985天坑硕士，心态崩了
好朋友太不靠谱 想绝交？（长篇
我好咸鱼，是个小废物没错了
老师在大群里怼了求保研的学生（没有找到合适分区...
社团事情太多，刚加就想退，但担心印象分不好，怎么办
两点钟走出实验室的985天坑硕士，心态崩了
研究生录取专业会限制考公吗
还有比我更废物的嘛，科二考3次，科三考3次。快过...
学文史哲等纯文科的大家都在做什么工作？
在一线城市打拼几年再回到家乡省会城市发展是不是...
母校高中名师的女儿跳楼了💔
发泄压力的办法
想问问大家对于gap怎么看
以前不知天高地厚 现在经历社会毒打
感觉自己沟通能力很差该怎么办
豆瓣删不了………
21届应届生想进体制内哪种方式最容易呀（内含投票）
20届家里蹲有点受不了家人了
面试学校再一次失败 崩溃大哭
大四天坑five，如何承受来自父亲的压力
天坑专业 gwy如何选岗
是不是真的有人很没有价值很差劲呢？比如我
明天有非常非常心仪的公司面试，可是今天我又害怕...
卑微大三土木想转行
一个疑问，综测会影响找工作吗
一个两财一贸底层five的自述
开组会之前都很焦虑
想问一下考银保监公务员和考银行能不能同时准备呢...
考研打卡加碎碎念（极限
大三大四的five有没有想过退学复读呢？
请大家千万千万不要放弃
开组会之前都很焦虑
想问一下考银保监公务员和考银行能不能同时准备呢...
考研打卡加碎碎念（极限
大三大四的five有没有想过退学复读呢？
请大家千万千万不要放弃
大家评奖学金的时候有人拉票吗
深圳大学读博怎么样？能找到教职吗？
今天去参加了一个博弈的经济决策实验，自闭了
想哭，很怕被人知道自己是985211毕业的，真的太没用了
环境工程专业博士毕业去一线城市专科学校当老师如何？
每天呆在宿舍啥也不想干，但是又懒得出门去图书馆
赚小钱的机会还是蛮多的（做了三个月kol对接有感）
five精神抑郁导致身体不好再导致精神更加抑郁
凡尔赛文学:我过得好真的能让他过不好
记录下跟心理咨询老师沟通后的收获
Fw心态逐渐转变的写照
也谈谈命运这件事情吧
大家有没有过破罐破摔的经历
国考没岗位我😭辣
求医学生物类five能提一些建议
保研选错专业踩了大坑以后我的five人生
丧失了认真对待事情的能力
作为一个five，好想继续读研究生
有没有在加拿大或者在日本的five
总是会有强烈的自我惩罚倾向
建议推出：高考失败险
文科硕士太难了
就想问问豆瓣怎么删帖...
已跑路
不够百分百努力的人到底是不是five一切遭遇都是咎...
建议推出：高考失败险
文科硕士太难了
就想问问豆瓣怎么删帖...
已跑路
不够百分百努力的人到底是不是five一切遭遇都是咎...
明知道自己希望不大还要申请奖学金吗
好难过啊开题重大修改了
内卷严重
面试凉了
组里的各位都是d员吗
商科想转社科
希望大家身边都是善意的人
大家找实习/工作花过钱么？
最终想进体制内躺平 还需要考研吗
大龄社畜的困境，求出路
教育部不支持京沪优质高校在河南设分校，底层逻辑...
怎么才能活的快乐（最近新闻有感）
预备弃业的某211中医学生
为什么远在千里之外还能隔着屏幕传递焦虑
我真的好烦体测
听说要无领导面试，我直接放弃不去了。
新的一天要把自己当成公主哦！
从现在就开始担心中年危机正常吗
面试深圳某初中，居然把诗歌背错了
今天被通知裁员……
有无听到室友讨论学习分数会疯狂焦虑的five😭
不允许所谓“抗压力太差”的人存在，就是社达吧
学校现场面试的招聘会要去吗？
这里有人关注成都大学党委书记的事情吗？知乎上目...
那我还能怎么样，先活着呗。
有无听到室友讨论学习分数会疯狂焦虑的five😭
不允许所谓“抗压力太差”的人存在，就是社达吧
学校现场面试的招聘会要去吗？
这里有人关注成都大学党委书记的事情吗？知乎上目...
那我还能怎么样，先活着呗。
“这个工作大专生都能干！”
应届生到底该不该考gwy
大一卢瑟求问应付期末速成方法
博士退学了成为小five但我蛮开心的
负担着最爱的人的希望是痛苦的吧
长，从高中到秋招，top2 five老学姐的心路和经验分...
所以选调招的都是什么样的人，有点看不懂这个世界了
真正的five是朋友圈都没有保研消息的人
焦虑怎么缓解
20届家里蹲法学留学生，真的不知道该怎么选择出路了
找工作
非本双非废物，求问985同学的问题！
“生意还好吧？”小李走进朋友的服装店里问道。 “...
我是菜鸡
大学教授对子女的教育
有到现在也想不清楚自己想做什么的校友吗？（考事...
为什么网上那么多人父母体制内或者高校教师之类的
大家對貧困生助學金怎麼看
现在的风向是万般皆下品唯有考公高吗？
这里有无海外网课five
实力劝退日本留学，还没准备好来的别来了
一线城市金融混一混再回家/去其它二线城市gwy合理吗？
同事都以为我考cpa
金融同学秋招进度怎么样啊？
211天坑专业 考研or工作
实力劝退日本留学，还没准备好来的别来了
一线城市金融混一混再回家/去其它二线城市gwy合理吗？
同事都以为我考cpa
金融同学秋招进度怎么样啊？
211天坑专业 考研or工作
cs的大家毕设做的什么呀
国考岗位报考
专业跟学校真的比什么都重要
我可能终其一生也改变不了我的自卑感
还有一年半绩点能起来吗
☹家这边教师待遇好高，是gwy的两倍，每天都在后...
几个月来没有得到过认可了
211本&日本研 提醒大家自制力不好&日语不好 别去日...
考本校研究生一定要先联系老师吗
为什么我要终身做表妹的背景板，我的人生有四分之...
心态崩了，还有一周考试，努力了一个多月，今天一...
看到大连理工的遗书，想到了本five的一生
总觉得自己说错话了怎么办
感觉很多人废了都是因为家庭没有帮忙做职业规划
日本大学的英语项目如何
冷门社科毕业的同学们在干什么？
有人能真正按照自己的想法生活吗？
删
本科211但海硕回来还能走人才引进吗？（QS才300左右）
今天组里声讨凡尔赛和认为自己不是凡的帖子好像有...
我被问学校是一本二本
跟父母打电话聊的东西真的让我窒息
负能量快走开日常无聊迷信一波 或许大家相信星座吗？
别人都是老板不让发文章，我是自己不想发
今天组里声讨凡尔赛和认为自己不是凡的帖子好像有...
我被问学校是一本二本
跟父母打电话聊的东西真的让我窒息
负能量快走开日常无聊迷信一波 或许大家相信星座吗？
别人都是老板不让发文章，我是自己不想发
虽然谁都不想，但还是想说：疫情毁了我的正常生活。
综测除了评奖没啥用吧？
大家身边有过国内大一转学的事例么？
为什么券商招实习生还会找应届的却不给留用机会？
为什么家里会觉得考研比高考简单呢
大学里似乎很多善于钻空子的既得利益者😢
跟已经工作的朋友讨论大连理工事件 “干啥啥不行 ...
小语种本科fw究竟怎么跳出不舒适圈
这种大专上来的985出路在哪？
我就想当一滩猫，为什么还因别人的成功痛苦
有没有在北美的学生一起来聊聊networking
水：有人参加过和国外学校合作的远程科研项目吗
各位小镇做题家会把自己来自小镇告诉给周围人吗？
加油
十有八九手贱打开pyq我就又会被击中
研究生2年课程结束，绩点倒数第一，突然就自闭了55...
多久没人夸你了
有湖北或者宜昌考研的同学吗？
大三在读，保不上研，求问夏令营
一个下午没在考研教室，回去发现用来缠笔尖的纸胶...
应届fiver的备考国考笔试&面试的细节经验
准备放弃考研后我爸喝醉了打来电话，“你不用优秀...
活着无聊的时候都在想啥？
大家和身边同学的家境差的大吗？
请大家教我谈恋爱，正常的异性关系从认识到接触到...
应届fiver的备考国考笔试&面试的细节经验
准备放弃考研后我爸喝醉了打来电话，“你不用优秀...
活着无聊的时候都在想啥？
大家和身边同学的家境差的大吗？
请大家教我谈恋爱，正常的异性关系从认识到接触到...
以前经常打击我的人现在过得很好，心绪难平
工作赚读研学费→考个能考公的研究生→考公
【新人报道】纠结是最大的焦虑来源
你们是否觉得缺一个人生导师
对于文科专业，雅思托福真的那么重要吗？
学校图书馆大厅门口的保安小姐姐每天都好开心
读研的同学总跟我一个家里蹲抱怨研究生生活
问一下大家看论文的速度，碰上两天让看12篇论文的老师
感觉自己是个彻彻底底的FIVE
国考报名
如何看待规定起床时间？
有像我一样被动式交朋友的吗？谁对我有一点好，我...
怎么才能开开心心的呢？
大家都是为了某件事各种活动运作的人吗
没有特长不擅长运动的大家都怎么生存
小镇做题家 做题家 应该怎么翻译？
有点子疑惑人生意义是啥
四线城市零售搬砖five要不要去上海总部做营销
请问还有人向我一样面对校招手足无措的吗？
觉得自己人品不好怎么办
观成都大学毛书记失联有感
有没有在杭州的xdjm
别报预防医学！别报预防医学！别报预防医学
选择安逸还是激流勇进？
觉得自己人品不好怎么办
观成都大学毛书记失联有感
有没有在杭州的xdjm
别报预防医学！别报预防医学！别报预防医学
选择安逸还是激流勇进？
zoom大学家里蹲的five们怎么解决社交需求呀？
能问问大家公务员职位表在哪儿找吗？five大三er找...
经历＆共鸣 好无力太无力了
面试怎么会比期末考还累
代码five投测试岗被爸妈鄙视…
为什么某些外企在考察海龟背景时这么迷信qs
招8个人的岗位，面试群里快180人了！！！
秋招0offer选手真的快被搞疯了
今年报了三门cpa这周末考…
呓语二三事，且各位笑看
不懂就问，软科排名靠谱吗
废物课堂展示怎么办
深夜鸡汤/好好活着就已经很优秀了
什么时候变成了five的？
群里了解物理专业的么？想就业却没有方向。
我妈男同事儿子保上top2直博，老来我妈面前炫耀
因为和辅导员关系不好不给我奖学金
加油
想问下大家对“韭菜论”的看法
事业单位报名求指导
求问有没有什么不考试就能做的工作啊
三十一岁考硕士如果考上了，会不会融入同学很困难
想问问有没有坐标郑州的five做过近视眼手术的？
CS相关专业应该读研还是工作？
在财经类211生活三年的双非five的迷茫
求问有没有什么不考试就能做的工作啊
三十一岁考硕士如果考上了，会不会融入同学很困难
想问问有没有坐标郑州的five做过近视眼手术的？
CS相关专业应该读研还是工作？
在财经类211生活三年的双非five的迷茫
山西定向选调来的越早越蛋疼
30岁大龄未婚five报到
出国，估计自己要gap3年。专业是插画还是服务设计...
考研二战失败调剂到研究所感情不顺还有比我更废的吗
有一对鸡娃的父母真的幸运吗？
老学姐分享第二弹，关于认识自我，心态改善及如何...
树洞
有five学博弈论吗？
精华 【高考志愿科普第一弹】🔥 临床医学专业都学什么？
同辈压力杀死人
大家到现在都是有为了什么而努力的
不知道放进哪个分区 就记录一下心情叭
别人觉得我命好，可我知道我是five
为什么我并不知道现阶段人生的方向和活着的意义是啥
实习可以去小厂吗？
关于教培的内卷，去值不值得？
five也有人在关心你
求职选择困难
【新人报道】推免结束才发现自己原来有机会保研
应该不会有人比我的大学时代更five了
有无在格大学习Tesol的朋友
看到听到别人传播焦虑就自动屏蔽了
考研的five们互相打气鼓励一下吧！
刚刚面试完，全程被diss
大连理工，3个舍友全去华为了，就我一个废物。
有无在格大学习Tesol的朋友
看到听到别人传播焦虑就自动屏蔽了
考研的five们互相打气鼓励一下吧！
刚刚面试完，全程被diss
大连理工，3个舍友全去华为了，就我一个废物。
看大舆论都在吐槽卷，我怎么觉得周围人划水也很烦...
无聊吐槽电气专业
别谈上一辈的收入好吗
一边不甘心做个five，一边不想付出任何行动不接受...
连猫都这么勤奋好学
如何才能不焦虑
18级法本到底能不能参加法考啊
学电气是读研还是出国还是工作还是...
一意孤行玩物丧志追求所谓梦想快毕业了才醒悟，fiv...
有无外国语言学及应用语言学的呀
马上面试一个很想要的offer如果上岸抽三个姐妹喝奶茶
没有本专业相关证书，会影响事业单位考试或者公务...
……
有考研二战的伙伴吗？心态崩了，不知道报考哪里，...
裸辞在家的 FIVE 来报个到，讲讲我FIVE的一生
话说，大家都是通过什么渠道揾工的呢？
fiver的特点之一是不是难以达到延迟满足
越是参加校招越是觉得做的付出跟努力不成正比
不要丧多考考总会有出路
毕业后和男朋友的差距越来越大
过于five留学申请也好痛苦
求职咨询助理被拒的原因😂
适当逃避工作的绝招
小老板为什么在面试时贬低我
大学期间忙着赚钱，成了five
过于five留学申请也好痛苦
求职咨询助理被拒的原因😂
适当逃避工作的绝招
小老板为什么在面试时贬低我
大学期间忙着赚钱，成了five
还有人比我更废吗上课完全不想听只想玩手机
请问有哪些比较靠谱的招聘网站和APP
大家有考虑过做房产经纪人吗？
无
【负能预警】或许这里有人想聊聊关于徐凯文提出的...
大胆开麦，其实一直以来高学历就不和一线城市/高薪...
宿舍唯一失学边缘儿童真的好崩/原生家庭让我痛苦
隔壁贴有感，我很讨厌那些“心理太脆弱”的指控
前几天刚刚得知一个中学朋友得了精神上的病了
读完大工同学的遗书一直想哭
想要活得精彩，最后只能安稳
因为就业季，最近无比焦虑.....
研究生five 又一次因为自闭/人缘差/废物 不争气地哭了
找工作找到绝望，生不如死
扪心自问，读研or考研到底是为了什么
肖1000题，做了忘忘了做做了忘
关于跨专业保研，是我小人之心了吗？（不是保研咨询）
学金融有必要入dang么
应届生国考选岗是该拼一下还是稳一点呢😣
被985引进的five：请问大家留在上海的理由
想问一下还有比我更five的吗
考研的专业方向应该怎么选择啊？
25岁也是我的理想寿命来着hhh
gwy的好处除了稳定和清闲还有什么呢？
留在北京做金融还是回四川考公😞
想问一下还有比我更five的吗
考研的专业方向应该怎么选择啊？
25岁也是我的理想寿命来着hhh
gwy的好处除了稳定和清闲还有什么呢？
留在北京做金融还是回四川考公😞
明明已经在尝试跟自己和解了，为什么总有人来提醒...
上了一节老师讲得巨烂的课我变开心了
《人间普通指南》这首歌
有人和我一样，因为自己不够有趣而陷入焦虑和自卑吗？
精华 【高考志愿科普第一弹】🔥通信工程专业都学什么...
工学硕士不会编程该怎么进行职业规划
能动，yyds
有哪些大学的校猫可以进图书馆，或者猫特别多的
作为一个招过人也跳过槽的five，来bb两句
有钱的人还在想尽办法拿钱，没钱的人反而脸皮薄
国考限党员的岗位竞争是不是会小很多😣
看到江苏选调名单
大四电气系five如何生存
互联网非技术岗才是见证“白热化竞争or内卷”的最...
废物求选offer
能不能说说读研的好处
无产阶级真就是被剥削的命吗
自卑人在秋招真的好难（顺便新人报道
有没有家长总是把一切想的很简单
每次看到指责zs的人给别人添麻烦的言论就好难过
一个青年死在二十五岁的一天
中流985文科能做985211大学老师吗？
深夜睡不着说说自己最近的畸形心态 我是不是有点破...
希望出现重大变故，从而名正言顺做废物
武汉有什么比较好医院的精神科吗？
一个青年死在二十五岁的一天
中流985文科能做985211大学老师吗？
深夜睡不着说说自己最近的畸形心态 我是不是有点破...
希望出现重大变故，从而名正言顺做废物
武汉有什么比较好医院的精神科吗？
以为自己过了GRE，开开心心的把资料删除，结果发现...
想退学回国
985考211硕，同学说就是我在促进内卷
国考好多岗位限制仅本科生
问责制度 不问责人
求助准大二药学five如何自救
因为体测期限焦虑的five在线发问
20家里蹲求问应届生考公到底有哪些优势啊
收到最想去的公司拒信，好难受QAQ
想知道大工那位自杀研究生的导师会内疚吗？
小语种专业跨考建议
念了很多年书，到找工作的时候才深深意识到自己是...
或许你听过达芬奇睡眠法？
希望大家都能过的快乐
说一些选择大于努力的事情
某朋友发关于大连理工的内容
我们的five感跟时间有关系吗？
大家怎么冲gmat
上大学真能交到朋友吗😅
两财一贸er又来了，吐槽保研率
网课走神，于是倍速看回放，我不是一个人 | 疯狂赶...
也许five是天生的悲观主义者
理学硕士有机会转行金融财经这种大方向吗？呜呜呜
求职/读博
怎么银行柜员岗都能卷成这样？
网课走神，于是倍速看回放，我不是一个人 | 疯狂赶...
也许five是天生的悲观主义者
理学硕士有机会转行金融财经这种大方向吗？呜呜呜
求职/读博
怎么银行柜员岗都能卷成这样？
现在放弃考研开始准备国考是不是晚了
深夜在办公室一边哭一边写报告
在学校实习，发现成为做题家也是需要老天爷赏饭吃的
求求大家给车辆工程指条明路吧
five如果有能理解自己的父母会快乐很多吧
财经热退潮了吗，今年高考两财一贸很多省分数线下降
20届应届 现在开始找工作还来得及吗
上班四年极度厌倦痛苦，我该怎么办
喜欢用学习来逃避问题算是用战术勤奋掩盖战略懒惰吗
研究生导师只能选择报考专业对应的系老师吗？
转码，现在开始‖转成功了，已入职
比起被人批判，被人遗忘才是更可怕的事情。
科目三第三次又挂了…
对应涛，大家高中时期觉得史地政难吗？
开心一下，来世想当什么
求问职业规划要怎么回答
其实学历真的很廉价
20届财会类硕士，还没入职就想放弃，现在超级抑郁焦虑
大连理工事件热度高起来了后
“托关系”会让普通人走更多弯路
有没有读知识型专业却不会背书的five
有没有人觉得虽然现在网络那么发达但获取信息的能...
机械跨考计算机，导师一句话让我迷茫了
看天下又提到我们组了，挺有感触的
读书努力和学历有什么用，感觉自己工作就是个傻逼
有没有读知识型专业却不会背书的five
有没有人觉得虽然现在网络那么发达但获取信息的能...
机械跨考计算机，导师一句话让我迷茫了
看天下又提到我们组了，挺有感触的
读书努力和学历有什么用，感觉自己工作就是个傻逼
30岁，前路未卜
five脱废，经典案例哪里找
真诚提问，有考gre的five吗（9.1update，lz二战分...
大三城规在读，考研还是出国？
原来人生真的会突然间无缘无故地变得很糟糕啊
其实衷心希望退组能成为five们最终的目标和归宿
感觉我现在参加公考就像我买基金买到高点上
小公司收到的简历也都好厉害
今天两个热搜，成都&江苏
睡前听首歌吧，from大工
社恐间歇性发作到想卸载微信
这是抑郁症吗
学前教育本科怎么样？
。
我不只是学习废物，方方面面都是废物
删
大家考上985的初心和动力是什么啊…（现在为啥没这...
银行是不是学历浪费严重？尤其大城市，大批硕士在...
five申请失败中介拒绝退款，有什么维权方式哭了
OK
大学英语老师能好好上课吗？
请问小组话题如何删帖？
是不是废物感基本上都来自爸妈？
预测未来，在我退休之前，能走出内卷困境吗？
211本科毕业三年申港校硕士
大学英语老师能好好上课吗？
请问小组话题如何删帖？
是不是废物感基本上都来自爸妈？
预测未来，在我退休之前，能走出内卷困境吗？
211本科毕业三年申港校硕士
为什么知乎劝退生化环材多而这里少
朋友找我学外语，我连行情价都摸不清
精华 失学失学者（或有风险）可讨论申请留学，但纯跑路...
不要担心工作配不起学历这件事
所有鼓励考研的专业是不是都意味着就业前景不好？
现在才意识到自己研究生的时候状态有多差…
给大家安利一部豆瓣9.7的真实纪录片，讲述底层人民...
准备秋招的朋友们现在都拿到几个offer了？
five的读书打卡楼
选啥工作十年之后还在，不被人工智能取代
不是党员且天坑专业的考选调根本没有什么岗位可以报
延毕第三年了，秋招唯一一个到手的offer都能飞了，...
有没有生化环材毕业现在在体制内的five
想创业做社区生鲜店 求经验
特别无法接受保研的结果该怎么办
看了今年国考我能报的岗，就想感慨，哎呀，现在咱...
感觉考公最不能体现985的意义了吧
我真的很恐惧父母说“别人都可以你也行
信管专业考研还是找工作（同学进不来组，帮忙问下）
怎么从零开始做运动
国考报名艰苦地区的岗位有必要吗？
人文社科和生化环材哪个更坑?
天坑专业毕业该干啥
有跨专业考过审计专硕的fiver来说说吗？
如果去欧陆小国生活会不会轻松一点？
国考报名艰苦地区的岗位有必要吗？
人文社科和生化环材哪个更坑?
天坑专业毕业该干啥
有跨专业考过审计专硕的fiver来说说吗？
如果去欧陆小国生活会不会轻松一点？
实践加分十几分的人得了奖学金自己将近五十分没得到
突然知道高中同学家里房产很多，释然了
小镇做题家学经济真的有出路吗？
想请问一下大家，考研北大新传和人大新传选哪一个？
硕士不如本科好，工作以后被同事问你怎么不读本校...
删
卷卷卷，要去五线当公务员？
记录一下今日份的求职之路吧
大家周围多少人跳到法硕坑了
没过法考的法本five有啥出路（新人进组）
Five又自闭了😨
昨天收到老家小县城的农商银行的面试通知
可以许愿吗？希望我明年考研可以考上复旦
大三了，不是党员不是干部，现在开始准备考研是唯...
这可能不是peer pressure，但好像也不能算Superior...
大家觉得环境工程专业有什么出路？
高考志愿咨询集中楼（内含各专业详情汇总）🚫禁...
如果不喜欢搞学术还有必要考研吗……
大家来一起推一点开心的歌吗
已删
双非金融硕士就业怎样
金融行业有哪些性价比较高的工作（工作强度比薪资...
有没有five连hr的电话都不敢接
删
羡慕在图书馆的工作人员
双非金融硕士就业怎样
金融行业有哪些性价比较高的工作（工作强度比薪资...
有没有five连hr的电话都不敢接
删
羡慕在图书馆的工作人员
怎么改变只想买书，又不看的现状
情绪打卡，做个平和的人就好！
大连理工那个同学变成小猫咪那天听见这首歌，哭了
入职银行一个月准备裸辞了……
无能为力
大学行政后勤岗位怎么样？
想离开国内券商投行部去体制内
生化环材fives高中和大学经历的落差实在太大了
秋招两个星期等不到后续通知是不是可以放弃了
军训的意义是啥？以及开学的一切准备的意义是啥？
看了国考岗位差点被气死…有为了换专业而考研的吗？
考了一个研究生毕业以后再考一个还算应届生吗？
都在说没有出路，想问问非五院四系的非法法硕最后...
求职时个人爱好及特长大家都写什么啊？
实习两个月离职
心理咨询师提出转介
采访一下，大家食堂的价格
写简历好麻烦
通勤1个半小时的实习大家能接受吗
30多的已脱坑大叔介绍一下自己的经历
删
那种身边人都在忙着做事只有自己在拖延的感觉好恐...
公考失败20届待业five应该继续公考还是全力找工作
大家压力大时会有生理上的反应吗？
参公事业单位值得考吗😰
删
那种身边人都在忙着做事只有自己在拖延的感觉好恐...
公考失败20届待业five应该继续公考还是全力找工作
大家压力大时会有生理上的反应吗？
参公事业单位值得考吗😰
大四可以选择主动留级吗
有海硕的了解今年疫情下国内高校针对拿到offer出不...
求助‖国考报考职位咨询电话打不通怎么办？国外的...
我嫉妒死了，原来北大找实习都有猎头推的？？
不想读博了行不行？
21届秋招 港硕 地产 压力山大
关于怎么劝说长辈不要peer pressure了
因为一道课堂作业题在吃饭的时候忍不住崩溃大哭
被父母对我的高高在上的爱压的窒息了
我真的好讨厌领英
我对于调整心态的一个视角
投完最后一批简历撤了准备论文
大四开学一个月，满满的窒息感，每夜被保研室友的...
20届还在家里蹲
社恐five不知如何约office hour/求跟项目
kill time
真正的five来了，求大家给个建议
我一直在想我要是生活在古代就好了
江浙沪计算机非全读起来有价值吗？
因为担心以后不好找工作拒绝了住院
为什么父母总爱说“别人都能吃了苦你为啥吃不了”
19届家里蹲国考只有一个岗位
天坑专业大三女，考研推荐去哪些专业
过去是盖棺定论的美，未来是悬而未决的愁
因为担心以后不好找工作拒绝了住院
为什么父母总爱说“别人都能吃了苦你为啥吃不了”
19届家里蹲国考只有一个岗位
天坑专业大三女，考研推荐去哪些专业
过去是盖棺定论的美，未来是悬而未决的愁
所以大家到底是怎样get到日常实习的，全勤真的好难...
考研后悔报北师珠海校区 感觉资源差距有点大，怎么...
在父母眼里，只有体制内是最好最稳的工作………
如果你不能接受非法本歧视和2000的月薪，请不要冲...
只会考试毫无动手能力的理工科five如何混毕业
为什么因为某些原因连工作机会都不给？
管理科学与工程到底能干嘛呢
除了互联网和公务员现在秋招还可以投些什么行业呢？
大家觉得国内哪所高校最自由？
请为一个27five接下来的人生去处提出您宝贵的建议
什么工作自由度比较高，类似于大学老师这样？
删了..
写了一年的论文要放弃了
三方要下来了
看到组里能去985但去了两财一贸的后悔了，那去了一...
被我妈说上大学之后不努力了
211大二新闻专业five
联系不上学业导师怎么办
做老师的项目助手一年，自闭（电脑端没有分区，不...
讨论&咨询|准备考研的过程中还要参加校招嘛
。
本科不是法学考研法学硕士上岸成功率大吗？
做老师的项目助手一年，自闭（电脑端没有分区，不...
讨论&咨询|准备考研的过程中还要参加校招嘛
。
本科不是法学考研法学硕士上岸成功率大吗？
英语稀烂的抑郁症five是不是不该妄想出国留学
感觉组内被小语种专业坑的人好多，你当年是听信了...
有没有five喜欢去寺庙的？
想问问各位前辈都是怎么找到第一份实习的啊😭（...
求助 9月二刷一次六级 但是十一月才能出成绩 这样...
关于国考岗位来自家人的一些安慰
关于经管的专业分流 求教
秋招真的太绝望了 qs100金融会计加qs10金融硕士
双非院校大环境真的很浮躁
大胆开麦：本科就开设交叉学科的学校都是脑子进水了
求关于毕设的建议
确定要考研但纠结跨考汉语言还是继续金融
2021届秋招找的怎么样了？
GRE怎么准备啊
我真实诠释“哭晕在厕所”
985工科天坑专业各阶段的感想
应届生刚入职的工作强度都是多大呢？
分享一篇文章“对失败者的关怀”
凡尔赛发言
top985金融大三 跨专业读研可行嘛 跪求建议
计算机专业，选调or互联网大厂
已收到offer，感谢大家！秋招到现在没offer，又开...
阮籍猖狂，岂效穷途之哭。来看新一轮的研究生扩招
最近在面试的程序员们怎么看待通知视频面试结果面...
找工作好难
计算机专业，选调or互联网大厂
已收到offer，感谢大家！秋招到现在没offer，又开...
阮籍猖狂，岂效穷途之哭。来看新一轮的研究生扩招
最近在面试的程序员们怎么看待通知视频面试结果面...
找工作好难
为什么自己就是努力不起来呢
我的舍友发自内心地觉得做什么事都很容易
迈出第一步-找工作/论文
有没有社会学的朋友现身说法一下
第一份实习怎么找
想问问组里的大家，觉得工作时候好还是大学甚至研...
27岁，我开始叛逆了
身体问题怎么办，就硬熬呗
大连理工的自白书让人不得不痛
说到底还是封建社会
出家法师需具有硕士以上学历，在家老师需具有博士...
决定开个贴作为树洞
仔细想想，活了这么久，好像也没有做错什么，好像...
为什么本校学生考不上本校的研究生
five本人被公考当头一棒
毕业十年，工科机械专业，二线市属国企综合管理类...
有托福考了几次还没出成绩的组员吗
我支持你的选择，无论它是什么
这校长真的靠谱？
刚刚看到京师学人发的有关保研失败的推送
看了大连理工的新闻
2021继续网课的科研朋友们打算怎么办
工作后国考上岸的集美们
有没有还在加夜班的厂狗five
我真的退堂鼓一级选手……又让我击退了一件事
看了大连理工的新闻
2021继续网课的科研朋友们打算怎么办
工作后国考上岸的集美们
有没有还在加夜班的厂狗five
我真的退堂鼓一级选手……又让我击退了一件事
希望他们在另一个世界都可以快乐
逐渐活成现实的人
留学five怎么兼顾秋招网课实习的
室友打呼打得我快神经衰弱了555
五院四系弱势学科大三five，真的能找到工作吗...
大概这么二十多年，我都是凭借着自己运气，健忘和...
orz. 博士
好好活着就已经很了不起了
入党延期 失去了报选调的机会
建了一个夸夸自己的相册
9月实习了9天，工资272
有没有five特别喜欢吃柚子的
你们觉得，学历，到底有多重要
今天课上一句话让我明白了为啥提起一个人的首先定...
five们是怎么找第一份实习的啊？
考公三方协议能签吗
删
到现在，0offer，屡面屡挂，我开始怀疑自己了
我觉得的内卷原因
请问人才引进会看重成绩吗？
求安慰，一直卖弱的舍友保研了……
精华 本组混进奇奇怪怪的人了，各位组员一定要小心任何...
国考合适的岗位数量，竟然是0诶
如果不结婚不生孩子，能勇敢活下去吗
景观/园林/环艺 普通学校的设计天坑专业如何脱困
请问人才引进会看重成绩吗？
求安慰，一直卖弱的舍友保研了……
精华 本组混进奇奇怪怪的人了，各位组员一定要小心任何...
国考合适的岗位数量，竟然是0诶
如果不结婚不生孩子，能勇敢活下去吗
景观/园林/环艺 普通学校的设计天坑专业如何脱困
本科海外five的迷茫+自述
国考岗位表一拉，计算机专业可以报的居然有3066个...
讨论&咨询|法硕的考公困境
准备21国考的five看到职位表慌了
有没有小伙伴会觉得曾经(大学前)的成绩是一种束缚?
忽然一下子好难过呀！选择真的比努力重要。
top985英专吊车尾失业five的迷茫
21考研er想问有必要买上岸学长1对1课程吗
我跟我妈说我有个同学从985保研到211 我妈说我这才...
辞职二战跨考，迷茫到怀疑人生
呆在这个专业的每一天都好痛苦
放弃华政去了某末流985法学院
（补充几个同学）five就是普通人的生活：毕业4年的...
有没有five丧失了长时间学习能力？
想问问大家什么算是人生价值
所谓一步错步步错大概说的就是我吧
有没有博士能说一下考博需要准备哪些材料呢？
压力大焦虑的时候就让自己放松一会吧
讨论&咨询|目前大二工业工程，但是感觉前途迷茫
新研一想问，如果避免找工作的时候简历空空
精华 关于理工科日本留学
未就业five要不要听fdy的在离校去向上填自由职业
211理工科five跨考法硕or学硕or其他？希望大家给点...
有人知道这个政策吗😳
新研一想问，如果避免找工作的时候简历空空
精华 关于理工科日本留学
未就业five要不要听fdy的在离校去向上填自由职业
211理工科five跨考法硕or学硕or其他？希望大家给点...
有人知道这个政策吗😳
感觉我们学校的心理咨询好像没用
进组第一帖，有无小语种学习者，快毕业了不知道自...
他们没有办法去想生命的困难,因为光是生活里面,就...
小语种专业刚刚大四反复崩溃中
天坑换行业除了转码还有什么其他选择呢
在职小学语文老师有没有top在职研究生能考哇？
我的同学：学生会青志协组织部文艺部宣传部外联部 ...
经历过这个阶段 觉得诀窍就是接受自己是个平凡人
英硕or国内非全，应该怎么选？
不管什么时候都不要放弃努力啊
关于大工的事，最难过的是这个
【咨询】国考税务和银保监局哪个好一点啊？专业不...
求职人比人太挫败了
看见接二连三的研究生自杀事件，想请教一下如果对...
top3成绩末尾考研想考top2有希望吗？
大家看了大连理工研究生实验室身亡的新闻吗
去理工科大学读文科或者商科是什么体验
有一个很有意思的心理测试一下就测出来我是five
国考只剩45天，刚开始准备，秋招0offer，好慌..
研究生读出来发现考公全国都没几个能考的岗位 然后...
关于公考应届生身份的一些资讯
想问一下大家为什么会觉得自己是five
这一行不看学历🐶
工行，再您的见
决定未来考公后 还要继续读国际政治专业吗？
关于公考应届生身份的一些资讯
想问一下大家为什么会觉得自己是five
这一行不看学历🐶
工行，再您的见
决定未来考公后 还要继续读国际政治专业吗？
晚发毕业证有什么影响吗
21届的各位毕业论文到什么程度了？
法硕非法学真的很难就业吗
有没有正在学群论的朋友交流一下
好矛盾啊，为什么一边又老龄化严重要延迟退休一边...
被辩论队面试的对手嘲讽了
找到实习了也好废…
要推荐信太难了怎么办，做一年的心理建设也没用..
有没有2021fall选手现在还没考出来语言成绩的？写...
全班好像就我一个five
室友面试找不到第二机位的支架怎么办
怎么才能让自己不后悔自己的选择呢
投简历困难症
过于害怕找工作
有社会学er吗？大家毕业后干啥去了 好奇
公选挂科失去保研资格…
想问问管理类的大家论文计算都怎么做的
一步错步步错 怎样才能挽回人生 19届本科毕业废物
大学毕业后荒废了两年，还有比我更废物的吗
985理工硕士毕业二线省会事业单位到手3700
提桶跑路了
高中老师发同学保研去向
求来个考过二口的人帮我做问卷吧！😂
gap在家极度厌学，我真的好痛苦
对不起，我就是你们说的那个小镇做题家
提桶跑路了
高中老师发同学保研去向
求来个考过二口的人帮我做问卷吧！😂
gap在家极度厌学，我真的好痛苦
对不起，我就是你们说的那个小镇做题家
超级悲催的买火车票经历，再一次证明了我只要觉得...
【新人发帖】我不知道将来该怎么往前走了（不妥删）
当贫穷女孩为嫁入豪门拼单，整容院已经为掏空她们...
氵吐槽自己
组里的各位大佬给提供点思路呗，太愁了
准备去游泳考试了好慌
现在很丧的人曾经都很燃啊，千万不要否定努力啊
我是不是陷入了这样的一个死循环中
学校明明允许重修 老师却把我们全部踢了出去
985five到底应该怎么定义呀
2021国考公告已发布，有没有在准备的往届生呀
关于预推免我校老师的态度……（已修改）
心里难过
有人攻击你说xx毕业的就这水平？你真给x大丢人，你...
为什么快消的研发都要博士了
不想努力不想奋斗 只想躺平
本科金融跨考新传会怎么样呢
大一金融，该如何选择未来？
去留选择近在眼前，长沙还是广州？
废物怎么加强生命力啊，一半时间生存欲望都好低
有人知道日报社的面试考察啥吗？
法学生的出路是不是考公最好？
21届应届毕业生，有两个月行测基础，现在一边秋招...
求推荐海外水硕
团内推优 我很绝望
有人知道日报社的面试考察啥吗？
法学生的出路是不是考公最好？
21届应届毕业生，有两个月行测基础，现在一边秋招...
求推荐海外水硕
团内推优 我很绝望
一月砸一万，能不能干出点事情来？
我真的很烦那种整天想要知道你在干嘛的同学
学渣该如何面对成绩公示？
所以大家觉得211金融本➕法硕的学历配置合理吗
生命是会自己找到出路的吗？
疫情之下，明年留学生如何回国秋招
现在券商校招怎么都是先实习再择优留用，会不会存...
公务员难考吗？
做题家的歌
被HR坑去陪跑，大老板决定让我留下实习
已删
现在考法硕是不是性价比已经很低了？
法硕的课真的好水
为什么要考研呢！把不适合科研的孩子逼着搞科研，...
法硕非法学研究生可以学到东西嘛，就业时候会有歧视吗
心态崩了怎么办
历史five
我这样还要继续读研究生么😭
求助：被无良代理骗稿发错刊物，不给退钱要怎么维权
时隔两年，再次体会到学习的快乐
明天就国考报名了
five点心如何组到队参加竞赛
时间可以磨灭当下的痛苦吗？
求助：被无良代理骗稿发错刊物，不给退钱要怎么维权
时隔两年，再次体会到学习的快乐
明天就国考报名了
five点心如何组到队参加竞赛
时间可以磨灭当下的痛苦吗？
“贫穷—压力—大脑发育—学业成就”或许是“小镇...
退学后还能找实习吗？还能争取实习留用吗？
签了三方还能考公吗？
要考研和秋招双线并行吗？
对不起，我不是来自名校
北京应届生工资都多少啊？
面试没找到地址又跑了回来
研二废物
有没有本科9/2，双非读研然后继续读博的呀？
CS five想跑路了，请问大家我该何去何从😭
申请的所有奖项都没拿到，我心态崩了
会被日常生活中的一个小细节触发曾经尴尬或者悲伤...
跨考or本专业or就业
，
如果排解当初起点相同的高中同学，比自己过的更好
去读个博士会改变一点现状吗
成为fw的一大原因，是把钱看的太重
越是FIVE的时候，越不要难为自己。
不到一年，实习过的mini公司学历要求也涨了不少
刚加入这里，这里都没有扬叔的粉丝吗，应该是失败...
朋友用三个字就把本five击溃了💧
985考研真的很难吗
今年保研似乎特别卷
我能够实现的目标仅仅是躯体活着而已
经历&共鸣｜一直敏感寻求家庭没有给予的理解，现在...
朋友用三个字就把本five击溃了💧
985考研真的很难吗
今年保研似乎特别卷
我能够实现的目标仅仅是躯体活着而已
经历&共鸣｜一直敏感寻求家庭没有给予的理解，现在...
"万一你们沦落到要考研的地步..."
对于985普通同学来说什么是秋招好单位？
可以不读研吗？真的可以吧？
简历能否造假
为了好工作读研真的有必要吗或者说能找到更好的工...
吐槽预警 真的好羡慕有良好原生家庭氛围的朋友哇
要入dang吗
想退学了
研一没事做需要问老师要文献阅读吗
研二了，学生干部直接在班级群里带姓名公布成绩积分
想问大家的父母有没有缺少共情能力的？该怎么应对
Peer pressure怎么办？？？
想考公 建议先考研还是直接毕业去考呀
想问问大家对关系户怎么定义的
中产底层家庭应不应该读哲学硕士/博士?
这次回家感觉特别沉重…
秋招可以投外地的中小企业吗？
有信奉宗教的five吗？它给你带来了怎样的影响？
关于远程付费PTA
讨论&咨询｜有确诊双相的鹅吗？纠结得很，究竟要不...
请问事业编政审后放弃有影响吗？
20届five一枚考外地人才引进，被分到乡镇，愁云惨淡
进瘦10！北京协和医学院信息研究所的相关专业的就...
骑车摔倒半颗牙飞了
讨论&咨询｜有确诊双相的鹅吗？纠结得很，究竟要不...
请问事业编政审后放弃有影响吗？
20届five一枚考外地人才引进，被分到乡镇，愁云惨淡
进瘦10！北京协和医学院信息研究所的相关专业的就...
骑车摔倒半颗牙飞了
【新人报道】越选越废，一直在做错误决定…
有法学去德国留学的同学吗？
刚才村里的长辈到我家来，现在我很崩溃+更新
大三交申请毕业前能入dang吗
该不该转专业
毕业后陷入无人可联络的尴尬
Five秋招看到大厂笔试题就烦
有人投过互联网大厂的hr岗实习吗
我现在还会为外貌焦虑😭
流体力学咋学
我没面瘫 我好开心
突然觉得，马上24岁的我，真正做到了学业、爱情、...
读书年纪小的诅咒
今天两次peer pressure，脆弱的心受到了打击，求问...
事业单位进面了，买哪里的课比较好？
其实我对于这种媒体报道有点气愤的
因为自己的性格特质感到一种彻底的无意义感
海外留学真的很容易被自己的焦虑淹没，已经很久不...
本组有做跨境电商的集美吗？这个行业适合长期发展嘛？
确诊过抑郁症对考公务员有影响吗？
很久没有快乐的感觉了，可以去学校的心理咨询中心吗？
摘掉光环，认识社会
和老师交流就紧张怎么办
本组有做跨境电商的集美吗？这个行业适合长期发展嘛？
确诊过抑郁症对考公务员有影响吗？
很久没有快乐的感觉了，可以去学校的心理咨询中心吗？
摘掉光环，认识社会
和老师交流就紧张怎么办
在学校里一定比工作要好吗？
本five无论什么银行都收不到笔试，请教一下大家这...
毕业后几年总觉得活得拧巴该怎么办
你的内心深处到底喜欢什么？
好久不说自己乐观开朗了
秋招期间要不要去实习
此刻，焦虑到胸口又闷又重，喘不上气，眼泪已经在...
小学老师很丧，想辞职
1
放弃编制读(考)全日制研究生值得吗
朋友们 快来开导开导我
自己先来一刀要不
超一线城市985本地生源，为了自我价值想去贫困地区...
性格测试被刷是真five了吧
不保研，考研出国或者直接工作都能有出路的
末流985社科类专业毕业工作11个月裸辞 只有我是five吗
保研没多容易吧
今天去浙北的乡下开了眼界😅
敏感的人到底有什么优点呢
做梦都想读PhD，但没那个能力
请问景观/规划/建筑 转行去哪里呢
985中文，日本读研中，聊聊自己在five边缘仰卧起坐...
有没有一种five合作的学习模式呢？
用延毕的方式保留应届生身份值得吗
宁愿读个普通本科
请问景观/规划/建筑 转行去哪里呢
985中文，日本读研中，聊聊自己在five边缘仰卧起坐...
有没有一种five合作的学习模式呢？
用延毕的方式保留应届生身份值得吗
宁愿读个普通本科
新加坡留学奖学金咨询
大学毕业后高中班级填去向表
好的没有烂的来一堆
研三在读，论文拖了一年没动过，已经在延毕的边缘...
为啥没人说机械这个垃圾专业
感觉高考过后就失去了学习能力
。
ESFJ外向型人格来分享一下自己不一样five体验
精神焦虑要做的与不要做的十四条
如何提高魅力？
不要给互联网产品经理那么多光环…
小诗:电池
广州某211今年研究生扩招30%
艺术生加入了学校的自动化协会（社团），我该做什...
有友友也会神经性头痛吗
没有学长学姐
心塞，成为了我们实验室这届收入最少的人
寻找一个和自己一起监督学习的朋友~
关于海外研考公的问题
求一个正在秋招搞算法的fw一起报团取暖
硕士能去大专当老师吗
辩论式无领导小组要怎么办啊
给大家分享一下银行业
最后一次转专业机会，国贸到法学？
有没有计算机专业的，操作系统网课回放可以让我看...
硕士能去大专当老师吗
辩论式无领导小组要怎么办啊
给大家分享一下银行业
最后一次转专业机会，国贸到法学？
有没有计算机专业的，操作系统网课回放可以让我看...
第一次面试被面试官肯定
今天英文文献汇报又搞砸了……
淘宝推送给我“万物皆可卷”💢💢💢
睡不着啊啊啊啊啊
挂科绩点贼低申四大八大寒假实习还有戏吗？
关于大类招生我的经历
有小语种er在景区当外语讲解员吗？
“法学类”也不包括非法本法硕嘛？
去国企和考公哪个在思想上更倦怠？
接了个offer,还没签合同就已经开始让线上工作了
兴趣一般，应该坚持读研法学吗？
涛涛入党的好处and坏处
要不要转工程造价？
国贸转法学希望大家给我一点建议
。
刚看到一个留学党的血泪贴，忍不住也开个贴
Five找工作的时候没有考虑对象有点愧疚
人活着不是为了让别人省心
秋招焦虑到整夜整夜睡不着怎么办？
不知道一天干点啥
其实学历并没有那!!!么重要吧……
宁可内卷（第三声）不要内卷（第四声）
今天的新闻，大家怎么看？
纯新闻学本科211考研能有什么方向😢
孤苦伶仃的考研子
其实学历并没有那!!!么重要吧……
宁可内卷（第三声）不要内卷（第四声）
今天的新闻，大家怎么看？
纯新闻学本科211考研能有什么方向😢
孤苦伶仃的考研子
关于情绪问题的一点思考
领导面谈的时候该不该说实话？
留学期间交社保还算应届生吗？
删帖啦，大家都别焦虑呀！
求大佬指点西方信息化历程
有没有小语种（或者人文方向）读博的师姐师兄啊
有无小伙伴了解高端/住家家教
可能整个大学期间都不会有实习经历了
有没有19届还待业的..
心理科后续确诊重度焦虑抑郁
如何提高抗压/承受能力
我今天点赞了所有成功保研的同学送上了祝福后 选择...
金融专硕值得考研吗？
家里每年存款10万可以去港新留学吗
别人跟着我学习，让我很不舒服
上了大学因为内向社恐一事无成，自我堕落一直逃避...
工作一年，再考研晚么？年龄焦虑。
准备事业单位面试，线下班还是线上班？
一个肥胖的fw
想回到2016年
毕业废了两年后来加拿大重读CS本科，关于跑路，关...
英语语言文学还是汉语言文学（已确定啦）
今天保研的出结果了
研一感觉实在呆不下去了，想退学
想彻底躺平做废物，可是又有点不甘心
毕业废了两年后来加拿大重读CS本科，关于跑路，关...
英语语言文学还是汉语言文学（已确定啦）
今天保研的出结果了
研一感觉实在呆不下去了，想退学
想彻底躺平做废物，可是又有点不甘心
来自某大一学弟的迷茫
边工作边准备语言考试，学不进去
关于非法本法硕
有没有去了天坑学校特别后悔的
感觉985的更容易丧失动力变成咸鱼
考985和读研到底有什么用呢，对于很多人而言
本科生物科学类，考研生物工程算跨专业吗
好奇有没有回山东的five
研究生上专业课的时候，你们都听课吗？还是到了考...
跟爸妈敞开心扉的后果
末流985大三生物专业真的好迷茫
cpa复习的即将崩溃
20届five人生一团糟
我想放弃一切去学平面设计
211药学废物的迷茫
如何缓解秋招的焦虑情绪？
法硕值不值得考？
昆明这个城市怎么样？适合躺吗？
有没有和我一样面对pyq刷屏保研内心毫无波澜的
朋友们几乎人手一个学校官方公众号推送 自卑到无以...
是选择港城，港理工还是港教
大家实习的第一天是怎么吃饭的
挂科还有机会考研到好学校吗？
大三保研边缘的崩溃
是不是不结婚生子，痛苦就会减少一半
是选择港城，港理工还是港教
大家实习的第一天是怎么吃饭的
挂科还有机会考研到好学校吗？
大三保研边缘的崩溃
是不是不结婚生子，痛苦就会减少一半
怎么找老师开口要推荐信？
两财一贸的法学怎么样
感觉很适合发本组的一张图
被一个高中学历靠关系进大公司的“别人家孩子”搞...
尚未找到心仪工作的学弟学妹们可以考虑下大专院校
参加读书会社团活动，社死全程无发言
已工作一年，国际商务专业，找不到努力方向
拒绝了爸妈托人找的一本大学实验员岗位 还没有offe...
月薪4k的学校还是月薪1w的教育机构？
今天才意识到我从小就five
今天考CPA，上午弃考，下午也不想去，一科都没有复...
一口回绝了hr去线下面试的机会 还能打电话挽回吗
电气读完研了能去哪里呀?
工作与考研
有休过学的同学吗
给大家看看真正的废物
怎么做好小组作业
有保研失败的人吗，现在咋样了
求助！商科five怎么找第一份寒假实习
明天要考雅思口语了😭
有没有男学生和女导师在一起，被送sci的例子
今日朋友圈
你们有没有这种感觉，很怕与人建立关系
想问问有无法院实习经验的小伙伴（实习两天后的感受）
上大学，读研，读博到底是为了什么
有没有男学生和女导师在一起，被送sci的例子
今日朋友圈
你们有没有这种感觉，很怕与人建立关系
想问问有无法院实习经验的小伙伴（实习两天后的感受）
上大学，读研，读博到底是为了什么
有跨考cs（指数学和代码都没学过）的five吗，建了...
有没有fiver在校考过内审员
失去了祝福别人的能力
有人做过海外业务员吗
秋招ing 每天刷新邮箱刷到魔怔
工设狗换新电脑后每天扩展一个设计软件小技能！
和父母的想法冲突
从野蛮生长到自赎之路
受组里贴子启发，去大专或者高职学校当老师是不是...
不知道大家家里蹲这个选项怎么看
如何定义社恐？
把我妈气哭了 我真是废中之废
有了解苏州顶岗特选的嘛？
每个人都有自己的功课
心情真的好差觉得自己真的什么规划都没有啊
我们班的特困生选择出国留学了…
考研目标学校缩招
大家特别难过的时候会主动和朋友倾诉吗
神经质严重的人要怎么疗愈，又适合什么工作呢
或许组里有人写过检讨书吗
被一个高中学历靠关系进知名上市地产公司的“别人...
看见空间朋友圈好多保研真的好焦虑
想考选调但不是党员不是干部怎么办
（已找到）找个互相监督学习的小伙伴（1-2人吧）
.
被一个高中学历靠关系进知名上市地产公司的“别人...
看见空间朋友圈好多保研真的好焦虑
想考选调但不是党员不是干部怎么办
（已找到）找个互相监督学习的小伙伴（1-2人吧）
.
简单又直接，二战考研生，因为自己心态原因拖延到...
咱们组真的好好
硕士毕业条件太高
综测和绩点哪个重要呀？
留美defer到春季的小伙伴们，你们怎么打算的？
为了一个不切实际的梦我放弃了保研
本来想抱怨抱怨，写着写着唱起来
昨天考试通不过的概率90%
为什么从来不关心我学习的亲戚忽然关心我考研？
求问社恐在经管方向有活路吗？
看别人保研好酸啊
我大三，想安慰大一届的考研的姐妹，说什么最好呢？
一上微博保研上热搜了🆘
删
有时候觉得自己不配而且也不想得到那么多爱
众生皆苦是真的吗
被欠钱的气的失眠
新传跨考中文\教育怎么样
c++入门该怎么学
精力有限
现在开始准备考研还来得及吗
怕是又凉了一个面试
管科专业想进体制内要怎么努力
体制内的抑郁
组里istp能交流一下自己是怎么five的吗
现在开始准备考研还来得及吗
怕是又凉了一个面试
管科专业想进体制内要怎么努力
体制内的抑郁
组里istp能交流一下自己是怎么five的吗
在考研的关键时期，牙坏了，一趟趟跑医院。
导师是个海外教授归来
三本的弟弟去韩国top10读mba，说同学都是北大南大...
有人参加过农行深分的面试吗
19届二战失败five申请到了今年西交利物浦商分硕士 ...
有必要参加研究生会嘛
毕业两年的five来给大家打打气，虽然five，不过985...
《被讨厌的勇气》
小语种出路在何方
一年一度保研时刻我是如何安慰自己
高考报志愿新思路：读相对不太热门的专业和学校是...
学艺不精的尴尬面试🌚
医学5+3/八年制的学生进
大家有没有经过某个时期后心态大变化的经历
二战中，英语阅读真的不行
有没有朋友无法静下心来学习？
军训到底有啥意义
有了解大学生英语竞赛A类的朋友吗？
讨论&咨询 | 关于金融专业的碎碎念，真诚请教路在何方
入职半年好像再也不会笑了
保研上岸去了比本科低一档的学校，父母的虚荣心崩溃了
本科四年一事无成的朋友们，你们的简历都是咋写的
安慰一下大家
入职半年好像再也不会笑了
保研上岸去了比本科低一档的学校，父母的虚荣心崩溃了
本科四年一事无成的朋友们，你们的简历都是咋写的
安慰一下大家
非应届生又想考公了
为什么我每天都很困啊？
学无所用，冷门专业得出路在哪？
关于学校每年开展的争先创优评奖活动，每次都没被...
(新增投票)大家想一直读书不工作吗？不考虑生计的...
读了研究生之后觉得硕士学位没那么重要
1
废物到自闭，看不见出路
荒废学业的学渣，感觉未来很迷茫
废物本废
文科考研你们会选择什么专业
天坑专业国际政治·学习找工作
今日焦虑满格
有没有知道这个章是一个还是两个？
对你而言，考研更难还是高考更难？
开始实习了，非常不想工作
考研要不要换学校
大家觉得京东怎么样
发朋友圈分享生活到底有什么意义呢？万年不发朋友...
18年已经被票圈保研刷过一波内心毫无波澜
关于本five的情感问题
学习使人变丑吧
感觉失去活力了
互联网厂可不可以把“必须要有相关实习”写在jd上
大三了，出国交换一年值得吗
关于本five的情感问题
学习使人变丑吧
感觉失去活力了
互联网厂可不可以把“必须要有相关实习”写在jd上
大三了，出国交换一年值得吗
废物指数测试
干啥啥不行 坑爹第一名
对海硕来说 qs100很重要吗
朋友圈全是晒的，今天是焦虑的一天
看到朋友圈刷屏保研的感想
大学怎样度过才是有意义的呢？
某five的失败经历分享(留学、就业、考编)
人大纯文科five研究生转专业择校求问
保研结果一出，朋友圈今天整整齐齐，仿佛失学儿童...
我自认是five不光因为成绩，还因为真正意义上的什...
好难过好难过好难过又没有人能安慰下我
我同学一个啥都不会的保到了武大
第一次真切感受到内卷
选择让我上班快乐的公司还是钱多的公司？
商科废物找不到实习好难过
人大商科考研择校求问
反复仰卧起坐
湖人总冠军
论我是如何把一手好牌打烂的
新能源考研电工类院校
面试时间长短会影响结果吗
读研 教育经济与管理 怎么样
没加分，考进p大的多么？
秋招非技术岗0 offer记录，难到怀疑人生的five
新能源考研电工类院校
面试时间长短会影响结果吗
读研 教育经济与管理 怎么样
没加分，考进p大的多么？
秋招非技术岗0 offer记录，难到怀疑人生的five
大家知道人民银行北京营业管理部或其他分支机构怎...
2020.10.12永生难忘
起床之后关闭了朋友圈
没什么了
。
友友们考研选择的学校都是比本科学校好一档次的吗？
寒假实习好找吗
一个来自小镇的大四经济学five的自述（如果大家能...
有和男朋友性格能力完全相反的朋友吗，感受到了压力
（更新碎碎念）从发展心理学角度讲讲大学选专业
求助英硕or就业 如何选择？
已删
过年了
有想转文科的商科five吗
可吗？
突然感觉到一阵孤独
本科完全躺平选手研究生阶段能够改变吗
就挺突然的。请问大伙的毕业论文都怎么准备的
奶茶店和咖啡店里的调饮师大多数时候是快乐的吗
文科five转码农的经历
大半夜的 因为“我是什么样的人？”这个问题更加睡...
大家觉得现在硕士期间gap还值得吗？
博二开学很想quit
因为想回去学生生活而工作后考研合理嘛
怎么缓解焦虑
大半夜的 因为“我是什么样的人？”这个问题更加睡...
大家觉得现在硕士期间gap还值得吗？
博二开学很想quit
因为想回去学生生活而工作后考研合理嘛
怎么缓解焦虑
推荐几本书帮助心理重建
待业中，组里推荐的书《当下的力量》真的很有帮助
请问大家游戏/互联网策划岗位，数学题、概率题怎么...
有没有那种平时准备很认真，结果考试成绩很差的小伙伴
有没有没有过硬技能，只能去做教育培训老师的five...
删
感到从社会的角度说，我已经香了
有了解运营商的吗？
法考fw二十天打卡
想问问组里的兄弟姐妹有没有考过GMAT
没有什么认识的学长学姐 而且有跨专业考研意向的fi...
考研择校对985有执念 five是不是该想开点
请问给招聘企业邮箱写信建议一下考试时间有问题嘛
今天也是致郁的一天
保研初试学院第三，复试名单倒数第二失败
怎么克服入学焦虑
觉得自己一辈子都在为家里没钱和长得不好看这两件...
家族由古到今第一个大学生好惨
唯一图户口的工作现在户口也没了
室友想和自己考研考同一学校同一专业怎么办
面试官问来我们这里你会有心理落差吗
总是过于注重结果，害怕失败，所以拒绝尝试
研二了但依然什么都不会极度恐惧科研终日逃避
不会游泳
缺钱不，我缺一个听我哭的人
面试官问来我们这里你会有心理落差吗
总是过于注重结果，害怕失败，所以拒绝尝试
研二了但依然什么都不会极度恐惧科研终日逃避
不会游泳
缺钱不，我缺一个听我哭的人
考研考公考银行全失败了
本five因为一次小班个人汇报紧张到失眠
大家会不会突然莫名地难受
有川渝地区税务工作的five吗
学校名字像三本也是有好处的
不知道为什么自己总是考不好，总是很失败
gmat考得好差…（更新 今天考第二次 进步了110分 ...
突然很好奇有没有人觉得大学四年很漫长
人民银行不要理工科应届生
末流211到末流985，天坑专业，只想赶紧毕业
你们测过DISC性格测试和九型人格测试吗？
普通家庭的小孩想留在一线是不是对父母很残忍
不想上班了 明天想直接不去了
金融five感觉坚持不下去了
出国交换还是国内实习
（申删）
隔壁组看到大连女医生50岁被迫退休，那我们现在奋...
普通five的前19年，不厉害，但是或许能给组员们一...
做选择的一个方法
本five该怎么克服与现实生活的割裂感。
被家里人批评了很久
也许应该向大家推荐一下
求分享下班后高效学习的方法，备战公考。
本科生找工作真的会受到很大的限制吗？
舍友的无心嘲笑让我瞬间看清一个现实
被家里人批评了很久
也许应该向大家推荐一下
求分享下班后高效学习的方法，备战公考。
本科生找工作真的会受到很大的限制吗？
舍友的无心嘲笑让我瞬间看清一个现实
请问今年有申请港校的five们吗
大三已经准备跨考了，现在上着本专业的课根本听不...
一枚在校five焦虑求问
很多人都说要独立思考，但这样不也让个人经历学识...
该怎么和亲姐交流
INTJ类型的人都去干啥了
留在上海or not
秋招现在0 offer别自卷了
有在职考研的嘛？有没有办法像在校一样随心所欲看...
意识到自己未来跟高中同学的差距会越来越大，怎么...
#小语种鸡肋，名校下，专业能力比不上北外上外，师...
法本法硕考公有出路吗？
事实证明我高估了自己的秋招
我们是不是丧失了一种能力
急于安稳，慌不择路
读研到现在感觉走不下去了
想定向选调的话考研是不是学校title大于专业
临近DDL作业还是写不出来写不出来
秋招的心态失衡
轻度抑郁的我在准备考公，思维迟钝到让我觉得没希...
找工作好难啊
有没有人和我一样得了不学习就焦虑症
你永远不会知道你“平平无奇”的室友能给你带来多...
删
恶毒医生虐杀病人，只为陷害同事，恐怖片
找工作好难啊
有没有人和我一样得了不学习就焦虑症
你永远不会知道你“平平无奇”的室友能给你带来多...
删
恶毒医生虐杀病人，只为陷害同事，恐怖片
还是珍惜读书时间吧，工作才是真的窒息
有人社招成功零经验转行互联网产品/运营等非技术岗...
以前只觉得我这种只会做题的人不能读博 现在发现读...
感觉自己是个没有闪光点的人
论文读书报告
删
你们习惯一个人在教室自习吗
分享一篇三联生活周刊关于内卷的文章
20届投人行的聘用制文电，线上测评完成一个月了了...
目前在家备考，刷题真的没有一点耐心，坐不住。
朋友们的英文简历都是怎么搞的
深夜思考人生，想来交流交流
裸考两次考研两次法考半裸省考的真奥义five
非top校的商科本科毕业生是不是只有考研一条路了
大三了准备认真学习，人际关系怎么办？
互联网秋招是不是已经结束了
3个中产精英家庭，以为自己很安全，结果一场病，遭...
朋友圈自嘲被爸爸小心翼翼探问感到难受
离开学校后的日子
five想问大创究竟有啥用啊(不保研)
昨天我妈给我打电话说在电视上看到了一道菜，叫做...
20多人的班能内卷到什么地步
现在找实习一般需要什么技能？
five怎么样可以让自己不要再焦虑了
five想问大创究竟有啥用啊(不保研)
昨天我妈给我打电话说在电视上看到了一道菜，叫做...
20多人的班能内卷到什么地步
现在找实习一般需要什么技能？
five怎么样可以让自己不要再焦虑了
学霸的复盘vs老five的复盘
室友都保研，而我还在算学分够不够毕业
东北gwy体验
毕业了，被有过互动的大学老师们都屏蔽了😔
因为人际关系不仅想放弃转博，还想一刀了断了自己
实习时跟周围同事没说过话正常吗
好想让天上的神仙给我指条明路，到底要不要辞职
还在北京的进，看看今年有多少人想逃离北京
top3冷门文科想问问大家看法
考研调剂到比自己低的学校咽得下这口气吗
英语作文批改
有啥了解考研信息的途径啊
求老哥们请教，交通运输是坑吗？
因为拖延症，放弃申请奖学金
看了差评谈内卷的文章，又感受到了令人窒息的氛围
深夜胡思乱想贴...
211大二想转专业，但是也可以辅修这个专业，现在不...
211中外合作毕业 gap考雅思 or 去已经拿到offer的...
有人跟我一样读研以后，每次有什么事情需要跟家里...
要不要读博，求指点
有没有极端抗拒家庭关系的five
应该用课余时间去做挣得不多的兼职吗（已更新）
大四了面临要被退学了 不知道该怎么办（应该是不用...
20届废物还没有找到工作，有一个百度代理商的偏销...
有没有边看书，边焦虑实习的five
有没有极端抗拒家庭关系的five
应该用课余时间去做挣得不多的兼职吗（已更新）
大四了面临要被退学了 不知道该怎么办（应该是不用...
20届废物还没有找到工作，有一个百度代理商的偏销...
有没有边看书，边焦虑实习的five
回望过去，我five的重要原因之一可能是不服管教
感觉自己是社交废物
不做永远的five
脱口秀行业能说卷吗
身边22考研这么快就开始准备了吗
现在开始准备考公还来得及吗
985老废物的一段失恋故事
待业7个月，迷茫焦虑！法硕毕业生何去何从？
有没有讨厌各种综合实践评奖评优的？默默吐槽下
国庆出去和好朋友旅游好像是短暂的逃离了人间
感觉自己已经无欲望了👋
口头表达能力不行，本Five在绝望的深渊徘徊
21届英国欧陆混申真的好焦虑！！！
请问大家都是怎么联系导师的呀？
天坑专业five还有救吗
王者荣耀让我看到自己five的本质
内向不自信，抗压能力沟通能力差，还动不动就抑郁
大二的fw还有希望吗
有时候不知道父母说的是不是就是真相
不懂就问组里说的英国水硕指什么
秋招的各位投过高校行政和管理岗吗
电子商务专业毕业后可以干什么呢？
上很多课，头昏脑胀怎么办
有没有表达能力特别差的five
如果没猜错的话，现在大三five们都在纠结保研推免o...
秋招的各位投过高校行政和管理岗吗
电子商务专业毕业后可以干什么呢？
上很多课，头昏脑胀怎么办
有没有表达能力特别差的five
如果没猜错的话，现在大三five们都在纠结保研推免o...
同一家公司我在当实习生，同学却正式入职了
讨论&咨询｜没过法考的法学生出路是怎么样的？
人没有朋友能不能活下去？
大四five国庆回家待了几天，临时通知提前返校，崩...
求问非全five不能参加校招？
感觉自己精神有问题
每周末都没有干劲学习，今天就啥都没学
研究生第三次奖学金评定落空，也许我真的和这所学...
以前想成为什么样的自己呢？
"哪里的黄土都养人"来自于五年级学历爸爸的治愈...
法学专业可以去大专当什么老师
在大学找不到价值感，怎么办？
放弃考研复试准备出国 很难受
10月份了，资格论文还没有，毕业论文也毫无头绪，...
想咨询实习相关的问题
当众发言就紧张没自信没话说，感觉这辈子职业受限...
对于废物来说这个工作还有必要继续下去吗
爸妈根本没有获取有效信息的渠道，还老是使劲提根...
有人参加过中国建筑高校毕业生接收统一考试第二轮...
有考虑/在读Tesol专业的朋友吗？
今天查想考的学校，考研名额锐减到只录取1个人
删了
没什么好放弃的，也没什么好坚持的。接受所有，这...
高中同学到了大学还是很厉害
如何改变自己唯唯诺诺的样子和态度啊
今天查想考的学校，考研名额锐减到只录取1个人
删了
没什么好放弃的，也没什么好坚持的。接受所有，这...
高中同学到了大学还是很厉害
如何改变自己唯唯诺诺的样子和态度啊
21届cs five自救计划(10.10秋招更新)
记一次国才杯现场逃赛
保研失败，现在出国还来得及吗？
大四第一次实习被领导骂
想去医院看看抑郁症，都约不到号
感谢两位私信我的博士哥！）闲鱼上意外认识一个自...
考研考不下去了现在找工作还来得及吗？
想问问研究方向小众的five怎么找到工作的啊
删
five工作几年后想考研
我身边的家长和朋友说起考公几乎都是嗤之以鼻
拿到了预推免资格但没有保研名额是不是凉凉了
不想考研了，现在开始秋招来得及吗
本社恐真是最害怕组会报告了
五院四系法学本科，为了考公的研究生学历调剂到某...
已经完全不会交朋友了
社恐蹲家five前来报道
出国读MPA/MPP回国就业的大致方向是什么呀！
出国成绩单证明应该怎么写
怎么提高写文水平？
秋招没找到合适的工作 可以主动延毕/gap一年 明年...
由于拖延症毕设全院基本找到了老师，而我才开始找
简单说说我不考研的理由
小组pre也能卷😅
法学five有留学的必要吗
秋招没找到合适的工作 可以主动延毕/gap一年 明年...
由于拖延症毕设全院基本找到了老师，而我才开始找
简单说说我不考研的理由
小组pre也能卷😅
法学five有留学的必要吗
你们都怎么劝自己？
计算机本硕，秋招陷入两难
考研专业选择，管科or金融，还有四个月就考却换专...
二战失败，是否应该坚持考研？
该不该出国呀大家
第一次见我爸落泪竟然是因为深圳房价
大家有想一起创业的么
数学专业的考研专业选择
你们会对身边去韩国留学的人有偏见吗？
是不是生活的烦恼都是跟爸妈说越说越烦
求助 如何把自己从废物状态里拉出来
所有人都问我为什么不考研
找寒假实习中 想问下大家怎么判断一个实习好不好啊
选调生小白求问这个两年基层锻炼是真的必须的吗……
二战没抢到报考点被自己five到哭晕
【求助】天坑女出国脱坑路线
大家是怎么准备秋招笔试的呀？
挂科后 我真的对自己失望了
有物理上身处HK的小镇做题家吗
有没有体制内的老人来教教我
报名开始了 我才注意到学校缩招 缓缓离开
挂科后 我真的对自己失望了
有物理上身处HK的小镇做题家吗
有没有体制内的老人来教教我
报名开始了 我才注意到学校缩招 缓缓离开
焦虑症与抑郁症高发是否是因为整个社会氛围里的年...
秋招考研双five
大一到大四四年真的磨光了我的朝气
四天如何准备工行笔试
青马工程有必要参加吗？
删帖
行政管理专业的five考国税局和国家电网哪个更好？...
放下执念真的太难了
20废物工作了几个月打算辞职了 准备明年考研 中间...
经历&共鸣 |（大龄？）女海归硕士人生崩盘前夕的碎...
求助｜学习老是饿怎么办
本科生进科研团队
有参加过外研社国才杯的朋友嘛
看看“内卷”这个词，摘自《看天下》
留学后发现完全无法适应
原生家庭带来的窒息感
我错乱了
985211与行业型院校到底怎么选？
怎么在找对象方面也做个FW
是sixth tone都开始报道这个组了吗
内向的人是不是很容易成为five啊
心理学这么惨的吗
如何才能摆脱恶性的比较心理
人生变得messed up是因为熵增嘛？
真诚发问，某宝/wx出售的帮助追女生服务的有用吗？
内向的人是不是很容易成为five啊
心理学这么惨的吗
如何才能摆脱恶性的比较心理
人生变得messed up是因为熵增嘛？
真诚发问，某宝/wx出售的帮助追女生服务的有用吗？
何去何从
请问各位five容易精力不足吗？
🇦🇺网课废物听到昨天去英国的前男友给我分享...
是否只有我一个fw深夜会写下这种矫情文字
法考five 打卡（拖延症晚期）
有时候不快乐，是因为对自己束缚太大了
为什么大家都这么优秀？？？
有人想要听听快消公司的面经吗？从面试官角度出发...
985本硕的回顾
大家在教研室遇到很喜欢的人要怎么办啊
重度老龄化社会会是什么样子？
five来问一下体测，拜托
感觉自己不是社会性动物
想跨考复旦哲学，不知道选宗教学还是科技哲学，求建议
父母不知道我退学了
科学证明奋斗上进才是不幸的源头
我希望父母能够认识到自己知识和阶层的局限，不要...
被妈妈过度关心到想自杀
选调省直or市直？有考过的前辈或者想考的兄弟姐妹吗？
教资有必要考吗？
如何调整工作能力比学习能力弱太多的落差感？
有小伙伴想去平遥电影节吗？（不妥删）
没有动力起床怎么办
别人在拼命的时候我毫无上进心
突然改变主意想考北京top高校
如何调整工作能力比学习能力弱太多的落差感？
有小伙伴想去平遥电影节吗？（不妥删）
没有动力起床怎么办
别人在拼命的时候我毫无上进心
突然改变主意想考北京top高校
five到无法坚持减肥
真诚提问如何控制自己的哭点…
本科生想问下大家如何选择目标岗位
有没有对着推荐信一筹莫展的five
某政法机关校招疑问
进组之前期末考试挂了三科
完全集中不了精力学习
有没有面试过私立小学数学的兄弟姐妹，笔试考什么？
有没有five也没有办法跟妈妈友好沟通的…
废贴求删除
第一份工作试用期被劝退，失业失恋家里蹲，有比我...
冬天疫情会不会卷土重来延迟研究生考试？
five找回了点点自信😭😭😭
事业编竟然税前13k
注意力集中不了怎么办
突然没有了考研的动力，还有比护理废物更惨的吗，...
Top5 985 名校，焦虑情绪驱使我作弊，作弊被抓后自...
考研择校求推荐
感觉自己干啥啥不行
考研，社会学、心理学和传播学哪个好？
法硕的日常吐槽
age shame的结果是我同事已经谋划女儿跳级的事了
你们有事到临头突然很想退缩的经历吗
本人考研二战失败：经管类专业的考研er，要申港中深啊
大家都是本科生吗（增加投票）
法硕的日常吐槽
age shame的结果是我同事已经谋划女儿跳级的事了
你们有事到临头突然很想退缩的经历吗
本人考研二战失败：经管类专业的考研er，要申港中深啊
大家都是本科生吗（增加投票）
令我窒息的父亲
本985好five啊，连骑缝章都不会盖
我变了 秋招前我ESTJ 现在ISTP
商科five 选供应链还是电子商务管理？
five的大四应该怎么消磨时间才不会焦虑
大一才上课一周就感到了痛苦迷茫，一想到国庆结束...
出来混总归是要还的
我在纠结后悔的同时，父母也在，很多时候小镇做题...
四川眉山首位985硕士职业农民(转自微博)
抑郁症的我要从历史师范转到汉语言文学吗？
对不起能不能抱抱我
好想和焦虑症的自己说，你已经做的很好了
感觉自己学编程和同学学的/工作需要的不是一个东西
【高考志愿科普第n弹】外交/国关/国政 学了就能投...
药学专业的出路？（没有出路/快跑/是坑）
啥是凡尔赛？
真诚提问，大家不玩手机的时候都在做什么
不知道要怎么样。。逃避现实
羡慕有压力可以哭出来的人
（更新后续，抑郁暴食自救）去年211财经毕业之后我...
不知道自己在为不喜欢的专业争论什么
大学有挂科记录的话入党还有机会吗？（已解决）
请问有朋友认识她吗
取经：有人跨考博士的吗，能否讲讲经历？
明年2🈷️-5月毕业旅行环游中国 召集1-3个志同...
不知道自己在为不喜欢的专业争论什么
大学有挂科记录的话入党还有机会吗？（已解决）
请问有朋友认识她吗
取经：有人跨考博士的吗，能否讲讲经历？
明年2🈷️-5月毕业旅行环游中国 召集1-3个志同...
今年山东选调只要清华北大了？
有five参加教师种子计划考试吗？
原来抑郁发作时真的是在鬼门关外踱步
想咨询一下各位组员
看到说考霸省份出来的在本科大杀四方…
距离考gre还有不到两天，复习得像💩
农学five转行金融：秋招笔试+毕业论文+期末论文、...
因为屁大点事焦虑得睡不着觉，我是不是有病？
会计专业转行能干啥
本校考研和港中深摇摆不定
离理想越来越遥远了
我在教培行业活的像一潭烂泥。
five怎么回答亲戚的各种提问
大家有没有试过算命？
压力大到神经性耳鸣
被强迫了计算机专业 写不会代码 已参加工作并躺平...
。
南京某排名第三211毕业，毕业一年了，没工作，想考...
准备考公不参加秋招可以吗
看到周围同学一个比一个牛x心态崩了
今天也是被垃圾行政气到爆炸的一天
三和人才市场，制度成本，丧文化，莫名联想到98five
有没有数学系的five来交流一下
拒绝参加亲友聚餐，减少焦虑的好方法
大家觉得考研是必要的吗？
今天也是被垃圾行政气到爆炸的一天
三和人才市场，制度成本，丧文化，莫名联想到98five
有没有数学系的five来交流一下
拒绝参加亲友聚餐，减少焦虑的好方法
大家觉得考研是必要的吗？
省考面试和论文开题撞了怎么办
延毕+挂科18学分到近乎退学，清华小镇做题家的自我...
想请问各位学校的重修制度
兄弟萌，我要去当滴滴司机了！
虽然倒数第一，但也要努力鸭
废物不配有男朋友
裸辞一个月后找工作…
（更新）为了避免高考生步入five的后尘，我列了10...
焦虑到在图书馆矫情哭泣
应该选择支教保研&行政保研吗？
研究生er是怎么应付老板饭局的
【关于考研】各位考研er有没有听说过少数民族骨干...
抱团脱困的操作草案
有无了解少干计划的朋友
一个小镇女孩可以去纽约吗
明明压力都很大，却总是我在安慰好朋友
今早社会性死亡
各省选调情况咨询
或许本咸鱼能给未来想考选调生的five一个小建议
学姐想给我内推，但是被我菜到无语...该怎么办？
删
痛苦抑郁的大学四年回顾
如何调节来自室友压力的焦虑感
父母做了所有正确选择，我自己却走了所有错路
“我不重要”这个认知是抑郁的源头
删
痛苦抑郁的大学四年回顾
如何调节来自室友压力的焦虑感
父母做了所有正确选择，我自己却走了所有错路
“我不重要”这个认知是抑郁的源头
被面试推着走的five碎碎念
想问一下kcl难申吗
推荐下学习方法吗？有没有背单词之王
朋友们如何兼顾减肥/健身和学习？
关于即将开启的大一生活...
看到学校关于学业咨询的推送开始焦虑
在学校里背这个包会不会太装逼了？
劝废物转计算机 天打雷劈
电气自动化学硕和专硕有什么区别
虽然这是一个老命题了，但还是想问
大家如何看待互联网装叉行为
怎么减轻焦虑？
一个废物的诞生
读研到底是专业优先还是学校优先
怎样克服紧张情绪在组会上做好一份报告
组里有没有卫经相关的学姐学长哇
效果图好难画啊
请问大家怎么看小组合作？
进来投票，真five还敢和旧友联系吗
（目前满人啦前14个回复的看楼内通知）一起拉个微...
找工作没签合同真的随时就变卦
雅思作文把我压垮了
关于综测评奖
竞选班长失败了
末流985+英硕该去某教培当管培生么？
找工作没签合同真的随时就变卦
雅思作文把我压垮了
关于综测评奖
竞选班长失败了
末流985+英硕该去某教培当管培生么？
法学研究生 男朋友希望我毕业后去厦门
末流211天坑专业本科在读，求助公卫（流统方向）跨...
大三下重修会影响考研吗
2020届考公请进
伪小语种日语专业的出路文科天坑专业也应该有日语...
从来没觉得自己这么傻逼过
5年没学数学再做epi我觉得自己像个废物
农村好快乐，以后回农村养老也不错
可以做个调查吗，21届秋招都拿到offer了吗？心里好...
终于上岸，感谢组友的鼓励，你们是冬日的小太阳
大家觉得去贷款中介公司工作怎么样？
有没有和我一样喜欢黑夜的
我好讨厌凡尔赛啊
我怀疑人生
10月了大家秋招进度怎么样
five学不完了感觉总想二战
组里有毕业想回长沙的财务er吗
中秋佳节跟家里打电话号啕大哭，爸妈准备为了我卖房子
末流二本子是直接工作还是考研
末流985，读研or工作？
本fi中five说一说自己的经历，希望朋友们能指条明路
读二硕有必要吗？
要不要从学校冷门王牌专业转喜欢的专业
本躺平five感觉被各方面强于我的同学pua了（10.2更...
记一次“副业”失败
本fi中five说一说自己的经历，希望朋友们能指条明路
读二硕有必要吗？
要不要从学校冷门王牌专业转喜欢的专业
本躺平five感觉被各方面强于我的同学pua了（10.2更...
记一次“副业”失败
工商银行英才计划
只是一味羡慕别人生活
文科商科的five是不是不太会遇到学纯理这样完完全...
20届GAP一年准备留学，现在觉得有点没意思...
秋招惨痛教训:再five也得把名次算清楚
娱乐一下，孔乙己算不算做题家
变成了眼高手低的胖子
快毕业了，要不要入党？
21考研到现在还进入不了状态
转自微博 拒绝内卷的病毒🦠都活的舒舒服服
愁掉了 如何顺利写好论文
打算白天去校医院心理咨询了 大家有啥要跟我说的嘛
【更新】five到被男朋友看不起。
好朋友都有努力的方向，感觉只有自己是个five
管理专业女生，除了做职能类的工作还有其他出路吗
贫苦家庭做题家five已经很不错了
删
小语种教育行业（特别是外国语中学的教编）招聘时...
刚得知研一成绩倒数第一
连社区工作者都卷到985了
冷门文科five求一些小建议
📺b站电台今晚8点（7.4）搞一期【2020互联网专辑...
大学带给了你什么？
线上实习有用吗？
一到学校评奖评优的时候就无比焦虑
冷门文科five求一些小建议
📺b站电台今晚8点（7.4）搞一期【2020互联网专辑...
大学带给了你什么？
线上实习有用吗？
一到学校评奖评优的时候就无比焦虑
（更新)20年高考高校在各省录取分数综合排名一览，...
怎么快速学会高数
所以有很多明年考研的人今年就开始准备了
有没有可以帮忙申欧洲商科的在读博士？付费找个帮忙的
还是把这个帖子删了吧
five毕业后考教资，能做一辈子家教吗？算了一下一...
考公的话，可以试试东北
关于法本考研择校问题
末流985去教培丢人吗
继续坚持拼 还是 后退回家？
收到了心仪公司的面试通知却不想去
我刚刚好崩溃啊
[新人报道]方案能力低下的园林大四狗，在准备跨考
想问下大家认为工转商考工商管理硕怎么样？
樗栎庸材的内卷困境
Top2法学狗的自救之路
学术出国（大概）并不是986five的出路【纯手写】
心态彻底崩了。每天都被老板莫名其妙地吼。我真的...
2021秋招 给大一大二大三同学分享我找互联网工作经验
想了解一下博士退学的话，找工作是不是很难
我是个连说话都说不好的废物
有不喜欢自己学校or院系的吗？
法学的五院四系真的那么重要吗？
真诚的问大家，计算机是读研还是不读研
法考试最后二十天怎么通过
我是个连说话都说不好的废物
有不喜欢自己学校or院系的吗？
法学的五院四系真的那么重要吗？
真诚的问大家，计算机是读研还是不读研
法考试最后二十天怎么通过
数学系five大四上学期压力大到崩溃
工作几年后遇到的问题
有担忧养老的five吗
昨天看《百元之恋》感觉里面没有一个正常人，每个...
今年就业形势严峻的有点吓人
gpa2.7有机会出国吗
你有没有深夜崩溃过
中文算不算天坑专业？（矮子里拔大个，中文被楼里...
🍑🍑来说说这几年我观察到的互联网内卷进程，...
虽然后年才毕业，但我现在就害怕秋招了
不喜欢专业的感受 太对了
想问下大家都是mbti中什么类型人格？
985经济学的大三five想出国读研学会计 澳or加？
【新人报道】对于选学硕还是专硕好迷啊
河北er突然不记得为什么一直吐槽高考了
大家觉得大学里的普通人群成绩多少为正常啊（理工科
请教大家一个问题
【老生常谈】只有当我不害怕失败时，我才能向前走
大家好像都是被天坑专业耽误的911er，只有我是进了...
原生家庭到底要在自己未来的规划里占多少权重？
进出口银行报名系统好像有问题？
有没有社会学专业的five，要写一个关于小镇做题家...
每个专业都有人劝退，🍑一下有哪些劝退率低一点...
新闻人的初心
认真讨论图书管理员工作的可能性
进出口银行报名系统好像有问题？
有没有社会学专业的five，要写一个关于小镇做题家...
每个专业都有人劝退，🍑一下有哪些劝退率低一点...
新闻人的初心
认真讨论图书管理员工作的可能性
这些标签的人，适合做什么？
有没有投了巨多简历但还没找到实习的朋友
（已）我记得昨天看到一个一起读书的帖子，楼主说...
导员问你找实习工作如何，怎么回他
删。
20年应届迷茫本茫
校招时简历上的绩点排名真的会被背调吗？
。
没有时间实习的话，校招还能拿到offer吗？先签合同...
文科的论文该怎么写才能写好？
想问问大家有没有推荐的考研英语单词书【书！书！】
本组最naïve（指我自己）怕是连...像各位前辈一...
社畜five奋起挣扎学习打卡楼
生化环材余生（体制内）彻底躺平计划
请问在东北和山东哪个地方当老师更好？
有没有考过研的朋友
签三方影响选调吗？
分享一首有趣的“five”之歌
关于传媒有没有朋友觉得
随便吐槽…
数学系挂科five
我要不要继续读日语辅修
身为做题家想做蓝领技术活，有一样的吗？
k12教育内卷。其实大家去教培，特别是新东方学而思...
本five今天告诉家里想回家，看到我爸的回复我只是...
数学系挂科five
我要不要继续读日语辅修
身为做题家想做蓝领技术活，有一样的吗？
k12教育内卷。其实大家去教培，特别是新东方学而思...
本five今天告诉家里想回家，看到我爸的回复我只是...
考研five的打卡楼
讨论&咨询 | 最可怕的是不知道自己想要什么
求安慰，趁着给自己放假的机会来倾诉一下健康问题
群里有没有考研二战的同学呢
大家学校有选拔“网络评论员”吗？(已解决，谢谢大家)
就当娱乐吧。
每日一问，究竟为什么这么卷啊
北京上海还是武汉
精华 废组名著竞选！（更新豆列）
某中九内卷失败者不知如何是好
总有些亲戚就是把别人的生活当作笑话看的
求问。 转专业要选择换宿舍吗
就想问问这个时代真还有同龄人完全不抑郁的吗？
感觉被羞辱
英语二中一篇阅读正好讲的是“第一代大学生”的困境
好家伙，我们学校大一新生最小12岁
公务员和高中教师选什么
一年一度评奖学金，咸鱼看着同学们卷又开始焦虑
有没有gap在家的预备留学党？大家未来都打算怎么办...
往届毕业生做自媒体，还有希望进传统媒体吗？
five之所以成为five最大的原因是什么？
律所实习一周准备辞职
刚刚知道我班上的我后面一名保研了而我却没有保上研
穷人不配跨省考CPA💔🙊
大四预备期挂科 求问审查流程怎么审查出挂科
five之所以成为five最大的原因是什么？
律所实习一周准备辞职
刚刚知道我班上的我后面一名保研了而我却没有保上研
穷人不配跨省考CPA💔🙊
大四预备期挂科 求问审查流程怎么审查出挂科
关于定向选调本five有一个疑问 度娘不到 求解答
想问研究生应用统计专业中南财和重庆大学如何抉择
网贷真的好可怕，我的眼前一片漆黑
是不是five的身边总会涌现一批天之骄子来衬托自己...
原舍友一边劝我别努力别考研一边自己打算申明年mbb...
无论做什么事，都一边做一边想放弃
暗淡生活短暂的向往，有没有可以很快得到反馈的有...
找不到热爱也没关系
自己的热爱和事业
美国疫情会导致今年欧洲和澳洲大学比往年难申请吗
为什么同龄的外国人要比我们看着成熟不那么学生气呢
大家有没有经历过家长总是问成绩问绩点?怎么糊弄..
想去拔尖计划但找不到推荐人
想问下各位广州某985国际商务专硕
工作以后泯然众人，你们都是怎么排解的
有一个优秀的同门，感觉自己是个Five
两个学弟连麦读书
我好像只适合当米虫
假清高
five就业推荐表该怎么填
如何从容应考，调整心态（公考面试）
“全小区鸡娃时代”
我该不该裸辞去考公或者考研
拿到公司2020年入职人员表，又开始焦虑了
回避朋友圈之后的负面影响
如何从容应考，调整心态（公考面试）
“全小区鸡娃时代”
我该不该裸辞去考公或者考研
拿到公司2020年入职人员表，又开始焦虑了
回避朋友圈之后的负面影响
2020届还没有找到工作怎么办？
自己提升学历还赶不上卷的速度
敏感缺爱的人如何自救
本科毕业工作几年再出国留学是否可行？
简历空空
这是正常现象吗
国庆节爸妈从老家坐火车来看我，带了一堆苹果红枣...
我决定还是要删掉了 导师和学生
连续十几天觉得自己生活没有任何意思了怎么办
新加坡2020新入学留学生 开学两个月了随时担心自己...
经管类考研考哪类前景会比较好？
98five们是怎么看待清华学堂路卷王的？
什么职业或专业适合社恐人群呢？
我感觉出国了真的会改变一个人的心理(别顶帖子了再...
研一刚开学很焦虑
分享我武的月饼
文科有不内卷的行业吗
不再是倒数第八
研究生退学的话会对导师有影响吗
有没有同学准备回三线小城市找工作？
马 上 无 法 毕 业
所以金融是从什么时候开始卷的？
大三er不做焦虑贩卖机
有没有five感觉985是一种枷锁让人只能向前，不然一...
土木到底有多坑？跨考路上太多打击了
马 上 无 法 毕 业
所以金融是从什么时候开始卷的？
大三er不做焦虑贩卖机
有没有five感觉985是一种枷锁让人只能向前，不然一...
土木到底有多坑？跨考路上太多打击了
大专毕业的表哥，一年快百万，买别墅了，我上海某t...
考研是不是更容易去更好的学校
研究生转专业统计学 开学跟不上
小语种毕业之后，怎么一步一步越选越five
HW秋招挂在性格测评，该怀疑自己的性格有问题吗
有土木转行成功的经验吗？
想知道工商银行英才计划的面试是怎样的
法学本科毕业生都去干嘛了呢？
有没有什么普通打工的工作推荐……
你们对事物有掌控欲么
考研的时候真的能兼顾一下找工作吗？请大家帮忙提意见
§大学离家远，每次开学都特别不愿意离开家，是我...
明明是自己内心很卷又善于嫉妒于是抱怨命运不公别...
考研临近半个月是做模拟卷还是二刷真题？
考试好难
five们会特别缺乏认同感吗
我不会回小镇的理由
北上广还是家乡新一线
对我印象好的老师一直以为我成绩很好
没有意志力five在家一年一直咸鱼， cpa就准备了一...
删
有没有互相树洞的豆友啊～
不会做PPT的five
说一说某985是如何把人变成five。
与死亡擦肩后遗症
删
有没有互相树洞的豆友啊～
不会做PPT的five
说一说某985是如何把人变成five。
与死亡擦肩后遗症
各位five在的学校能重修刷绩点吗
被疫情毁掉的一帆风顺的人生
大学里真的真的真的什么都没做的大四中文狗很难过
讨论&咨询｜本five考研打了退堂鼓想换会计专硕
有2020届的英专Five吗？你们都考了专八了吗？
感觉小地方消费也不低， 也就房子便宜一些
大家之前的班级搞过同学会吗？
找到一个移民加拿大很适合five的工作
新一线城市five该回家还是继续996奋斗
深夜难念，无人诉说，向大家求助！
校招有什么单位和岗位是看重个人性格潜力或者学历...
最终目标是考公，那还需要考研吗？
211fw毕业两年 无正式工作过 职业规划迷茫
学习中的慕强心态会潜移默化影响生活，但是对婚姻...
只有我25岁才本科毕业吗
小语种班上一大半同学居然都想转专业了 而我至今仍...
问到了！
所以为什么还不睡？
保研就是人上人吗😭
救救five，政治经济学怎么学？
未来不敢去努力怎么办？
来学校以后总是做噩梦
想问下大家不出国的话托福成绩重要嘛
有做自由职业的five么
法学本科，研究生想跨考其他专业
未来不敢去努力怎么办？
来学校以后总是做噩梦
想问下大家不出国的话托福成绩重要嘛
有做自由职业的five么
法学本科，研究生想跨考其他专业
。
比做题更重要的是找到准确的自我定位和内心的安宁。
21Fall本来打算去美国留学的大家现在都在做什么
感觉毕业后就有点不知道努力的方向了
一个月怎么冲刺法考
跟爸爸坦诚我就是个废物
发现本组部分艺术生帖子好凡尔赛哦
不妥删，试问911er对工资1.2w的月嫂这个工作怎么看？
有没有小语种five来交流一下职业规划
视频群面的时候突然遇到了一只蟑螂…
明明痛苦是真实的，但是和妈妈吵架的时候，却总觉...
想问问大家小语种出路是什么
无因次树洞
卸载了微博后 我发现我对世界一无所知
想出国了
不想活在无止境的应试中
删
好想去做家政服务
有没有重庆的十一月一号一起去看秘密行动那场的live？
删了
计算机本科，能从事影视行业吗？
本科同学每次发论文都会私聊我
不懂就问，每个学校都有综测吗？
各位小five都有几个耳洞呢
已解决 迷茫求助，是否要继续修读法学二专
计算机本科，能从事影视行业吗？
本科同学每次发论文都会私聊我
不懂就问，每个学校都有综测吗？
各位小five都有几个耳洞呢
已解决 迷茫求助，是否要继续修读法学二专
删
还有谁比我去年的保研失败理由更搞笑
请问各位是怎么和负罪感和解的？
啊啊啊啊啊我做pre为什么总是那么慢！！！！！
大家拖延论文或考试时会干嘛，怎么克服的？
five自救打卡——谁说年纪大了不能追梦了
被辅导员单独约聊会有什么影响吗
该不该去日本交换半年
人文社科真的太卷了
给大家介绍一下初中教师工作
93年刚硕士毕业，要不要读博
有没有秋招0offer five国庆中秋不想跟家里的亲戚一...
一波三折最后还是失败的保研 开始接受自己不会永远...
求推荐一个非全的汉语言文学或者中文系的学校，坐...
如果最终都是当gwy，是否读研影响大吗？
大四了连一个实习都找不到
双学位到底有没有用呀
刚刚和喝完酒的爸打了一架
本five就要去裸考托福了，祝我好运吧😭
疫情过去后内卷会缓解吗？
还有人跟我一样快考研了学校里还有大作业要做吗
five碎碎念
大三法学狗，成绩稀巴烂，不知道以后能干啥
历史学和法学选哪一个比较好？
我就不该读研……five设计狗日常想退学
还有人跟我一样快考研了学校里还有大作业要做吗
five碎碎念
大三法学狗，成绩稀巴烂，不知道以后能干啥
历史学和法学选哪一个比较好？
我就不该读研……five设计狗日常想退学
认为工作就是吃苦是不是斯德哥尔摩了
文书模板化有什么特征么？
你们觉得自己的工作有意义吗
值得为了求稳gap重新申请英语教育硕士吗
小测让我焦虑到厌学
考研易焦虑党勿进！说点关于在校考研环境的废话
想投县城人才引进得知大概内定了可还行
英专five不太敢尝试雅思托福
除了小镇做题家，伤仲永可能是本组fiver们的另一个...
研这么好考吗，周围人均读研，我觉得好难啊
有没有城市恐惧症的five
在国外工作five的生活
当了GWY后，连走路速度都变慢了
已删|如何应对读研读博的Age Shame蕉绿
。
原以为上岸就圆满了，实际上在一线城市日子过的紧巴巴
有朋友了解地产的营销hrbp岗位吗？
商科five大三转码前端orUX，进瘦十斤
发现自己是笔记大师
学医就这么好吗
北京某211本校研研一。导师问 科研有什么想法，该...
成长就是慢慢意识到我不配吧
有了解互联网教育的吗？求建议
你们班会有那种严肃派的人吗？
大家有没有感觉那些优秀的人内驱力都很强？
北京某211本校研研一。导师问 科研有什么想法，该...
成长就是慢慢意识到我不配吧
有了解互联网教育的吗？求建议
你们班会有那种严肃派的人吗？
大家有没有感觉那些优秀的人内驱力都很强？
河北的我在毕业后有且仅能的选择了天津。
考研学校如何选择地域 天津or北京
是不是很多人分不清内卷和人多？
十级孤独患者
从来没有过实习经历能进大厂（好一点的公司)实习吗
有没有生物/农学天坑专业转生物信息的小伙伴
法学生还没有找到自己理想的职业方向应该怎么办
考研挂在复试上比挂在初试上难过一百倍吧
学校发月饼啦！
大家可不可以告诉我考研top4有多难 让我不要再心存...
为什么总有人可以永不停歇的学习充电啊
福建选调
转一个心理建设的贴子，“我很容易沮丧，自己都觉...
决定出国 但放弃保研名额会顺延到你非常讨厌的人身...
大三双非英专跨考 中国美术史or艺术史论 可……能吗
请问解决内卷的唯一出路就是移民吗？
更新关于留学生国际作业（豆友过于热情，我哥闲鱼...
考研新传越来越后悔，越来越想学法学
想问一下有没有组里的five突然莫名其妙哭鼻子的😬
有个疑问，越来越不快乐是抑郁还是人生常态呢
今天以前我一直以为所有学校的保研绩点都是只看专...
为什么别人都可以追随自己的心呢
错过了事业单位考试的准考证打印时间（重新开放入...
父母为什么都这么天真啊！！！我好无语
five们的短板是不是体能？
今天以前我一直以为所有学校的保研绩点都是只看专...
为什么别人都可以追随自己的心呢
错过了事业单位考试的准考证打印时间（重新开放入...
父母为什么都这么天真啊！！！我好无语
five们的短板是不是体能？
社交差绩点点常年垫底要怎么完成组队作业
感觉我永远都逃不出MZ加分的桎梏了
在已知考不上的情况下还在假装学习
大家实习时会有抑郁感吗...
我爸因为我丢了家里的一串钥匙骂我，我27岁的成年...
考公经验交流
最后悔的就是选择了一条看似最容易的路
央企国企民企前景待遇讨论
他们在各自的人生大放光彩
11月德福咋办呀，题错了又错，💰要浪费了
当我想要向父母寻求安慰时，他们只能让我更加崩溃
大三five不知道怎么面对学年论文
如果辞职一个人在外地备考，有什么开源节流保障生...
我觉得人生好虚无啊
有没有无论如何都写不出论文的情况😭
遇到人精同事本five真的太心累了
一个fiver化工梦想的破灭
本five不想长大
国内硕士毕业怎么出国工作呀？
社恐five看到团建怂了
难过、对自己无能的愤怒
社死人群想问问大家都是怎么拓宽社交圈子
multi task能力很差怎么办？
真想告诉学弟学妹一定试试免费师范生啊
今天去报选调生，简直神仙打架
难过、对自己无能的愤怒
社死人群想问问大家都是怎么拓宽社交圈子
multi task能力很差怎么办？
真想告诉学弟学妹一定试试免费师范生啊
今天去报选调生，简直神仙打架
分享我从帝都跑路成都期间的一点点感受
中文考研跨考到历史合适吗？
9.1更新-都要注意身体
我想帮大家变得更快乐D（原标题：对抗抑郁的心路历程
大一five想转专业（要求年级前15%），还有必要加青...
绩点不够3.5的five申请出国还有希望吗
大家学校有课外培养计划吗？
在校大学生国庆放几天假呀
末流985年级每年都倒数前三的废物考研还需要努力吗
想问问大家有抑郁倾向，想要看心理医生怎么处理
工商分流，选哪个专业啊？
本five填志愿脑子进水选了物流专业，有一样傻的吗
抑郁四年 上个大学感觉啥都没学到 然鹅同学却人均...
我曾经也是个废物，但是我希望我将来不是
做哪科医生比较好？
进组第一贴，本人在大学真的很废，尤其和身边的人...
好想重生啊
去考一个事业单位的编外，遇到的妹子问我什么学校...
发现面对焦虑的最好办法可能就是接受焦虑
five只想和five在一起
同一个大学的同级高中校友都推免了 除了我
科研废物，学术混子求问如何开题
建筑｜景观｜规划 外企可行吗
克制不住想去羡慕那些国企或者大公司的朋友
小镇five要被雅思折磨疯了
同一个大学的同级高中校友都推免了 除了我
科研废物，学术混子求问如何开题
建筑｜景观｜规划 外企可行吗
克制不住想去羡慕那些国企或者大公司的朋友
小镇five要被雅思折磨疯了
已删
社交能力的重要性
怎么度过至亲重病的人生低谷期
学着学着忽然想
还有谁八月底还在纠结考研学校？哦是我 救救孩子...
有毕业后工作顺利的前辈吗？可以来现身说法鼓励一...
普通选调会一直待着乡镇么
暑假复习两月还是无法考出gmat
有没有财经类大佬现身说法
不求众星拱月，我兀自欣赏——史诗动画电影《姜子牙》
有20应届five准备继续考公的吗，在职还是全职备考？
有没有废物参加省考了？
感觉自己不配秋招
要求极低，待遇极高，免费住房。
异地求学想考家乡定向选调但学校并不在名校优选名单
一个公考老油条对公考的个人理解。
大家都是怎么学会做饭的
学习现在变成让我觉得特别难受的事情了
邻居家的姐姐工作三年攒了30万
现在中国有好走的路吗
推掉了一个到手的offer，不知道这种选择是否正确
本硕都不错，考三线家乡公务员算是好的出路吗
。
是不是拿了cfa 或者frm就离高薪不远了
现在中国有好走的路吗
推掉了一个到手的offer，不知道这种选择是否正确
本硕都不错，考三线家乡公务员算是好的出路吗
。
是不是拿了cfa 或者frm就离高薪不远了
大家学校的月饼都啥样，分享一下乐一乐
做题机器无比恐惧考试，想到考试就心脏狂跳
这两人读书时一定都是喜欢说自己考砸了的学霸
five被男朋友看不起
学生组织面试再次被刷
比起只会做题，大家觉得还有哪些更重要的技能需要...
晕，我爸给我转发了四所985本科毕业直接落户的文章...
有没有five怀疑过自己可能有多动症
有five会因为焦虑干呕吗？
我问一下大家怎么调节，就是周围同学都去读研读博...
本废物又来了 时隔三个月再次发贴 欢迎大家和我一...
完全没有办法面对亲密关系中的peer pressure
聊一下我的“高三后遗症”
刚知道表妹去了我的高中母校
有些事情果然不能跟爸妈讲，父母永远成不了朋友
我妈不能理解为什么我那么菜
清华太卷了太焦虑了
应届生怎么知道公司有没有坑
问：为啥组里一直说太卷了之类的。不太明白这里的...
大家对教育部保研政策变化有什么看法？
感觉我们总是被困在强加的意义里
大家进来说说自己后悔没选的学校or专业，过来人也...
怎么选择以后要待的城市
有公考上岸的组员愿意给我一些看法吗😭 今天以小...
免师好不好啊
感觉我们总是被困在强加的意义里
大家进来说说自己后悔没选的学校or专业，过来人也...
怎么选择以后要待的城市
有公考上岸的组员愿意给我一些看法吗😭 今天以小...
免师好不好啊
大脑仿佛已经失去了分泌快乐的能力
关于军...工企业工作的相关问题
接受自己至少是快乐的
我终于相信了命运
我已感受到内卷精髓
给大一新生的忠告
一人一条今天FIVE的证据
发牢骚的小号被好朋友发现了🆘🆘
有现在运营商的朋友吗，通信应届，学校的通信排名...
十点起床能考上研吗……
组里有报杭州富阳人才引进的吗
全国排名top3专业毕业研究生待业在家快要抑郁了
留学生学历认证（犯罪学究竟是法学还是理学）（救...
发现今年内卷加剧的一个证据
如何看待中行笔试试题？
到底该怎么学英语啊，六级考了三次还没过
有过于把感情当回事儿的five吗
我觉得废物最大的一个缺点是碰到机会觉得自己不配
国庆跟朋友见完面 人和人的差距不得不承认
法学废物群面被吊打，凉凉（更新ing）
感觉自己就是个仲永啊哈哈哈哈
语文免师，不想当老师，想做美术或时尚相关行业可...
有没有人了解过发达国家的大学生/研究生就业状况，...
有学德语的朋友吗
感觉自己就是个仲永啊哈哈哈哈
语文免师，不想当老师，想做美术或时尚相关行业可...
有没有人了解过发达国家的大学生/研究生就业状况，...
有学德语的朋友吗
想辞职全职考公
一无是处死肥宅开启自救之路
选择比努力更重要吗
有没有设计专业的five
。
延毕一年的边缘社科five到底能够做什么
真的要绝望了好痛苦啊真的好痛苦学高数真的太痛苦...
被家人逼到窒息：除了考公以外所有事情都是浪费人生
两次考研一志愿失败带给我的关于挑选考研目标的一...
社畜们，假期会遇到领导突然安排工作要求马上做好么
请问大家怎么举报行政老师
你也是努力了却比别人慢一截的人吗
抑郁状态的人适合看点什么
大家有因为自己没争取而错过什么机会吗？
2021浙江选调生资格five的疑问
怎么应对研究生学校全面落后于本科学校的落差？
留学人员回国证明+考编
【新人报道】触摸过天空是否是five的不幸
其实，事业单位公务员倾向这两年招收应届生，可以...
毕业后不忘初心成为了一名程序猿，现在却有点想回...
娱乐&开心｜大家好，这里是你们的地盘。
去日本读修士直考好还是先申研究生
突遇家庭悲剧
five考事业编会受院校出身影响嘛
21届five自救计划 记录每日学习论文和秋招
娱乐&开心｜大家好，这里是你们的地盘。
去日本读修士直考好还是先申研究生
突遇家庭悲剧
five考事业编会受院校出身影响嘛
21届five自救计划 记录每日学习论文和秋招
希望大家不要低估自己的努力，也不要高估努力的重要性
求救 组织理论与设计这门课找不到对标公司啊
怎样克制在比自己优秀的人面前的自卑
大家后悔高中没有更努力吗？（新增投票）
有人有睡眠时相延迟障碍（DSPD）吗
刚刚出了综测好惆怅你们身边也会有这种人吗
工科five在实验室无限接近997，但感觉没什么意义
待业一年five考编上岸 又陷入新一轮焦虑和纠结…
有没有five参加公职类考试时，进面必被刷？
以投资的角度看职业发展
成都卷吗？
怎么去认识新朋友啊
本英专女孩给大家安利一些英语课程和资源吧
应试教育的早熟者，真实世界的晚熟者——自评
啊想问问大家是什么时候开始焦虑的
找工作怀疑被黑幕了
公基太难了😂如何速成
日夜颠倒 拖延工作
怎样才不算废物
小时候对成功的定义是什么样的？
论如何忍住不暗鲨已保研的舍友
有人看了那什么“陌上花开HIMMR”名校相亲的推文了...
看到私募基金笔试题目，懵逼连题干都看不懂的我
工科five还是女生到底要怎么办呢
。
论如何忍住不暗鲨已保研的舍友
有人看了那什么“陌上花开HIMMR”名校相亲的推文了...
看到私募基金笔试题目，懵逼连题干都看不懂的我
工科five还是女生到底要怎么办呢
。
想问问实习经历对于一个准备考研的five来说重要吗？
好累啊
大家如何看待课题组的内卷
什么工作是一段时期一个主题或内容的那种呢？
考研三战失败的five何去何从
想问问大家学商科读研一般选择什么专业，就业怎么样
有没有不会处理和亲戚关系的five（或者直接点，情商低
我这个条件能去四大事务所吗？
想请教一下化学是否要跳另一个坑农业硕士
本five要去读博吗😭，求大家给我点建议
跪求跨考法硕的学长学姐为我解答一些问题(T＿T)
21届家里蹲被爸妈嫌弃，从数落发展到后面说我活该...
平时单位提供三餐，放假了不知道去哪里吃饭😭
又是一个难过的晚上
考研法硕还是中文？本infp两边都只能继续five着
家庭环境对个人成长的影响，是深远的。
人生没啥意义，是人们所赋予的。可是谁能来说说，...
又想休学了 读书好痛苦啊
有没有five今天一个人过节的
即便都以five自称，其实也分三六九等吧
感觉自己有躁郁症倾向
《大学该如何度过？》本five觉得非常有道理。
分享一篇书评（感觉被戳中要害）
没了没了
即便都以five自称，其实也分三六九等吧
感觉自己有躁郁症倾向
《大学该如何度过？》本five觉得非常有道理。
分享一篇书评（感觉被戳中要害）
没了没了
谈谈内卷（瞎写勿喷）
对家人和所谓朋友根本就失去了期待
27岁还能重启人生吗
今天妈妈说如果我当年坚定一点就会让我复读
985天坑专业毕业工作两个月已经开始怀疑人生了
抑郁后脑子变差了有没有什么拯救办法
填志愿大失败，到大三感到无路可走，跨考还是复读
如果发现自己fw，是不是降低自己的欲望就行了。。。
今年学校高数2挂科率40%+
大家是哪种废物，我是一个标准型废物
如果现实太现实 理想一点好不好
有跟我一样的和谁都没有很深的联系的five吗
不够自信怎么办？
有时候觉得我妈比较喜欢其他人的女儿，假期回家离...
聊聊我因租房问题决定离开北京的经历
生化环材专业垫底成绩，一起来想想去处
真不知道努力为了啥
各位fw一个人过节都是怎么安慰自己的
已经大三了想问问组里学材料（或者是其他工科的同...
人工智能时代，做什么选择才能不被淘汰？
对所有事物都没有兴趣/野心，导致浑噩度日，应该怎...
法学真的是个沉没成本极高的专业
有没有被噪音困扰的朋友
衷心劝想转cs的人三思再三思，哪怕你是理科生
想问人生高开低走的鹅们，你们是自己怎么重新找回...
对所有事物都没有兴趣/野心，导致浑噩度日，应该怎...
法学真的是个沉没成本极高的专业
有没有被噪音困扰的朋友
衷心劝想转cs的人三思再三思，哪怕你是理科生
想问人生高开低走的鹅们，你们是自己怎么重新找回...
组里面有后悔上大学的吗？
英硕水不水一直是心里的一个坎
教育部最新方案……卷翻了
这里抑郁症的人多吗
如果
体育挂科了好难过，心心念念的保研资格不知道还能...
想考的学校可能考不上，应该降低目标安稳生活还是...
有人和我一样想自己一个人生活吗？
广州的那些图书馆太好了
一直在准备考法学硕士，今天得知一个消息，感觉不...
你们的父母对你们有不切实际的预期吗？
普普通通的人生
失学失业的2020届five，10月开始秋招考公，顺便求...
不是你能力不够，只是运气不好，时机未到
有朋友和我一样怎么也摆脱不了舍友的影响吗
无时无刻不觉得自己是个垃圾
北大李雪琴
旁友们，有什么零食或电影可以安慰到人吗？
低谷期
端盘子有感，现在生活的目标是能够有尊严地躺平
天坑专业five希望有sgu经验的前辈指教🙏拜托拜托
诚心诚意的发问：德国or日本
想问问组里有想考特岗教师的么？
大家怎么看待那种特别喜欢输出自己干货和经历的人？
已经大四保研失败备考研究生中，要不要发展预备党...
天坑专业five希望有sgu经验的前辈指教🙏拜托拜托
诚心诚意的发问：德国or日本
想问问组里有想考特岗教师的么？
大家怎么看待那种特别喜欢输出自己干货和经历的人？
已经大四保研失败备考研究生中，要不要发展预备党...
有研一five在操心选导师问题的么
研究生的学分绩很差（3.0排名93%）对找国企工作或...
大学英语老师饱和吗
i留学进，英语five如何提高口语水平？
房子怎么转租出去才最快呀
感觉读研好难
天坑专业保研失败，无基础去英国读商科可行吗
［98five考公计划］从2020国考看考公吃香专业
熬夜录数据转身一看...躲到沙发来睡了，我真是个five
想问问大家跨考的事 中文or历史or马哲
有没有大四到现在对未来方向选择一点方向都没有的朋友
我真的有点不能接受别人说，他们好脆弱啊
一个刚开始走出来的“FIVE”想对大家说
小组又被杂志提及了
。
准备省考面试中，独自在家心态已崩。
想问一下大家哪个专业方便考公呢？
有没有five不喜欢/不敢问问题，不敢暴露自己的未知...
已删
帮我想想第二次心理咨询问啥啊...做完第一次心理咨...
不是吐槽，经历而已
中秋+国庆，觉得并没有感觉到一丝开心
大家有什么面试技巧或有意思的面试经历吗?
舍友非要跟我报一个岗位（她考过了也不会去的那种）
帮我想想第二次心理咨询问啥啊...做完第一次心理咨...
不是吐槽，经历而已
中秋+国庆，觉得并没有感觉到一丝开心
大家有什么面试技巧或有意思的面试经历吗?
舍友非要跟我报一个岗位（她考过了也不会去的那种）
想问问各位关于大二转专业的事..
MPAcc比学硕低一等吗
为什么我会被很多人笑？
今天得知备考本校研究生的师姐放弃备考了…
保研失败，秋招目前颗粒无收，徘徊在工作、考公和g...
你真的会选择不婚不育吗？还是口嗨而已？
刚才省考终于出成绩了
签了协议，毕业去工地了
每当觉得自己five的时候就看看这个吧
有没有人对心理咨询师也产生精英恐惧症的…
精华 一线城市的消费水平
原来李雪琴才是我们组的代言人
考公考编四连败，阿姨让我不如去卖保险
感觉体制内（尤其是低级别机关）有点浪费学历学校...
。
父母总是给我发“别人家的孩子”的近况
省考面试班遇到同岗了怎么办
关于抵御孤独、焦虑等的一点感触
求助｜有木有成都的小伙伴，跨城市搬家求中转
寝室除了我之外室友都保研了
LinkedIn看到个推文和下面一条回复 挺心酸的
天坑专业考公有什么建议跨考的专业吗
今年省考，我们家一个岗位笔试第一名考了160+
2021fall爆炸拖延症患者至今没有语言成绩
寝室除了我之外室友都保研了
LinkedIn看到个推文和下面一条回复 挺心酸的
天坑专业考公有什么建议跨考的专业吗
今年省考，我们家一个岗位笔试第一名考了160+
2021fall爆炸拖延症患者至今没有语言成绩
。。。。
大家有没有这样的家长对话经历
求助 有厌食过的友友吗
有没有头疼节假日怎么发祝福的社恐five
阖家欢庆的前夜不会只有我一个人在偷偷哭泣吧
。
英语five之雅思究竟怎么学
厌学+成绩差，让我很自卑很敏感
吐槽|如果985本科生实在是没办法去双非读研了，就...
工作和感情都不顺到怀疑人生
新闻研究报告的数据图可以引用公开的数据图吗？
20届待业选隔壁市广电还是离家近的小国企
。
怎么改掉拖延症和玩手机的坏习惯
我不想gap，该如何说服父母呢？
有什么文科专业读研对论文要求没那么高啊
国庆第一天一个人参加了个电音节😂
新人报到，一万二能读完大学吗(答案是可以！)
大三，无任何奖项且只有大一在学生会干过一年，绩...
睡眠小调查
真心求问，中文系应该在大学期间做些什么
部分大学研究生近年招生数趋势
想要发起一个“重修/延毕生存指南”
一点关于学校社团的吐槽
一份实习已答应明天办入职手续，但又想去参加另一...
真心求问，中文系应该在大学期间做些什么
部分大学研究生近年招生数趋势
想要发起一个“重修/延毕生存指南”
一点关于学校社团的吐槽
一份实习已答应明天办入职手续，但又想去参加另一...
想退学去复读，能劝劝我吗？骂醒我也行
写给刚毕业的你（非鸡汤，经验帖）
有点心酸…
求出路 考研当美术老师or去游戏公司（楼里有渣画TT...
又被嘲笑了，老妈熟人的儿子拿了京东38万offer
国庆不能玩，考公务员在家刷题
请问企业的人事是怎么想出这种办法开源的？
求删
毕业两年了，连初级会计都考不过……
想问问大家如何才能让自己不后悔，与自己和解
留学党 每次上了三周课就想drop
当我把所有保研材料准备好以后发现自己没有达到保...
社交five如何委婉拒绝别人但还能继续做朋友
讨厌的高中同学成功保研
985边缘设计专业想走美术行业要不要跨考美院研究生？
组里有没有美术生的朋友
综测结果出来了 难过的不想回宿舍
没有同学能一起过节
大龄天坑女的十几年
校招压力导致我霸总电视剧ptsd
请帮帮孩子吧
公考和就业
迷茫
大家晚上好，小five对于大学期间应该为将来做出什...
破产法真有够难的
请帮帮孩子吧
公考和就业
迷茫
大家晚上好，小five对于大学期间应该为将来做出什...
破产法真有够难的
广东省计算机二级咋复习？
专硕扩招的杂想
搞错了。。
删
经历&共鸣|你们有容貌焦虑吗？是完美主义者吗？
受不了，好不容易国庆回趟家，还要被我妈叨叨她同...
十月的第一天 因为面试失败难过到睡不着
大家觉得我应该继续二战法硕非法学，还是转考国考...
本科社会工作想留学英国，选择什么专业比较好？
红与黑 ——小鲤鱼吐泡泡。
经历&共鸣｜如果你觉得人生没有意义
卷就一个字，专硕和博士要扩招了
太痛苦了身边的人太优秀了，完全不知道下一步该怎...
三战考研er的一线4000+薪水生存日记
二战中，效率低又情绪不稳定，每天都在苦闷和拧巴...
开学一周眼泪都快哭干了
挂科之后的人生开始发烂发臭
我们小组很像互联网里的“愚人船”
大噶有没有觉得初中是人生中最开心的阶段
如何控制自己不要暴饮暴食
211本硕five入职国企管培生，定岗跟大专同事同一级...
今天跟领导提离职
有20届的收到银行笔试通知了么
秋招太卷了……互联网卷完，银行卷！
怎么忘掉过去？
211本硕five入职国企管培生，定岗跟大专同事同一级...
今天跟领导提离职
有20届的收到银行笔试通知了么
秋招太卷了……互联网卷完，银行卷！
怎么忘掉过去？
想问一下大家觉得天津怎么样啊，想以后在天津定居
每到保研的时候就是勾心斗角的时候
考研是看学科还是看学校
本five想当老师报哪个学校比较好呢❣️
上次说不敢投简历的我来更新了
大家中秋快乐呀！
各位还没有拿到秋招offer的five都是怎么调节心态的哇
我校心理健康中心预约已经排到了10月末
本科动医考研想转生信混日子可行吗
分享一个985天坑专业&农村做题家的转行路
国内研一定比海外研香吗
无聊的研究生生活
室友们的均分比我高二十多分
没发现导师回来了在走廊里大喊我丝血反杀
985211废物是不是只有靠体制一条路了
如果学校下车双一流怎么办
我百分之百的忧虑都源于和他人的比较
秋招拿到意向书就一定有工作么
我被栏杆封印了
师门日常复读机式聊天。你们也这样？
华为笔试两次都没过，我终究还是太菜了啊
（镜像贴）大家觉得文科成绩多少正常
研3.5退学可以做什么呢
求助，前公司不给劳动合同怎么办？
正常的阅读速度应该是什么样的？
华为笔试两次都没过，我终究还是太菜了啊
（镜像贴）大家觉得文科成绩多少正常
研3.5退学可以做什么呢
求助，前公司不给劳动合同怎么办？
正常的阅读速度应该是什么样的？
有朋友了解农业经济管理吗
我真的太讨厌我的本科学校了
刚回家就被灌输焦虑了
大五医学生要被医院实习和考研整崩溃了！
感受到三十年前的小镇做题家的安慰与理解
小城思维我本人：🈶🈚️觉得一线城市还不如...
废物秋招求选择帖
面对陌生人特别局促不安，社恐极致
（调整好心态啦，谢谢大家）
农村走出来的材料five
调剂five已经退学了
大学物理
找工作真的不看大学成绩吗？
five马上回家当无业游民了
秋招至今颗粒无收
刚刚得知以前坐在对面的同学自杀了
吐槽
five后天跨专业面试，又开始暴食头痛失眠
码媛转什么职业比较合适
删
读研真的有必要吗？
本five又一个通宵睡不着觉，蓉漂如此艰难，不敢想...
能找个会stata的做题家吗，救救five
我 five 有拖延症
讨论&咨询｜已删除
读研真的有必要吗？
本five又一个通宵睡不着觉，蓉漂如此艰难，不敢想...
能找个会stata的做题家吗，救救five
我 five 有拖延症
讨论&咨询｜已删除
有没有已上岸的公务员/事业单位/国企编制内的小伙伴！
组里有学社会心理学的小伙伴嘛，这个专业的学术道...
读研川大工业工程与管理和公务员选
2021江苏选调
有20省考上岸广州的小伙伴吗？
本five躺平一年，今天！事业编上岸啦！
不参加大创毕不了业了😭
秋招的five们，你们会如实填写性格测评吗
我觉得一定没有人像我一样秋招卡测评
工商管理毕业觉得自己什么都不会做，该怎么找工作...
我出来的那个小学，因为没有学生而被改成了养老院
纯学术文科专业能做什么实习呢
five被疑似恶意挂科了该怎么办
法学废物还能走哪条适合的路？😔
今天考研预报名 昨天失眠到凌晨
大家来分享一下学习就业的咨询类博主？
二战five，应该出来到别的城市自己租房子学还是回...
所谓five就是有一万种方法把路堵死
现在的内卷化貌似发展十分迅猛啊
考公的时候应届生身份真的很宝贵吗？
帝都国企还是家乡省会公务员？
完全听不进网课啊
参加夏令营预推免，最后却告诉我没有保研资格
商科fw求教怎么学习建模知识
211five无聊的前半生
帝都国企还是家乡省会公务员？
完全听不进网课啊
参加夏令营预推免，最后却告诉我没有保研资格
商科fw求教怎么学习建模知识
211five无聊的前半生
真诚求问2020届的five还有哪些机会能找到解决北京...
进瘦十，希望有一个好心人帮我看看我到底适合干啥
理性开🎤，国内哪座城市最适合小镇做题家的five...
毕业一年，本科法学，职业规划不明朗
我国已成为世界研究生大国…
体测怎么办啊？
有无five因为不能经济独立而难受的？
外审过了，被拒稿…
讲述一下“毕业时在快递点大放悲声引起围观”的经...
如果不能做一个优秀的人
赔款超过5w的补充协议是有法律效益的吗？
删
毕业了看到导师向学弟学妹问进度还是菊花一紧
浙江选调要求的优秀毕业生一定要研究生学校的吗
有没有学精算的旁友，除了保险公司还有什么出路呢
面试时发抖，说不出一句话
在寝室楼丢贵重物品会是被谁拿的
疫情真的改变了我好多
英语怎么学
新传考研fiver，南大学硕or吉大？
调剂党们开学如何调整心态
本five学校不发不卖月饼
大四就业党有希望再转行找一份互联网实习offer吗
新传考研fiver，南大学硕or吉大？
调剂党们开学如何调整心态
本five学校不发不卖月饼
大四就业党有希望再转行找一份互联网实习offer吗
有没有five被父母直接说过“你的人生好失败”
现在这个就业形势，该不该为了考公而去努力考研？...
我们学院逼所有没保研（没资格保研）的人签“自愿...
执业医又没过
我觉得我five的原因就是懒和不愿意挑战自己
到底该找什么工作？你们都想做什么工作呢？
开学大三的公共管理five回望大学两年，感到一种深...
喜欢上课，不会写文章（放弃考研）
读书仿佛正为一个骗局
什么职务符合选调生干部要求?
末流垫底985食品专业，要是不跨考的话，以后能干啥？
有没有法学five最后没干法律相关工作的。
求助！我现在到底应该怎么做？
内卷从幼儿园开始，然后家长觉得小孩子没学好要退课了
室友进推免复试了 但一直在说自己不想保研 烦死了
98five却心气很高的我
《高校奇葩老师·人物画像》
由知网感受到的
我到底为什么要自找peer pressure
想了解大家周围考选调的人多吗
某些老师讲课差怎么办
five被莫名奇妙挂科后又被反复踢皮球反复羞辱
上班看到了一个封面，看天下把小镇做题家与挂科退...
绩点废物在申请季甚至还没开始的时候突然崛起的挣扎
秋招颗粒无收，焦虑疲惫
某些老师讲课差怎么办
five被莫名奇妙挂科后又被反复踢皮球反复羞辱
上班看到了一个封面，看天下把小镇做题家与挂科退...
绩点废物在申请季甚至还没开始的时候突然崛起的挣扎
秋招颗粒无收，焦虑疲惫
为什么会越长大越内向越自闭
面试又败了不知道怎么过中秋节了
压力一大就变身暴食怪怎么办
昨晚跟我妈哭诉后 刚刚跟我说凌晨三点睡不着起来给...
最近听了个讲“小镇做题家”的播客，感觉挺神奇的
想问问大家留学选择授课型多还是研究型多呀？
我一个考研憨憨一直在安慰保研舍友是怎么回事
阴差阳错学了mkt的five想问有了解BD和销售类岗位的...
five本来就要翻身了感觉又一次坠入深渊
peer pressure就是
头条搬运：顶尖高校：绩点考核下的人生突围
想辞掉区直编制去考研
我是怎么一步步因为自以为是把自己的人生搞到现在...
疫情期间学院不顾学生反对给学生打包搬校区结果弄...
peer pressure 真是无孔不入
食品专业的未来怎么样
本five已经要被我卖菜的大佬室友逼疯了
唉，为什么老是集中不了精力
有什么比大三了鼓起勇气想和学业导师交流的第二天...
大家是怎么缓解自己的焦虑的
字节面试每次都挂😭
性格测试按照真实性格填的，测评报告下来好扎心
我就是那个上了大学失去上进心的笨蛋
从来如此，便对吗
我可能真的有焦虑症
字节面试每次都挂😭
性格测试按照真实性格填的，测评报告下来好扎心
我就是那个上了大学失去上进心的笨蛋
从来如此，便对吗
我可能真的有焦虑症
已解决
拯救孤独与失眠的良方
因为秋招心态崩到每夜失眠
top师范大学，去某辅导在线教育公司当小学语文主讲...
211five只想做个普通老师
删
（树洞）或许现在有人能唠唠嗑吗😭
大家毕业前三年平均年薪？
知乎上看到的超有组味的回答
宅家2年终于上岸了，选粤西公务员还是深圳事业编？
想问一个月准备事业单位的考试有希望吗
晚上跟我妈打电话，她说
毕业生大城市租房避坑指南(可能不够专业，都是我的...
整个人都散发着焦虑的气息怎么走出这种状态
啊，在读硕士超过300w。。（更新）
当代社会服输还是不服输更可怕
小镇做题家注定一辈子都在试错吗？
大家觉得我们一定要“勇于突破自我”吗
发现专科学计算机的朋友晒成绩单心态崩了
有人可以安慰一下我吗
工作几年了 国企单位想把我劝退
秋招叹气楼
就想找陌生人聊一下天
我真的好羡慕可以保研的人啊
校研会面试像傻子一样自曝其短然后好像就被刷了。。。
工作几年了 国企单位想把我劝退
秋招叹气楼
就想找陌生人聊一下天
我真的好羡慕可以保研的人啊
校研会面试像傻子一样自曝其短然后好像就被刷了。。。
商科有出国意向
five求助，事业编专技岗面试
刚拍的
冷门社科，每天都在纠结当中，不知道该往哪儿走...
我是废物
有没有感觉到自己责任心不强的
研究生退学five请进，如何办理放弃入学（退学）手续
跨专业推免到不如本科的大城市学校，一直纠结要不...
。
你们有那种大一大二都是4.0的同学吗
如何平衡实习与秋招....
已经完全拒绝别人靠近自己了
真的有那么多副业可做吗？
食品专业的five有吗？
材料化工专业的毕业薪资
(无需再回复)学历的阶级差别真的那么重要吗？一个...
删
five不five的，本质只是不想失败吧
中文专业小方向选择
安慰保研失败的朋友她却这样说我
有必要加入学生会吗
有英语水平考试挂了三次的吗？
混的太惨了，惨不忍睹
16年首胎1000w 19年首胎580w 年轻人真的没有人生孩...
日语考试考位很难抢吗？
有必要加入学生会吗
有英语水平考试挂了三次的吗？
混的太惨了，惨不忍睹
16年首胎1000w 19年首胎580w 年轻人真的没有人生孩...
日语考试考位很难抢吗？
在不抓作弊的985上学是一种怎样的体验
211金融本five+抑郁症患者+回避型依恋
刚刚海面公开鞭尸
出国读llm的前景怎么样呢？
有考普通选调生的朋友吗？被分到乡镇如何平衡心理...
秋招周围的同学都拿到了大厂offer。只有我收到的全...
本 0实习经历的法学five想问
下周就辞职去找方向啦
。
有没有2021届five也觉得本届一直很倒霉啊...
project组队组了个寂寞
秋招简历投得心凉
经历&共鸣|连续栽在一个老师手底下是什么感受？
问
我就要踏上走后门之路了吗……
学校劝退考研鼓励就业 考研真有这么难吗？
准备考公，上班午休两个小时可以怎么利用？
本FIVE今天收到笔小款啦啦
想问有无上岸的five们知道定向选调大概要复习多久鹅
five终于公考上岸了但是根本开心不起来
我从北大退学这五年
今年本科应届生考公是一个正确的选择么
大三挂科如果大四重修没过会影响考研嘛
还有2020届毕业到现在没有找到工作的同学吗？你们...
我从北大退学这五年
今年本科应届生考公是一个正确的选择么
大三挂科如果大四重修没过会影响考研嘛
还有2020届毕业到现在没有找到工作的同学吗？你们...
选调院里以上奖励
新传or法学？
社交废咋办
刚面试完字节 他们是想要什么最强战队吗
被民办三本的嘲笑，大家有经历过吗？
各five在压力大时会自闭吗
第五十三次我妈叫我去读博
原本以为是新的起点 临近毕业才发现废中废本质
大学生活一片空白的five要怎样写简历？
中科院博后当辅警，当然是做DNA检测之类
面试都嫌弃累，我才是真five
罹患黑暗惊恐后我的人生被打乱了。
昨天去面试了，站在CBD楼下有很强烈的抽离感和无力感
两所大学都没拿到文凭的废物，来吐槽自己的经历
有木有five工作了只想躺平
连小镇做题家都谈不上的我计划出国学特效（更新一...
我上线上课都会紧张
认真询问，理工科专业的你们也会觉得自己的专业无...
有没有人讨厌“ta很聪明就是不学习”这句话的
好烦啊 失败过一次就没有勇气了
微信支付告诉我要学会馈赠自己
。
一天只睡4个小时，任务还是完不成，求助，求助，求助
搬运公众号文：“小镇里出了个做题家”
退学，出柜...走一步，错一步，半年内从天堂跌入地狱
微信支付告诉我要学会馈赠自己
。
一天只睡4个小时，任务还是完不成，求助，求助，求助
搬运公众号文：“小镇里出了个做题家”
退学，出柜...走一步，错一步，半年内从天堂跌入地狱
zoom大学家里蹲分校学习打卡
一边找工作一边实习，应该用什么策略投简历？晚投...
🈶️🈚️five从小到大可以接受不认识的人...
或许有人想看看关于海外直考日本修士的一些事情吗
有无考公er没有offer看着周围人都有offer后心态失衡的
早熟好还是晚熟好
英专大二转专业or四年读完三跨考研
请教国企工作的建议
总喜欢思维反刍怎么办
小语种想要脱坑，关于考研专业的选择？
18年five浑浑噩噩到今天
大家面试不通过会有挫败感么
金融业不想过得辛苦有什么办法吗
秋招自闭中
考公的进，大家粉笔模考都能考多少啊？
没有拿什么奖，不是党员，选调无望，老师招聘也处...
大家学校对学生会留任有成绩要求么？
又被面试官狠狠打击了
本five又担心成绩又想要划水
对科研没有丝毫热情
求问five怎么安慰学霸男友啊……
各位five的爸爸妈妈对自己都是什么样的感觉
经历&共鸣｜间歇性five综合征招募队友
也不知道说什么好，five进来取暖吧
随便说说，为什么会形成心理落差，阅历有限，可能...
求问five怎么安慰学霸男友啊……
各位five的爸爸妈妈对自己都是什么样的感觉
经历&共鸣｜间歇性five综合征招募队友
也不知道说什么好，five进来取暖吧
随便说说，为什么会形成心理落差，阅历有限，可能...
今天被一个小组pre伤到了
测了一下自己间歇性废物综合征的指数
被白嫖的痛
和班主任谈话后更挫了
公务员面试
这个男主的间歇性废物综合征说的就是我吧！
做梦贴，如果你可以回到人生中任意一个时候，你会...
想好好哭一场，大家有推荐的电影或者歌吗
在成都到手5000左右水平怎么样？
真心求助。还有不到一周考大物微积分下完全没学（...
毕业9年，被社会毒打的five
删
请问有没有失眠的朋友，请求帮助
还有像我一样在家待业的20届five吗😭不知道该考...
想把他扔到滚筒洗衣机里卷个够
有人了解招商专员吗……
求一个请假理由
大家晚上好，小five想问问现在对读研/工作是否需要...
要有面试ptsd了 怎么办
大家都是怎么度过毕业后在家找工作的时期啊
求进来把我骂醒，绝不可以六级造假
＃2020年秋招平均月薪8688元# 大家过平均线了吗？
工作和学习的意义本身没有意义
秋招真的好无力啊
不妥删
求进来把我骂醒，绝不可以六级造假
＃2020年秋招平均月薪8688元# 大家过平均线了吗？
工作和学习的意义本身没有意义
秋招真的好无力啊
不妥删
大家看文献会看不懂或者看不下去吗
211会计本硕从厌学到失业到事业单位初步上岸
不知道这算不算卷
投票😚组里的five们现在是几年级了呀!
学校差但是gpa高和学校好但是gpa低哪个更有优势？
不敢看任何一部校园剧
有没有five跟我一样害怕回家过节的
烦躁，随便唠唠
阴谋太多，我有点受不了了
为什么学校的行政老师都一副趾高气扬的样子
感觉好像在招新的时候被社团组织pua了 要退吗
想问问大家研究生当班委有用吗？
法学five调剂到一个完全不如自己本科的学校，只是...
不出国的话考雅思托福有必要吗？
有没有什么建议能给计算机类研一刚入学的小five
大家达到毕业要求了吗？
有朋友和我一样想法想让父母过得更好吗
神经质与拖延症—能把事情拖一年的本废物的自我剖析
抑郁小5的碎碎念
。
室友的讨论太让人焦虑了
一直被焦虑裹挟前进，终于决定停下来重新开始的理...
今天因为做了一个职业测试哭了
本科985，博士在台湾读，会不会被歧视？
秋招给自己打气
室友的讨论太让人焦虑了
一直被焦虑裹挟前进，终于决定停下来重新开始的理...
今天因为做了一个职业测试哭了
本科985，博士在台湾读，会不会被歧视？
秋招给自己打气
211five求考研建议 日常因为考研失眠😭
突然发现我不是废物
秋招刚开始就输了
抑郁症休学算不算five
保研结果出了，没上，获得发帖资格
最害怕在群里聊天没人理
和同样农村考985的北漂老友聊天，是否我们这代人，...
建筑老八校的建筑five来问问有无新闻传播学跨考建...
转专业后有必要去找新同学交流做朋友吗
有因为疫情成为废物的吗
大家以前不想做公务员老师难道不是因为他们真的很...
重新做回小镇做题家你愿意吗？
总觉得上班不是长久之计
在职研究生
谢谢回复 内容删啦
考公考编已经开始内卷了么
同事又说我在这里工作是浪费，但是这次我怼回去了
/
pyq开始有人晒保研了
有什么正常人能做到你却没法做到的事吗？
话说90后出生人口比70后80后少，为毛就业更困难
医学废物的我大四每天过在过在焦虑中
秋招求职记
你们现实生活中看到了别的five是什么感觉
考研有什么冷门点的专业？
话说90后出生人口比70后80后少，为毛就业更困难
医学废物的我大四每天过在过在焦虑中
秋招求职记
你们现实生活中看到了别的five是什么感觉
考研有什么冷门点的专业？
98five们能接受自己的孩子以后上不了985211吗
本科five的秋招真的太孤独了
211法学five往届生疲惫发言
我这种情况还有必要争取综测嘛？
高校行政的官僚作风👍🏿
人生，远离黄赌毒与抑郁。抑郁中成长的我。
决定不丧了！非法本法硕养成计划
大三Five想要脱困|人际关系
自己真是个彻头彻尾的废物
因没完成青年大xx，被取消评奖学金资格合理吗？
组内有INTP five吗？如何解决看所有人都是傻叉（大...
金融five21秋招银行进不去，有过来人给点建议吗？
过来人聊几句——学生时代的焦虑大可不必
法语期中考试考了62，用尽全力让考出的分数显得毫...
该怎么找实习呀？
求问有人用过zoom吗
大家有没有觉得亲戚其实盼你过得不好
讨论&咨询｜大四逃课被抓了怎么找辅导员
求推荐课外书给孤独学子考研
有没有和我一样从六月找工作到现在的985/211应届硕...
保研之后我成了真正的five
谢谢回复，内容删了。
985幼稚小孩自述
提问 修双学位对于跨考有帮助/作用吗
关于小组合作近似于吵架
保研之后我成了真正的five
谢谢回复，内容删了。
985幼稚小孩自述
提问 修双学位对于跨考有帮助/作用吗
关于小组合作近似于吵架
今天偶然听到一首歌，本five非常有共鸣
大四了，一份实习都没做过
有没有小5们日常精力不济，稍微动动就很累，有脱力...
我妈说不求我找个很赚钱的工作，只要稳定就好
心理学five劝退，快跑！！！别来！！！！
大类招生有的专业真是卷的厉害
🆘课上老师让做自我介绍，还要谈职业规划
HR回馈组员，有关找实习的问题可以小小解答
大创不想做了，想退出会不会有点不厚道
为什么大家都知道就业率是假的，学校还是不择手段...
保研失败该怎么办
看到精神健康的指标我有点惊讶，我中了十项
多少人读研是因为爱读书？本人更多是因为害怕
导师约面谈该咋准备
排名前20的某家地产线下二面 第一次真实感受双层歧视
申请出国留学，必须是应届生吗？工作了还能申请吗？
今年12月能力考没抢到考点，申请出国前拿不到证了委屈
呜呜呜呜我是个面试小five
-
宿舍其他人都保研了
理科女希望重振生活信心，开始学服装设计有可能吗...
考研，考公，工作到底怎么选？
黑龙江大学的管理岗招聘要求…
考研还剩九十天我却还没进入状态
课本学习可能是我最后的稻草
理科女希望重振生活信心，开始学服装设计有可能吗...
考研，考公，工作到底怎么选？
黑龙江大学的管理岗招聘要求…
考研还剩九十天我却还没进入状态
课本学习可能是我最后的稻草
求支招
N1没抢到考位，我觉得我人生无望了
经历&共鸣|大家有没有特别害怕被叫起来回答问题
毫无动力怎么办
有没有研究生院校不如本科的five
想问一问，有没有心里坚定认为不想上一辈子班，一...
为什么高校教务处的行政老师态度都很不好😢
求删
感觉现在的很多大学一直在强调要努力变top
自闭社恐，大一下挂四科，纠结是否退学的five
办退学手续逐渐崩溃的five
做题家five一旦离开学校就会被全方位嘲讽
今年秋招的大家有没有心里空荡荡的感觉
四六级有必要考口语吗
入组分享 买设备向妈妈要钱，我觉得很难受
读研or工作
感觉全世界都保研了
好想去小城当政治老师啊
某老八校大二土木 转专业失败 如何避免毕业走上工地
运气难道不比努力重要吗？😣难受
研二上（两年制）现在实习和秋招考公会冲突吗？
接受自己废物决定躺平一段时间，大把空闲时间可以...
父母月收入三千算“贫”吗
小镇做题家适合读会计博士吗
我是一个总是出尔反尔的five
研二上（两年制）现在实习和秋招考公会冲突吗？
接受自己废物决定躺平一段时间，大把空闲时间可以...
父母月收入三千算“贫”吗
小镇做题家适合读会计博士吗
我是一个总是出尔反尔的five
咱们组火出圈了
研究生title下降会对考公/选调有影响吗
考上211，却回小县城教书，真的很痛苦
five的考公之路
。
考研经验贴看腻了，我想听听考研失败的经历
考研天坑专业难道不是心理学吗？
删
国企和互联网笔试时间冲突了，咋取舍
怎么能跟对自己有意思的男生处成兄弟
有了解中国农业大学的兄弟姐妹嘛
通过捷径分享网络来化解GPA恶性竞争 — 一个计算机...
省考失败没有工作
考研选江浙沪普通学校还是其他地区985
读研出来年龄的影响有多大
诚心寻研友
有没有一个时刻突然感觉到无力，崩溃大哭
绩点低有必要重修刷分吗？
感觉x部计划、选掉、三x一x都是新时代的上x下x
gap year的大家都准备这一年干嘛呢?
想请问一下大家gap year都在做什么
保研失败后应该何去何从
呜呜呜又挂了一门
觉得好对不起爸爸妈妈啊，没有成为一个厉害的人
定向选调香吗
想请问一下大家gap year都在做什么
保研失败后应该何去何从
呜呜呜又挂了一门
觉得好对不起爸爸妈妈啊，没有成为一个厉害的人
定向选调香吗
做为five我很好奇，那些一直特别优秀的人他们不累吗？
有人知道小县城国企人才引进么
实习期人力说工资走报销，我想走劳务报酬
我是宿舍唯一一个five
为什么我们社会限制那么多？
妈妈问我国庆要不要回家
。
小众专业five该何去何从
大家有没有简历填着填着不想填的情况啊
秋招找工作找到想死
考研是冲还是稳
大家都这么确定定居北上广吗
大四宿舍搬来一个大一新生，如何相处呢？（更新）
学妹把实验室服务器里面文件删了
所以现在实习都要花钱买了么
朋友们对于后悔的事情如何释怀？
真诚发问：工科生（211环境工程专业在读开学大二）...
求前辈指点迷津🙏
大家有做题做得特别抑郁的时候吗（尤其是下午）？
CS卷中之王 今年阿里云校招和实习转正只给本科是to...
友友们，抑郁量表有多大参考度和准确度
实习请假容易吗
真诚发问，松掉的弦该如何绷紧
导师好像给了我一个项目还想让我误以为是自己的课题？
CS卷中之王 今年阿里云校招和实习转正只给本科是to...
友友们，抑郁量表有多大参考度和准确度
实习请假容易吗
真诚发问，松掉的弦该如何绷紧
导师好像给了我一个项目还想让我误以为是自己的课题？
有什么跑路的办法吗
想问问大家拖延太严重怎么办？
佛系报考研，发现预报名已经结束48分钟🤣
好不开心
大家的学校也都这样吗
经管跨考可以考到中文吗
我真的厌倦了住宿舍……
或许我应该知足，但我一直在庸人自扰
因社交压力蹉跎时间还老睡不着
单身女生在一线城市打拼 怎么给自己内在力量
好对不起妈妈
遇到困难就觉得活着很难，很绝望怎么办？
天坑想退坑，考研转专业就业有影响吗？
有无集美和我一样想要弃考计算机二级了
有five看过这个么？
越复习考研越难受
感觉人生走入死胡同，是心态出了问题吗
five们如果创业的话会做什么呢？
谈一下最近学院内卷的事，大家小心
测绘类地理信息系统方向的
还是努力考公务员吧。
研一上学期适合找实习吗？
看了组里那么多帖子，不知道竞争激烈和卷的区别了
小镇做题家之光！！
有时候真的感觉自己需要一个人生导师
还是努力考公务员吧。
研一上学期适合找实习吗？
看了组里那么多帖子，不知道竞争激烈和卷的区别了
小镇做题家之光！！
有时候真的感觉自己需要一个人生导师
有无北京在读five不太想毕业在京工作想回家的，所...
2020届five的自述
豆瓣某用户深圳月薪6K招985211的发言大家怎么看，...
突然发现有关系亲密的父母真的挺好的
预见到之后的平庸人生，我准备从今天开始在朋友圈神隐
法学five考研请教
【吐槽/经历】985本科，双非研究生，谈谈985之后的...
大家有大学期间选择大学生应征入伍的嘛
敢问路在何方？
删
好心的老师平时分给我拉满让我最终成绩60分压线没挂
面对父母鸡汤的时候真的好无力
本科学历还够用吗
如何回复朋友的“感觉你读博读了很久”
真的特别讨厌父母把自己的事情给亲戚说
即将入职的小镇做题家非常社恐怎么办
2021考mpacc的同学来建群互通有无
读博中peer pressure好大
在某中部211王牌专业学的好难啊
围观了一次模拟群面…瑟瑟发抖
群面真的太社死了
five们喜欢玩什么游戏
无法与他人建立亲密关系是因为没有形成同一性吗
父母说我耽误了他们要二胎
考研失败三次了……还要第四次吗？考研失败原因反...
群面真的太社死了
five们喜欢玩什么游戏
无法与他人建立亲密关系是因为没有形成同一性吗
父母说我耽误了他们要二胎
考研失败三次了……还要第四次吗？考研失败原因反...
有没有在家待得很崩溃又不敢去陌生城市的？
大二了，很迷茫。
这份实习靠谱吗？
普通选调和定向选调
冬天了，来跑步啊
法学five每次向别人吐槽别人都会说
行测越做越烂，感觉自己连做题都不会了
可以了解大家的作息和working hours吗
有人知道图中这个大佬是谁吗
在一家创业公司做公关实习生，半个月以来，心情都...
我们学校做月饼的大师傅第一学历都比我高
零基础一个月考事业单位靠谱吗？需要报班吗？
985five找工作的体验
寝室破防
为什么综测的实践分占比这么高
省考进面该辞职吗
什么是生活。。。
有fives刚刚在做交通银行的笔试吗？我吐了
复读
葡语毕业生到底该何去何从？考研还是直接就业？
求事业单位专科学校教师岗面试经验
这辈子最害怕的就是有人跟我灌鸡汤
抑郁复发停止复习三个月后还是否该参加考研
复读
葡语毕业生到底该何去何从？考研还是直接就业？
求事业单位专科学校教师岗面试经验
这辈子最害怕的就是有人跟我灌鸡汤
抑郁复发停止复习三个月后还是否该参加考研
如何能在不喜欢的学校熬日子
985沪漂女，异乡感到忍不了非常孤独，如何才能不孤独
面试完没有退出房间就扭头和基友吐槽了起来
感觉自己废物的原因是拧巴
211退学变身985five
five们会在意父母给别人说自己five经历吗
我的两个好朋友，保研失败，突然感觉好难过
想混个面试机会投某大厂，光简历问题就直接把我问语塞
保研失败，考研无望，心态崩了
在人生的低谷有人支持真的好重要
安于five还是挣扎一下，其实我到现在也没想明白
在家二战不想去参加亲戚的婚礼应该找什么借口
有人懂那个服务期么
笑的想死，平时分92的课挂科了
虽然five也还是不甘心
从“初代网红”到five之路。
决定跨考法学硕士了！在考虑人大or中国政法大学中！
罪与罚的男主是不是也可以加入本组？
删
去工作还是蹲写硕士论文
有没有讨厌学校的评奖评优制度的five
投简历拖延症怎么治疗
有了解县乡定向选调的吗
1
有报过少数民族骨干计划的朋友们吗 想问问您后悔吗
有没有讨厌学校的评奖评优制度的five
投简历拖延症怎么治疗
有了解县乡定向选调的吗
1
有报过少数民族骨干计划的朋友们吗 想问问您后悔吗
师门聚餐，一直在象牙塔的老师听我们一帮学生讲当...
删
谁能想到一个县城公务员岗挤了三个同校five
废物如我，连校招网申填简历都嫌麻烦
985/211考研失败调剂双非真的不是个例，甚至以后这...
如何放下外在条件的歧视或自卑去寻找爱情
末流211社科废物
我是一个比较特殊的985five
我很孤独
要不就算了
现在去香港读硕士可吗？
five才知道综测是什么 枯了
有考过政治经济学研的同学吗
有想考复旦mfa（创写）或者再读的嘛？进来交流一下。
wsn私信骚扰曝光
想问问群里考公的大佬们关于时间和报名准备的一些...
从985到双非后我最担心的事还是发生了
善于社交的人适合什么工作
感觉自己还像一个没长大的小孩子
面试了几场又想考研了，five不配找工作
请问各位考研前辈大四上怎么糊弄学校的课
本five在CS内卷est的算法行业
推免被刷几次
不想爬起来的废物
跟对象收入差距太大
请问各位考研前辈大四上怎么糊弄学校的课
本five在CS内卷est的算法行业
推免被刷几次
不想爬起来的废物
跟对象收入差距太大
真的好讨厌群面啊
会因为一个学校前面有商圈而去读博吗
如果我早点读到这本书，或许可以早点从自我厌弃的...
有没有和我一样非常容易焦虑的
大家刚毕业如何选择就业方向的？
六级到底要考到多少才够用？
最末流985，最末流专业，不转方向的话是否应该选择...
农行和中行没给我笔试机会
你们在大学有交到真正的好朋友吗
Top2超冷专业毕业四年后选择离开体制
经管考研能跨考到理工科嘛
有多少five曾经也是有过高光时刻，现在是没有目标方向
心理咨询究竟是在做什么？有用吗？
教育部：将给予导师决定硕博士能否毕业的自主权
感觉自己有点创伤后遗症了
活又不想活 死又不能如一缕青烟一样死
关于学校规定的实习学分，大家都有真的去实习吗
为德国留学开个帖吧（本人经历加具体可咨询内容见...
重来的话，不读全日制本科了
有没有抑郁症好转，重新找工作，且成功了的同学？...
想知道人大的教育经济与管理专业的硕士怎么样啊
上海落户政策有伤害到sufer😭
有无一开始就坚定选择不考研的five
请问大家觉得哪个城市的人最务实+社会环境相对平等...
大家的导师是哪种类型
想知道人大的教育经济与管理专业的硕士怎么样啊
上海落户政策有伤害到sufer😭
有无一开始就坚定选择不考研的five
请问大家觉得哪个城市的人最务实+社会环境相对平等...
大家的导师是哪种类型
毕业家里蹲半年的新闻学专业的学子该如何自救？
有没有intp还学了社科的呀？
希望那些自己一事无成、只有孩子可以炫耀的父母成...
开始为倒数第三还是倒数第四焦虑
经管类five的出路在哪里？
所以考研真的那么难吗
我爱我导！
我连做题的技能都没了。。(我想试试看能不能有所改变)
咋回事儿现在的企业宣讲好像并不把965当亮点
有没有特别怕群面的five
每天醒来都有那么一瞬间充满希望，但每晚睡前都知...
精华 来大家写下让自己废掉的专业
深夜失眠系列
淘宝
想问一下组里考公的大佬有没有推荐的国考题集
本科计算机想跨考人文地理...
硕士学校卡毕业率 很痛苦
有没有人像我一样持续性混吃等死间歇性踌躇满志
2020届留学党每天都在不想活的边缘挣扎
抑郁症患者自救指南
面试的坎总是过不去怎么办
经过下午三小时的捶打本法学five意识到自己可能连...
没有学习动力咋办
群面结束感慨我怎么那么不会讲话
在和平庸的自己和解了
面试的坎总是过不去怎么办
经过下午三小时的捶打本法学five意识到自己可能连...
没有学习动力咋办
群面结束感慨我怎么那么不会讲话
在和平庸的自己和解了
社会医学与卫生事业管理是不是真的很冷门哇...
大家是不是大多数永远不会跟父母卖惨降低父母期望...
难过，发现自己一无是处
紧急求问！关于实习面试
开一个考研打卡楼
有谁了解商场和餐饮连锁的985管培么
一个准备在职考心理学硕士的five
Gap了快两年，没有实习经验的本five找工作困难…【...
有没有人是大四没有参加秋招直接准备公务员考试的
末流211英专five就业方向
家里蹲9个月的废物，终于收到了offer，就是有点坑…
21届硕士想找个国企工作太难了
发现了一本书，叫做《总有一个未来属于你》
法学二学位和去日本留学选哪一个呢
AI面试到底是什么玄学啊
公考面试考砸了，可是现在去找工作是不是太晚了
其实可以从函数式编程语言入门计算机
虽然知道自己很five，但为什么室友说自己five的时...
突然决定要考研的话，这个时间
请问如何延长专注时间？
海外找实习接连受挫…
有一万种理由不躺平不上进
想问问文科研是不是比较轻松
适合理工脑孩子的人文社科专业有哪些？
德育分全班倒数
海外找实习接连受挫…
有一万种理由不躺平不上进
想问问文科研是不是比较轻松
适合理工脑孩子的人文社科专业有哪些？
德育分全班倒数
普通保研失败学术保研失败支教保研也失败，我的人...
有个机会可以自动化转码，但是要晚毕业一年半，有...
大三five找第一份实习找的真的好抑郁
国内第一次设立的研究生专业要怎么准备
five真的不适合读研
该不该去日本读研
误打误撞进了网红985双一流专业的five 今年刚毕业...
陷入了害怕-拖延-失败-自责的怪圈
上了某985，现在因为抑郁症想要退学怎么办？
感觉自己像个傻子一样诶😉
为什么八十年代西方传统性别秩序回归了？
有没有人和我一样虽然offer没几个 但是很喜欢面试
谢谢大家昨天支的招，电影看了一部其他都马了，推...
删
30+未婚女性出国读博是不是有点疯狂……
大三了还没想好出路，德国/跨考😢
军训观训半天没请假会怎样
面试失败了
five们是考研秋招两手抓的吗？
考研报完名后反而更不想学习了
保研的朋友天天向我诉说她保研的烦恼
请问大家平时水过去的课程要交专业性很强的作业怎...
读研选校问题
不想见到能保研的同学
想跨考经济学
保研的朋友天天向我诉说她保研的烦恼
请问大家平时水过去的课程要交专业性很强的作业怎...
读研选校问题
不想见到能保研的同学
想跨考经济学
如何让父母离自己的学习/工作远一点呢
考研CS还是跨考金融？
有秋招主投地产的five吗
好想和自己和解，可是又会觉得丢脸
人与人的出路：连结（connection）
不是班干部也没留任任何组织
FIVE作死之路（长）
20届还没找到工作的five都在干嘛？
来详细说说，为什么不要轻易考法硕！（竟然有人说...
调剂双非心态崩了又崩
有今晚网易互娱笔试的吗
调剂如何调整心态
请一定不要给自己太大压力，做个快乐的five不好么
【投票】好奇组里的LGBT🏳️‍🌈多吗？
每天做一些挑战自己的有益事情
历史学+非党员，21秋招进度0，太难了吧！
父母老觉得在北京努努力可以留下来，我压力好大
有没有秋招0 offer的five
秋招不停的错过ddl想死
CS考研选校迷茫焦虑交流
有人在读研读博期间买房的吗？
进入体制后也是鸭梨满满滴
20届废物本废
已删除，感谢
因为太five被老板放弃把唯一的读博名额给了别人，...
有人在读研读博期间买房的吗？
进入体制后也是鸭梨满满滴
20届废物本废
已删除，感谢
因为太five被老板放弃把唯一的读博名额给了别人，...
银行招金融招的好少啊。。
有没有five从一线回到小城的，能请教下目前都从事...
每次一想到高考就特别意难平，感觉这个伤疤永远不...
开房做题——一个小镇做题家的日常
天坑医学跨考天坑哲学专业，是不是自寻死路
拖了我俩月的杂志拒稿了
毕业去了个小公司
大三迷茫学生求指点
ic没读研的five真的好酸
综测真的可以逆天改命吗
请问...现在是秋招刚开始还是要结束了……
跑路了
工商管理转新闻，对比同学觉得好穷……
以为上了研究生就可以逃脱实习的马太效应
讨论&咨询|考博导师回复不明确，怎么办？
法学专业本来计划2020fall读llm现在不知道怎么办的...
班里评价德育等级反被班长内涵嘲讽（更新）
求问各位！书面承诺有法律效力吗😭
秋招本人一定要在工作城市等待面试吗
有想做销售的伙伴吗？（真诚发问
给予导师决定硕博士能否毕业的自主权？
前面的课没学会导致现在上课迷迷茫茫该怎么办
985头
身边的人都是研究生
2021届留学党心情每天都在坐过山车
给予导师决定硕博士能否毕业的自主权？
前面的课没学会导致现在上课迷迷茫茫该怎么办
985头
身边的人都是研究生
2021届留学党心情每天都在坐过山车
冷门专业没有啥，遇到不像专业的专业才是哭辽
秋招至今0offer
妈妈朋友同事的孩子们都考上了top名校
今天保研名额划分下来了，心态有点崩了
放不下面子却又没有实力
有没小伙伴了解女性学？
感觉根本问题是没有强烈的想得到一个东西的欲望
好难
我好像已经彻底躺平了
怎么与嫉妒的自己相处
学习的时候会觉得很厌倦或者痛苦吗
14年北大天坑土博毕业就能去211当讲师
是不是应该放弃侥幸心理
毕业后打算
我真的好讨厌无领导小组面试
读完国内研再出国读一年是浪费时间吗？
来自教育学专业的吐槽
要不要听母亲建议跨考教育学
有five和我一样厌恶小组学习吗?尤其是分组那一刻真...
能感受到一些关怀，却又觉得这些老师都在说一些无...
学科排名好比较累还是差比较累
女娲补天.中文考研打卡
不关心任何主题 也不知道聊什么话题
2018级 非法本 还能跨考法硕吗
一直处于焦虑厌烦的状态没有办法挣脱怎么办
学科排名好比较累还是差比较累
女娲补天.中文考研打卡
不关心任何主题 也不知道聊什么话题
2018级 非法本 还能跨考法硕吗
一直处于焦虑厌烦的状态没有办法挣脱怎么办
20届没找到工作的目前都在干什么
来说说十件最开心的事！
希望同学们给点建议让我找回学习的状态。
经济学废物想跨考现当代文学
five们国庆长假都干什么
得知自己的专业不能考定向选调心态崩了
论文又被拒
你们都不是废物，我才是！请允许我献上自己的废物经历
保研名额加了很多 没轮到室友 她伤心难过 我一点...
秋招er不慌 秋招的线下宣讲还是有机会的
已删除
请问大学里没啥获奖、实践项目经历的大家最后都找...
北京冬奥会志愿者
本five想问问如果有个可以成为团队leader的机会要...
删
500强实习经验有用吗
毕设直接等学院安排老师会遇到很坑的老师吗
千万不要学农学，快跑吧
本科生进了导师的课题组 真的压力好大
是每年秋招都这样还是今年格外难
远程实习（做ppt）是不是比实地实习学到的东西少很...
大家有觉得自己有自残倾向吗？或者，怎么阻止自己...
对自己失望透顶
20届应该去找工作还是继续考公？
大一排名很低不满意学校希望有学长学姐帮帮我
远程实习（做ppt）是不是比实地实习学到的东西少很...
大家有觉得自己有自残倾向吗？或者，怎么阻止自己...
对自己失望透顶
20届应该去找工作还是继续考公？
大一排名很低不满意学校希望有学长学姐帮帮我
去自习室21天打卡
从小培养对上级的绝对服从意识，100年前的老师还提...
心理素质过差
如何跟面试官解释秋招季找实习的理由？
参加秋招的情绪变化像坐过山车
所谓的应届生到底是有什么优势？
《不用去猜》这首歌真的好适合在夜深人静的时候学...
身边人保研直博考研清北，好失落
报了今年的cpa，学习进度极龟
虽然本人菜鸡但一点都不影响我厌恶学校
top2菜鸡求个人谈谈心。。。。。
有秋招投了研究所职能岗的five吗
突然发现高中同学入职了我们公司很好的岗位
考研需要报班吗？
。
删
感觉很想毕业，不想看见任何一个同门以及老师
如何安慰延毕坎坷博士生
19年毕业还未找到工作的985five
有没有社畜现在不爱社交了的？
学校的奇葩规定
20届废物今天刚得知面试挂了
浙商银行管培（cz星）坑吗
金融秋招除了银行和券商还能投些什么啊？
硕士以下统称其他学历，本科约等于中专
学校的奇葩规定
20届废物今天刚得知面试挂了
浙商银行管培（cz星）坑吗
金融秋招除了银行和券商还能投些什么啊？
硕士以下统称其他学历，本科约等于中专
为什么哪个公司面试都要群面
学历进社交圈里还能用多久呢
当初以为工科能赚很多钱学了传统工科，现在万念俱...
商科实习怎么找啊？（欢迎交流自己实习经历）
似乎真的好难解释啊😂😂😂😂
我组实火！群面背景材料topic是小镇做题家
cs本科到底是就业还是考研？有人可以给一点建议吗？
铁汁们帮我看下这份兼职靠谱吗
说好面试，又拖时间，最后取消……
本fv三年大厂工作经验，有问必答
硕士的本科成绩低对找工作有多大影响？
如果_________就好了
情绪不好有可能是食物不耐受
本five又一次觉得人生停滞了
21考研本校five专硕打卡，电科迷茫出路中
西北省厅下属事业单位招考要求26岁以下有职称
18岁前都像在监狱里一样必须循规蹈矩学习文化知识...
躺平
大一下挂四科是怎样的体验&gap&如何从抑郁中拯救自己
如果只想要研究生的学历去考公，本科211去考二本的...
像广外这类双非学校在广州以外的地方还有优势吗？
谢谢已解决
20fall失业的本科废物自述
最终成为了自己最不想成为的人
该不该为了好一点的导师放弃想去的科室？
像广外这类双非学校在广州以外的地方还有优势吗？
谢谢已解决
20fall失业的本科废物自述
最终成为了自己最不想成为的人
该不该为了好一点的导师放弃想去的科室？
经验分享～考研政治84，英一备考答疑
考研还是工作？？本废物纠结死了😭
英专five提问，该选择什么专业来辅修？
这是不是five聚集堕落定律🤔
个人求助，昨天被导师电话骂蠢得死，走不出来怎么办？
《废物起居录》
大四学长工作税后13w，但是舍友说像打白工的
全寝就我一人没有奖学金
明明该做的还很多可是突然就打不起精神来了
是出国读研容易还是考研？
新鲜社死事件，邮件何时能有撤回功能
英专，口语能力要怎么利用？
发现大一一整年成绩也不好什么活动也没参加
在读研究生可以考其他专业的研究生吗
大家是倾向钱多事多还是钱少事少？
研究生毕业了还可能联系导师发sci吗
雅思写作小分卡两回了
江浙沪996搬砖两年裸辞回西北二线后，待业满3个月记录
你找得到你five的原因吗？
cs大三本科生要怎么找实习啊
社恐five接到突击电面直接歇菜
在学校总是很低落孤独
求问大家会被985身份困住吗？
孤独的浪潮深深地淹没了我
夏令营没参加，预推免和九推还有戏吗
社恐five接到突击电面直接歇菜
在学校总是很低落孤独
求问大家会被985身份困住吗？
孤独的浪潮深深地淹没了我
夏令营没参加，预推免和九推还有戏吗
羡慕父母在思想三观上认同、能沟通交流的朋友
综测是什么？
怎么让强势家长放弃逼我当老师
该选择回国读本科吗😢
删
怎么放平做小组作业的心态？
本five想说现在很反感之前关注的行业老大哥 老大姐...
我是不是本组唯一一个即将因为要不到推荐信而失学...
感觉猎头真的是毫无技术含量的工种 用low来形容毫...
想请教各位如何应对five反复的自我否定情绪
five选到了一个超push的导师
实习小白如何找实习
一看到国外大学就忍不住自卑
“兵荒马乱”的上上周
真真真five的树洞
研二，毫无学习动力
发不出来论文，毕不了业
感觉自己交朋友的能力越来越差了
十几个due一起的时候怎么才能缓解焦虑
今天三联周刊的那篇文章给我看哭了(补了🔗
给天坑专业一条不光彩的出路 申请美国博士 申请前...
永远得不到父母的认可怎么办？
精华 关于考公/工作·985的学弟妹们一定善用搜索哦😔
我爸给我分享了一篇关于我组的文章 我看哭了
删了
给天坑专业一条不光彩的出路 申请美国博士 申请前...
永远得不到父母的认可怎么办？
精华 关于考公/工作·985的学弟妹们一定善用搜索哦😔
我爸给我分享了一篇关于我组的文章 我看哭了
删了
说说我为什么不喜欢非985/211或者本身不是five的人...
秋招招聘会想跑了
刚经历秋招一波毒打的five前来求安慰
没有很强的动力去努力，而且也担心努力以后得不到回报
回家乡上班后，感觉每天都很窒息
本five第二次补考失败了，可能意味着要分流了
系里的双学位交换项目，我落选了，最好的朋友申请上了
很害怕留级复读二战，在任何时间跟不上同龄人的脚...
five们可以参考一下隔壁岛国年轻人的历程
校招有感
实习经历糟糕的19届文科女你们都找的什么工作啊？
你们属于哪种five
有社恐的法学生吗？
地理信息科学
武汉学生跳楼有感 你被家长当众羞辱过吗
应该怎样抉择？
中游985，西部计划后继续新传还是直接本校马院
感受到了老师的温暖
关于不停思考自己是废物这件事的一点点想法
研究生应届考公和本科生应届考公差别大吗
大二上班主任在群里发成绩排名是正常的吗？
写不出literature review的five😭
开学以后最开心的事情就是望着东方明珠发呆
为什么我发贴问非应届生团关系怎么处理会被删贴
研究生应届考公和本科生应届考公差别大吗
大二上班主任在群里发成绩排名是正常的吗？
写不出literature review的five😭
开学以后最开心的事情就是望着东方明珠发呆
为什么我发贴问非应届生团关系怎么处理会被删贴
还没考上，就不想读研
国考网课有推荐的吗？现在人有点懵
211美硕five艰难创业ing
我觉得大家一定都是很善良的人
英语差真的太难了
养老专业有同学吗👨‍🎓
今年考研名额是缩还是扩啊
一个曾经top2天坑专业five的自述
只有我一个对创业一直抱有梦想的five
思政大三fw真诚发问，研究生跨考中文系值得吗
原来半年只有我荒废了
卷不动了，想去当网红
云南省考，岗位第三没进面试
Five面试不自信怎么办啊
没有动力，也没有勇气
留学five想听听大家的意见
今天去了建行深分的宣讲
如何和“认为985年薪不够百万不如初中就打工”的父...
感觉自己已经完全没有努力的勇气了
考公务员还是报名北大mjc
你们都怎么抵御孤独感的啊？我觉得自己快疯了。
进来田忌赛马
为了考试/绩点辛苦学习和打工有什么区别？
国企央企的招聘信息从哪里找啊？有专门的平台吗？
诚心请教各位统计学硕士以后的出路
富有又废墟
工作还没找着 已经开始记忆力衰退了…
想申请2021香港研究生求助
怎么缓解不考研带来的焦虑
报了学院的推免资格申请但是未知结果处在边缘的 明...
网上说“小镇做题家”在大学中很容易自暴自弃，但...
考研 心理和生理双重折磨
本five离家考研后母亲被诊断出了更年期抑郁
来打破城市的滤镜吧--关于城市选择
“虽然只考了95但我什么都不会”
随着年龄增长和自我认知的全面，对未来的追求一降再降
精华 接受自己的平庸好难（逛five组真的会加重优越感的...
也许我应该停留在18岁那年
开心一刻
待学家里蹲，临近崩溃
怎么克服自卑啊
农村985five前来报道，不知道未来的路往哪走
为了分数要和老师混脸熟吗
有21考研人看了目标院校的招生计划人数吗，缩了还...
分享一些调节情绪的方法
医疗垃圾问问大家接下来要面临哪些槛
大家都入党了么？
开题
回顾一下今天学的知识吧
综测科创公示 学科竞赛加分只有同班同学的零头（小...
现在大二完全没有学生工作经历，面试失败率90％，...
事业编差一名没进面试
一只眼睛有问题影响教资体检吗？
有没有不想卷了的人，退出竞争的法子🈶
本科排名80%申请支教保研还有可能吗？
文科five对日本留学看法
该花几百块找人修改简历吗🤣
吐槽&经历｜让我来撕破计算机专业的白月光面具（对...
中大咨询怎么样？有人接触过没
崩溃了 什么都不想干
会计专业应届生找工作的时候会要求证书吗
秋招几乎遇不到本科生……
有没有人在济南的？
【新人报道】985本科，考研三战失败，一个从内而外...
如果可以重新选择，你想去哪儿上大学？
本科心理学研究生申请HCI可吗
上海应用物理研究所好考吗？
海外博一想退学我是不是傻了？
如何才能找到自己内心真正想要的东西？
被卡在了保研考核的下一个名次
临床兄弟们来讨论下临床躺学
保研边缘人如何克服焦虑
如果本科成绩真的很差的话，是不是没必要再考本专...
删
学法更看五院四系还是985
如果明年还找不到工作，就打算彻底当御宅族了
大三迷茫five求助
好想当一个快快乐乐的five啊
重症肌无力自救指南
感觉完全没有可以填写在简历上的内容
大数据专业该何去何从😖
聊聊一个二线城市的废物心态
失眠失到哭
刚刚技术面被面试官戳破现实
大学期间没有竞赛拿过奖是不是很废
本硕211分享第一次公司实习
有人可以和我说说新传考研吗？
上海落户新政策：复交同济华师本科应届落户，大家...
一直吐槽自己是四大天坑专业之首的生物学，今天看...
有关刷绩点
。
研究生方向二选一：是选择自己擅长但没有什么应用...
建筑好还是新闻好
增加我组five含量
进组第一帖，研一刚开始就已经焦虑
怎么都难
收到一个行政offer，不知道该不该去
体育five的艰辛之路
看到组里很多挂科过的同学，想说其实也不用那么焦虑
进组首贴，five自我剖析
教育学考研选北师还是清华研究院？
半导体工艺民工兼five的近期思考
考研应该继续读中文还是转文博
大四履历空白five是考公还是找实习
关于综测的破事吐槽
有没有抑郁的小5告诉我怎么才能不想着去死啊
为什么全世界就我没收到中行的笔试通知
永远也没有最优解，本双非fw的一点小感想
秋招是不是该海投了
如何做选择才不会后悔？
大四报入dang积极分子还有意义么？
有人面试过招商银行吗？放弃面试会有什么影响吗？
救命啊怎么才能告别拖延与逃避
刚刚交了推免申请书……虽然希望不大但还是不想放...
如何摆脱一步错步步错的思维
在一所双非学校开学典礼看到了我的同学作为研究生...
怎么样才能平衡心态度过普通甚至还需要挣扎在生存...
为什么今年保研名额出的这么晚啊啊啊啊！！！
19gap准备留学，现在因为疫情出不去要找工作的five...
怎样提高自己的表达能力
上午十点通知下午两点前交材料
想问一下现在大三的大家可以出去实习吗？
天天不想起床不想面对生活
小语种的实习大家会找什么方向？
如果知道这辈子都无法过上自己想要的人生，那么，...
杭州大剧院和扬州文旅局
这一刻，窒息
经历不足的废物怎么充实简历
在考研第一步就注定了是个five（最后报上了本校考点）
今天下午要公示排名了，准备好裂开了。
山dong一官员扇打辱骂下属
魔都新落户政策 我姐比我还关心
好朋友突然间灵魂发问：“你现在上班攒了多钱了[旺...
本科软件 因为太废物研究生转了国外的商科 现在上...
请问电气自动化需要不需要考研呀
有上海考研预报名的伙伴吗……
求助毕业没考六级有什么补救方法吗T T
日常感受内卷
关于我两年都没能拿到奖学金
深夜感叹 人才引进也开始卷
大家觉得中国这种卷的现状可以改变吗
学历至上是一种很典型的学生思维吧
人生重来算了
问问大家有什么靠谱的副业
讨论&咨询|关于考研报考点的选择
北京师范大学珠海校区分数线太猛了趴
考研 上不了岸
面试完就知道自己肯定挂了
组内外宿的five有么？
没定闹钟错过面试
有没有five们也是压力一大就喜欢吃东西减压
为什么我还是单身？
20年12月四六级报名结束了吗？！
为什么说做金融不适合mac电脑
我该不该放弃日本留学offer去正邦养猪…
讨论&咨询｜刚刚填好了考研预报名，报名号也出了，...
我要是在古代继承了皇位，一定是昏君
不知道自己适合什么样的工作，求建议
一开始也觉得难进，但还是进去了。说说本fv是怎么...
快消真是0.1%的天选之子才能进
除公检法外，法学生出路何在
回看我糟糕的人生，发现自己已经被朋友们远远甩在...
求助一个可以虚拟定位的软件
拉黑删除绝交是幼稚/不成熟吗？（有边缘性人格的fi...
大家有了解国际政治/国际关系专业的吗
课上教授全盘否认我的作品，感觉没有办法理性对待...
课上教授全盘否认我的作品，感觉没有办法理性对待...
唉，five因为在宅基地拍照调研被人赶了出来
大家有没有明知道应该做一件事但是就是不能付出行...
Gap季律所实习一周感受
导师为什么不明白有些学生只想混毕业
关于学校心理咨询作为专业学生和来访者的一点想法
在舒适圈里躺尸or跳出舒适圈接受毒打？
我到底要不要熬夜
🍐🍑想问问本组的朋友中学时偏科吗？（附投票)
#海外思考#海外土味二代和国内洋气高级打工仔
银行实习当大堂经理竟然要坑蒙拐骗诱导客户进行证...
我觉得我主要的压力来源是，人生的每一个选择都不...
cs老five给想转cs的人的一些建议
有重庆的朋友因为考研报名晚了，被安排到其他城市吗？
组里🈶five申过CCI（文化创意产业）的master吗
工作后回到同一起点很难受
人要做自己的救世主，一个five对自己的救赎记录
提前消费好害人
秋招加隔离的间歇性崩溃
为明天答辩的学姐和组里的大家，祝好
18线农村做题er无法融入纸醉金迷的上海CBD怎么办
家庭条件差的，上大学遇到的不平衡太多了
室友说清北毕业做教育的没出息
想知道20届毕业生可以报考江苏名优选调嘛
学院推免结果还没确定，需要进行考研预报名吗？
父母让我没朋友
不进体制真的就是一事无成了吗
建议大家还是留在一线做个five
感叹学习能力真的好重要
没有对象的five
海外top100硕士 和国内211专硕
因为不是团员不能加入学生会 但是可以参与工作且成...
跨考计算机想退学
大家低谷期如何度过的？
准备明年考研的人今天寒假要不要实习
想结束在内资券商实习，应该怎么开头…
对什么都没兴趣是不是病
有同时做两份（金融）实习的吗
大学生研究生全职实习是怎么做到的
错过保研的five，也许就是那么平凡的一天，你错过...
想问下管理员删帖标准是什么
国航西南分公司的笔试值得去吗
现在开始学数学二有什么速成方法吗
大家觉得法语delf B1几年能考过
本科学习不好不能推免考不上理想的学校感觉自己就...
今天学习了一小时
当push+无知的家长的孩子真累
考公现在开始准备还来得及吗
大家有身体出问题的时候吗
试用期被裁，谈成了赔偿金，但不给离职证明
支教保研还是出国
本人性格内向&自闭 想快速突击英语口语哪里能找到陪练
有没有还没秋招offer又有点想考公的five
看了今天上海的落户政策感觉有被焦虑到
真是个fw错过了报名
大家找工作父母会帮忙吗
备考北大mjc，现在压力太大了。
five眼中“不公平”的综测
20five拿到的offer，想听一下大家的宝贵建议，税前...
还有两天就要面试了，无领导小组，焦虑复发
真的学不会，可以来求人给我解答下学术问题吗
。
2020年秋季大学生就业报告发布，法学倒数第三(仅供...
啊这，博士试用期工资2900…
群面好恐怖
本科985硕士调剂到同城211，以后怎么样去接受别人...
有异地恋的考研er吗，你们都怎么解决“相思”问题的
找个五险一金入职即交的公司那么难吗
一线城市的魅力到底是什么？
工—文（转专业）后氛围差异带来的压力
21届秋招毕业压力发泄转移
在five组看到N–word还是挺咯噔的
互联网春招还招吗
坐在图书馆觉得很窒息
因抑郁症休学，复学后学校政策上会有歧视吗？
心理健康的人有一种能力：不要脸/不听话。
mti出来的研究僧们是不是都去了中学？
返校已经快一个月了
一边准备法考一边秋招
完全不知道自己要做什么唉
985废物社畜日常
请问如何面对双相情感障碍中抑郁期的危险思想和情...
本科学历真的不够用吧 秋招有感
觉得自己可太对不起父母了
想问问大家一般做专业课pre要多久？感觉自己做的好...
废物到底如何打破恶性循环？
大三法学five求研究生择校意见😭
崩溃了。。。我妈一直让我考公务员
有没有five觉得每天都很累，但并没有结果产出
忘记退课了怎么办
不敢找工作怎么办😱
有没有学小语种找不到工作的伙伴呀
在寝室楼下社会性死亡
我们生物化学老师好帅啊
国庆就要回家和家里人商量以后的路了，要不要回去
作死挂科可能要延毕了
已删除
如果学校不好，拼命地实践志愿评奖有用吗
我真的想休息休息。但是也不可以。更新：在看心理...
群面是门玄学！我面完了！
群面是门玄学！我面完了！
产品经理也能科班出身啦？
昨天学校有博士跳楼了
官方指定废物本废
读研后发现自己跟舍友智商有壁
20届商科二战压力山大😭比一战状态还差，想去参...
到底该怎么克服本five的面试恐惧症
秋招找工作中，可以兼顾去实习吗？
分享一个刚结束的群面
观今日世界一流大学建设有感
有点不敢申请奖学金了
1
请问大家大工外院怎么样呢？
校招有没有遇到只给实习offer，不承诺留用的？
决定考公时候还要跑秋招吗
删
要不要参与老师的论文
想问大家 支教保研是只能保本校本专业的研吗！
看到别人过了你理想的生活，怎么调整心态
虽然在末流985过得并不开心，但是每次有人嘲讽母校...
大家体感哪个文科专业最不坑?
求问大家都是怎么搞到推荐信的?
自闭five感觉自己前途一片渺茫
作为一个从小能很好地配合老师听老师话的孩纸，你...
求助🆘会计专业，考研or就业
连自我介绍都紧张到想吐注定是要一生咸鱼了
我能在校招找到工作吗
把我的经历写出来让大家开心一下吧
复读还是维持现状？迷津啊
法本跨考有什么适合的专业吗
考公面试失败了(内向five的失败考公心得，希望对大...
人文学科专业的出路
有没有人怎么都学不会编程啊
即将肄业 不知道去干什么好
求指导
虽说劝人学医天打雷劈！但是机械大三er想退学重新...
秋招又凉了一家
复读还是维持现状？
其实网络世界是虚拟的，大家在倾诉的时候容易选择...
大二five临床躺学实践者自救指北
总是反复回想自己面试时候说错的话
深圳工作的伙伴能看看这个收入在当地ok吗…
本F终于找到了开心的事
经历&讨论 再一次认识到自己真的不适合搞学术
如果不想做本专业的工作
毕业论文咋整
勤奋的老板已经带不动本five了
大四0实习绩点低工科five是考公还是考研，还是直接...
刚看到一个关于会计的帖子
二战失败考公失败，我的人生可能完了吧
怎么样才算是好的家长？
绩点2.69/4，还有可能出国吗
一只迷茫但勇敢又好运的five 数学转化学转cs的摸...
新five报道-上半年的难过+实习法考和学生工作如何...
废物自救指南—经验分享
英语口译专业出来到底能干啥
有没有白天死睡睡不够，晚上就是不想睡睡也睡不着...
有人毁过第三方吗？大概需要赔多少呢？会被企业拉...
研究生怎么才能拿到奖学金啊
高考志愿填报季，我对商科的简单科普和专业选择建议
有被shame到
。
集美们，你们的毕业生人像采集拍的还好么…？
开始算综测了，猜猜我有啥?
调档函到后多长时间调档
从调剂开始，步步走入困局
大家是从什么时候开始给父母家用的
好像别人朋友的圈子固定了，我后知后觉
想了解一下金融考研
大家有没有远程工作的应聘渠道或者在职经历可以分...
同龄人都研一了，我还在犹豫高考复读...
有没有在一线的废物想回老家但是父母不支持的
刚知道导师申上了国家自然科学基金面上项目，但与...
兼职辅导员 还要不要继续？
调剂到了不好的学校怎么办
外地县城大龄女教师好想辞职
有比我更废的吗
邻居五岁孩子报了编程班...
现在学历内卷成啥样了
我们学校竟然有公布所有学生绩点的究极骚操作
会计这个专业现在还值得去吗
迷茫…是我要求太高了吗？还是我太固执了
安排给我的工作内容我根本不会做怎么办
水
穿鞋的不如光脚的
原机械专业小镇做题家的自救之路
想问下大家学校上岸率大概多少
应届生想知道大家的期望工作待遇
今年的魔幻新传考研之路，我已经快崩溃。
five意外成了奖学金边缘人物，却因为疫情躺平丢的...
应用数学专业除了考研当老师还有别的出路吗…
秋招0 offer 明天第一次面试但是完全不想准备
大四依然很多课
本组是废物组，不是精英未来选择咨询组(再次更新)
医学five该何去何从
讨论&咨询｜被签证耽误的一年乃至两年
我发现我痛苦了这么久只是想听到一句 我没有怪你
人生没有标准答案
211本 目前在五线城市体制内动弹不得~
小镇做题家与是否身处小镇无关
参加的第一场教师面试，试讲机会都没拿到
能问问前辈们关于实习的时间规划吗
跨专业考研还是考公务员？
有人试过🍑的报到证代办服务嘛
新传是最没有知识壁垒的专业吧
双非会计在读 20岁 从入学开始就没喜欢学校和专业 ...
five从大学跳槽到企业是不是值得的选择？（非科研）
组里的各位infp现在在学什么专业或者从事什么工作呢
大胆开麦，就业形势预测
如何克服面试恐惧心理
现在全民考研，专业天坑的要考什么专业的研究生？
选调要求的干部经历是不是曾经做过就行？
转专业后的惨痛跌落
21届985英专five陷入迷茫
five会不会有这样一种感受，自己five的坑自己，毫...
某财经类211，想转金融专业不知道应不应该？请各位...
产品经理是做什么的？
底层five想问问出过国的five
考研纠结选导师中🤕，可以给点建议吗？
211材料硕士三年11篇SCI找不到工作，继续考编？
如何解决缺乏引路人的问题
表面笑嘻嘻，背后捅刀子
在不喜欢的专业挣扎，沉没成本越来越大
有红圈非诉的吗 请进
面试自我介绍到底介绍什么？
在不喜欢的专业挣扎，沉没成本越来越大
有红圈非诉的吗 请进
面试自我介绍到底介绍什么？
考计算机 电脑崩溃了我也崩溃了
只有我很好奇大家上班都干什么吗？
本人普通二本 现在大三 万金油专业（跨考法硕）可...
一心准备考公还是找个保底工作呢？考公该选广州还...
有没有five特别为钱焦虑的啊
我的均分太低了
海洋工程与技术 自救
金融小黑工没有实习证明但支持背调，可以去吗？
高中大学都是市里最好的学校，然而
大家理想的生活是怎么样的
如何对待以前的同学都混的很好，自己是个five的落差
与自己和解的一些想法，希望能给大家一点启发
明知道不想做学术但还是选择考博士的完全拿生活没...
真诚发文：为什么专硕学费这么贵？
各位喜欢自己的专业吗
普通211硕还是一年英硕？
大学没学过数学的可以转cs吗
非名校建筑设计师的出路？还有热情从哪里来？
每年的保研名额有用不完这种情况嘛？
面试中最怕遇到的问题
大家平时都怎样丰富自己的精神生活？
急！快帮我选一下。我想去找个淘宝直播的工作
央企子公司面试求助
又是没实习的一天
有临床five嘛请问你们最后读研考博了吗？实践临床...
有被所学专业束缚在大城市的five吗
喜欢的男生考研，我公费师范直接参加工作。
你们会觉得睡眠质量与安全感有关吗？
求助，今天兼班助教给我们开了一个考研分享会，对...
个人树洞向
华五大四均分86雅思6.5（6），在有限的时间内先刷...
985废物社畜日常
有关喊楼的微博，太好笑了
又想要考公又担心现在不实习的话考公失败
废物拒了个offer 好后悔
记录一个five的互联网游戏岗为主的秋招
自己已经躺平了我妈却不甘心还每天骂我好担心她犯...
不是学不到老，可能活不到老
如果毕业不能成为正式党员或者秋招还是发展对象的...
【新人报道】本硕985 所谓的光环 都是别人给我的压...
20毕业法学生，无证无业状态拿到一个超低薪offer，...
211天坑专业社恐five该走哪条路呢？
完全不知道怎么毕业
小镇做题家除了做题，还能有别的可能性吗？
最近对什么都提不起兴趣
终面到一半我就知道自己挂了
在家呆了八个月，我现在才真正认识到没有同伴激励...
当bing也是好出路
算是一个游戏公司废人的吐槽
太生气了又遇到画大饼的人了
讨论&咨询|到底怎么学才能把成绩提上去
家乡五百八十线小城市都有给小孩上的马术课了
收到2次退学警告的985five
CS前社畜心路历程
学教育学原理，课程与教学论，职业教育学，成人教...
「学校，也是一个挺肮脏的社会。年轻人对体制的憎...
中文er一战跨考失败后想谈谈从高中毕业后到大学毕...
本科教育学纠结转专业
冷门专业的你都去哪里工作了呢？我究竟要上哪儿去...
调剂开学的five现在都感觉怎么样
不要点赞啦！！！某天坑专业大二退学复读理转文 人...
我在大学里好像没有朋友
一个秋招five的自述
有没有那种你可以吹一辈子的技能？
大家看了那篇《绩点为王》吗
有没有人定期就会没精神到什么都干不了
想问问现在戏剧与影视学的出路……
空
没有实习经验的大四five是应该先找实习还是先找工作？
复学第一天 我又崩了
在中学教育实习突然被通知能推免
有英语文学或者跟文学相关的在读或读过研究生和博...
有英语文学或者跟文学相关的在读或读过研究生和博...
退出内卷，是不是摆脱世俗成功约束限制的第一步？
请问有学过中国新闻传播史的吗？
总是逃避退缩怎么办？
大家觉得两年花70w去澳洲读IT master有必要吗？
985大三新传five在纠结考研还是就业
挂科对考研影响大吗
有秋招设计岗的伙伴吗，怎么每个都有笔试啊！还是...
老师是不是只会说去美国
互联网现在没面试还有戏吗…
申校时，觉得看起来篇幅挺多的简历表其实捏干水分...
想要考研转码，请问计算机需要学哪些专业书
辅修学位专业可以考公/考编吗？
985废物社畜日常
在社团面试大一新生，一个个都蓬勃富有朝气，对未...
来说说不劝退/不后悔的专业吧
新传前辈能进来给我点建议吗🤧
有了解高校行政岗（劳务派遣）的朋友吗😭不知道...
西部计划和考研应该怎么选呢？
有没有日常精力不济的体弱five
讨论&咨询 | 是否应该放弃出国选择冲保研
985 top都卷成这样，找工作这么难，很好奇大专生、...
还是不知道怎么坦然的面对家境差异
大学的心理咨询真的会泄露吗？
想问问关于服用抗抑郁药物
互联网一线大厂外包机会-five看过来，曲线救国
怎么才能学会看眼色啊
考研还剩三个月，啥也没学，大四了甚至不知道以后...
刚出排名，不想活了属于是
读冷门文科专业出路在哪里
中流985设计学five，21考研在家已经躺了八个多月
新传跨考哪个专业比较靠谱？
最近太惨了，失学失业失恋（有状态更新）
你还会怀念高中生活吗？
越想自己是废物越想流泪
人活着都需要一个支点
末流985计算机专业，不考研可以吗
985经管研，成绩很差考选调和考公会有影响吗？
突然想起毕业那年数次裸辞还被劈腿 感觉恍若隔世
有和本five一样因为面试很烂而迅速签合同的吗？
绩点为王：中国顶尖高校年轻人的囚徒困境
不想过被压榨的人生
为啥有些朋友觉得自己出国就可以摆脱困境了（不是...
磨蹭到剩下三个月考研
本科担任学生干部，研究生可以报定向选调吗？
如何反驳别人说你高分低能
好像被毕设老师鸽了？是我太菜了吗？想跑路怎么办？
刚刚辅导员发了绩点排名，我果然是倒数
我妈妈终于意识到我的厌学不是在开玩笑
求助 双非普通大学，大三了，我累计挂了6科了,仍...
有没有学土木/机械等基础工科的five,你们就业情况咋样
求问：21届，身体不好但实践实习很丰富也喜欢，top...
北工大学生为考研自宫？
讨论&咨询
考公是不是最好一心一意准备
今天也是想辞职的一天
关于考研，大家可以来给我这个废物一点建议吗？
留在一线不是为了奋斗，而是放逐自我
翻译翻译，什么他妈的叫内卷
😥大家看到网上小初高学生教编程，做游戏，或者...
求历史学考研313的经验
年级倒数第一
背着父母找了实习
【已经删帖】
有没有在安徽蚌埠生活的朋友
想不出来自己想尽办法换专业出来读研是为了什么
我想去心理咨询，但是害怕隐私泄漏
有本科很努力还学不好的吗？
真five，三学期挂科9门，不是在重修就是在重修的路...
经历&共鸣|我是如何毁了毕业后的五年，其中三年半...
跨考管理综合，有推荐的课和经验分享吗
心理学大三 我好焦虑啊😭
因为论文延毕要怎么跟HR解释
实习工资一天100低吗
面试的上市国企 4/5通过 我是1/5
所谓“美本的光环”到底是什么？
我真的毫无兴趣爱好
考公or考研
有人做过文献数据库的录入工作吗，现在好纠结
虽然是five 但是也在好好努力呀
请问下大家大四实习有课咋办
需要紧急赶一篇文学论文，救救孩子
21届考研的大家有感受到来自室友们的peer pressure
中外合作出路何方
会因为爸爸妈妈对我太好，只希望我快乐而内疚
小众国家的留学生会有这种感受吗……
越临近死线越焦虑玩手机该怎么改变
其实大多数人five也就five了，是不是985毕业的都会...
常年体育在及格边缘徘徊，没有体育细胞真的很绝望
影视专业是要考研还是早点出来工作？
得抑郁症焦虑症躁郁症后还能好好学习吗？
国外top专业学校 该不该在国内考研
二战新传临时换校可吗
学习r语言对非经济类社科专业意义大吗？
新入职的公司天天跟劳动法对着干
考研我真的累了，考到厌学，考到一看书就反胃
精华 有无英专的姐妹呜呜呜
鱼与熊掌不可兼得
锻炼 下午不吃饭 早睡 打卡
听说你想去茅台制酒（有真实经历分享算不算劝退自...
综测排名一下子掉了QAQ
成绩差的five出国申研要怎么向老师要推荐信呢【结...
有一起交流考编的小伙伴吗？
2022毕业985中文硕士，忘记教资缴费了，还有机会考...
文转理的peer pressure
。
大家秋招在学校都是什么状态呀
这篇关于北大考古女孩的采访里惊现小镇做题家
你们觉得高三累还是现在工作累？为什么？
一个渣渣five自述，迷茫，困惑，散漫
我们这么废物是因为社会实践太少了吗？
我的five人生还有救吗
材料科学到底怎么样，真的要跑路吗（都说跑路，那...
本法学five觉得自己有用的机场躲坑经历
删
985毕业已工作的同胞有没有遇到过职场性骚扰？
计算机的卷 我今天终于体会到了
在一线城市光是生存就已经耗尽心力了 还怎么花精力...
跨境电商或者国内电商运营
如果二战失败没有实习经验还能在社招中找到工作吗
12月日语n1考试没有我所在城市的考点，连这条狗洞...
985考研一定不能往低了考吗
临床医学生five想看看本组医学本科毕业生现在都什...
步入社会以后发现做题好快乐啊
有朋友报过本科第二学历吗
离开家的时候会难过吗
（9.28更新）电信工程本科要不要转法硕
应该放弃推免及时准备其他出路吗？
研一开学我每个细胞都在窒息
分享失败的秋招春招+咨询现在准备考研还来得及吗？
要综测了，大三的我太焦虑了
大家觉得盲选制合理吗
救命，拿到了offer就是不想去实习怎么办
怎么跟Hr解释本科毕业后的空白期
二战失败的真废物来分享下心得，纪念过去！
海外欧洲本真的读不下去了 每学期都在重修 不停挂...
有对政治感兴趣/马院的朋友吗
有没有5不甘心啃老又觉得难以自谋出路呢
考公好难啊
大类招生专业代码不同，能报公务员吗？
有暨大的同学吗？有一个很急的问题想问一下
昨天班里开会才知道前几届八年制有跳楼的
性格内向困扰联动———男生版
top2高校保研边缘的挣扎
想走gwy/定向选调/国企的话，金融硕士香吗
有没有想大学转学出国的
开班会，班主任不停强调排名
大家可以迅速数出自己十个优点吗？
在外企苟着 放过自己 爱干嘛干嘛
每一天都陷入荒废和焦虑的恶性循环
这次12月份的四六级是不是2020届就不能考了
在家学习｜考研｜考公｜待业有压抑情绪的进
最近看到很多大厂啥的内卷严重的帖子，我来侧面解...
纪念大一时的憨p职业生涯规划老师
学建筑学的同学们，现在都在做什么呢，工作顺心吗...
大四了没有实习经验还能找得到工作吗
有five去算过命么？
我是隔壁退学复读的楼主！7.8考完了考完了！！！还...
🈶️🈚️给排水前辈啊
今天去签合同，看到工资的瞬间…我躺平了
不懂就问，珠三角乡镇岗选调值得去吗
上大学的必要性
羡慕护理同学本科毕业进了三甲医院年薪15万+做三休三
支撑我三战考研的信念居然是玄学
IT混子找不到工作，超级焦虑
礼貌问毕业之后怎么找实习，还是说申请休学/延毕
有两年参军经历，硕士毕业去哪里工作好?想听听大家...
不懂就问，计算机二级证书有用没？求职或者研究生面试
焦虑到不行大家是怎么缓解的
九月都快结束了，还没拿到offer
top985理工科院校金融专业（更新：保研er终于有off...
有开学要缓考和补考正在复习的朋友吗
选调生并不算是废物的退路吧
讨论｜咨询 关于《三联生活周刊》封面故事的一万点...
学校在二线城市应该怎么找实习
有没有跟我一样缺爱的five
有想尝试很多事但没一条能专精做好的five吗
转冰点的一篇被名字“耽误”了的好文章，内容是清...
不再打牌
考公还是找工作
我觉得自己没有退路
上海有啥包吃包住的工作吗
想问问美硕毕业后方不方便考公务员？
李雪琴的自述可太让我心有戚戚了
如果你做了父母，有什么要立即实施的教育理念
有没有人报名过贵州茅台的制酒曲工人？（更新了202...
才知道舅舅的成功不完全是靠自己
我之所以觉得自己是985five是不是因为找不到幸福感？
国赛明天结束
关于六级的网课
大家上学时候选课是凭兴趣吗
有没有和我一样的five，控制不住花钱，控制不住吃
自救指北
985乖乖女的堕落
该去养大熊猫还是养猪…
今天明白了，想拥有的一切都得靠自己！
妈妈找人给我算了生辰八字
工资低但家里人总给买衣服，five们有跟我一样的吗？
为啥身边的985恋爱five这么多，大学四年依然母胎solo
【放弃考研找工作了】毕业两年寻求转变 考研还是考...
学了冷门文科专业，如何自救
想做垫底的那一个
第一天自我介绍全场最短
睡了就不用面临自己和世界了
父母不甘心我现在的平庸怎么办
没有学生工作竞赛经历
five求问，末流985天坑专业，将就or生信or转码
2020年报名了9月的四六级就不能报名12月的了吗
无意间听见自己的论文导师和别的老师聊天，很内疚
心情复杂，才知道原来我的降生，是不被祝福的降生
有从土木转专业到自动化的机会，但是极其有可能会...
与原单位解约不顺利
考工科大学文科硕就业会不会不太好
什么专业更适合在体制内一步步爬上去呢？
现在读博是一个好出路吗？
医学研究生five，焦虑到想退学
农村做题家报道
如果只为了研究生文凭不为对口工作的话，应该选应...
有没有five们觉得会单身一辈子
点名鸭大，生活和上课不在一个校区，觉得非常痛苦
已解决，删
five的疑问工作or深造，我这种情况有必要去深造吗...
请教大家哪个专业最好考gwy？
废物自救个人打卡贴—减肥、考公、攒钱
好想逃避…
互联网秋招是快结束了嘛
海归文科硕拿汽车销售offer可吗？
求问硕士留学党毕业回来多久算应届生（英国），以...
其实认清自己five本质就躺平了
考公会有age shame吗
SOS！还没跟导师见面就发现导师很难搞，社恐five开...
（泛）商科哪些职业是内卷第一名？
实习上班第一天蠢事做绝
有人聊聊沉默的真相嘛？
我人都傻了🤪复习了大半年的科目它不招生了
有一个一厢情愿瞎指挥的家长有多么绝望
航空航天相关专业考研学习打卡/交流
（不是）想吵架吗？随便一个议题
秋招好想拿培训班老师offer直接躺平
有同时法考和考研的么
我们不需要向任何人证明自己
像我这种的five该怎么做考研or找工作的抉择。
累了
每天划水却很累
关于内卷和昨天的热文
求助一下，请问怎么提高沟通能力
上海研究生学费暴涨，累了
小镇做题家，那城市是什么啊？城市啃老族，玩废家？
我真不是个搞学术的料子
小调查：five组朋友都是啥专业
小调查：five组朋友都是啥专业
北工大的事听说了吗
为什么我们总在羡慕别人？羡慕别人是不是five属性之一
有没有辞职考研的22研友
额，大一绩点💥，大类分流只能去天坑而且与软件...
所以跨考还有推荐的专业吗（文科）
秋招每一天都好难熬
北大深圳国际法学院法硕（非法本）值得吗
求职疑问
删
绩点为王：中国顶尖高校年轻人的囚徒困境
求助：大三法学生怎么联系异地法院进行实习
最近我的自救体会
我该怎么调整自己|读研一个月，每天都处在崩溃的边...
毕业论文 我真的不知道怎么办了 有没有人可以和我...
真的不知道该怎么和父母相处了
。
学生思维太重的我尝试初入社会果然会感到强烈不适
最近学生的新闻很多
有
半夜饿的睡不着，随便唠唠
有计算机考试还没过去的five吗
今天想放弃考研……
在线等：同时准备n1和托福可行吗？大家考试前准备...
地域环境会对人的性格成长有影响吗？
求救
每天都很焦虑
删
985five本five
组里有鸭大的吗，真的很想吐槽一下学校的快递收发点
美研5月毕业还待业如何找东京的数据分析类工作呢
考研还是考公纠结
法本.20届.国考
大一新生觉得一走进大学就被无穷无尽的卷包围了
删了
怎么治好手机依赖症
还没找到工作
想做互联网相关，还要考研吗？
二战不想学了……
求助，已有offer和其他等待中的面试选择
学费这么贵，我都不想复习了
关于如何利用校友资源
三联文章后，给自己这段求职挫败ing划个冒号
求助，想加入老师的课题组该怎么写申请
可以给我建议吗？读博还是工作
有跟我一样每次给老师或者领导发信息都要紧张很久...
关于选调生中的学生干部条件
因为就业分歧，第一次被我爸直接挂了视频。
删
得知保研希望渺茫，做好考研心理准备的同时还是很...
有无地球科学类的啊
被别人欺负了
网易传媒产品日常面（估计下周入职，求建议🙏🏻）
在各种选择中反复横跳快被逼疯了
和俄罗斯联合培养项目咋样？
三联文章的想法
放弃留学去买房是不是一个明智的决定？
水，下周一就要实习（无转正）入职了，各位组员有...
如果有500万就好了
定向选调并没有那么容易吧！
给大家看看为啥内卷如此严重
江浙的城市会比一线城市稍微压力小那么一点点嘛？
考研时给大学老师发微信一直没回，直到昨天ta看见...
专业不相关第一份实习去大厂的机会多吗
为什么校招会比社招容易很多呢？
活着真的好难啊
只有我想在家上高价网课吗
TOP2废物学姐来讲一下名校five如何自救
请问HR的电话会被标记为骚扰电话吗
躺平一年，影视类专业对学历产生不平衡心理又想坚...
翻译硕士毕业1年出路在哪里
真心求教现在开始准备跨考本校马克思应该怎么做？
学不下去了 大家推荐休学吗
一个five的自述
在学校一个人吃饭会孤独吗
做了跟所学专业没关系的工作
无法抑制地对大一新生产生了嫉妒情绪...
事业单位大龄five的迷茫
tm的，初中毕业出去打工的现在吃吃喝喝舒服死了，9...
有没有患得患失的five
在每个复习的深夜痛哭
不想被绩点操控还有别的办法吗？
春招会比秋招更难吗？
和妈妈吵架这个家还能不能待？是继续备考（二战）...
个人觉得三联生活周刊这篇文章写的很有道理
班长是不是知道大家的成绩和排名呀
有没有考研只跨系的five啊
求精华!一篇转载博文当你读懂小城市的生活与规矩
今天得知分流到道路桥梁与渡河工程，想问问未来发...
five们一定要注意慢性病的控制和预防
我妈，上一辈小镇做题家的人生历程，跟大家分享一下
😭😭高数挂了第二次，应该是要延毕了
有同济大学经管学院的同学嘛，想问一下研究生导师...
冷门社科大四考研还是考公
每晚焦虑地睡不着
互联网大厂秋招（非技术岗）进展：简历全挂
自我分析一下顺便求大家的意见
有被家人干扰选择考研学校的吗
一个非技术岗秋招记录&教训贴
家里有一个更废的亲戚，我居然有点高兴，这样大家...
已删除
文科生想问问有关数模等一众竞赛，还有大创之类的事
最近面试教育机构的感想
考研不想考本专业计算机，想跨考心理学，但十分纠...
某些在美的高华@子陵在听歌 (生物医学方面)，所谓...
好奇组内法硕收入
因为学业压力去了学校的心理咨询，咨询师说我的学...
在校期间去实习太重要了
水产养殖专业不太感兴趣想转新闻
求大家别劝人读哲学/mks，我人生最后悔的事就是读哲学
有小伙伴了解选导师需要注意哪些方面的问题嘛？
海外硕fiver回国能参加本科学校的校招吗
（有更新）想听听理工科five的故事
电大/函授具体是什么流程呀？难度如何？
研一，现在微信一响，心就突突犯恶心
想给大家分享一篇文章
化工实验班or制药？
买二手书很丢人么
天啊经管five找不到出路是不是不配活着（总结评论...
（慎入）这是啥？
国企的财务到底是做什么啊
深刻体会到志愿报废的可怕
有组员咨询过或者报过那种求职机构吗？
看到有人说会计是本科技校化最严重的专业，是真的吗
本five人际关系搞不好 成绩搞不好
图书情报研究生值不值得读
因为疫情开始第二年gap year的five，想抱团取暖或...
本废物今天找工作面试感觉很傻
面试没过，秋招five濒临崩溃
有和本five一样秋招到现在一个面试都没收到的吗？
想建一个心情楼
会计专业five应该改行去学编曲吗
谈一谈我眼里的生物专业（大一，正在退学中）
想请问一下大家关于澳洲的graduate certificate
英专five想跨考新传的话该怎么做呢
有对象的five们，你们对象five么？
历史学研究生的逆袭打卡
三次考研 在口腔医生和培训机构两边跳来跳去 北大...
学分绩点＋综合测评=一个女大学生的绝望
我大概马上要被休学处理了
学校教育是不是一种束缚
关于博士申请考核以及和老师的相处方式
保研边缘人 唯一收到的预推免面试被我搞砸了
。
考研还剩一百天有无速成复习法
辞职跨考中文系，现在觉得的有点不太行了……
five们，有没有让你们觉得很美好的事情
求问没有经历的人有什么AI面或者面试被问到类似宝...
北漂子打探一下日资日企实习
专硕与学硕的未来区别？
学经济的大一休学了现在好迷茫
有真的奉行躺学的医生吗？能知道都是在哪里工作的吗？
有没有食品专业的学长学姐来分享一下比较好的出路...
拖延症晚期一无所有的21fall留学老five该何去何从
极昼发了一篇985相亲局，相亲也是一样的卷
TOP2经管废物在此
five们有没有什么个人喜欢的gzh推荐呀
[家庭教育相关] 家里人素质太差有办法改善吗
笑yue了，哈哈哈哈哈哈哈哈我近几天的快乐源泉
出国保研双失败的大四废物到底是工作还是考研
今年24岁了 想重新开始
本five打算退学回高三了
城中村fives现身说法
回馈组员，自用秋招excel表
大家在校时候每个月的学校补助是多少？🐶某校还...
狗子过于优秀，不仅有peer pressure还有pet pressu...
女生要不要接受国企有阶段性外派出国的工作（经济...
情感真的无处发泄
户口没落完就离职会咋样？
经济学的出路
终于发现这个小组了，来说说两次无缘江浙沪，保研...
有没有看到很多人都转来或者想转cs，会感到很焦虑的fw
意外发现小组新头像
作为全班倒数第一，我要窒息了
开学第一周的星期六，本five八点半起床，发现舍友...
作为全班倒数第一，我要窒息了
开学第一周的星期六，本five八点半起床，发现舍友...
天坑跳天坑。二战备考打卡
三联写的有关绩点，内卷的稿子，挺真实
直到现在还是无法走出考研失败的痛苦
。
对于大部分来说，考公就是最好出路
唉人生
Five仔细反思了职业生涯规划
求留学案例微博号
从今天开始准备国考还有希望吗
关于我 一个211应届cs废物
有比我工资还低的吗？第一份工作真的还挺丧的。
研会招新现在都直接招部长副部了吗。。无法划水好痛苦
我们五百线城市的城乡结合部商场招聘都开始要求学历了
留学专业名认证对考公的影响
越来越焦虑，甚至不知道还要不要努力了
其实最让人觉得five的是
985本科毕业直接工作就真的没前途吗..
现在大三了决定考公，需要什么时候开始准备？
美硕five在回国与留美之间纠结
一点也不想去给资本家打工，不想出门不想接触任何...
承认自己失败和硬着头皮走到底哪个更好
请问如何跟导师说换导师比较不会得罪老师啊
研究生导师问题
研究生导师问题
考公想问大家air 3 64g还是pro 128g呀
国内现在还有不卷的行业吗
27岁老人还有勇气考研么
有和我一样秋招目前为止进度为0的five吗
从今天起，我要开开心心地生活
感觉自己太five了
吐槽：我为什么从民办高校辞职
请问各位学校今年的推免名额有增多吗
有出国读研念教育或者TESOL的five吗？
你曾经因为过于废物被你的导师拉黑过嘛
要重新高考学医吗？
加薪无望升职无期 新人都比我薪资高
过去十年错过的机会。。未来会有什么风口呢？
毕业第一份工作是小公司影响大吗
辣鸡211非一流专业学硕前来盘道（并不是好事）
荒谬的经历
本five追星时，总能一眼相中团里混的最差的，让人...
莫名其妙点进这个小组看了几篇帖子以后感觉情绪崩溃
🌝偷偷删掉
家里有点穷，想去留学，有什么好的建议么
从国外混回来找工作一脸懵逼不知去向
大家有没有打鸡血的文章\段子啊，求分享
跨专业it研一寒假找实习可行吗？
每天在实习单位摸鱼
有没有因为颓废打游戏毁掉自己的five（写点自己的事
不是小镇做题家但是废物
想问问现在考公的five在家还是在学校准备呀
秋招面试都没收到，大家都是怎么校招随便进二线国...
求教，除了老师，英专生还有别的出路吗呜呜
其实很多问题08年的时候就有人提出来了＆【公益】...
唉越找实习越深刻意识到自己是个废物
怎么又要过生日了
研0求助如何合适地表达换导师的意愿
废物们有没有觉得985211头衔导致我们容错率很低
大四留学申请➕实习➕专业打卡
法学在法院实习有什么用吗
研究生三年我拿不到一次学业奖学金
社畜/没钱/但想去留学（游戏行业）
这些年做的所有选择里，你最后悔的是哪一个？
给大家安利个小游戏
有人有过半夜醒很多次的经历吗？
感觉已经失去成为一个正常的社会人的能力了
想转码的会计five，在人生米字路口迈不开脚步
cs专业大三选导师，大家们有什么意见吗
没保上研就是five？
有没有发现选择远比你的能力重要
考研算是努力就能获得回报的事情吗
迷茫的我应该如何选择未来
删啦
five们觉得事业成功和健康长寿哪个更重要
大四上没课是不是可以不去学校了
大三传播学five想考研or出国，求指路！
考研准备得好累，该出国吗？
运营适合five吗
five们怎么看待生死呢？说说你们的真实想法
不幸的家庭各有各的不幸
某985某校区会计系新生，现在有种后知后觉的顿悟
有没有人和我一样不敢停下来？实习一结束就焦虑找...
在读研和找工作之间摇摆不定
求助
想太多以至于旧病复发 医生说主要是心态放宽 本体...
成绩保研边缘人，学校迟迟不出排名
文科专业转码如何选择？
云留学上了几节网课之后好压抑，自信心直线下降
在家上网课要崩溃了
太five了，研一上国外的网课日常听不懂
想完全甩掉985毕业的心理包袱好难，很多时候都希望...
有点后悔去留学没有留在国内买房
聊聊今年的推免吧
five也要身体健康，安利肩颈运动
研一废物的焦虑
更新2个-互相推荐一些可以提高学习效率的学习类app...
要不要从商科转到传媒（国际商务专业相关请进）
刚刚看了我们学校17届的部分就业报告 化工学院就业...
如果可以留在家乡啃老你愿意啃吗？
哈哈刚才查了下成绩 还是倒数
我有一个不成熟的梦想，有人支持我吗？
有人看脱口秀大会吗
在线教育机构究竟如何？
都说第一份工作重要，请问重要在哪呢
躺平接受自己是个废物的事实会少很多挣扎和难过
本英专five明天要英语面试，现在紧张得不行，该如...
删
口罩真好，不用做表情管理
怎么看待传奇数学家张益唐？
因为早上就要群面，焦虑到睡不着
花大钱去学acca贬值了吗
作为一个独来独往的人，最烦课程要做自由小组做作业
1
实验永远都做不出来的废物
现在的我在副院长办公室门口等待着关于我挂科太多(...
王建国是infp吗
心里很难受，来这里说说话
大家会因为对比男朋友/女朋友的经历or规划觉得自己...
“啥都不干”奖
舍友天天在宿舍里讨论绩点和奖学金
就业期间心态突然变佛以及漂泊是否真的有意义？
找不着实习真的好焦虑
求教！！政审材料日期写错了自己用胶带粘了改了日...
找不着实习真的好焦虑
求教！！政审材料日期写错了自己用胶带粘了改了日...
下午要群面，现在紧张得快吐了
废物们讨厌随便指点江山的人吗？
在投简历时学生工作经历重要吗
抑郁康复选手来分享一些个人的恢复建议
准备考研二战依然迷茫的心态（总是在想一些学校，...
211本硕水产养殖，研究生二年级，想退学。
大家有没有打算跑路去新疆的
考研报名，真的想吐槽了
ibd究竟是做什么的呢
面试太紧张该如何克服？
转专业选英语还是小语种
不会听讲和做笔记的five
20届本，考研还是直接考公
已解决
想到马上要去面试紧张到想吐了……
拟再次弃考考研人不想一直废下去——打卡第一天
求助 绩点social双废物还应该尝试考研吗
有跟我一样没本事又心气儿高的five吗
放弃考研了决定考公
中文学生是否应该选择考法学研究生
深圳非全硕大家有了解吗
dream job太过飘渺，可我真的想放手一搏
删
删
有没有人像我一样恐惧导师
需要为了定向选调生的资格考研究生吗
废物的三年
改个标题不知道能不能骗来回复
请问有正在和抑郁或者双相情感障碍作斗争的鹅吗
本科食品科学与工程专业，转专业失败
当我有一个人生赢家的好朋友时
删除
一个奇思妙想：化学专业转行做厨师怎么样？
冷门工科硕士考公务员有多难？
江浙沪们都回包邮区了
父母跟你说别人家孩子工资还有别的意思吗
为了户口签了五年卖身契
我上大学前，我爸跟我说，“你的那些大学同学大多...
天坑专业研究生到底选什么方向才有出路呀！
请求删帖
本科985调剂双非five 随便写写自己想说的
与“不死的癌症”抗争又投降的故事
秋招刚开始心态濒临崩溃
为了挣钱给大家看看我有多卑微，以及我被有钱程度...
多重歧视下，我决定去新东方学厨艺了
在一家211更吃香的公司是否该离职？
新传考研值得吗？
人大经济类相关为什么分了三个学院啊
人大经济类相关为什么分了三个学院啊
哪些类型企业的法务工作比较有技术含量，法务部门...
有没有five很怕做pre的
失眠了，说说我的高考以后这几年吧
大家有没有那种明明努力学习了还是很焦虑的想法啊
留学five想请口语好的朋友们来帮我答疑解惑
cs本，现在考研还是出国比较划算啊😭以及求推荐学校
gap在家快要崩溃，有什么办法能在十八线城市找到小...
《优秀的绵羊》读书笔记，人生不止跳圈。
跨考法硕or国考
感觉自己被困在了建筑系，如何向前？
有没有five的父母说:为什么养你没以前省心了？一天...
本艺术系废物真的很羡慕小镇做题家
学习成绩和其他竞赛班干加分比例
有些人不爱沟通，是不是从小到大都没有过从心平气...
宿舍四个人，只有我还在默默找工作，这应该是five...
有没有gap在家呆到崩溃
删除
理性讨论职业选择，下沉到服务行业(如快递中介保姆...
我真的非常希望自己从小就是差生
为啥事情越多，越焦虑，反而越熬夜玩手机
春梦频频梦到导师
望着星星
后悔当初选了个高考发挥超常才能进的985
有申日本研究生写过研究计划书的人吗？
进组看哭了
感觉我的生活仿佛是一本小说或者狗血剧
问问应届和过来人，可以一边实习一边秋招吗，时间...
又在这个小组看哭了
末流98five，寝室四个人，只有我保不了研，没有任...
休学会对以后工作有影响吗？
请问five们有没有在教师节这天单独给每个教过自己...
在深圳找教师工作的经历
双非五院five二战考研末流985值得吗（法学）（找到...
成绩倒数的管理二级学科five大三是拉高成绩，还是...
不够上进就会被逼着相亲找个好老公^^
和导师完全没法配合
研二感觉不能毕业了想休学的five
求助😥硕士读了四年半的five中间休学一年，求职...
明天就要进行秋招的第一场面试了，废物发抖
要告诉导师自己想转专业吗
做题家的抗压能力差的较多，可能是青少年承受太大...
本科读了9年的five
戏精上身中途放弃视频面试
确诊抑郁，回看过去满足了所有人的期待，除了我自己
读博太难了
去了远离家乡的地方工作 我妈说我自私
工作两个月不想做了
想选择一个方式gap
本废物二战考上某985金融硕，刚开学就不想读了
本废物二战考上某985金融硕，刚开学就不想读了
刚接到hr电话
看来小组里的“跑路”不是那种犯了案的“贼配军”...
关于一年一度算综测的感想（？）吃力不讨好real让...
休学对未来有什么影响
学校宣讲会有必要去么
组里好多考编的，分享一下本five的事业单位面试经验
讨论&咨询/intp都是有画画（或其他艺术）梦吗？
经历&咨询|一代不如一代的典型
考上研第三天就想退学
不知道能不能保研要不要找实习
我们做错什么了吗
重要！大学数学难度统计投票，进来投个票吧，投你...
学英语的five有吗…
秋招投海外岗位会不会不那么卷
英语课
有学姐学长尝试过大一就休学吗？
本five想求一次好运
留日/日语专业的前辈们，可以讲讲你们的上岸经历吗
删
一个简单的废物neet打卡楼
抑郁确诊的话会影响以后找工作考公吗
抑郁经历会被计入档案或者有记录吗，可以考老师吗？
暑假准备考研一个月就放弃了
二线城市律师们收入大概多少
二线城市律师们收入大概多少
有休学一年后然后复学的 five吗
因为心理状态的原因想休学一年，有合适的理由吗？
被sz某区委办公室笔试劝退？
大三上焦虑 出国or考研
好想放弃秋招，安心准备选调
有人准备明年留英吗
好奇男five多还是女five多？
如何接受这样的自己
作为9B5废物的待业划水专业户该何去何从
小语种和社科哪个更天坑
哈哈 游着游着岸没了
基础工科需要做实验的各位，想请问大家真的能去实习么
你还会去学校心理咨询室吗
互联网公司单休干了3年，一废到底，未来一年估计都...
什么时候内卷化竞争才能缓解
有人了解三支一扶吗
休学一年后感觉还是无法适应大学生活
学业预警之后的人生怎么办
大家在一堆老师面前答辩会大脑宕机吗
有没有小伙伴一起来做模拟面试啊
毕业论文开题
物理专业985five的迷茫…
在上课，刚得知自己重修的一门课没选上
five们学校都全封闭管理了吗
对文科five来说，除了考编还有更好的出路吗？
为什么自己费心费力做的事，总给人留下一种不认真...
出了综测德育分变自闭了
有没有five看了外卖骑手那篇文章
我是养育性价比极低的five
被期末成绩打击到了
求问本科走定向选调性价比高吗？
你们能忍受寝室条件太差吗？
20届毕业生躺家里快一年了|考研or出国
有无友友知道联合国远程实习有没有用 值不值得参加？
延毕举手
为什么一提到程序员就是拿命换钱(已更新)
本five要不要辞职
一切青春期体重偏高的女孩必有此劫
考研换专业再考公
为什么我已经很努力了，却比不上没我努力的人？
感觉前路迷茫
有没有今年准备考研经济类专硕的朋友
我爸说我懒，下班后都不做饭
文科类硕士导师剥削压榨打压学生的概率是不是较低？
找不到工作 延毕 举手
大家都是怎么找到自己职业规划的呢
刚出国听不懂别人说话怎么办
本废物六级考5次没过，该怎么办？
跨考cs上岸后一点也不想当程序员
跨考cs上岸后一点也不想当程序员
硕士延期，论文写不下去
five们有在路上被搭讪过吗
“如果我成绩不好，我就毫无价值”
要九月了，我想放弃考研去考公
内心的声音
有没有five也是自己做不了决定的
有没有废物跟我一样
距离开题两个月，之前想的题目被拒了，现在十分慌...
省考成绩出了 又没过
你见过哪些本/硕/博毕业回家继承家业的人
推荐一本书，幸福课，很适合本组
寄宿考研中...被家人骂退了二学士
本新传five想问传媒学生都是怎么在大二大三找到实...
21考研er到现在六级还没过🆘😭😭😭
已经完全躺平了，怎么办？
新闻《为了学医 放弃清北 杭州学军中学两名学霸的...
不丧了，准备在家上网课了
20fall 英国留学 想问一下大家在压力大的时候都做...
为什么大多数人都不愿意学习电脑知识
化学five要跨考心理学吗
有大四休学成功的吗
数了一下一起调剂过来的985five数量
到这个时候了我又开始纠结考不考研了。
有在中科院过程工程研究所的吗
到底还要不要报名考研
有没有大学期间一个项目都没有，也没有拿得出手的...
有没有five很享受当隐形人的
法学生开个贴记录下找实习的历程和实习日记
怎么跟我爸解释农学就业前景
大三了，但我真的不知道该怎么写论文！！！
大四了，开始天天崩溃
有人了解国外的电影专业吗（导演or编剧方向）性价...
树洞，有five越需要做事越失眠吗
在拿回对生活的控制权上摇摆不定
这几个月真是体会到后悔的滋味
本工商管理five有何出路
five也不能放弃任何一个机会
要不要躺平了？
一开学又焦虑了
读研期间的胖友们有被发票折磨过的吗？
互联网大厂太拽了
中末9大一在读法学生 总是觉得自己志愿没填好
面对巨大挫折
你属于哪种MBTI类型？（投票）
漫长的人生该怎么度过欧
实习运太差至崩溃，所有坑都被我踩了
人生就像给你安排的任务到了什么年纪就做什么事，...
大家会不会明明自己已经非常惨了但是还莫名其妙地...
大家在当five期间都干了什么呢
去大专当老师是什么体验？
公考five来问一下申论该怎么学啊
家里蹲flve对前途一片迷茫
错过保研，奖学金被顶，感觉自己要抑郁了
一到学校就感觉自己一无是处
9
啊啊啊啊考公也好卷啊
社会性比较人格，大四是最焦虑的时期吗
为什么我可以上台做pre但是无法上台讲课
大半年没工作了，该如何克服心理障碍？
30岁了还想做咸鱼，现在有机会可以做奋斗逼要去么
如何找到自己喜欢的事物
有华南理工大学工商管理学院的同学嘛？可以问一下...
可以删帖啦 爱你们❤️
南大心理学不招全日制了
考上985是此生巅峰吗？
晚上听了一个求职直播，听完好焦虑
辛辛苦苦考出来，一朝回到解放前
1
为什么人文社科类职业前景待遇这么差
真社恐求问1h的无领导小组讨论！
我放弃了我梦想中的实习啊啊
硕博连读or拿到硕士学位后读博
对于很多人来说，考上985是不是此生唯一值得谈的事了
大四也过不了六级的废物
综测让我感到失望
five的一生
不懂就问，字节等大厂不看学校排名嘛？二本三本能...
朋友们，有和我一样一天睡十几个小时的吗？
放弃保研 语言无门 实习惨淡 焦虑烦躁，2021届的我...
决定从心理上躺平了
我要最后拯救自己一下
新闻传播专业真的太卷了
有没有本科毕业以后没读研一直心心念念想考研的
如果做得不好就想惩罚自己是zc倾向吗？
大家改简历一般要用多久
碎碎念
想问一下在港新和欧洲的觉得那边疫情还严重吗？
🈚️科研论文的话简历应该怎么写
大家对于不回消息同学是什么看法
在社科中寻找自洽的five
东北真的没发展吗？
了解了
现在秋招进行到哪一步了
不想工作
有没有根本不适合科研，但是却因为所谓当大学老师...
本five考事业编一个也报不了😭😭全都要限高校...
有一种逆袭是赢在sj前，投胎真是一个技术活。
末流985统计系five 考研or就业？
还有像我一样考本校的five吗
末流985统计系five 考研or就业？
还有像我一样考本校的five吗
保研支教的面试和笔试都考什么啊？
被渺茫的保研机会两次玩弄的fv，心态爆炸
互联网秋招全挂，想问现在这个时间段准备银行来得...
新人five，来研究一下不会写代码的cs出路
2021届计科的我好焦虑，求大家指点。
心态崩了，我觉得自己特别特别在意别人的评价，夸...
情绪不稳定的five
找工作中，抗压能力属实不行的本five
Top5废物工作了几年，每年都想考研
现实真的赤裸裸的刺痛我
想放弃秋招，可是大概率也没书读了
所以有five只想家里蹲躺平的吗😿（字面意思）
会有早起焦虑症吗？
有抑郁的five吗，医院会泄露信息吗😢
985本 大四 想考定向选调 但是没入d
一想起大学住宿经历就很苦，我该改变些什么？
法学毕业一年该选择考公还是继续考研？
工科本科应该试试申请专利吗，有什么需要注意的地方吗
20届考上市属事业单位，是先工作还是继续待业考公？
小城高中教师的子女真是最容易抑郁的一群人
研究生毕业申请phd因为本科辣鸡绩点被刷掉了
。
fine，浙大新传专硕学费暴涨5倍且无学业奖学金
fine，浙大新传专硕学费暴涨5倍且无学业奖学金
请了一天年假去面试，第二天就被领导谈话了
美术学真的是个天坑
深夜矫情换不到工作
有身体不好的five吗？
删
有没有人担心到小城市躺平之后会后悔啊（大家能帮...
社科专业去日本读修士混个学历回来去二本院校当老...
本硕985，一段互联网大厂运营经历，互联网秋招逢面...
我还是从前那个少年，房价已不是……
三本弟弟要去读mba了，感觉比top5的我混的好
本基础学科five实习去面了金融相关被问有无男朋友...
保研边缘人预推疯狂焦虑
请问各位计算机二级证书是毕业之后必须的吗
1岁的侄子开始上起了英语和法语班
有从事HR行业的前辈吗
20届毕业生最近真的好焦虑
铁five一种自救出路参考
作业要求1000字，同学都写3000多，5000多，还有一...
有没有光电相关专业的过来一起交流，本废物最近相...
一个薪酬极低的躺平offer接吗？（下午来了个其他of...
甲亢了工作怎么办
真诚发问考公面试经验
研一 未来规划求建议
删
2020届 学校在外省现在在家 还有必要回学校参加宣...
焦虑…事业单位要不要留下去还是换工作？
经常觉得以前的自己是个傻逼
看到这么多人劝退小语种 想为小语种鸣不平
创业失败，简历上如何写那一年？
和朋友都面了同一个公司同一个学校，结果人家两个o...
倾诉欲太强怎么办
“这年头连粉丝站的翻译都内卷了！“哈哈哈哈哈哈...
小组机器人是啥❓
转新传找实习需要做什么
有没有five的原因是自己老是给自己造舒适区的？
删了
杭州事业单位公示
西北省会考上985毕业工作两年回首过往的经历
工作5年裸辞，前途一片渺茫，我应该是本组最绝望的...
又来到了分叉路口…钱都交了我又犹豫了（hk一年硕o...
社恐有必要勉强自己去参加学校的各种活动吗
金融five到现在都不敢踏出找实习的第一步
毫无科研、竞赛经历的保研边缘人物该如何准备保研...
各位Five们，大家觉得哪些专业行业已经达到了坑底?
有辅修的废物吗？ 我高估自己了，连辅修证都拿不到...
签了份工作如果考上研了要交违约金吗
有没有不擅长面试或者公开发言的five？
对象需要有多高？
five们怎么看任正非在新员工座谈会上的讲话
five们怎么看任正非在新员工座谈会上的讲话
一个大四five的深夜焦虑
研究生换导师可行吗？
我想求找工作建议…
待业一年在家考公，出去找工作怎么“编”这段空缺经历
想跨专业考现当代文学的博，有可能吗?
因为考研感觉自己的焦虑症又要犯了
昨日班会法硕竞争参考🈶
有点想跨考现当代文学是不是疯了
第一贴：讲一下养了一个四年废物
想提前结束小黑工结果被实习老师痛斥
同期入职的姐妹攒了十万块 我不到两万
有没有真正像我一样的five
为了考试成绩好，而放弃了才艺
不懂就问 为什么企业偏向在校的实习生呀
LGBT是不是必须克服five本质？
lgbt还是five该如何在这个社会中生存下去
毕业于TOP50的某港校研究生，回老家考编面试还被吊打
农村five来到怀着激动的心情魔都10天，现在想滚回老家
有没有和我一样受“钱不重要”理念熏陶长大的five
考研预报名，想问华南理工经济学研究生值得考嘛
top10金融five想问考研该选两财一贸还是南开中大这...
问问大家：是转去法学专业还是留在新闻啊！
好朋友都比自己强很多 会不会日渐疏远
大家对思想政治教育专业什么看法呀
21届找了一个咨询公司的小黑工我该去吗
上学期的综测加分出来了
现在考大学是不是越来越简单了？
当了五年five的我好像失去了学习能力
市场营销专业的学生有必要考cpa吗？
大二法学生是否要去实习，实习经历重要吗
第一份实习真的好难
有无读第二学位的人儿 如何规划两年时光才能避免继...
挂科抑郁，不知道要怎么办
学医真香
法学生感觉仿佛只有保研一条好路
985会计专业能过什么工作的简历关（除了财务会计类...
差不多的five活在差不多的985 都差不多想发达 差...
大学租房/寝室睡眠问题/室友打呼噜
大学生白菜价，已经内卷成这个样子了吗？
刚入职面对与同事的待遇的差距如何调整心态
求问大家！小语种的辅修专业选国贸/电子商务/金融...
985本美水硕five找工作打卡
不知道如何改变自己，但读书总没错，so一人来推荐...
想考陕西公务员，有考过的能给点建议嘛？
面对面试，我临阵逃跑了
在家呆了9个月感觉人已经废掉了
转专业失败了
如何养成一个健康完整的人格（家庭，环境，观念）
有上了大学感觉哪哪都不顺的five嘛（更新后续）
报名事业单位考试，但刚电话去问说不会公布报名人...
小组作业组队的时侯，太崩溃
今天华为主管面挂
SOS，大家都怎么对待爱说教的亲戚们？？？
有没有人在校期间都挺顺利 也挺有自信 找工作之后...
害怕与导师对话 | 给导师发消息犹豫了20min
经济学考研打卡
不懂就问 除了法学 论对考公最有优势的专业是啥 ...
英语四级快速阅读
研三废物如何自救
投简历到发疯
想问问有没有二线城市在一线城市读书的five，会留...
性格内向，被几乎所有长辈老师说如果不变得外向，...
2020年城市商业魅力排行榜，337个地级市，你来自哪...
今天面字节，怀疑自己太过放松了？？？
被开除后考上事业单位，但是还是放不下开除的事
内卷焦虑的本质其实是社会保障的不到位
有读研换导师或者和中科院联合培养的吗
大学前两年荒废了怎么办呢
为什么我身边专科过得远比985快乐？
心态爆炸，封闭在校
只会做题的five对着机械课设哭了半小时
大家做过我这么累的工作吗？每天都想辞职怎么办？
会计专业怎么与IT结合
迷惑了 四大到底是什么门槛
越来越觉得自己five了
。
本科绩点低的影响
海归电影学生five给所有想要拍电影的同学一个前车...
有没有高中理科，大学文科的five
校招要怎么准备啊？
lz明年考研本科是市场营销
特别想逃离现在的生活，想随便找个学校留学
新人报道 大三半天坑专业&想机械三跨控制工程
计算机研一选方向，网络安全or云计算orNLP？或者说...
看到一个09年211硕毕业进地产业的经历，10年前真是...
内向不会社交的five要从哪里获得信息呢
求助！学硕or法硕
有上网课导致身体不适的吗(留学党)
应届大学生在正邦养猪。。。
考公要不要入党
想了解一下学硕和专硕的区别
offer也遵从二八定律吗？有没有过来人讲讲
秋招海投真的是必须操作吗？
开学&考研焦虑怎么办？
本five想大三转专业，求建议
请问组里广大学生物的本科或者硕士毕业有进国企的吗？
有没有因为疫情无法出国读书gap year的同胞呢？
英硕&港中深？
18级法学本科生2021年10月到底可以法考吗？
有些人自己过的很差，但还是要嘲讽别人
想请教一下组内建筑/规划/景观专业的转行之路
一二线城市普通工作，四五线有拼搏有梦想的工作，...
求问心理咨询师这条路怎么样？
。
还没入职想换工作
要怎么才能到我们学校图书馆工作啊
有five们了解贷款出国读研吗
保研成绩里的必修是否包括双学位成绩
秋招和考研是不是只能选一个
年底跳槽
会计专业选择211财经还是前十985
有没有工作之后觉得比读书快乐的five
语言类留学生废物的自救
本科毕业后发朋友圈的同学越来越少了
我真的感觉来不及了
18级法本来讨论一下是否可以/参加法考问题
海外废物 求就业建议
组内调查，Five们的挂科经历。
提前入学或者跳级以前挺容易的
为自己不social而感到一丝沮丧
有无事业单位考察经验？
复制微博推拿熊的一段话
讨论%咨询｜985去考公考编制
爸爸说他为我铺好了路，都给我进来酸
有没有five特别爱睡觉的？
不想回父母消息
985新传有必要读研吗
为什么这个世界不能马上毁灭呢？
职能岗秋招也太卷了吧…
在出租屋躺了14个月了，我还没找到工作
纯人文专业five痛苦之源
新人报道 想询问考研的话非班干非党员影响大吗😢
时差上网课好沮丧怎么办
好丧 对未来没有期待了
秋招简历关
接到一个口头offer，我甚至不确定要不要进入argue...
美本美硕five 太想通过找到好工作证明自己了
所以没钱都不能考研了吗
迷迷糊糊找了不是硕导的讲师带毕设，我是不是完蛋了
考研上岸之后反而更迷茫了
我也知道和前辈讨论的好处 可是我怎么不知道怎么...
最近收拾东西看到初高中厚厚的奖状心情复杂
预备役five的求救
21届，你们秋招面试都在哪里进行呀？
二战新传北京985打卡楼
难出樊笼（我的新人报道）
讨论&咨询 | 中科院某天坑专业研三，要不要退学及...
five们会突然大喊大叫自言自语这样吗
找工作好焦虑，前程无忧是不是坏了
找工作好焦虑，前程无忧是不是坏了
有个美国数学水硕如何转cs或数据类
考研一战失败，该去读第二学位吗
新人报道 不甘于当一个废物的废物
有没有朋友之前想出国，现在想考研的？
现在真挺怕别人问我哪个学校的
你们会买彩票吗？（难道five都不讨论这种事嘛）
小five终于进组了！
刚刚面试官评价我不太机灵，好伤心
five不仅没用，自尊心还强
拖延症废物怎么在一个非常非常好的大学生存下去(读...
要面信托，事发突然，没有什么正经的衣服穿怎么办
非dang员本科考公有希望吗？
建筑景观规划的five在吗
“学历贬值的速度，是地崩山摧壮士死”，大家怎么看
985传统工科该怎么选择
就我一个废物去了十八线城市三支一扶吗？（我已经...
你会恨父母无能吗 穷还要生二胎 生了还不奋斗
学小语种的表妹（表妹准备转专业或者第二学位辣！）
有没有在魔都然后农村出生的five呀，一起交流下
有人在宿舍感到很焦虑的吗
20届金融专业毕业生自救讨论
刚刚拒绝了亲戚帮找的工作
比起焦虑，恐慌更可怕
环境专业女生建议硕博连读吗
环境专业女生建议硕博连读吗
我是不是不适合读研啊
真的好羡慕情商高的漂亮室友
有five被亲戚介绍过异性吗……想听听大家怎么应对的
父母不理解读研压力大
想问问大家本科阶段如何边学习边实习呀？这两者应...
有没有不想考研不想考公只想躺平的five
有完全被导师放养的工科研究生吗？要如何自救毕业？
这是不是懦弱的表现
去各个院教学办问转专业的事，负责老师都像看傻子...
两年制专硕是不是入预备党员都来不及了😓
为什么我考驾照这么难😭
哪个更好？
读研以后被孤立了 每天都很压抑
信息管理与信息系统坑了多少人？
【友好闲聊】聊聊组里很多大一、二、三小朋友的共...
我的同学都开始招自己的实习生了，我还没找到工作....
感觉自己是真的five
静下心来，心态调整好后学习了几天，发现学习能力...
对简历有了一种病态的恐慌
上大学之后就不会社交了
土木工程 专业排名69（一共140人） 该通过考研转行吗
我一直以来的愿望是学会赫敏的遗忘咒
友友们，考研要不要报20新开的专业？
如何不让自己陷入来自名校低分专业的peer pressure
总是会想起过去种种不好的事，怎么走出来
老师与老师的差别
今年真是焦虑值爆表的一年
大家的简历都是自己斟酌修改的吗
好消息：很多国企跟央企，20届离校未就业今年秋招...
大家有试过投国企吗
有学情报学的朋友吗🧐
大家是怎么应对无人参与无人牵头的小组作业的呢？
请问我现在这个情况是不是应该去看一下心理医生？
一个朋友，985大学里（大学排名还挺往前的）当老师...
一流学生二流学校三流老师是个什么评价啊
精华 【7.4电台记录】关于产品经理，有疑问可回帖答疑
焦虑和出路选择
本组有教育学硕士吗
想问大学是实习重要还是科研重要
学历上升的速度究竟能不能赶上招聘难度上升的速度啊？
有没有和我一样倒计时等着拿明年拿年终后辞职的
被hr标记为感兴趣之后多久没电话就是没戏了
压力大的时候大家做出格的事情吗
决定考研的本科大三five需要去找实习吗
five们找学校的行政老师解决问题有什么诀窍吗
删
我要开一个教师子女的吐槽贴
废物两年有余
本市末流985vs其他省更好的学校
讨厌自己的专业，但是不知道自己想要什么。
唉，怀孕了，没去研二开学，延期毕业
真废物含泪求教：听听力时想睡觉怎么办？
学校住宿条件不错，室友们人也很奶思，但是真的不...
啊救救拖延症吧
这个会是皮包公司吗？
大四挂科和专业实习冲撞怎么选择
各位友友们一般会在学校哪里自习呢
工作早也太好了吧
想知道国企央企之类的线上测评怎么做
说说内卷及如何应对
外企实习生会被辞退吗？
英语听说能力不好的人出国会痛苦吗
我现在大三 有考公考编的想法 是不是要去入dan g呀
环境数据分析这行有人涉及吗，想了解一下
想辞职考研
大三下学期又挂了统计学 这个学期因为老师出分迟...
求助，选哪一个岗位
如果有选择，是选人工智能还是兽医？
【高考志愿科普第一弹】嘿朋友听说过翻译专业吗
一般实习offer发放是以什么形式？
我该不该回家准备考研呢
今日经历简直重构我对peer pressure的认知 各位大...
要不要读研（文科类）
这个组的各种焦虑以及觉得自己是five，其实都来源...
本校第二学位去读吗
失业半年，是选家乡四千还是一线一万二的996？
英语专业本科的出路在哪 大家来交流一下经验叭～
我导师摊上我这么个造孽的学生
想知道大家为什么选择/不选择读博？
在答辩上说出部门当下问题，小厂实习转正失败了……
好心累啊，学化学的本科生five能干嘛......
（更新：我今天去报名啦）本five真诚发问，大学的...
留学的朋友们是怎么读reading material的？
室友相处
我妈想把我关在家里考公怎么办？
0实习0项目经验还想转行的应届生，有可能找到工作...
大家的负能量通过什么排解呢？
被辅修专业劝退了😭
大一过去了 本法学僧什么都没学到
来人分享一些小众b站up主呀？
概率论出分把我整个人击垮，现在对未来不知所措毫...
当年你为什么没选计算机专业?
是该实习还是去考研
【新人报道】变成five好像只能怪自己
同期实习生中只有我是本科生 感受到了学历的重要性
高中上了好多年的five，高考失利应该去普通本地双...
有five连游戏也打不好的吗？
高数第二次重修又挂科了，心态有点崩
去海底捞工作会觉得丢脸吗| 更新面试|更新培训| 更...
英硕five毕业论文完不成 担心无法毕业
到底要不要海投简历？
大连海事大学新规定预约洗澡
如何在一群漂亮女生面前保持自信？
是工作能力不行还是不合适？
five们对大学城市怎么看？比如深大vs兰大怎么选？
其实不管你干啥都会有人挑出毛病
感兴趣的专业与相对热门的朝阳产业该怎么选呢
一大早被豆瓣gank了
太难了，同学们作业写的超乎寻常的多和好拉高了老...
我到底要不要去赌（读）博
战线太长，越来越迷茫
工作三年仿佛被公司忘了
21世纪是生物的世纪
本硕985毕业，30多，感觉自己很five。每天充满失落...
请问有在吃药的抑郁&焦虑的朋友吗？
文科研二了，开题心里没数，实习不知方向
抑郁症就诊相关资讯
还有没睡着的么？整夜整夜睡不着怎么办
现在互联网有哪些不内卷的岗位？
研一新生不适应新学校怎么办
吐槽：到底怎么样才能躺下？
大学大挂了
如何缓解突然认知到父亲不爱自己的事实
大家写第一篇文章要用多久
废物到舍友不愿意加我
如果不考虑收入、社会地位等等，five们想干什么工作？
在实验室感觉每一天都很致郁
转专业考试失败
今年大四本来想趁着没什么课报教资，结果今晚一看...
🆘药物相关
不会真的毕业就失业吧
在学校里每天都暴食不止
考研or出国
【高考志愿科普第N弹】历史学在学什么？
新人，今晚刚被导师骂是垃圾，最后还是闹翻了。
围城记忆
现在起，好好学习，不再玩儿游戏！
给对教师工作有滤镜的five，分享一下本老师的课表
学习真的太累了
理工大学的文科five还有出路吗
有21spring 冲柬埔寨f1签证的小伙伴嘛
吐个槽，我真的好不想读内卷得不行的学科
intp请举起你们的双手
大厂社招学历一大批二本专科呀
有没有觉得越上学自己就变得越俗气的啊
马上要发展dy了，又要投票....
救救孩子，求大家帮我想想看吧（特别是在北京读研...
实习+秋招，真的累了(>﹏<)
法学生很不想走上社会去实习 求求开导
社科five如何提升绩点
我好爱北京
沟通真的好难好累啊
想问一下大家平时怎么找实习呀
心态很重要
教资小白: 开始报名了吗？现在开始还有机会吗
考法硕非法学的盆友在吗
社恐five太难了，体制内熬职称和辞职去新西兰读幼...
本five想问绩点简历都很普通的研1怎么找寒假实习呢？
已删，不合主题
有人考过软考吗
虽然秋招还没结束，但感觉自己已经没有几个面试机会了
删
同样出身小镇的我们如何越走越远
1
211five 家里不敢和外面的人说我在做什么工作
网课第一周，被同学口语水平震惊，全程不敢开麦的five
无语 删了
有人疫情后回校重度想家，压力骤大吗
事业编or留学，请各位救救我这个铁five
秋招offer现在仍为0
新加坡age shame严重吗
不喜欢我的导师，从来不私聊我的导师，节假日也不...
小语种毕业，考研想换专业，有推荐的吗
有five和我一样后悔读研的么？
真心问，本科和研究生哪个更厉害
农村男生211铁five如何自救
厦大计算机本科回四线城市教书了
在家上网课的fw除了当中学兼职家教还有别的选择吗？
求问保研到别的专业难不难啊？
今天最有成就感的事
实习一天可以不去了吗
关于非计算机专业（文科僧）转码农的探讨
记录一段奇葩床位短租房经历以及遇到的妹子们，经...
考研还是考公
想考公的five发现专业没有什么能报的职位
高考考砸，错误择校后的恶性循环
俄罗斯读研真的那么差么
【家乡西北小城事业编or一线城市互联网】为什么今...
买了个包(知网搬砖包)———致敬那些年为论文肝掉...
至少我的家人都支持我。
有点后悔重修了
重修高数挂了怎么办
真诚发问，想留在一线的普通人应该选择什么样的职...
考公纠结帖
资产评估这个专业怎么样
预录取后因为惧怕拿不到保研名额不想为九推努力了
有没有考过教资的推荐一下科目qwq是真的想当老师了
110天持久战变身计划（运动，吃饭）
对现在大学的一些看法（不一定对，理性讨论）
对现在大学的一些看法（不一定对，理性讨论）
大二er卑微求助
大家小时候歧视/欺负过成绩差的同学吗？
转正实习还是秋招
想请教一下硕士发C刊真的是件很普遍的事情吗？985...
大三留任学生组织的意义
有方向但是同样迷茫
心态崩了，考公务员23名，事业单位138名？？
有和我一样five的朋友找到工作了吗？想给自己点信心
要开始读博太焦虑了该怎么办😫
上公考面试班结果睡过头了
删
一个编导生志愿滑档去双非读会计通过本科转学去了...
有大语种专业进魔法部的吗？
有five两年没碰英语，现在才开始准备九月的四级吗
考研求助：心理学or新闻传播学？
考研院校停招 上交新传还是复旦新传
想问下有人知道腾讯技术岗一共几面吗？
（更新）211图情硕士4年后30+还能躺平吗（本科985...
始终没有一个目标，自己很乱，怎么办呢，发愁
211笔译小语种考上才发现和同学相比自己是怎样的five
本科新闻还有必要继续考硕士吗
你有这些抑郁症症状吗？
🈶️🈚️一起北京租房的five
有人考今天的csp吗
有人考今天的csp吗
本five每天都要经历一遍心情转变的过山车
想要改过自新的大二five被多门挂科和难以通过的补...
调剂党们是怎么调整心态的
大家了解身边的二本学校/三本学院的老师待遇都是怎...
不参加秋招还不会意识到自己到底多废物
如何评价《困在系统里的，不仅仅是外卖骑手》这篇文章
医学生现在怎么计划考研，好担心时间不够
有没有了解国际公务员的，学校开了有关课程
法学生从律所离职了
申请季前夕家人重拳出击要求考公
学完的东西很容易就忘了怎么办
唉 我决定一定要赖在大城市做five的原因
有没有废物一路废到博士毕业呀
情绪管理
真的感觉原生家庭带来的压力好大
和只会暴力沟通的父亲相处一天都觉得难受，怎么办啊
朋友们有没有考研英一推荐的习题集
你们也会觉得特别孤独吗
临床躺学其实就是内卷的体现吧
终于把自己的心里话说出来，就是什么都不想要了
想问问大家保研失败又没有准备考研该怎么办呢
由一份遗书想出的一些答案
研二无课，社科专业不实习，大家都会去做什么
新生活新学校适应困难的大five
马上就要从大厂离职了
想问问大家都在做什么工作？😳（求给本五一个思路）
挂了一科…又陷入了极度的焦虑当中
有无five想去TW交换躺平一学期的。
现在年轻人薪资水平真高
各位高考报志愿时有没有让选警校之类的（更新）
哈哈哈发现自己已经接受自己躺平
大三废物想咨询一下实习相关的问题
有些事不想和爸妈说导致他们觉得我很冷漠
好难啊，有些事不想和爸妈说导致他们觉得我很冷漠
干着跟专业没啥关系的工资，都快抑郁了怎么办
本five求一个副业增收办法，一点点儿就好，压力太大了
转专业之后很孤独，不喜欢集体生活。
想问问毕业了几年的前辈，以往秋招有这么难吗？
精华 听说今年湖南理科状元是16届的榜眼（本人在楼里）
记录一下自己拉垮的职业生涯以及是如何日常被父母...
怎么看待自己的学校在一直贬值
刚知道同学休学是因为抑郁症
有没有GIS专业的朋友，讨论一下本行业的就业现状，...
今天和清北投行小哥哥聊天
有没有今年秋招但是毫无经验不敢投简历不知道怎么...
大家会因为开学焦虑、抑郁吗？
感觉做的每个决定都是倾尽全力和深思熟虑，最后的...
请问大家知道哪些性价比较高的欧陆留学项目嘛？
大学行政管理专业的five考研想转金融专业可行吗？
强忍难受独行
返校后peer pressure暴涨
那篇浙江的满分作文评卷组长被处理了（有补充）
9点上班，晚上一点下班，腰部互联网，我可能会猝死
500强外企，强烈的窒息
大家怎么应对舍友的恶意引导？
社交圈窄、缺乏存在感的five如何脱困?
有fiver参加了今年的数模吗?
进欧莱雅集团雅诗兰黛集团这种彩妆护肤品公司除了...
面渣秋招求支招😭
我总觉得，我会把一手好牌打得稀烂
大学期间没有谈恋爱
秋招季一点不成熟的小tips交流-9.7更新求职方向选择
中国的90后注定享受不到任何时代红利
毕业好难啊
有没有读翻硕的five
考研择校迟迟下不了决心
应该没有比我更失败的了
农村大学生的故事
现在心里感觉真的很难受，不知道能不能给大家一点安慰
90后：放弃幻想，准备战斗！
一篇理想国的报道😅
考研失败后的five都去干啥了？
省考面试又差一点点
小破瓣为简中互联网提供了多少话题呀。
19届毕业生短暂的工作经历
预约了学校的心理老师，但是有点后悔了
给大家分享一个我自用的调节心态的方法
我们组给外组的印象之一居然是这样的？
考研中有必要准备就业的问题吗？
现在国家bw or jg有哪些不需要国考的岗位？
看隔壁帖说，过去普通大学比现在985更难考❓对比...
欧洲哲学硕士的申请难度如何？
有在国外学法的five吗？
大四出国党该找实习吗
定向选调生要不要辞职考博？
本科是食品科学与工程 ，大二转口腔专业失败
快消和互联网如何选择啊
果然我们小组还是被发现报道了🙃
回到起点
小语种跨新传是由坑转坑吗
挂过科还能申请海外比较好的学校的研究生吗？
工科专业，想要跨行考研
大四考研几点起床
大家加油！相信自己！工作会有的！
学校安排大四实习一年
愿农村出来的你我，一切都好
有三战上岸的five吗
校招备受打击，985连测评都过不了
说说选择教培行业的好与坏
有人和我一样就算涨工资也不想搬城市/国家的吗
研三因病休学大概率延毕 还要参加秋招吗
在上进的研究生群体里当five好难…大佬在秋招我在咸鱼
大家觉得现在的大环境是不是能滋生很多的于连呢
大家振作起来，找到比我们更five的了
自我观照
大学期间的英语竞赛
心好累
转码真的是Five的最好出路吗？
不出国有学雅思必要吗
求推荐经济学科普向书籍
大家见过初中复读的吗
中科院地位属于985行列吗
校招会背调吗
不知道该继续准备事业编还是先找个别的工作
为啥保研本校就是丢脸？
985法本打算律所工作三年后申请llm再跳槽是否可行？
研三five学习打卡
高中数学的教资好考吗？考了是不是也能教初中数学？
98fiver的历程自述1(兼新人报道)
不好找工作建议自学转计算机
我们要选导师了
农村做题家，家里不能提供任何人脉支持，自己反过...
本科末流985，去边远农村教小学，值得吗
四年苦战终于上岸,杭州客户公考全过程实录
一不高兴只会暴饮暴食
受金融+计算机影响最大的是不是金融工程本科专业
有没有人什么都不差但就是特别自卑？
前端程序员是不是程序员里最卷的
是申请香港的研究生还是考定向选调生
央媒CGTN的报道
如果在有限的人生中找到自己的快乐呢？
请问有哪些城市适合five居住呢？
有five跟我一样喜欢找认同感，并喜欢雨天吗
（更新）啊啊啊跟爸妈努力解释了一下社会达尔文主...
朋友因病去世，感到非常难过
真的不知道怎么毕业了
冷门211设计要不要读研啊
有five知道有什么地区落户对硕士年限有要求吗？
知乎chenqin统计过，高学历父母的孩子，90%学历不...
要不要休学实习
临床不知道要选什么科室
有没有five觉得自己什么也不热爱
没有任何生活压力甚至家庭富裕的你会焦虑吗？
原定出国的大家现在还打算出吗？
怎么看待学科的“气质”？
对商赛毫无概念
20届 已经给了口头offer的工作飞了 一下很难再进入...
还是尽量不要做five
留在一线城市的five们生活的怎么样了
迷茫与恐惧，想快点毕业走人
谢谢大家的建议!
真的好难受，大四明天补考没底
工程力学专业 找不到工作不知道下一步该怎么走了
讨论&咨询|导师离职我该怎么办？瑟瑟发抖小five
一个没有新生的学院是多么冷清
你能坦然地讲出自己的家庭情况么？
哎
计算机fiver求考研or工作建议，走过路过都麻烦进来...
考研同一个专业选学校还是选专业水平
害，好无聊的fiver生活啊。
21届毕业的大家找工作怎么样了呢
小地方事业编要去吗
讨论|咨询 今年考研不理想从985调剂到一个双非，最...
毕业后没满足父母期待，现在感觉自己像孤儿，养老...
好累啊
生于四线工作于五线小城事业编的five（主倾诉）
怎么克制对周围人的羡慕甚至嫉妒？
选课困惑：给分优先还是内容优先
恐惧与人交流怎么办啊
说好研究生扩招 可是为什么统统缩招？气死了可能没...
被导师骂“你连x大最基本的作文能力都没有”
five是我了，实习期就能被劝退(敏感词到底是哪个...
大三了极度想退学，应该退学重新高考吗？
名字少见的five怎么保护个人信息？
研究生没选到自己喜欢的方向和导师，调剂了落地很...
有没有本科二本 研究生985的朋友
社会达尔文的同学
有没有30+的five?
研究生开学想入党要申请做什么学生干部吗
人啊，为什么要孤独地漂泊在异乡
请问历史学类考选调生优势大吗😅
毕业后的朋友圈都没有学生时代的好看了
各five，你的人生课题是什么，只选一个。
请问five门有没有苦恼自己没有特长爱好，不仅是刚...
🙌🏻已更新/考试过不了😭真five想脱困，成绩...
有时候觉得一部分压力是机构烘托的
秋招深夜玻璃心
导师一直改论文题目怎么办
谨慎选择工科，尤其是传统工科
985文科女five的出路是不是只有嫁人了……
。
考研失败，朋友调剂上海双非，我放弃调剂，父母埋...
选择就是一步错，步步错（一个一直依靠着人脉坐吃...
每天焦虑到失眠
大家有没有觉得未来就是灰蒙蒙的
bdjw 一个挺nb的私募，实习笔试2天交一个高科技行...
无实习经验无职业规划的应届生丧到想延毕了
国内科研环境到底怎么样啊？
新一线城市事业单位or老家四五线城市二本助教
新一线城市事业单位or老家四五线城市二本助教
从倍感孤独的自闭状态到走出来，经历分享
最想对宿舍做出的改变
自闭这么多年，终于熬成了双相情感障碍
删
就想问下有兄弟们会感觉到公务员不是很好考的嘛！！
倾诉一下five退学复读和自我和解的感受´_>`
班长被个关系户拿走了，真的很难受
想要一些温暖的电影治愈一下心灵
二学位选择问题！
互联网秋招five的近期感想
这个小组是我喘息的地方
学金融的不想做金融行业了还能做什么
感觉自己人生一眼望到头
刚才在知乎上看了一个“如何用清华的身份恰烂钱”...
研三上学期还有必要出去实习吗
本five恐慌性习惯做plan B，求建议
今年好卷阿
未来要干什么？
peer pressure到爆炸，要窒息了
非法本法硕考公岗位可供选择多吗
更：外地实习，焦虑爆发，现在在出租屋自闭
同学作弊保研我该怎么办？
法学研究生想去韩国
大家觉得导致现状的原因是什么，准备怎么解决
同学作弊保研我该怎么办？
法学研究生想去韩国
大家觉得导致现状的原因是什么，准备怎么解决
明天是哥哥的生日，哥哥的人品颜值才华，在圈子里...
跑宣讲会有用吗？
你是哪个genre的滚人
首页的朋友不要来关注我了！
我在想，现在的冷门专业会不会等毕业了就热门了
大家觉得985有用吗
five在转行方向上左右横跳，还难以自我驱动着去努力
有遇到过猥琐的男老师吗
即将二次挂科的夜晚写下我的故事
普通家庭文科生可选的专业里面中医和法律是最好的...
毕业离校&失业迷茫的第83天
five日常不焦虑
大家说未来五年内形势还会变好吗
“出身一般，智力较高，吃苦耐劳”这些人是应试教...
正在办休学手续，我是不是小题大做了？
目前秋招处于很矛盾的状态
错误的选择，无用的努力。蚂蚁打开自己的历史书，...
产品经理适合five干吗
大家考研都是怎么学习的
毕业转行失败了，想转回原来的行业，有什么办法吗？
发现一个问题，当曾经的爱好变成专业，就不是那么...
有无研究生期间参与过中外合作实验室的同学
有无研究生期间参与过中外合作实验室的同学
新人报道 大四下还要重修的有没有
公共政策/国际关系真的出路不好吗
学校的科研助理(合同制)offer要接受吗?
有没有考翻硕mti的朋友 竞争大不大😢
各five醒醒，酸别人啥的对自己没啥提升
被奖学金制度搞得抑郁了。。。
md，打个王者荣耀都能感受到peer pressure
不要埋怨老板996
草泥马我想点开微校园查成绩结果跳出来这么个界面....
即使作为废物也有活下去的尊严和权利——这不就是...
终于休学了～
考公的大家都准备考哪个地区
five们负能量怎么发泄啊
应届，投到研究所的简历全部都石沉大海了
大家可以进来给我点建议吗？（对于工科，读研真的...
31岁目前待业考公，说说我的想法
互联网产品岗内卷的真实感受
恐老师症
挂科的five朋友们当时是怎么告诉父母这件事的？
好纠结😭两个事业编offer，去二线街道还是三线老...
英专five想要跨新传，应该从哪里开始准备呢？ 求各...
法学生一定要通过法考吗？要一直考到通过为止吗orz
秋招了，但是我已经瘫了两个星期了。
各位985er会考虑小公司么
希望读日语专业的孩子别走弯路
如果在西北小城拿了二本高校事业编，还有机会换城市吗
考研租房，为了那几百块钱整得心累
就刚刚，确诊了抑郁
班级保研名额增加，心态崩了
还没上大学已经想退学了。
高考时我努力打败的身边对手，在考研中打败了我。
有没有five跟我一样啊
沉
大三five好担心自己选不到导师😭
就算是在宿舍里也一句话都不说
学不会自我驱动的人好难摆脱five困境
好累哦
有一门课根本没有交作业，老师给了90分
工作
只有我一个在纯文科专业都考不上80的废物嘛
删除
看到组里讨论出路都是考公/跑路 去外企工作是不是...
教师节给以前高中的老师送祝福，老师的回复本five...
还有不内卷的行业了吗。
过了8个月快乐的无业游民生活，向父母宣告躺平了
没有朋友很奇怪吗？
这个新闻笑死我哈哈哈哈（博士偷电瓶车）
要写本科的学术简历，真的废物
一切以现成性为前提的努力都无意义
严重社恐被迫当老师
今年是否还应该去英国留学
有没有想兼顾留学和秋招的21届five呀 求交流
秋招five好不容易拿到意向书发现同岗位发了10+意向书
入学时候只知道211，毕业全社会都认双一流
我和辅导员闹矛盾了，他好像找了我妈妈，我该咋办？
求问如何心平气和的跟曾经的好朋友当表面朋友
删除
破防了
最近看了很多超越不了父辈的帖子
@法学生，大家觉得考计算机二级&教资&普通话证有用...
不想去上学，明天就要返校了，好抗拒
怎么拜托那种后悔的情绪啊
名义上做了3年运营，接一个运营的私活竟然完全不知...
删
电脑丢了太无力了
大家大学时有交到很好的朋友吗
有些事情就是因为在别的地方说会变成凡尔赛 才会来...
不知道为啥今年心态特别崩，什么原因有人懂吗？
有five找工作时找老师写推荐信了吗？
土木毕业生的艰难转型路
考研如何迈出学习第一步
如何应对后悔情绪
读研一年，我背负着“四座大山”
午休时间刷了本组
出国留学挂科了，要重修（但是现在人在国内，这个...
第一份实习该选哪个好呢，财经专业
出生在一个充满戾气的家庭里是一种什么样的体验？
写着“吃苦耐劳”“适应一线”“适应出差”的岗位...
作为小镇做题家，有时候真的觉得自己很笨。
要给导师单独发教师节祝福吗？
985进大厂难吗
昨天的我你爱理不理,今天的我你高攀不起
小镇做题家考研更有优势吗？
有在律师做后勤行政财务的嘛……
学校不让出去实习
出路
底线已经放到快没有了……为什么还是找不到工作
双一流or985的你们 身边朋友确诊抑郁或者被原生家...
延毕的事hr问起来该怎么回答求建议
我想请问一下九推和预推免是什么？
律师这条路是不是真的很难走啊 尤其女生
疑似抑郁？
没有比我更惨的了吧
开学考试复习 崩溃哭了
微积分下0分挂科了怎么办...
学管理类的five要怎么提升自己呢
我为什么一点奋斗的动力也没有？？
日常小爱好
我身边关系好的朋友都比我优秀的多，朋友的另外朋...
有没有20届在找工作的盆友，你们怎么样了
自救，工作党一年现在想申请研究生转计算机方向来...
想问下宁波诺丁汉本 英国诺丁汉硕怎么样呀
秋招有没有什么缓解焦虑的办法呀
心烦，下学期要学计量经济学
小语种分流选什么语言比较好
秋招0进度，各种焦虑，每天晚上睁眼到天明
环境工程five
20届毕业生是先工作还是待业准备考21年公务员？
社畜以后想去外企or外派，怎么提升英语？考证可吗？
19级化学转法学five，怎么规划剩下的三年
心理学or人工智能 二选一
设计大二想退学复读学护理
心理专业five感到十分迷茫
树洞，交了现充对象后过的格外焦虑
北京cpa考试取消了…
非师范生教资求经验
five们觉得自己的自私程度高吗
行动-信息比为零
大四five的焦虑
半小时前看组员还是10w，现在又99999了，恭喜不知...
问父母要首付是道德绑架吗
zg会未富先老吗
本five给老师发节日祝福，结果老师回复好好学习，...
已解决，可删帖
并非社恐，但无法拯救自己寡淡的人际关系
该不该为了锻炼面试能力（不确定是否录取/录取不确...
有没有five感觉反应能力和记忆力不如前了，怎么样...
没有经验的毕业生出来能干什么
观隔壁贴有感，导师对于大学生涯是多么的重要
好酸那些爸妈有关系人脉的人
和家里关系不好要怎么说服爸妈同意自己搬出来住呢？
好羡慕那些做事落落大方的人
有没有川大汉语国际教育专业的前辈啊？
请问大家考研（报录比20:1那种）的有打算秋招找保...
大家的抗压能力怎么样？
文科生怎么学数学啊
新人报道|一名不知道能做什么的腰突five。
心好累。就想在组里叹口气。
本five陷入泥潭！有几条出路希望大家帮我看看 提提...
冷门文科博士就业与读博经验分享，兼论转行
帝都985高校大三学生不想考研/考公/留学/实习，想...
校内心理咨询
大家有没有觉得很多专业没必要设在本科，在大专里...
研0选导师
985金融本科应该找什么工作
大四了，面对未来我好焦虑
为什么没有工科女穿搭bot呢
知乎化特征: 只有计算机金融有钱途，不选计算机金...
上一辈虽然物质条件没我们现在好但好容易实现阶级...
2020事业单位考试
什么是做自己
有没有five觉得自己特别不会安慰人
还要不要坚持一下考研试试呢
觉得自己获取信息的能力特别弱
求合适的简历修改，按经验投了不同方向的工作没有回应
国际政治本科怎么办
35+大龄未婚未育女性找不到工作，想转做商务BD、渠...
老师，来给学生唱个歌跳个舞~
《98 Five的逆袭(一)》-大爷的年龄你不要猜
秋招好找工作吗
关朋友圈和独居是让自己快乐得像个傻逼的最快方法
天坑专业跨行秋招？
还没开学的准研一，明天教师节该怎么和意向导师发...
有没有学车总是学不会的five
真诚问一下985和211就业时有明显差异吗？
生而不易，别为难自己
几个月过去了，我们上杂志了。
那个陈平真的是说一套做一套
刚入职两个月就疲惫，正常吗？
三联周刊这篇写本组的文章也太自以为是了
大家怎么处理工作中的人际关系
为什么five组可能是全豆瓣平均学历最高的组，可同...
为什么在我爸妈眼中生化环材不是天坑？
爸爸对二战的我说的话让我不能释怀
爸爸对二战的我说的话让我不能释怀
北大朱苏力老师关于研究生教育的文章！(职业偏好)
法考和考研，不过就什么用都没有。
舍友们明天都有学生工作要做 我不知道要干什么
每一次外出都是在消耗能量……
0实习大四生放弃考研，昨天去游戏公司面试了
研0组会晕乎乎
文科研究生到底怎么就业呢
两年没工作了应该怎么办啊
毕业三年了，感觉混的一年不如一年
分享本five身边的一位小男神
小镇做题家不愧是我
现在还能出国吗
读博士这条路可行吗？
生化环材不转CS有其他可行性出路吗？
半途转码何去何从
不懂就问，挂科到底会对以后有啥影响啊？
程序员不努力升职就是等着被淘汰吧？
小语种的问题又来了，求大佬们耐心帮我解解惑
财政和税收选哪个更好
请各位兄弟姐妹帮忙看看，老师这是什么意思呀😥
本five真诚求解，海南选调生值不值得去
不热爱代码的985five菜鸡如何规划未来？
今天发工资 月薪三千真发生了
考研失败父母不支持二战
外企的管培生真的好没归属感啊
组内仿佛可以分流出一个考公组了
每天被锤打，拖延症严重根本无法集中注意力，怀疑...
关于我喜欢小镇做家题的理由
955 10万 996 20万和007 30万年薪，你选哪个
中信证券秋招
被领导偏爱，很惶恐，觉得不配
准研一，不能抉择该怎么选导师
研一five自救打卡
有没有不喜欢求助他人的five
有多少学校接下去周六上课
有人没有peer pressure是因为社恐吗
研一开学的大家感受如何
会计专业课从很难的高度开始……
怎么会有这种人间疾苦啊！
挂科对考研到底影响有多大？
各位友友怎么画重点的？
有什么好玩的工作吗？
各位老five们，你们的小孩以后要当小five都很难了呢！
本科绩点过低，挂科，重修会影响跨专业考研吗？跨...
医学博士感觉知识焦虑
大家看见新生会想起当年的自己吗
研二感觉导师依旧画大饼，怎么处理关系呢？以及日...
每次想躺平的时候，家人都不让该怎么办
学校和我同时feng
秋招一般什么时候有结果
假期在家里努力接受了自己是个five的事实，但来到...
交通工程咨询未来职业方向
山东某地级市的事业编是否值得去
有没有小伙伴也把毒鸡汤当做快乐源泉？
关于性格对人生的影响
我为什么这么恐惧面试➕喜欢逃避啊……
有没有曾经保研失败的友友分享一下大四一年的心路历程
大家学校有这种一门课的成绩被另一门课的成绩填充...
社恐five咨询一下教师节问题
大家是怎么做到在实验室一整天都面对电脑的？
上交新开了教育硕士夏令营在九月
从来没有任何实习经历怎么做简历
校内颓废，工作被裁，现准备转前端开发，人生是否...
研究生找导师签字的频率多不多
明天转专业考试，想弃考
有在影视圈/娱乐圈/传媒圈工作的five么
偏远地区怎么找实习呀
一枚桂圆的CPA学习进度记录楼
这篇文章看了有点不舒服（个人感受）
三联生活周刊报道了本组
本科三本，小镇做题家都算不上的本组最five
吐槽：学校层次和宿舍水平完全不匹配
很多次都想不如种田算了，却发现自己家连块地都没...
感谢本废物组给我一个家 我好多了
感谢本废物组给我一个家 我好多了
该不该做长时间的兼职
开学第一周就想退学
房价真的能压垮人
硕士毕业2年，没找到工作，这个组里没人比我更绝望
该不该继续当研会主席
今天才知道医学生男友的压力这么大，好窒息
不操心的金融five报道，想咨询一下考研的相关问题
如何解决精力不足、每天都困倦？
大家现在还能熬夜学习吗
删帖
我还有出路吗？
有five接受过免费心理咨询吗？有用吗
本科人文社科专业 考mpacc可行吗
友友们帮我看看我是不是有问题了
我妈只会说要不是……
学雅思有没有推荐什么书？
银行还是考公
在魔都，不喜欢现在的工作
体感的金融行业内卷
none
对学校一点认同感归属感都没有
听完朋友的大厂实习经历，决定考公了
辅导员助理性价比如何？
商科是不是必须读研才有出路
商科是不是必须读研才有出路
有没有人去大城市逛商场就紧张的
孙翠花的考公经验帖（一）
大城市一辈子租房真的现实吗？
本科毕业就业vs读研后就业
报到证是干嘛的
我觉得自己是个只能单线程完成任务的five
本科生如何提升英语，想要接近专业水平可以做到吗？
考研期间学校强制实习
多年逃命经验换来的five生存法则（我就是之前那个5...
或许只是一个倾诉 但如果能有人支支招就再好不过了
有没有five 和我一样，备考期间格外敏感
21届来讨论一下秋招呀！
想问下学长学姐，作为考研er，我应该怎么办？？！
可以给我建议吗？关于读博的问题
本计算机five最近看罗翔老师的刑法讲义竟然有想转...
感觉该组老哥们的境遇跟我厂很相似
有了解政审的吗？
大家有没有因为害怕peer preaaure，所以把自己固定...
商科or中文，如果是你，你会怎么选
想问问各位转码的朋友是怎么开始学的，cs five认真...
大家有那种不算很严重但是却严重影响心情的病吗？
fail了两次但是真的想要学好calc
读师范学校不想当老师就该被骂被否定？
我有个北大计算机硕士师兄去全职开中医馆了
大家在学校的时候一般在哪里视频面试呢？
不自量力地参加比赛项目后，我迷茫了
(9.8更新）你可能不（止）是抑郁症——ADHD小five自述
因为疫情成为本专业唯一一个上网课的学生
疫情改变了多少人的命运
怎样才能不要想太多？
如果能重来，我不会选日语专业
sos中国铁建这个招聘页面这些怎么分得清啊哈哈哈哈...
时常感叹世界上为什么会有我那么蠢的人
拖延癌晚期，半年来毕业论文一字未动
研究生是不是真的压力很大
越来越觉得生活方面的自由（不是精神上的）对我而...
拜
有这个点失眠的小伙伴吗？免费陪聊
日常失眠，有没有平易近人的助眠药物推荐？
作为天坑专业学生，我要读博吗？
想问问大家家长是怎么看待去私企工作的
关于二学位
老废物上班摸鱼可以看的视频，有安利的吗？
要怎么给导师说 给他准备了教师节礼物啊
研究生实习薪资一个月多少比较正常？
想预测下三四年后甚至十年后什么专业会比较热门
我觉着cs有个优点远胜于金融，不那么看出身
小镇做题家必读书目
删
删
感觉只剩下一块985的遮羞布了…提一手烦恼！
打击式教育
本科fiveの未来抉择
为什么世界上会有我这种死猪不怕开水烫的人啊
five们的恋爱顺利吗
5年干垮3家公司，公司终结者就是我
删
自我价值的体现是什么
毕不了业可以考研吗？
想到了自己大四差点退学的经历，简直是近几年最重...
不算世俗意义上的失败，但压力很大
脉脉搜了下同事，发现很多混得好的本科很垃圾
我好害怕别人忽然冷下来说话啊…
提醒five们，跟家人关系不好的尽量不要回老家，特...
群里有环境设计的同学吗
回忆 |如果再选一次你还会选现在这个专业吗？你想...
如何在颈椎脊椎不好的情况下进行长时间学习
有five的父母控制欲特别强吗
国考深圳税务是坑吗？
🈶当过学生干部的five吗
多学技能真的对未来有帮助吗
一边打电话听我妈告诉我怎么用药一边狂掉眼泪像个傻逼
大三了还很迷茫，我该选择哪一条路
想统计下大家2020fall留学defer的情况
求问航天科技集团招聘网站怎么修改不了自己的简历啊
跨考文科冷门专业来报道
考试考累了
觉得自己真的真的很five
来自北大同款five的焦虑（不是我，转载）
深圳税前7k要去吗？
废是没想法没计划目光短浅。
five关于考研公共课的询问
我太废物了
请问大家到底还有什么学出头能不怎么内卷有希望安...
如何克服面试恐惧症
上课还是实习
你们小时候有没有被人告诉过“大学学什么专业不重要”
five终究还是难逃沦为笑话的命运
话说同为人口大国 India有内卷吗
删
应届生今天才知道可以大四就可以考公了，现在准备...
延毕的five该怎么找工作
five进了国企以后身体原因想躺平，该不该为了崭露...
大家知道银行工作怎么样吗？
不一定所有做图像处理的老师都在搞深度学习
大家了解复旦法硕双硕士（国际班）这个项目吗？
考研求指导
已删
研三关键时间点 真心求建议
当数学很差并且极度讨厌数学的文科生报考了需要学...
实习时候导师 以学历看能力
待业一年的five 前两天被关系户顶了 致郁重击
减肥和背书真的堪称人生两大难题【流水账】
我来贩卖点平静
不如去参加央视选秀
有没有five刷leetcode极其吃力的😭
经历&共鸣｜早熟少女十年规划
压力太大查出来得病了，还要继续冲吗
请问gap半年的法学生如何找到实习啊
考上研究生的学姐学长们可以讲讲考研期间感悟嘛…...
为什么大家这么推崇gwy?
还有一个月不到考试，但是已经焦虑得睡不着觉也不...
想转专业还有必要竞选班委吗？
30岁+的废物
关于面试
传媒专业本科究竟该如何提升自己？
返校后反而更开心了
要不要继续留在研究生会里
大家能一天学习多久？我感觉随着年龄增长越来越吃...
求问银行IT岗
做一个快乐的enfp从健身自律开始
大家的第一份实习都是怎么找的？
第一份实习，找专业不相关的是不是不太好
快要喜提学业警告了，怎么办？
从five学生身上找到自我认同感
考研去了专业最好的学校，但只能在小公司受气
就业推荐表一定要吗
好害怕看到特别凶的帖子
【重发】心态崩了，回顾充满失败的过去十年，几乎...
大学做家教，值得吗？应不应该继续做下去
焦虑....又开始素质测评了
现在国外这个情况，大家还考虑出国吗？
这是上三联了嘛☹️☹️
本five想问一下如何发表论文？
虽然已经废物来三年，看见绩点排名还是难受
有没有留学党后悔没有在国内读研并好好实习的
有2020毕业还在找工作的吗？
学校封闭，擅自出市实习可行吗😭
在上海读书毕业后基本不会到深圳工作
好想延毕/有无朋友分享一下硕士延毕的感受
历史系标准985废物有话说
该停下来治疗精神还是该抓住机会恢复正常生活
高中毕业的小朋友来本组观摩太多属实不妥
精华 说说我对废物的理解，以及脱坑之路
five如何在实习时表现好一点？
某红圈所招聘——分享给学法律的各位
我现在觉得，多的是比竞争重要的事
有没有大厂程序员普及一下入职门槛，让意图转行的...
有姐妹当过学校助理吗？
有姐妹当过学校助理吗？
ms申到了国外ranking很漂亮的学校，但是现在这个课...
认真发问，高校里的LGBT是不是挺常见的？
想申港中深的同学可以在这里留言
企业招人和女生找男朋友一样一样的
我太蠢了真的（英语five）
总有人说如果一直不上班人会废掉
真的太崩溃了(T_T)
早上六点十分起床跑步，上午课太困了怎么办，求助。
你不必非得成为什么人
考教师编是不是需要师范专业？考公还是考教师？
大家有把不努力作为最后的遮羞布的嘛
组里好像很少看到数学物理专业？
培训机构该去吗？
23岁应届考研失败，事业上没有被项目经理认可，没...
秋招five 面试全部一面挂的我真诚求问该继续吗还是...
有读政治学与行政学的five吗
父母是不是都不能理解我们的焦虑
考公考编是浪费才华资源，还是最后的退路
如果未来想在珠三角工作，考大学的深圳研究院会有...
没有职业规划的five们秋招都投什么岗位啊
金融为什么这么卷？
开学了，到底怎样才能拿到高分/高绩点？！（求five...
建筑咨询行业的销售管陪怎么样
行研实习值得去吗
马上开学就是教师节要不要给导师带礼物啊？
删
删
感觉选错了专业 文史哲强基班建议考吗
infp想重读一个本科，各位大噶有没有什么推荐的专业
学硕什么时候实习比较合适？😥
和父母的心理距离大到不像一家人，处理家庭关系的...
本科医学专业的绩点重要吗？
有一群爱管闲事的亲戚真的好烦(进展，我发朋友圈怼...
刚刚偶然发现自己的高中同学考上了北大研究生。
芜湖，南大新传专硕也不招了。
过去要好的同学，还能再联系吗？
遭遇人生低得不能再低得低谷
好卷的亚洲社会，好卷的自己。
大家有一件事喜欢确认三千遍一直到确定下来为止的...
学硕一般什么时候开始实习？😓
个人课设
某211语言学校小语种专业fiver一枚，毕业月薪2000...
往届考研三战失败，下步何去何从
96年，好想养老啊，我有问题吗
父母有表演型人格怎么办
秋招到现在一次面试也无，想找实习了…
经历&共鸣|本来就不属于这里，四年过去了，我还是...
每天都想把养的猫带到大学宿舍（单人间），看不到...
想知道five们本科期间都有过实习吗（尤其是工科
我果然是个five
明天就要开学了 真的好焦虑
教师节要来了，自己拿着花去导师教室送花，害怕尴...
没关系也可以不读书的
想生孩子的记得在跨国航班上生，本土孩子不值钱。
有没有周末在学校每天只吃一顿饭的兄弟姐妹😓
这样挂科真的好委屈啊
我知道做文员没前途但还是会去吧
保研边缘的废物真的很绝望
焦虑
985毕业当客服大家觉得如何呢
考研时听过哪些网课让你受益匪浅？
有five想创业吗
努力成为一个普通人
想问一下北京fiver的第一份工资起薪
大家一般怎么修改简历呢？
211本科毕业两年了，好难啊，我好废，想哭
保研边缘的five无心期末考试，压抑颓废
我怎么什么都不知道
给大家贩卖下焦虑～
过于在意成绩与排名
保研资格无了 准备考研了
二战考研快焦虑疯了
找工作好难
删
删
广播电视学要读研吗…
拼学习拼到最后发现还是拼爹最有用
如果重新开始大学生活，你会做出怎样的调整？
从小在乡村长大的小镇做题家/非小镇做题家的视野真...
讨论&咨询 | 学校封闭管理的情况下，金融five该怎...
抑郁症是不可自测的，但是还是忍不住怀疑自己是，...
双非一本社会工作考研择校
北京哪里有靠谱的心理医生呀
职场菜鸟怎样才能快速融入集体
和老母亲摊牌我在吃药了
98 Five的逆袭
有没有废物连下班关电源这件事都能总是忘记
关于小镇做题家和温室废废怪（？）
cs废物预计自己考研会失败，求参加春招的建议
大家在大学里看见过哪些功利性很强的事?
✈
末流985five何去何从
研究生新生找导师，站在办公室外心跳加速，和老师...
人大农经or央财经济
好难受啊明天开学了我现在巨焦虑
或许我们的人生也没有想象的糟
小语种five打算辞职去读博
有做过家教的five吗？非英专可以靠托福成绩去做个...
2020毕业生要不要试用期离职备考
有做过家教的five吗？非英专可以靠托福成绩去做个...
2020毕业生要不要试用期离职备考
新传five该如何自救
其实不用太在意别人的看法说法，因为别人也没太在...
删
上网课前好焦虑
忽然觉得学校有点像珠宝
今天被同事问毕业学校 然后说我在这个公司屈才了
如何有效回怼打击型家长
改个标题吧，戾气好重，有想了解的，就看评论吧。
关于金融机构的关系户，金融five所需要知道的
five找工作提问：这样的工作可以去吗？
不想当废物了但是组员想怎么办
有小five考到心理老师的编制吗？
本硕专业不一致，gwy/教编什么的应该按哪个算
双非一本，澳硕，如何面试靠一分钟逆袭？
有一个疑问，文科转码能找到工作吗？能的话我就继...
迄今为止最开心的记忆？（进楼会变开心哦）
很焦虑，想换份更有前途的工作，但是害怕面试
美研网课的同学开始准备签证了吗
networking废物问：gap year之后再找教授们要推荐...
今天去六院了
应届生小白，怎样突击有英语口语面试的岗位？
2021泰晤士世界大学排名出来了
研究生学校没有本科学校好，每遇到一个人都要问我...
又到了评奖学金的时候了
（楼里提供理中客公式自行对号入座）八十年代上岸...
人文类专业里有超级牛逼的人吗，他们都是干啥的…
有没有英语大佬帮忙起个英文名字啊
本科毕设导师让我做公司课题是什么意思啊……
有没有和我一样有语言考试恐惧症的朋友呀，太难了
讨论&咨询|数学渣学了商科，无法接受自己是学渣的...
大四留在学校的都在做什么呢？
大家怎么和室友相处的啊
上海外网课的朋友你们还好吗？能进来聊聊感受吗🧐
有没有戏剧影视文学的？这个专业出来一般有哪些出...
现在连五险一金都是值得炫耀的东西了吗？
雅思除了剑雅，还要做什么？
five们有没有什么欲望或者爱好或者喜欢的东西呢？...
猜测一下｜今年国考20届应届生可以报名的岗位会多吗？
回首大学三年，从希望期盼到失望痛苦
一个搬运，可能会有启发
真的有照片式记忆吗
有和我一样不眷恋任何人总是失踪的吗
情绪控制不住了，除了等心理咨询我还能做什么救救...
【非典型FIVE历程】认清FIVE本质后FI得不慌不忙毫...
吐槽，说话语速太慢了怎么办
学了不喜欢的专业，感觉周围很冷漠，从头到脚没有...
985非全专硕和双非全日制专硕你会选哪个？
关于推免和抑郁
学了不喜欢的专业，感觉周围很冷漠，从头到脚没有...
985非全专硕和双非全日制专硕你会选哪个？
关于推免和抑郁
毕业2年，私企上班
在哪个时刻你决定跨考/转行的？
广州最好的精神病院
要不要放弃所有去找他
请问上大学该不该迁北京户口
在一线工作的大家，是什么工作状态
现在上班是躺平的状态
。
废物们你们本科毕业考研或硕士毕业考博时中间间隔...
研究生新生即将开学，焦虑感怎么破除
大四开学心态崩了
组里有无了解公考培训这个行业的?这是一个还可以的...
985本科不读研，直接工作真的不可以吗
家长都会觉得985毕业就该都拿高薪嘛
认真听课了但是还是没有听懂
我大概是一个同一性早闭的孤独废物
感觉自己复习不完好想吐
有考研失败的吗？
我不想降级了 大四最后一年把挂的科全部修完
我父母都是985的导致我对未来毫无憧憬
某211小语种专业five 请大家帮分析一下考研专业
我想找個帖子
某211小语种专业five 请大家帮分析一下考研专业
我想找個帖子
农学毕业生的大家都在做什么
想问问大噶近视眼手术
好容易感到孤单，考公党一个人该如何坚持
一个如何从考上国内外双硕士到两边都没毕业 最终被...
新的一周，清晨难过
保持积极平和，学会糊弄，自救打卡
应该缓考吗
留级会对未来升学就业考公等等有影响吗？
大家有没有一种命不由己的感觉
南大学子到40多还在读博…
拖延fw自救打卡
今天had a crush超级开心 综测分公示后心一下子冷了
城市做题家（？的原生家庭
是不是我国很多父母都是pua式教育
很困但是特别焦虑不想睡怎么办？
第一次切身感受到来自大家所说的Peer pressure
…
21届学妹都已经开始咨询学校招聘信息了我这还家里蹲呢
有人和我一样想到开学复杂的人际关系就好丧么（更...
装死断联后怎么正面问题向社团成员道歉
入职半个月被要求出差正常吗？
有没有觉得自己好孤单
无
无
各位five er是怎么看待"没钱别生孩子"理论啊
混在本组的双非废物没听课假期没复习，马上开学缓...
给应届生求职的一些分享企业向干货--选择比努力更...
难道生化环材没有优点吗？
five们能接受的工作薪资是多少
妈妈说不能接受我不读研
我是不是最后一个知道这个的
在律所实习遇到自己不愿意干活一直压榨实习生的律...
努力上岸中
内卷如此的当今，什么样的人格和工作是完全不受影...
为什么在劝退汇丰
23岁没考上研没出得了国没找到工作的法学five们是...
休学了
应该算是个彻彻底底的情感/社交five吧
我是实验室最菜的人
BME专业前景究竟如何？真的是天坑么？呜呜呜呜
直博
如果35岁才读完硕，发展空间还有多大？
疫情在家颓废导致开学考试挂科了
今天逛知乎，突然很庆幸自己生得早点，能够做题去...
开学第一天想回家
本科小语种 然后读了个专硕教育相关
开始怀疑自己的生医科专业是否是正确的选择了…
我真的是傻逼
有没有人是在读研期间考另一个学校的研并成功上岸...
新大二计算机five想问，课设都这么难嘛😭
一直在考证 好迷茫呀
拖延的本质是不是就是畏难？
你们是戴着面具生活吗
就马理论研究生专业情况
该不该走出舒适区去建立人脉关系？
删
有没有人来说说智能医学工程这个专业
文科生大学却学一堆理科怎么办
感觉未来完全没有方向
想咨询组里一个心理或者心态问题
关于人才引进政策的咨询
20届末流985，准备找工作
麻烦问一下大家我应该选考研还是出国啊
有兄弟姐妹在文化娱乐产业工作or实习过吗
怎样让自己坚定考研
five们如何看待婚姻和爱情？
跟妈妈夜聊我心态崩了…我的人生一直在高开低走吗
一个five意外进入体制内，求抱团
求助，要退学，档案怎么处理
five除了体制内还有什么理想工作？
所有人都在向前走，而我一直原地踏步
海外本硕四年毕业做了两年图书馆劳务派遣
一边秋招一边实习会太累么
有没有five特别容易因为小事不开心
本科生找工作真的很不堪吗
five是不是都是会执著很难改变的事情然后变得自卑
你们有很想做的事情和愿望吗
给大家推荐一首很治愈的歌《喜帖街》
刚参加完雅思口语考试 心态爆炸了
金融对英语要求到底有多内卷
再过二三十年，中国的人口会不会骤减？那时候还会...
有学经济的小可爱吗，咨询一下内循环相关
大家分享一下经济学硕士的专业选择吧！
考公真的是法学生的最好选择吗？
。
计算机应届0实习，需要一边投实习一边秋招吗？
内向的人难道就不能活着吗
你们开学都是父母送的吗还是自己一个人?
组里有没有人留学申请几乎全被拒……
小语种five入职银行两个月，遇到家庭变故只勉强请...
文科研0自我认知学术上很废，读不了博，好像只能选...
山的那边还是山，山铁青着脸。天坑专业转行后依然...
在欧洲病休的five想回六线城市家里蹲了
你们有没有过特别想家然后不想开学的经历呀？
讨论&咨询 室友在讨论考试答案和成绩怎么办
内向社恐不会来事，讨厌官僚主义的five还适合去做...
交叉学科出身还有机会进体制吗？
关于双学位
你们有没有开学恐惧症
咨询下硕士们 人文选修商院的课or去实习
大家有后悔自己的选校吗
一回学校同侪压力就爆了
我就是面试废物
开一个跳槽准备打卡楼
有废物即使是废物也打心眼里厌恶自己的学校吗？
很多地方人才引进黑的一批，避雷小县城，政策有福利无
不知道大家看几年前的照片和文字，有没有种很伤感...
你们有开学恐惧吗？（有配图了）
求删帖
打完羽毛球突然觉得很难过
删。
非科班出身代码菜鸡的女生可以找到国企银行技术岗嘛？
研究生有没有必要去学生会、当班干部（主要是想入党）
。
文字能力很差怎么办
【高考志愿科普第一弹】🔥会计&财管就是记账吗？
大家怎么看高中班主任说，冲一冲清北吧！
想问秋招过的朋友大规模面试是什么时候开始啊
山东沿海小县城了解一下？这招聘范围看的我…
减肥太痛苦了，最近一次减肥又放弃了
逛组有感
与仇人之间，越比较越废物才是最惨的
学不进也玩不踏实
进了国企，但是一直纠结自己只是本科学历
废物的眉毛变白了几根，搜了下说是白癜风的可能性...
想放弃保研资格
为什么长大后就再没有高三时的学习劲头了？
有five和我一样吗
考研中科院的话，以后还可以出国吗
five看到之前日记所感
秋招和考研可以同时进行吗？
…
98 Five的逆袭(二)
好实习难找
学机械学到绝望想跨考法硕真的有未来吗
要裸辞复习考试和考编吗？
严重开学焦虑可怎么办？
当年班上的好朋友现在在mit读博而我茫然不知去处
只想体制内，省会还是北京？
马上要开学了 本five又陷入了开学恐惧症 sadsad
大家有不喜欢学校的吗，即便它是一所“好”的大学
有没有废物和我一样啊，出国之后更废物了
组里有学自动化的吗，不是的话也可以进来看看
跨考文学硕士，想读博，硕士期间需要做什么？
总是心里没有底气怎么办
真诚求建议，语言专业的five该何去何从
小语种专业的大家毕业后都干嘛了？
小语种专业的大家都去干嘛了呢
小语种专业的大家都去干嘛了呢
学习效率低下不想看书怎么办？
老是说top有意义吗？
你们同事都是什么学历？
第一次托福成绩出来了
问：抑郁症朋友都是如何重新面对生活压力的？
名校学生为什么要转入一本三本。你身边有转学退学...
🆘我又来请教组里的做题家了……
别人觉得我还过得去，但是自己觉得非常废，想努力...
大家帮忙看看我还能做个人吗？
有没有废物赶我一样
大学在郊区真的好难受，在一线城市的郊区就更难受了
读研期间是否要做班干部
嘴慢不会表达
什么时候开始准备考研啊
理性讨论，大家怎么看非全日制硕士啊？
讨论&咨询
工程管理大三，想要考研，现在应该怎么准备呢
删
在各位考虑留学啥的时候本贫穷five 连考研报班都付...
想问一下现在去加拿大读书是个什么情况？上网课还...
无望
还整天给病人测情感呢，自己测了测都不正常
读研的过程就是发现自己不适合科研
感觉自己有点不正常
改论文的时间都比我写论文的时间长了，改不改也都...
深受完美主义迫害的抑郁five
今年十月开学的英硕不想去了
金钱才能反映学历价值吗？我大学的眼界、每一堂泪...
但凡有一条路勉强走得通
上外经贸大学和华师金专
本科中游理工科985法学生，现在考研十分纠结…能给...
20届家里蹲
有没有家不在川渝但是在川渝上学的朋友说说对这里...
有喜欢帮你揽下事情却不能如愿的亲戚是一种什么样...
我十分希望化学专业缩招
明天和校外老师咨询专业上积累很久的疑惑，本社恐...
今天才知道一位学妹跳楼了
被女朋友衬到无地自容
小语种社恐five应该何去何从？
有计算机专业的five吗？
准大三five该怎样自救呢？
求问关于学校的心理辅导～
国内医学硕士工作两年裸辞了，想问问大家我还有没...
感受不到被爱怎么办
身体巨差的five
有没有上岸的朋友传授下经验
21届毕业生回学校准备秋招，线上面试去哪儿面比较...
有没有人紧张的时候就会拉肚子？
每个年龄段都很抑郁啊，太难了
新媒体实习两天我已经准备去看大门了
全年级唯一待业five的自我挣扎
去美国读mis或者ba可以留下来挣回学费吗
作为30而已的five 来谈谈亲子关系吧
有减肥成功的朋友吗
港校（城大，港理工，港科技）的计算机水硕在北京...
本five感觉站在了人生的十字路口，国企/咨询
想问下今年秋招的各位都多大年纪
几个98five的前同事的现状。
有没有像我这样很自闭的过完大学四年的
关于原生家庭困扰的一点思路
你们能接受学霸朋友的吐槽吗
大家的野心是什么？活着？更好地活着？
那扇门其实是虚掩着的
本five在大学里没有交到朋友。
舍友怎么这样啊
救命，五分制绩点才3.45留学申请是不是直接被拒？
有苏州的five吗
特别害怕考试
在私企真的有不加班的工作吗？
从211到四非政法院校，是个错误嘛？
有没有服用过抑郁/焦虑相关药物的five们
身边一个中国人都没有的海外five好难受啊 和外国人...
二战考研迷茫了，不知道未来该去哪？
被遗传了焦虑和疯癫
工作中被说了本科生学历低……不想考研但是有点自...
分享几个盆友的经历
考研N战失败的家里蹲城市做题渣一个愁云惨淡的生日
被四大会计师事务所delay后要不要辞职，辞职后做什么
开学第一天已经自闭了
五个月300+实习简历石沉大海，最近offer突然如雨下
恭喜我组，10w只five啦
三个室友都成功推免 我没有
大家有没有想过自己晚熟总后知后觉是因为什么
毕业证已拿但学位证需要延迟半年拿到
太在意别人的评价怎么办，我要抑郁了
如果让你回到大学的第一天重新开始，你会怎么做才...
博士在读，在考虑要不要退学
考研or考公
人们只相信自己愿意相信的——论“小镇做题家”的...
告诉给大三还想转专业的同学 你可以选择出国转学 ...
太难受了
疫情期间应该出国吗？
有没有知道字节k12运营体验官这个实习项目的
话说澳洲的荣誉学士拿回国比硕士好用吗
保研面试心态崩了怎么办
今天考jd文职，快被军人帅晕了
金融大类专业分流 金工和投资选哪个
21本科秋招
太害怕蟑螂了，这种体质的人是否不适合去广州发展
在父母的逼迫下在人生关键时刻做违心的选择但是不...
92年人，销售、工地、保险都干过了，自己创业也一...
法学专业是不是考公的最优势专业？
本科生物，硕士材料，转行cs吗？
因为成绩太差错失了好多机会
一个Top X过来人的鸡汤
备考压力大焦虑导致头疼失眠 怎么办 每天崩溃每天哭
学到了
今天经过售楼处
因为疫情完全被打入谷底，，有点一蹶不振
就是找不到工作怎么办
拒绝比较，拒绝peer pressure
麻醉学专硕研1five想退学，想了几个月了，该怎么办
有没有人不喜欢睡觉，状态差
内卷真正的含义
高中被孤立三年以后大学无法与人建立正常的关系
如果是为了逃避工作读研，在社会面前逃避不可耻但没用
有被校园暴力改变性格、思想乃至人生的five吗？
本科没去一线城市的遗憾
求问求职创业补贴是只有就业可以申请吗？
失去“上进心”了
突如其来的持久难过怎么克服
有没有five有焦虑症状，你们是怎么缓解的
如何克服找工作时和同窗的对比带来的焦虑？
不会有比我更差的宿舍吧~
如何克服找工作时和同窗的对比带来的焦虑？
不会有比我更差的宿舍吧~
本恋爱脑five不想发财致富只想朝朝暮暮，求骂醒
在大学越来越自卑
基于组里这么多考公贴，我有个问题想问
请问读港大/港中大part time研究生有意义吗
你们开学的时候父母能进学校嘛？
水硕想问文献翻译到底有什么意义啊？？
新媒体运营还是提桶去工地？
先考一个非全还是先考公？
法学本科five是该法考考研还是去港大呢？
有没有了解非全研究生的five说说非全到底是怎么回...
为什么要有Ageshame这种东西
从电信转法学，转还是不转呢
看地面有波动感
求助要不要去读第二学位？
（更新复试）🐧厂秋招，非技术岗都这么卷了？
yr3自救打卡
临近文章ddl今天突然情绪崩溃了怎么办？
分享唐伯虎的一首诗《把酒对月歌》吧。
删
离家上大学家里人都是自己住
ee跨考失败，出路在哪里？
985本硕天坑专业快毕业了的five
粉雄救兵第二季第六集
吐槽我呆过的德企/日企/国企/英企，企业文化闲谈
父母总是自以为是地干涉我在人生每个转折点的决定
刚刚得知录取成功了第二学位
大家觉得国家奖学金重要吗？
转中文系需要做哪些准备
好羡慕可以一心多用的人
大家都封校了吗？怎样做到悄悄出去悄悄回来啊？
有哪些负面的事情极大地影响了你的性格？
直博到底香不香呢……
大家觉得在学生会的经历怎么样?
人生最后悔的事就是读了研究生
想问下大家秋招的笔试和面试都在周末嘛？
考研联系到目标院校的师兄师姐后要说些什么
跟了大牛导师但是自己能力不够怎么办
天坑专业毕业如何选择
明明很多条路，但偏偏每一次都。。。
寻求正能量者进
研究生没有朋友是正常的吗？
有无根本不知道推荐信如何下笔的five
自我解嘲
删
独生女和父亲的关系越来越差
学习的时候 脑子里老播放不太好的回忆😢
大家帮我想想应该怎么走下去？
裸辞five
大家帮我想想应该怎么走下去？
裸辞five
19届二战考研失败，考公考编失败的five
金融海外研究硕，就业路在何方...
躺平five一时爽，一直躺平一直爽
请问社科类有什么竞赛在下半年申请吗
985计算机现在对代码已经产生ptsd
读博读不下去了怎么办
很多人都建议转cs，但是我就是cs
越大越觉得花家里钱很羞愧，但是也无法停止向父母求助
【经历】长文预警！一个five的比赛之路
求助怎么有良好的睡眠
想问问大家会和我一样经常有些不切实际的想法吗
是谁给平均薪资拖后腿了？哦，是我自己
计算机专业，但实在没有打代码上的天赋，应该转行吗
鱼和熊掌不可兼得，不知道自己要干嘛
园林的铁five，读完硕士能去干啥呢
超低绩点five边缘人
，
gap一年后申请失败，迷茫中....
去韩国留学真的没前途吗
真的不知道要不要继续学下去计算机了
感觉价值观变化了好多词的意思也变了。。
很焦虑怎么办
我爸因为想让我刚高考完的弟弟在店里多帮几天忙，...
我爸因为想让我刚高考完的弟弟在店里多帮几天忙，...
删
因为去年没有填报北师大珠海校区而很难过 （已经调...
如何在家学习不被打扰？
互联网大厂挨宰韭菜两年后入组找到归宿
求问有过一边实习一边秋招的吗？
有往届生报名广东省事业单位考试吗？工作了是不是...
三战five
广东省考我考了这个分数😥关键是我毕业五年了呀
纯文科冷门专业铁five大四的迷惑未来
环境硕士/工作
软工专业却一心想当安逸five的2020届毕业生
组里有多少左撇子呢？是否左撇子更自命不凡
新手报道 研究生转专业跑到国外读传媒 但是感觉听...
怎么办好难受啊 想到开学就紧张的想吐
【7.20更新】本five进考研营了（不报班 自己学的那...
想问问大家，如果大四才开始努力还有机会吗？
求助：每周工作70小时，导师一天查三次，我真的要...
看隔壁贴有感，小城市公务员“现身说法”
读水利工程的女生，到底有什么出路呢？
大学文科期末考试更容易得高分吗
麻烦各位给即将读mpacc的five一点建议吧
删
硕士休学一年会影响导师的招生名额吗
发过论文的five进
完美主义太累了
有jms了解北京矿冶总院吗？
被中国导师气哭
但凡每天能学点习，也不至于这么fw
应届生，试着找了几个工作觉得太难了，八月决定突...
在家躺尸了半年的留学狗好焦虑
谈谈大学舍友对你的影响
大家会半夜一个人的时候莫名其妙想哭吗
写conference proposal却被狂改英语语法句式
不想开学
帝都中流985考研魔都排名稍差一些的985，会有什么...
‘内卷化’效应讨论（教授们要是在组里就点点头！）
求助！有休过学或延过毕的同学吗，休学半年算哪一...
想请问教师职业对专业的要求
有没有还没睡的five啊，今天焦虑到失眠了ㅠㅠ
大家学校的人文关怀如何？
除了cs，还有出路吗？
求助，five在面试前退缩了
废物做题家的生活注定不会幸福
考公失败心得分享
这些年变成five的唯一原因就是自律性太差
重修刷分真的有必要吗？
这次疫情有影响到你原本的选择吗？
终于懂了，我的生活周期不是24小时
删
一边工作一边考研能实现吗
SOS秋招完全不想投简历，0实习冷门专业该何去何从
明天最后一门专业课考试复习不完了
工科硕士不想做机械了有什么好去处
在读的本科生研究生都不算five
二本翻译专业出来能干啥
央财的投资学学硕如何啊
在大学做班委、班辅、志愿者，对评优和简历有多大...
独生子女沪漂five要不要回老家
有没有像我一样科目二三次都没过的five？
专业课期末划水考完，慌了
有无习惯性撒谎的five
这个废物标准可还行？
有没有不会理财，存不住钱的废物🤦‍♀️
双鸭大导师要招非211-985硕博生，还要申请？
匿名讨论真是照妖镜
终于从Top2退学了
进组第一贴|自卑患者的迷茫
变five为宝
只“关心”学习工作，不关心吃穿住行的父母
心理学、历史学和汉语言，三选一
末流211低绩点如何进互联网大厂产品岗实习
不懂就问，请问签了劳务合同还算应届吗
有无习惯性撒谎的five
无
985大学也会泄露个人信息吗！！
裸辞废物只能在垃圾场捡垃圾
本废物投简历后被要求录一段自荐视频，求问有没有...
打算回小城工作的five遭遇
灵魂发问 top985和一般211之间怎么选择？
进组第一帖 你们对另一半学历的要求是什么（投票
五道口某211，毕业两年，月薪4000
大家学校的高考录取分数线如果下降了会有不开心吗
如何改变父母对滴滴等互联网企业的偏见
面试不紧张也是错吗怎么把握度啊
想知道大家的室友平时都在干什么啊
在家上网课回来考试，居然都过了！
新闻编辑如何？看观察者网之类的在招
咨询｜讨论
求救！five写论文导师前后态度大转变 是我的问题吗？
现在的我，每分每秒都像老师拆封卷子时那么紧张
为什么好几个学校考研改革都从新传开始
five能去学业压力大的两校联合培养吗
想问一下有文科劝退专业英语 研究生笔译 毕业之后...
本five现在考研学校还没定
准备面试，发现自己不会微笑
该不该准备公务员考试
请问大家有没有效率高的方法读文献呀
去企业还是考公 读研还是直接就业 小语种five求助🆘
其实接受自己平凡的不能再平凡的设定，会平静很多
其实接受自己平凡的不能再平凡的设定，会平静很多
【新人报道】收拾好心情重新上路✊
大家有没有发现身边很多双非的同学反而过得更好些...
文科five如果必须考教资，大家会选哪一门科目啊…
上一代985five的人生
🆘在家蹲太久了 已经完全不想找工作了
有没有人去新时代文明实践中心面试过
科研压力和秋招压力同时来了
请大家喝“奶茶（钻井液泥浆）”🙃
不考研的应化大四生会遇到什么....
只要一学习就难受(生理上)
有没有觉得减肥很难的five
想起大学时代被学长问过的一句话
不是金融相关专业自学cfa能增长财商获得潜在的工作...
有没有什么素描网课推荐？
看偶像剧，被女二气到，和老公比起来，本five看重...
本无业fw路上捡了只小猫，该不该养？【我们该不该...
大家都存多少啊，感觉我好少
研一的平凡打卡
专业课太难了
【秋招】感受到大家说的peer presure了
北京今年取消CPA考试的话
每次考试的时候都异常焦虑怎么办
有没有像我一样的five热衷于封建迷信的
马上学生会竞选，好焦虑
工科生在本科时期的实习
心态崩了，这秋招招的啥啊……
求打醒，想去做保险销售！
我已经开始与世隔绝了，完全不想回复大家的微信，...
潜水冒泡，新人一枚
一直潜水，刚面试又被拒了，很down
开学后继续网课
求助，求问医学和法学！
想要休学一年打工
返校开学的大家现在适应了吗？
努力准备了，然后失败了
投票 | 新传类到Film Studies，除了考博做学术还有...
事业单位和第二学士学位选哪个？
985毕业一年换新工作是大厂外包运营要不要去？
23岁重新高考去考整容医生能行吗
讨论&咨询丨双非废物保研985成为five
大家为什么要读研
求开解。
考研专业选公共管理or汉语言文学？
不要放弃，第5次，终于过了科二
气愤求助 如何帮家中老人摆脱上门诈骗
有和我一样2020届还在考公的five吗
临床医科博士在读，学的很累很辛苦，该不该退学
实在在漂亮国狗不下去了 想回国秋招 会是个错误决定吗
有没有那种父母很很爱给你树立目标的five们？
有毕业后工作两三年考研上岸的吗
临床和口腔才是最合适的five的专业
有没有five是发自内心真想拥有安稳咸鱼的人生?
有学CS的吗，大家觉得什么方向比较好
如何克服自卑心理
想问大家每天努力活着的动力是什么？
内卷有感
大家每次被父母打击或者批评都是怎么快速恢复？
今天早晨在实习的地方崩溃哭了
今年北京还能考CPA吗
认真请教本硕不一致，想做老师可行吗？
不想考研 我是和父母坦白 还是撑到十二月
企业招管培生的承诺可靠吗？
有人呆过教育机构的教研岗位吗
想要的永远得不到
社交five再次遭遇挫败
研究生快开学了开始焦虑怎么办
大家是怎么度过人生至暗时刻的？
老年five打卡 N刷Leetcode
在黑暗中找寻出口：一名喜爱文学却转到计算机专业...
如何在半个月内提高听力水平
害怕就业的末流985商科five，求一个欧洲留学中介推...
2020届five是应该走社招进小公司还是等一等21届秋招？
秋招已经开始，无实习经验的我怎么办？
说一说我的极品父亲的在我从小到大过程中做过的极...
秋招已经开始，无实习经验的我怎么办？
说一说我的极品父亲的在我从小到大过程中做过的极...
【重发】上了大学浑浑噩噩，不知道要干什么
我最初的愿望好像就是一个人躲在房间看书
天坑学子跨考不知道考什么专业
因为选错专业导致人生一蹶不振，我该如何翻盘？
讨论&咨询|有没有同学有一起做一个“废物聚集地”...
延毕five在被学校突然给了缺德一击后该何去何从
（已解决)舍友每天很早起怎么办
【新人报道】讨厌five的自己，我不想再做five了
一手好牌打烂是什么感觉
很累又睡不着怎么办？
大学没有任何实习经历 想在读研前GAP一年实习增加...
公共事业管理专业怎么样？
请各位学长姐给绩点低的准大三一点建议吧
有没有在理工科大学读商科文科的five
明年四月毕业，能春招再找工作吗
经历考研失败，你还会二战吗？
有哪些适合CS的工作
发现鸡汤还是有用的
有一点动力没有的five吗
明天要开学见新同学了
快来吸德牧！！five也值得拥有狗和狗男人（更新大...
挂过科的经历对考公的影响有多大？
已解决
大部分five是不是都比较玻璃心？
怎么发现自己喜欢干什么
地产集团和快乐小公司（实习）怎么选
准大四 小语种想未来入编 但大四超级multitasking ...
已经考研多年都没上岸没有出路只能继续考的想问有...
历史学准大一five如何准备转型新闻（非转专业
有学社科的朋友吗 大家都是怎么规划未来的
本科211，研究生双非，很苦逼
为什么最近那么多引起不适的帖子
学习考公资料的时候学哭了
有没有遇到过提出要押毕业证这种条件的工作？
在外工作的友友每天与父母微信群聊天吗？
🍐🍑下金融专硕学费
好难过，昨天面试又被拒了
开学怎么交代
明明是个five，却从来没接受过自己是普通人这件事
不想再做科研的话，是不是不应该再读博了。
坐标新一线，服装店售货员这个职业的薪水我看傻了
HireVue面试要怎么操作
后天要考雅思了，可是我大作文还有口语题库都没有...
内向+易自闭体质没救了，实习工作里做打杂也好难
求问大二five暑假学车还是实习呢？
护理学专业录取如果以后想做医生有啥办法吗？
事业单位合同工和qs50内一年英硕，应该怎么选择
20届要gap一年的大家都在干什么？
有情绪不稳定+恋爱脑的吗
关于我为什么又菜又丧
过于爱反思是不是一种不健康的心理状态
应该没有人比我更five了吧。。。
还没开始读研就害怕以后失业
【秋招】负能量爆炸
fw的迷之决策今年直接少拿10w
非常容易焦虑失眠怎么办啊
985cs硕进了北京没前途的国企
five爱考体制是否因为对一部分five来说考体制是相...
一返校就five
有人深受完美主义和强迫症的影响么？
新传考研到底有多难
进了体制就不会被毒打了么？本人经历求开解
氵，five们的十六型人格是啥?
北京大厂码农or二线专科老师怎么选？
会和朋友分享负面的情绪吗
有人的大学是这样的么
吊车尾该不该接下这个任务
实习可以半天的吗？
进组第一帖想听听大家对我的意见
情绪失控该怎么办
有马哲专业的在读本科/研究生吗？求助!
fw的莫名莫名操作直接损失10w
从本科到研究生，我就是个five
蹲一个考研考公建议
高中时最好的朋友直博清华了，我好焦虑啊
请问大家我要不要降级
三体人多久才能来拯救地球
本五打算勇敢接一个外企offer
请问网上的内推码靠谱吗
面对不公平怎么调节自己？导员权利？
不能接受自己挂科怎么办？
只要开始焦虑我就开始看哈利波特
抑郁的进
大家认为这种工作怎么样
刚入职房地产想裸辞了
SOS，想问一下大家，推免复试笔试的参考书目在哪里...
一个又自卑又自傲的five
怎样能变健康/养好身体
绩点低，很气馁
越拖延越焦虑，越焦虑越拖延
以前刷微博是为了娱乐，现在微博都开始贩卖焦虑了...
我的返校综合症加重了
研一刚开学，心态又崩了
没去学校的这大半年，啥事儿都没做的five
实习被分到坑组，别人也都有return就我没有
写一下在新一线公立学校当中学老师的体验吧，希望...
辅导员劝退之前会给警告吗？
211英专准大四考研择校焦虑（复旦or上外）
211英专准大四考研择校焦虑（复旦or上外）
觉得在现在公司工作很丢人要如何疏解这种情绪啊
我们都被困住了，原来命运早就做好了决定。
我是个嫉妒心强的人，可是这种嫉妒心最近让我每天...
开学第一课
有自己理财的吗？基金的
新传five终于跑路了
有无five和我一样被zoom搞得心态爆炸的
有没有five走大学生去jun队的政策
我决定复读了
深感家庭条件差的five大学不要为了有意思而选择设计类
男朋友想在一线城市拼一拼，我其实很想回家缩着
想请教下冷门专业出版专业的就业前景
面试、说话、交际真的耗费我的所有精力，而我偏偏...
各位做题家们，背单词软件哪家强
双非准英硕five分享个人心理情况&打卡自救
大家有没有考驾照困难的？
进组第一帖，大家都是怎么练口语的
毕业3年换4份工作，985硕迷茫+丧中……
每天无数次想逃离职场
14年毕业现在失业中的老废物在做题中感受到了真实快乐
看到关于优秀毕业生的推送，我反手就把公众号取关...
科研助理岗位，累吗？
想问问大家我的选择对不对。
诚心发问，现在身边人人海投，但我只想考公务员，...
小镇做题家想摆脱five自救，求赐教
武大five真诚发问，经管考研本校还是北京211
金融废物gap过渡：北京小公司还是县城临时工
实在不想看文献了！！
躺久了想奋斗，奋斗一会累了又想躺平
絮絮念
公考分差过大，要不要去参加面试？去参加的话要不...
做了一个打卡小组
第一学历和清北硕士
工作一年感觉自己入错行每天都在痛苦中煎熬该怎么办
学雅思没有动力了怎么办
看书自愈？
想送给大家一句话
被关起来要怎么找实习呀
求助法硕five从未实习应该找律所还是法院
大三刚刚考编上岸然后被哥哥怼了，心情有点复杂
双非重本大二退学
日语和德语哪个好学啊
19届本科毕业生今年下半年找工作是否来得及。
有没有从极度外向转到极度内向的five
985热门专业转中文系，本five的梦想是当个小学语文...
。
湖南大学文科怎么样？
结合自身经验说说小镇青年为何容易高考发挥失常
有人知道rost.cm 6..0这个软件么
。
大家觉得数据科学和统计选哪一个好呢
经历共鸣 为啥体制内这么被歧视
朋友拿到了字节的offer
外国语学院小语种专硕也可以进外交部吗
特别害怕面试有啥办法吗？
我妈逼我一年6门cpa我每天都想吐
有没有小伙伴实习上司不让辞职的
985中上流本科 读研申请cityu金工值得吗
医院里除了医学生所有人都自由出入
文科赚钱最快的路是不是读小语种专业外派
大后天就是转专业（转计算机科学与技术）的笔试和...
这里有学心理学的吗？学了心理学是不是不太可能成...
专业分流，在five与更five间我该何去何从
论"躺平自由"
教培也开始卷了，做题家纡尊降贵结果人家看不上了～
可以不懂就问嘛 好多盆友都在说内卷
高学历一定要带来高工资才算有用吗？
【海外金融five该何去何从】是不是不会编程，金融...
拯救拖延症/失败，准备期末考试/求不要挂科………
有没有做错一个选择改变人生道路的
双985电气five校招可以找什么工作
我的故事：悲惨的小镇做题家
不适应学校求豆友狠狠鼓励
大家都在抱怨私企996，央企的痛又有谁能懂！
大家都在抱怨私企996，央企的痛又有谁能懂！
准大四天坑专业five求组内朋友的建议
你有没有突然被以前的自己治愈过？
信管five想去综艺节目里打工有可能吗
mac上有什么好用的学习记笔记的软件？
211five英专转行计算机or继续考翻译硕士
从农村到211 绕来绕去的原生家庭与人格健全之路
如果不口吃我觉得我会快乐很多
继续复习考研还是考定向选调走（已经决定考公啦）
小语种考研二战艰难选手又开始焦虑了。
不懂就问：开山弟子究竟是好是坏？
有无业游民吗
本科211B＋去双非读C－
如果在其他组看到晒好几万月薪or几百万存款的five...
突然就不知道到底人生下一阶段努力的目标是什么了
疫情期间学校不允返校，被迫在家学习查不到资料，...
19往届走社招无经验工资5000
文化产业管理的出路在哪里？
末流211大三生的废物三年
在自己的赛道里和自己赛跑
虽然你们觉得自己废但是还是挺让人羡慕的（提供点...
跑路
疫情之后开学是不是自闭了
本科985天坑生物工程，硕士211发酵，前路迷茫
家族中唯一的985上大学后不停被要求帮忙
35+老阿姨给年轻人的建议
抑郁症病史影响研究所求职吗
本five也要开始打卡了，希望可以每天监督自己
不喜欢计算机真的不要来
备战考研过程中如何排解因为本科绩点不高带来心理负担
本科西班牙语，考研想考法硕，是不是很难
没有什么特别想要的，但是特别能挑三拣四，我不fiv...
秋招还没开始已经结束了
研究生可以换专业吗
985数学专业+前留学相关从业经历分享
本渣终于正式退学
有five像我一样 很讨厌小孩子吗…
该怎么和老师说啊
关于义务教育与大学教育
2021毕业 不知道做什么
讨论&咨询｜有没有一起打卡学习的
删
上海海事大学杨元元事件大家知道吗？
老哥们，985five真心求问挂科的一些事情，全当吐个...
删
有没有海外留学five教一教如何解决孤独感
21届211five准备好好实习考编了！谢谢大家！
以前是用读研逃避找工作
就想问问大家，平常过得开心吗？
省考后无所事事，提前咨询面试报班事宜
看着父母把家里的积蓄败光…我真的压力好大
实习的报shui是自己拿了钱去报还是公司先报了再给...
我研究生阶段竟然也要上辅导班，🆘
国企文秘还是继续准备考研
讲真 牙医是不是最适合小镇做题家的职业
人工智能与数字经济广东省实验室值得去吗？
为什么会被禁止回复哇
当曾经引以为傲的立身之本破碎一地后，还剩下什么？
导师来催我写文章了
快开学了，实在不想回学校面对同学和导师
如果可以自愿的话，居家网课还是返校封闭
下周考书里的情节一本没读咋办
我就是那个低产易倒伏小麦
读完了研最后去市里的公共图书馆工作真的值得吗
四大审计民工裸辞后该往哪里走
有没有five打算不婚不育的
没有认真考虑就浑浑噩噩考研，考上之后又后悔又不...
本five真的哭了，考研无望
大三了，觉得自己没书读了
钱真的太重要了
第二学士感觉还是蛮香的
有没有five做什么事都是三分钟热度？
如果有一个给非本科学医的学生一个学医机会，要不...
请大家帮我提提建议 我还要继续拿辅修学位吗还是就...
莫名其妙考上985研了，下一步我该怎么做才能扭转一...
天坑工科跨考管科可行性
进组自述
一个five的随心所欲打卡
小镇做题five是不是回去考公考编才是最好选择
21届秋招们，日常实习还值得去吗
法学专业的课程难度
985新大三five自述
可以招往届生的企业
到底该怎么调整心态(つД`)
省考进面了，工作很忙没法在职准备面试，要不要裸辞？
我就是five本five了
之前年薪30万目前待业大半年 一度抑郁到看医生
看到组里姐妹有港中深的？真心请教
本科电气想考研新传
像我这样的five，连向往都那么five
眼看着博士大论文不能按时提交了。
怎样的人生观才好？
每天在实验室老板面前装模作样好累啊
工作还是读博？
大家有没有觉得东亚的发达国家比欧美发达国家过得...
要不要回原单位当合同工？真希望自己是个大专生，...
教培和家里的特岗教师选哪个
想被社会毒打(我疯了)
求问怎么和喜欢攀比的同事相处？本废物只想老老实...
感觉所有事都没有方向 很迷茫
five的前半生
算是逐渐摆脱FW 提供参考
本科毕业后，gap year可以实习吗
211硕工科five的职业规划
你们高中同学学计算机的，现在过得怎么样了
FIVE们来评一个新四大天坑
告诉妈妈我在吃抗抑郁药物
菜鸡如何自拔
HR中午通知2点考试……
研0要不要提前联系室友
开学综测考最后一名的five求指点
考公是直接刷题好还是跟着粉笔的每轮课程走好？
想问下从投简历到最终拿offer，全程都在线上进行有...
9月3号考试，可是我现在发着烧完全没有力气学怎么办
。
尝试自救吧
好奇组内有没有大五测试尽责性高且mbti是J属性的朋友
农学转到生物行业，每天都不想上班
有在大厂打杂的吗？
【有更新】抑郁延毕三战的【人生重启】经验分享
大胆开麦，如果返校仍需住校生隔离的话，本five宁...
胸无大志，固步自封，自暴自弃，就是我了
211本中科院硕，并不配叫做题家，但也在组里找到了...
对工作很恐惧焦虑，不想工作，怎么调节心态？
精华 【新人报道】即将家里蹲
撞大运上了个211，调剂到了贼难的专业要不要转专业
各位为什么成为了five呢？
。
小镇做题家:“我不太会玩，平时学习惯了”
理财规划师有啥证书推荐考的吗？
即将毕业，有时候觉得已经烂到极点了，有时候又觉...
five需要早起吗？
体制内的工作好在哪里
请问有纯艺术类的研究生嘛？
计算机专业five自救
本海外five开学恐惧症犯了
深夜讨论，你们想开学吗
考试周太难受了
联系意向博导，怎么保持联系？
经历&共鸣｜性格决定命运，然后“弯道超车”的经典...
分享一下录取结果
想问问five们每天的有效时间都是多少啊…
删
如何摆脱对底层知识（自然科学）欠缺的焦虑
有要上海插班生考试的朋友吗
30岁给生活一些改变
top2应该没有人比我更废了吧，我觉得我除了一个校...
有没有害怕开学的five
热搜那个第二学士值得吗
2020届家里蹲被撵，去十八线小城市投奔还在学校上...
看到网络上对浙江高考满分作文的批评，非常难受。
就剩我自己在家上网课了，我太难了
一枚华科five对自己经历的反思
各位five，其实还不算惨的，起码还活着
父母三线城市人，我从小深圳上学，算不算小镇做题...
本科一般，硕士去了个好学校，面对本硕都是好学校...
商科five的券商执念
实习和研究选哪个
3个室友全部保研
编导类大二five求教怎么找实习1551
氵或许有人需要步道乐跑吗？
已跑路
有临床医的five吗？没考博没考研直接工作的话会不...
互联网20届校招薪资分享
聊一聊山西选调？
cs996，被社会毒打，要回家躺平考公了...
考公多次未上岸的Five
96年，好想养老啊，我有问题吗
再帅的兵哥哥也抚慰不了我拔凉的心
分享wyn关于理想男/女友职业调查
极致的小镇做题家可以靠高考赚钱
求职时心理测试应不应该特意往“积极”的方向填
有和本five一样饱受脱发苦扰的吗
为什么开始做事情对我特别难
21秋招，大家进度都怎么样啊
大四建议重修课程吗？
有没有考公的小伙伴给点面试建议呀
想知道大家当年高考都是正常发挥考进985本校的吗，...
被母亲pua二十多年的five，终于站起来了
后续：拿到996的offer//毕业六年，待业两年，找工...
救命，该强制文科学生必修编程课吗？
有工作推荐吗
大三了，还有一次转专业的机会，可以转CS，但要多...
积水潭女子师专男five:如果时间能够倒流，多么想在...
有没有记性很差的five？
怎样才能停止自我攻击，调整好心态呀
经历&讨论｜救命！我弟没读过书过的很潇洒，我却为...
我好像阑尾炎复发了
本 five接连几场考公失败，垂头丧气，还想继续考，...
如何找到社交的圈子啊
小语种研究生毕业能干啥啊
分享我的211计算机苦难故事，也不知道有没有女孩子...
five不谈恋爱是不是更好
大家帮我看下我这算是被导师拒绝了吗
985five去二线城市的二流互联网公司怎么样呢
现在还敢不敢去深圳了？
公务员/事业单位的体检能隐瞒既往病史吗？
信管大类分流专业抉择
本five好想逃避工作
来自八年男友的同辈压力，再废下去就要分手了
删
请教各位five们中流985计算机二战失败的话还有什么...
关于内卷与跑路
事业单位考试与前一名差0.1分没有进面，努力没有回...
文科咸鱼的我有什么好的转行方向？
今天才从数据上感觉到中国人口真的太多了
有没有和我一样的lucky five，除了撞运气一ve是处
从高中做题家变成大学低绩点five的原因
土木狗进工程岗不会抽烟喝酒是不是就到头了
各位大神能否科普一下电子商务这个专业怎么样
不要从过度自省走向只会抱怨社会和他人的极端
卑微研0 导师都这么会使唤人吗
如何营造学习氛围？能持久学习的那种。
实习才知道自己多么five
快被老国企无休止的内耗逼疯了😭
饭堂出现打饭内卷现象
非法本想备考21法考，然后转行做律师 可行吗
想问问大家我该听爸妈的吗？
雅思九月纸笔考取消了可是没退款是什么情况？顺便...
今天搬家，整个人特别差，感觉上一次这么差大概是...
家庭情况让我不知所措
法学本科没没法考就是纯废物吗
小城市的five们如何丰富精神文化生活
怎么逃脱负能量的怪圈
抑郁症会汉语教师志愿者心理测试吗？
废物们觉得末流985硕士 二线城市，工资多少可以接受
海外滚回来的文科硕士走投无路要去摆摊了
申请留学才发现基本什么经历都没有
来讲讲个人与世界的矛盾
留学狗真诚发问，被迫gap year我该何去何从，在家...
准备从帝都返乡，可是还在纠结要不要再在帝都坚持...
工作一年或者两年你都有哪些成长？
21通信考研的还没复习专业课
三本往届生的five现在还纠结考研专业中，新传和马...
说说我的事吧
发现小组抑郁的人很多
想知道像我这样觉得活着没什么意思没有什么留恋只...
出国读研读管理or金融
好奇大家都是怎么做出决断的
为什么都在考公？不觉得工资低么？
想问一下各位废，你们英文单词量多少
已删除
关于大创项目的疑问❓
非全日制博士请问该怎么考？哪个专业容易考？
27岁本科毕业的five
考研游着游着岸没了（已经准备去找实习了，以后还...
大家看到身边前途光明的同学怎么缓解自己的后悔和...
直辖市郊区（其实是县）事业编VS大厂offer，如何抉...
英硕BA five找啥工作啊迷茫
我的人生就是决策各种失误…tcltcl救不了了
我总是退缩
读研读出了抑郁症
学校要评奖学金了预感要拿最低等好紧张
删
小镇非做题家，以后不会回家乡，去哪个城市安居合适？
请求管理员帮忙删帖。
拖延、 恐惧学习有人治好了吗
有一个爱炫耀的亲戚真的好烦啊！！
面临异国分手，不甘心
研究生才开学就想退学了
不能叹气，会丢掉好运的！
应届生公考到怀疑人生
进了体制感觉很难
讨厌变数
有没有和我一样搞不清楚爸妈暴怒点，或爸妈因为奇...
请问大家对马斯克的脑机连接怎么看
北美水硕回国，学术道路不通如何自救
【新人报道】——从保研到延毕，人生路口的关键抉择
每次听人说内卷我都瑟瑟发抖
发现自己被导师删了，很心塞，求看看。
天生自卑，信息不对称，毕业后看不见未来
考上985的我现在想去工厂打工
本小组成员水平是否已经超越985平均水平？（内有统...
拖延癌晚期和注意力无法集中
2020年还有没有创业/副业机会？为别人创造什么样的...
加油
加油
有没有现在打心眼里真正对什么都不在意的five
感觉总是在自我消耗怎么解？
感觉吃饱饭后没那么想死了
回望过去充满失败的二十年人生，很大一部分是由于...
毕业生求助：本科毕业去中建机关好还是工地好
工科女生想转到文学或者法律专业，想请教一下各位...
我妈的心大让我废得更安心了
自己无论怎么做都不能让他们满意
这里大多人成为five
走在不想做的职业之路上
five退休后找开心和延长寿命的办法
求问抗抑郁药物的效果
观玛组有感，原来还有公司对员工有星座要求？这真...
想问问大家我现在该怎么选择
运营five的出路都有哪些？
讨论&咨询｜留在省会（二线）城市好吗
打脸成功的青春片在生活中的真正结局
！问大家一个事 求大家帮帮忙 湖南第一师范学院不...
本组🈶️🈚️法学生 来聊聊律所实习酬金
20年毕业的本five上岸了吗？
传媒专业找工作时实习经历真的很重要吗
请问普通985本硕金融专业的出路
大家考研都准备了多久
如何寻找真正想做的事或者发展方向？
完全没学马上开学就要考试了怎么办😭
工作选择
工业设计转交互设计的双非five
心态崩了，回顾充满失败的过去十年，几乎每个选择...
211天坑小语种的自救之路
工作后才发现自己原来这么five
CS水硕报道，手机癌晚期，难以专心和真努力
非师范专业考教资有意义吗？
有没有想到开学焦虑到有点抑郁的
看到了自己小学的个人陈述
我five我释然，我母单我不甘！！
化学专业的five该如何自救
英专生跨校辅修德语 学二样“工具”值得吗
播客分享：做一个废物也是没那么容易的——「得意...
辱华大学生和生化环材
大家工作也跟考试一样得心应手么
为了💰考研软工or其他？
秋招交流群里有人在线笔试疯狂作弊（和我同场考试...
有没有因为父母关系不融洽而感到不安的five
摇摆的five意识到除了考研没有更好的出路了
有没有一到晚上就容易崩溃的five
绩点多少以下才算低啊
我觉得自己真的太糟糕了
缝合怪专业带来的缺失感
当了老师之后觉得越来越无聊了
当了老师之后觉得越来越无聊了
金融好难混
愈加无望的推研还要碰上各种骚操作
在职朋友有没有认真学习经验
选择是不是比努力比改变都重要？
实践周相关
中戏96班曾因学风不佳被集体停课
离家开车一小时的偏远小县城事业编，面试过了，但...
专业教育学大水辅修什么合适呢，法学vs中文vs心理
导师没喊我去做实验，我该主动问吗？
文史哲的考研保研迷茫
原来我在我爸妈眼里真的是个five
应用韩语和应用日语哪一个更好
oppo21届校招，简历关都没过。
因为搬家，今天把公考和事业编的书都卖了
逃避虽可耻但有用
小镇做题家的悲哀
kg
社恐如何自救
请问留级一年影响出国申请或者是考研吗？
看到很适合本组的截图
大四了不知道该怎么办
难道读了985师范出来做老师就不好么？！
有没有five受不了朋友分享考试分数
本five终于找到了目标
本five终于找到了目标
公务员考试相关咨询
完成一个DDL后总是身心俱疲怎么调整呢？
让我帮表妹找工作
有没有参加过软考的fw
约了心理医生
经历&共鸣｜算法研究员诸神黄昏你被屠了吗？
今年研究生扩招，明年会缩招吗
内地本科正在念海外硕士的five真的好窒息
发现有些事情真的就需要一瞬间的勇气和冲动，比如辞职
疫情防控下今年学校还会有招聘会吗
哈哈丢一首符合本组的歌和一个表情包
面对科研中的负反馈，要怎么调整心态
这样的five算达到及格线了吗？准大三狗焦虑中……...
删
19届计科five的迷茫
读研是行政管理好还是公共管理好？
就没有彻底躺平的five吗？
市场营销，跨考法硕还是考公
有没有了解，如果想写点东西应该往哪发？
进入职场后的几个疑问，如果是你，你会怎么选？（...
参加公考面试班 90%都是三本院校的学生 我一本硕研
非985，家里蹲一年的考公（非应届）打卡，希望能成...
请问这样的金融实习值得去吗
研0马上要开学了，但是大半年啥也没干啥也没学，开...
请问大家在大学期间有什么逆袭的好方法吗？
有现在还在漂亮国待业的new grad吗 回国还是试着找...
觉得自己要挂科了，真的想死
计科就业&考研咨询
马上大三的211商科five
我好愧疚又好窒息啊😭
废物每到深夜就会恐慌反思。叙事打卡贴
仅仅一个实习面试两轮+出方案pre大概率还凉了 心态...
我可能都不配被叫小镇做题家吧
求问实习该怎么和同事熟络起来？（如何交朋友？）
应届生先准备秋招or申博？
找朋友公司开离职证明是可行的吗？
二战or工作
省考失败的five反思
求「高中老师面试试讲」建议
大家从什么时候发现自己不适合读博的
对本five来说睡觉就是最爽的！
劝人学医
研究生马上要中期答辩可是课题都没搞明白该怎么办
没有情感价值联系的fiver为什么活着
大家在家里没工作没进账待多久会被烦
21届现在开始准备秋招晚不晚呀
不敢上台竞选班委
感觉学校的研究生交换学校没有特别好的……
因为我妈的身体原因，有点不想出去打拼了
糟糕的原生家庭以及现阶段的迷茫浮躁
毁掉的人生还能重启吗？
应用化学的废物想求指点
我一想到开学就哭
计算机二级有必要考吗
事业单位服务期内考研考上了，会影响我政审或者我...
感觉对自己的人生好绝望啊
我就很烦了，我以为我进不来的！
已经凉了两个实习面试
生活让我没有选择，努力好像真的没什么用
有没有😭不想回学校的five呀
我真的太羡慕那些目标明确，执行力强的人了
只能在deadline前躺平的我请问大家小组作业是怎么...
在二三线已经工作/即将工作的社畜们可以接受的月薪...
被拉进课题组的群，第一次见面说点啥
有人可以分享下找第一份实习的过程吗？本人商科+社恐
小语种five该如何自救？毕业后太艰难了。
请教：人文社科类的学生有哪些应该避免的坑？如何...
一想到论文就颓废、自我否定，怎么办？
就业群中的钉子户
刚跟一个准备考研的学长聊了，他说考研很轻松 真的...
真诚求问，如果研究生毕业后想走选调，是学校title...
真诚请教各位，一线读研的，成绩达到什么程度才能...
后悔没有学医
明天就要回学校了好舍不得呆了八个月的家里，甚至...
四年大学生活让我变成重度社恐
刚考完试，我要马上出去找工作吗…
看到这个清华生科毕业当保安 惊呆了……
大家会去做心理咨询嘛？
支撑一个废物活着的动力
六级分数313
有没有因为身体很差而five的
有没有学了二外坚持不下去了的小伙伴💔
不想上学，一想到上学心慌
觉得自己five但导师却是大梦想家
大三是否应该继续兼职家教？
自卑敏感的废物下一步怎么办
遇到瞎出主意的亲戚，真的不要太认真去履行他们的意愿
国内外教育质量差别大吗？
说一本让你读了释怀的书吧
商科生半夜崩溃好想转CS
做题家的短板还是在社会资源上
没有产品经理实习怎么找第一份产品经理实习
大家有没有什么爱好可以替代刷手机的……
在本校读研没有导师愿意要
关于小镇名媛如何转变为five本5的事情
天坑专业大二生将何去何从
(负能量)离开家乡在外地定居的计划好难啊
有没有什么好的建议，备考焦虑的不行
一本专业转二本专业（小语种学生）
一本专业转二本专业（小语种学生）
准备考研的过程中 找不到学习的动力
偶遇five😃
懒惰、自卑、寄生虫、拖延症、社交恐惧症于一身的我
求大佬给一点商科转码的思路
今天写简历才发现自己根本没东西可写
材料科学转数学与计算机，转不转？
有搞自动驾驶的大佬吗，本科机械研究生做这个方向...
选择真的远大于努力
top4大二经管降转哲学，之后的发展？
关于让家人认清我是个废物的心理活动
还不错的公司但是不喜欢的城市应该去吗
有没有和本five一样的？
有没有five曾经觉得“我应该获得成功啊”？
最赚钱的专业，永远轮不到文科
研究生之前，当个小镇做题家没啥问题。。。
被工作pua到精神崩溃
大家的手机屏幕使用时间一般是多少？
有人每天睡(赖床)到中午饿到不行才起床吗？该怎么改变
这些难捱的日子
我
下学期要找工作了，大家觉得学校封闭管理还有必要...
考公&读研日常记录卡
我家的小狗教给我的人生道理
毕业了，学校突然通知我们大创优秀结题有奖金拿？
请问大家在校的时候都做些什么呢？
有木有性价比比较高的学日语方法？
内卷有什么解决办法？
学音乐是不是真没出路
请问大家是怎么写人文社科类文献综述的啊？
首考雅思是什么体验
hh
农村985小硕，毕业的一年多时间里自我怀疑，越来越...
内卷的根本原因可能是成功的标准过于单一
工作三年想读个博士，应该裸辞吗
有没有一到组会就紧张的five，主要因为啥也没做
北大图书管理员竟然年薪那么高！
一回到学校我就觉得自己像是一只不断受惊的小白鼠
半夜激情推书 丨《身为职场女性/how woman rise》...
高分子专业985本硕去北京能找什么工作
研究生选课，导师的课一定要选吗？
有学交通工程/交通运输的么？
脆弱敏感，情绪崩溃，无法和家人和睦相处怎么办？
已删
总是接到精准到姓名专业的骚扰电话
考研硬件or软件？
找工作还是考研
被老师骂到想退学
一起实习的女生说我学历这么高还不是和她在一个公...
大家身边的那些比较努力的同学，能有多自律？
开学封闭，心态爆炸
初会30号考试，只看了实务前两章的废物
英硕究竟🈶️🈚️意义？
【抱团取暖计划】小镇做题家985five们的出路
银行让我去做小微贷营销，真的很抗拒，要不要裸辞。
抑郁是否来自于逃避问题？
有人做过交付 / 实施工程师吗
再过几个月，我就要离开这个呆了7年，工作了4年的...
想问大家有开学离家障碍嘛😢
收到大厂群面通知，结果记错时间
组里有流行病与数理统计的小伙伴么？
研0选导师好像得罪了老师
管理类专业社恐five就业何处去？
我是真的很废物
本five很好奇 2020年应届本科毕业生做什么职业赚得...
没有物欲正常吗
女博士30岁才毕业进体制内工作，49岁最后一个月掐...
工科生跨考科技考古的可能性
讨论&咨询 | 金融经济管理专业FIVE秋招如何自救啊...
绩点太差 没有办法first class毕业了
从宏观数据上看为什么这么卷？
不爱刷短视频的是异类吗，家里蹲已经快疯了
（打卡）怎么会有人把日均玩10h以下手机当成就啊？
大家实习结束会给同事送礼物吗？
21届毕业的海外教育硕士Five，想转行运营，但是没...
大家实习结束会给同事送礼物吗？
21届毕业的海外教育硕士Five，想转行运营，但是没...
。
还是觉得我的高中很奇葩
安利KY 推文“有时允许自己逃避，才有机会找到适合...
会计专业学生的职业规划？
焦虑到失眠 有什么提高睡眠质量的方法吗
马上要开组会但是导师布置的任务我真的一时半会搞...
没法和家长开口啊
咨询 有些专业后面带师范什么意思
最近看脱口秀大会是最放松的事情
考公是在家还是回学校去图书馆？
刚刚看到一个帖子说对北大考古专业女生看法，害，...
一步没跟上步步跟不上的迷茫five
保研失败 本校夏令营遭拒 实习被骗做外包 房租被坑
请教转专业降级读五年本科怎么写简历
精华 毕业生出路大全，求完善求补充
大四了不考研去做行政助理实习生值得吗？
高校内的边缘学生
以为自己痊愈了，但是写这篇five文还是哭了……
无论考什么都是失败的废物，今晚公布教师编，又差...
感觉学历影响我工作太多了…
可能要结业了
全世界都在往计算机金融一起内卷？
删
非党员，考公压力会不会特别大
金融专业，研究生去国外top30，回国读博这个路径有...
期末了完全没心思复习
组里惊现无耻骗子请大家警惕
兜兜转转犹犹豫豫凄凄惨惨戚戚
写简历仿佛屎里雕花....
TOP2老five毕业后的迷茫期
焦虑迷茫拖延社恐，对生活失去了希望……
和舍友关系很差怎么办？
为什么能那么坦然的问出侵犯隐私的问题呢？
如何有效的举报导员
记录一下秋招的第一次面试
怎样让辅导员同意自己去实习
计算机类大三学生求问
你才是傻逼
组里需要一点正能量
边工作边考研or全职考研？
19届的心酸
拼尽全力是什么滋味？
大一没好好学...转专业失败...面临分流
如果能感知幸福是一种能力的话，那我们也能习得（...
删
遇到问题只想逃避
考研意义是什么啊
分流选择数学相关专业还是计算机相关
分流选择数学相关专业还是计算机相关
“前途是光明的，道路是曲折的”是真的吗？
有什么证书是含金量比较高的?
是不是应该躺平算了
这篇文章通过对《琅琊榜》中林殊的分析，讲述了关...
深夜负能量）崩溃了，为什么会有我这种从大一开始...
如果面对来自室友的压力，你们会怎么想
今年秋招真的好难…
现在和老师交流保研的事情还来得及吗？要怎么交流呢？
现在的你对刚高考完的你，有什么建议
废了半年了，上了一周的网课感觉好幸福呜呜呜
社恐极其不适应将要开学的生活
保持好心态，尽量别生病，身体才是废物革命的本钱
、
马上教师节了，研究僧友友们会送导师礼物吗
是期望值过高还是内卷严重？
因为两年前的事情当不了兵
大四可以补完25门课吗
有没有因为快开学很难受的five
想统计一下大家都是几点入睡的啊？（欢迎进来参与...
大家会有社交达人恐惧症吗
长文、分享 | 数学系five的经历与心路历程
末流985传统工科女谋求转行经济 求建议
只有我一个人是更喜欢跟大学朋友玩吗
98600人了
有做图书管理员的老哥吗？
以后打算当初中老师，还有必要考个研究生吗？
公共管理大类在读 好迷茫
为什么江浙沪学生不爱出省？
想去美国读CS硕博但是需要借债，还考虑出国吗？
学信网显示了就业去向影不影响以应届生身份报考公...
大二信管专业感觉前景好差怎么办
本five最近看了美丽新世界蹦出来一些想法
🆘我真的不会跟我爸相处，他是不是有狂躁症啊晕？
现在有啥可以在网络上赚钱的工作呀？我在家待的快疯了
跨考整个八月没看考研课，求骂醒
曾经天坑专业的老FIVE自救经历
现在梦想成为大学老师还有希望吗
.
请问研究生入党难吗？需要哪些条件呢？
毕业以后，如何谈恋爱，难道真的只能网恋了吗？
像我这样的人大概率是没有对象了，如何养老呢
如果考上大学之后就马上知道必须考研才有更好出路
花家里一半积蓄出国读研自私吗
有计软five去中学当信息老师嘛？
理科大一下专业分流
每次到了新环境就不适应，孤立，慢热
感觉专业比学校更重要
大家抬头看人数！
想问问申出国的大家是怎么要推荐信的
生而为人，我真的很抱歉
文科研究生课好少，感觉没学到啥东西。真要靠自学了
刚刚看到一个新闻，贫困硕士毕业生为情跳江自杀了
没有实习的经管应届硕士真是没有出路了吧
小组作业……
组员预测的没错，今年师范的分果然炸了😂
择业期无缴纳社保记录证明
粤博有没有你要的神仙岗位
如果想要报考国家电网，秋招还需要试着向一些公司...
数学专业学生的five一生
考研上了北大，第一年绩点排名倒二
慕容复是不是典型的被push的太厉害了，心理压力大...
大家会收到猎头信息吗
给组内灌点正能量，让five们fi得舒适
废太久了不知道怎么面对面试
研究生想退学怎么办
本科六年的人有吗
又被push了🤧我都做好本校蹲的准备了
电子版教材
该找互联网技术岗吗？
大家焦虑紧张会一下子心跳很快，有隐隐的心痛吗？
最近不想再当懂事/照顾谁的角色了
深夜悔恨: five的我对不起我今天点的40多块钱外卖
一个废物的历程
19届211工科生的废物工作经历。
在土澳被一个白人领导的亚洲公司性别歧视了 气
组里的five是不是一半以上都得过抑郁啊？（新增投票）
待业在家大半个月了，是我真的不行吗？
我的豆瓣推荐被晒研究生录取通知书刷屏了
与其焦虑，不如在这个组里获取信息，静下来规划一...
个人感悟—小镇做题家最大的敌人是心态
有无fives直到现在也无法面对比自己小的亲朋的孩子...
农村留守做题选手的自述
删
今日份感动 大家也要有这种心态呀
不知道到底是应该回国还是留在国外找工作，没有办...
我觉得画画有助于释放压力
如果当父母给予的痛苦大于所得到的快乐时，还应该...
眼高手低+自傲自卑交替
大家一个学年试过拉多少均分？
硕士毕业生跳江自杀有人关注吗
真诚发问:你卸载知乎了吗？
北京某校预计国庆无休、周末补课
没有人想吐槽一下学校的疫情打卡吗？
你觉得你是为啥变five的？本质上就是个five，上大...
整整六天没有学习状态 崩溃想哭
有主动想延毕的five吗
靠做题磕下雅思，出国后却发现听不懂说不出，一切...
nhk纪录片里的小哥。组员们都有一段想成为一个那啥...
讨论&咨询 | 21届的大家，你们学校今年还有线下秋招吗
参加秋招的你们，投简历后多久得到回复的
在事业单位也是被剥削
终于找到组织了，浙大挂科five艰难转码中（转码成...
工科女生自己的人生不知道如何做决定 想麻烦大家看...
每次大考都失利，本废物丧失活着的希望
有了解殉情的湖大硕士的吗
我可以自封top five了吧
进体制内是不是five们最好的出路…？
择业期为落实单位应届生档案证明问题
算内卷吗
非基础学科专业可以考虑做初高中教师吗？
一个five的自述
该不该为了梦想跨考新传
20届的five都找到工作了吗
好无聊，有人在线聊天吗
想交一位成都的豆友，想去成都逛吃逛吃
fv转专业笔试过了 确是垫底
有去过掌门1对1的小伙伴吗？
应届法语女生five的纠结（考公？二战？直接就业）
20年从西北边陲飞出的无脚鸟
私企工作很累15w氛围很好和国企（铁路文职）工作不...
碰到阴阳人领导怎么办？
删
医学学渣转行护士，移民加拿大怎么样？🇨🇦的...
中档985金融five想考研复旦法硕，以后就业前景好吗
中档985金融five想考研复旦法硕，以后就业前景好吗
要不要去打工呢。。。？
大家经常有面临原生家庭孤立无助的感觉吗？
学了不喜欢不擅长的专业，感觉看不到未来也不知道...
当你终于开始做正事之后它的任务量突然减少了
读了大学，见到了更大的世界，我为什么反而陷入了f...
好烦开学！以及研二迷茫
毕业N年的互联网行业five一点感悟
不懂就问，可以用国外交换拿的双学位报考选调生吗
挂科太多学不下去，退学打工还是选择复读？
大家开学后都是封闭式管理吗
删
考研该如何抉择😥法本，跨考还是考法硕？
专业教育——专业选修模块
都要毕业了，和爸妈又因为高考报志愿吵架（谢谢大...
冷门(非天坑)专业是否应该跨专业就业
21届毕业生，选择公务员还是国企？
英语专业想找实习的话什么方面比较好呢？求回复～555
一个双相患者的自述
在家复习考研，小镇错题家
看到比自己优秀的人 也说自己是five 大家会心里有...
感觉没有出国读书是我一个过不去的坎
我是真的很烦现在这种全员考研的风气。
本five干啥都需要有ddl或者别人推着走，不然像申请...
我想辞职。在职考研真的遭不住。
我想辞职。在职考研真的遭不住。
北京大学的文章
我想退学了
就业老师问我是否找到工作我不敢回消息
就没啥事儿了
关于读书无用论
部队技术干部怎么样
感觉自己好失败啊，设计five
学校随便找个单位给你开用人单位证明才肯把你档案...
Five的摇滚乐推荐，世界边缘的人摇起来
化工本科四年的真实经历
有没有人因为当代高昂的房价而焦虑甚至绝望的？
港本商科废物如何自救
大家如何消除疲倦感
大家是怎么学英语的
熬不动夜的five是不是不配当医学生
大四佛系度过，明年直接二战考中文值得吗
睡眠问题一直解决不了
坑专业大家都讨论的很多了，来说说有哪些看起来很...
说说大家学生生涯中后悔的事情吧。
我太焦虑了，忍不住发帖
有没有在家就没法专心学习的five
。
我发现其实我全家都是five
大家都是怎么处理自己之前的笔记的呀？
将来想走选调生是考研P大地理还是中流985的马克思主义
2021年毕业，读博or工作
土木到底有出路没有
尽量减少生育。
删
要不要给辅导员送礼or必要性？
因疫情被迫gap year废物来吐槽了
毕业11年的老人怎么看待five
不想考研的财经商科five如何自救
23日返校地质实习今天突然通知 越来越恨学校了
有毕业进游戏行业的运营工作同仁吗
修改
求指点，985已毕业应届生如何自救
工作两个月了我还是不能接受现在的生活
硕士毕业几年后有没有像我一样特别想回学校读书的five
农业学子请注意，没点力气根本做不好工
bdjw 喜欢说话的fiver适合做什么
有没有感觉其实985技术水平不一定比双非强到哪去
大四求戳 考研or辅修学位 不是一个专业还要继续读吗？
高校辅导员
21届毕业生们 你们返校后可以出来实习吗
现在就是后悔读了会计
农村985硕士，想赚钱养家，去教育机构还是安心考编？
组里有没有人想整容啊，和父母沟通过嘛
主管父亲直接说20多岁的实习生毛都干不了没用
请问大家觉得文科理科哪个更好就业？
这几年好难过呀
哎我就是目光短浅的天坑专业做题家
研究生阶段如何不再成为一个five?
没有情人的我，感觉这一年情人节太多了
原本就在保研边缘 结果被一门核心课拖垮
不知道下一步该怎么走，很迷茫，，，
有没有当代课老师表现好直接给编的啊
大学毕业后你们都干啥
毕业三年无工作经历，还有机会转行重新转回去吗
有个媒体邀采访，大家有什么想传达的吗？这次话语...
研究生学历真的有那么重要吗
学语言的是不是最后大部分去做了老师
想换个城市工作，苏州还是无锡呢？
想搞ui设计有人建议吗
985five求职咨询贴
请问有没有恋家但是又难以长期和父母相处的废废？
行政管理five，这个世界还存在不加班的工作吗
计量经济学/数据分析/公共管理哪个更有出路一些
有无社交five
除了小镇做题家 还有小城丑小鸭
最后还是离不开小镇
事业单位面试咨询
硕士毕业当老师还是读博
21fall 目前在准备雅思考试 焦虑 求助
想申请港校金融，为此辞去工作专职准备值得吗
本科人大就业体制内有哪些好的选择?
不想考研，接受社会毒打
在家颓废的半年，挂了两科的自省
有没有five因盲目自信而没有听从家长的安排，追悔...
人生赢家轮不到了，甜甜的爱情可以轮到我吗？
现在连考公都严重内卷了
组里有非常不适应大学生活的FIVE吗？
虽然是老生常谈，还是想知道大家生活的盼头是啥
毕业未找到工作还算应届生吗，能参加当年秋招吗
大家毕业后想留在哪里呢？
top2荒废，毕业后该如何发展
大学期间参加学生会or班干部有用吗？
为什么有的家庭明明非常普通又非要生很多孩子呢……
增加组内流氓含量...five们会讲脏话吗
i投票 商科five们进（有吃瓜通道）
每天都很想去玩，push自己干活，但实际上在刷手机
有了解体育学专业的同学吗？
考研择校
请问大家，本科学物理出路在哪里？（真诚求教物理...
最惨的七夕小青蛙🐸出现了
文科生不想废却变得更废物
精华 【分享和安利】——大家收集各种信息和资料，一般...
从wsn到多面体（补充ws言论、pua投稿）
无路可走的时候就不走啦，放弃让我感觉轻松平和
焦虑 努力好像有限了
拖延没救了
求骂，今天做了一件错的很离谱的事情
“老师就像父母”这种说法真的恶心透了
本科出国就职有什么渠道或者方法吗？
体育学中的交叉学科（非专项）何去何从？
学校的心理咨询建议去吗？
40天准备银行笔试能过吗
有没有特别不爱说话没有口头表达欲望的朋友？有没...
更新：无敌的舒适圈制造者 因为交不上作业不敢去上课
决定每周都来更新一下自己的状况
各位怎么看待工作后读研？
如果现在决定不考研的话能干什么
父母的爱太沉重了，活着像一个达标机器
我看到了高中门口的光荣榜
这里中游985毕业三年的five，想请大家集思广益有没...
想听听大家的恋爱故事，five也能拥有甜甜的爱情！
收到返校通知，本five又开始难过了…
211财校Five开始考研
开学研二，想要退学。
离开网络，就感觉被世界抛弃了
five小白求助
复习打卡
有没有导师不管 自己还没有自制力的研究生？应该怎...
想做家教，但好难
有2020届和以前届废物还没有找到工作吗
除了回家我哪都想去
有five和我一样看到职场英文词就很窒息嘛
高等代数考了三次还没过
精华 （再次更新）应届five被学院就业中心捞起的经过...
有没有什么都很依赖父母的five
感慨一下体制内一定要多说自己不会
a
研究生新生联谊会是什么鬼？
社交真是太难了
【新人报道】时常感觉到焦虑和无措
绩点低到炸无实习经验垃圾专业延毕学生该何去何从？
21届没有实习经历的five现在该冲秋招嘛
好奇组内程序员的收入🐶或者说说你们认识的例子...
毕业一年，感觉大学这几年真的是荒唐可笑
大家有没有一边觉得“我也不差”，另一方面又觉得...
专业分流后我们专业的培养方案出来了，我连排课都...
只会一点皮毛编程的工科女废物该何去何从
不喜欢压力习惯性焦虑幸福感极低的five活着的意义...
搞金融的找不到实习怎么办？
defer选手怎么找实习
周围人对低学历five宽容让我心里很不平衡
一些失败的工作面试经验分享
金融专硕和应用统计专硕哪个就业前景更广些
请问研究生补录的事
有一种“快结束吧迟早会毁灭得很难看”的心态怎么破？
抑郁症休学一年 即将复学 开始焦虑
怎么样才能调节酸鸡心理？
怎么缓解被调剂到在职研究生带来的落差呢？
有没有经常做很长的梦的five
一年行政助理的我何去何从
原来我不只是five，我还是个精神病🙃
有没有人很讨厌家长问自己恋爱情况的。
总是在边缘游荡
大家有或者曾经有过想要为之付出一生的事业吗？
有时候觉得至少还有爸妈还有家...
出不了国的同学被学校求回去读研，羡慕不来
我是城市玩废家和小镇做题家的结合体
太卷了太卷了😅211硕也来竞争检察院书记员？
你们甘心在小县城生活一辈子吗？
有毕业一年还无业游民的985er 嘛
学生物的怎么转行做基金经理？
有21届从研究所毕业的同学吗
银行招聘要怎么准备
请问下一边做有留用机会的实习，一边秋招能顾得过来吗
小语种的同学千万别荒废了英语啊
问一下你们平时都是怎么解压的呀？
考公有必要提高学分绩吗
正经的吐槽贴里大家都夸我做菜看起来好好吃，所以...
five们有没有很羡慕教师子弟（看了评论 不羡慕了 ...
five们有没有很羡慕教师子弟（看了评论 不羡慕了 ...
five来问问大家三方的问题
bdjw 不保研不出国综测排名要参加吗？？
因为数学快要崩溃了，想选择降级父母不同意（更新）
想问问国内各高翻院毕业的朋友们现在就业情况如何啊？
组里有读研读语言学的Five吗，本科小语种读研读这...
一定要回包邮区读研吗
澳洲留学怎么样？不引战!!纯客观讨论
five今天辞职了，获得了短暂的开心
看书看不懂，边看边哭，我好难过
好羡慕蒲熠星、唐九洲他们啊
为什么我不认为five都应该学金融
不要总羡慕珠三角，还是要爱自己的城市
删
考研选经济学还是社科？
已经工作的five们会经常梦到考试做题学校同学这类...
请问中文系的朋友们，学中文有混的好点的吗，被劝...
记错补考时间的本废物
考公考事业单位（党校图书馆类似的这种
被大学pua了三年，什么都做对了但什么都没有得到
比清北下基层还离谱，真的很难不焦虑
大家身边有研究生中途退学的人吗？能不能给我点建议？
对于我们来说 考研就是逆水行舟
five大学生没有把握住改变人生的最好机会之一，现...
找工作面试求问
咱们这里有33岁的老废物吗？好奇大家的33岁咋过
英专生们知道今年还考专四吗
怎么就失去语言组织能力了呢
有没有即将毕业的金融工程你们找到工作了吗。。。
转行金融狗新环境下发现自己是个弱鸡，心态有点崩...
26岁研究生毕业年纪大吗
关于一个长期目标
临床本硕想当公务员的话应该从哪下手呢。。。
我早看透
本five只想混混导师太严格了🤧🤧🤧
为什么大家不愿意去欧美外企？
有没有学金融的可以给我一点建议
有没有five在毕业后还对当初选错学校、专业耿耿于...
有没有人来分享点cs的b站有价值的课程？
浪费了一个保研名额还振振有词的人应该被骂
英专想辅修经济学如何
复盘一下我985five的七年
删
大家都是个什么状态
转专业被插队发了个帖，别人说
自以为是的“天之骄子”刚入职就被开
对抗内卷，把科研'军事化''流水线'化是的一个合理...
要开学了，我到底该租哪个房子？
所谓top2，也摆脱不了原生家庭的影响
就是倾诉一下，大家看个乐（好吧我摊牌了我想求安慰）
就是倾诉一下，大家看个乐（好吧我摊牌了我想求安慰）
英语mti出来的同学都干啥了啊？
马上二战，实在找不到学习状态，大家有没有建议哇...
商学院的本科学生应该学好哪些 应该在本科期间做哪...
记录一下本five的自救历程
已删贴
工业设计有前途吗？感觉这专业太虚了
分享一则很治愈的漫画
这个时代的five青年会走向什么样的未来？（投票）
感觉对不起以前那么努力的我
一个死循环
学电子太难了
妈der怎么还不发工资
真的麻木了/建筑累死人/我校学长已经当快递员了
公务员真的那么好吗？
能上985打游戏还特别厉害的人都是怎么做到的？/MBT...
家人让我先随便找个工作做着再跳槽，不要浪费时间...
硕士毕业论文和实习之间的关系如何处理
焦虑
看了这么多，也想分享一下自己的故事
不知道怎么算开始自救呢，可能考虑先工作吧
28岁考研废物被戳了一下
考公第三年，还是凉了
你们和妈妈的关系好吗
有木有five临近开学拖延症犯了？
有木有five临近开学拖延症犯了？
大学除了学习几乎啥都做了 现在变成了三脚猫废物
我是个毕业即失业的超级大five
考研是不是很容易暴躁
分享一部日剧截图给还在找工作的往届生们
你们学校有没有那种领救助的有钱学生？？
在家颓废了半年，挂了两科的自省
有点羡慕初中毕业去新东方的朋友
有多少做题家有个人见人吹的家长
读研时可以边上学边远程实习嘛
小镇fw和毕业多年的高中同学们聚会，他们都在北上...
转专业失败的新传five如何自救
如何早上不赖床？
华5日语专业，学生活动从不参与，也未入d，思想不...
高三时班主任说有985博士来我们学校当老师了
组里有美术生吗？
对“安稳有保障”极度排斥该不该考公呢
状态很不对劲，学不下去，可我不知道怎么调节
大四的大家都是怎么找实习的呀
我挺羡慕那种不管不问的父母的
你们觉得今年是未来十年最好的一年吗
有计算机考研的学长分享经验吗
five已经不敢有感情了 害怕影响学习
今天看今敏的造梦之路，看到一段话
广东人爱吃心态平和是因为理性拜神？
今天看今敏的造梦之路，看到一段话
广东人爱吃心态平和是因为理性拜神？
帮出版社审校书 出版挂名审校谁谁 有什么好处吗
2020fall的留学生也太惨了，🈶️🈚️姐妹...
中下等985，法学没考上，脑抽入了小语种坑，本科，...
鲁省不愿意回家乡体制内被家人骂
要怎样面对父母迟来的歉意
中国青年报认为我们沉溺于学霸光环，怨天尤人……
five
毫无社会经验家里人也不太懂的five咨询一下
定向选调到五类艰苦边远地区
985金融本科five如果能在一个18线偏远小城的人才引...
对于非后浪来说，除了计算机和金融+公务员/教师/国...
国内末流985
【更新】今年18岁，开学大三，要退学复读吗？
第一天上网课，全英授课听不懂怎么办啊
工作五年，终于下定决心辞职了……
删
比较近年试卷发现公务员省考题目也内卷了
好痛苦，感觉保研只是一个实现不了的梦，还不如一...
今天我所在事业单位竟然说到我组
大家对国家专项计划怎么看？
调剂专业逐渐颓靡废物
大家有点丧丧的 想写一下自己在厂里实习的经历鼓励...
讨论|咨询 有点心动这个高校毕业生免费专业转换及...
讨论|咨询 有点心动这个高校毕业生免费专业转换及...
和朋友吐槽导师push，他说累才能学到东西
来各自贡献一条如何处理负面情绪吧
准研一因为可能封闭管理，焦虑的不行。
本废推荐一支老偏方-米津玄师的《Loser》
体育期末得了零分
因为不喜欢专业所以变成了five
法律非法学硕士日后还能读博吗？
特岗教师值得去做吗
应届985本入职国企，纠结中
广州一三甲医院都不招新医生了！感叹学医好苦！
有人知道压力大发抖是焦虑症躯体化症状吗？
要是50w能买二线省会城市带编制的国家电网工作 你...
21秋招大厂无望，中小厂招聘去哪里看呢
five又在纠结考研or就业
返校了，感觉别人都好积极向上
话说有哪些劝进专业/职业/行业？
辣鸡专业断我考公路
在家备考一年多，三支一扶我该去吗|考上了
付费求职指导真的靠谱吗
有没有被同门师姐师兄坑过的经历？
小时代的顾里原来是老财
精华 严禁新闻相关人士开帖做调研和征集采访🚫
想问问文科类研究生毕业了还能干嘛……
专业排名89％，已躺平
想做隐形人不想回家乡
考公或事业单位成功上岸的胖友进
985废物硕士该如何抉择更好
拖延癌➕逃避癌废物自救
有没有学会计的应届Five
之前还说每个月到手工资少的只够交房租
行政管理five，考公务员这条路基本是死路了，还有...
也想找人深夜谈心
娱乐 | 宝岛也好卷的样子…有没有宝岛同学讨论讨论...
要不要去看医生还是大家这个阶段都这样
学校封闭five只想回家
压力一大就开始迅速肥胖
虽然好像家庭条件也没有真的掏不起钱，但还是觉得...
感觉身体差是压垮本five的最后一根稻草
组内猥琐男私信骚扰曝光，各位姐妹预防性拉黑
农村选手求职失败反思，搜索与主动性
社恐+焦虑，在人群中说话总会觉得自己说错做错，就...
大家现在在做什么工作？
就业当老师的问题咨询
大学扩招前，大学生的日子太舒服了
害怕考试，习惯性半途而废
学习组队 视频会议监督
即将面临开学考，依然复习不下去的医学five
一个Five的曾经
东南土木市政专业求师兄师姐解惑
学习打卡
间歇性努力
最近真的得鼓起勇气做好心理准备才敢点开five组…
有没有今年考研的five因为家庭原因一直没法学习……
自救five在线打卡
奉劝各位不要考研二战及以上
挂科延毕对设计类的学生申请出国有影响吗？
无内鬼，倒点垃圾给大家exex（偶尔更点碎碎念）
有什么低门槛非销售工作么？
笔试结束了，我好开心！
一个985直博的学生进硕士迎新群水群，我觉得她好凡...
31岁才研究生毕业，从five心态慢慢调整中
还有没有像余杭区这种体制内的好岗位？
今天在b站看到一个五升六的上海小学生 11.5h小时学...
年少轻狂，妄议理想
时隔几个月我又来了
five进了five专业
部分985硕士2020秋招薪资统计
抑郁症了？
大家都会玩/寻找乐趣吗？
要不要告诉导师不想读博了
如何解决得知弟弟成年后会有一套房的心态失衡
准备滚回五线老家了
想问一下大家有没有为考研先找个工作够温饱的经验呀？
焦虑早醒，有啥维生素或者非处方药可以吃吗？
昨天和今天值得纪念，第一次用掐自己的方式缓解不适
首帖 新废物报道
两财一贸本读研继续211还是综合985【高考高分家里...
逃离校园过上855的生活之后我真的幸福了好多
考研调剂到不如本科的学校要不要去
20毕业的不想二战了😭️
行政管理five的出路在哪里
废物们还记得上大学喜欢的第一个人是怎样的吗？...
爱好太拿不出手怎么办
县城生态剧变所感
有没有中学就搞对象的five？
如何看待上海580+考生去了云南大学（上海满分660）
有人想考老师的吗
你们对爸妈的感情是矛盾的吗？
five们不要觉得内卷了，麦肯锡报告，2018年中国城...
高考超常发挥的妹妹录了985的提前批冷门工科，有什...
感觉一年前给朋友的保研提供了错误的建议怎么办啊
研究生能否用本科专业考公
考上了金融研究生但是越来越不想从事金融行业了
开学研二 六级还没过
我们也很努力的。
快要被找工作和毕设吸干了
想直博或考虑南大读博的同学请慎重……
大家有想过开个什么小店吗
毕业两年，失业半年，想去家旁边的寺庙当义工 但是...
211学校的非双一流学科发来一声叹息
这次中传考研全面改革，说要破“唯分数论”
five组怎么看到这么多法学的…
为什么我越焦虑越刷手机
口语five想问雅思口语到底该怎么提高？
就要报名家乡的名校人才引进时，发现名单里并没有...
行业性211将何去何从？
大家觉得考公有无报线下培训班的必要？
北方二线城市如何找实习
有大学申国外本科的吗
老阿姨five加入打卡
大家都是怎么度过考研的压抑期的
人才引进
来自后浪的pressure
各位豆油开学通知了吗？有没有和我一样惧怕开学的...
每次失败就会自我否定一次
Top3本科+双相抑郁+小企业工作
对父母到处跟人分享子女隐私的行为已经麻木了
一定一定不要找精神导师
讨论&咨询丨现在阶级这么明显,five们认为大学有没...
环工狗忽然不想念研究生了，本科毕业可以干嘛呢（...
请问大家我是不是遭到了职场霸凌～
毕业两年，负能量在这一刻达到临界点，下一秒爆发
大概算是抑郁相关咨询
有没有five是因为恋爱失败，感情打击才变废的？
我现在还是有返校恐惧
即将上大四一事无成的设计five
读研真的就比本科出路好吗
请问英语专业的大家现在从事的什么工作啊 薪资待遇...
有东北公务员做题家么
无实习金融专业five求职咨询
【更新！！！】关于考公务员！攒人数凑pdf！（截至...
有最近也在秋招的five吗 我一边焦虑一边无法开始刷题
西湖大学到底咋样 有了解的five们说说嘛
我应该考研吗
考公考编去西藏新疆算不算逃离内卷
昨天考公答题卡没填完，现在不停的自责，怎么走出...
实习生会被辞退吗？
该怎么和观念不同的妈妈交流…
英语MTI毕业大多数都去了培训机构教英语咩？
研究生加入学生会有意义吗？
要不要去民办高校当老师
想恋爱的心情影响到学习
父母朋友请吃饭我要不要去？（更新）
英国曼彻斯特研究生毕业后拿到了英国ey的offer算超...
实习生，被某四大开了
找人帮忙介绍了暑期实习，结果现在打退堂鼓，好想...
当痛苦的985five，我不甘心（不是说985废物痛苦，...
因为闭经去做检查，做完越想越感觉被刺激到
财税专业的出路
想从师范类学校的金融转汉语言
自己翻译的纪录片分享（8.23号更新）
想问问大家对于考研选学校的想法（金融类）
为何说苏州适宜five居住
小镇做题家的five人生
有985艺术生嘛🥺
.
有哪些专业没有35岁危机？
河南今年高考分数内卷得极其惨烈（更新）
【有更新】气死我了😤，我实在忍不了了，就写了...
生物工程专业就业去向想咨询一下…
不去一线的话新传five毕业能干啥啊
five想问大家怎么定义成功？
我爸一直逼我和导师搞好关系，可是我论文一直憋不...
有无环工人来告诉我你们都在做什么工作啊
毛概没有复习资料！没有重点！佛系复习
一个末流985新传five的碎碎念
大家有在本组交到朋友吗？
大家有没有被组里的wsn发私信尬聊过？我哭了 遇到...
读研是不是浪费时间？
群面or无领导小组讨论怎么准备/练习？
目前为止，大家人生的高光时刻在什么时候
返校＝我再也不会快乐
我是一个父母眼中的“废物”
five自救之路之十一月底首战雅思
five自救之路之十一月底首战雅思
抑郁症痊愈
评论这些人像不像上大学前(更正，找工作前)的你
专科类大学英专值不值
有没有准备去研究所的同学
天坑专业98铁five转行记录贴
被刚经历高考的弟弟吐槽是废物
澳国立的2+2联培项目值得吗？
你们爸妈有这样的朋友吗？
当局者迷，毕业五年，考研还是做想做的事情
985本硕five前来报道
是哪个会计狗大学四年没考出初会证
感觉做脑力活儿只会感觉更焦虑和自我怀疑，而做体...
删
985废物濒临失学中…
19届二战five北漂求offer选择建议
小语种five跨考or考体制
已经失去了奋斗能力，每天就在看公务员信息和看移...
都说传媒行业喜欢其他专业的，那其他专业业该如何...
忽然想到很久以前看过的一个法国短剧
没考师范大学后悔了
深夜来给大家分享一篇文章，我校学生写给老师的400...
考试周要崩溃了
想问朋友们CFA有必要考吗？
不懂就问，为什么说考研是个信息战啊？
灵魂拷问，各位five躺平之前挣扎过吗（纯投票）
烟草总局19年校招名单，好扎眼的几个双非
出国遥遥无期，互联网转教育培训的迷思
真的太容易崩溃了
英语five真的好难
这样和长辈吃饭/相处我爽了，可会不会不礼貌或太冷漠
什么样的社交属于无效社交呢
five的焦虑之兄弟姐妹篇
神经性皮炎，压力一大就浑身发痒
大家一起提供一些学习英语的办法吧！
Five的养成和父母是否有关系？
瞎叨叨～这几天情绪突然又开始down，连自己的情绪...
每天想退学还不敢的five糟糕的求学之路
走着走着，为什么感觉同行的伙伴越来越少
大家会不会把考研想的太重要了
学校排名前十，感觉自己配不上学校
父母老爱强调自己伟大，大家会烦吗
如果回到当年，重新报志愿会你选什么专业？
很丧，九推真的能捡漏吗
有没有five和我一样非要有人逼着才能学进去
研0five现在还没有导师要
d
做些没意义的工作，网上冲浪心态崩溃
【投票】国考临近 你出现感冒症状，还去参加考试吗...
父母总觉得学财务干财务很有前途怎么办啊
研0five现在还没有导师要
d
做些没意义的工作，网上冲浪心态崩溃
【投票】国考临近 你出现感冒症状，还去参加考试吗...
父母总觉得学财务干财务很有前途怎么办啊
各位five害怕考试吗？
看聊天记录看书之类很难想到场景
找工作工资低家人就说读那么多书都浪费了
文科生有哪些“好”专业？
读paper读到整个人都不好了
five们是怎么完成毕设的
浙大博士跳楼事件有感
参加完同学聚会回来心情💢
来投票，关于教师招聘
大家觉得自己考试上岸的概率大还是创业成功的概率大
本科化学专业，不知道要怎么办。
七大姑八大姨眼里的你
应届生 深圳事业单位合同工& 考公
新传科研经历真的那么重要吗
如何让导师看上本five我？
大家多久开始没向父母要钱了
参加完同学聚会回来心情...
想问问大家 公共管理的研究生能找到啥好工作吗
大学毕业后就开始了走下坡路的人生
有没有five有做遗愿清单的习惯
有没有five有做遗愿清单的习惯
在隔壁发现了一个关于幻想症的帖子哎
告诫各位打算考研/申研的学弟学妹们，学历并不是你...
考上985再考公考老师，当年成绩倒数的也考上了老师...
211的新five觉得自己凉了
有没有挂科的five们 大家是怎么交补考费的啊
有信仰宗jiao的小伙伴吗
确诊啦！安心吃药调整吧。
哎，出来实习不到一个星期…
讨论&咨询｜想问大家实习可不可以提前跑路？
填完入校申请之后情绪崩溃
刷公务员题目感觉回到了自己的舒适区，我就是标准...
文科无用论的焦虑又来了
省会公务员招报比也太可怕了吧
请大家帮我看看我投四大有戏吗，谢谢🙏
废物们有没有觉得，其实大多数情况下女性的工作稳...
研究生要入dang吗
想问问有没有因为躯体化特别严重导致完全不能承受...
精华 【新人报道】今天是家里蹲的第318天
【自救】确诊抑郁症的你们，买了什么重疾险&医疗险
大家有看最近的热搜吗？最近微博热搜戳了我这five的心
有没有人可以帮忙看看这份工作怎么样
是我八字不合，还是某大厂的面试官互评机制真的很无理
高神经质（neuroticism）该如何生存/改变
有没有到现在也无法坦然面对批评或挫折的同学
有没有人开学要考试，但是现在完全学不进去的啊
二线城市，体制内还是当律师？有没有法学jms能与本...
今天被单位姐姐说浪费学历了好可惜
最近的奇怪意识
每一次考公是独立事件吗？
财务VS计算机 选了财务毕业后悔
大家有没有买过彩票
请问有关社保问题，求助
这是专项附加扣除的漏洞吗？
从0自学画画做画师和从0编程做程序员，哪个更难？
five刚考完省考行测
你们妈妈喜欢把你的任何事情都往外说吗？
准大二98five的经历与困惑，希望能有前辈们指教
本five想问问转专业之前的成绩还会算吗
我不想考研，我只想在老家找个餐馆端盘子
3年10万加，你会选择用一年工资读非全日制研究生吗？
说说我与暴食症
摸鱼有感
诸君不用这么丧嘛
大家有什么防瞌睡的方法吗
大家遇到过跟天赋性格自己特别像的人吗，他们后来...
校级大创结题怎么水过去啊
最近高校各种恶劣事件层出不穷，想问问five们咋看的
关于小镇做题家
大家压力大的时候会嗜睡还是会失眠？
大家压力大的时候会嗜睡还是会失眠？
在b站看到个程序员转行做传媒的视频
不是，这为啥要删？
本小Five不仅学业Five，爱情也是。
学校里面的五六个月的交换项目有没有必要去？这种...
今年研究生毕业。失业焦虑
20届刚入职five要不要在签合同前裸辞
转之前看到的文章，自我开导下
人大新传专硕突然宣布只要推免
有没有人一到正式考试就不自主手抖的。。。
本five成功上岸了
有没有人总被人视作对手竞争？不论男生女生？
有没有llm毕业回来考公/去国企的five呢
一边焦虑一边躺尸如何破？
想找辅导员聊一下，却不敢
一个普通211的废物是怎样诞生的。
。
感觉自己除了名校学历什么能拿的出手的都没有 气
关于世俗评价体系的一些感想
请问有前辈走普高脱产考日本日语本科吗
朋友圈真是peer pressure聚集地
觉不觉得实习遇到的人都很好
友情提醒，下午申论注意时间
关爱废物身体健康
本废物大学三年第一次专业课超过80分！
人才引进
一个不咋的出奇但略有悲惨的故事
每天都处于push和自我放弃的边缘，太痛苦了
有没有家里蹲的网课five呀，你们是怎么样的作息啊
有人一到学校就感觉很压抑吗
上海公务员和重点小学老师哪个好
....
大家如何看待工科一水的国外软件，连个国产备用的...
入职三个月，试用期好绝望啊
请问一下大家做是不是只要做与人相关的实验就要提...
帝都末流985会计专硕刚上岸，想问未来的就业方向
想起人民日报之前写的，没有稳定的工作
谢谢大家
内卷的根源-技术大停滞
各位five们人生中有什么高光时刻吗？
本废物编辑说几句吧
如何看待互联网大厂内推灰产：一个offer中介要价40w
被迫defer,放弃保研补招的2020届何去何从
和大城市的同龄人比起来，我们更晚感受到同辈压力
选专业要谨慎啊
中部地区十八线小县城人才引进面试名单清一色全是9...
没有对比就没有伤害，比不上别人怎么办？好痛苦
俺像是个四无废物
心态在崩溃不崩溃边缘徘徊
讨厌编程还要不要读it澳硕
今天结束暑期实习了 心里有点怅惋
废物们如何摆脱被批评打击之后产生的低迷心理
求问一下海硕进体制内咋进啊
大家觉得怎样才算过得好呢？
智能化制造这大类咋样，了解的兄弟姐妹能涛涛吗？
想和大家聊一个很重要但是可能很飘渺的话题
突然想通了的新大三废物但是不知道怎么补救
小镇一无所有家 进入浙江省考面试 异常焦虑
如果可以回到过去，毕业两年或以上的five想跟大学...
985行不通的相亲路
考研跨考
互联网行业现在内卷吗？
这波怎么说？教育类硕士毕业生等将免试认定教师资格#
今天送外卖了
大家重点稍稍跑偏，我觉得槽点在于父母老师们虽然...
好羡慕有背景同学可以不断试错，多种尝试
个人向，这是我今年最后一次用卸妆油
我伯父：80年代的985five故事
英专five想转行(或许互联网?)
有没有five知道在豆瓣工作怎么样呀
我太five了
双非大一19岁想退学，我想听听大家的意见
我真的好烦“你浪费了自己的专业”这种话
分享小镇穷five的留学经历
心累，今天真情实感的尝到了没跟老师打好关系的苦
心累，今天真情实感的尝到了没跟老师打好关系的苦
理涛 观人大有感 研究生录取改革逐渐向推免延伸 小...
家里蹲five如何调整作息
金融内卷化
讨论&咨询｜大家觉得有个985学历，月薪多少才会在...
今天面试大厂实习，八成凉了，还是一个学长给牵线...
有课程老师念你求情给你60分吗？或者偏偏给你59分？
我挖掘了一个新乐趣……高德地图云旅游( ´▽｀)
多少次和家人的沟通死在一句“你这么多年书都白读...
大四退学重新参加高考的five
有没有20fall港硕下学期在家上网课的
大龄five刚工作，非全日制硕能提高竞争力吗
有没有人跟我一样，学一会儿就特别累？
还没有读研就恐惧了
如何摆脱家庭窒息感进行自救
当理想放在锅炉里焚烧，我留下的只有迷茫的灰烬
冷门专业互联网想转国企真的是难上加难
我真的好讨厌家长之间交流孩子的事
看母校高考录取分数线比前几年高了三四十分
问一问有没有题型类似语文阅读写作的研究生专业啊
从精神上脱离父母的控制
国际政治专业怎么样？
精华 【安利】公派留学没有那么难，CSC或许可以了解一下...
组里姐妹们接到返校通知了么
真正的five前来求助
想博转硕，回到家乡母校高中任教，可行吗？
隔离期太久感觉无法回归社会了怎么办呀…
【高考志愿科普第一弹】应用化学专业到底在学什么？
37岁单身女，彻底厌倦了职场，辞了职，准备离开成...
有没有要避雷的留学机构
有问必答：小语种/工科/计算机 如何通过廉价留学移...
别的专业怎么样我不知道，但社会工作，是一个值得...
凌晨3.40的码农们
有朋友和我一样是没主见的性格吗？
21届法学five真诚求问：工作or考研
为什么我妈妈觉得我的每一个选择都是最差的😭
有没有five和我一样沉迷手游
有想进入影视行业的five吗
看到隔壁贴，想问一下什么是大学应有的人文关怀
有了解中外联合培养项目吗
求问省考和事业编哪个更容易些呢？
大家可以做到一心多用吗？
组里有海大的five吗？🤕🤕
删了？还好我刚好点去进截图了
有绩点低于2.5/4的five吗
有没有和我一样极度厌恶和害怕编程的工科（自动化...
我好像没有上进心和学习的能力了？
有没有导师不让实习的
水 不想学习了 可以有人骂骂我吗
六级550够用吗？
六级550够用吗？
两菜一毛本硕和普通本科（双非）+交大硕士
，删了吧
记曾经受到过一次学校歧视
对不起，没有撑过给自己期限的最后一天（心理咨询...
这也太卷了吧各位，能不能给人留条活路
末流985到双非研究生
21届five记录秋招和考研进度
分享一下互联网行业品牌市场新媒体的二三事
Five非典型自救录
不知道未来是不是光明的
一个five小镇做题家决定怼回去-国企面试记
从loser到five心态的转变
选修课对出国的影响
疫情期间欧洲找工作，颠沛流离
问一下咨询行业卷吗？
选修课缺考该如何
对未来完全不知所措啊
有通信工程的fives吗
亲情ptsd，导致受不了任何人对自己太好
111
985 five问大家身边有勇闯娱乐圈的吗
有没有正在考一建的，最近很丧，复习不下去。。。...
社招确实酸爽
刚刚经历了论文致谢引发的社死事件
一个five与家庭关系的裂痕修复过程
财经类flop得太快了吧
删
本电商运营five辗转了很多公司大小都去过最终一事...
大家第一份实习都是大几啊
行业更新太快了经常要学新东西，可我只想躺平当咸...
瘾君子都能走出来 今年在blind上看见的最感人的帖子
法考不想复习了也没准备考研
意识到父母从来没有想要了解我的想法，崩溃了一下
刚进组，来个自我介绍吧
在武汉开个奥数培训班有市场吗？
新传硕士我到底该考吗
有没有five对高中母校的身份认同感反而比较高感觉...
完全没有职业生涯规划的five该怎么办
思政（师范）好还是法学好啊……
暴食症：两周胖了10斤
一共有9个平时作业，我交了6个，平时作业占50%，我...
香港工作的985five 准备回来考隔壁省会或者广东小...
脱发放在咨询栏太严肃了
上岸的考研er能指点下嘛
劝大家不要盲目转行计算机
如何克服家境问题带来的眼界、习惯等局限呢
被分手后总想破罐子破摔 还得拼命克制 好累呀
帝都本科毕业即将北漂竟然崩溃大哭
我要不要转学呢？
30+了，曾经的小镇做题家，现在的废柴，回顾一下自己
深夜胡思乱想
找工作让人伤心自闭……
入组第一帖：双非本科five想捋一捋自己究竟是怎么...
写完了论文，但是死在了交材料上
到底什么行业比较好呢
有人申请过留学贷款吗，求教！
难道是因为惦念了一天物理boy所以才摔了三次吗今天...
多久没和人聊天了，
秋招来了，焦虑却没有行动
社恐读博士要疯了 好想quit
立帖为证，明年这个时候之前希望可以收获微软SDE的...
有时候真的自我怀疑适不适合学医
忽然发现好多人都有考CPA的打算，大家都是为什么想...
选校建议 生活环境也很重要啊
迷茫的国企Five需要各位校友们的帮助
好气啊，组里的帖子工资和工作经历都没有我废物
戴建业老师挺有趣的
申请香港中文还是继续考研？
five 们看看这两个实习选哪个
大家知道今年港三校硕士毕业生的找工作情况吗？
问个事儿，你们有不能完成老师交代的任务的人吗
有没有特别讨厌被人喊博士的在读生？
20届211非英语非师范专业想以教师编制为目标
今年的返校焦虑不是因为peer pressure，而是封闭管理
三战驾考失利
985five小镇做题家真的不努力吗
突然开始担心失学失业了怎么办（内含投票）
删
985five连考试都不会了
有在出版社或出版公司做图书编辑的朋友吗？
想问问各位英语专业的朋友就业情况
经历&心声丨临近读博，我还是不知道我不能释怀的是...
有没有特别反感被喊博士的在读生？
好羡慕一个朋友
真是不想上班了
本专业新闻学第二学位或者辅修什么合适呢
能上哈工大和厦大的分去了西南财经大学
想问一下，现在港硕的含金量如何？
我要回学校读研吗…
一个从小就有心理问题人格残缺的废物自述
有没有人这样来缓解压力的
生育率这么低，以后差学校的老师岂不是没生源？
小说里对实习生five的评价，大噶怎么看？
计算机类的考公吗……
这世界明明那么多职业啊
21届five终究还是被全员考研风气裹挟，整天焦虑得...
我潜意识里总觉得自己很老了
同事的学历不如我让我心碎
小城工作今天被领导给家长打电话了
又双叒叕被澎湃点名了
本five后悔没学医
想说说对内卷的看法
大家有了解省科协工作的吗？
想问一下大家喜欢睡懒觉吗
准大二five，从小被父母和亲戚灌输毕业之后考公务...
话说大家觉得什么叫争气
汉语言专业大三预备役，迷茫是考研or考公or准备秋...
各位在外打工的five跟家里联系的多吗
从我妈这个过去的小镇做题家身上发现真的是性格决...
大家觉得自己本科期间小镇做题家的比重有多少？
【新人报道】从上大学开始就不顺和废物
找工作真的是门“玄学”吗？面试时到底该怎么做比...
父母认为一旦考研考公就可以考上，考不上就是自己...
一点没有自制力是有病了吧😫
【心肌梗塞向】李涛教师家庭的父or母存在性格缺陷...
论金融行业的networking可以多曲折
讨论&咨询｜你们觉得自己能在28岁给父母买套房吗？
第一次听到有人说，没有动力很正常，不用强迫自己。
对于考研的话 雅思托福有用么
线上教育辅导老师有人做过吗
应届没工作焦虑的睡不着...
收到面试后无法做其他的事情
组里有2020届找工作的到现在也没找到工作吗
土木专业寻求自救指南
985底层five的一点经历顺带寻求建议
20年five，还是家里蹲，该如何抉择
悲催的小语种专业学生在转行金融工作的路上摸爬滚打
“只要我不追求做人上人，只要我脸皮够厚，内卷就...
怎么找回高中的学习能力呢？
铁汁们会不会出现过度消耗精力的状态
国企能别来就别来
19届考公five 每天都在焦虑
实习离职提前多久说比较好😳
有没有不去上班去打工的鹅？
平面设计大四five何去何从？考研or就业or考公，大...
想转码的ee废物该如何提升自己
大家觉得自己在大学学到了什么吗
本20届英硕废物到现在工作还没着落😭
胆小辣鸡的我，第四次考研，欢迎各位朋友来聊天，...
我好像越来越三观不正了
刚才看了华科大的就业生源报告，部分专业硕博生比...
实话说，以前都说金融计算机，现在两者的差距是越...
删了
有人把five组被写进了公众号，没打码!
请问five们有没有什么性价比比较高的兼职推荐嗷
删帖
入组第一帖，聊聊小语种学生的泪（建议即将选专业...
985和高学历也改变不了命运吧
完全体会不到所谓的peer pressure
小废物自救计划
包邮区三四五线考公推荐给five们
考研英语废物
马上要开学，大家都焦虑吗。。。
大家有没有护眼方法
高度近视建议考研吗
真诚求教工科绩点2.7/4什么水平？
医学类本科+小语种到底有🈚️前途
劝退银行，快逃。大家分享下劝退工作
以前不开心时还会打游戏，现在越打游戏越难受
3min 晨间日记
每天在家玩什么打发时间呢？有推荐的剧or书or anyt...
听了大佬的抱怨内心感到非常憋屈
gap一年申上美硕，被劝放弃
大二five报到
现在连个没学分的语文水平测试也要拼字数了嘛
能不能不要在本组钓鱼了？
最悲伤的故事是不是自己的专业突然被改成了中外合作
又一次的人生选择，我再次five
一想到未来自己身边可能有这种憨批就觉得一阵窒息
“越早认识自己，你就可以以越小的代价去决定你应...
已删
有一闲下来就爱回忆过去的人吗？
对未来职业非常迷茫且困惑
小时候觉得人生无限可能，长大以后发现自己是铁废物。
刚才淘宝算命说我明年延期毕业可能性大
一无所长Five文科生的路究竟应该怎么走
大家找工作一定要多选选
组友都有哪些自我消遣的兴趣爱好啊？
食品专业的都在做什么？
关于法学法硕的择校
工业设计真的那么不好就业吗
还没睡着就快天亮了
天坑专业，二战失败，迷茫的人生何处有出路呢(第二...
专业分流 内向选手能不能选师范
因为太five太丧跟男朋友分手了，我觉得我做得好
“那就是读书很厉害那个”
five小传（纯树洞
大学里实习和科研哪个比较重要？
删
求助 |金融小本人生的小小岔路口
98five深夜吐槽
大家有对周围一切事物都提不起兴趣的时候吗？
怼完室友依旧不开心
一个five的物理考研学习记录打卡楼
十八线小县城fw能在新一线城市扎根下来吗？
想去咖啡店打工了，已经加了老板微信问上班时间
末流985汉语言专业，是不是只能当老师或者考公务员
家里蹲废物如何平衡和家人的矛盾？
组内有觉得自己运气不好的five吗
错失恐惧症 fear of missing out
有没有数学相关的好的网课
歧视天坑的人对天坑的恨是不是来自于原生家庭
身边的人比我厉害我就很难受
five在大学太孤独了怎么办
又被领导说“放不开”，内向的five是怎么在职场生...
推一首适合本five心情的歌
与其纠结于沉没成本，不如仔细想想接下来该怎么办
刚进组，絮絮叨叨讲讲我自己从高考到硕士毕业到找...
我觉得我好喜欢刷题
混得不好会去参加同学会吗?
有哪个行业非常好转行吗
每天看看沙雕新闻就不觉得自己失败了
想感谢一下追星
本five对社团活动这类活动及其厌恶 需要改变吗？
新传专业保研失败，没有实习经历，怎么规划职业生...
我现在应该怎么办绝望求助帖
因为退考了托福跟我妈大吵了一架
法学生不敢参加辩论赛
想换个地方重新开始了
five医学生二战日记
关于judge
高
该如何改变，寻求大家建议
没有北京户口的北漂怎么样了？
我们现在的迷茫到底该不该是不是父母老师和教育体...
一个人活到老死不行？
除了我以外的人都在做很厉害的实习…太焦虑了
【我已经及时出坑啦，因为没有好的后续所以就没更...
请求推荐外文小说
理发偶遇初中化学老师
双一流five，工作四年瓶颈感觉没有未来
新废来报道。
北大硕士去幼儿园当会计，我觉得可惜。对自己有这...
有没有舒服一点的啃老技巧，没有良心的five真诚发问
记失败的四年
我们比不上小城市的二代
five求救🆘，来自一个愈发讨厌现在的自己的人
疫情下你选择出国/网课？脱产读研会后悔吗？
深夜迷茫……2020届一事无成家里蹲，纠结要不要找...
新人报道｜双非也觍着脸来说说自己的five之旅
想知道大家选择学二外三外的原因是什么？怎么选择的
大家遇到过想拉自己一把的人吗
人生进度条走的慢一点长期看更有利于发展吗
在大厂的我觉得自己真的是社会的畜生
有没有面试恐惧症的five
前路迷茫，请大佬指导
如果留学需要卖一套房 是否值得呢
中传考研改革了 有可替代学校吗
中部县级市人才引进被震惊
二本跨考上岸985就业规划咨询
怎么在商业社会挣钱？
已删
在血统论面前究竟该把心态放到什么位置上
多年不交流的高中同学统计班级通讯录
网络与新媒体专业有前途吗？
本five现在经历着奋斗比对我的吊打
吐槽＆经历｜说说我是怎么一步步变成five的
为什么梦想与现实差距如此之大
马上大三的平平无奇法学five
太在意gpa了怎么办
。
二战考研要不要回学校
有没有什么都不想干还总觉得自己挺厉害的five
做five是需要天赋的，普通人只配好好活着
从央企到国企到小公司five，有没有人同样经历了沉...
末流985考研清北新传
睡前刷了两个小时本组，然后做了一个噩梦
做优秀的社会人比做优秀的学生难太多了
“人才引进”人社局待遇如何？
面对繁杂信息不知所措，怎么办
中传学硕大改，新传考生有丶晕
five们能比爸妈早买房吗？
如何调整担心失业的心态？
我该退学吗？
白天哈哈哈，晚上想自杀
小语种five是否有报班学Python的必要呢？
five换工作后因为心里落差太大觉得非常抑郁
父亲不同意留学，思想极端和悲观怎么办
究竟是因为懒惰而在逃避 还是真的和别人不一样
想问问机械类本科，考研能出国吗？
投了20+产品岗暑期实习，连面试通知都没有，sad。
five自习室来吗
自己删啦
所以到底什么专业比较不错？
学生遭罪，老师也遭罪，内卷教育内卷社会啥时候是个头
again深夜崩溃
一个朋友也没有的社恐five
22年毕业的我感觉要找不工作了
英本天坑废物的吐槽
加油
【高考志愿科普】关于马克思主义理论专业
five们自认有哪些不如爸妈的地方？
来自导师精神折磨，错的是人渣，为什么吃药的却是我？
铁five求问江苏省内211非全日制研究生有没有专业推荐
大家喜欢用自己的哪种爱好交友呀？（或许是趣缘身...
国企对留学生的毕业时间要求？
现在不知道自己能干什么……
到底怎么找工作啊
不知道自己精力差到什么程度了
要不要从商科跨考环境研究生（不是环工）？求建议
真心求助，现在真的不知道该怎么办了
自我吐槽，很丧
各位five们，大家学校有没有说过开学封闭管理的事
分享图片 “一个学生的活命指南”
讨论&咨询 被爸妈气哭
英专选手职业出路
上海的five有收到开学通知吗？
要转行要转行要转行
有没有神经衰弱的five😲
空姐five要去考研当老师吗
大家觉得自己有什么性格缺陷才越来越废？
有无体育five
如果给你一次自由选择专业的机会
北京24号开学回吗？
大家的人格类型是否是INFP
在北京上学真的能生活在北京吗
留学生蹲在家里待业
穷人家的废物
再给我一次机会本five打死也不干销售了。。然而没...
废物在家待不下去了
985废柴的求助
感觉心态很不好，只有一个四大offer，但是都说四大...
组内有没有人毕了业去足球俱乐部工作
有没有five是因为性格过于暴躁老哥，导致一把年纪...
人定胜天
去了聚会感觉特别丧，心态崩塌
有没有废物和我一样午睡一睡不醒的
本five总结下我的five生涯
讨论&咨询｜来自一个跨专业考研一战失败双非咸鱼的...
历史专业中国古代史方向出国有什么好的建议吗？
有没有游戏行业工作的？
有没有进过校研会的前辈来说一下值得吗
只有我找伴侣的条件之一是上进心不要太强吗？
有无避坑专业警示楼？
组里有广告民工吗？
家长总强买强卖😭
这到底是能不能走读啊，还是抱着一丝丝希望…
小城幻想家想问脱离教师行业转向传媒的可能性？（...
本five卑微找工作，签合同就开始焦虑，不知何去何从
255
计算机读博的导师应该怎么选呀？
我组的人是不是太过注重别人（特别是父母）的言论了？
公务员的工作会很无聊吗？
21届开学封闭管理的话秋招怎么参加啊
编外教师裸辞半年，身边的朋友都考公上岸了，好迷...
如何快速的进行职业转变(限实习)
你觉得接触互联网早晚有哪些影响吗？
天坑专业爬出来找了金融工作，小镇做题选手和大户...
想做老师的话有必要考研吗
求助 已解决
应化\环工专业就业讨论（开学秋招了，感觉很迷茫）
组里好多评论都说：看你有没有兴趣。
>25岁的five，有没有人觉得生活跟小时候比越来越糟...
本five -实习申请应该要收到拒信了
当了公务员觉得没有一点价值感，又没有什么技能和...
【高考志愿科普第一弹】🔥土木工程都学些...
太矫情了，自己删除
影视行业的门槛
为什么说只有本科才算母校啊？
真诚发问 月工资1800，年入20万+
部门经理和大领导说我在考司法考试。。。
关于经管类专业分流，求问怎样选择？
从five 心开始改变-日常记录， FIVE的25分钟
关于最近的避世生活
安利《把自己作为方法》，项飙的很多观点简直拨云...
马上开学期末考试、求文大段文字怎么背！大多是理...
大家有没有过很长一段时间心情不好的经历，如何缓...
删
好怕自我介绍
有没有害怕跟父母呆一起的five?
今天交学费，后天返校考试，太绝望了
社会工作专业，开学大二，想退学复读
为了家庭裸辞掉了一份还可以的工作，人生的本质是纠结
这个排名靠谱吗
你们是寸土必争还是习惯迁就的性格？
当优秀的高中老师有多难
四个管培项目报名人数三万三？？
各位five准备出国的话可以考虑加拿大啊！
秋招出国感觉都会凉怎么办
毕业2年five
我组的梗居然已经应用到了小说里
综合学位学分
会因为疫情而放弃去美国留学吗？
新开一贴，讲讲后续思考
大家的学校挂科有没有补考
five是不是羞耻感都比较强，比较敏感？
美本+美硕回国发展能赚回学费吗
传统工科食品专业寻求出路
有和我一样生化环材five在体制内当临时工的吗
好羡慕知道自己想要什么又坚定的人
【高考志愿科普第N弹】物联网工程在学些什么？（偏...
毕业五年，复盘下这么多年踩过的坑
坚持运动可以提升精力吗？
瞭望智库发了篇本组的文章
说起来进面试以后都是各凭本事了吧
删
拖延毁人生
大家有没有一直盯着自己的缺点？
人生有正确的选择吗
35岁被退休后，有个大胆的创业计划~赏金工会
随意瞄了一眼校公众号发的今年各专业录取线
标题换了，玻璃心，就是发发牢骚😳
土木five想通了
心理学出国党，已经躺平任由历史的车轮从我脸上碾...
面试焦虑 睡不着 也学不进去
每天晨起上班戾气满满
大家怎么面对要考试资料的白嫖党和伸手党？
坐标腐国，没有空调，热到变形
推荐感觉非常贴合咱们小组的一首歌！
机械five的焦虑
失眠
211five考研该向985top冲刺么
每到深夜都会思考留学到底值不值得
人生如此难过
换了工作不到三个月就想辞职
(决定考研啦，谢谢大家）准大四，去字节hr实习or考...
全民考研其实是内卷化的结果吧
删
其实很感谢当年没有朋友圈这东西
有没有人是像我这样每天上限只能学6-8小时的
当被上司嘲讽学历的时候怎么回答
如果工作20个月了还是觉得很痛苦，能不能说明是真...
下定决心去医院看精神科了
大家状态不好的时候一般都会干什么
早上有个面试，睡过头了。。。
记录摆脱拖延症&尝试时间管理的第n+1次尝试
本组组衫找到了
删
大家对大学期间是否要留部怎么看？当上干部对简历...
身份证年龄比实际年龄大五岁，人生还有希望吗？
应届入职链家
有没有five的爸妈天天让你搞好人际关系。
211法学跑路求教
语言学方向请教
211废物考研两年失败，心态彻底变了
有Five和我一样，做的最多的噩梦就是考试考试考试？
five的心理?
终于放弃了复读
作为实习生有被差别对待嘛
感觉我适合当鼓励师
各位小镇做题家大学时生活费都是多少呢
学习新事物使我感到痛苦，怎么办
five想考公务猿，但是父母都是老实巴交的农民，家...
学校影响是否真的很大?我该怎么办?
传媒很有意思的感觉 马上要秋招了 该不该找传媒工作
觉得自己的力量流失了
2021天坑专业five快消管培生求职
谢谢
帝都体制内，现在十分怀疑当初拼命想留下来的决定...
帝都体制内，现在十分怀疑当初拼命想留下来的决定...
中文five想问问就业
今年高考填报医学专业的人是不减反增了吗
请教-跨专业申请国外研究生
来说说算命经历，兼来讲讲好命的特征
作为过来人关于情绪调整与社交的建议
怎么知道自己适不适合读博
大家说说是不是都不太会经营同窗关系？
有点迷茫，给点建议呢
心态崩了，开卷考我也考这么差
删
请问如何克服“自我设障”？
讨论&咨询|一线城市（尤其北上）读书还是二线城市...
俺也可以光明正大地在组里发东西啦！
最近最开心的事是什么？
过完了最后一个暑假，好像人生再也没有了喘息的机会
我不知道考研应该怎么办了…
想问问异地中博士生和研究生情侣们，你们多久能见...
想问问有上过中传跨校双学位的姐妹吗
二战cs对考研数学产生很严重的应激反应了怎么办…...
毕业4年又开始迷茫了
冬天的衣服如何带回学校？
211小语种废物，考研还是考教资
英专三跨新传无实习经历希望大吗
英专毕业后还是不敢找英语工作
梦想？生存意义？
多久开始找实习？
爹味发言被挨个打脸 爽吗？
删
有无five和我一样大学目标仍旧是没有蛀牙
不想工作和输出
居然真的会有这种事发生...错报独立学院，很心疼这...
敏感又脆弱的人该怎么办
考研考到三线城市双非，只为回老家当gwy可行吗
想问大家 大三还有必要参加学生工作吗
哪个城市比较宜居
我同学在国企做采购美滋滋，我在律所当律师苦哈哈😢
开学大三five 帝都cs专业 迷茫
如何摆平心态？
新开一贴，讲讲后续思考
.
工作一年，我身边的离职故事（互联网公司向）
知识产权第二学士学位华东理工和西政选哪个呢？
一个啥也不会金融five的碎碎念
five纠结要不要离开国企
同班同学之间勾心斗角严重怎么办？
想问问大家有没有关于集成电路方面了解的？
好不容易考上的编制，体检出问题了，为什么今年这...
因为很小的事情整个人就能down到谷底
你们的父母会因为面子原因要求你去大城市工作吗？？？
被大环境压抑的每天都想哭
玩的时候有负罪感
如何精神抖擞的学习
一个月前导师就让自己跟踪的期刊居然到现在都没看
20届的毕业生，大家和室友还有联系吗
2021考研党在最近几个月深深爱上了该five组
想问一下为什么非要定居在北上广深呢？
辞职之后非常害怕工作怎么办
有没有容易头晕的小5
又一次考试失败
每天晚上都焦虑到睡不着
有什么数学five考研友好的专业
新帖子好像被和谐了
开学大四211在读five 去英国读研还是继续考研
被猎头问为什么不进宝洁
北交爆冷！
组里对于俄语这专业是什么看法
有没有five们很难对朋友说拒绝啊
医学研究生想进体制内可以怎么考呀
给自己唱个歌呗
校招该怎么准备啊
大家发困、头晕、嗜睡、多梦等症状不一定是精力不...
【潜水总结贴】985five 组里的我是five吗？
大家有哭不出来的情况么？
唱歌给大家听
人到中年，步步皆错
求问日语+法律/日语口译的现实前景究竟如何？
艰难毕业之后发现大学遇到的困难只是开始
你们爱/怀念自己的小镇吗
学硕真的好难
学什么都不如学自己喜欢的
Ee不转cs还能干些什么
社恐焦虑回避讨好型人格编程能力不强的计算机类专...
一直没找到工作被妈妈骂是寄生虫
我觉得自己成为fw还有个原因是缺乏友情的陪伴和鼓...
大家有想过35岁以后要干什么吗？
关于我报计算机
0202了，怎么还会有人家里没空调！
跑不掉的
有跟我一样是药学专业的吗
其实你并非不快乐
看组里的帖子，我真的很焦虑！
有没有five是被内卷吓到被迫成five的？
有木有five心理状态是持续性孤独
京考面试失败了
法学专业但三年不知道学了什么的five
普通家庭职业规划？？
大家对公务员有什么头猪吗
游戏行业运营经验分享
考gwy需要实习经历吗？
县城乡镇教师和市区国企选择
一个社恐five的内心独白
做网红
待业十个月以为迎来了转机，结果三面挂掉的废物
社畜两年，为什么我感叹如果经济可行，就应该出国
请问老师，作为一名家境平凡的北大毕业生，应该如...
我们选择怎样的人生，不同时代的人可能真的有不同...
底层赤贫five想问问在日five读研读博费用
关于出国 算是我对自己经历的一些反省
我是不是一个没有抱负的人？
要不要从cs相关专业转到中文
应该为了top学校的title，跳出cs这个坑，转向法律吗
考研，考公，留学，科研，科创，实习……有没有小f...
省考这个报名人数，大家还会去考吗
有没有像我一样学习很失败社交更失败的five。。
就读中大的生物医学工程有什么需要注意
又是我，那个大四的废物211中文学子在考试前夜什么...
为什么年龄越增长越没有怦然心动的感觉
求助，本废物连续一周没有勇气打开电脑干活
大家有没有觉得211比985差得太多太多了
观后悔帖有感，父母真的有权利干涉我们的选择吗
那些在985调剂和211好专业中选择了后者的，你们现...
有准备游戏行业校招的同学或者在互联网大厂做游戏...
准大三了，才发现自己其实一无所有
大学没有入党/学生干部是不是很失败？
有从小就被说没有朝气的组友吗？
大家觉得哪个城市比较宜居？
为了不失学，可以去天坑专业读研吗
讲讲我的情况
还有十几天人才引进的面试，我现在完全不知道要干啥
即将第三次考科二
只有在考前一天甚至几个小时才能集中精力看书这是...
five们读《沉沦》会不会很有共鸣呢
有没有觉得和朋友通电话是焦虑的来源
有没有前辈五能指导指导怎么过好五的一生？
金融类行业真的太残酷了，能力一般的人压力好大
讨论&咨询 | 毕业一年，裸辞找工作，但凡是个中型...
考研总打退堂鼓怎么办
小镇做题家们有没有某一瞬间怪父母当年没有走出小镇？
群里有自己主业不成现在靠副业生活的人吗？
本科five经历以及目前的挣扎
网络上对城市的区分好像除了一线二线就是十八线
关于英硕的毒鸡汤（心里话）
学渣溺水浮沉不放弃自救...的故事
英专的大家都想做什么工作
新人报道贴直接把我要说的都说了，其它的咱们评论...
进厂or考公or二战？
five想退学啦
废物今天论文开题又被骂了
搞科研的日常沮丧
成绩倒数还毫无压力，是对未来的短视还是对评价系...
长期缺乏自信
科研做不下去了怎么办
有人考军队文职么
five如我是否要离开北京
离开了学校以后觉得迷茫无助没有方向感
问一下在日本留学成本
211计划留学党最近看到了西交利物浦的申请率，太羡...
学校通知开学了，封闭与否还未知？
CS废物的迷茫回忆
救命，失眠，翻来覆去
社交废物，情绪奴隶
经常有人说我脑回路和一般人不一样，这种情况适合...
关于自毁型人格和不配得感，有类似的吗
计算机专业太难了！
求找实习经验 找实习也太难了吧！！！！
我真的一点也不喜欢这个家
程序员即将读环境研究生
一个人呆7天做什么比较好？
某一个小镇做题家的过去
有种被亲情pua的感觉……
大一比较five导致现在想要上进却够不着怎么办
在武汉，财务，失业三个月，收到一份年薪8w的薪资...
隐瞒考研上岸找到大厂外包怎么离职可以和同事领导...
大家有现在过的凑合，却害怕35岁危机的吗？
心态真的崩了 找工作没有运气真的可怕
一次一般般的心理咨询经历…
中医和护理专业是不是文科生除金融和法律之外最好...
明天返校了，本five好自闭
正在秋招的fiver们怎么样了
新京报是来指导本组了吗？
看到《北大没有逆袭》的文章，来分享一下我这学期...
感情失败导致的废物
没有什么情绪去记录任何情绪的一天天
有没有像我一样，有个年龄差较大的姊妹。
国企/事业单位不要留学生吗
斩获今夏热搜的小众专业之个人坎坷生存之路
非典型法学废物
I'm a piece of shit!!
小镇做题家精致利己的同学圈
投几个大家觉得名气较低的学校
新传学子进
都在说互联网公司不需要35岁以上的人，已经快30岁...
不想沉没代价太大的five，考研就尽量求稳吧（比如...
咱们组上意林啦
2020无实习经验fiver如何自救？
求推荐什么地方适合社科读博且难度不高？
报录比三四十往上的文学方向考研有必要吗
我这算不算一定要需要精神寄托的类型？
【新人报道】开始考研后发现自己远没有双非的同学努力
国考两次面试同一个岗位失败了
本科中文 应该修什么双学位/考研跨考什么专业合适
组里有艺术专业的同学吗，想咨询你们一下
大学老师一般不鼓励你转专业/转专业人数是否为班主...
太five了，对任何事物都提不起兴趣
日常半夜心态崩
five们会不会后悔，曾因成绩好而错过了更喜欢的专业
有无Five因为各种不可抗力因素放弃了自己最热爱的...
删了，负能量就不留太久
...
刚毕业，还没找到工作该怎么办？
感觉近期丧失了感知美好的能力
问考研er是怎么协调复习和学校工作的！
本five债务焦虑中
异想天开之重新高考重新来过
有没有学语言学的，法语的语言学方向的or计算语言学
985博在读，什么也不想干，有时候甚至想自杀
我真的学习好没有状态啊怎么办
实习被坑惨了：刚入职半个月就被经理辞退了……
今天删qq和微信好友，感觉列表一长串，但能聊得没...
工作压力好大 真的想放弃
对这个大学排名有什么看法
水，大家的实践做得怎么样了
国企修仙打卡（一）
大家学校里有学堂之类的组织吗
five自救途径之一：听播客
北京学生公费医疗可以报销心理治疗么？
毕业两年，我还活着吗？
🏳️‍🌈lgbt five是不是更没有退路
一想到自己是个five就担心父母以后的老年生活
Five被叫去当兵
有five像我一样的情况吗？
已做好决定。删
毕业在即，该去哪？
学校和工作的我都是five
【长文碎碎念】我仿佛在高中三年耗尽了毕生的力气
初入职场的five怎么面对职场酒局/ktv局
阶级固化的结果就是，学历是锦上添花而不是雪中送炭
懒和抑郁症导致的启动性差，有何区别？
985电气女生的实习问题
想换专业到市场营销，学这个毕业了能具体干什么工...
985人才引进计划（隔壁组），无非是还没有认清现实...
转专业到医学，却因极度害怕 🐸而挂科的five
上知网的硕士学位论文可以精简为期刊论文发表吗？
想问一下，西班牙读研在国内认可度怎么样啊！
越来越不喜欢“优秀”这个词了
也许做老师没有fiver想得那么美好
请问有抑郁史的宝贝们
我们组被南方日报cue了
在大学找一个工作（辅导员教师之类的）有多难？
有没有five精神很差
组里有电子和计算机专业的five么？
不懂为什么不关闭（或缩招）那些没有产业岗位承接...
毕业三年英专生的迷茫，five本我，该何去何从？
发现关于学习的一个误区：跳过过程，只记结论
打卡，托克维尔的相对剥夺论的革命起因说
对于数学不好的商科five有什么考研跨考推荐吗
历史专业的学生怎么办？？？
北京学生都回学校了吗 可以外出实习嘛
请问大家身高不够是不是当兵无望了
医生老师式原生家庭悲剧
法学研究生该继续五院四系还是名校985？
遗传性高度近视却选择了cs专业
预防医学考研是读好学校的毒理环卫啥（大概）还是...
买了本民法典
南方周末也来了
我猜我肯定留不上言，现在想了下有点太认真了。
看了篇第一人称视角的小镇做题家推送还以为是自己...
怎么感觉大家都觉得考古就业很好的样子？
大家的线上考试情况
每次开组会的时候都想退学
想咨询各位学长学姐萌食品类的专业你们怎么看，有...
考上公务员放弃读研可取吗
咱小镇做题家也许就是被应试教育体系困住了思考模式
有人和我一样每次升学都要gap吗……真的现在焦虑到...
有没有什么提高情商/学会说话的方法
这两年把哪个作为第一目标呢
five 本fi 觉得自己不会social
有没有准备考11月二级笔译的～·
有人能讲讲如何学习计量经济学吗
现在券商会不会太坑了
大三如何找三个月的实习？
清华大系的第一名回我们小镇开小店了
我即将做985天坑专业班主任
计算机专业留学生想去国企or考公会有限制吗
想问下各位five拉夫堡大学的英硕怎么样呀?
深夜碎碎念，把这当树洞倾诉一下
five误打误撞“神仙工作”，却改不了焦虑本质
小组又出圈下面的评论让人很伤心
求问，废了很长时间应该从哪开始补习？
想听一些安慰的正能量的话……
才看到弟弟高考所有志愿第一个专业都是生物
这么晚了睡不着觉怎么办啊？
浙江高考满分作文，我给你翻译翻译
有没有看欧冠的
挂科无数我应该是少民预科985最废的
我该考mpacc吗？
有没有必要读一个好大学的天坑研究生专业？
求问一下ipad真的对考研有帮助吗
自动挡的科二挂了
是我自己不行还是导师给的帮助太少？
为什么我发布不了
有的人真的目标明确，所以才不five。
如果完全没有喜欢的事该如何度过这一生？
自我剖析
确实，穷人家小孩根本没法试错啊……错了就是错了...
有梦想才知道自己多废物
真的好丧，不想再生活下去了（更新：整理了大家的...
返校焦虑
嘿 开心一点吧
大家是如何克服虚无主义的？
商科five想考家乡公务员，母亲嫌丢人
农村985是如何把自己一步一步玩儿废的
有没有研究生five每天都很焦虑
如何改变失败导致的马太效应？
有没有five们一直无法集中注意力做事情
志愿比分数更重要
保研失败的话该何去何从？
得不到自己想要的就应该放弃吗？
研究生专业选会计还是金融
有没有出国卢瑟呀 出国后会变得不一样吗？
2020fall原计划欧陆留学的朋友现在怎么打算？
药学专业跨考thu医院管理可好
学习效率很低 但停下学习又很焦虑怎么办
靠谱心理咨询推荐
当中流985跟上流一起进入面试环节…
不再期望父母理解我了
公选挂科了会有什么影响?
各位five身体还好吗
为什么父母总能同时说你想读什么读什么然后又能说...
大家考研会选择比本科差一点儿的学校吗
要不要从化学转到英语丨删
有没有five害怕开学的
本科小语种five 想跨考
本five想问研究生还有校招么
理性讨论纯文科专业怎样才能实现完全的经济自由，...
关于出国找中介/作品集的一些小建议和血泪史
最终还是，找了跟大学专业一毛钱关系都没有的工作
还有一周不到就要返校考试了，可是一点都不想复习
民大金融出来就业怎么样啊
有没有起床废物
导师太细致认真让我觉得自己不配
我想裸辞！谁能分享一点经验
没有规划选择错误真的太遗憾了
大家能坚持自己的选择不受身边人影响吗
有北京的朋友收到开学消息了吗
三年后想去荷兰阿大读文科博士，我需要多牛才行😭?
现实就是我因为身体原因注定当不了公务员
第二次考科二又没过
转专业问题
想做一个不太一样的打卡，每天记录感到开心的时刻
专业类985考研调剂到理工类211的心理落差以及考证焦虑
金融专业劝退风气是不是有点过（新增投票：专业选择）
工商管理现在还是个高考热门专业吗
一在古文中是虚数吗？
有国际新闻专业研究生帮忙答疑吗？
请问有没有小镇文学推荐
组里有没有身体不好给生活拖后腿的five
废了很久变笨了怎么办？
five觉得上班好痛苦，突然对国企没了想法
本five迷茫的求职抉择期，求指点迷津！
有没有five做题（做事）特别慢&如何改善
两年前新闻里的一位小镇做题家
裸辞的985five，焦虑的失眠。
精华 分享一点自己从five到不那么five的经验
讨论&咨询 不喜欢本专业但可以保研去好的学校要不...
大家是如何对抗自己的拖延症的？
废物是不是活了二十多年都没有一个扎扎实实会做的...
计算机five 省考准备一个月，是不是太短了ಥ_ಥ
有没有fives因为从小被家庭pua，进入社会以后还是...
请问大家想过把哪一门爱好深入下去过嘛？可以说说...
家庭实体遗产0，家庭社会经验0
实习期间可以请假面试吗
本来在保研边缘线，努力一把应该能保，结果因为这...
外语类朋友看过来！有没有了解外办这类单位的呀～
精华 为防止YXH搬运，建议大家可以用截图代替文字，打上...
讨论&咨询 | 大家觉得读师范很容易找工作吗
关于留守女孩报考北大考古系，知乎这篇回答怎么看？
有人想语音倾诉/聊天/讨论/分享的吗？想到一个可能...
有机实验做不好
去压力大待遇好的人国企（电视台）还是去压力小待...
大家是怎么出“材”这个坑的
想到了一个笑话共飨给大家
2020待业者何去何从
🈶🈚适合财经类专业社恐选手的职业
有没有互相发泄负能量的群
一路跌停的five
分享 & 鼓励 run起来^_^
在银行远程无薪实习写论文还被嫌弃
不知道是不是农村出来的five比例更高一些
能不能停下来什么都不做了
内向的人能不能被这个世界看到
组会前一天就胸闷焦虑
读书这么多年，却没交到什么朋友
无欲无求的宅家生活
five的标配是不是母单啊，丧
读研以后我成了一个five
关闭朋友圈一周，焦虑感逐渐降低，生活也慢慢步入...
3000天倒计时
实习期疯狂刷剧
求助大家，关于研究生择校，选择名气还是专业
调查：five和生理/心理状态有联系吗
求 法本法硕 择校建议：学科水平B级211本校/冲A类...
入学试卷的答案，正确的只有一个，这真的很残酷。
20应届，入职不到两个月，现在骑驴找马用把这两个...
推免越来越多了
我的废物程度
是否有些“five”只是内卷到极致了
医科普通一本5+3和转5年制再考研冲好学校你会选哪个
想知道组里有没有人不想考gwy的？以及为什么呢？
去英国读工程管理回国之后能找到工作么
选调笔试过关，准备面试
在四大天坑里无限内卷的985five对未来感到好迷茫
每个人来夸自己一句吧
删
低情商five之—开会时当着导师的面玩手机
有没有人来开导一下我？在欧洲读研，尝试转学结果...
性格过于软的社团five
人生啊
如何迈出第一步，去做家教？
在家乡的银行轮了半个月岗，准备辞职二战考研
呜呜呜大家有没有什么高强度学习的同时保持好心情...
新人报道 所以可能是组内唯一一个不想跑路只想考...
求助要修双学位吗呜呜呜（土澳留学🐶
建筑学废物的焦虑
一个five迷茫之下的每日打卡
家在某北方小城(180线)，平均月收入3000，平均月消...
每当夜深人静就开始幻想退学
本科社会工作的five们是如何自救的？
debug陷入绝境的谐音梗
进来说说考研暑假复习自己有多废
如果有学弟学妹，务必劝退金融计算机项目
大家难过的时候会感到胸闷/心口轻微阵痛/心口绞痛吗
二战本科985调剂到双非
西部211垃圾文科专业毕业后频繁更换工作
five已久，你还在读书，写日记吗？
想知道组员理想的生活状态是什么?
关于法本法硕
我想问问生化环材为期十天的学校实习不去会怎么样?
大家本科阶段是怎么度过组会的？
有恐体测的five吗
无比羡慕共情能力缺失的人！（不爱看划走就行，不...
门门挂科的five，最后时刻醒悟转码
时常感到活着没有意义
打卡：虽然我是个辣鸡，但今天也要上进啊
春招折戟秋招开始，恐面试了...
法语硕士的转行可行性
政策行究竟怎么样？
会计转行可以做什么
有跟我一样咖啡因上瘾的么
其实不自律是不也是five的一部分原因？
重点985毕业，现在大概真的成了一个five了
进组第一贴，分享five考公心得
北大考古有感追求就业导向不丢人
每次组会都是大佬交涉我是只能嗯嗯嗯对对对的卑微...
小城市找不到实习
一直在意比较和别人的学习时间，怎么调整？
收到返校通知然后发现自己超级恐惧开学了怎么办？
想问问大家关于统计学的事情
铁five求安慰
期末风波，理性讨论
万般皆是命？
实力匹配不上野心真的好累
深夜睡不着来分享一下我的five之旅
有没有同样工业设计转互联网交互设计的？
建筑/规划/景观/园林的各位身边有没有什么转行成功...
室友很强 我却five是什么感受
还有比我英语更five的人吗？（没有）
“细思极恐”！！！
今天心态有点崩，想跟大家分享下自己的经历
面试没自信咋办？永远都不敢投简历，five怎么迈出...
今年找实习真的急也没用
从热门专业转行文职的体验
有没有开学期末，但完全复习不进去的five
该话题已删除。
又痛又困，活着好累
曾经有工作经验投身校招
不想继续读经济专业，应该跨专业考研还是出国
985工科研毕业考公的有没有？
请问有没有朋友对行为经济学感兴趣的呀
LSAT让我回到高考
大家的期末也都是这样吗
帮帮five的未来选择
想躺平的大家是否接受隔壁糊弄学小组的生活哲学呢？
为什么我总是差一点点呢
20应届five路在何方
本fiver明天开例会
准研一，应用统计专硕，研究生期间有什么需要注意...
去北欧读phd怎么样？
28岁只想找个地方躺平
新人报道 | 大一白活 感觉很难补救了
我拍到凤凰了!
20five要不要离职
有没有考普通地区公务员考不上的five
大家能不能协助本废物做一个研究啊
求问毕业后入党相关
有没有像我一样毕业都难，还心怀做科研执念的five
对于法硕（非法学）的意见
此贴废弃啦大家不要讨论啦
有没有关注恶魔奶爸这个人的
因为房价而难过
在一线工作几年回二线合适？
大家羡慕不羡慕有老可啃、有家业继承的人
吐槽&经历 | 十年弯路，小型复盘
刚报名完雅思考试这会很想哭
大家到底怎么定义废物啊？
十八线县城的事业单位人才引进 值得去吗
有没有人像我一样情绪低落的时候根本无法自拔，一...
身体很烂的five问毕业到入职间生病如果要动刀子怎么办
因为yq失业了，到现在还是找不到工作
大家本科时有学年论文吗
工作四年想转行，纠结出国还是读在职
第二学位它值得吗
迷茫又无助，不知道未来应该何去何从
求助｜大家可以给点意见吗！！
毕业后选择的职业完全无关所学
有没有gay小镇做题家？
经历&共鸣|好像无论去哪个地方都只会成为中下水平...
大家有明确的想从事的工作吗
因为一点小事不想上班只想打游戏已经持续了快一个月了
大家对于985211高校里的中外合作有什么看法呀
想问问大家跨专业考研都选了什么专业?出于什么原因?
开学大四 想复读高考
想问下社科的同学在本科期间有论文发表经历吗？
送给five们，每个人的人生有不同的节律
大家周围有没有那种自己深陷peer pressure还要拉着...
真诚求问保险行业从业者怎么做职业规划
昨夜的梦，已经第四次了……
想问下如何留住自己的英语水平……
five一直活在暗恋中
five的自我救赎
到底什么是高情商
听到家人说同龄人怎样都很烦
新人报道
对相亲的厌恶来自于害怕自我评价
有多少体质虚弱的five？
毕业论文写不出怎么办【负能量预警】
计算机考研还是本科工作
five们怎么面对职业规划这个问题呢？
女博士年薪156万入职华为 媒体贩卖焦虑让本five感...
。
能接受的最长通勤时间？（投票）
连续收到三封拒信，超级难受
【好奇&投票统计】本组是在校生还是社畜多？
锦天城派驻是天坑吗？（求法学生互助！）
因为five组注册了豆瓣
今天我弟中考成绩出了，我妈的话还是一样让人窒息
有关就业和读研的问题
半夜仔细想想自己真的是peer pressure的完美目标群...
雅思在5个国家共考7次才到7，有比我考的次数多的同...
双非到985，我变成了five
本five想来求个帮助 嘤嘤嘤真的好焦躁 大家有没有...
。
终于轮到我了……其实，最难接受的是心理落差
21届应届five放弃挣扎，投了xes的提前批招聘……
国企和银行校招看社保记录吗
要考书记员吗？本five 机械女现在无处可去了。快要...
基础知识很差，手撕代码写不出来，我是不是应该立...
[新人报道]想商科转社科真的是傻逼行为吗
讨论&咨询｜辞掉体制内工作 去澳洲读phd 各位怎么看
记录一下进组10余天后的心理变化
985five考研去211会不会被人看不起
到底是哪一步走错，让我成了自己都讨厌的five
感觉越来越觉得人和人之间难以交流。
有没有人想重读大学
研一一年只觉得一事无成
想请问下大家遇事总是会消极思考怎么办...
不想考研，只想毕业当老师真的是末流选择吗？
有没有朋友愿意给我讲微机原理与接口技术。价钱你...
我不想考研了
请问真的有人没有朋友吗？
托福gre都被取消 今年申请的朋友们都怎么办啊……
求求大家救我狗命时差党导师跑路毕业论文我该怎么办
商科留学选加拿大还是英国？考虑性价比
专升本到研究生的我可以去大专当老师吗？
工科five/防止极度不自律的自我努力打卡
个人求助 为什么我听到开学消息之后会想吐
在遇到巨大的情绪冲击时大家都是怎么调节的
刚刚知乎上刷到的 绩点2.9算差
大家可以给我一些短期支教面试的建议吗
11级老天坑专业，从大学迷茫到现在
特别不爱读书 面对都是几百页的专业书太怵头了
感觉组里多了很多广告……大家自己注意吧
很后悔参加学生会，回想起来就像被PUA了
懒+拖延+敷衍，喔是不是人品有问题，还有救吗？
有没有five因为害怕疫情不想出去工作、想继续在家...
有人看乐夏吗，关于年龄焦虑
有没有亲戚让你觉得心累的
有没有什么好的过渡工作或竞争不那么激烈的gwy岗位...
有没有比较可行的安心做废物的方法？
有没有表兄弟姐妹很多的five
非小镇做题家的985five来集合吧
2020应届毕业生现在有两个选择
父母也是做题家
（评论区抽一个100元求监督打卡）早睡 晨运 护肤 ...
工作五六年，看着曾经的同学们，其实都挺一事无成的…
非计算机工科five求职
二本Five 想读博？求指导
秋招开始才醒悟 意识到自己的five
觉得自己太差渐渐不敢和好朋友说话交流
要不要跨考
我只想找个人一起丧
大学毕业去做前台
谢谢大家，大致懂了大家的意思
有点好奇大家MBTI都测得什么，朋友们投一下票吧🙈
2020毕业科研助理
21岁了还没意识到自己成年太久了
要不要抓住第二学士学位的尾巴？
考研与否对人生的影响大吗？有多大呢？
gap一年or找个轻松工作备考
关于相亲，是不是只有我一个人有这种奇怪的想法
five们！你们都是什么星座的呀？
本five今天才看《1984》，被一段叙述击中
分享埃利亚斯的一段话
如果你觉得会计课枯燥无聊没用，那你一定是错了。...
在相亲楼发了帖子之后
本five不知道要不要考研
在理工科院校里不想学理科了😭😭
现在的five组到底是成功人士集合地还是fives抱团自...
。
行政保研靠谱吗？
组内有学环艺专业的吗？进来康康
请问组里的five们对港中深这个学校有什么看法呢
社交five想问问实习怎么提离职
本five觉得以后有了孩子一定不能惯着
对于未来感到迷茫的我，已经处于自杀边缘
有没有学建筑设计的进来吐槽
想要一个提离职的勇气
小five的考研二战＆减脂健身打卡
深夜吐槽 应试教育下的自主性
哲学研究生刚上岸，后悔了，我该何去何从
有没有自学日语的姐妹噶
有没有非常厌恶父母老是说别人家孩子的
面试时表达能力不好怎么办
“乖乖女”积极发问生活中如何走出做题家困境？
现阶段什么困扰着你？
马上大二想到自己选择总会后悔
大家会倒贴去实习吗
我爸妈是转移焦虑第一名🥇
不喝碳酸不吃油炸早睡早起计划
有five会没有原因地失眠吗
如何看待现在的消费主义至上
有人觉得组里最近爹味很浓吗？
有和我一样重度恋家但又不甘心回家乡工作的吗？
华为天才少年计划到底是什么选拔标准（有华中科大...
投票 大家考研定的目标高吗
如果你的学历只有二本，生活会不会比现在好(更新故...
从社会工作的角度分享一些技能
有没有five像我一样不喜欢和任何人接触啊
98five们在高考后还经历过什么样的人生巅峰吗？
卸载豆瓣，想摆脱互联网开始专注于现实生活了
大家周围有读冷门专业 工作和专业对口也过得不错的吗
大家有看到那个清华姚班放弃谷歌工作回家乡做老师...
今天有没有进步亿点点呢？
由隔壁高考师范分炸了楼联想今年教育类考研会不会...
因为家庭眼界等原因走错路的five分享聊天记录
整个人在家完全瘫了
争取假期一个月养成良好习惯的自我监督打卡
有学习哲学的吗，感觉世界观会很不一样
开学封闭
城市推荐度投票
和爸妈一直住一起感觉有点压抑
所在专业往届中游学生的出路上哪打听
不懂就问，性子“比较冷”算不算five行为呢
瓦房店做题家——在瓦房店，人人都是带做题家
大家喜欢在什么环境下学习
互联网大厂产品/战略实习很看重绩点吗？😢😢
第一份实习刚做半个月就很five地想放弃了T T
讨论&咨询 | 没办法对自己负责，但对别人很负责
【高考志愿科普第N弹】朋友，一起来种草伐？
四素说和原子论是不是还原论
关于抑郁丨如果抛弃学业压力 人生重新来过，还能抱...
有时候会疑惑，年龄增长意味着什么？
本five研究生学校没有本科学校好有必要继续读下去吗？
辞职考研了 我却这样
工作五百年的老人想跟大家聊聊天
社畜感悟：不学无术真的要还的
有five在人际关系上也很five的嘛
大学期间，对你影响最大或者你认为最有意义的事情...
急需一场胜利来证明自己
大家看到这条豆友发的关于文科生的荒谬了吗
国内的舆论环境真的糟糕
保研内卷peerpressure及其他
麻烦删一下谢谢啦
本five研究生想转专业考航天了，想听听大家的建议...
求考研跨考建议
提高英语口语大家有什么建议吗？报那种网上外教一...
教育何为？
一个迷茫的工科转新传留学人员
唉毕业了 表达能力为负
有没有想当中小学计算机老师的five
Top2商科渣中渣弟中弟，还在硬撑着留学读研，每天...
长期five丧失了学习能力怎么办？
看到好多说想出国的
深夜难过
文科专业985本双非研找同盟
有建筑/城规的前辈跨考别的专业吗，想求问转行方向
关贴
找不到工作，感觉对不起父母
有人做过comsol模拟吗
抗压能力弱的five们有想过自己的退路吗？
会不会讨厌小组作业？
深夜矫情贴:本five到现在一事无成很大程度上和拖延...
没回国之前以为轻轻松松找到工作
物欲比较低，是不是会导致进取心不强
还在留学的好羡慕国内读研的同学
大家是不是进大学前都不知道自己喜欢什么？
秋招到底是个什么样啊！
大家说说什么样的人生才算成功？
努力也没用
秋招的朋友一定要避雷这家公司
看看组里有没有税前薪水没有达到当地社平工资的fiv...
看到一张有趣的图
有five找过本科老师写推荐信吗
35岁以后该怎么办
今晚几点睡
小语种five的转行上岸之路
睡觉的时间太长怎么办
有比较好考公又相对好考的专业推荐吗
心有点凉。
你就是想太多才找不到工作(想讲讲我的工作经历)
写一些平时的想法，欢迎诸位来讨论
30岁无存款有房贷的时候可以辞掉996的工作重新开始吗
严重拖延症，怎么办?
妈妈的过度关心让我很崩溃
【工科】物理类博士可以转什么行？迷茫中
？
大家会视奸别人的社交网络吗
21fall留学
中途放弃考研转出国但没实习可以选择休学去实习吗
自卑带来的强烈嫉妒感怎么办？
应届毕业生身份真的很重要...本five浪费了真的好后悔
我的证券从业资格考试金融市场又挂了。。。
在哪都是废物 明早要学车吓得睡不着了
只有钱的家庭和只有爱的家庭你会选哪个
末流211会计狗，自我排遣。
30岁的five，该怎么办？
拯救作息，分享人间值得的事情
我对小组有误会
体制内入职体检
身处18线小镇，five们有没有什么赚外快的方式推荐下
本five不敢面对现实怎么办
文史哲类保研考研需不需要提前联系导师
女生真的不能胖吗？
刷朋友圈心态又崩了
Five们觉得自己有严重的对手机上瘾的倾向吗 我觉得...
记得以前有个帖让我感动
闲着的时候可以考什么证来赚钱？
好后悔报名了培训机构语言班（雅思）！
得抑郁症以后学习能力直线下降
大家开学时间定了吗？
我自己总结的养生tips
已工作996five确诊抑郁症想裸辞修养是否可行？
不能直接删除之前写的吗
有个不断提醒我是个five的亲戚是什么感觉(ﾟoﾟ;
咨询 | 想申请港校金融，为此辞去工作专职准备值得...
小白five求问大佬们，朋友想出国移min，下面这种情...
想问问大家有没有再读一个硕士/博士的必要
985十年，是谁杀了我，而我又杀了谁？
是找一个积极向上的室友还是和自己一样five的室友呢？
给大家说一个非常非常赚钱的职业
马克思主义哲学专业研究生如何就业 °△ °
一个想法
从小关系不好的人复读一年和我一个学校了🆘
five们一定要保护好眼睛
Five又收到拒信了，人生还会好吗
遇到帅气同学
高考志愿科普__电气工程专业
大家的口头禅是啥（逃避对话的时候）
我应该去辅修吗？辅修哪个？
删
纠结了大半年的往届大龄女青年终于决定要考研，但...
被大学同学吐槽胖的像“大妈”宅家两个月，从115减...
大家gap year的时候真的能心安理得吗
讨论&咨询｜你会做一份稳定能接受的工作or 不稳定...
这些年到处漂到底图了个啥
five大学生没有把握住改变人生的最好机会之一，现...
文史哲专业怎么没有评选一个类似于“生化环材”的...
求问有没有前辈尝试过在国外做中小学老师
工作周围都是非双一流大学的学生，特别不想说自己...
本five是这样躺平的
有健身运动打卡的吗？
留学生姐妹在吗，回国找工作是不是很看综排 尤其是...
985事业编人才引进也卷的厉害
five往届生该如何选择🆘
请问大家认为如此five的自己为何能考上985呢？
已经浪费了两年时间 现在悔悟还有什么补救措施吗😭
有fiver不想努力的吗？
怎么摆脱peer pressure 啊？？
five们跟父母关系怎么样
茶学系
读研应该怎样选城市呢？北京上海or南京
给做题家们安利一个联合国项目--YPP项目（针对年轻...
李涛，985废物有一定的必然性
大厂和小公司选择哪个
诶，20届延毕现在，秋招还能找到工作吗？
想约拍给自己赚一个胶片机的钱 但是不知道如何开始
我是一个loser
大学选专业还不知道自己喜欢什么适合什么，是不是...
如何过期末啊？😭
感觉自己好像毕不了业了，有点难受
组里有没有根本无法交流又怨你不跟他们亲近的父母。。
大家能推荐几本让人振奋精神的书嘛？
在家躺了8个多月的废物，脑子想要改变，身体不受控制
大一上一定要好好学习
求助 心理因素影响吃东西
大家有没有觉得即使在互联网时代信息壁垒也很难打破
大二结束跑去复读的本five提供一下经验和建议。
物联网vs会计
跨考cs+减肥锻炼打卡
【法学five】讨厌现在的专业，又被锁死，不知道怎么办
求助，港韩传媒方向研究生/国内升学
大家都是怎么静下心学习的，
five类型补全计划（废组造词）
自律了几天反弹地很严重
23岁的我去做了全身体检，检查出来一堆问题
【LGBT第一次出柜】18毕业985 两年至今没工作
有没有备考省考的five？
社会实践团体稿子是怎么分配任务？
five们有想过下一代的教育问题么
做题让人开心吗？并不！
我感觉我找不到工作了…
cs硕士毕业以后本five只想找一个很闲的工作挣多少...
压力大有什么放松方式？
普通211的大二five如何自救
公务员是最差的选择吗？
过去咯
本科毕业转cs，很迷茫，求回复
有没有爸妈是中学老师的five？
有没有five白天总是困，干什么都没精神，晚上反而...
今天考试花88买了个计算器
生物工程这个专业很垃圾吗？
我们到底是个成年人还是个孩子？
金融内卷严重，为什么金融专硕仍在大量扩招
日语专业的我该跨考吗？真的太迷茫了！
六千美金的线上科研项目报不报/补充：现在对项目含...
删
组内有没有中文系博士
❌❌一定不要学工科交叉小语种的铁人专业！！！
24岁上个月辞职考研 现在还在纠结怎么做笔记 求骂...
有人了解科研助理待遇怎么样吗
看到26岁985副教授的新闻莫名焦虑…
发现一个有意思的东西：各省求职者慎入公司名单
设计狗进体制内后的深夜吐槽
有比学材料更坑的吗？
性格自卑，没有核心能力，家庭也没资源，应该在社...
讨论&咨询|打算毕业就工作研究生期间需要努力搞科研吗
晚上喝了一瓶康师傅茉莉蜜茶一夜没睡着
17年毕业，工作两年，19年辞职考研上岸，人生重开
高中进入重点中学重点班似乎就是个错误的选择
【新人报道】失学两年即将第三年，读博真的好难
有没有刚考了广东省考的five，感觉如何
想和大家聊聊peer pressure
不是我说 北化的同学也太惨了吧 封闭管理也太sb了吧
要被房贷压死了
为了考公，考研建议哪些专业？
非法本建议考法硕吗？
两年半学制硕士，不找工作一心准备考公，可行吗？
考法院还是当律师
需要外出考试的同学如果下学期真的封闭管理该咋办👀
删
想问下小镇five是怎么和父母相处的？
分享毛不易的一段话
我爸，一个五十多岁的小镇做题家
有父母逼着考研的five吗
统计/ 组内程序员们具体都是干什么的啊
在考研复习 但是又害怕自己错过秋招找不到工作怎么...
开题不过的几率大吗
从小到大都从没有努力过
刚听到我爸对我弟的殷殷嘱咐心里真的好难受
大家会害怕人际交往、害怕接触新的人群和🆕的环...
虽然five,我们都会有光明的前途
上大学前家里困难吃泡面，毕业一年依然吃泡面
考研越学越烂，本fw来问下大家支教保研的事
我不想努力了，心情如图
本five打卡一年，记录自己变化
有没有被老师的话影响到怀疑人生的？
法学有什么移民Canada的途径吗？
（麻烦大家多多进来发表意见）回头想当公务员，降...
考研211本校还是挑战985大学
给自己建一个社畜脱废打卡楼
有没有那种只要努力就会成功的工作？
末等211冷门five专业不如去读个普通一本大学或二本...
一个five的经常性的瞬间的悔恨
求问保研大佬，老师让我最终确定学校再跟他联系，...
很多人都吐槽室友 有没有觉得自己给室友添麻烦了的
各位five有没有过这样的经历
完全没学该怎么办
曾国藩谈日课，觉得说的很有道理。
逃避心理非常非常严重
25岁的青年在家被母亲打
基友待业快两月，平面设计方面，南京有什么大的公...
法学生不参加竞赛影响大吗
提前声张的计划往往会破灭，架不住喜欢帮你宣扬目...
不想吵了……专硕怎么就社会认可度还不一样了
有没有觉得国内基础教育/义务教育过于重视理科，而...
一路five，想自愈但是…唉
被同学秀了一脸
因为想去港校，我变成了不懂人事听不懂人话的five
看到26岁华科博士获聘湖南大学副教授，高考选错专...
Five们最近一次对学习有成就感是什么时候？
微博上看到的，分享给和我一样日常迷茫的five们
有觉得自己永远忙忙（庸庸）碌碌的人么？我好像就...
你会和自己做朋友吗？
挤破头皮去内卷，好羡慕各种二代们
机械（机电）研一(快研二）渣硕的迷茫
本科废还可以靠出国和考研，硕士废怎么自救
社恐想找心理咨询
小语种如何自救
我知道好的路怎么走，但是没钱。。讲讲那些成长路...
工科专业不参加比赛会影响考研吗？
有没有贵州的five考虑毕业后回省会的？
ee研一转cs的可行性
高考完的同学们，建议你们区大城市，大城市其实真...
浙江那篇满分作文就是典型的民科吧
求助，我要不要重新去读一个硕士
20fall出国废物大家来给个建议
隔空联动一下，大家家里一直都有书柜的吗
感觉自己的专业真的好鸡肋还不值啊……
21世纪最好贩卖的东西是不是焦虑？
为什么现在基本上所有行业都要求学计算机
跨考艺术专业... 有可能吗
突然来了字节跳动的实习offer 不知道该不该去…
我太焦虑了 怎么办怎么办怎么办
大家是怎样克服恐惧
华裔孩子回国上北大清华免笔试，官方正式发通知了
在家gap一年了，越来越难走出舒适区，求大家帮助
大家觉得这篇浙江高考满分作文怎么样？
985保研边缘five要不要选择跨保新传211（已解决）
商科保研看重什么？
大家觉得大学谈恋爱是必须的嘛
还没工作就想辞职
规律作息
一个调查，大家的英语成绩如何
金融本，数学统计都很烂，还能在这个行业混出东西吗
不知道有没有人跟我一样 成为five的一部分原因是因...
大家高三毕业时，对未来的幻想是什么样的？🐶
在读的大家有没有计算过自己的时间成本
有没有five跟我一样很容易耿耿于怀？严重影响生活质量
不想开学
有签约学校科研助理的应届生吗？【已解决】
各行业公司待遇水平讨论，怎么找到闷声发大财的单位
想请教错过校招的前辈们都是怎么找到不错的工作的？
有明天8.9广东省考看不下去现在刷手机的吗
大学里为毛不设立公务员学院？
有没有第一学历是名校热门专业，依然活成five的？
C9还没毕业就黄了十几个项目，分享倒霉编剧经历（...
记发挥好了
分享一位豆友对内卷、文科、工作、回报率的思考
毕业两年再回去做科研助理怎么样
医学研究生想退学，但是不知道退学以后干什么
求问大家考公务员的话大学里应该准备什么？
five总沉浸在自己的空想里
家里人在对读博情况缺少基本了解的前提下要求我读博
本科教育带给人的提升与高考前付出的努力差太多了
【高考志愿科普第一弹】🔥学法真的那么难吗
材料专业博士 有没人和我一样做实验总是出些莫名其...
有没有人跟我一样，喜欢拖延刷手机刷电脑，就是不...
有在培训机构呆够两年以上的985five存在吗
文科有什么大型的比赛能够参加吗？还是只能够写论...
删
没有进体制内的普通人最后都怎么了？
专业
小语种专业2020毕业five 迷失了好久求了解会计行...
F是F，生活还得继续（打卡）
很内向不敢和人交流怎么办
不想从事法律行业有无必要考法考？
有没有five知道成人ADHD的
有没有感觉很对不起父母的five
出国读博还是国内读博
拿到户口后怎么办
计算机帮助我的
英语five应该怎么办？
探讨一下出身在万般皆下品，惟有做题高的家庭的消...
拿起容易放下难
有没有适合小镇five跑路的新一线/二线城市啊? （综...
毕业了想工作几年再考虑今后要不要继续读研，想问...
觉得活着是别人的负担
从小镇做题家到体制内“咸鱼”，我不是真正的快乐
有哪些比赛容易拿奖加综测分？
歪楼了
我们很少信任比我们好的人，这可太真实了。我们宁...
不够热爱临床工作的医学five慎重考虑读专硕
来讨论，某985发的内卷推文
小透明一个，没朋友
现在去美国读master还有无可能啊
有21届的现在还没实习吗
five就业问题和中国未来的产业转型
【吐槽&经历】一个小镇文科做题家逐渐丧失做题能力...
大家是怎么看待工作三年再出国的
辩论队的人会成为废物吗
我再也不自我感觉良好认为自己英语还不错了!
吐槽一下葱省公务员事业编光宗耀祖全家长脸的氛围...
娱乐&搞事 | five之歌？
越来越甘于做个废物和家庭因素有关吗
不太理解为什么国内高校规定专业排名前几的人才有...
准留学生快开始网课的语言焦虑
清北复交下无金融到底真的假的？
知识产权专业现在怎么样啊
非法学想转法务
实习相关，含金量怎么看
【负能量慎入】985毕业即失业的考研期
感觉自己要找不到工作了
有没有在工地泡着的朋友
司机怎么样
除了公务员和移民，有没有打算进氛围健康点的外企？
简历上的照片重要吗
本科念了6年的five
同龄人压力来临时怎么调节心态
在不考虑就业收入的理想状态下，你会学习什么专业？
有研究过血型的兄弟姐妹吗？
大家怎么看张昆玮的选择
本five科三没过
本科工商管理的你研究生在学什么
各位5⃣s觉得到底什么行业能在二三线生活的舒服一点
今年毕业的Top 2硕，今天被公司辞退了-后续
都说内卷啊就业难啊，上领英看了一圈好像只有我这样
想问下面试自我介绍都怎么做的？好难啊
该不该辞职专心备考phd？
广东省考和上海事业单位考试我该放弃哪个？假设工...
房地产其实是收割我们剩余价值的一种方式
大家都怎么跟室友相处的
虽然是five，但是学习人文学科真的很开心
想问下非英语专业非留学党的你们英语水平怎么样?
快35的年纪，才开始思考什么是生活，会不会太晚了？
大家从985211毕业后会真的感觉到和普一本有不同吗
光电通信985专硕想问问未来可以找什么方向的工作
大家大学里有什么特别后悔的事吗？
父母把我们培养成做题家的时候，是不是也从来没想...
真诚发问，心理学本科的出路在哪
关于北大考古，组里的风向怎么变成这样了？
不懂就问，都说学金融要拼爹，啥样的爹才够用？
做个调查，目前已经工作的fives，工作是和自己本科...
考研二战，每当不想学习或者心态崩了很丧的时候只...
一个30岁美帝多年蹉跎大叔的碎碎念
大家觉得汉语国际教育是天坑专业吗？
five在家，心态崩了怎么办？
有多少人是因为糟糕的原生家庭废掉了，我觉得我这...
保留应届考公还是去工作边工作边考
国关出来究竟干什么啊？
出了学校什么都顺着父母，现在从别人口里听到我妈...
如何克服厌学情绪呢
二战失败才开始悔悟的five
应该学会厚脸皮强行做自己
互联网大厂，会不会招一个第一学历三本的985硕士？
我的大学从休学开始一塌糊涂
有five通过在香港读硕留在香港工作的吗？可否讲下...
【数据建模】天涯不相信眼泪，背后的逻辑是什么
有今年秋招的小伙伴吗
腾讯2021校招5000人。
举一个社交能力很强的同学的例子
中流985社科five是出国还是考研？
考上天坑研究生后在小镇饭局里面对滔滔不绝的夸赞
不会写东西
大家有没有很畏难的时候 犹犹豫豫 一直不敢去做某...
雅思备考需要多久？
考研有哪些冷门专业竞争相对小一些的？
问问你们会和父母决裂吗
半年考编制的一些感受
明明是five组，但是却在这里收获到了更多的压力...
小镇做题家的什么能力强？有什么优势？
每每想起都十分懊恼 经常幻想自己要是勇敢一点会怎样
大家体感大厂的岗位985 211 含量有多高？
有想读第二个博士的five吗？
疫情期间越睡越晚，简直就是自我睡眠剥夺…
无法考研无法工作出国受阻，希望得到大家的意见，...
【日更】碎碎念·记录·感悟·交流·成长
其实高考选专业不仅要看排名也要看院系的实际情况吧
为什么内地学校很少有人gap和延毕呢？
有没有觉得老师的孩子学习成绩最好？
推荐两篇文章
就挺烦自己学校的，一点母校情节都没有
作为five的建议:无论性别，保养打扮都会让人抑郁少...
大家心态爆炸时如何解压？
大四这一年难熬吗？
想问一下数学的发展方向
废物的碎碎念打卡贴
被相亲太难了
有无商科学长学姐同级在留德/有留德意向
想拯救一下自己的作息
毕业了开始工作，突然发现那些学习没我努力成绩没...
准研一的友友们都在干什么
做題家真火！！！分享一篇文章。
复习考研仨月了今天发通知说科目调整
（楼主已被劝退勿回沉）法学女生转行跨考考古学/文...
实习找不到，申请来不及的废物在爸妈那里感受到了...
非常相信挫折教育打击教育的父母
讨论&咨询｜大四休学的人都怎么样了
five心态如何改变
211本硕去医院实习月薪1k+认真的吗……
在组里呆了很长时间，感觉氛围很丧，大家都是因为...
985会计five考研还是工作，求指导
“张华考上了北京大学；李萍进了中等技术学校；我...
研究生择校，是211工程类还是985材料类
小镇做题家的消沉一个原因是没办法很好的应对认知...
我看你们都是假惨，我是真惨
好纠结呀，应该考专硕还是跨考心理学硕？
博物院和研究所纷纷向北大考古系女生送上礼物，真好啊
想知道金融本科的同学第一份实习都是做的什么，怎...
麻烦帮忙参考一个不确定能不能接得下的offer
非法本，过了司考就可以去当律师嘛
负能量吐槽考研报班费用
现在银行也都是要求研究生学历的吗？
军队文职还有两个星期了
我是废物
对于敬汉卿30天的北漂分享大家有什么感触吗?
在工作岗位上又再一次感受到自己过去已经five到地...
大家毕业后会去一个熟人多peer pressure 大的城市吗？
大学设计狗自我提升学习打卡楼
雅思考试前英语学习打卡
我想摆脱five
大家都有无话可说的好朋友嘛
今天我生日，但是我一点都不快乐！
无法和普通人的身份和解
我应该选择gap么？
本科什么都没学会，我该沉下心来换个方向考研还是...
各位的父母对你们的态度如何？
有没有想考研只是为了能多当几年学生的……
中外合办物联网five
其实不因为985出身就把自己姿态放得过高 可能活的...
想知道有多少five决定不婚不育
小红书上的女生为什么都那么成功
有什么保护颈椎的小技巧吗？
实习面试还没出结果，公司就让我写ppt画方案，请问...
西工大真的很low吗（名气方面）
冬眠结束的five打算出洞了➡️跨考会计学硕｜...
历史和文博（考古）哪个专业就业稍微好点
早睡早起 每天运动 好好吃饭 不设预期 专注当下 沟...
不想写码的five码农能干啥
不是专业使你废物，你读啥都废物
求上岸的考研er指教 专业课背书选课本还是学姐资料
助理岗位发现能力远超任务 多久应该跟领导提升职
大家会不会有知识恐慌？总是害怕浪费时间，不停反...
家里蹲的five怎么面对熟人
拖延 逃避 和压抑
是否因为一句话，自己落泪了。
社交恐惧
如何选择实习？权衡实习和学习
越来越严峻的互联网文化
保研是转到本校学计算机，还是去好一点的外校继续...
集体入职培训其实是peer pressure浓缩大缸
five写大论文有感
你们还有梦想吗
今天原本是高考，five们来写一句想对当年高考的自...
有没有父母对自己过度自信的
英语好的中文系废物以后找工作的时候有优势吗？
至今只有一份银行offer 但是大家都说很不好
远离家乡工作的，到底如何戒掉想家的念头，有时候...
社会学或社会工作考研top5各位有什么建议吗？
有2021届five没有找实习的吗
本five首战雅思 只有4个月时间要考到6.5 压力山大 ...
突然想到一个严肃的问题
985的A级学科中文系本科是不是只有读研才有出路
我申请进小组写的是每天都想死，就让我进了，感觉...
人生不是比赛，但是复盘也可以过的更好。高考10年。
求助，关于大学生入伍！
入职zg，封闭培训半个月，想辞职
本five特来破浙江高考满分作文《生活在树上》的阵
往届生投校招还可能被捞起吗？
求助帖。有没有在学校社团的小伙伴，帮个忙QAQ
居家科研快废了，想回办公室啊！！
我觉得普通人根本无法应对年龄焦虑
真的不敢面试，怕一句话都说不出来
无法控制自己的睡眠时间是我废物感的一大来源
毕业三年，家里蹲一年了
留学生要崩溃了
心灵太脆弱了 非常容易受刺激 但是隔绝社交之后感...
学自己完全不擅长也不喜欢的专业真的好绝望
螺旋式下降的人生如何不要害怕坠落
如何才能改掉面试的“学生气”？
小镇出身的大家会花三千块出去玩一周嘛？
有在做金融的朋友么
北漂月薪8.5k（税前）要去吗
本科延毕会对求职/考公/保研/出国造成影响吗？
five会考虑去戒毒所工作么？
学化学的你们都在干什么
希望离开那里时，我不再是一个five
现在自己毫无出路，不知道干什么的five。
如何才能戒掉手机啊
本科是不是对学校的归属感更重？
大二某211法学生，实习律所的主任要我帮忙偷税漏税...
真诚发问啥是核心竞争力？
有多少人经历过填报志愿时的战争？
农村竟然是最早实现8小时工作制的地方
起床软件讨论
有没有可能逃离内卷
只想做一个高等游民的five
今天和一个妹子聊天，突然想到成为five的原因有没...
一个博士five的心路历程
开个打卡学六级的
【新人报到】前路抉择：情绪化沟通five PK push读...
今年工作真难找内卷好严重
有没有和我一样一面试就紧张……
删
211废物在985面前无力的自卑感
秋招是不是已经开始了……
自动化专业 还没想好未来的方向 大家可以给点建议吗
农村做题家的平凡生活
今天突然回想起曾经在top2夏令营的经历 深感本f...
分享本废物的三十八线乡村生活
拿驾照时间久远遗忘开车技巧
公务员 国家电网考试竞争压力是不是也很大？
滴——话唠five卡
每天陷入了日常恐学求排解
小镇青年的疑问
好像失去了学习的能力
为什么总有那么几个明明考了专业前几还互相之间推...
闭麦
还没做好准备成为大人
关于录取结果和复读报名的时间
关于人际交流有没有five和我有一样的感觉
永远在跟自己的本能作斗争😢
梯子行业将在世界范围内迎来巨大的发展机会
不考虑就业薪资等 有真正喜欢自己专业的吗
理解万岁！但没有必要。（如果觉得本文负能量的话...
快30了还在啃老
隔一段时间就会感到绝望
事业单位&公务员
有没有朋友知道法学生去音乐版quan类公司工作有前...
我有的时候真就想去流浪，谁也不认识我
有没有很颓废之后，因为偶然机会跳出现有舒适圈，...
现在文科类专业找工作难到什么程度了？大家进来说说
大家有没有觉得five久了对自己的性格有没有什么影响
如果去个工资低的地方会内卷吗，我太焦虑了被内卷...
秋招有没有比较好进的公司推荐
即将入职心态爆炸怎么办
第一份工作应该冲着兴趣还是工资？
应届生今天上班第一天就想辞职逃跑
好奇大家进入five组后的状态是怎样的
（水）一个新人five对本组的观后感
关于实习经历走后门和正经面试过来的区别
思考要不要在开学前考个GRE
深圳实习要不要去?
有没有在金融街上班or实习的朋友
帮帮我啊，建议我考研吗？
21届找工作
没有人爱自己怎么办
大家觉得开学之后还会封闭式管理吗
特别向往嬉皮士的生活方式怎么办
five们如何不陷入无限后悔的纠结中
研究生学校需要提供离职证明或者工资转移介绍信
已删
家庭条件一般的小孩真的慎选外语专业
【互联网公司求职tips】大家集思广益啊，产品，运...
现在还没有找到工作的应届five去在线教育机构做老...
偏头疼的厉害
求救🆘如何一周内完成经济类硕士论文选题
水浒“王进”背母星夜驰往延安府
暑期实习颗粒无收导致面试PTSD
本five30岁了还需要用考试成绩去交换家人对我的好
大家都是怎么定义“成功的人生”的呀
大概是很难过的一个生日了
为何我想咨询点东西就被删帖……
大三想要休学gap一年
大家有没有推荐的博士项目，管理转技术
我好焦虑啊，下半年就要开始申请了
抑郁影响到大脑状态，还要努力考研吗？
两年时间终于可以从躁郁症中走出来了 发现自己一无...
请问中央民族大学适合商科考研吗
各位98five暑假都在干什么呢？
想问硕士念发展研究还是公共卫生比较好
删
被我导画大饼，我要不要留下
向着三流网文写手进发…吗？
有人尝试过写小说吗？
金融是不是没有会计好？
明天终面，本five想求鼓励(更新：入职啦)
大家能忍受长期远程工作么
删liao删liao, 对不起啦
因为985的牌子大家会对我期待更高吗？
如果出国读书后回来工资不高会对不起父母吗
终于知道自己为何难以相信别人
失去了对生活的欲望……
实业和基层的艰难
给自己开个打卡楼
虚无主义错了吗？
很讨厌“多从自己身上找原因”
毕业十年，沦落到找不着工作
读初中的妹妹已经觉得学习无用了怎么办😥
我时常在想要是我是个孤儿该多好
孤注一掷放手一搏工科转艺术却被现实按在地上摩擦...
已删
有头脑和大美丽，谁更有可能成为人上人？
半月谈发的一个新文章【反思985“废物”：愿你我一...
某湖南留守女生报了北大考古
有没有文科fw学过考研数学三的？能说说你们是怎么...
末流985，全国前三的专业，我今年29，已经待业快一...
社恐做培训会不会被辞退。。。
当你们都在说去链家卖房的时候，我都当中介卖了一...
关于面试
你们的父母是怎么看待考上了985还是five这件事的
马上要毕业，然而一事无成
十分讨厌社恐的自己
如何缓解焦虑？🤦‍♀️身体被自己five恶心...
或许这个组有人懂区块链吗.....
想了解一下日本三所帝大的【生活人文环境】【学校...
金融研究生可能就业方向
理性讨论各公众号的引用与观点
five想问问现在跨考计算机有多难
大家是哪个瞬间开始认识到自己见识真的很短浅 ？
北大考古女孩这样的人需要【天赋+缘分】，我等凡夫...
讨论&咨询 | 事业单位劳务派遣和聘任的要求和竞争...
毕业一年工作已辞职，考公or考研？
体力差精力差的five该怎么办
8.6——每日絮叨一点
真five觉得生活太辛苦每天都不想活了
不理解部分双非，专科学生总觉得985的干个啥都是在...
所以会读书有什么用？高情商才是美好人生的必要条件
父母老是拿“你欠我很多很多”这种话绑架你怎么办？
1
去大厂暑期实习了一个月真的好烦，我还是想当个five
救救苦命的应届生我吧，我应该乖乖赔钱吗
拖延癌晚期如何让自己开始干活? Five们用过什么好...
想听听各位过来人对我的建议
大一住我楼上的兄弟去6326应聘，效果爆炸
。
不懂事的孩子值得被爱吗？
我国的老师是不是只会耻感教育
水，微信头像换太多会不会让老板觉得人不踏实
羡慕教育氛围良好的家庭
毕业八年的985/211five
文转理 不知道要跨考什么专业
弱弱问一句，材料好不好找工作，薪资怎么样?
编辑了
只想找个共鸣
吐槽&经历 | 写给小镇做题家们的一封信
有没有five觉得自己的父母做了很多错误的决定
材料专业工作后年薪的上限是多少呀
过几年计算机会不会也内卷
关于问卷数据统计的问题
迷茫的我
焦虑症病友
保研去了不如本科学校的院校怎么调整心态
父母就是985five，讲一下二代five的经历
刚考完教师招聘，只差1.15分，目前比较迷茫。
艺术类考研的专业论文？
20届互联网 技术or产品?真诚发问 求指点
22届法学生焦虑
five的人际关系
不算经典的盲目乐观five自白
从华工造纸的哥们想到fives产生的社会根源
求推荐心理咨询师
yq使0自制力废物发上加广
工作和相亲
26岁公务员日常想考研
消失的学长学姐们
想问问大家周围的冷门专业普通学生考研失败都干了啥
最晚多少岁之前结婚？（婚恋观投票）
劝退专业 小镇农村 性格缺陷 大二求助
考研选择计算机还是师范😂
某工科985会计本科生的深夜杂谈
大家是怎样找到第一份实习的呢？
没有目标和自制力的人在大学容易垮掉
沪漂现状如何，毕业以后想去上海工作
997工作压力大，想辞职
有申过美硕的five参加过名校教授的在线科研项目提...
三本大佬成天才少年拿200w年薪
一个传播传媒专业的人如何跳出公关广告营销等费力...
毕业后半待业1年想转码的five自诉
22岁了，存款还是0，有人和我一样吗？
觉得成年人好累啊
怎么看待回完贴骂完人就拉黑的行为？
突然想起伤仲永
真正的小镇five做题家的三十而已
讨论&咨询 真诚发问 实习是自己租房还是住公司宿舍呀
人际交往能力在大学究竟有多重要
删
终于在30岁之前，活成了自己讨厌的样子，five or f...
双修/辅修是不是真的很没用啊😭
直博疑入天坑，游戏被骗，兼职碰壁，five实锤
突然觉得应该有个“废物指数”来衡量一下大家“够...
纯文科应该去学习python 和cad吗
有选了自己喜欢专业结果还是成了five的人吗？
日本9月研究生（旁听生），因为东京疫情的反弹焦虑...
我妈觉得我能力太差，自己努力不如走捷径
党员身份对就业有多大的影响？
fiver到底喜不喜欢帮人报志愿（内附投票）
半夜突然发现二战的学校是3年制
贴一些入组申请理由里的搞笑five
毕业后再开始考研一战行不
进来一人点播一首励志歌曲
留学硕士毕业一年了还在家里蹲
盲选了专业最水的老师当导师。。还有救吗（已解决 ...
211中文系开学大四一事无成的five来讲自己平淡无奇...
穿着白大褂的不止是大夫，还有配眼镜的。
突然发现我们组流量好大啊
一个“废物组大佬”和最近满分作文的奇妙缘分
学了一年的发展学有点迷茫...
22岁真的已经不年轻了吗？
我们不会有将来
比银行系统更烂的财政系统应该是我的母校的财务处...
留给“小镇做题家”的机会还有多少，寒门是否再难...
求骂一个永远做不完research的废物
为什么复交在我们省本科招的人好少啊？
还有像我一样三班倒的985吗？
庆幸本组存在，看了组内发言后郁闷减轻很多
专硕读完后出国读博，花费好解决吗
好好利用剩余的暑假打卡
Five们加油摆脱暴饮暴食啊！
看三十而已里的王曼妮回乡还是很有感触的
有同八月中旬休年假想一起出去旅游的嘛？
才发现，高中数学老师这么赚钱吗？
明明没什么好失去的却老是患得患失
已解决
大学以后专注力和记忆力都全方面下降了怎么破
five人生经历分享
假如几年后，某乎出现问题“当年某热门豆瓣小组里...
希望给点建议or骂醒 大城市做题家，不知道自己的退...
选修是选高分水课还是硬核一点的有内容的课呢？
好一个空空的小脑瓜，five试图自救
有这么一句话，自卑来源于自负。如果大家对现在的...
想问下大家开学封闭管理是怎么个封闭法？
想请问如何寻求心理咨询的帮助？
穷孩纸花钱有负罪感
好怀念以前
县城做题家的出路在哪儿？如果还考虑买房结婚的话
【欢迎随缘打卡】没有压力的打卡，完成就打，没完...
企业核心技术人员年薪60-80万（不连股权）不知道能...
已经习惯作为five的倒霉体质，心态越来越好
最近压力好大喔
因为英语太five我错失了好多机会
刚拿到实习offer就尝尽了生活的苦
小组再次在公众号中出现
一个新来的985five，准备辞职二战，希望能回炉重造
双向患者自救记录/寻找生活的意义
有的时候不得不承认学历会造成巨大的素质沟壑
大胆发言，德克士是不是小镇的标配？
小语种five能干什么？
工科废物寻求共鸣
为啥高中的时候很积极很聪明的样子，现在就变成fiv...
逃课
通过假期平复的焦虑心情，因为学校要求毕业前通过...
【新人报到】本来是想做学术的，现在从零开始了（...
本科毕业，进入三资公司成为了工人
在备考研究生考试的第三个月时我终于还是崩溃了。...
22fall出国党，出国值得吗？
本小组five的年龄层（投票）
在末流985读天坑专业真的觉得毫无指望
每次看完电影都感觉被打鸡血
我拒信拿到手软，心无波澜。
我是一个躺平壬，大家有什么想问的吗？
想问下本组征友真的有成功的嘛，交上朋友的也算
咱们组的“小镇做题家”上半月谈了.....
同学历，每次都被比较，我是失败者
准备考公，老师都推荐谁啊？
对cs专业的追崇何时能回归理性？
本five看到高中同学朋友圈发了三个字，竟然没反应...
five准研究生发现在家茬玩是真的爽，学习能力几乎...
感受到了组织的关怀
我和我的朋友，同是做题家，但我朋友走的路却比我...
为了逃避peer pressure 关闭朋友圈几个月了
难过，five到吵架都吵不过了。
有在职考过教资的five吗
精华 关于本组的“废物内卷化”与“精英”争论，以及“...
怎样看“长大了要做一个对国家对社会有用的人”？
985大学里一些天坑专业的five们都在干嘛？
大家选择就业地时会考虑以后孩子高考问题么？
大二分科 土木类里到底那个专业更适合女生啊....
有打算今年去读二学位的five吗
本科毕业工作三年的社畜迷茫期
考公越来越渺茫
一个现在才开始准备今年考研的five的崩溃经历
混进来的211five想求个建议关于应该不应该辞职
自己有时候会利用父母的心情
真five实习半天就想辞职
985five工作又转行读研之路
有无搞自然语言处理NLP的five？
秋招都开始半个月了，还没找到实习
大家有人因为现在的国际形势出国转战考研的吗
2020对我好点吧
2020年的个人事件轴
20届工作的朋友们是怎么适应一个人的生活的？
传媒是不是相对不那么内卷的专业
。
商科Five对读研方向有点迷茫
小镇公务员家庭的家庭教育的迷思
19届小语种考研失败无经验找工作真是太难了…
。
如果在985大一上就挂科了，该怎么面对自己未来的人...
离群者
我是怎么混的不如大专表哥的
GAP year大家都是怎么过的
看了新京报的文章感觉很难过
今日最卷标语，有被shock到
千万别熬夜，长痘还影响心脏健康
小镇做题家来到世间，一出生就背负着出人头地的责任
继续在广州坚持住
求问25岁再学计算机来得及吗
文科硕士被hr建议读博……
错过了实习面试…
可以把上学期的期末论文在本学期二次利用吗？
充满失败感的我们是因为太焦虑了还是社会毒打真的...
请问培训机构有必要去么
来投票如果可以选择你们愿意被生下来吗
请问有通过少干计划考上研究生的吗？有一些问题想请教
突然又想努力了
高考失利走不出去，有没有相同经历的five，求指点🤧
延毕一年，却永远逃脱不了卢瑟的标签
怎么克服抑郁导致的学习能力下降
“做题家”如何融入大城市群体生活及与人相处
现在做题家读金融还有前途吗
发觉自己不会说话写东西了
在僻静的角落做题
当不知道人生选择哪种方向时，不如问自己能做什么？
求推荐好玩的游戏！
大四毕业两次试图找实习失败经历
总之就是不想读书……
从一次醉酒翻车的社死经历想到生活的糟糕状态
是不是不生孩子就不用怕内卷
退学了
心好累，怎么跟家长解释一年制研究生……
如何评价知乎用户曾勃和他的“失败学”？
更新暑假纠结保留应届生还是去上班的后续
家里蹲太久，无法适应社会生活，怎么办
加班后的葛优躺躺到怀疑人生
【新人碎碎念】大龄废物的自述
Five打卡计划
上了大学之后我没有认真用心地做过一件事
觉得自己好像一个开朗的笨蛋
问问大家，社恐five遇到人情世故该怎么做？
受困于论文与学术，我还有机会吗？
我的浙江高考作文翻译
今晚的星座好多啊！还有十四圆的月亮！
在家待了200天了，感觉好压抑
传统工科劝退贴
就业公司、地点的选择
985本英硕废物想和大家探讨接下来应该怎么做。
反驳一线城市就该985率高
感恩在这个组里找到的同类
在组里混了几天打算退了 总结一下就是
旅游对强迫症和抑郁情绪有很大的缓解嘛？
毕业多年老five想读研了
从保研失败后步步不顺的five
985机械five本硕总结
我单纯无知的妹妹
大家有没有想过建立一个公益组织？
报专业一定要报实打实的专业
一线城市211算末流211吗？
是不是很多five焦虑都来自于同时的自卑和自负
为毛线啊～
有写毕业论文和答辩同时进行的fives吗
现在当中学教师都这么卷了……
突然觉得当废物正好
研0在跟导师做一个和专业相关的项目后感到自己真的...
我马上大四居然还是害怕当众演讲，我该怎么办呢？
废物难道只能是废物吗
文科冷门专业文史哲社科 有什么发家致富的门路吗？
被打击了，初中班里倒第一现在年薪百万，而我刚刚...
完美主义拖延症应该没人比我更恐怖了吧
商科小镇five大二暑期实习
关于这样的校园实习含金量如何呢
现在专业劳保想转专业到国贸 想问问组里的前辈们暑...
转发了一个谴责“化粪池警告”的推文，被家里连打...
又有媒体写了本组
双学位被认可么
小语种大坑，劝退
到理想的学校读研是噩梦的开始
大象公会也有一篇关于我组的推文
各位five们在人生大事上做过什么后来没有后悔的选择吗
第一年没考过执医技能
没有组会的工科研究生
i小语种们，转商科🉑️吗？（已被劝退）
留学申请怎么防内卷？
人生海海 /CPAand考公
学历有那么重要吗？
【新人报道】大龄考法硕失败，要选双非全日制还是...
焦虑怎么排遣，需要看心理医生吗？
有无做过大创的？有用吗
一个诡异的成为five的途径，遗传缺失+体检招录人员...
从失落到习惯，大龄博士二三事
在京电力央企工作,整个人都又废又抑郁了,迷茫不知所措
毕业到现在没有过大厂经历
真正的five，就连玩游戏都被人骂的不停
害 我真是的，突然想考研新传
研究生学历对成为中学教师有什么帮助？
本five来发帖了，请问已经毕业了可以把导员删掉吗
大学一个社团都没有参加是不是会很可惜
感觉自己又five又不five的
要提前到校了！好焦虑呀
普通家庭没有选择的余地哈哈哈被劝退的本人
连自媒体写手都卷起来了
间歇性不想跟朋友联系
身体出了小毛病无法正常调节心态的five
毕业后的无数次考试，越考越差，连小镇做题家都不...
小镇做题家的第一份实习搞砸了
第二学士学位选择咨询
考研后遗症，不断后悔当初择校没追梦
高中报志愿是不是都是要服从调剂
five求问如何恋爱、防止被钓鱼
没有实习秋招有多难？
我以为远隔千里就能不被同校的人气到，我错了
医学生如果没考上研究生咋办
女生没读警校能考警察吗？
不想上大学，好想逃离。有人感同身受嘛。
gap year半年彻底浪费，不知道该怎么自圆其说，求建议
铁five一枚
秋招了，六级还没过，A 考挂了三次…整个人现在就...
是不是可以考在职研究生然后多实习几个行业，找到...
实习大讨论
社恐five如何改变自己去社交
早知道毕业后这么废物 赚这么少，还不如初中高中放...
最近收集问卷，发现管理人员的自我效能感普遍偏高
有没有five被家人body shame到窒息？
毕业一年five崩溃瞬间
有人会因为高中的知识全忘了而焦虑吗
被说就知道死读书不会做事一直在担心我在社会上能...
硕士毕业之后，使我慢慢接受自己是垃圾
怎么办、老师问我为什么结课了才交作业…
还有比我更five的吗
有没有准备硕士毕业后出国读个双硕的five
985的title在国考面试中究竟会不会有优势
【#可可西里失联女大学生搜救画面#曝光 遗骸已找到】
cs废物如何逼迫自己刷题？
一战失败好迷茫
消极情绪自救分享
刚刚看到图片这个标题，觉得很有共鸣
《三十而已》有没有人看过？这是个剧情讨论帖
内卷是传统?
求助要不要从一个劝退专业转入另一个劝退专业。
既然决定不了自己的出生，为什么自己的death要受他...
为什么我们的职业选择范围如此狭窄呢？不能破除这...
精华 【进组审核】关于学历的问题
你们会因为想保留人脉跟高中的同学保持联系吗
这样算研究生学校不如本科学校吗？（已更新）
这是不是就是组里一直说的？——准清华生工地搬砖有感
求救🆘高中题教不了被鄙视了
已经工作的卢瑟进，大家都是什么时候经济独立和经...
19届原计划出国毕业生 想求一点建议
因为太恋家而换考研学校？拜托，都八月份了T^T
抑郁症
药学专业就业需要帮助！！！
商科开学大二，该复读么？
其实校园里真正的five(至少自我定位)不多吧
要不要考研，求建议
分享我是怎么因恋爱失败而沉迷王者变成five的，希...
研究生毕业的你们工作后悔or读博后悔吗？
小语种five吐槽一下小语种专业(并不高大上，并不好...
请问有人为考公去跨专业读研了吗？
每个专业都会有固定院校圈子吗？
理讨超级中学到底是不是教育之殇
有没有人会觉得成为five的过程是因为体力太差了
Five的社交困境
有没有Five和我一样不敢看现代都市背景的电视剧
组里的大家都好温柔啊
成年人的崩溃
我想要好好探讨内卷化的定义了。
五年制专业+本科休学1年+准备gap一年
有没有five高考考的还不错，甚至超常发挥，最后折...
不努力只能怪自己，可是努力不起来啊，没有动力也...
在国外写码是真的好爽...
越活越想做厨师
学院为了就业率强制要求开网店，不开取消答辩资格？
读书读到最后都是绝望吗
求问如何提高自制力和集中力
历史学方向研0完全听不进去讲座😭
我真的一路踩了好多坑现在还在坑底
各位大佬评价一下这个表情包？
我想辞职考博
本科GPA低对求职有多大影响？
19年还在找工今天面试面着面着哭了
玻璃心严重，虽然知道自己five，但被人批评了还是...
为什么我会对组里的相亲和交友毫无兴趣?
【下午五点准时摸鱼】
本five学习犯困 咖啡已经救不了我了
投了70份简历都没有找到合适的实习
工作后看全组985硕同事争奖金“头破血流”
有没有一毕业就回家乡小城养老的做题家分享一下经历
请问有休学/延毕经历的前辈吗？
简历里写精通xx但其实并没有精通到给啥做啥的地步
考试让上传证件照片，我上传了证件照。。
你在学术上最大的发现是什么？
我的生活好无聊啊
每天一遍防止抑郁
⛔️劝退下，工科专业（非计算机）不要去成都选调
没有人比我更废物了
今天去笔试了，我的数学连初中都不如，我觉得我连9...
工科硕士可以读文史类博士吗？
以后会不会也有第二硕士学位了
咋能重燃高考的斗志？
怎么看知乎「怎么看985废物引进计划小组」的问题
有没有在大城市长大的小镇做题家？
我觉得各位认为自己是five，是loser，主要是因为社...
有没有环境five有出国打算的？
清华大学会计学专业停止本科招生
【高考志愿科普第一弹】俗称万金油的汉语言文学专...
讨论&咨询｜不想考研了，我这样的想法是逃避还是…
冷门小众专业的five会毕业即失业吗
我好像开启了自毁计划
无助，园艺专业研究生有什么出路吗
进组第一帖，求经济学five出路，思绪万千
five们就业的时候，有感受到来自985211的优势吗？
工作三年想考研，沉没成本付得起吗
和朋友聊天感觉压力比较大
大家有被父母说过：“你堂堂一个高学历大学生居然x...
金融专业到底多费钱？
经济类的专业Phd有必要吗
请问大家有没有懂那种研究生期间出国交换然后留在...
应该没有人比我更five了，大龄往届上个月辞职备考...
我已经打算降级了
大家觉得到底是选择重要还是选择之后怎么走更重要？
大家觉得到底是选择重要还是选择之后怎么走更重要？
可以分享一下你所在学校专业（同一届）现在混的最...
请留下各位five的做题/考试方法
某乎提问 城市出身名校大学生可以混得有多差
【锁】Fiver们讨厌给亲戚当义务家教吗
感觉很迷茫
投票-困境中如何获得帮助
看了组里的相亲楼，基本都是女生在征
本five退学复读想学文科，结果阴差阳错去了CS.....
近期由开学时间引发的思考：我的本质就是逃避，我...
本科毕业后头一年在私企工作很忙，提升学历有哪些...
请问five们有没有兼职去恰烂钱的好想法呐
决定放弃出国读研，现在考研来得及吗？
【高考志愿科普第一弹】🔥材料成型及控制工程专...
周围都是优秀的人，我真的在里面格格不入
我觉得我们组内还是不要互相攻击
我还有机会吗
跨考选什么专业呢
抑郁症量表显示我并没有抑郁
经常自称是废物，但实际上我只是平凡而已。
第二学位到底有没有必要读
导师总说我没进去状态
吐槽|经历 我真的好孤独啊
不想进入社会😿
怎么解决负面情绪严重/焦虑的问题啊
纠结了大半年的往届生终于决定考研，但是现在又在...
five第一帖
本科绩点很低，但想出国读法学，有必要有可能吗
想问问大家为什么留北上广
大家有觉得跟父母寻求建议很累吗？
银行是不是大部分商科🐶的最终归宿
24岁离职考研还在纠结考研中该怎么做笔记，骂醒我
沉迷于拜佛
父母从不干涉我的一切决定，如今居然不知道是好事...
问问大家有没有看书的时间不过脑子，只有抄书才会...
请问有郑大化工学院的同学吗？想要咨询一些问题
为什么大多数985学生都要考研，不考研会怎么样？
实习老板老让我要有自己的思考咋整..可是我真的啥...
985硕士研究生毕业&深圳&月入8000&
本five越来越不知道自己想要什么了
在男朋友面前太自卑了怎么办
有没有面试Five进来交流一下
有没有证都考到了看起来不错，但依然能力很差、工...
和今年高考的分数270的弟弟相比，我爸还是觉得我比...
知乎和豆瓣用户群体是不是高度重合
感觉学校稍差的同学反而更容易获得自信
删了
高中没毕业的小孩回国直接上top2本
怎样才能变得自信一点啊
警惕算命水军(总结神棍营销话术+新套路，大家走过...
有没有想过学位越来越高，其实是通过缩短工作年限...
社恐的金融生+LGBT困难模式，要不要转行
高中生不要再申请进组报志愿了
顶级废物985宅男宅女-混到人间的过程
全方面的废
除了宇宙机，施一公，并不是没有别的出路。
研究生课题组忙起来会有多痛苦？（中科大金属所）
今年考研现在开始还来得及吗
有无今年不出国defer/gap找实习的
看不进去书怎么办😱
想问下法学专业在律所实习过的人
985five能否对标日本平成废宅（无贬义，仅从生活状...
已经一年多没见过我爸了
夜深了 本fw来分享毕业两年再出发心得
刚被导师骂完，最终还是摊牌了，翻脸了。感觉真的...
新鲜fw的经历自述
很烦
废物内卷，不如废物利用
任务完成困难症
本top2应届真的好想去四大啊
精华 我发现了一个five定律（停更
人生低谷期还是不要谈恋爱吧
如果用一个关键词形容你们目前为止的人生，你们会...
有five无法早睡么
有加入辅党的five吗？
有没有很早就出去实习想转行，但被坑惨了的five
工作一年的互联社畜的反思
马上研一
希望能帮到想走编程这条路的同学：一条下苦功夫的...
本科景观的还可以转什么
安永审计or二战考研
朋友们 有没有上了985就是不爱学习的那种
【高考志愿科普第一弹】听说新闻无学？看看学了什么？
恭喜five们不用被裹挟着往前走了
关于跨境电商
考过研的姐姐妹妹兄兄弟弟来看看！
有没有five上了大学变得很没有自信呀😭？
焦虑的暑假到底该怎么办？
大学不参加创业比赛&商赛可行吗
从身边的小样本来看，是不是内向的更容易陷入自觉...
因为学费而引起的一系列惆怅思绪，觉得本five配不...
环境专业未来的发展是什么？
耻感文化是否直接造就了five
对新传感兴趣的21届英专five该何去何从😢
five今天也无所事事熬过了一天
如果能穿越回人生某个节点，你会回到什么时候，改...
有没有跟我一样，在大城市长大，却去了小地方大学...
在日本找工作找得心态爆炸
我爸说我不爱学习，可能这就是我成为five的原因吧
咱们组是不是火了
分享一下我大二时期的废物时期（内含抑郁症，迷茫...
删
大家心态的原因很大一部分是丧失了对生活的掌控感
看到一张图
没有爱好，导致没动力上进，甚至想不通活下去的必...
目标回老家小城阎良了
我不是“小镇做题家”我是“小镇抑郁家”【本人回...
怎么样才能从内心真正的改变？
被怼到自闭
five们现在有躺平吗？间歇性踌躇满志持续性混吃等...
大家焦虑的时候都喜欢做题吗？
专业倒数怎么调整心态
给各位five推荐推荐最近在听的歌
以为全科合格的我居然有一科59分。
知道大家都是学术垃圾了，那么大学有没有玩得很开心呢
实习让我觉得我是一个废物
就读于不知名211被同学嘲讽
想问问大家做管培生需要什么特质嘛
🆘大家都是怎么准备实习面试的🤯
现在的小镇做题家是这种意思了？
巨大试错成本下，top金融专硕考研是否值得&体感难度
本211five目前唯一擅长的事情…
淦 偶遇高中年级第一的妈妈 ，无业游民被问现状，...
看同学们晒的实习 我好焦虑啊怎么办
大家有什么看了心情会好的综艺推荐吗
这个世界是不是真得对five行为很不友好
临毕业还觉得自己和这个大学格格不入
天坑专业跨考金融，考研期间太多事，很怕考不上机...
末流985专业垫底five一枚，想问大家关于会计是在职...
心情一直都很down
five的二十年
原计划20fall留美，现在不知道该怎么办了
大家觉得自己的five状态可能会持续多久
大家为什么都想考研啊
老哥们能不能给我这个fw指条路
大三心态不好的five不能看pyq……
或许可能不是我太废，而是家里缺少钱和社会关系
不知道这个研究生该不该读下去了哎
看见小组里劝退小语种就想讲讲自己的事
最后一次给高三学生劝退
（已解决）每天被我妈PUA身材，回怼被我爸臭骂，是...
找到了成为废物的原因
有公认的好专业吗？
热搜有感，#双一流在校生士兵免试攻读军校#
生活太窒息了，想听听各位的建议。
大家怎么进行的未来规划啊？
北京高校九月开学通知陆续出了，我一点都不想开学
本five 又来了 常听说学医是普通家庭走上中产的最...
安徽好惨!!!!安徽分数不高是因为压分把
北漂话剧制作人VS二线高校事业编怎么选
看了北大考古的新闻，有多少five后来并没有学自己...
有经济学应届准备国考的吗？
有没有每天止不住想哭想自杀的...
投票：组里有工作或者有能力找到工作的，是否能拿...
到底应该在本科的时候做些什么才能在毕业后有选择...
中药学专业想跑路……大家有什么建议吗？
毕业以后选择了销售这份职业，朋友家人都不理解
找到age shame的原因了😭
当兵入伍对于小镇做题家来说，是不是一个好的选择？
害，加入了这个小组，真觉得自己也有勇气好好生活啦
请问大家了解本科考本科这种嘛？
five的自救：第二学士学位转成计算机专业or留在公...
看了一个专业就业的统计文章，有点真实…
请问有兄弟姐妹们感受到来自对象的peer pressure了...
有讨厌“学霸”这个称呼的吗
大龄five过来报道
从985吧过来
高考出分那一刻或许是我目前人生中最高光的一刻
有five开始相信玄学吗？
有没有前辈给即将待割的韭菜提醒下哪些公司不加班？
好想知道在传统行业国企怎么转行啊
一个大龄five的人生经历小结
一点对未来的想法
大家觉得考公/选调生是好选择吗？
看戴建业老师的视频，会觉得舒缓很多
出生21年了，感觉自己从未真正活过，大学三年，像...
求一个在家可以集中精神长时间学习的妙方
读博期间可以实现经济独立吗？
实习真的可以学到东西吗
。
实验课出成绩心态不好了
985本211硕，一个下落的非典型性小镇做题家
大家有没有这样的爸妈的同事
末流985cs专业 绩点不高 大三 该考研吗
今天高考放榜了 有和本five一样的感受吗 建议组长...
本211硕海外top是如何成为five 为毕业和求职发愁的
从小镇到美利坚 我该何去何从
大学挂了12门课。有比我更废物的么。
我从相亲公众号里看到了社会现实
大家怎么平衡和同学的对比
我读的垃圾专业又变着法子坑人了
因为太丧而分手，因为太丧觉得自己无法谈恋爱
想改行，除了重新考研还有别的办法吗
间歇性乐观&持续性死亡
大家帮我看看我该读在职还是出国
毕业八年，今天被母校的老师暖到了
这就是现实吗
大家是怎么和自己的专业和解的
有five每天醒的特别早吗
21fall考研or出国？
有没有five们父母经常说谁谁家孩子多赚钱的？
来征求一下组员们的意见
不能掌控自己的生活
大家有没有不喜欢用脑子的习惯
有没有觉得人格健全才是five幸福之路？
大家在才艺/社交能力/生活技能方面有什么特长吗？
本科部署师范院校，考研去了更好的985（非师范同专...
你身边有来自小县城且家境一般，但是在大学里很充...
对于小镇做题家来说考军校是否是个很好的选择
来营销号进来我跟你说说什么是你口中的“高分低能”
普通985金融本硕five应该如何规划。。。
大家有没有什么特别遗憾的事
最后悔的事儿就是20年春节假期回国过年
救命啊 论专业选择
中学老师还是二本高校？
有学心理学的five吗
真正的five，GPA太低了怎么办呀
大家会有单纯很不想回消息的时候吗
想问问计算机深度学习和英语怎么学？
删
《废物经》
中文系能在一线找到8000以上的工作吗？什么行业呢？
计算机类分流该如何选择？
找不到工作，待业快一年了，心态爆炸。
理工科硕士想转社科博士是不是不可能了
非事业单位非公务员的养老问题怎么办
今天才知道我两个月前被转岗是因为大领导的关系户...
面试FIVE的哀怨…
当初放弃了自己的文科天赋，为了现实原因选择了理...
每一个说高考完了就好了的人都是罪人
讨厌自己自卑的个性
有学海洋科学的five吗？
为什么我能上985
文科生跨考专业
有five们像我一样面试永远在失败吗？
拖延晚期five的自救打卡
计算机内卷太严重了
考编考公失败的朋友们是怎么打算&走出来的？
真的会有人看我写的东西吗？
有做过兼职的fw吗
本科不谈恋爱是不是以后只能相亲了？
有读博意向的文科five都是怎么寻觅老师的联系方式？
你们在父母眼里都是很优秀的人
浙大的🍉有朋友吃嘛
心态的变化
入dang咨询
如果读了软件研究生但是无法从导师处得到助力的话...
本five请大家指条明路
如果重回大一，你怎么样
今天看了一篇澎湃新闻的关于我们组的报道，很感动
考研大作战
已删
妈妈经常说翅膀硬了，家里供不下我这尊大佛了？？？
北大考古专业有感，高中时的兴趣真的能坚持吗？
每天过得一模一样
哦，原来镜子里是条土狗
导师放养，自己又废，根本写不出来小论文
准备着手考研的我焦虑了！
一边哭一边半夜写完了300字的essay
今晚突然看不到所学专业的就业预期了
请问下大家这人是不是之前在群里打着心理咨询诈骗那个
进组一个月之后发现奇怪的东西越来越多
请问我这样，还能以应届生身份参加校招，或者得到...
又被妈骂了
本应届CS five应该去考研吗
对于一个不太喜欢与人打交道的人，法硕非法学是一...
在一个被冶金矿土撑起来的985学校读文科的废物
要学习的东西那么多，怎么循序渐进地扩大认知呢
我应该复读吗
考研真的好累啊，求求给我打点气！
985应届five入职后发现工资比所有相似岗位但学历比...
问到了
想知道清北的深研院和本部的差距真的巨大吗
有无市场营销或者会计专业的学长学姐？
会不会过两年就业压力还大😰
家庭条件不好自己心绪不定还该继续考研吗
有土木类的学长学姐吗
秋招来临，大家有什么经历和经验分享一下吗？
985在职硕士怎么样？
如果让你回到报志愿的时候，你会选择什么专业呢？...
精华 亲身经历告诉大家困顿➕废物只是一时的
有没有家庭环境很好但是自己five的
面试一定要吹牛，或者说 包装自己吗？
留守学生北大考古专业有感
深感自己被消费主义洗脑了浅薄到可怕
财经211大二会计生如何脱坑，本科换专业已经来不及了
有西班牙留学的five吗？
法学学硕看过来～考研选哪个专业比较好
本组又被cue啦，微博北京大土豆
开学大二，真的很迷茫。。。
没啥表达欲是什么情况
搬运：四大天坑的光明未来
小镇做题家最需要的是什么？
有fiver试过贷款留学吗
好奇大家怎么找到自己喜欢的专业
因为内向和紧张可能又要失去机会了
诉说我的社交焦虑后朋友这样分析
一个985边缘专业毕业生面临考研二战的焦虑
本five多次公考失败，毕业以来考了四五次了，每次...
太难受了，导员不给我档案
太难受了，导员不给我档案
怎么才能少睡呢？每天都在犯困😪
自我认知不清晰，做一个工作黄一个
fiver看心理科都好难啊
凌晨我们省出高考成绩，母校高中又出了状元，但是...
《老张三十八岁生日那天》（其实此前就一直想写这...
peer pressure
心理学专业的做题家转专业方向？
不想再学高数了啊！
本985five发现文科太伤了
北大考古系不挺好的吗？
有没有人觉得自己的某些缺点会导致无论干哪一行都...
来比一比谁的专业更冷门吧
为什么一向“敢说”的“良心媒体”新京澎湃 在本组...
我的状态就像这个大楼，雨雾缭绕，狂疯大作
又到这个问题的时候
我连“废物”这个词都配不上了吧
光顾的最多的一家奶茶店
人生不止如此
20届毕业工作了还能参加今年秋招吗
删
吐槽#经历 还有比txl双重身份的小镇做题家更废物的吗
暑假焦虑
我们这代人从小就开始996了吧
精华 今晚电台8点半，举行开学典礼
我们为什么读书呢？
有没有做产品运营的朋友？
求问日语系出路！
有想整容的five嘛？
有工作经验后 ，去大城市找工作现实吗
是不是大城市顶尖中学出身的学生，在大学里面“成...
985高校汽车专业有本行业的出路吗？
毕业生进，five们毕业那年都拿了几个offer？？？
中流211准大二，希望大家给点建议
“优秀”究竟是不是一个绝对的褒义词
有没有降分接近60-100分去了清北复交人华五的废物 ...
研究生学历真的必要吗？
工科想跨考英语语言文学
请问有现在开始准备考研的同学吗
当five的这段时间感受到家人的爱
后浪公众号也推了一篇咱们组的文章
。
软件工程女找实习
一个简单的小故事
有没有five 有这种如果不是为了就业还真的蛮喜欢自...
咸鱼尝试翻身过后发现自己没有任何职业兴趣该怎么办？
考公被家里强烈反对？？
我不是wsn，但看到心动的女生就不会说话了
知名双非医科大强势专业大佬OR 华5综合医院一般科...
从小到大都没有坚定地想要什么的信念
这个时代机遇真的多吗
有没有特别快乐的five？
[新人吐槽]小镇中老年是真的会被电视剧洗脑
。
考古工地二三事
我是一个善于倾听的人，我不想再沉沦，我想赚钱
别来咨询高考志愿了！
大家怎样看待本five组经常讨论的“小镇”做题家？
如何看待清华大学2020年土木大类不再一批次招生?
对不起
各种单独开贴咨询高考志愿填报的可以一律删除处理吗
大一five自暴自弃的经历
你们觉得朱朝阳是小镇做题家吗？
我应该考天坑专业研究生嘛？
各位本科毕业后能接受的最低薪酬是多少？
98five二战考研
想了想，人生还是要奋进！
太难了，211废物如我
天坑专业不想做科研还出不出国？
真诚交友
Defer一年去🇺🇸还是工作，或者online网课？
five们怎么看待伍继红…
吐槽自己
法学考研是选择中南财大好还是选择暨南好呀
我才发现我的全部努力，不过完成了普通的生活
土木本专业内提升、转行的路径及经验分享。
看了今年高考分数线，河北太卷了太卷了太卷了，太...
如果能重来一次
救命！深夜又被peer pressure压到了，真得不知道自...
家境一般学了航空航天，不知道是否需要换专业呢？
看小组帖子，使本five想起当年看“三和大神”记录...
一个five自白
本five因没关注官方消息退考雅思
名校five，毕业有什么出路吗？
一起来分享令自己开始废物的心态，想法，或者是行...
我是一个废物，但我还要努力生活。
不想看微X 不想接电话
我无法知道我的选择是否正确
七年前的自己从未想象过的人生走向
在人生这滩烂泥里曾试图爬起来但失败的five
凭实力废物加入小组——本硕985的待业青年和她的三...
你们是怎么克服焦虑的？
我这样的算是天生five了吧
又是通宵的一天，朋友圈的清北浓度让我喘不过气
five们对于返校上课持什么态度?
大家自认five是因为不甘于现状吗
考研择校 北交和北师的工科专业选哪个
看志愿填报有感，现在时代真的变了，挣钱特难吗？
如何选择
five留美学生（学习/身材）焦虑分享
GRE学习打卡
面试连续被拒n次
回想了一下自己的做题生涯
聊个五毛的天可否…
预言应验了，知乎关于本组问答已经出现
有没有人和我一样在关键性节点上随随便便，现在常...
建筑or城规专业🉑进来看看
对于组里所有问现在开始做什么来不来得及的，没有...
考研准备中，想找个目标院校专业在读的研究生咨询一下
分享&自救 | 毕业多年的我总结出了这些经验教训 （...
想知道大学期间不参加任何竞赛影响就业吗？
给还在组内蹲点的媒体一点建议 澎湃新京进来 就是你俩
大家有没有人准备全职考公
半个月2点后才能睡着了，该怎么让自己早点入睡
five们写简历时是什么心情？感觉需要调整自我认知
觉得自己的大学是失败人生的开始
经管专业同学面临的压力好多
由“上海市把所有在沪家庭分为5类12等” ，户籍政...
给大家分享一篇推送，希望可以少一点抱怨家境
只会做题，实践能力为0？
大一末转专业
晚上在当当网买书有被客服笑到
在海外遇见同样退学的学长
我被我爸救了命，但是依旧不知道怎么办
平淡的生活不好吗
有没有父母在身边就很正常，一离开父母就垮掉，啥...
爸妈坚定认为我是最优秀的，我该怎么劝说他们接受...
大家心中理想的工作是什么
考公除了法学和财会，其他是不是都没什么岗
试用期无法转正的深深恐慌
学院从老师到学生全pua环境
本组相亲贴和其他专门相亲脱单的小组画风完全不同……
Five们来自哪些专业啊？不是five不要投啊~
删
劝退专业five人到中年该怎么办
现在开始准备明年留学来得及吗…
各位，进来喝媒体熬的鸡汤了
今年毕业生很难吧，上海乙方公司几乎不招人
如果在人生分界点一定要选一个容错率高的 大家会选...
想考研又想继续再做一段看看
一个five的内心独白
我jio得没必要争哪个省高考难
导师过于积极热血，本 five只想咸鱼…
三个多月没上班了
长在城市的小镇做题家
删了
东亚做题家
报考银行须谨慎！本被坑five现身说法！
人生的中途，迷失正路，走进了幽暗的森林
想谈谈我眼里上学的意义
90后小five的天下
师妹发微博感叹太爱导师了
你也有这样的妈吗？会不会感到很无奈？
0回复的倾诉贴
专业课突然更换科目怎么办啊
因为考研三次都失败只好去工作，现在发现自己完全...
21届小语种研究生毕业出路在哪里？
感觉自己的竞赛运气很差
985存在的意义是什么
跨考汉语言有必要吗？
学习学不会，专业转不了，复读不允许。怎么办啊？
留过美的FIVE们来写点避坑指南
211本硕毕业 只找到直播行业工作
19商科five升学无望即将入厂成为厂妹
有没有有心理疾病还坚持学习的，太难受了
在象组围观到一个网红（？）吐槽小镇做题家
本组今天又被迫在光明日报出场了😓补：今天也在...
来自贫困县，6年艰苦毕业，某985理学学士目前在工...
留学的信息收集表就是five的照妖镜
稀释本群恐慌感
说一说我的经历吧
考研期间的各种不自信
三十岁的five还可以再出去沿海一线城市打拼吗？
非小镇做题家＋胡思乱想：我如果是艺术生就好了
高考志愿分享第N弹：心理学，不读心不算命也不怎么...
【增加数据】开麦。为什么有人不承认这是个艰难的...
感觉跟以前的朋友想法越来越不一样
对于喜欢的专业又没有能力做的很好
外企适不适合废物
发现个规律，书法好容易出大奸臣
为了找好工作，能赚更多钱，本科英专女生 考研 求...
入职之后感到很痛苦
在辣鸡的界限反复横跳，结果越陷越深希望从现在开...
我们小组上澎湃新闻头条了！！
我朋友买了个交大文凭？
有无吃抗抑郁药物的，副作用怎样？
大家都是什么专业的呢？（本组专业构成or论什么专...
太分裂了，我一方面觉得当小镇做题家好痛苦，一方...
双一流免试读军校
铁five的最低生活要求
报！消费本组大军又添一员
本five被说共情能力差
某大厂：给我希望，又让我失望
你们被父母吐槽了会难过吗
觉得自己和同龄人比实在是太糟糕了...
大家是怎么看待初高中的自己的？
调剂到了军事科学院，想走科研路
不知道大家怎么看不同省份录取分数线不同的问题
从来没有真正爱过学习，也没有其他热爱的five读了博士
如何最大化利用北京的资源呢？并且如何爱上北京(⊙...
关于什么时候考研 想求点建议
有没有five大四了也不知道喜欢什么专业
实习通知书说是保密文档，但是又要我打印签字带过去
太能睡觉怎么办
大城市是不是学历史学的会更好一点
肥胖对一个人的自信影响有多大
面试了，面的挺难受
推荐给five们的一本书《狂热分子》
阅读强迫症
亲戚家的小孩想学生物化学 我有点担心
【高考志愿科普第一弹】食品科学与工程在学什么
高中自卑的有无
各位盆友们，我要暂时躺了，要去一个高校做行政岗...
去事务所当牛做马还是到乡下当gwy
中央选调生
沉了吧
为什么实习都要长期的
分享一下本科从five变得不那么five的经历
我绩点快没了
five本废该不该考cpa
对于最近涌现的大量志愿咨询帖真的乌鸡鲅鱼
2021年美国博士会不会很激烈？
讨论&咨询|请问大家不想回家乡工作的原因是什么？...
普通人家的孩子，每一步都不能踏错，错了可能就是five
又酸又废，谢谢，我凉的很彻底
看到好多人说gwy好，有没有劝退gwy的？
鼻中隔偏曲鼻音重，性格偏丧，总是给人印象不好怎么办
本科学得环境设计，工作找了个建筑设计小事务所，...
大家工作找到了吗？
四年制医学技术生还有未来么🙏🙏🙏
【投票】大家恐婚恐育吗？
做题做题做题，做了15年题，什么时候才能不用做题
设计专业大三好迷茫啊
有没有保持精力充沛的方法？
找five 谈恋爱这个想法可行吗
有five的父母喜欢给five转一些骗子专家的大道理视...
抑郁症真的有未来吗？
有没有five玩江南百景图的！这养老游戏😭简直有毒
找一个工作赚钱缓解经济压力，再隔一年考研，方法...
在家里抑郁状态不好这个暑假怎么办？
媒体是与我组过不去了吗？|你在凝视深渊，深渊也在...
研究生没有毕业课题
有没有大城市不会做题家
转专业放弃计算机选择电子信息是不是做错了
好丧啊，今天晚上又开始觉得一切都没有意义了。求安慰
脱离同辈压力心情好了许多
在其他组里讨论了一下闺密考研top2的决定 有个人上...
冷知识
逃避实验
有没有身边朋友都保研（上岸）只有自己在苦哈哈考...
小镇做题家回到小镇有没有可能快乐
静不下来心读书怎么办呢
作为five连游戏也打不好
找工作吃瘪好难受😣
大家有没有觉得本科的学校比专业重要
有没有名校出身的，非小镇做题家
five考公不报班该怎么自学？怎样跨专业刷题？
澎湃又发文了
有没有考研去了更差学校的，我觉得我配不上本科的学校
法考改革之后的法本生们都是怎么规划的呢
看到群里不是在考研就是留学的，本five觉得压力好大
你觉得Five的原因跟所学专业有多大关系？
劝退专业学子想要来讨教一下各位学长学姐
我想把高中的自己永远封存
中山大学转专业失败怎么办
infp自我否定时的改变经历
有人是在职考研成功或者身边有人在职考研成功的吗？
工作之后的同伴压力怎么办
大家有没有什么学习小技巧呀？拯救废物
本five想问问大家如何保持情绪稳定呀？
女朋友说走下去太难太累，怎么办
【高考科普志愿第一弹】石油工程学什么
想考博联系导师基本没人回
已被top这个词闪晕
劝退专业没有实习没有项目经历想进大厂有希望吗...
删
。
？？？有猫病？five微信群突然把我踢出去
在家写不进去作业 每次都在ddl当天才动笔
因为想去港校，我变成了不懂人事听不懂人话的five
澎湃这篇文被禁止分享了
实在的人真的没法生存
跨专业考研 国关/法学/汉语言文学更建议哪一个？
又被nt媒体卧底报道了
学历在工作中能否反映出一部分能力
曾经，现在，将来
考研上岸后发现同学都很厉害提前社恐了
我真的是个five，sad
因为父母觉得很痛苦该怎么走出来
211的档次是怎么分的？
在浏览器看见一篇文章，感觉挺符合我的人生经历的...
进组第一帖，每天逼迫自己做事还是很焦虑怎么办？
无法集中注意力到底该怎么办
不去社会实践一时爽，临到毕业半截入土
大学成了人生的下坡点
有没five校园生活很独？
每天都想死，求大家来开导因为高考做错选择而five...
大家觉得自己的预期是当人上人吗
想问下大家现在都在从事什么职业？喜欢吗？
211废物只想升学怎么办
删
为什么说着当个five，最终大家的GPA却都好高
人人都说第一份工作应该去大厂
你会因为成就不如父母而焦虑吗
不希望复读的同学来读自己的学校
无志者常立志，有志者立志长
【投票】大家都来自哪个【大学】和【生源地】呢
准大四无实习经历，放弃秋招，一心准备国考可行吗？
负能量贴子55555
社区监察战战长是做什么的呀，有five解答嘛
【高考志愿科普第N弹】医学影像学未来都是拍片子的...
要挂科了，好难过
考研跨专业容易吗
infp前来报道，我爱人格测试
救救孩子吧，失业的第四个月的第一天好煎熬啊……...
社恐要继续待在学生会吗？
明知道该怎么做，却一直放纵自己导致越来越five
本five，省考忘提交，没报名了
看了一圈招聘网站，不知道自己能做什么
去过一次三甲医院的临床心理科看抑郁症，分享一下...
你个FIVE要继续苟且偷生才行啊__211+500强+留学，...
人生真的是螺旋式下降的吗？
大家觉得面对面交流和通过视频线上交流有区别吗
有没有过因为peer pressure，一瞬间被焦虑的感觉
这个夏天我的焦虑大概是top级的
有无人越有压力越逃避
可能这个组没有我这么five的社畜了，面试都面不好...
快消还挺适合文科生的诶，就是头部竞争也好激烈
今年12月n1/n2的小伙伴有没有 求组队
感觉好丧 突然找不到努力的意义
精华 开一个“享受当下”的自夸楼，欢迎一起来打卡，训...
把这里当作树洞说说我这些年的求学和求职经历
我感觉我在five里也是垫底的
一个末流985大三five自述
程序员转心理学可吗？
工作后有必要读研吗？
如果你的下一代还是小镇做题家，你还会生吗？
来个five语接龙吧，用成语或者俗语改编，要求带上...
如何让自己摆脱five状态？
有到现在还没有逃离家里但是很想逃的人吗
兼职打工中的一些吐槽
因为没有考上研而被迫工作的985本科毕业生，都在做...
一路走来那么辛苦，最后还是被家人说过得浑浑噩噩...
男朋友太有情怀了，似乎很看不起我
组内有成员是本科2+2的留学生吗？（两年国内两年国...
很难相信我七个月都没熬出一封简历了
已删
大家选调都是买的纸质资料还是网上刷题？
大家多久没有读非专业书了？我发现我已经很久没有...
在可怕的拖延症上浪费了很多钱，现在想起来就肉痛
澎湃靠本组凑新闻呢？
毕业第一份工作真的很重要
都说金融行业很内卷，到底有多卷？
大家考公准备了多久？
不是five也没有共情能力的人进组是为了展示自己来...
five想问问各位做题家怎么提高对学习环境的容忍度
父母疾病调查
关于延毕，或许可以聊聊来帮忙支招么？
29岁还在读研的我
如果把失败原因归因于外部环境可以让自己快乐，那...
真的无解，垃圾原声家庭，父亲屡次入狱，如何面对？
保研找导师的曲折历程
从小别人家的孩子现在家庭耻辱 大家怎么调整心态的
本人文科专业，本来想做学术，现在又被现实劝退，...
985保研科研废物
985热门专业硕士，生活无望
30岁之后，发现周围全是问题
five实习期间老请假咋办
据高三填志愿已经6年了，如果今年重来，我还是不知...
世间总有未知的美存在
为什么就选了文科
师范学校的非师范生考什么科目教资比较好啊
请问艺术留学私人老师的试听课一般收费嘛
我们组…出圈了？
有没有管理员小可爱帮我一下啊
所以有啥毕业高薪的专业吗
自强不息 厚德载物
刚查了排名 心态崩了
【体制内文科大龄未婚未育女青年如何转行自救】
从月入过万到负债
每天都有不切实际的期望
突然发现和家长冷战时做事效率和精神状态能提升很多
要不要三战考研
删
疑惑：组里蹲的媒体人或报道本组的小编，都是什么...
工作拖延症粗心大意
终于找到组织了？
呜呜如果想当高中老师的话，研究生该如何选择呢？
来分享一下我遇到的内卷吧，再说说自己怎么调节心态吧
有天津的兄弟姐妹吗 天大南开校区附近有啥好吃的咩...
我妈说和男朋友开房会被扫huang🤨
2020年研究生在学人数破300w
有计算机的朋友能指引一下转码道路嘛
已删
小镇做题家没错，错的是世界
8月入职第一份实习 明年还要出国读研 秋招还能准备...
蚂蚁
five上班日常
面试问到应该怎么回答？
感觉自己好焦虑浑浑噩噩时间就过去了
本five毕业两年的一些体会
应不应该读研究生呢？
关于【卷】的看法
怎么克服抑郁倾向？
小镇做题家至少大学里gpa会很好看吧
不如一起做垃圾好了
会计跨考统计学难度会不会很大？
删
回看考上大学那一年暑假的备忘录 那时候的警惕成了真
考研要怎么选择啊？
有从小到大很少有真正发自内心开心的感觉的朋友吗
再谈《权利游戏》
回去翻刚上大学备忘录，过了好几年怎么还能这么贴...
两周前说提前习惯了体制内实习生活的本人打脸了
城市
【高考志愿科普第一弹】🔥“万金油”机械都学些...
安啦，至少你们填志愿的时候没花冤枉钱
有没有five觉得硕士比上不足
澎湃报道的原标题是这个，从报道内容来看，记者是...
five们有没有觉得反而是畸形的家庭让自己变成做题...
就想问下年收入50万以上的人在搞些什么
好希望大学开设论文检索写作课程
讲真，98five也不都是小镇做题家啊
金专如果不去券商银行还有哪些路可走呢？
八月份才入职第一份实习，秋招是不是就准备不了了
八月份才入职第一份实习，秋招是不是就准备不了了
如何改变报复性熬夜？
求求各位豆友给我点选校建议
去游戏公司做开发怎么样
失业的five们可以试试找教育机构的工作作为过渡呀
有无心理学或者抑郁经历的five，我应该去看心理医...
一个考研失败，找工作失败即将考公失败的five
疫情期间待在家的7个月，越来越堕落
刚开始实习就被带教律师数落了
five该如何提升科研经历
工作后大家都是怎么安排休息时间的呢
假如在成绩方面表现不出色的话可以通过学生工作的...
有没有30岁左右的家里蹲？
失业4个月，终于等到一个offer.我拒了
我不知道这里有没有和我一样的
本组见报了？澎湃新闻
我觉得我马上就要被退学
小语种学生非常愁未来
我是怎样变成一个小five（本来想在一人一条那里发...
问问本科生化环材地海农的大家，都怎么样了………
日记一则
211日语专业准大四生问：本专业考研？or 实习考证...
入dang真的好难
还有刚刚毕业了还没找到工作的fw吗？
上澎湃新闻了
这新闻热点蹭的
小组实火
额 又被澎湃新闻挂了
有天赋天赋就是个负担，没有天赋生命就是个负担啊。
有图情档图书情报相关专业的组员吗
five遇上不负责的导师
在一个与自己能力不匹配的团队里应该退出吗？
组里有历史专业的社畜吗
开小组审核的理由
国内就业本科和研究生更看重哪个呢？特别是留学er回国
在厉害的人面前自卑，在不如自己的人面前自信
是不是很多five们肠胃都不太好
小镇做题家最好的职业
啊 好羡慕专科生
爱好变成”第二份工作“自救？
天坑专业985本硕，25岁，挣扎极了，畏惧科研。
什么条件不适合学金融
亲情爱情友情这些东西是不是都可遇不可求的啊？
导师表扬期末论文，结果给了最低分
。
咱组又出名了
未来的壁垒越来越高
恋家five后悔来hk念书
后悔复读
感觉留学回国去高校工作受了很多委屈
省考不去笔试有啥影响吗
欧陆硕士毕业原计划去US读20fall PhD的我好迷茫啊
five本ve 玻璃心+矫情
别光说金融，大家来康康今年CS🈶️多卷
我好废啊，下周入职提前一周就开始焦虑紧张，好讨...
怎么找银行金融科技岗的实习啊
研究生还没有实习经历ok吗
感觉自己做什么都提不起劲，对未来也没有期待。
（已结）面试了某辅导的助理老师，hr怕是调查局的吧
想起了大学的一些老师
大二升大三…实习好难
有没有大二下转了专业的
申删
求问大家 双非本科无相关实习可能找到互联网运营的...
国内金砖二十万的学费到底是贵在哪里呢？
985本硕天坑专业，25岁，挣扎极了。
是否会带父母去年轻人喜欢的娱乐场所？（例如沉浸...
我是怎么一步一步把好牌打烂的
好纠结不知道在职场怎么表现
看了一部电影，男主的人生愿望是睡在床上什么都不做
【打卡】拖延者的自救计划，能否将希望握在手中？
有没有描写985five/小镇做题家相关的经典书籍？
有没觉得本来就是five 无关985
讨论＆咨询|社交烦恼..各位小镇做题家社交如何呢？
券商研究实习不知道怎么提离职
找不到工作，刚刚面试完辅导机构，恶心到想吐
心态爆炸💥关于兼职这件事儿
有没有2020fall留学er？
写综述怎么这么难
也许自己太过平凡
删
😣垫底法学生试图三个月过法考
理科想跨专业考研，希望找一个适合自己的职业
Top5本科，去了地产管培，然后被定销售岗，辞职之...
实习面试失败
和执着复读考北大的朋友对比，我是落入five思维了吗
这个样子算是有睡眠障碍吗？
这份三方我要违约吗？
金融职场PUA-yamy事件有感
请问小语种专业本科都是怎么学的…
文科生攒钱最快的工作就是做培训机构了吗？
删
超级害怕承担任何责任，也很恐惧未来怎么办
说到高考 我考的时候670+是全省100+快200 这次认...
有没有特别恋家的five😭
家长总是给我发其他同学的各种好消息，被迫陷入pee...
不知道该怎么对待这段感情
毕业多年加薪无望好想做在线家教
本five明年硕士毕业，不知道该找什么工作，求教出路。
想请教一下各位 在工作之后怎么避免成为工具人
小镇做题家的对应名词是什么？
学校课程难度太大对我的影响
任何时候都不能放弃自己———给学弟学妹们的告诫
有比较低成本的留学或移民手段吗？
今天刷到了这个
四年前错过了交流，自以为四年后终于抓住了机会，...
有没有人想做一个有关我组的橙光游戏
求理工到文科跨专业考研的建议？
考法硕还是会计专硕呢
统计考研分数线这么高，感觉没这么香吧
求帮助求支招，当你的导师要让你帮他翻译博士论文...
要不要去考研。。。
考研期间感冒怎么办？
夏令营参加了七个面试0offer
大家觉得21年1月去美国的交换项目还能成行吗？
增加本组废物量。线上毕业设计展，我是作品群里最...
所以现在原耽纸片人也这么内卷了吗？
删
组里有没有专门研究敦煌学的。。
大家会准备plan B吗？
保送的实习都被嫌弃
吐槽&经历 | 为什么我永远在决定命运的关键时刻变...
小镇five不配去北上广实习吗
有没有想回去高考的five😂
小镇做题家没错，错的是世界
这个暑假算是废了，有人跟我一样吗
211本科，毕业一年，选择了做外包
英专生考研迷茫中
发现很少有新传的来分享five经历诶！
千万不要选择农学!调剂更不要!宁愿重考!
删
北京的five们出返校通知了嘛
有准备跟家里人划清界限的吗
刚刚上一个帖子我说有机会要去大城市，然后有人私...
到底怎样找到自己的爱好呢？
实习的每一天都在怀疑实习的意义
问问Five们如果英国申不到太好的学校，还有没有留...
想问一下有没有历史学授课型硕士回国读土博的案例
我未来计划不婚不育 如果我能保证这个大前提的话 ...
留学加考研 好累
有被母校招生办内涵到🤗
本组又被曝光
已删
请问金融行业卷还是律师行业卷啊
为什么这么焦虑
请问怎么找学霸解决问题
感觉自己被抛弃了
大家在申请或拿到offer后要求写自我评价的时候怎么...
。
魔都国企985硕商科女逐渐变佛之路
准大二five很迷茫
21届现在有在焦虑吗
有没有文科专业的跟我一样大学四年下来什么都没学到
考研学不下去我可怎么办
各位小伙伴们觉得出国读书然后留在国外工作如何？
删
删
本科历史，读研选本专业or新传
有没有历史专业的同学呀？想问问专业分流怎么选择。
劝退表弟报生物志愿
大四实习意味着什么
有人了解心理健康教育硕士吗
觉得家里的一切声音都是噪音
好逃避求职这个过程，但是进公司后感觉自己会是个...
新的一天，大家都努力工作生活吧！加油！
看三十而已了吗？女fives进来选男人
第一份工作被坑进大厂外包
沉迷刷five组的拖延症晚期的five
迷思之大家家长有没有羞辱过各位five?
感谢大家对我上一个问题的支持，这次想听点and传播...
现在的中学生好厉害哦🐶🐶🐶🐶🐶🐶...
有没有认为自己实际上是动物的？
删
有直博退学的five交流一下出路嘛
微博上有网友询问了各211大学招生办关于防治性骚扰...
延毕一年终于毕业啦！！！
人生就是一步错步步错
能不能问一下，来自某某村的做题娃
互联网工作对女性最友好，真的吗
保研夏令营颗粒无收
怎么样摆脱面对成绩的自卑与焦虑
你们有想过创业嘛
“第一份工作很重要”这句话快把我压死了
有报过职前教育的朋友吗
大家怎么看待qs排名？
是只有商科的绩点这么卷，还是其他专业也一样？
母上大人对我的期待
不上研真的很丢人吗
可怕的中年危机
怎样找到金融实习
表弟中考失利，由此回忆起我从初中开始的变废之路
每次待在家里就病情加剧
大三小学期课设太难了！！！
家乡五线小城，地段稍好一些的房价都到七八千了，...
有感觉对父母特别无力的five吗
忽然想回顾一下这几年
废物本废，忘打印准考证不能省考了
毕业第4年
关于专业志愿，我觉得还是不应该绝对的否认或者劝...
有没有三、四线城市公务员、事业单位、国企上岸的...
实习么实习弄不到，毕业论文么还没搞完，刷题么才...
求问five们有没有跨考法学的
five的five实习
普通年轻人只有读书和工作两条路么
义工旅行/青旅义工靠谱吗？
大家有没有那种感觉，就是一闲下来就会很焦虑，完...
社畜两年，这才发现体制内环境好好啊，比私企有素质
不同学校给分差异是不是很大
毕业第一年，你们的月薪是多少？
国际商务专硕的出路
英文面试紧张卡壳
请问新传专业想要留学有什么选择
考研会计学&企管？
。
暑假躺尸本尸
从上高中开始，我就没有真正的快乐过了。
现在适合换工作吗？
为什么有人会为同校/同省/同性别的优秀高考生感到...
嫉妒
大家认为食物链顶层的专业是什么？
硕士论文难产中，回顾十年走马灯
家教家长素质低要求高，打电话中途自己挂掉
广东985在山东。。。
这个第二学士学位考试还有必要去考吗
求问，组里有法学专业改行的朋友们吗
讨论小镇做题家留在大城市的故事（非教学贴
本five来问CAD问题，有人知道闪退怎么解决吗
请问进入电网后是不是很累
有没有像我这样的five，写个辞职信能写出高考作文...
假如生活欺骗了你，可以悲伤，不要心急，忧郁的日...
感觉自己在减肥的路上走向了极端
讲讲我失业时的生活
读研的小伙伴在哪里呀
模拟人生的玩转大学就是在平息我的意难平
删
救救孩子吧，求一个靠谱的留学中介推荐(主要考虑英...
组里有公费师范生吗？
五年985没毕业five生涯
分享&打卡|最近裸辞打算考公考编
脑子知道该去做事了，身体却不想动，越着急越拖延💧
咱们组这么多做题家能不能联合起来做件事
有没有从寒假到现在几乎不和父母以外的人交流的废物？
有没有体育重修的five
啊自己真的是个five
大二读完了，真的还是想复读
请教大家，defer一年可以干什么呢？
本硕双985，专业比较坑，对口工作几乎没有，毕业即...
吐槽&感想 | 你也曾被算法题折磨过吗？
本科毕业真的不好找工作吗
five留学读研时时刻刻感觉自己在丢母校的脸
不知道自己未来该怎么走了
太卷了太卷了太卷了
qswl明明是一样的专业课我因为脑抽选了应用物理结...
【新人报道】谈谈过去几年“失败”和“成功”的经...
请问中末流985的金融本科生能找到啥工作啊？
有five熟悉留学中介流程的吗？退款遭拒了|顺利的话...
19届985本硕，广电传媒方向，一年没有工作，发现我...
法硕选什么学校
考研失败的医学five来打破大家对医学的幻想
有跨考师范当老师的朋友吗？谢谢感觉怎么样呀？
感觉导师给的毕业课题方向不可行怎么办。。
这组有一部分人成为five的原因，包括但不限于听不...
有没有five写日记的
辅导员不理人
想到未来会和父母生活在一个城市里就很痛苦
大家这个假期会不会越过越焦虑
找到工作来还愿，感谢大家的鼓励
一个大三会计狗如何废物自救
求助！实习期间可以请长一点的假吗？
感觉自己不配在目前的大学里上学，考虑退学换学校...
关于专业分流，有电子、电气、微电子专业的朋友们吗？
入职的每一天都想跑路
为什么大家都很忙？
怎么修正自己的性格缺陷，不要有那么多的“刺儿”
废了大一一整年的five还能救吗
公考完了，我不配称“小镇做题家”
远程实习摸鱼中
大家暑假都在家干什么，准研究生看书看不下去怎么办？
给我妹参考志愿
救救孩子！出国留学找中介要注意什么🙋
已跑路
我真的被我们学院ex 到了
求助！实习期间可以请长一点的假吗
Five的抉择
five们在游戏上花了多少时间和金钱💰呜呜呜
拖延症之剩2天时间复习数三
大家觉得本科学校重要吗？
报志愿冲学校，调剂到了✘✘管理专业，转专业...
我的老母亲
暑期实习短租遇上这种情况怎么维权啊😭
未来研究生寒暑假实习安排？
20fall美硕 学校拒绝defer 本five该何去何从？
有一紧张就结巴的five吗
讨论&咨询 丨 大家敢和父母表达负面情绪吗
如果面前有个机会的话，学术渣还要不要读博？
最近疫情又严重了…好怕不开学
大家在学生时期上的课外补习班多吗
想退学，有没有好心人和我聊一下呀
什么才算是拼了命努力呢？
要工作上班了，今天家长又重申了一些反对意见
因为夏令营都挂了，被爸妈劝着去考研
我的24周岁的loser人生
大家都是靠什么支撑自己的？
伪top2five养成史
猝不及防地看到了别人给我的备注……
有一个FIVE尝试自救
今天一睁眼收到本校夏令营优秀营员的评选结果了...
有没有学车学到一半放弃的five
不懂就问：现在大家高考志愿清一色都填计算机，过...
【高考志愿科普】-艺术类广播电视编导和美术设计类
有学艺术史的朋友吗，这专业怎么样？
小语种跨专业考研考设计可行吗？
保研该放弃还是得放弃
刚得知，一个之前很熟识的同学考上比较上层的985的...
在大城市的five们有没有觉得地域资源只享受了吃喝...
是不是搞科研看命
想知道出国读研的大家花费在多少啊（ps：顺便问一...
刚考完省考我妈就要给我介绍相亲对象
本科真的没有出路？不考研就等于没上学？
成为five是从图985牌子开始的
想问问计算机专业的就业前景是真的那么香吗？
985本港硕的小镇做题家自闭史
被老板批评差点被辞退，怎样重新打起精神
国内毕业海外工作，愁到底回国还是不回
毕业即失业，自信心已经跌落谷底了
姐妹们有人ipad卡顿加闪退吗？
留学发现专业选错了不好就业还应该去吗还是放弃
怎么和过去说再见
211five 小镇做题家三个月的纠结生活
有不有小伙伴了解or考过插班生的啊？
我要不要辞职
跨考现在准备还来得及吗 想脱坑
完全不知道怎么和导师交流
Fives觉得当今社会什么问题最严重？（导致成为如今...
看到有说复旦金融硕士多的帖子，想到一个经历
现在top2博士留本校还存在可能性吗？
five写不出研究计划……拖延癌晚期
非全日制法硕可吗
汉语言专业 考研还是考公
98five不争取的废物的情感困惑
为什么父母愿意为我付出一切却不让我活得轻松
今天出成绩非高考生心情不顺谈谈自己的经历
我发现我做题能力丧尸了怎么办？
当个公务员不好吗？
只会逼孩子而不会引导孩子成长的父母只会加剧孩子...
只要不上班/上课 就开始过时差生活
大家有没有时间管理的方法或者好用的app
真心请教女生怎么提高800米成绩？
不允许待业了，只好瞎搞
说说我看到的计算机专业
想和大家交流一下都是怎么做读书/学习笔记的_(:з...
请大家给想要跨考金融的five指点迷津(劝退 不🙊)
分享&打卡 | pair programming 关于编程困扰的或许...
上了大学后专注力毅力精力全方位下降了怎么办
有不想留在一线的朋友吗
.
讨论&咨询|双一流财经院校研究生毕业可以去哪里当...
有fiver喜欢看耽美小说吗，耽美小说已经开始内卷了
包邮区211电气专业将来怎么办，电网还是转行码农
无人在意 我们组那位兄弟被搬了
构成five的要素
这是我第四次考托福
家长来找我问志愿，给了一条不算建议的建议
读研选择学校如果以就业为主是不是城市真的很重要
有玩《极乐迪斯科》的吗？
真的很讨厌这样的父母
工作党干什么都是自己一个人
这种实习要不要试
夜来非，大家觉得学校表白墙找对象靠谱嘛？
有关考法硕(非法学)研究生
废物想去旅游 和老师报备怎么说
我怕不是考上了最惨的事业单位
有没有工作的再去读研的？有问题咨询
高开低走的生活每一步都在怀疑自己
想转行第二学位学医实在太不靠谱了
要不要人才引进去个六线城市躺平
有没有单纯体力不好的废物
刷雅思刷g出国or跨考？
刚提交了网申实习职位就被撤了。。
有人看三十而已吗，适合男生看吗
后知后觉者的平凡之路
政治学本科的出路何在？
“你们抑郁都是闲的，弱b”
有没有新高考前的浙江five来讲讲你的高考记忆
有没有30岁左右的做题家，说说大家的境况和心理状态呗
有没有人觉得写代码最接近做题的快感
研究生必须公开发表论文才能毕业，怎么办哦
想问一下大家刚开始工作是不是特别孤单？
有考研央美艺术管理的学姐么
低年级怎么样能找到实习
隔壁吐槽不好的城市，有没有five说说自己读书时觉...
太难熬了，有点顶不住了
给还在本科阶段的小可爱five们一些建议
即将大四的建筑大类five找不到方向了
刚毕业，父母的压力就来了呢✌🏻
本科硕士双985如今消沉到想起工作就身上冷
大家成长过程中有没有经历过这个阶段？
有与老师交流重度恐惧焦虑纠结症患者吗
留学还是考研三战
有five和我一样快毕业了一次实习经历都没有吗？
已删
本计算机专业five 念书是国内考个研还是去英国留学
填志愿：选专业 vs 选学校
今天看了那么多高分的考生，我的想法是如果以后有...
工科跨商科读研可以吗
现在才发现周围有好多人已经上了不错的大学，但是...
考上了研究生联系了导师但是萌生了想退学的想法
【高考志愿科普】社会工作究竟是什么
大家做项目的时候会纠结自己的排位顺序吗
讨论&咨询｜中下流985工商管理专业，考研想换个专业
有人看过这个视频吗？😂
今天下午人生第一次面试
北京都哪些高校发了硕博申请返校的通知啦？
天津分数线惊了！
把自己的经历编成了游戏，各位帮我想想接下来怎么打吧
大家有什么理想工作吗？
有没有喜欢理财的five
工作两年准备跨行业跳槽(7. 15更新，收到邮件offer...
设计专业在校生靠比稿能提升自己吗？
省考结束，说点想说的
中外合办物联网five
你们觉得小学老师是值得羡慕的工作吗？
有没有对学历特别执着的five
有一心考公，不考虑读研和找其他工作的21届five么
如何才能摆脱我这种焦虑感
985废物满怀愧疚的失败家庭生活
人生会有转机吗？
。
修双学位真的很有用吗？
本five今天鸽了省考
啊
我可以对朋友输出我的经验见解，但当意识到从她们...
不知道可以不可以问，2020应届没有找工作，明年的...
焦虑导致拖延怎么解决？
看了隔壁帖，想知道本科双非，研究生呆在985211的f...
又是一年高招季，怎样调整心态
分享一个专业选择的资源包
周末外出放风，没人来约，也约不到人一起出去玩
有哪些学校离市中心近一些呢？
大学太混导致现在分分钟感觉自己要失学，有没有人...
开个楼记录今晚速成科目一进度
本科985跨专业考研到非985学校值吗？
啊…我真的面试ptsd了
为什么感觉豆瓣都在考公
其实如果我们小镇做题家+末流985five降低标准，我...
师门最差心态崩了
有没有英语光速退化的…
five想请教一下大家上大学以后是怎么学英语的
排名低心态爆炸
我总是陷入深深的后悔中
作为一个计算机专业的菜比加懒比真的很痛苦
。
在国外读书真的有“友谊”这种东西存在吗？
好奇调查一下大家的家乡都是哪里 属于几线城市
每次看经导师批注的论文，都很容易感到羞愧，然后...
我真的是眼高手低
陪我表妹去高招会咨询，好想跑路啊
想知道为什么都说商科经济会计之类的专业不好呀
为什么大家觉得自己是废物
现在决定考研还来得及吗？
研究生学校一定要比本科学校好吗？
现在高考的分数线这么高，是因为题目简单了还是竞...
经济学学起来头疼
驾校教练问我哪个大学的，连车都不会开
我想装病，有学医的同学能给点建议么？
five们的梦想都是啥
水课怎么获得绩点4.0？
逛街被说朴素 原来five气质藏不住
想问一下大家。究竟什么工作最适合做题家，思考了...
211five的自救
科目二挂第二次
非法学专业有必要考法考吗
大学没能入d 感觉好后悔
18级考研会不会更难
室友偷吃了我的泡面：一个抑郁大学生的📧（其实...
以自身经历给小镇做题five们打个气
一直自我感觉良好没想到真正的菜鸡是自己
找不到关系的实习
被peer pressure烦死了 明明正常进步生活也可以过...
感觉现在高考竞争大了好多
有没有学历史的伙伴啊～想考研洗白应届生身份
觉得自己废，咸鱼一条，不机灵，而且相当擅长的读...
要不要去教培做管理？
1
有没有和我一样复读结果不尽人意的five
有啥靠谱线上家教平台推荐吗
习惯一个人住，不跟同学住行不行？
还有不读研的92学生吗
大学可以转班吗？
三不限真的太可怕了
大家对高考关注吗
本科非金融，想从事金融有关的，是考cpa好还是cfa
失去梦想只想回到家乡当咸鱼
职业咨询
金融行业最有含金量的证书/技能是什么
老板批评了
求助：211调剂二本换一个应届生身份，值得吗
组内有应届生还没找到工作的five嘛。想倾诉一下
想问问大家觉得我该辞职吗
新传类专业读出来感觉很废，不知道前途在哪里
人生真的是一场长旅途
看组内大家讨论中文这个专业，不吐不快
为什么我一个大好青年就是找不到工作
今天下午一学妹来咨询高考志愿....
前相亲对象也太惨了吧
秋招投了一个回应的都没有。。。
硕士毕业一年，给家里买年货的钱都没有，负债生活...
在变成社畜以后才懂什么叫废物
为写论文，每日打卡
有没有得过且过的鹅呢？
请问这样是不是完全没戏了
还是溜了吧
你们平时会特想找对象吗？我今天研究一天咋找对象...
我呆的大厂和大家呆的大厂不是一个概念吧
本five想请教一下大家都是怎么背英语单词的
从名校本科到深圳的双非硕士，值不值得？
有没有周末要参加省考的小伙伴呀，本five紧张得睡...
【高考志愿科普第一弹】统计学专业都学什么？
需要其他专业知识该去哪里搜索/提问（正被经纬度搞...
最近看到许多高考消息更觉得自己好five
大家的生理性别是？
只有高考出分的那一刻是我目前人生最高光时刻
我心态崩了，成都程序员也跳楼了。。
TOP3 废物何去何从
大家有每次公开演讲答辩主持活动结束后反噬的巨大...
璀璨的懵逼2020
有没有人听过《什么都为时已晚》这首歌，简直就是...
明天省考，加油
有没有8月考雅思的朋友？
今年去🇬🇧利弊分析贴
中流985天坑专业学生，对未来迷茫中，各位有关于跨...
搬运其他组对five们的看法
夏令营导师这样回复还可以继续争取吗？
考研经济类联考怎么样啊
想问一下大家 一战考研失败成本高么？
这都七月中了，开学大四的我硬瘫了半年，学的旅游...
有没有丧失基本生活能力的？就是吃饭、睡觉甚至洗...
大家怎么看待和老师搞好关系或私下发信息提高成绩
虽然作为考研党似乎不该问这个 但是
今天非常迷信的在微博上at求签问同一件事，得到的...
室友明天去国企面试，谁能帮忙解答一下这道模拟题
985的工科研究生是不是很难考
最烦无领导面试！
小白三个月速成法考现实吗？
如果你的家庭容忍不了你的脆弱又无视你的求助
求助 华为外包可以考虑嘛
弱弱问大家一个问题
马上考公了，感觉考不上
英专生再学个什么专业比较好？
讨论&咨询｜妹妹20岁大一，普一想退学复读
讨论&咨询|本科中医专业研究生可以报考西医专业吗
导师要带我去南岳，怎么拒绝？
实习一天疲惫不堪的five被人美心善的姐姐治愈
考研还是考公？
怎么从网上下载不提供下载选项的视频
有人了解二线城市的知识产权/专利行业吗
小镇做题家当家教是不是也要是把学生培养成新一代...
怎么应对学术pua
打卡，受不了了，我得学习
找实习投秋招准备毕设写小论文同时进行怎么规划好
因为高考发挥好，后面什么考试都心平气和
补做电路实验补到绝望
为什么每次读书会我都这么社死
高考报志愿是第二次高考
国考面试发挥很差
大家有没有集中注意力的好办法
985金融本科five 考了三次研都没上 去了我以前从没...
去日本留学读生物科学类专业的有什么出路呢
活着
逆商低可能是焦虑症，说一下焦虑的来源以及一些缓...
各位有没有看过资水东流的技术大停滞？
有做跨境电商的吗
朋友圈tony老师发的招聘信息
参加比赛到底有什么用啊
讨论&咨询｜请问有做上海民办教师的吗？
名校学习经历和211本科学位证书哪个会更重要呢？
985研究生当小学老师是不是很five?
大家有大二大三参加学校的国外交换生项目吗
学材料化学以后有什么出路？
内卷是什么意思啊？
为了保险“极度”求稳的志愿填报是小城镇家庭的特...
真的很讨厌“行行出状元”这句话！
一战失败 考了电网二批 还是迷茫
“谢谢对外经贸的同学，孩子被中财录取了！”志愿...
科学岛计算机能去吗
经常感觉讨厌一切
.
想问一下大家为什么想考公务员而不是当老师呢？
求workbench大神指导一下
该头铁出国吗？（雅思复考啦）
来自2020年毕业的工商管理专业学生的忏悔
既然现在法考只允许本专业考了，CPA能不能也这么规...
夏令营凉了，心态也崩了
我爸就是pua我上瘾
大学录取分数排名大家怎么看
小镇做题家 经典flop心路历程
我从来没有成为人上人的目标
有没有在设计院工作过的学长学姐啊
不管做什么努力之前都会先觉得自己不行
OMG子，我今天被一个专业课重修的学长吓了一跳
如果可以选择，应该选复旦调剂专业还是上财任选专业？
想看看大家对心理学/应用心理学是啥看法
.
有学数据科学与大数据技术的小伙伴吗，这个专业咋样
2020届毕业生这个暑假有什么计划安排吗
被社会毒打的five，现在只想考gwy
求助，民办三本老师的工作怎么样？
大家身边的知心朋友都是水平相近的人吗
five不配过科二
一切都糟糕的无法挽回(父母婚姻)
想问一下数字媒体技术这个专业怎么样
开学大三 找实习失败x2 985文科five
一个offer都没有
关于秋招的几个小问题
到底该考研还是考公还是投简历
回国后心理落差太大了，天天感觉自己five
大二暑假找实习怎么就这么难
问一个相对少见的问题……有没有身体里有骨钉，但...
毕业两年/曾有抑郁症/金融本/就职教育行业，讲讲自...
又一年高考 突然回忆到当年填报志愿时的排除法哈哈...
不懂就问
（更新找对象专用楼）大家都是怎么找到对象的？
高中大学的好朋友都保研了更好的学校，而我本校都...
211母校flop得太快 不如读末流985了
我朋友吹逼好像翻车了
不要熬夜了
【新人报道】末流985城规专业大三废物求给点建议或...
又被gzh搬了
退学复读需谨慎
大家现在工作所在的部门好吗？
保研夏令营面试崩了 如何调整心态
经济条件困难可以出国吗
小语种就业前景规划求高人指点
忍不住激情开麦，夏令营没录上不代表九推就会差啊！
现在的全国卷是不是很简单呀
废物们身边有幸福的原生家庭吗？
所有朋友都必须混得好，本人five
985学生每天学习几个小时正常（包括课外的学习）？
面试老师不追问基本等于陪跑了吗？
看起来不会成为five的我终于还是成为了five
什么才是心目中的理想工作？（即将入职的焦虑）
太难过了，难过到反胃
有没有人和我一样，不想看到任何和高考or选专业有...
知心朋友都丢了，不知所措
有要考cfa一级的five吗
如何让父母认识到自己是个five
如何缓解学校知名度低的心理不平衡
高考志愿填报
关于选专业的问题
夏令营全被拒，预推免和九推还有参加的必要吗
今年保研内卷这么严重吗？
博士论文写到一半卡壳怎么办
删
练废了，想删档重来了……
有生化环材上岸烟草工业的老哥吗
帮查高考分数有感
才开始玩豆瓣
专业性较强的双非研 还是 末流985研?
夏令营两个学校面试时间撞了
大家有没有和教授相谈甚欢最后接了个reject的经历呀…
课题组在建一个网站，求一个中文翻译！（信达雅）
精华 本组🈲️止讨论zz主题
毕业后的科研经历作为工作过渡有用吗？
没什么朋友
分享一下日语能力考【应试】技巧
截止目前我的人生经历就是：该为梦想奋斗了->先歇...
重复工作
屡次坐错车，我想哭
有没有同学一直觉得疲惫缺乏活力
大学可能是我唯一的遮羞布
怎么看待地域歧视呢
老生常谈：是回家还是留在大城市？
five社畜吐槽记
大家觉得在一线和二线城市读小学/初中/高中 差距大...
小语种five来了
废物还能自救嘛
准备二战了，请问组里有中南大学文新学院的同学吗？
是不是不应该过分注重绩点
延毕还能去银行吗
研0学子联系导师邮件石沉大海，是否还要继续发？
我是不是应该去和导师搞好关系？
我妈好在意peer pressure😢
想问下大创和小创要怎么做啊？
湖北高考状元
严重入职恐惧可怎么办
科研废柴five
自残胳膊上留下了疤痕
同辈压力可以忍受，扭曲的同辈压力不堪忍受
虽然但是，其实过度贬低一个专业也是在制造焦虑呀
大家来给自己的技能取诨号
选会计专业自学小语种和学汉语言/法学毕业考公哪个...
工商管理专业都找到什么工作了？
廉价实习刷简历or学助浑水摸鱼？
忍不住看了知乎 更焦虑了
血的教训 本科科研有多重要
弟弟是今年高考生 如何合理规划暑期
身边的同学开始陆续结婚了，你们觉得要随礼吗？随...
心态已经因为评论调整好点了 已删
隔壁班同学今天结婚了...震惊到我
有没有后悔本科没有报考一线的？
申请master被拒了 各位都是怎么让自己不那么难过的
内向的人学英语专业真的好废
去大学当老师一定要是dang员吗
上班好烦啊，实习快两星期不想干了，求骂醒！
末流985垃圾专业，身高155体重140，正在找工作迷茫...
午休一刻！各位five是什么时候真正认识到人生的残...
找合同工在职考公考编可行吗
连着两天做梦自己退学复读，考上喜欢的专业
呜呜呜迷信five想问问这两年有天秤座姐妹考上研了吗
本抑郁FIVE求推书！！
有没有毕业在一线工作几年回老家（省会或三四线）...
考应统真的对很久没学习的five来说很难吧
？工作了还要测800/1000米
考国企被第二名反超了
啥叫冷门文科/社科？
越长大越害怕
农村985，我感觉目前的自己很狼狈
在沪的各位211、985你们毕业能落户吗
压力来源，pyq所有人都去实习了
删
求删
天坑专业的科研之路
专业重要吗
今年有英国留学的么，大家还打算去吗
明天一个夏令营面试，感觉自己太菜不想去
这个帖子太神了把
夏令营都被拒了
想问问组里学财务的朋友们 你们真的喜欢这个专业吗
大家会有这种类似“马后炮”型的行为嘛？
有时候真的不能按照父母的想法选择专业
该如何走出抑郁？
我看抑郁症患者症状有个人卫生下降
结束讨论
小语种有必要读研吗？
求手机益智小游戏
为什么大家都认为理工女都应该是凶神恶煞的女汉子？
请问有人了解考研工坊吗
保研失败的经济狗情绪崩溃，陷入持续性迷茫
有没有29左右的five. 都是怎么买房的
我怎么这么菜
到底是多攒点钱还是辞职备考？
太可怕了，被评论区吓到了，我还是安安心心当five...
会计专硕和法硕非法本就业之争
有没有大学科研和社会实践经历空白的five
就是想吐个槽
想问问各位开学的朋友们你们要求全天戴口罩吗？
深漂小白领，目前也很five
旗帜鲜明地反对把专业与职业乃至薪资挂钩，都0202...
学校压绩点，专业一百人，只有五个人绩点过3.5你敢...
自律是不是已经早就养成，现在无法改变了？
每次被导师cue我就出一身冷汗
怎么跟辅导员说自己不出国打算就业了
我就想问问，你们学校现在也还每日一报吗？
关于历史这个学科
真的选择一个自己喜欢的专业就会好嘛
申日本理科研究生需要中介吗
我大学是不是过得太散漫了？
怎么摆脱无力感呢？
five实习第一天感受：我不想上班
暑假好让人崩溃
希望这次不再让自己失望
有学心理的同学吗
父母是教师的小镇做题家应该挺多的，教师家庭出身...
没有栽培，我的父母希望我自然成长成他们的骄傲
有人看过门徒么
好想重新上大学
其实父母对孩子的影响真的很大吧
有ENTP吗？
今年应届毕业生真的好难，已经控制不住每天焦虑。
传媒本科要不要转专业
分享大家缓解焦虑的书
昨天我发了由于实习性骚扰+PUA逐步废物的经历，被...
有没有朋友去医院做过抑郁症检查？
为表妹报考真的觉得自己好垃圾，不是“有能耐的人”
该不该放弃留学
现在cs转行商科的香不香？
做公务员是在浪费人生吗
纯文科跨考管理类金融经济等？
入学研一，暑期想充实一下自己，但对目前职业规划...
有当班长的吗
银行实习如何与身边的老员工搞好关系
怎样才能避免心累的社交
。。。。。。。。。。。
你近期希望自己能拥有什么良好品质？
感觉失败的自己
企业好工作不如高校
商科废物求大家建议
有无在职考研的啊，可以分享和交流一些经验吗？
研究生的你们月入有低于一万的吗？
不留学的英语水平究竟要多厉害
组里有无转行或跳槽经验分享哇
怎么又开始同学聚会了🙃
有没有像我一样从小到大都没什么故事的
求职140天无果，秋招不敢投简历，我。。。希望有用
研0在线咨询，我该不该跟导师说
删
五院四系法学废物
个人不成熟的小建议：不要评价别人「废不废」
为什么我到现在都还找不到实习
银行入职感到不适，如何调整心态
five发言
一个five的自我救赎，亲身经历，共勉！
大家有什么好方法让自己塌下心来吗，或者变沉稳的...
测试是程序员分支里最容易的吗
请问公选课成绩有用吗，未来可能会出国
大龄女青年是否要裸辞转行
工科做题家的出路到底在哪？
《老友记》里都是好宝宝（是的看某帖不爽新开一帖）
CS真的很好学吗?😱
话说咨询/行研岗位一般都是干什么看重什么能力？
考研择校选专业
商科没有实习的five如何自救
RUC经济学考研难度有多大
请问打算考教师编的five没有暂缓就业协议书怎么办
实习期间怎么提升自我真正学到东西独立思考
金融er进来讨论一下
感觉自己在社交方面越来越five
我应不应该退学？
社交废物如何克服心理障碍
有没有和我一样基本上对所有东西毫无兴趣的同学
删
觉得自己是个垃圾，论文投稿被毙，联系博导被养鱼...
毕业第一份工进了小公司 翻身真的很难吗
考试出成绩了
就业很迷茫
请教一下文科生选医学类专业学得走吗？
夏令营面试接连被拒
求助！一个银行分行的实习offer一个教育机构代课
你有没有聊着聊着天突然不想聊了的情况
连续两年考博失败，现在浙江某事业单位人才引进，...
初次发帖，下半年大四了，该怎么办？
请问大家是如何坚持做一件事的？
呜呜呜，我错过了省考的缴费
大二进学生组织工作必要性大吗？
考上研究生能休学一年吗
好奇一下 大家学校专业课给分什么情况呀？
虽然我知道长辈的观点很难改变但是总是忍不住想要...
快28了，感觉毫无冲劲，有没有一样的five
大家来说说亲历的职场PUA吧
原来现在死去真的轻如鸿毛
大四上可以边实习边写毕业论文吗？
穷孩子怎么自学雅思？
要不要去没有转正机会的实习
大家都是怎么写简历的呀
大一开始准备考研政治晚不晚🐶？？
想知道大家都在暑假干啥
有没有现在完全找不到人生的意义和动力的five
喜欢说"呃"和"然后"怎么改正
有没有学医的five
考研应该什么时候开始准备啊
21原来打算出国的现在还打算出去吗？
坐标杭州，211设计想转行考什么专业研究生好..现在...
（已解决）用kindle的five除了在亚马逊买还有别的...
研一暑假不实习是不是five呀
大学生创业or三下乡活动？
喝酒抽烟不想看期刊没有
没有正经的工作内容，拿工资上自习，太难受了。
各位fives关注杭州小学做题家的事情了吗
如果毕业后用到了与大学教育完全不相干的技能工作...
（搬隔壁）本科985的河妹退团考公上岸
你们会特别受不了别人连续说话吗
打算留学已经gap一年又要面临再gap一年的无业小fiv...
水：一组可以体现本组主题的食物
你们的舍友几点睡觉，打呼噜吗？
外籍考国内985真的容易很多吗
你是阮仁吗
个人恩怨能不能不要放到组里嘴啊
five想问问研究生读冷门专业是种什么体验……
大家是怎么应对高中聚会的?
想问下大家一般会怎么备考一本全新没看过的书😂...
怎样才能接受自己很垃圾的事实
去香港读一年授课型硕士值得吗
求大物卷子
6月了 我还没找到实习 秋招即将开始
本科985想考个211的研有问题吗？
一线城市和家乡重庆选哪一个？
父母太理想化，对自己期望高
作弊被抓，开除学籍
本five卡最后一名通过了夏令营
求组里程序员前辈指教qwq实习感觉跟不上节奏 没法...
考广州事业单位如何？想做咸鱼
在职考清华学硕面试被刷，三次失败，生活要捶死我了
听完学姐学长分享之后five更自闭了
985废物是不是那条勤奋的驴？
在医生面前大哭了一场，还可以向谁吐露我的脆弱
求问 合规岗咋样
大家有了解过军队文职吗
本five想自我拯救一下，有没有想一起准备法考的
大家对基层公共岗位有了解嘛？
化学的出路在哪呢？
父母如果吃到了时代红利是不是就不用five得那么辛苦
生命中礼物都在暗中标好价格
托福只看og+tpo+单词app，够用吗？
放弃保研，二战北大仍失败的five
编辑是一份有前途的工作吗
删
因为我爸不关猫笼，我被我妈批斗不早起
特别喜欢一个男生，就想使劲追
小镇做题工
删除
深夜为小语种正名
组里有没怎么做过家教或辅导班现在想做知识忘光了...
我妈认为女生没有【按时】升学工作成家这辈子都废了
如何自律？
我真的老是生病，不是大事，就是烦
来看浙~大~后续
大家暑假都在干嘛
为什么985也这么卷
因为学校专选离奇消失我被迫延毕了
关于实习规定时间的一些讨论帖
一到晚上负面情绪就爆炸
彻底放弃生活等死中，求开解
痛经的小伙伴们
有本硕都学新闻，出来后从事传统媒体的FIVE么？
普一毕业five工作方向迷茫，求解
大家有和自己成长轨迹几乎一摸一样的朋友吗
其实追星真的能让人振作一点
想问问大家实习租房的问题！
我觉得上了年纪的人不要拿时代红利来刺激年轻人了吧
就是说我想知道组里大家说的混吃混喝的国企上哪找...
想问问会计现在就业咋样啊
帮帮孩子吧 填一份问卷 事关学分 谢谢大家了(不妥删)
法学five三站择校的问题
top2本考研中游985硕
有读这个专业的吗？人口、资源与环境经济学
出国如果没有科研救不了医学five
有天坑专业的20届备考珠三角公务员的吗
想知道准大三会计five接下来应该做些什么提升自己
今日读书感悟，生物界无处不内卷
丧失了冲劲后发现自己不再惧怕生活
有一个家暴家庭的five
努力
越来越颓废 放弃挣扎
985经管five跨考央美上岸经历分享
有没有研0担心三年后找不到工作的😂
大家觉得作弊开除的处罚力度大吗
我不知道该如何跟一个男人建立亲密关系，以及如何...
朋友们有大四还有2门+课的吗…
有人的自卑是源自父母吗😭
普通本科有资格进组么
拖延和焦虑加重不知道该怎么自救，分手后又很不顺利
金融行业的简历上什么算亮点 项目吗?还是其他的东东
有没有想过出家的？
删
学cs的five不会编程求助
怎么感觉不会交流了
26号开学就考试上课 真的好难过
怎么缓解ageshame？
。
【自媒体】我觉得小镇做题家挺适合做自媒体，虽然...
想躺着成为亿万富翁
二战失败的211建筑FIVE,目前top地产实习中，问问大...
天天在家待着心情好差哦
留在我们十八线小城市上了一个二本的学习很差的同...
一个five的自我救赎（从本科延毕到上岸读研）
实习中遇到比你老板还关注你动态的同事
那些在自己行业能够做得很出色的人普遍都有哪些美...
关于宿舍费 真的气炸了 楼里杠精出没 回复 再次更...
讨论&咨询｜入职第一天就想辞职怎么办
小声说：我觉得我们组的评论回复越来越不友好了
总会拿自己和别人比较怎么办
转专业想去哲学？
对于小镇做题家而言，如果一年想赚个大几十百来万...
请问大家理想薪资的下限是多少
真的会有人无视就业压力选择心之所好嘛
有无和我一样的铁five快大学毕业了也不知道自己喜...
关于作弊，要么统一不开除，要么统一开除
有个叛逆的弟弟 要怎么帮他找到正轨
快毕业但很害怕就业该怎么办😢
大家工作了在一线城市挣多少才能攒下钱？
刚上了一节外教口语课，30分钟，我最多说了10句话...
有多少人做的是与所学专业毫不相关的工作
外地人去鸭大读研会被排挤吗（知道了）
自己真的就是父母保护下的城市巨婴吧
five们高考超常发挥了吗（含投票）
进来做选择题
假如时光机，如果人生能选择？
删
研究生期间应该有哪些时间段需要去实习
法学的应该入党吗
逃离小城理由加1⃣
不喜欢亲戚来我家，我有错吗？
十八线招20多个教师编就有两三千人报名🆘
不喜欢的工作到底要不要辞职
完，又要找工作了。。。
到底要怎么戒豆瓣啊
又遇到一个尸位素餐的辅导员，大家遇到的辅导员s b...
本Five想最后试一次
当前形势是适合考研还是出国？
想考行政管理 想请教专业问题
five专业出国还是考研还是考公考编呢
2020fall还是打算出国上网课的同学们签证下来了吗？
five混到了博士怎么读下来
工商管理专业要分流了
天坑专业的困局求救了
有没有了解政策性银行的
好奇FIVE 想听大家聊聊实习和职前教育
准备考研却一直学不下去怎么办
请问有EE（电子信息工程）专业的吗？这个专业的就...
有人会r语言吗，江湖救急
口腔医学一定要上研吗？
有读机械的女生吗
马上秋招了，我……
跨专业考研择校咨询 稳妥本校or冲击一下内心的梦校？
985计算机系能进入bat等一线大厂的毕业生的比例有...
看了一圈，还是重庆适合我，房价不贵，吃的很多，...
无聊看腾讯校招报录比，市场行政类的工作都好卷
考了985也要靠喝酒得到认同吗
天坑是犯了什么不得了的罪吗？
奇葩five该何去何从
无法理解为什么有人喜欢上班
实力不够又没关系感觉真的没出路了
蹲一个小伙伴一起学习(人已够)
我好像和面试相克，怎么办呢
有five尝试过大学转学的么
选调应该考省会or家乡？
身为five的我真的不知道该怎么办了
有些事情真的好不公平啊
考研上财金专还是应用统计
.
三下乡有关事宜
有没有人因为毫无人生规划所以找不到（好）工作
学车时不想和其他学员交流，教练说我孤僻
父母吵架大家会劝和吗？
这种亲戚怎么怼？
挂了三科了，有夜猫子和我聊天吗
大家都怎么写简历
本five鼓起勇气去北漂，现躺在合租屋床上忍着不哭
看同学经常通宵感觉很恐怖，是我已经太five了吗
软件工程大作业做不出来
应用统计就业
都过去了
有没有温室five感觉自己对不起父母
我一直以为自己很five，但收到了很多朋友的祝福
做社工是一个舔老师的过程吗？
微信能不能停用朋友圈
研究生阶段有加入学生会的必要吗？
最近很敏感，被同辈压力充斥了，希望大家一起进来聊聊
感觉自己在逐渐下沉并且成为了一个最five的five
要不要去网易传媒实习？
看不下去英文论文怎么办😥
好不容易找到的实习不想去了怎么办
大家有纹身么
考前极度焦虑怎么缓解😭😭😭
如果可以重来，当985普通人or双非的顶尖学子，选哪个
终于有实习了
gwy对小镇做题家来说就是最好的工作，不接受反驳
准备考公，越学越自闭……
好后悔出国读硕啊…
想建一个95前的qq群？
大家进组一段时间之后，心态和生活有发生什么变化吗？
今年研究生招生 给推免的名额会扩招吗
小镇父母坚持让子女（女生）留在一线城市是什么心态
考研失败的人怎么参加社招🆘
研0 five的档案找不到了
在家大半年了要去北漂实习吗
身处表面综合类大学实际理工类大学的天坑专业five...
分小组和不熟而且划水的人分到一组
如何处理扯后腿泼冷水的low同事
有在律所实习or工作的废物来现身说法吗
Five一起做小组作业就是灾难
five们有没有觉得，虽然读了书没啥了不起，但是不...
整天做研究什么时候才有时间让自己变好看啊
作为一个终于水毕业的博士，看到师弟水得更严重。...
难受 论我有多废物
已经决定好要考公是否还要花时间去找保底工作呢
想知道在大厂实习会被辞退吗
有多少人现在的专业或者职业，是与本科专业没有半...
求助！第二学位攻读期间可以考研吗
讨论&咨询丨政治学和社会学应该怎么选？
第一轮双选失败，我还能选到老师吗？
感觉不会有人收我的水文，如何push自己改文章
1月出国读研了，现在是实习还是学习？
工作生活都不顺，five的人生就是起落落落...
想当中学语文老师可以吗😭
本科会计读研去日本可吗？
校招互助准备20届能上岸吗+mock群面互联网
本科真的不重要吗？公司招人只看最终学历？
临近毕业还因挂科延毕 因老师工作失误差一点毕不了...
面试屡次被刷我终于明白了
人力资源岗真的关系户居多嘛？
各位five有没有对自己学校很失望的时候
新的一天，从承认自己是个废物开始
语言学习感觉遇到瓶颈了
我是一名考古专业的本科生，想问问组里已经在考古...
一线城市非财经类211，专业推荐选金融or会计？
21fall出国党现在很迷茫 到底要不要出国
关于买考研笔记，不知道大家🈶️🈚️ 避雷...
真心讨教，经济金融类专业的社招出路在哪里？
非法本法硕，前景和性价比如何呢？
你们考雅思买口语模版了吗？
二战失败的five的自我反思
应届生滞留海外，下半年回国。目前在拼命找工作，...
社科类研究生、博士请留步
特别害怕孤独却又一直在孤独着
双非跨考top2有多难
大部分传统工科本质就是传销
一个不会争抢的老实人废物
计算机的高薪给了five看低自己的借口
有没有植物/动物学的在职研究生?
如何接受没有人爱的事实
你敢信这是我亲身经历？24K纯98five——在与之格格...
应届毕业生的尴尬
loser~
学法律要找工作的孩子可以看一下这个
985本港大硕在落魄国企和专科生做同事
发现主动性真的好重要啊
有考公党吗？今天报名 两个岗位 一个招1人13人报名...
好难受啊
21应届应该全力复习考公吗？
建一座求职就业经验分享楼！
非杠，我只是很疑惑，高三大一大二为什么要加这个...
想到了一个不错的人生路径
滴！法语卡
麻烦考过N1的fiver进一下
寻找辽宁丹东985同频小伙伴
这不是985职业生涯咨询小组
每次优秀校友都能扎到我的玻璃心
看看我们18线小县城的招聘
传媒专业考研or留学
大家是不是都有个estj妈妈
有没有人在改变现状前想从社交平台上消失啊
欧阳娜娜有感 很多优秀的人真的经常过得压力很大不...
有没有人是还有时间去准备考试or something也不会...
想知道组里的小镇做题家的择偶标准
有和我一样这半年在家学习一直不在状态的吗？求解。
five的原因是不是因为不知道自己想要什么
我一定能写完毕业论文
有five上大学之后发现自己很恋家的吗？
一个日本资讯公众号也来蹭流量了😅
我们的评价体系是不是太单一了？
浙大联培，不知道去不去。。。
从非985211到股份制银行总行
浪费了大好开局的本five又该怎么办！求指点！
【高考志愿科普第一弹】信息安全学什么？
九型人格
周末结束，又开始无聊的一周
只有我们学校要求办理一些东西的时候留给学生准备...
2021届five保研无望，求求大家指点一下 考研or工作...
本five的考研打卡楼😢
想恋爱，自己废物没人喜欢我咋办
很想当一个混子，何去何从？说下我自己经历。
大家会有想去改善家庭/父母的行为/思想但又很无力...
有人能分析下我毕业了能去干什么吗
关于人上人
有朋友有压力性进食障碍吗
笔试成绩出来了没有进面 但是
压力大，焦虑，失眠
一门学分很多的课期末作业已经过ddl两周还没交了，...
关于回老家做gwy可能遇到的问题分享
明天要交论文了今天还没开始写
1
国内996的福报一览
关于导师引发的不开心和低迷，大家都是怎么开导自...
拥有不健康原生家庭的five可以进来取暖
求大家给电气女生一点规划
今天在SA超话看到一段话真的很无语 懒惰怎么就比阴...
京考进面试了和家乡省考哪个更值得
曾经大家上大学前有做些什么准备吗
有国内/美本学景观的吗？纠结读不读master
万能群组 想咨询个学校
传奇废物
想要大家的鼓励，拜托拜托
该怎么办，要不要去做一个专业无关的工作打发时间...
什么是热爱
985211去海底捞一个月2000学历补贴
大家觉得高考（或者说九年长期战线+三年冲刺）给自...
人生岔路口有点不知道我现在到底想要什么了
有没有因为处理不好工作人际关系而five的朋友
大家有没有很迷茫…对自己的专业完全没有什么兴趣...
卸载知乎，隔离焦虑
讨论＆咨询 ︳研二了，还写不出一个像样的研究计...
保研面试面的很糟糕，我居然想的是终于解脱了
逻辑性不知道该怎么培养
🈚️
迎来了单身的第24年
我慌了
分享一首小诗
有人帮我出出主意吗
学生工作真的一点价值都没有吗……
有人记得自己变废物的瞬间吗
学校为了就业率这个话太伤人了，可能就是废物本物吧
大家有看二十不惑吗？看完觉得自己更five辽
去国企能在上海立足吗？
靠运气过这一生
从20w到选了5k，现在白天咸鱼晚上焦虑
大家这学期绩点怎么样
有无five面临工作学业情感三重压力的
请问大家我以后选哪条路比较合适？
校招看重实习经历吗？本five啥也没有
太难了
学习中智商很重要吗？
写文章苦手真的好难过
保护
回老家开个互联网公司怎么样
工科的实践性项目怎么做啊?可以给我一点指导嘛！
不知道自己毕业后做啥？
【高考志愿科普第N弹】计算机科学与技术，从入门到...
想咨询一下二战考研的事情
如何不在意家人亲戚的闲言碎语？还有如何跟父母沟...
要不要让高三的表妹看看我们小组里面的故事，认清...
家里蹲的废物大部分时间都在玩手机和电脑游戏
菜是原罪啊😂
组里有没有不想进体制内的文科er
我要哭死了吧
我不是真正的快乐，活在不喜欢的每一天里
荒废的周末随想，感情什么的，就让他过去吧
211会计cc five找实习
二本废物打卡史
把一段有意思的微博做成了屏保
研究生换一个专业影响大吗～
想问问大家怎么看待教培行业呢？
纯文科移民的可能?
985本/TOP2硕/材料loser前来落草
删除
海外five找工作ptsd了
有没有放假不想回家的five
这种专业是不是宇宙最强？
讨论＆咨询 | 小城市有哪些比较不错的职业
来美国前也没觉得自己这么five
给执着于追求各种意义的我自己|peer pressure
不知道找什么工作怎么办？
又不想读研又不想工作，又不想一线城市奋斗又不甘...
有没有人在国外但和外国人有交流障碍的five
害 GPA才2.92
从小被人说“要努力”
考研二战失败的有吗，心好累
真的很难过
拜托大家帮我做个选择
整个人像泄气一样
不懂就问，应届生身份真的很重要吗，校招和社招区...
.
(已拼完）拼会员！有没有朋友用quickq
为什么大家都向往体制内。
今天事业单位笔试，感觉更five了
废物变形记，做更好的自己
九月即将读研，看到未来同学的微博整自闭了
逐渐自闭的大学四年
连玩游戏都能被卷到💔
浑浑噩噩又没一点耐心的我
熬夜但一天睡够8个小时可以吗
真的很想问大家期末考试前一周的状态是怎样的 我真...
无
发现了拖DDL的好办法，拖延癌five更没救了
有读社会工作专业的吗
学校太坑了
某末流985车辆专业five找工作经历
不太一样的社恐
延迟满足是不是一种天赋（观隔壁清华保安有感
我是five不错，可我也不想回老家十八线小县城啊
是不是越长大就越意识到阶级难以跳跃
请问导师不让实习怎么办
本five也来发一贴
高中同学在参加竞赛我在看斗罗大陆
我认为网络丧文化对five的形成也有影响
若女生某211冷门文科专业研毕业28了，这个研还值得...
躺了一天太舒服了！
逃不过的集体活动&空白的大学经历
211传媒 家境一般应该出国吗？
有没有读mfa的兄弟姐妹们 心动想跨考
白天咸鱼着，晚上一看社交网站就开始焦虑。
我真的嫉妒我的普本金融财会同学
本five弱弱的请教一下，哪个app学英语比较好用呀
搬资本主义砖头也很烦
大家的学校拿学位证有没有绩点要求啊
求问法语本科大一five是否转专业英专？/求对语言类...
致我长期的心理阴影过于成熟的研究生同学们。
第二学士学位在哪看呀 通过难吗
（镜像贴）。给组内添点five含量：只有我在刷公务...
社恐five第一名考进211研究生现在过得好抑郁
大家有看到这个消息么
今天面试了武汉学而思实习，求点建议（就一些问题...
0
因为带小孩压力很大怎么办
其实希望未来的女朋友是一个有肌肉的女孩子。
汉语言笔试过了在犹豫要不要面试
24岁明年出国or考研？请大家帮我分析分析
删了
太惨了，夏令营面试简直像个没上过学的人，差点当...
在读硕士好想退学考公啊
大家会经常跟爸妈交流沟通话家常吗？
gap一年是实习还是二战
不想写毕业论文了
大家会觉得自己逻辑很差吗
社恐提问：怎么跟老师打交道呢？
夏令营面试结束（还不知道结果）需要联系导师吗
怎么看待HR这个专业
想问一下四五个月考研上岸的研究生er数英基础如何...
工作两年社畜说 到了工作，很吃性格工作匹配度以及...
有没有整个人已经废了的感觉
我就是blx
为什么不想学习也不想工作
疫情暴露了我一直以来的five行为
害怕，高中母校马上八十周年校庆
怎样才能保持学习的状态呢，我学一天就能休息几天……
有没有five觉得体制内其实没有那么适合社恐
关键是不要对自己丧失信心
看同级一个漂亮优秀女生的资料到现在...
本毕业几年985five该何去何从？（求意见）
如果内心厌学了可以吗？
上班上到想要呕吐
感觉大学里唯一的收获就是发现自己是个five
想通了 得不到就是自己不配 准备考研了
删掉了6年的记录
太过佛系了怎么办
总是很在意别人对自己说的话
本景观five的焦虑
今天起，单位每周六正常上班
真的好难，为什么我five的这么彻底
刷朋友圈发现身边好多同学都找到实习了
大家心态的失衡来源于期望过高
你后悔了吗
删
得了写论文一定要先聊两句的病
最近太废了，现在开始立帖记录每天生活
一看文献就头疼，是不是书桌风水不好
研究生退学或者休学一年对以后有什么影响
习惯了做对题，长大后没有题做就很害怕说错话，做错事
你们学校有那种年长的 思想很陈旧的女教授吗……
考研二战 怎么样提起学习的劲头啊 最近真的好疲软
我知道我five的原因了
什么是真正的学习
组里有医学生小伙伴吗
调查下本组年龄层，纯好奇
昨天结束的早八三学期公选课错过了最后一次作业（...
面试pstd
家庭资产一般，申请法国高商留学可还行？
问个问题，大家平时在家会自言自语吗？
用四个字形容写论文时的你
到底怎样才能找到工作啊😞
在家里把自己开导的好好的，回学校就又抑郁不开心了
长辈眼中你的专业 vs 亲身体验自己的专业
有没有投实习的时候附ppt/Excel作品经验的小伙伴呀？
关于港校读研
毕业工作一年感觉像条咸鱼
问 工作六年，想去读研...
关于申美国直博/日本硕士
伯恩斯新情绪疗法有效吗？😖😖
准研一，开学前暑假发现和导师性格不合，想换导师
为什么从来都要颓废两年，再勉强努力一年，再继续...
本科新闻，考研人大，如何准备
被我前男朋友批斗 但有点道理
不想要996甚至还有巨多其他要求的金融人未来求职方向
感觉自己好大喜功
拒绝捧杀，不去比较，是不是提升幸福感的两大利器
回家乡隔壁18线小城市当老师被怜悯
纠结，考研编出本专还是考文学
我想请教一下怎样才能听懂全英文课
焦虑到胃疼，希望能得到一些安慰
一人进来说一个自己觉得很美的英文单词吧
本废物想弃医从商？
和父母无话可说
去三和瘫痪这个想法如何
没项目没实习考研失败计算机专业的five
见怪不怪
干啥啥不行，放弃第一名
大家都父母都会要求孩子天天报平安发定位吗
应届硕士毕业生考公考编一直失败
最近陷入了前所未有的焦虑与痛苦之中
毕业后到大城市工作，有必要将老家的户口迁出来吗？
厌倦了让我心累的工作，想去星巴克打工
已删
有什么要求比较低的实习推荐吗？
天坑专业准研一，小药厂实习，不想去了，被父母嘲讽
智商滑坡惨遭诈骗
父母是商人的似乎不多
有硕士期间挂科的盆友吗…（勿喷）
是不是理工科的大家升学出路都很好
985退学复读，也许不值得，但可能是唯一一次可以倒...
太焦虑了，买了《伯恩斯新情绪疗法Ⅱ》
有没有学韩语学得比朝鲜族同学好的？
大家怀念高中吗
请问有暑假提前去北京高校的研0同学吗？
看周国平的话深夜有感（乱语
金融学本科就业
大家都是怎么接受自己不喜欢的专业的啊？
研二实习生，加班到现在才回到住的地方
现在已经丧失了找工作的动力，求打醒
怎么改变母胎solo呢？
关于实习投简历
前程无忧为什么每次投递一家公司都要重新填一遍简...
其实我是four
fiver以前上学都是以什么为乐呀？
本科导师重要吗？
求骂我：一个想要划水度过一生的懒癌在疫情下完全...
如果报考一个法学第二学士学位……
荐书《蚁族：大学毕业生聚居村实录》
five今天也很努力地在找工作！
发现父母教育水平不同真的很不一样
理论物理专业该何去何从
今年保研会多点名额吗……
选择：保本校还是出国？
研究生导师应该怎么选择啊？我焦虑了 明明应该认真...
。
-
中学时期老师“好学生品质”给我们带来的是痛苦还...
你有什么话想对那个高考刚结束的自己说呢？
请问工科生跨金融更好还是知识产权出路更好？
跨专业保研要提前联系导师吗？
（土木工程结构设计）入职一个月，隔壁姐姐劝我快...
求靠谱的前端视频学习课程
回归县城的five，如何坦然面对与同学的差距
怎样说服爸妈让自己返回大城市？
有在天津的吗？我对天津有莫名的好感
已删
艰难毕业之后发现
感觉导师对自己很冷淡怎么办？
没有实习经历还five 秋招该怎么办呀
对于大学民主化大家有什么看法？
问商科废物如何摆脱对商科功利行为“不屑”的心态
西部计划or第二学士学位 选哪个？
领助学金的标准是什么？
请大家给我这个five一点刺激！offer选择。
为什么会有研究生学历崇拜啊
文职招考：限定性别岗 男女岗位数量比——10142：848
说一下疫情带来的正面影响吧！
如何劝家长不要逼我边上网课边打工？
不出国或保研绩点重要吗？
和高三的十次模考成绩单告别
请问大家知道公派留学是怎么回事吗？
毕业去向学校自己填了这正常吗？
对于没有什么感兴趣方向的人怎么写研究计划啊…
发现经常说自己菜的同学们其实很厉害，原来只有自...
学校公众号提到了本组
想求一点文学专业大二暑假规划建议
老天也看不惯我这个five样，让我的手机坏掉了
羡慕学二代 。。。
有哪些线上兼职可以做，师范院校的。
有人喜欢《悟空传》吗
不想打各种比赛的我真的好five
有没有像我一样特别讨厌面试的
来谈谈混的不如同学系列的你。
求问和导师沟通交流的方法
。
师范生有必要做暑假辅导兼职吗
对商科 生理性恶心/看不见未来
关于探索自己的优势以及适合的工作。
小镇做题家问去新加坡nus读中文怎么样
论一个高三生对现实的看法如何清晰，而我刚毕业的f...
有硕士延期毕业的吗 进来聊聊+吐槽佛系放养导师
职场有穿衣潜规则吗？应该怎么穿？
小语种five去种牙
一个宿舍除了我都是大佬
毫无人情味的大学生活结束了
还是有期待，根本无法彻底躺平然后就开始自我拉扯
在微信阅读上都看到小镇做题家了，各个平台真是无...
有没有人了解科锐国际猎头公司？
本硕魔都双非如果读博能进魔都高校当老师的可能性
如何相信自己的职业规划
被拿到大厂offer的双非同学暗嘲
入职报到，宿舍是坏的，普通饭馆要去10公里外才有...
极度厌恶做ppt，做报告
限选课不及格 要重修
我们学校的gpa很不友好怎么办
还要不要去新加坡留学
又有公众号在讨论小镇做题家
怎么才能让自己变得有远见...
好像我每一次的选择都很让自己失望，总是不够果敢...
今日小组被点名，看了这篇文章，深感阶级差距，大...
。
嘿 这里有一条热乎乎的求助
失败父母的建议和人生方向干涉
现在私企996会不会太严重了？
老是给别人添麻烦
有考研的打算 大家都是从什么时候开始备考的啊
你们硕士开题通过以后，花了多长时间把论文初稿写...
搞不懂，这个为什么被禁了🤣
担忧&心声
呼吁停止🤚拉踩，“都没有我的专业坑，组里没有...
【新人报道】没有人比我更废吧
大家去毕业旅行了吗
理性探讨，大三了选择不考研直接出去工作可行吗
【新人报道】 勉强逃离失业
有没有人像我一样已经开始为养老焦虑的？
。
“小镇做题家”真的出圈了
求助：突然被辞退怎么争取补偿金
刚刚在双非同学面前说错了话，现在在犹豫要不要去道歉
上海地区有啥好的图书馆自习室推荐吗呜呜呜
准备考研中，我要分手吗（已解决）
我后悔练车了
有无英专跨考换专业的？求个建议
保研or工作？
毕业后如何学习和提高自己呢？
985毕业，曾经待业一年，差点致郁
末流985的土木女
精华 【学习APP分享】最近准备重新开始复习考研啦，和大...
李涛，组里的fives之所以five是不是主要因为没有读...
未来考gwy的话，研究生考文艺学或者比较文学怎么样？
隔壁贴有感‖司机一个月2万多
five在国外读研快要开学了好怕自己听不懂老师上课...
小组讨论头脑一热在群里发了一大堆想法没人理 不...
一个five的挣扎人生
研0被放养正常吗
关于劝退进高校
一个非典型小镇做题家的分享
开心真的好难呀
刚刚看到的，我组又被搬出去说事……
文科博士都是什么时候开始写论文
five在国外读研快要开学了好怕自己听不懂老师上课...
好像触犯了组规…… 删了
读研还是出国
崩溃了，投简历总没回复要怎么改进啊？
父母会说“学白上了”“你这样的不管多高的学历都...
自己真的好five啊！做事尤其是细节上总是错误不断
在家静养翻开linkedin发现被讨厌的人一周stalk一次...
。
211five杭州三年，月薪7k，应该是最一无是处的了吧！
毕业五年 公务员面试被翻三分心态有点崩
想说说进入985工科强势院校的文科专业
专业成绩绩点包含哪些类课程？
有考公的fives吗
内向的人面试😔
司机的工资都比我的高
各位five的学校保研政策什么一般时候出
如果做题家有鄙视链的话，农村做题家几乎在最底层了
感觉five与原生家庭关系很大，想知道大家是怎么想...
感觉每天下午4点半到六点半都是我工作最高效的时间！
刚毕业的大家金钱上都有什么顾虑/焦虑
毕业以后对自己的要求越来越低，习惯性地迁就自己
（）
想读物理又没选物理的奇怪保研
大二，感觉自己的人生黯淡无光
是做一个追名逐利的five，还是一个人淡如菊随心的five
我挂科了，但是我甚至不想补考只想放弃
入职两周，明天要讲ppt，分享学了什么，好焦虑
文学会让人自洽吗？
计算机读研如何选择导师呢
上班时应该多久去一次卫生间啊sos
太难了，生化环材真实劝退
文科生专业推荐
一般实习offer什么时候会通知啊…🆘
有没有一想到未来小孩就压力大到喘不过气的。
今年准备考选调生
想问一下每个学校的权重
我组引起公众号的关注
希望大家不要老是反省自己
到体制内实习第四天，我渐渐感到自己是个纯种five
做了一个学籍被取消重新高考的噩梦
删
刚面试完备受打击
但愿我们都能向上走吧。
感觉在我国最舒服的生活方式是拿着体制内的钱做体...
GAP YEAR怎样找到一个实习？🤦‍♀️
请问求职技能有必要花钱学嘛
误入歧途
有应用化学专业的前辈吗？毕业之后现在在干嘛？
大家怎么看“中科院合肥物质科学研究院90多名科研...
废是全方位的废，包括身材管理
有没有持续性郁闷想死的five……
我的前半生……
裸辞倒计时⌛全职备考考公～
大家不要慌...
我真的什么都不会
熬夜对身体的危害感受到了......
有没有朋友的家长总是捡着某个你没有做好的事情一...
非法学专业通过法考有什么好处吗？有哪些好的就业...
有没有跟我一样天天嚯奶茶的five
你们觉得公务员在一线好还是二线好？
求助，杭州商务发展研究中心or高级中学钱塘学校
我想我可能一辈子也逃不脱妈妈的控制了
中南财经政法大学第二课堂
真心求助，你们觉得哪个公考岗位好一点（附选项）
二战失败后还能找到工作吗
2021校园招聘咨询
前几天做了个噩梦
一个没什么经历但却无比焦虑，囿于性格又只会咸鱼...
985工科之母考研还是工作？
博士退学的five
在校five们暑假准备做点啥？
裸辞考公是否可行？
考公考编，一而再再而三的败
请问如何紧急找到一份暑假的实习工作？
和亲姐决裂之后，暑假租房出去住是一个好主意吗？
复盘一下这大半年 我真的废物本废了…每天无所事事...
总是需要以他人为人生模板进行模仿，或是有人告诉...
会计专业同学有啥规划吗
潜水很久，看到很多吐槽人际关系的帖子，各位做题...
想知道学生发论文指导老师不报销是因为什么
有无被第二课堂烦死的做题家朋友
进来做梦，如果给你一个机会选择清北or…
大家都是什么专业
咨询‖会计跨考管科难度大吗
无
当你走向工作岗位，发现自己连个five都不如
家里人基本没有在企业工作的，企业和体制内不同点...
请问大家对定向选调了解多吗？
我现在真的好难过
想读传媒选中传还是其他211
留在一线的意义是什么呢
大家能不能给我一点点建议啊或者骂骂我也好
数字媒体技术的前景
看到南都周刊报道本组了hhh
西南落魄985材料大坑里，要不要转行
某985位于郊区的大学城校区生活质量完爆在市区的老...
大伙没事可以钻研一下专业知识
垫底211大四five的独白
关于精致利己主义者？
想当咸鱼却被工作逼着往前走
疫情完了，绩点也完了
话不多说，请看图
失业三年上班第一天就被劝退了...（更新自救...成...
你们学校有傅玉敏这样的人吗？
我觉得很多人five是因为身体不好
有没有人国外硕士现在只能在家上网课的
分享一个我认识的美院毕业的艺术家的失业经历
大家觉得高中三年禁手机电脑对自己的生活有影响🐎
我爸在朋友圈转发吐槽本组的文章
妈妈太想让我留在身边了怎么办
一手好牌打烂 但还是在努力爬起来
关于错失美国交换这件事 five情绪影响我快一年
逃离深圳计划
有没有填志愿的时候以为学校在繁华商圈，后来在偏...
深夜吐槽一下学校新出的政策
是脱产考研还是边实习边准备出国😢😢
保研线上挣扎，大三开始前些许迷茫
一个新闻专业本科生因为考研而产生的内心挣扎（夜...
青春记
有后悔读博的five吗
想要放下对原生家庭的心结
算了
为啥读研了反而更拖延了？
帮忙选一下offer🙏
请问大家会喜欢那种很热情喜欢夸人的女生吗 会不舒...
是不是98five自尊心会比较强
文科生自救，现在在哪个平台写网文性价比比较高？
有清楚媒体智库的情况的five朋友吗？
如何在面试中就得知一份工作是不是996呢
半夜突发“网抑云”
ppt reader + 背书考试 是不是国内大学课程的现状
上网不涉密，涉密不上网
想知道大家的暑假社会实践都是怎么搞的
一个纯粹的985废物
工作和爱情都好迷茫 不知道是回家还是冲一线
大家有没有因为985反而在职场吃瘪
想问问大家对父母的感情？
本末流211银行柜员five打算明天提辞职了
删
今天被骂港驴滚回你老家去，你老家地方大
继续考研还是放弃，立马投入实习
金融硕five毕业出路求推荐
偶遇系主任随便聊了一下要考研感觉她阴阳怪气的
如果能有个好点的家，什么小镇做题家，不要也罢
前任喝醉了骂我“劳资也是985毕业的你装什么装”
到底de不defer啊。。
有了解法医这个职业的吗？
有人了解现在高校行政的聘任制吗？这还算稳定吗？
2012年毕业的小镇解题家（现在依旧迷茫）
上海小镇青年求职不如意是否考公？
分享一些在我迷茫时安慰或激励过我的书和剧
为什么工作了还要学习、考试啊
软工和计算机选哪个？
讨论&咨询｜有冇five对北大汇丰有了解哇？怎么现在...
毕业了，辅导员写的寄语让我觉得特别感动。
第二学士学位选专业
说说非全日制与全日制，老铁们分析一波，未来非全...
有在b站学习斯坦福或者麻省理工课程的吗？
工作3年，孤身在外，间歇性颓废，想要奋斗却又忍不...
为了娱乐生活考省会gwy值得吗
这是一个“企图”跨保非法本法硕的物理大三🐶的...
考研党求个有机的小伙伴？还去哪里找组织呀
大一下的天坑专业分流
你因为什么受过处分？
英专跨考__专业
躯体化er没有未来
cs方向进中科院深圳那个所大概是什么难度呀
有必要为了考公去读研吗
公众号推文要咋写？实习被要求把推送写成百万大v那...
有没有five想跨考或者读新出来那个第二学位的
这个社会究竟是情商重要还是智商重要？
不想成为一个毕业很久还在回忆“我读书的时候…”...
别扭情绪是不是也算抑郁初兆了
绩点掉了，实习不满意，比赛很艰难，雅思没学，我...
学医的转专业容易吗
就是感觉很丧
你们希望你们的对象是什么专业？“程序猿”在知乎...
数学转生物统计可以吗
有商科想自学数据分析的伙伴吗（可以相互交流吗
越来越觉得自己像个loser了
一紧张音调就变高像在卖萌怎么办
有长期失眠的five 吗
应届生还能参加今年秋招吗
数模校赛报名不成功。。国赛可能也参加不了了……
我们为各大新媒体创造了多少选题
内向人士去做销售了
大家现在对学历的看法是什么呢？觉得他重要吗
研究生退学，可能是本组目前最five的人。
我来啦！！！！是我的申请感动了组长了吗？？还是...
回避看招聘信息，不敢投简历
经历过一切，发现自己就是个好普通好普通的人
有没有觉得现在很难快乐起来？
合理怀疑自己被HR们拉黑了
废物自救，五分钟学完vlookup和sumifs函数
丧确有理想的矛盾考研咨询
想问问大家快消和地产行业进去是干啥的呀
人是不是永远无法摆脱judge别人和被人judge？
希望退出这个小组
创业或者工作，如何选择？
法硕or会计
被老师问起绩点这么低怎么回答？
假如你是发达国家的985废物，你会做什么？
想调查下大家是否有拼命用功学习的经历
我觉得比惨能缓解抑郁
大家平时是怎么稳定情绪的
组里有签约中建的吗
有无five最大的痛苦来自于家庭
知识改变命运的悲剧
诶，厌学了，学不下去
有没有家里蹲的？（非学生/考研/考公）
说是比惨能缓解抑郁
组里也开始卷了
关于日语专业和会计专业
有没有人和我一样觉得自己的问题在于“做事慢”
如果可以，你希望大学能开设什么课？减少什么课？
感觉我的人生轨迹就是一个退而求其次的过程，一步...
中流985文科天坑专业five来求个建议
粉雄救兵第2季第6集太治愈了，挂科延毕天天打游戏...
各位帮忙看看老师这是什么意思
上网看了一圈自己当地的人才网焦虑爆发了
四非five极其羡慕你们
研究生三年，没拿到学位
要向老师申请加入课题组么？
焦虑
工作7年，我是如何把自己搞成five的，告诫妹子们不...
大学挂科9门，没有比我更多的了
总是控制不住跟父母吐槽
接受自己是普通人很难
马上要大三了，对于未来竟然还是有点茫然
创业，开一家中式快餐店怎么样？
学院今年不给我们分配实习了😢
我five很大原因是我没啥野心没有非要不可的兴趣爱...
自己就是被炼出来的蛊，还想什么做自己？
工科跨考应统
家族群长辈发言时常令人窒息
白花了两千多块租了房子心里负担好大
帮一个妹妹问专业
有考研考到商院的能说一下专业录取率极低还建议报...
2022届实习面试后hr说大热天辛苦你跑一趟，是不是...
人事档案的问题
读书来逃避现实——假期能做多少就做多少，不必苛...
没事了
诸位，小县城怎么找实习呢？
985本科毕业后进了江浙沪某县城体制内，现在考虑回...
昨晚下班从车上摔下来，说说过气毕业生的有感吧
大家对词根词缀记忆法有什么看法！！
毕业三年，作了三年，越来越抑郁……
211的推免生是选择985还是211
拖延症自救/学习打卡贴
农村小孩、“双非”到THU博士生，可能只是运气好点…
好学校or好导师二选一
看到一篇知乎关于985five组的文章，觉得讲的很好，...
删
大家有考虑过创业吗
要不要加高中班主任微信
作为98five,我觉得最合适的工作就是家教了
聊聊蓝领工作？
小five新人打卡
微博上看到的，关于90的压力
总是害怕遇到没有准备过的东西该怎么锻炼
有想考公的fiver去考自考本科的吗
🍐🍑：文科最好的专业是不是它
失业三年之后终于收到了第一个工作offer
农工专业的硕士未来能干啥？
就想当一个对任何事物都不负责任的人
间歇性控制不住😭
怎么才能快快乐乐呀！
。
直接工作or考研
大专的生活真的好丰富啊
关于个人奋斗和家族奋斗的一点思考
半夜听着雨声失眠了。
你们父母会不让你看“闲书”吗
five要出国 怎么开口跟完全不熟的老师要推荐信
five到马上大三，有点想研究生出国，求点建议
普通本科，19年开始我们学校把一部分四人寝改成六...
有电气专业的盆友嘛？
感觉大学错选了专业
20岁海外党，仿佛已经看到了永远达不到自己理想状...
不会敬酒被嘲笑了
国内大牛论文也是抄的？
父母那辈人好厉害
求 童鞋或大佬的 二手教科书。—。 文科
怎样才能活得容易一点
我想试着扔掉＂成绩＂的枷锁
保研面试被老师干烂
国考进面后因为疫情一直延误所以什么都没准备，突...
关于<整理房间>产生的心理问题和家庭矛盾
公众号能不能不要在这个组挖掘素材了呀...
终于找到了组织！撒花
谈谈今天有多five
我five的这些年，
废物寻求救赎！
四线小城市的five该进体制内还是去一线拼一拼
撒网投夏令营几乎全部石沉大海
投论文会需要提交代码和数据吗
那个养蛊式教育的帖子为什么没了啊？
删
怎么提高时间管理能力
80末gwy给考gwy的five一点建议，不要对这个职业期...
大家怎么度过大三到大四的迷茫期
我大学计算机二级挂了两次了😭
英专新five疫情期间的自救计划
博士面试感觉自己就是个废物
大家有啥兼职经历吗
感觉我很对不起他们
理所应当的毕业即失业？心安理得的在家躺着？
所以，再来一年真的有必要吗？
会计和财管如何选择？
材料真的毫无希望吗
考上985研究生了，可以一点不开心🙁
也会羡慕拼命努力的人
不晓得说些啥
铁five该如何寻求救赎
本科是排名top的工科，但确实学不下去…出国读研方...
假如没有peer pressure，本来可以心安理得当个废物
踌躇满志与混吃等死
我真的是比较亲近的同学朋友亲戚中最five的一个
出国留学是个逆风翻盘的选择吗？
为什么毕业了还要天天打卡啊…
我们现在面对的求学\就业问题，是不是学历通胀导致...
夏令营面试一问三不知心情好差真的是个废物
文科辣鸡，啥也不会干
想知道大家有没有“优秀恐惧”
全国倒数第二211
是不是所有的好事都不会发生在我身上
从工科转去商科
已删
金融文科生five如何规避数学魔咒
知名211毕业，现在在当淘宝主播，是不是浪费学历了...
上岸的小伙伴请进
才大一就深陷读研焦虑
今年秋招会更卷么？
浙大的PAT有用吗？
金融科技和金融工程纠结中
经济学类分流选择
学校的绩点计算方式很离谱
一个树洞：赚的不够多，想要的却不少
到底啥专业比较吃香啊
工科学不好以后有什么出路呢？
有考过小学语文老师的姐妹嘛
five自救1
山里留守小孩努力考上985，但总觉得自己把好牌打烂了
增进自尊的方法|自我厌恶|原来我是高敏感型的人|为...
广东应届生
社恐怎么在团体活动中自在一点呢。。。
自废武功一年的five社畜
深夜发问 有打算21fall留学的朋友吗 我焦虑的睡不...
大学再也没交到过知心朋友了，是我的问题嘛？
考试前的心理障碍
请问研究生期间可以读双学位吗
给大家讲个笑话，我five到连科一都没过
来自一个普本five的自白，加油，你也可以的！！！
我真是一个前途渺茫但毫无斗志的废物
等回过神来已经没有后悔的机会了
执业医师技能70%通过率，然而我未通过
我觉得我高考PTSD了
荐书《优秀的绵羊》
求问中科院和社科院区别是什么？
怎么和实习老师打交道啊
问问大家，心理学的就业如何？
现在就业好难，985新传专业的就业率本科只有百分之...
家长为你好是真的，但他们影响你作出的决定，可能...
跨考法硕的你后悔了吗
你们因为什么受过处分？
大家都是怎么知道这个组的
将近30岁的985本硕five 目前待业快一年了 依然不...
突然好想去沙漠种树🏜️
退组了
坐标重庆 报了这次的市属事业单位考试，今天打印准...
对不起对不起
卑微求问，要放弃专业去人行写材料吗？
从最近一条朋友圈（非转发类）赞的数量看社交能力
英语四级都过不了，还是想考研
你们因为什么被记过处分？
到底去一线拼几年还是就在二线工作算了
到底去一线拼几年还是就在二线工作算了
一边第二学位一边备战考研可行吗？
考研是选择大概率的211还是冲985？
.
dream一下，有可能同时准备出国，就业，考研吗
来🍑一下各five自家学校里的网红？
如果你本科毕业考上了一线城市的gwy，你还会想着出...
突然觉得在这个时代当个five也挺好？
帮帮本大一废物吧！跪谢！园艺园林和农学怎么选？
我觉得我有自我介绍恐惧症😢有没有什么办法改进？
00后亲戚高专考上编制，月薪过万。问我毕业能有两...
删
拖延症废物自救分享帖
研究生快毕业了，认清并接受自己是个学术垃圾赖子...
聊聊哑巴英语和废物口语
疯狂焦虑
文科专业国内与国外读研的优劣势是什么？
大家当年选专业有没有什么中二想法？
各位five都是怎么找到工作的
本Five终于在peer pressure下死亡了
毕业了有没有感觉一点也不怀念母校？
大家会选择末流985还是顶尖211
研三基础医学，日常纠结找工作or考博
大家当年选专业时，有没有受到电视剧的影响？
导师完全不指导论文还各种diss我，马上答辩了他什...
一瞬间觉得当废物有点无聊了
有没有偏科到极致的同学
感觉自己丧失了毕业的动力
全心全意准备省考！保证一天最低6小时学习时间
拖延行动力太差有什么办法可以解决
统计一下five们最理想的职业和薪资是多少
30+，如果身边的同事都比你年龄小，你是以什么心态...
国贸有哪些职业方向吗
室友30w+，我4000的工作干了两年还裸辞了
保研好难
考研去211会有不好的影响吗
有没有five觉得自己很迅速地衰老了
985青椒职称评定标准变化，是否应该按旧标准评。
我们组的组员某种意义上其实都很厉害，面对逆境的...
有没有和我一样问不出问题的five
高考后迷茫（已结束）
非985five
小镇做题家是不是都不会玩，能量僵硬 死板 呆滞 令...
抠脚five咨询读博
删
口吃的内向的five，到了大三更感觉绝望了
我觉得自己像在溺水，一边挣扎，一边下落。
学生终究斗不过老师
看到一个被害成废物的可怜人
发现我爸妈对时代的未来充满希望但是我完全理解不...
今天高考第二天，母校有学生理综答题卡被撕了
大二中下985物理专业前路迷茫
怎样才能有健壮的体魄
18年以后入学的怎样才能司法考试呢？
有无i考公?国考要怎么准备呀
有没有导师不建议读博的？
末流985废物待业两年最近在肯德基打兼职工准备考编制
校规&通知|如何看待清华大学2020年土木大类不再一...
咨询&经历｜觉得对不起所有人
我只是腿长了一点点儿～
求助！怎么让自己心态更好
有没有因为反应迟钝性格内向影响做事的fw
211中文研究生求就业经验分享
毕业一年，大学同学之间经常互相点赞
建议报考志愿的时候注意一下校区
精华 🚫有私信邀请你进群的不要加🚫
1234567
请问大家是怎么找招聘信息的？
删
删除
暑期默默学习的five
我要不要转专业
通信工程专业的除了进研究所和华为这种公司还能干啥
有冷门文科专业在日本找到工作的吗？
搬离宿舍时忘拿了高考成绩单，还是有一点难过
二本废物激情发炎｜各位985废物考虑过高中家教这种...
分享你的伤仲永时刻
有了解银行暑期实习的姐妹吗？
做过许多努力，却依旧找不到自己想要什么
关于会计five暑假实习的询问
被原生家庭和自己压得喘不过气了，我好像没有存在...
想问大家outlook邮箱登陆在网易邮箱大师上，完全删...
怎么确定自己是不是five
删除
大家怎么锻炼表达能力
讨论&咨询 | 法学2021届，应该选出国还是考研？
太恋家的废物该怎么办？离开家的第一天我哭了快十...
作为大四five该怎么联系老师做科研
文科真的不好吗？
大家高中一般睡多久，学多久?
Five（废物）指数测试1.1，庸人自扰还是病入膏肓？
求数学系职业推荐
天坑专业怎么办
其实我挺讨厌动不动就把事情赖在父母或者环境身上的
985双一流自动化专业，绩点76左右，英语水平中等偏...
失眠怎么办？
7月13号我才发现四月份结课的计算机课程作业全部没...
。
紧急求问，学位证书丢了怎么办？😭
被还没毕业的闺蜜吐槽工资还没大专毕业的高
心情复杂的时刻如何拯救自己
论文写不出来，被导直接劝退
下半年要考教师编了，体感要在珠三角找到工作太难了
怎么样婉拒别人的拯救建议
本five今天吃了好吃的！感觉吃美食自己就会暂时忘...
有对第二学士学位感兴趣的吗
二战在家面对亲戚朋友好烦
应该不用结业了XD
如何让家人接受自己在一个优秀集体中冲不到最前面...
没找到工作的应届生们，你们觉得考公好还是工作好...
天坑菜鸡转码中学姐分享一下自己踩过的坑（上岸了...
面试尬住的时候还是希望自己不是一个废物的
圈子不同，感受到的压力程度就不同
“妈 今晚喝鱼汤”
花了五六万学雅思，没有自制力根本学不进去
最近看的电视剧感觉也适用我们做题家hhh
暑假去做家教和实习哪个更好
来自父母的期待让人喘不过气来。
好爱我的爸爸妈妈啊
你们敢信和后妈的关系比亲爸好的多?
互联网内卷程度会赶上金融吗？
删
今年我们院硕士延毕了五六十人
有学物理的同学么
大家觉得广告学和新闻学，选哪个比较好呢
为什么父母总是让我给老师送礼？
本科光电（光通信，光学工程，物理电子学）的five...
今年浙江高考作文是为本组打造的吗，本five能写一万字
大家怎么看余亮老师对本组的安慰?
看到组里很多人完全不建议考研，好奇一下为什么
好多同学问拖延症怎么办，看这里
参加社团or学生会到底有多重要？
父母暴怒时候大家会怎么处理
删除
考研数学专业，资料用什么啊
现在文科社科适合文科理学还有好点的专业吗
学会计学得我快抑郁了
一不留神成为全寝最废
因为辅导员工作失误错过申请延毕，只能结业离校不...
每次和家里聊到实验室或者导师 都被问“有钱拿吗”
有没有后悔当年没去纯人文专业的
对我这种程度的five有什么考研建议啊
我大学的时候也算是个小镇做题家吧，我看大家好丧...
人生第一次面试到现在都睡不着呜呜
有没有考公党解答一下我的疑惑、非常感谢
本five回家之后啥也没干明天被要求汇报工作
研0 暑期感觉会被完全压榨且效率极低…心态怎么调...
快后悔死了
选调生要求
先建楼，7.11开始记录学习打卡，东西比较杂。
刷绩点的时候遇见给分很差的老师…
985语言类跨专业考研考什么专业合适？
～
关于小语种转专业的纠结
考上研以后又变回了原来的five
跨专业申cs 硕可行吗？
情商低的Five
大学一次也没有参加过项目和竞赛会对以后有影响吗
电台就这样没了吗
删
朋友抑郁症不愿意看医生，擅自停药，一提到病情相...
关于内卷 奋斗逼 打工仔
明天要去媒体实习，有经验分享吗
好痛苦啊，父母为我们付出的那些年，真的要割肉放...
大家觉得先工作几年再出国读研有可行性吗
大家喜欢贾樟柯吗？
985本科毕业的大家会考虑做小学老师吗
未来打算是考上研后考gwy 考研专业选择在新传和会...
其实很多人仅仅满足小镇这个点
211实习找实习困难
请问大家有过被父母介绍实习但不太想去的经历吗
毕业典礼又被大佬裹挟了
接连两天在各个领域被否定
废物组成分调查
待业本科生应该怎么找工作？
各位fiver有没有很严重的电话恐惧
对于任何一种需要竞争或考核的活动都恐惧到不行，...
我都很难说出挂科这个词
没钱你会生孩子吗
放假后爱上当five
本人985工科，真的不适应所谓的浓厚学术氛围,反而...
真诚发问，对于文科专业来讲是学历更重要还是工作...
帮学生打包行李被气得够呛哈哈哈哈哈
废物中的废物，还有比我更废物的吗
废物当久了不知道该怎么办了
删
工作和性格哪个更重要？
我觉得我被学习拖累了
感觉我是对未来完全没有任何概念的那种人，有一样...
包邮区素质教育five的压力
无
我可能有代码ptsd了
开学大二，中流211金融Five要不要转语言？
现在连影视行业内卷也好严重
分析能力差要怎么提升呢？
互联网非技术岗内卷有多严重？过来人劝进or劝退
删
北大公然"嘲讽"(有反转，前面是图片怎么加文字啊？！)
学电子信息，三年了还是个five
最基本的幸福：1.自己身体健康，2.父母身体健康
教育学考研难吗
感觉我们的培养方案很有问题
有什么办法能破除面试紧张吗？
面试暑假兼职家教自信心受挫
有人搬这个吗？
five们有没有觉得宅很影响整个人气质
面试的时候要着重强调自己的优点吗？
保研夏令营之本校利害
大家有毅力在暑假里天天学习吗
最近申请延毕，回头看自己的大学四年
🈚
太难受了，想扔下一切逃得远远的，要不要考新疆gwy
有没有不敢去学车的……
删
21届的朋友们大家都在干啥呀
组里有在国外读商科phd的嘛
实习帮忙做报表
毕业一年多没有工作经历还能找到工作吗
又被消费了
大二社科转软工新人聊聊个人经历
选择大于努力，但自己最不会做选择
有人吃了鸭大的瓜吗？(不妥删)
社恐＋five在学生部门呆着好累，不知道该怎么办了
有人觉得自己信息检索能力差的吗？怎么提高呢
qw
想问一下研究生加学生会有必要吗
有国际商务专业的fw吗？
电子系保研还是考研cs？
我真的不知道该怎么幸福生活
请问大家有什么练习英语听力的有趣的材料吗～
有没有高分子材料与工程专业的，想咨询一下。
全然对高考无感，不想关注
睡眠多的five
分享下（前）five这几年从退学边缘到佛系工作的心...
本科top2海硕回国家里蹲3个月也没找到实习 心态崩了
后天体育考试，我竟然只有40分
你们害怕生活中的改变吗？
five如我，我才是真废物了，想撞墙21年考研我现在...
“虽然大厂low，但是工资高啊”
富有创作力的工作有哪些
21届毕业，非技术岗留在大厂996还是找个稳定工作比...
大家的绩点都是怎么计算的呢
谢谢大家，讨论结束啦
制药专业，方向选生物制药还是制药分离
数学不好的话数学一能学好吗？
深更半夜抄完作业才交，还欺骗老师是我电脑坏了，...
。
明天要交4千字的综述，我今天一个字没动求骂醒
接近死亡是什么一种感觉
今天也是羡慕家境好同学的一天（就感慨一下）
同学实习工资＞我正式工资
如果活着太辛苦了为什么还要劝人活下去呢
在别的组看到嘴我组的帖
有没有社交能力不行的five
算是一个烂牌又重新慢慢打好的经历吧
🍐🍑国内的工作学习环境是不是很畸形
集万千five于一身的five自救计划（自救初步成功！）
二学位的正式通知出来了，找找有没有你的学校，有...
工作太剥削了根本不想做不做又不行
真的很烦优秀的人设
专升本后考研上岸985一天时间退出课题组
炒个冷饭，你想对以前的自己说什么？
🍑一下教育部最新发布的二学士学位失业five回收计划
请问，新疆生产建设兵团可以去么？
有没有学生物或者基础医学的前辈，你们在从事什么...
认识的人公司发了五十万股权激励，我好酸！
在父母眼里 考研失败 人生价值可能就归零了
我真的很讨厌去医院
想了解一下不同专业研究生的生活😢
从没正经实习过还能找到工作吗…
跨考英语语言的可行性
大家有参加多邻国英语考试的吗？
我真的很喜欢本组，有被治愈的感觉
【想撞墙】21年考研我现在还在纠结专业？新传和马...
点名了？
财经类学校的男生都是薛定谔的猫
理性讨论，为什么除了计算机之外的工科都不行？
five是怎么转专业失败的，来分享经历和经验吧
.
博士从事教职也很难
从重度抑郁中度焦虑，一度被劝休学，到按时毕业拿...
是不是大多数人不是废物，而是接受不了自己的普通
咨询招工被说穷，无语子
不要放弃任何机会
暑期工有尊严吗？
官方劝退
大家博士毕业都去做什么工作？
大学四年没谈过一场恋爱的，来报到
这……又被头条新闻搬了🙉
低欲望人群要改变自己吗
let's投票！你愿意为了自己的未来借助很讨厌的人的...
删
大家觉得汉语言转专业考试会出什么作文题目
再也不想小组学习了
没钱会怎么影响人的心态？
有觉得自己生晚了的吗
我好像废物到已经失去学习能力了肿么办
大家都挂过多少科？
211fave，人生真的好难呀😢
各位我们又上新闻了
商场的各个经济活动都没有乐趣怎么办?
好想就这么停下来
体会到了第一次挂科，成为了这个组一名合格的five
有今年申请的同学吗
身边的人一个个都要读博了
二战法硕考研five走出舒适区，每日打卡总结，会一...
今天又是学专业知识的一天！
211动医专业应该坚持本专业还是转生物或基础医学？
本five成功转行为外资客服代表（售后），签合同的...
突然很想逃，逃的远远的。
研究生答辩完毕也毕业了，哲学专业就业让我很迷茫
基地班分流想问问文史选哪一个方向更好
从来没有思考和规划过未来，终于在博士毕业两年后...
985翻译硕士失业驾照失利
大二结束开始对就业焦虑了 考公？考研？就业？
吐槽创业公司的恶心
无语 只有我是five吧
在家躺着躺着更丧了
其他985高校评奖学金有体测成绩限制吗？
最大的失误就是放弃找工作二战
在想是考研还是直接工作，想听听大家意见
有没有小伙伴了解今年刚出的第二学位
网络就是暴力街区，都是废物谁怕谁
有没有工作几年，感情经历依旧一片空白的five
有心理学硕士劝退的吗？
法学应届five们都找到工作了吗
寒鸦和乌鸦的故事
潇湘晨报报导了本组，其中的观点，你同意吗？
排人际雷，来说说本科遇到傻逼？
想跨考cs被同学劝退
找实习过程中最不快乐的那个five
劝退想通过跨考心理学硕士跳脱天坑专业的朋友
求一个适合写议论文的最近热点话题
中等985经管类跨考top5教育经济与管理如何
某top学校本科 考研两年调剂到某不太知名学院 刚被...
教培工作 = 低配版码农
有没有考408的朋友
感觉整个社会都非常焦虑🤔
大家都把考公当退路，可是所有人都想要的东西又怎...
有因为不喜欢甚至厌恶本专业而成为five的吗
稍微猜测一下为什么18级含量过高
一入医门深似海，调剂悔一生
啊啊都不敢刷朋友圈，peer pressure实在是太可怕了
当了6年怪人，不知道将来怎么走入社会的five
有没有找不到实习被peer pressure到心态非常糟糕的
三战已败，失业
为什么gpa全班第一的人线上考试还要作弊
已删
英语不好能进四大吗
哲学本科如果转行适合做什么？（考公除外，可读研）
有学经管的同学吗 毕业多年仍然是一枚小会计 拿着...
跑步五公里
被绿、保研失败、考研失败后……
25岁大龄女青年想辞职考研，有过来人帮忙分析分析吗？
有问必答
本five太焦虑了 同专业同学成绩比我好 要和我一样...
有无心境障碍的five
有没有在备考的小伙伴，我们一起逆向加油
像我一样借网贷出国打工的five绝无仅有吧
IT想转行做财务，纠结中
对未来好焦虑啊
请问2020届还在找工作的有吗？
被教育（出于好心）不懂人情世故，做不来科研转文...
gwy考试报录比多少算竞争激烈
有人有焦虑症吗？
有没有考虑过自己也有“被偷走的人生”
纯粹吐槽自己蠢被坑钱
被三本吐槽
商科five暑期实习真的好难找
人生最低谷，或许后面还有低谷
我发现天坑的专业也很多有才能的人，也许不是专业...
求问考公应该回户口所在地的城市，还是省会城市
我来推荐组歌吧
自我介绍困难综合征
理想的未来生活
对于95后而言，是否真的没有任何红利了呢
大家在家能学习吗？
如果给大家足够的钱 大家还会工作么
谈谈我为什么会在一群985朋友中变成双非five（自律...
农村985多年工作磕磕绊绊终于想明白的事
现在重看高考是什么感觉？
感觉自己在实习中就是一个FIVE
组里有做采购的吗 感觉如何 内向的人做得来吗
突然发现自己喜欢自然科学
咋回事？我怎么在生活组看到了和本组一样的文章？...
本five今天在出租房里边收拾东西边哭
成为社畜以后开始思考人生的意义
社恐应该尝试改变自己吗？是要假装开朗锻炼自己还...
有社会活动的组织吗？志愿者之类的
疫情会不会导致近两年国内考研人数增加
组里大伙考虑过众筹找心理咨询师给大家提建议吗？
大家是怎么考上985 211的
有five看知乎吗？
已删
你们都有几个微信号，是怎么分配各微信号的职能的...
昨晚失眠思考的一个结论，希望跟大家讨论讨论
有的five，都是哭着往前走
有没有那种下班即失联的工作
突然理解了作为小镇做题家的丈夫
逆境的时候自暴自弃，顺境的时候又不想努力
这个社会上的资源真的少到必须拼死竞争吗？
本来想在国企/小公司躺平的five心态发生了转变
大家都觉得活着没意思，可能我是全组唯一一个每天...
本科已经毕业对专业知识还是80%都不懂是正常的吗
怎么锻炼说话的逻辑？
各位宝贝子的学校有无同一科目不同老师不同考核的
既然大家都在，问个问题吧……
分享我是怎样成为一个会说话会演讲的人～
我发现土味视频也开始内卷了
两个火坑，跳哪个好一些
法硕去体制内是不是很多限制？
有没有小five可以和我一起云哭
又被外面的人曝光了，看看你的信息有没有被统计进去
求助帖，怎么跟人交流
就当是一个树洞吧
高中刚毕业捡漏985冷门专业凭借本科优势留日？
组里有学人资环的five吗
刚刚成绩很好的朋友向我诉苦了，我每一次都认认真...
该如何摆脱活在别人的眼光里
刚看到一篇推文
想问问大家如何变得更aggressive
马上就三十了，依然被长辈间的攀比困扰
【搬运，水帖】今晚公众号蒋校长发的这篇文章对本...
求助朋友们，去年毕业，这几天已辞职。工作经历有...
以后学校会不会裁员啊？00后比90后少了4000多万？
大家有什么提高抗压能力的方法吗
。
博导是不是在吊着我
好悲伤，出国留学八门课最后只过了三门，这学期的...
关于考公，大家有无建议或想要分享的经验吗？（包...
大二分流结果自己喜欢的专业要被取消了
我为什么因为难以接受自己的平凡而焦虑
为什么发帖不分区？？？
我一天到晚很困，头脑昏昏沉沉，是生病还是单纯的...
自从考研二战失败调剂后，在我妈心中，我就是个不...
如何发展人生支线剧本
等我考上编了一定要好好感谢我的老板
吐槽
dbq 选调生面试又又又挂了
1
怎么看待认真和较真儿？
有无因没找到工作而拒绝参加毕业典礼的five？
“闷声发大财”贴有感，社招five如何自救？
申港校时间早晚对录取影响大吗
想知道准备保研材料需要多久呀
要是当初选一个喜欢的学校或专业，会不会开心很多？
没力气了，失败了太多次了
来自一个Five的吐槽
对于渴望关注与认同的人来说，是不是并不适合一些9...
绩点好迷…
我校某中流985今年文学院本科生就业率不到50％
调剂去研究所可以吗？怎么摆脱幻想，脚踏实地？
你们真的以为都是小镇做题家限制了视野吗？我怎么...
有没有考过研的five啊？救救孩子
我真的在家学不动啊！
简历乏善可陈，找不到实习
本真·废物想咨询一下暑期实习的问题
巨人教育实习面试做一套数学卷子
考本校专硕二战失败的19届five，目前事业单位，还...
学校越垃圾，过得越开心
做研究太累，想哭
看看真实不
大家都因为什么事件或经历心态崩溃过？之后又怎么...
最后悔的是错过了应届那一年的机会
有没有人陷入过暴食的漩涡
本科最后一门课，老师迟迟拖延不出成绩
想考公务员，要不要顺便准备下秋招？
参加夏令营，被联系好的老师鸽了。
机器人老师
考研二战失败待业在家成为来我家做客的我爸朋友们...
大家是怎么应对各种考试的压力啊
大家身边作弊的现象多吗？
没有抗风险的资本，不敢转行
舅舅背地里说我不懂事
关于考研的疑惑😦
删
请问当你遇见一个监工上司，该怎么应对?
传媒大二暑假，怎么找到实习
发现一家咱校冠名的食堂【不是广告，根本没吃过】
交流障碍，求救🆘学业社交双迷茫。
好奇996到底有多累
寒门真的难出贵子
很多人小时候外向，上中学之后就逐渐内向
有没有跟我一样的
1
想问所以生科狗（生物农学）前辈们你们有啥经验可...
这么大年纪了每天废的心安理得
是不是没有大城市做题家
Pressure严重到放弃发朋友圈一年了…可是
第二学位要求为什么这么高
那些深陷网贷还不上，尤其是校园贷的人，脑子里都...
因为退无可退，才会畏畏缩缩
论法学就业
比赛什么奖都没拿到
英专five想问问大家二外选的什么
救命啊！公司新人培训，我tm什么也听不懂
说出让小镇背书家都难以忍受的科目
父母从来不管我，对我要求还挺高
如何在失恋崩溃的状态下准备考研？
高考结束了，你要对高考生说大学的实话有哪些？
轉專業的時候本鹹魚感覺夢想被踐踏了
开始实习没事做怎么办
关于学术圈内卷，现在本科毕业不太优秀的学生以后...
保研好难啊
小镇做题家出名了
讲一下自己是如何一步一步变成five的，望各位早日...
汉语言对抑郁情绪到底是正向还是反向作用呢？
有没有人文社科的同学来推荐书单呀
郑州有什么环境好的免费的自习室/图书馆吗？
舔老师真是一门学问😓
211工科天坑专业跨考会计专业值吗？
今天科二挂了，大概是一个很小的点但是突然很多觉...
认真询问，到底读什么专业不容易后悔
越想越气 这样分配资源。哼
厨师专业的烟酒生
定向选调真的会有可能一直在乡镇吗？
家里蹲三年
有同样准备公务员考试的21毕业的同学吗，咱们可以...
双一流非985211学校
本five感觉自己不会交朋友
微博上看到的几条微博，大家能分析分析下吗？
做题家们偏科吗
一般给多少钱 应届996
有一对没眼光且控制欲强的父母是怎样的体验
删
讨论&咨询|有没有给师范生的建议
金融秋招有必要看CPA吗
有没有觉得我们的试错成本太高了？
本five因为高中早恋还有友情受到了直接和间接伤害...
回家的路也太长了
在家庭群里跟爸妈说我发工资了
最近很多人讨论是愿意吃“学习的苦”还是“生活的苦”
从来都懒于接收信息……
讨论&吐槽| 各位five向生活妥协过吗 还是坚持了自...
保研边缘的five太难了
0
我好像一而再再而三的错过机会
延期毕业了？还能买学生票吗？
很多five不是能力废，也不是不努力，而是真的没有...
关于跨考和找工作
双非一本跨考top2法硕有多难
大家大一暑假都有实习吗？
没好好学的人反而考的好？！
985有啥用还不是找不到工作
有没有转行开补习机构的
Arcgis
暑期实习投递
外企还是体制
很多时候，做咸鱼也没什么不好
大家有看过精神科的经历吗
没有比较就没有杀害
fiver们都是什么人格的啊
大家觉得秋招&公考能兼顾不
怎样的男生才找得到对象啊
删
不像搞程序了太累了，但要转行确不知道自己能干啥
国贸专业的同学有吗
到底怎么知道自己想要什么啊
985工地干活，该不该辞职
本科通信，敢问路在何方？
二战失败，日语专业，现在跑去英国读硕🉑️么？
海南省选调生怎么样？
也来分享一下我的退学经历吧
想问下保研和定向选调
如何原谅自己和他人？
文科生上半年没考成教资好像不能做老师了，那在国...
投票看看我们five组的工资
研究生毕业超过27了，北京可以落户的工作还有希望嘛
保研失败预定，感觉好烦恼
除了计算机，还有什么专业可以学嘛？
废物本废，读研快把自己读废了
每天我爸都在想尽办法告诉我他看不上我找的工作……
环境科学有什么出路？
对未来好像一点规划也没有
普通211的five经历
除了计算机，同水平学校各专业未来收入差别大么？
水，救救孩子问卷不妥立删
高考失利
有没有朋友线上考试还能挂科的
异地恋要不要开始
来夸自己一句吧
自己的能量/精力场好像被永久性地损坏了
多年没接触数字的法学🐶考cfa
拉家常时爸妈总会提起同龄人（他们认识的都没考上...
想在北美low一点也不想回国忙碌
大家有没有越老越虚，越缺觉的。睡眠10h。
删了
上班上到自闭，回家好好看书改变命运吧
怀疑自己的智商在初中用完了
观有的组“劝退xx专业”有感
商科实习怎么找
大家可以帮我指个方向吗
商科找实习也太难了
没钱了是该回老家还是坚持在大城市
害怕试用期不过+焦虑
电子信息类分流毫无头绪
five想要考公
对比起你的大学生活，高中(高三)生活有更痛苦吗？
咱们组现在要审核了吗❓❓❓（已变为互关互...
five花两小时编简历，实习被拒只需要2分钟
是真的想要学好数学的
你最近一次感到很有成就感是什么时候
焦虑症怎么治
财政学研究生出来能干什么啊？
研究生还没入学我就已经感觉到和同学的差距了
没有实习证明会不会有什么影响
想问问现在学什么专业不难
为什么高考志愿要填大城市？
211985毕业十年月薪才一万出头的在哪里？
建筑/规划/景观设计生进/本five想问问你们参加竞赛...
实习需要注意些什么
怎样才能算作不虚此行或者说评判世俗成功的标准究...
请问大家有靠谱的降重网址吗
大学第一次答辩的five
看到这个帖子，只想说怎么做到的？
面试官问我专业问题我真的忘了
想问一下学cs的各位就业情况
求问跨考专业课一对一性价比高吗
如何提高幸福感？
纯fw底层应届生如何生存下去？
本five发个帖，竟然被号称《新周刊》的盯上了
一个中年TOP2FIVE刚一进组就受到暴击……
求问 进出口银行的工资如何
中年985，裸辞废，坚持很难重启更难
觉得人生一眼望到头，没有干劲怎么办？
发现自己越来越不勇敢了
如何逃避年度总结
课程论文写完了
有现在还没找到工作的five吗？
大家觉得翻译文章难吗？中翻英
人生迷茫期一直过不去
有什么免费PPT模板网站吗
家里蹲
21届毕业没得实习的大家都在干嘛呀
本科考gwy是不是很难阿？
两次考研失败+待业的我（更新）
害 真的好焦虑
我就想问问有什么不是奋斗逼的专业
想请问大家，怎样找比较专业的心里咨询
认真想了想，还是决定复读
有Five想自己当老板的么？
有了解gwy岗位的吗求建议
求科普理科生在理工类学校学外语的出路
师妹就很励志
双修没了
好难受，明天要面试因为不自信一点都不想准备
从985码农到gwy
关于去日本读研和找工作这件事说说自己的看法
本科小语种，跨考心理学
只想做个安静求抱暖的Five，差点要上新闻了……
大学英语考四次挂两次
在某些点拥有太奇怪的自尊心，突然流泪
有没有感觉家人不爱自己的
大三five到现在还没找到实习
你们有未来的目标吗，留下帖子十年二十年后再来看吧
小测成绩太差老师以为我只做了部分题😅
刚才那个不入流二本的真实大号
有没有真心很喜欢刷题和学习的人
不敢睡觉
刚毕业工作了三个多月想转行可是完全不知道做什么
985会计学专业毕业，8k一个月加班加到死，不想干了...
27岁five人生谜题快来解答
大家觉得five吗？
我真的好后悔大学没有好好学习啊
等存够钱提前退休的钱我就辞职，开一个付费自习室
行业内卷化，婚恋交友也是这样
六级怎么过
有没有逃避心态很严重的five
丧的时候就很讨厌听别人讲大道理
法本毕业去美读llm之前该不该接受这个工作offer
大家觉得展示自己除了视频还有什么方式吗
医学本科能找工作吗
five组居然被视频网站的公众号盯上了
大家有没有觉得自己学习能力下降
楼主国内A+金融专业本科应届毕业生，找不到工作
five该如何开始学习
大家喜欢逛b站吗？看了一些面试经验我发现我好five
我真的太脆弱了太废物了
家里蹲一年之后上了八个月班，裸辞之后至今待业在家。
本院夏令营有报的必要吗？
删
啊我five归我five你能别玩儿我吗（关于学校响应号...
朋友们 生物专业决定转行还有无读研必要
本保研five进实验室之后觉得自己什么都不会
生化狗转文科专业跨考
有2020届毕业生在复习考公吗
985毕业一周年，失学失业，考试失败，快要与世界失联
从985跌到211
Five翻身第一步，顺利拿到双证
省考职位选哪个
拖延到没救了
第二学士学位的招生简章陆续出了，大家有意向吗
本five快34周岁了还一事无成
银行和西部计划应该怎么选啊
被同组的一个男同学针对，能怎么拯救一下呢
失业抑郁废物面临选择
我怎么是这样的人😭我好恨自己
文商five求转行建议
讨论&咨询｜大家怎么看待恶性竞争这件事情？
真的有无法改变的极致偏科吗？
你们再废物也没我废物！
考上了小学老师，但被好多人嫌弃
全系平均分60+的海外硕？？？评分锤自信，往死里锤！
是不是只有不接触人社交恐惧才不会犯
有没有管科专业进来吐槽
🍑一下财政税务专业
专业分流很迷茫
我找到实习了!! 分享经验
面临专业选择的大一five
想问问各位各类竞赛对于考研保研的重要性大吗？
放弃幻想，做一个快乐的商科five挺好的
都不怎么样的five实习offer选择
优秀论文没了....原因我万万没想到...
在公司混到领导懒得骂了
较长时间的待业
不吐不快（也许经验分享）
实习
幸福感好低
在国企实习太无聊怎么办
2020年第一次面试,跟大专竞争售后客服
2020届通信类毕业生该往哪走
艺术史论专业本科生除了当老师还能做什么类型的工作？
有姐妹备考21法硕吗？互相监督啊
医学生想跨艺术/文科研可行吗
攒人品抽奖——five有工作了，但还没分岗，抽奖求...
如何面对同龄同城亲戚peer pressure
背负着父母的期望，我终于成了个废物
就怕和人比较，心态就崩了
有没有人在上海做过心理咨询，有比较好的咨询师推...
英语专业毕业的或专8的，口语能和老外正常一般交流么
只有985学历往届生（准确讲是择业期毕业生）进国企...
现在data science是不是很火？
five想问，你们学校年薪30w的多吗
同学们能谈谈吗？会赚钱的能力可以通过学习获得吗？
产品岗还是开发岗？
普通985211，非top校挂科压力也巨大的five(不好意...
有没有fi了很多年突然弯道超车的案例
这些头条号的水平真的无语又cue我们组
过来人进了这个组很有倾诉欲忍不住说几句
19年毕业 考研二战也失败
“XX大学的怎么来投这个”
认真学的科目成绩让人心态崩裂
新传five至今连考研目标都没选出来😅
沉默的独白
未来有没有可能读博成了标配？
完全不能理解打分很低的体育老师😢 真是气死我了
小镇做题家可以学点什么技能/爱好
如果高中女生问你大学专业填报问题，你会推荐什么
书的意义
删
如何才能知道自己未来想干什么呢
末位985末位生，换了7.8份工作，而立之年出路在哪里？
努力生活吧
和妈妈通完电话大哭一场
在一线混不下去是不是该回老家
求过来人指导，逃离peer pressure但是觉得很孤单怎...
生物专业毕业生求助
有2021级本科毕业生准备出国留学的吗 现在都在干嘛？
大家一开始都是怎样开始颓废的啊？
今年国内商科考研会很难吗
留学仿佛是一个错误的决定
你们体感985 male five找对象难还是 female five找...
小镇做题家是否在爱情/婚姻方面也更容易FIVE?
大三狗不知道毕业该干嘛，对自己没有信心了
组里还有比我更懒更拖延的人吗
一直保持联系的朋友有多少？大家会抑制自己的倾诉...
十年来我所见的高校招聘的学历变迁过程。
真的讨厌“小镇做题家”这个词被当成社会现象放进...
成为five与找借口、没勇气是不是有很大关联
有没有学城市规划专业的朋友
人生就是一个了无生趣的过程
又来了又来了 他带着kpi走来了
会计和金融工程哪个更适合考公？
仅仅211本科毕业找到心仪工作的可能性有多大
大家还记得自己最拼最努力的时候吗？是为了什么？...
为什么总是面试，然后被拒
有没有做题家们了解美国大学在深圳办的分校……
负能量机器，不喜勿进
该不该去实习
论选到自己不喜欢的专业有多难
确定导师真的好难
有什么办法可以缓解考试紧张
联系了实验室的老师说想保研，他不回怎么办啊
速报！“小镇做题家”又被cue了
看组内公派留学经验帖有感，我也好想出国留学啊😔
转专业的幻想
推荐两部关于什么也不做的日剧吧
看到别人高考我就好开心
真的很想一直逃避下去
怎么会有这样的老杀手啊
实习第二天 好难适应
five的反思
被想选的毕业论文指导老师拒绝，感觉像是压垮骆驼...
为什么我的精力那么少
报！我们又被发了
我没想到我们学校竟然还有失业险😀
快乐的几个要点
你们辅导员给你们推的对口工作岗位和就业人数的比...
国际商务硕士值得考吗？
又一个面试over了
今天你做了什么？🔆
怎么才能鼓足勇气参加建模比赛
招行柜员岗和BOE设备工艺工程师？
你们学校整了第二学士学位班吗
人生真是马拉松啊
我真的快被夏令营拒到怀疑人生了！😥
有被内涵到
【高考志愿科普第一弹】生物科学专业在学什么？
无奈
面试不到五分钟，老板就迫不及待地录取了
我在大厂当five的日子
考研二战要被亲妈的爱窒息了
一旦被比较就会焦虑
明天要入职了...本社恐表示很焦虑...
关于理想职业
论文真的太难写了
建筑学five犹豫转行，好焦虑
985的流水线工人
休学过一年的经历对留学有影响吗
没有实践读商科的书，如何才能深入的理解？
一次失败的找实习尝试
每次重要考试前都想跳楼
先跳槽进行业还是再忍一忍
（果然，five到连帖子都沉了哈哈）深夜丧，每天都...
看到一个说养柴犬的帖子，怎么感觉在说five
.
冷门文科档案学有什么出路？
我是真fw，一门平均分95的课我拿了77分
在国外，伪化环生是天坑专业吗？
好焦虑
同样是划水，为什么闺蜜和我差距这么大？
看英文paper很头疼
今天看了别的同学的夏令营申请材料后再次崩溃
主观意识太强了好不好
法本考法硕真的是浪费本科吗
各位前辈能帮我出谋划策吗，诶..
上课也听了，但是课设完全不会做啊
父母的控制欲很强怎么办
雅思能考了，本five借口又少了一个
five们一般几点睡觉啊
再战or调剂，从985到211，从天坑到天坑到底值不值
迷茫中
就业咨询
是我们被打压的太没自信了么？
本组已经成为自媒体素材库，何不将计就计？给他们...
给大家分享一本最近看的书《出身》
本一直没朋友的大龄five的情商是不是无药可救了
面临山东省考，就还十一天一直没咋复习，提不起精...
有没有什么关于社恐的心理学书籍推荐呀，分析社恐...
想问问大家会不会总是早上在被窝里刷两个小时手机...
高考之后就会快乐吗|
钝感是一种自我保护
工作一年辞职，明天才正式准备跨考法硕......
想问问互联网+创业创新大赛
好想回到去年六月让自己坚持自选学校
再来问问有没有人想当兵的？(对不起我对政策太心动...
考研现在重新准备还来得及吗
土木安全测绘地质环境矿加哪个好点？
怎么样能戒掉手机啊
长期的失败和批评让我产生抗药性了
吐槽&经历 请客送礼
每年高考都有种淡淡的情绪
【高考志愿科普第一弹】中国的软件工程专业学什么
截至五月底，应届毕业生平均就业率只有23.5%
#吐槽#
研究生复试被教授嫌弃年纪太大，心态崩了
想问问汉语言专业实习的帮助大不大，或者不实习多...
商科是不是很难知道自己职业方向啊？
如果没有所谓的学历枷锁，我们是不是更快乐？
经常被父母“PUA”怎么办
废物庆幸自己是会计专业的
青年大学习算是什么？不看会怎么样吗？
复试高分被刷，俺调剂到了双非一本，还有谁比我更...
太five怕没offer能拿
没有自我，工作恋爱一团糟
大家会觉得读研后更废了吗
有伤人的冲动
关于实习 想问问大家暑期做行政一类的基础岗实习真...
自己想到一个段子
我体育挂了……
觉得自己彻底要废了
有没有学在国内排名较前新传院的学长学姐，能不能...
为了应届生身份大三结束后休学一年值得吗？
你是否也这样？
2021年考研人数会接近450万
大二暑假找不到实习应该干什么
越来越觉得包装自己也是一种能力
失业一年上班试工一天我又选择放弃，我是不是太作了
请问一下银行实习应该怎么找呀
本211five第一次感受到社会的毒打，找个实习工作都...
无为守贫贱，坎坷长苦辛
本five看太宰治的书有感
不同人群来写浙江卷作文的话…
当我和我妈说我可能有抑郁症，她说自己管好自己吧
🆘医学five请上车
哪一个更适合five，18线县城带编教师or城区培训机...
冷门文科本科毕业能做什么？
今天高考，公众号它又双叒叕来了
对啥都不感兴趣，高考、摆摊……和我都有啥关系啊
five们有没有听过草东的《大风吹》?感觉跟我的生活...
有没有一样双相障碍的小城市five兄弟？
经常梦回高三……
临近毕业，近2个月睁着眼到天亮了
全国三卷也很适合five诶
等回国了我该怎样找工作
别人的经验都是真的但是不要完全套在自己身上
请问一下大家该回家，还是做半年底层工作
大家学校思政课给分怎么样呢？
我好像失去了发现兴趣得能力
延毕了怎么保住工作
【急】
“北大状元抗抑郁史”，文章封面显示有62位朋友读...
🆘求助！！申请美硕 找老师要推荐信时老师对台湾...
five努力考研自救中，但是英语一直没有提高
穷人家的女生，读什么专业好，又有没有什么排雷专业呢
感觉自己不会来事儿……
有没有人觉得自己真的很不会说话
有没有跟我一样计划永远赶不上变化的?
财会专业真是一眼望到头，没什么盼头了
我有病，非得和大佬比较给自己找不快
公考职位表出来了 准备了半年发现并没有合适并且喜...
有盆友和本five一样有异性恐惧症吗？
有想当兵的five吗
高考作文
关于英语口语大家用什么app练习呢
你现在找到工作了么，是你喜欢的工作么
我妈反对我考小学老师，感觉父母见识真的短浅
看到这么多同是18届 想说说自己的经历 希望大家早...
暑假辅导班兼职24天除吃饭车费到手2100-2200要不要去
可以多看看各个地方的人才引进
今日小目标
怎么纠正坏脾气，暴躁易怒
精英教育是否值得反思
不懂就问，事业编全面取消会有什么很大的影响
本five今天被伤到了心
出国or国内读研
删
有没有人找不到自己的兴趣的？该怎么寻找自己的学...
21届研究生five，求互相打气……
因为太怕输害怕竞争，不敢去竞争
微信读书给我推荐了一个“小镇做题家为什么这么火”
多囊折磨我的五年，有人能安慰安慰我吗
睡前非常偶然地刷了一下朋友圈 又一个室友结婚了
现在还没找到实习的是不是基本没希望了，毕竟大多...
作为five,你有JOMO么，能坚持多久
又有公众号写了本组
有没有21届应届生对今年高考感慨万千的
四年养成了消极人格
删
这是我第一个申请通过的小组
我爸像看高考志愿那样看公考职位表
暑期实习地点远，有点想放弃，又不想继续废物，求建议
一分钟自我介绍 帮帮孩子
我现在在对自己的本科院校无能狂怒
保研面试凉透了，感觉自己好废物
（第一次发帖）鼓起勇气分享我一塌糊涂的生活
怎么觉得现在年轻人试错成本好高？
实习一周就不想干了，我是不是太任性了？
我还适合继续在经济学这条路走下去吗
【520活动】条件可选，匹配看缘分啦
每到关键时刻就会掉链子
感觉自己越活越差劲了
自从来到废物组，发现自己简直是废物中的废物了
今天实习入职第一天 太暴击了
关于课程论文
不给解约函
又是一年高考 忘记是最好的选择
请问数学本科实习能去哪里？找什么样的工作？从哪...
five们有无毛概之类的课程论文的小技巧？
三无金融生自救运动
去欧洲小国还是挤破头考研？
我觉得没有多少求知欲，就不要读硕、博了
南通某校的学霸真的很厉害吗？
我为什么可以做到冷静的让爸妈离婚，我真的冷血吗？
你为什么对现在的专业有意见，重来一次你想选个什...
删
本人亲生经历告诉各位家里有高考生的 千万别选材料...
删
流浪大师是我的偶像
真诚发问，电气专业five该何去何从
985工科关于读研
即将高考的妹妹面临和当年的自己同样的问题——不...
你能做到本科毕业就年薪50万+吗？
有没有政治学相关的本科朋友来讨论讨论出路呀！
🍐🍑 大家有没有在某些时候怨恨过父母（修改，...
不能多想成绩的事，容易焦虑
不去争取，也没什么想要的
第一天实习的悲伤心路
今晚five广播【电台】8点半🔆聊聊求职🤪学而思...
删
求助，两个实习offer比较
考试成绩会让我觉得自己好蠢
有人知道很久没学"青年大学习"会怎么样吗
考研打卡
大学里的做题家是不是女生更多？
为什么会有人冒着生命危险去骗人？
OMG子！我们又又又上电视了！
如果能重新选专业，你会选哪个
小镇做题家的悲哀 真的是经济上带来的
即将从xdf留学岗位离职的five（更新：已提离职）
大家有帮助过学弟学妹选专业吗
刚去面了新东方
这能维权吗？
大家一起cpa打卡啊
太焦虑怎么办
害怕和辅导员/行政人员交流的小five，是我太怂么……
。
等待结果的时候如何缓解焦虑呢…
感觉为啥大家（包括我）都那么那么焦急
有没有工科读研去老师公司的
裸辞一年后仍不想回归职场的five来分享经历，做个...
发现人生真的好无力
应不应该和情侣合租房子
请问电话面试之后如果没回复可以打过去问吗？
金融本科求职现状
研不想考 工作也不想找 我才是five第一
天坑专业硕士还是计算机第二学士学位
树洞九型人格有人看吗？
如果我有孩子，会对她有什么期待呢？
小镇做题家军队文职备考中
毕业快乐啦！
实习时间太长
研究生周日开组会耗尽精力
50岁后有什么工作
求助 沉迷豆瓣小组怎么办
有five觉得不写笔记就啥也不入脑子嘛
不会有人挂的比我多绩点比我低了吧比我更废了吧？
你们都是怎么完成论文的呀？
27了还一事无成
大一发问：会计建议
小镇做题家找个门当户对的对象太难了
刷题后变得越来越平凡
英硕一年制值得么
27了从一线回老家可好
马原考试忘记参加了
在家半年对自己信心全无了
本组又又又被分析了
找工作错过了校招...
SOS我太迷茫了，要不要放弃研究生入学资格呢
快奔三了又要跳槽从头再来 不知道什么时候才能摆脱...
大家有当公务员的吗，工作体验感怎么样？
今天被三中一华拒了
公司安排团建，正好和事业单位考试撞了，这可咋整T^T
什么时候我才能变成这样
自嘲，但别入戏太深
暑期实习找什么 在家乡教培or沿海城市外企
我想我的脑壳确实是坏掉了
期末考试新老师给全班打低分，无缘奖学金，我该怎...
你们食堂最好吃的是什么？
化工大家能否给个意见？
大一学业荒废的同学有多少
今年各校的就业率是多少？
请问有在学英语的工作党吗？真心求教！
参加一场注定会失败的面试真的好难受
5年前进银行，背黑锅被处分，现在快崩溃了
请问大家大学里怎么培养科研经历？
大家一定要相信自己，现在依然有机会
公司突然说要去稻城团建一周，时间正好跟事业单位...
吐槽&经历 本five实在受不了男朋友读错字
专业分流是选择法学还是社会学
有没有跟我一样会经常梦见高考的？
如果大学重来一次，你想选择什么专业
已删
要因为事业编留在待遇不咋滴又很忙的国企研究所吗？
删
问个关于小镇做题家
推荐个电影吧
不知道该怎么办，准备考研到找实习到再考研到迷茫
经历分享及心理疗愈的课程推荐（有资源分享）
好羡慕家里能安排工作的，唉
下班之后手机就哑了
在职免联考硕/博学位班
北大这波内涵可还行
大家一定要善用学校的职业辅导！！！！
我终于找到了第一份正经实习
心比天高命比纸薄的211小镇做题者遭遇心态危机
有没有想找自己感兴趣的工作但是不知道从何找起的...
大家怎么都要考公务员啊
文史哲专业实习问题
讨论＆咨询|关于升学问题的纠结迷茫
请问有了解暑期社区顶岗实习的吗？
生命科学专业现在大家都去哪里交流实验技术啊
现在准备申请港校来得及吗
谁比我还废？半夜四点发现错过了学校的重要通知，...
就业真的好难？
完全丢失了自律性的人该从何开始改变
如果投胎在发达国家，是不是就轻松多了
本five开个注会，法考，税务打卡帖
b站貌似也开始cue我们组了，感觉要破圈了
不是dy 现在想报名选调都不行 好吃亏啊
情感问题
来自今日作业没按时交被艾特了的乱骂思过 呜呜呜呜
0基础five推荐学习啥手艺大家来说说，编程吗hhh
博士找工作好难
是不是要对自己狠一点
大学三年，我感觉我越来越菜。
吐槽&经历|我到底在干什么
大学四年庸庸碌碌乏善可陈，未来生活也是肉眼可见...
小学期课设让人自闭到想自杀
明年毕业的学硕研究生们，你们现在有文章了吗
有喜欢的人大概就可以成为一个鸡血five
金融本科保研无望 有必要读研吗
省考20天学习打卡
金融关系户太多 计算机就没几个
有没有比较好入门的创业项目大家一起搞啊？
不满现实又不努力
夏令营受挫自我耗竭
分享会的成功者经验 对于我🥚用都没有
。
双相障碍交流
妈的 最烦装逼的人
删
考上985对你意味着什么？
根本没怎么看过学术著作
高考信号屏蔽会影响线上考试吗
top4差一点保上研的商科生有必要出国水一年硕士吗？
深夜关灯睡不着，一下子情绪奔溃
真正的five是不能自律
🍑大家对gap的看法
好好学习还是参加实习？
关于大创答辩
师范类挂科十门，本科延期一年，申请秒进，看来我...
大学没有做好规划没考教资，马上要出国了回来想当...
我可能不配吧
有人愿意从事 support engineer 工作么
有人了解吗，国家是每年都在扩招本科生吗？？？
土木工程的，来分享故事
考研的话推荐考什么专业
考研辅导机构|研究生学长学姐|是如何PUA考生|为自...
本five要提前到读研的地方进行实验室实习了
那些年经常做的梦
大三下放弃今年考本校本专业硕（半天坑专业）转考...
恋爱双方的学历真的那么重要吗？
看不懂公式的金融five只能靠coding撑场面了
如题，985本要去考监狱的心理矫正岗位吗
链家销售一个月都8k底薪了
经济类考研：税务硕士与应用统计硕士的选择
10年前，进入大学里第一次感觉受挫的经历
直接从校网上搜索老师的手机号添加微信好友问事情...
体制内咸鱼vlog
夏令营焦虑
计算机专业，在上海的私企每月收入4800，接下来考...
学习好的人真的喜欢学习吗|有时候觉得自己失去了学...
不公平的资源分配根本是因为什么
有没有不明白考研意义的人啊？
想问问大家纯工科学霸和纯文科five谈恋爱的可行性
害有没有母胎solo的five 啊
语言学专业....
年轻的five抗拒年龄增长
985冷门专业未能保研的“大多数”们在做什么？
新人进组，分享一下体制内挣扎的痛苦
gzh们放过本小组别引流了吧💔
另一个同学不是我！不是我！🙏🙏🙏呜呜呜呜...
你们有人打算试试二学位吗？
大家认为今年考研分数线会怎么变化？
国外找不到工作国内也回不去
末流985本科计算机，身边🈚️人考公
作为985five,这次疫情，改变了你什么？
求问大家怎么准备ppt报告啊？
分享一篇嘲讽内卷家的文章
你们在家的时候会觉得很痛苦吗？
删
有跟学霸谈恋爱的five吗？
终究还是被面试的公司白嫖了idea
本five从高考后，没有一件事是做成功的
找一个一对一可以管着我学习的
患得患失人际 又失去了全身心学习的愉悦感
热帖有感 俺想咨询一下这样算不算浪费保研名额
完美主义倾向
朋友圈比我小的没上大学的网红一年赚好几百万
学到了大三还是不懂文学学术的意义
有今年留学的five吗
末流9B5+东大修士在读的five
[新人报道]可以说说自己的情感经历嘛，，，
大家觉得英语专业做高中老师算好的出路吗
一张图说明天坑专业有多坑
家长说话方式太让我窒息了
每天都在挣扎焦虑
各位朋友你们的学年论文都是什么样的？
卸载豆瓣以前，让我留下一个flag帖吧❤️
中游985行政管理要不要考本专业研究生，跨考和考本...
美国海龟毕业后就进入高薪的行业顶尖。。。然鹅工...
工商管理硕士的可读性&whu分专业求指导
分享&打卡丨或许现实一点能让自己心态好起来
下午要去面试，紧张焦虑，不知道要怎么介绍自己
专业
peer pressure还是人际危机
好奇组内金融专业的同学们的薪水
昨天养蛊的帖子为啥没了
怎么减少周围人都在考研/保研带来的焦虑感？
刚看到一个初中数学证明题
侄女要中考了，十八线小县城人，说不想去市里念高...
是该选择cs考研还是应统考研
大家喜欢斗地主，还是打麻将？
28岁读研硕博连读会很晚吗
继续找一起早睡早起打卡的five
本废物不想找工作...
一个理想主义者，面对现实的困惑和挣扎
大二呆在机械天坑对未来感到迷茫 俺还有救吗
最近沉迷看直播逃避现实
新入职
最近心态越来越差了
好多人也没那么惨吧
都大学了父母还在因为成绩退步对我不满
怎么通过学校项目去日本留学呢
想成为高校混子，普通一本或者二本好混吗
Deadline写标书的心理变化
刷学历最好的专业是啥
现在985本毕业还够做小学老师吗
我居然在家玩了半年……马上七月了我才开始复习考研…
人活一辈子到底要什么呢？
想考啥考啥哈，祝大家都上岸
零基础如何转码，有没有推荐的视频或者网站？
救命我慌了 救救five吧 慕课老师会挂人吗？
有人因为从小在名校有点抑郁吗
今天在five组逛了5个小时，我真的太焦虑了
大家觉得做🐔头好还是凤尾好
暑期闲着不如准备研究生资料！！
心情好down怎么快乐起来
晚上轻松快乐一点，要被笑死
一个比赛没过初筛 意难平 求建议求开导😭
已删
今年保研也太难了吧！
德国留学
20fall出国党应该选择defer一年今年考研么……
five的公开处刑现场：打卡7.25省考
早上7点起床发誓要好好学习，8点30去了图书馆，开...
大一上成绩排名633/783，是不是和保研无关了
活得焦虑痛苦又撕裂
想知道文博专业的以后能干啥
大家觉得怎么样才算成功呢，才不算five呢
二学位考试准备
疫情期间在家只能被动当废物，有这种感觉吗
总是和想要的东西失之交臂导致无路可走，怎么办
毕业一周年发现25岁的人生除了学历一无所有
大二暑假同学各种去大厂实习，我还在家躺着当five
一起读书
公选课挂了三门怎么办
得知中专肄业的堂姐月薪税后17k之后，心态爆炸了
提醒：小镇做题家最好都读个研
大学四年 学习成绩一般 没谈过恋爱 不知道自己都干...
今年本该出国读研的学术选手们都怎么样了
有的人学习不好不听话不懂事，但是有车有房，有的...
大家都怎么找第一份实习的？
假如有重来的机会，你会对高中/考研，人生转折点时...
删
今年毕业生太难了
。
我不用和微积分缠缠绵绵到天涯了
终于博士毕业，感觉像是刑满释放
有没有因为喜爱，好申请等原因跨专业申请社科的国...
上了大学，经历了秋招和考研二战失败后，我的观念...
大家觉得高三努力一年能考上985 211吗？
没人比我更five了 不信您康康
考公的话非强势部门收入会不会很低
像我这样对工作和未来没有什么想法和规划的人，要...
化学专业分流
在职考公务员five有吗，一起学习打卡
2020届985本科典型废物
长大才知道成绩也没有很重要
985大一上学期挂四科了 我还有救吗
请问是去偏远县城当一个有编制老师，还是继续在大...
现在去HK读书真的不可吗
建一个哭哭楼
明天就要交课程论文了，我还一个字都没动
本科双非，坡县硕士，工作发现自己的five
实习or三跨考研
化工跨考金融好吗
本身five还倒霉
大学就这样毕业了
组内有和我一样，不停尝试摆脱高考成绩带来的心理...
有谁知道这个中考题最后一问的详细思路么
关朋友圈真的可以减少焦虑吗？
看到很多计算机相关的帖子，过来人说说体会....（...
研究生要开学心态崩溃哭了
反正都是five好了
高考选错学校，读研选错导师，读博选错方向，还有...
已毕业推了唯一的offer
five有朋友吗
厌学医学生自救计划
逃避有用也不可耻
但凡我在学校多打两行代码，现在实习也不会这么跟...
今天看了那篇北大女生抗抑郁症的推文，印象最深的是
小镇做题家和父母好难沟通
周末一大早就开始工作心态崩溃了，24岁是选择考公...
这个组就是认清自己能力不足，互相鼓励，继续苟生活
组里有第二个985计算机+野鸡CS硕，毕业即失业的么
组里有九三学社的社员吗？
哎，不想学习不想工作，想去横店当群演
本组又上了一个小众英语媒体Sixth Tone
怎么从国内拨英国的报警电话？
和老师会有私底下的交流吗
有没有five 觉得自己和别人交流抓不到重点，怎么破呢
当five当的心安理得还有救吗？
或许five们听过人生海海吗
自动挡科目二考试竟然没过
室友卫生习惯很差怎么办？
你们看gzh北大高考状元的抗抑郁史了吗|一个普通人...
庆幸同学聚会是网聚
大家是怎么看待自己最后用不上的专业知识
聊一聊我失败又痛苦的大学历程吧
请问如何选择offer
硕士毕业荒废4年有比我five的了吗？
难道这个世界只有外向的人才活得比较好吗
我这个字参加gwy考试行吗？
组里有考过选调生或正在准备的吗？
你们为什么觉得自己five&five的标准是什么
还不如当初就考一个普通一本大学呢
本废物实习了一个月就跑路了
本five可以在这里征婚征友么
我真是个毫无上进心的废物
学习必须在图书馆吗
现在sci hub是不是暂时崩了，还是怎么回事
确定要搞大创了，但是联系晚了
父母不能理解真的好难受
想知道大家变成小镇做题家的原因？
工作被降薪通知父母后，父亲昏迷叫救护车。父母的...
research design 怎么写
看了很多帖子，很多人都提到了抑郁，不知道大家都...
有没有觉得“焦虑”这个词被滥用了
失业半年在家心态崩了
为什么每次迈进人生下一阶段的时候我都很不情愿
问：ddl是最大生产力型的人应该怎么改变自己
你学的专业，在古代称什么
从研一进校开始每天都想退学，这些老师为啥不把人...
材料狗升学（求求投票的朋友们给点建议#两个火坑，...
刚刚在隐秘的角落小组看到我们组被提名了hhhh
从0（？开始的法学考研狗的早睡早起好好学习之旅
混迹于”江湖”好艰难！
吐槽&咨询|有严重焦虑倾向但行动力差怎么办？
有没有下个学期就大四的呀 在干嘛呢？实习？考研？...
中上游综合985，行政管理本科大概能找到什么样的工...
如何避免负能量
小镇做题家的高级形态是东亚做题家，费拉化和内卷...
请问留学生延毕之后可能会收到春招offer该怎么办
知乎，是知乎吧
做了三个月机构老师，今天辞职了
工作在一线/二线/老家？
由于疫情，我们学校取消招聘会了，five没工作
公益行业真的不可以考虑吗？
有没有想要返乡就业的five？
本five居然领到了失业补助金 北京鹅可以试试
我大学的女同学毕业了好多转行了
找实习3个月0offer
感觉好迷茫该怎么破
有互联网企业PM岗缺人打杂的five们吗？
难过 又挂科了
上次写了学习博主揭秘，这次讲讲普通five心态调整+...
之前听说的二学位正式发公告了
进入大学之后受到专业的毒打
有必要辞职备考法考吗
请给一个成为five的码媛一个建议
为什么很努力却还是five
父母不允许出国读博 心情很差
996券商投行实习和地产管培offer怎么选
最近的股市可能是five们豪赌的机会
好不容易的行政保研因为成绩差可能凉了。
如何曝光导师维护硕博权益
大四下重修/补考，学位证要到八月份才能拿到，对就...
大学以来第一次绩点可能上三但是我忘了退课
大家在家每天睡到啥时候起？
有时候真的很想找个机会好好骂骂学校里面所谓的“...
大二需要找实习嘛
日本留学申请研究生有推荐的中介吗
有跟我一样还没找到暑期实习的吗
永远都在为过去的选择后悔，未选择的总是显得更好...
不想当程序员会有别的合适的工作么....
删
废物日常无病呻吟
清华下学期不线下开学了？
要去上班还是拒绝转正考公？
毕业了，再也不来这个让人伤心的地方了
写了一首诗献给各位小镇做题家
本校合同工还是学而思？
无语子，英专狗又滚回教培
如果我注定是一个失败的人？
讨论｜分享 清华大一学生发了个视频说自己是小镇做...
有一门成绩消失了，好焦虑
大家学生时代有坐过倒数后三排吗？
不要来财务共享实习
查0.1的绩点还能追上吗
有人做过远程付费实习吗
大家能给我推荐一部介绍英美国家的纪录片
真诚发问，港澳本科期间有那么内卷吗？
真心喜欢小语种可以继续学下去吗
实习一年，临毕业前20天被鸽留用offer（已上岸）
打算创业开发app
单亲家庭fiver一枚，感觉我妈并不爱我
请问怎么做文献综述啊
保研边缘人太难了
2021届暑期实习彻底凉了
小镇做题家们其实是被学校给害了
工作的意义是什么？生活的意义是什么？
今天夏令营出通知名单了才发现邮箱信息填错
。
在北京有什么较为轻松的朝九晚五的工作吗？cs专业...
985本硕five 曾经热心创业 如今公司药丸 即将失业
应届生身份为什么重要呢？
每次想要迈出一大步的时候，烦恼就接踵而至
有人去读这个博后的吗
读研还是体制内工作？
拖延症很严重
可以给大一的小five一点建议或忠告嘛
缴费完成的第二学位不想考了，准备去考试顺便旅游...
其实在爸妈身上发现自己有的缺点也挺可悲的
拿到保研资格却没有六级，眼看保不出去的five
翻遍通讯录找不到一个可以说话的人
有没有强制锁屏的app，求推荐！
求商科five们的建议
各位five有没有发现自己逆商很低
大家有没有在别人面前装弱的习惯
小镇做题家看到专科奋斗的朋友好惭愧，求帮助
我就是我们学校最废物的人
已经七月份了 有打算工作还没找到的five吗
five想问问要如何找实习
公务员为什么很多人报？
会计专业有未来吗
烟草公司
Five的解忧杂货店，废物回收计划
分享一些心得
一个不觉自己five 的方法
高考都能熬过来的人为什么我现在觉得过不去了
请问组里有找过作品集机构的景观/建筑狗吗？本2021...
如何像学姐询问考研的事情
有没有准备夏令营的保研边缘five们....现在还有半...
我组社交黑洞是不是很多
有害怕表达的five吗
原来暂不派遣会被扣毕业证！！
你们学校不这样吗？
找工作的本five居然想放弃有编制的老师去私企
大学已经毕业还认不清自己怎么办
双非是选择三战985冷门专业考研好还是上班好？
怎么用好非应届的211标签
被别人否定真的好容易怀疑自己
求助！求助
被妈妈说前途堪忧，一整天的好心情都没了
我想重来一遍可以吗？
有像我一样大二快结束了一个证都没有的吗？😅也...
关于本科二本双非学生考上985大学的一点点浅薄感想。
删
大二怎样才能找到实习呢
考研真的那么难吗？
为我的拖延社死千千万万遍
爷就是废物
five养成绝非一朝一夕
组内很多觉得five们适合gwy职业的
本组应该没有几个比我穷的家庭了，可以安慰我吗
今天同学说我沟通交流不行，学长学姐对我评价： 傻...
985高校研究生就业率
会不会真的有985毕业的学生找不到工作啊😓
硕士延期毕业怎么办
有没有今年应届还没找到工作的...
会突然哭吗？
大家好，我是一名老five
想知道考研究竟有多难
每天都在很大的压力下过活
说说你们对intj的理解吧
20届应届生five，没找到工作，心情焦虑失眠
刚刚和组内大神一通絮叨，思路通透不少，小镇做题...
纯文科five进来集合
想请问大家大创这样的经历重要吗
好难啊，没出路
运气守恒是真的！大家不要放弃追求自己喜欢的东西呀
有学国际政治的five吗 来🍑一🍑
交不到朋友 格格不入 自我反思过但...
扪心自问
大家要给自己一点力量，不要放弃
还有三周左右，准备报名某直辖市公考，现在复习还...
上次把985five 的文章发给我妈妈看
感觉话说的有点重了，但想到痛苦可能会被别人拿去...
感觉985211冷门不如学飞
好累好难啊，年纪也大了，没出路，只能去读博
大一的five怎么自救呢
18年毕业的我该怎么选择
十八线高职教师，大家觉得怎么样
一个疑惑，大部分大厂程序员是不是有和小镇做题家...
任凭你寒窗十年，也抵不过我三代积累。
five实习才两天，已经不行了
一门成绩毁所有
有因为学校和宿舍太破旧心情不好的吗💢
cx 本组mbti调查
本five想看看能
面试咋回答空档期？
大家后悔考了更好的学校吗？
劝人学会计天打雷劈
我觉得我就是一个没用的书呆子
有写同人文的姐妹可以涛一涛吗
985生化环材专业本科毕业学生现状/是否会劝退同专...
大家是怎么写论文的呀
求传播学的专业著作书单
法本的组员都考研了吗 现在怎样了
有转专业到国际政治读研的吗？感觉如何
大一five要怎么才能打起精神来啊
如果大二暑假不实习，大家还有什么其它建议吗？
删
five本废，上了大学一直在玩，现在完全学不进去
会不会在同时有几项任务情况下，会很烦很焦虑
我去找老师要推荐信就是自 取 其 辱
大家觉得自己学校辣鸡吗？
国企外包岗
大二five关于平面设计方向就业的探讨
five们对平时分这个东西这个怎么看
不敢回家系列
大四重修考完试感觉有点虚，要不要给老师发邮件求...
大家觉得找老师要分这种行为好吗？
找实习让我意识到了。。
末流985工科类大学five ，想学法但是觉得前途无望...
请问按国内高校目前的制度，是不是对导师压榨学生...
有没有烟瘾大的five
在家待到发烂发臭下的大学复盘+思考
县城国企真nb
我又又又挂科了
删
如何自律学习
感觉本组five们是不是农村的多些
求助！地级市招商证券营业部普通员工年薪多少？稳...
速报！又有一个公众号报道本组了
请问各位体育课挂科过吗
到底应该怎么称呼导师呢？
有没有沉迷磕cp的姐妹
大家中学时代有没有碰过很恶心很垃圾的老师呢？
老干妈有感，不如做一条咸鱼
five不知道怎么又开始焦虑了 哎
今天口试，我把所有老师可能遇到的问题都提前准备...
转专业失败我崩溃了
有人会觉得自己太努力，或者书读太多了么…
可不可以通过多修通选课来提绩点
沿海211，学校神操作，不给寄双证🙄️
工作后周围完全就没有学历OK的异性怎么办
大家除了在学校都怎么认识异性啊
大家能接受非常平淡的一生么？
辅导员在群里劝慎重考研
关于不想给舍友抄实验报告
为什么大家都喜欢说自己没考好呢？
因为和别人差几分我真的很难过
学术five要不要考研呢？
顶头上司有毒
看不到未来的five
想在日本读博的我被劝退了
是选择30%可能会考上的研究生还是选择考公
年纪大辞职考研为什么会受到鄙视👎
大家有觉得现在很多人观念里读研已经是必然选择了吗？
辞or不辞，一位返乡就业five的职场迷茫
突然想到，我们five有没有安贫乐道的可能
总有一种忙过了这一段时间就好了的错觉，但仔细想...
关于大二实习
大三实习一个月就跑路会有什么后果吗
如何才能停止不自觉的向上比较
有游戏公司运营策划在职人员吗，可以给我一点建议吗？
怎么知道自己是不是真的想考公务员？
有回到18线小城市考公的吗
真心求问，代码专业但不会写代码的人有什么出路吗
有没有忙下学年出国读书的小伙伴
996
市区合同工VS离家40公里县事业编？
会计专业是不是收容了很多像我这样志不在此又力不...
在关系面前，学历就是一页废纸，这么多年的努力学...
努力了一学期的6学分专业课拿了B 有没有人安慰一下...
有没有文科想跨考cs的
你们会执着于考公务员吗
有没有觉得无论怎么样努力都拿不到好成绩的
做题家们有没有发现父母只有你有出息的时候才喜欢你
five出现，已经工作多年28岁的985本，想读研的话只...
一听到开会就焦虑
小镇非做题家真末流985保研失败出国拿不到offer每...
放弃保研选择出国，结果...
没有找到实习而焦虑得睡不着
才大一就好焦虑……
诚收豆友们建议
想问商科的实习怎么找，付费内推靠谱吗？
今晚好丧
有没有杨凌农科大的校友？急求在校生咨询一些急事
毕业以后才觉得高考是最简单的事情了
医学生可能上辈子划了别人车
本five非师范生毕业了才想当老师
211毕业17年的five一个
整年都丧丧的 怎么办
深夜感慨，很多five也不是一开始就想当five的吧
怎样能改善性格、提升交际能力
top5经管类保研无望，考公务员还来得及吗？
520
活在别人家的孩子阴影下
为啥连这都发不出来只好截图了
211本科毕业三年，想考试离开企业了，该考公还是考...
真的好不自律啊
要放弃暑期实习准备考研吗
感觉自己就是个矛盾体 不适合业界又不想读博再学一...
作为一个cs Master的耻辱
努力证明自己，但并不知道真正喜欢什么
21届准备了一点不想考研了
考研二战上岸了，每天瘫在家里做five，这段时间应...
请问有旅游管理专业的研究生吗？
真诚提问，怎么和专业课老师搞好关系呢
下学期是不是不开学了？
人资专业出国读哪个专业比较好呢
小厂运营or武汉公检法部门
本five真的不想奋斗想去奢侈品当柜姐
统计研究生大家觉得学硕好还是专硕好？
六级 7月11可以再考一遍 想刷高分 求问怎么办
通信专业考研国内or国外？
计算机类下的非计算机专业five就不要去读了
重度拖延症如何自救
分享&打卡|有没有想过找志同道合的朋友一起开店的
希望大家给点意见，四川电信省公司营销管理岗vs优...
毕业之前签了工作可以不去吗？
想问组里的学长学姐，对即将研一入学的学弟学妹有...
昨天实习面试太伤了
内卷什么意思？
二线城市985找个实习都难找
隐型废物的自白
大家都是一边考公一边找工作吗
如何客观看待和高中同学的家境和眼界差距？
当年脑子进的水，如今涌泉相报变成了海
我们组快设个难一点的进组暗号吧，什么妖魔鬼怪都...
活用《隐秘的角落》（调侃一下）
因为生病被挂科怎么办
我真的积极了么
工科大一下分专业
该不该抱着很大希望去面试人才引进
每天好像都在被父母pua
十年工科生平淡和迷茫路
吐槽&经历
光电大三考研迷茫，救救孩子
分享自己98five父亲的人生故事
讨论&咨询 | 考研还是工作啊啊啊啊好纠结
怎么从失败阴影里走出来
1
社恐患者的终极试炼——毕业无法返校得找同学帮忙...
读了不喜欢的专业但转专业无望怎么办
大家每天都睡几个小时？睡不够八小时就难受的我是...
有没有five担心自己未来可能没有父母成功？
。
推荐大家来大理玩，苍山洱海非常治愈的
问问大家英语怎么学（口语
【five自救】学习拉跨 交际圈小，大学如何拓展朋友...
面临找工作了，好恐慌
开始找第一份实习，头脑发懵
建议只是心情低落的朋友们谨慎去看病
什么情况
吐槽&经历|期末复习感觉知识不进脑子的fivers来这...
研究生找工作还会看本科成绩吗？
five想起四年来的人际关系处理悲从中来😭
看了张桂梅的故事，我觉得自己矫情
跨专业夏令营焦虑我本人
想知道大家理想中的快乐生活是什么样的？
小设计室要去吗
一个长期厌食的five的自言自语
众生皆苦，我和好多人也苦得雷同
有没有经济学的five来交流下出路？
有没有机电、自动化专业的应届毕业生大神正在找工...
考公岗位求建议
分享两个今晚刚听来的故事
只知道学习的five连鸡蛋和南瓜都煮不好
我跟柜的老师是上交本硕
想问下five们有讨好型人格的吗
某985毕业一周年记录及想法
一打开招聘网站，看到哪个都做不了的感觉
比较苦痛大小—不仅愚蠢，而且残忍
应届生临时想考公，但自觉上岸希望渺茫，秋招的一...
不是five的特点
出国相关 抢考位的trick
保研仓促后悔到现在
20届98five应届毕业生踩踩楼
上交硕 985本 去学而思当高中老师正常吗？
靠吃吃吃缓解压力的本five
要怎么才能快乐啊
尽管对小镇父母给予我的心怀感激，但也因此流露自卑
2021应届生们，你们找工作咋样了
失眠到凌晨4:50还很精神
对于毕业论文开题讨论会，有什么建议吗？
一想到学习工作就有点喘不过气会不会不正常啊
准研究生打算考cpa，番茄自习室有人来吗？
文科劝退专业five该何去何从
不喜欢小孩是不是最好不要尝试教师编了？
明天第一天上班
法学生就业
five裸辞半年+准备考公今天岗位表一出没有合适的
已删除
cs/ai 考公or进厂
该不该抓住应届生机会考公考编？985文科水专业
考研和出国真的可以同时准备吗????
不支持锁组。请管理员再三考虑。（更新关于审核和...
有没有一有压力和困难就逃避拖延的朋友
请问five们是如何与父母和解的？
目标是考公务员/选调的话适合读什么专业呢？
博，7月底去南京学习，有废物推荐如何快速游览南京吗
去学校心理咨询或者医院精神科会留下记录吗？
删
本five毕业多年还能被初高中老师记住，好幸福
进口商科five 研究生申请方向讨论
关于爱好，分享一句话
To procrastinate is human
微信文章“那群考上985的废物，开始慌了”
做一份和自己能力不匹配的工作是什么体验
组里有语言类专业去了国企的吗
Five_技能：系统性处理文件备份
有没有国外本科回国考研的朋友
本斗地主爱好者激情发言
娱乐一下，学渣之逆袭，简单快乐
屏蔽朋友圈让人心灵清净
.
今年放弃出国gap找工作or考研、不知道咋选
文史哲天坑？文史哲实验班呢🐶
永远肝ddl是我了
第一份实习做大厂边缘部门打杂的值得吗
什么才算成功？我们要的是成功么？
five的心酸只有自己知道
心理学书籍分享|希望能给困境中的大家一点点安慰
创业折腾起来?
如果不准备保研和出国的话本科GPA有用处吗?
一个男生说配不上自己，那是真的配不上吗？
有没有想以后从事自由职业的five啊？
求助，大家学校有什么比较优秀的校园自媒体吗
大四毕业到读研的这个暑假大家是怎么衔接的？不想...
写论文写到想吐🤮
不知所谓，迷迷糊糊的人生。
报！！本组被GQ实验室cue了！
大创如果做游戏项目可以吗
大家的保研规则都是怎么样的啊
社会工作学生的迷惘
已删
有哪些可自学的含金量较高的证？
本小镇被迫做题家就是个大巨婴
请大家帮我支个招要不要三战！！！
很多都是教育体制人才选拔的问题，大家父母本都是...
请教英语专业考研or出国
研究生阶段的学生工作究竟是怎样的存在
如果能重读，你们最想去哪个学校哪个专业，出来做...
我今天好难过
有30+的么
大家有没有对一件事本来还抱有期待，但是因为某个...
兴趣使然！自己学学政治或者哲学的打卡
给组里未就业的人提个建议
five挺适合泛体制内的工作
今年硕士延毕的话，如果后边求职被问到为什么，原...
大家有什么让自己开心的方法吗
广东省考本往届five选择少之又少
吐槽｜经历 我：我想换个...读研可以用。回答：太贵了
985工科five曾濒临降级的人生
工作4年，一事无成，未来还有什么翻盘的机会吗？
读博带给我最大的伤害，就是脑子变得特别古板
找不到工作的人有吗
爸爸虽然是老师，但真的不懂教育
要来评价这个组或者来指手画脚之前
虽然说行行都转CS，但是互联网内卷开始严重了，给...
没有安全感导致焦虑
别人的大学生活总有一种后浪的即视感
边备考边工作可行性怎么样
如何克服因为害怕失败害怕被judge而不敢去尝试的心理
你们读研快乐吗？找到自己想要的生活了吗
大家的专业课都可以自己安排吗？
（已删）
请问大家是如何决定选什么留学机构的？
想问问five们如何正确的认识自己呢
废弃的大学时光
just感慨一下
考驾证有必要吗
大家什么时候觉得自己是个five的
公司让我提前入职，如果我拒绝的话，会被取消offer吗
偏远985和发达211之选，日常被鞭尸
讨论咨询 | 大家有没有感觉有时候想隐藏自己的学历
我妈可能已经接受了我的five
不想再做five的挣扎记录
自卑或许是抑郁的后遗症
没有收入在家备考真的太难了
大家最近在看什么书哇
传媒类专业读研国内or国外?
995依然做不完工作
觉得自己为人处世特别不行
焦虑症恢复期间的five
毕业了才发现自己自理能力好差
碰到ex的老师经历
第一份实习怎么这么难找啊
有没有咖啡戒断出现症状的同学
为什么莫名感觉，今年考研时间会有变化
大家对大学集体生活的回忆怎么样
超长，看到大家说想做学习博主，讲讲行业真相经验
华五工科放弃保研，跨校跨专业差3分，二战颓废半年...
大家期末作业的论文怎么完成的
有比学船舶与海洋工程还惨的吗
学那么多语言真的有用吗？
如何快速做PPT呢
大家对只准备考gwy，不参加秋招怎么看（哈哈哈还是...
真的好讨厌参加家庭聚会和饭局💔
学金融无感但可能会挣钱多要继续读研吗？
心里一直有一个研究生的梦
毕业三年，最近常常陷入"如果当初"的想象中无法自拔
我服了。。
劝退专业博士生的主要矛盾
试用期没转正我妈让我送钱给领导
我们就是比大多数人强（被骂出逆反心理）气死我了...
请问大家都是怎样联系到导师的
大创有必要吗
旅行
好奇，有一个正规的、能养活自己的工作是什么体验啊
延毕了还能再秋招吗？
Five+985+二百五
请管理员删除
大家从哪找长期兼职啊
买了东航周末随心飞的卡
丧了很长一段时间之后，大家有想过去看医生吗
本Five五个月没去学校了，求助现在能干什么，在家...
再一次当废物
这也太做题家了
从20岁开始没有开开心心的感觉了
大家如果在和父母的关系里占据主动，是不是会好过...
复盘five小初与大学对比，现在成就感太太太低了，...
北京亭子间做题家的精神剖析
各位觉得身边的“精致利己主义”多吗？
居家自由职业，每天被父母唠叨的很烦
河北省衡水市考到帝都211的five来讲下自己的故事
实习没回应
学历变现
five担心害怕夏令营没提交上去
生化环材大二暑期应该选择什么实习？
删
报自己学校的夏令营没录上😢
有five想去台湾读研吗
🙋学而思初中面授教师和铁路某单位非一线岗怎么选
现在就已经睡觉的five不是好five！
脑子痛得像地震 但论文还是要写
five中的five的现状？
痛苦可以比较
想毕业后先就业再考研 大家给点建议吧
怎么度过人生低潮
深夜想要安慰自己
.
生科的研究生真的很劝退吗
读书能改变命运吗
冷门专业five想问翻译国外专著赚钱🉑️吗
疫情原因家人不让出国读研 天天和家里人吵架真的太...
管理类出路
沉了吧…
咨询｜我可以裸辞吗
那个省份的教育更容易出现five
会计 春招&考研 经验贴
总是感到人生的虚无
毕业以后成为废物的概率大小与大学期间有无好好实...
公众号s令人窒息
又焦虑又无力
今天毕业了
男朋友说我太five想分手
求助咨询：考研该怎么选学校
某音对本组的评价🙄
我的看小组经验学习贴
five的敏感懦弱时刻
大学老师的权力是不是有点太大了？
第一学历真的比最高学历重要吗？
在学院做助管的二三事
父母是不是永远都不会认错
25 海外研究生退学 双向情感障碍 迷茫 求助
一个绝对five的自白&小语种five
five到没有朋友怎么办
有重点高中five吗
five的原因是否与缺乏引导/管束/帮助有关
27岁了，不想奋斗了怎么过这一生？
管理类商科gwy
有哪些行业对性少数人群比较包容友好吗？
无法回头的城镇梦想家five
咨询&讨论｜<光学工程>怎么才能不浪费时间🤧
换个角度看自己，别盲目焦虑
有从事宠物行业的朋友吗？
幻想要是家里足够有钱就去读文学，社会学，艺术这种
打暑假工才两天就想辞职了
只会咸鱼躺的five应该拥有怎么样的未来规划
英语和疫情谁伤我更深｜祝我好运🙏
家里十八线城市的，出路在哪？
31，没事业，没感情，觉得自己废了
硕士延期毕业半年，还能参加国考吗
又看到一个公众号拿这个组作文章了
分享一下自己的故事（上）
现在还没工作的应届生是不是真的很five了😭
fiver的经历其实都殊途同归
现在要求盲审是为什么？
关于小语种的课程论文
人与人的悲欢并不相通
有没有在B站看到直播学习的就很焦虑？
实习会有收获吗？
高数挂科
暑期工好难找，该怎么办…
删
做了好久的准备和心理建设，最后没上场的感觉
大家暑假都计划干嘛…
本科哲学专业的你，在从事什么工作
有没有像我一样，父母是我活下去的最大动力
找不到实习的第17天
本five准备放弃新疆事业编了
本科211看着身边的同学觉得自己特别自卑且失败
想知道组里有了解聘任制辅导员的吗？
要找工作却有接电话恐惧症怎么办
我觉得我five得彻底是因为我觉得我根本没学到什么
本five 毕业六年，找不到工作了
感觉远程实习越来越少
天坑专业话术总结
找不到人诉说苦恼，他们觉得我在无病呻吟。曾经的...
小镇做题家从第一天进大学起就该下定决心
专业选错了真的一辈子就完了吗
会计挂三次硕士没毕业，工作机会们都朝我关上了大...
大家怎么看待行管和工管？
要怎么找科研啊
大三上课上到七月底，八月开学，如何准备考研
乌鲁木齐vs上海
被疫情困在北京无法入职参加培训，心态崩了
想找实习回看一年前的简历发现
很好奇infj和intp有可能成为soulmate吗
从做题家到five
大龄辞职准备出国读书的丧b来总结一下自己失败的一生
实习中表现差的five本物
关于是否适合读研的咨询
分数？知识？
活到现在最黑暗的一段时光
期末树洞碎碎念
PITD发微博带了我组和中青报文章
因为出国跟家里吵架
大家的共情能力怎么样啊
本985five来跟大家送碗鸡汤
碎片化阅读降低阅读理解和表达能力 一个被电子产品...
讨论&咨询｜大家有自己的爱好吗
求问一下大家，两个实习应该选哪个呀
不喜欢的专业真的不要强行读
已删
已删
本科广播电视要跨考新闻传播吗
像我这样的人是不是考gwy才是正解
有艺术生（音乐）或者熟悉这块的吗!
想问问大家觉得人生的意义是什么
二选一，A珍视的事物,B世俗意义上的成功
一个想法：在当前社会/学校喜欢“树立榜样”的观念...
材化环生真是太坑了
本科英专考研翻译失败，还有必要二战吗
社恐+数学废学了对数学要求较高的商科......
那些绩点项目双赢的人怎么做到的呢？家庭/之前积累...
想知道各位做题家有没有“上了大学突然做不出题”...
要转正还是辞职找工作？
有没有觉得父母眼界浅影响了很多啊
我的five感是什么时候开始的
跨考马哲怎么样
今年毕业没考上研的打算去干嘛
面试又挂了
文科读硕士哪个专业好点
看家有儿女有感
当我们说自己five的时候可能是因为我们模拟了一个...
初中就和父母说自己不过是他们的投资产品
废物就是学也学不好 玩也不会开心
接受自己是一个普通人之后我感到前所未有的自由和快乐
真的很生气
观组内文科歧视楼有感，站在歧视链顶端的方法之一...
清空
讨论&咨询|为自己拖延，浪费时间等不良习惯感到焦...
没用的废话
大家觉得我这种情况考研选择计算机or新传？
大家在工作的城市有很多朋友吗？
一起拯救five，大家来说说自己改掉的缺点吧
李涛，大家的父母会允许自己出国移民吗？
喜欢数学却学了电路
删了
明天考两门，今天什么都没复习
我可能真的是货真价实的铁five了
人生好累啊😔
考公or读博
总是陷入自我怀疑
恭喜本five喜提无业游民
如果不考虑外人眼光和生活压力，你最想要从事的是...
啊啊啊啊研究生应届毕业待业five
关于考研专业有前辈可以指点么
刚刚我们老师讲二战中间如果不签约还是保持应届生...
研究生入学要不要把户口迁移过去呢？
材料
分享&吐槽| 我一中文系硕士，我爸妈还妄想我留京。
深圳Five产品的一天，生活就是个复读机
毕业三年后，无学位证裸辞准备考研的five
广东985冷门专业five进退两难，求指路😭️
考公务员怎么样
马上就要高考了，各位five们有没有想对高中毕业生...
新人报道 英语这个天坑专业的出路在哪里，求解答
国考笔试第一面试被刷的five前来报到
我从未如此厌恶社交
我觉得小镇做题家考公务员的能力还在
可以发吧这个？
top2经管five+1
努力是不是一种天赋
删
看个创造营也能被peer pressure和命运的寓言抑郁到
心比天高的游戏设计专业five在升大四的关口恐慌发作
考研是选择营销好一点还是人力好一点
考研太难了
想转行，求推荐与建议
总是没办法长久的坚持一份工作怎么破
有没有了解第二学位的fiver
今年毕业🎓，你们在干嘛？
还没毕业就开始对以后感到焦虑了怎么办。
考试周日常焦虑 分享表情包
球球各大公众号不要再消费这个小组还有“小镇做题...
无痛当妈
在家学习效率极低 准备夏令营也没有任何动力
金融专业以后去卖保险有前途吗😳
一个非典型985废物的自述
求问公共管理细分专业的选择
five去长辈朋友单位实习会尴尬吗
我觉得自己最后的翻盘机会就是考公考编了
。
有没有fiver和我一样失去爱别人的能力了
内卷这么严重
干了一年的实习生
【考公打卡】判断推理真的好难啊啊啊啊
人生那么难 你们是怎么往下走的
five是应试教育的锅吗？
实习、理想和现实
哲学也救不了我
保研真的太难了太难了
60后小镇做题家及在城市长大的第二代（下）
什么都想干没有职业规划怎么办
其实知道自己毛病在于不上进 five本废了
123
最可怕的是丧失了学习能力
我是一个不知道怎么回复同事给我朋友圈评论的人
大家组会的时候都在干嘛？
有fiver今年考研却迟迟进入不了状态的吗？
有没有和我一样，遇到事的时候特别焦虑绝望，过去...
本five来问朋友们找实习的方法了
我真的是five吧，今天又被告知失业了呢
有没有那种20几岁了物质欲望不强，只想躺平，现世...
Rt
想知道各位也和我一样是🐟的记忆吗？
大家有知道期末考试成绩出问题怎么修改吗
来five组当爹/卖成功学 真的很好笑……
二流律所，不知道上升通路在哪里
马上进入大四，天天为了考研还是工作而焦虑，真诚求问
看到这几天沸沸扬扬的山东高考顶替事件新闻，想起...
小镇做题家的困惑
有想当高等游民的five吗？
国企还是私企？麻烦大家给点建议呀
感觉现在f组正能量变多了=。=，我来加点five比例
学不下去数学了
管科就业情况咋样啊
想和有同样困扰的朋友聊聊双相这个东西
研一的思政课差点挂科
20应届学校说留校当科研助理，给交社保但保留应届...
考研选择中传or上交
怎么样才能心态平和地混过大四拿到毕业证？
本five找了一份很差的实习，今天要和领导辞职了，...
有同学遇到我这样的情况吗（本科生科研助理）？
我的头像是不是很符合我组身份
现在跨专业考研来得及吗？
能给刚上大一的five一些建议吗？
大家这么聪明，一起搞事吧！
在家被嫌弃好吃懒做被赶出去带课
英专应该辅修什么啊
应该没有比我更废的five了吧
找工作找得不想打开电脑了
如果再让你选专业，你会选什么？
三四千的会计助理工作都找不到
国外硕士一年读完，想再考本专业top校的研究生值得么
对小镇做题家来讲，读大学的几年好像一个美丽的梦
新传值得转/跨转考吗
有关大学生外出旅行🥺
近几天，看到山东出了好多顶替的事，我不是山东人...
在家庭群分享啃老族心理访谈，和我爸的讨论
职业规划乱七八糟，接下来能干嘛呢？考公还是读博？
硕士毕业误入yh，现已裸辞
进退维谷的时时刻刻
有没有小朋友在好未来实习或者工作过？
为什么生育率下降
已删
崩溃了，一个月在办公室哭了两次
不是吧小镇做题家竟然变成了高中语文辅导机构作文...
纯考虑学术不考虑地域的话，吉大怎么样？
five不配谈恋爱……22岁被top2保研男嫌弃太老
裸辞掉了薪水不错的工作然后家里蹲了一年
有文科专业的哥哥姐姐做过本研吗
感觉是内卷太严重了
家里蹲five复盘自己的five大学生活
今年扩招研究生是基本给了基科吗？
你们是如何克服焦虑情绪的？
小镇青年的出路在哪里？
[truncated: 919,919 more chars]
