# Supplementary material for: Postgraduate psychological stress detection from social media using BERT-Fused model
Source: PLoS One. 2024 Oct 31;19(10):e0312264. doi: 10.1371/journal.pone.0312264 (PMC11527284; doi:10.1371/journal.pone.0312264)
Supplement: S3 File — (ZIP) [file pone.0312264.s003.zip]

Archive with 1 entries (1 files):
- weibo_data.csv
