# Supplementary material for: Postgraduate psychological stress detection from social media using BERT-Fused model
Source: PLoS One. 2024 Oct 31;19(10):e0312264. doi: 10.1371/journal.pone.0312264 (PMC11527284; doi:10.1371/journal.pone.0312264)
Supplement: S3 File — (ZIP) [file pone.0312264.s003.zip › weibo_data.csv]

用户名称	发布时间	发表内容	评论	转发	点赞	权值
延安中公教育	12月04日 13:42	教育部：不得将全日制和非全日制作为招聘限制性条件O网页链接	0	0	0	0
安徽中公教师	12月02日 14:36	教育部：招聘工作中不得将全日制和非全日制作为限制性条件落实好今明两年主要招聘应届高校毕业生等政策详情：O网页链接课程+讲义+教综模拟卷+全学科模拟卷，拼团1元购详情：O网页链接	0	0	0	0
区思夏Summer	11月30日 23:37	付出的时间不一样，得到的回报当然也就不一样。11uMCPQ30。	0	0	0	0
Hakuna是我的儿子	11月28日 23:07	非全日制和全日制不能同日而语，这话错误！教育部明文规定，统筹管理后，同等地位与效力！说歧视也不对，应该说是无知！一张卷子、一样考试、一样标准选拔入学，一样的培养标准，这是统筹管理后的实质！要说差别，就是在校上课时间不同，但是也有很多学校是将全与非全合在一起上课的；即使非全日制和全日制不能同日而语，这话错误！教育部明文规定，统筹管理后，同等地位与效力！说歧视也不对，应该说是无知！一张卷子、一样考试、一样标准选拔入学，一样的培养标准，这是统筹管理后的实质！要说差别，就是在校上课时间不同，但是也有很多学校是将全与非全合在一起上课的；即使上课时间不同，也是非常次要的差别！你见过全日制研究生一周上五天课吗？能上满两天课就不错了！ 18 O为何非全日制和全日制研究生不能同日而语，存在哪些差别?	0	0	0	0
河南文都官网	11月25日 18:09	是一个长期以来都在不断争议的话题，对于非全日制研究生群体而言，就业遭遇歧视涉及一个公平公正的问题，但是反过来想，全日制研究生群体认为非全日制和自己享受一样同等的待遇，反而也是一种不公正的体现，两边相互指责争议已久，实事求是的讲，这绝对不是一个容易解决的问题，甚至是相当棘手的问题，长久以来形成的价值观体系不是那么容易改变的，非全日制入学的难度、接手教育的强度和社会认可度是一个恶性循环，只有良性解决它们的循环链，才能解决根本问题！	1	0	0	1
Mic-曉彡	11月13日 18:55	付出的时间不一样，得到的回报当然也就不一样。11VeHNz13。	0	0	0	0
统招非全日制研究生每日关注	11月06日 14:17	持续发文，力挺统招非全日制研究生！“明明是统招统分、且双证齐全的研究生，却被打上“非全日制研究生=本科生”的标签。去年下半年，非全日制研究生就业遭歧视开始进入公众视野。今年歧视潮汹涌而来，因为首届三年制“非全”大部队毕业了。非全日制研究生不是什么怪胎，它只是个新生事物，人们对它大多一知半解。”『非全日制研究生=本科生？』O非全日制研究生=本科生？	2	0	18	20
yuyuyu花儿	11月04日 23:58	为什么非全日制研究生没有就到报到证？16年改革后，非全日制非定向参加12月底全国统招考试，过了国家线、校线和院线，毕业有学位证、毕业证，和全日制专硕毕业要求一样，且教育部发文，非全日制和全日制仅仅学习形式不同，毕业要求一样，具有同等法律效力为什么学校不给非全日制研究生开就业报到证，现在很多招聘斗要求必须要有全国统一的就业报到证，没有这个报到证，用人单位不接收，很难找工作。@人民日报@新华社@紫光阁@澎湃新闻	0	0	1	1
研招网	10月30日 15:47	别再说非全不好了！今年考非全研究生的人，都捡了大便宜！O今年考非全日制研究生的人，都捡了大便宜！	6	0	1	7
西安市人才网	10月15日 15:05	关于非全日制研究生参加事业单位公开招聘有关政策的公告（转载自：西安市人力资源和社会保障局官微O关于重申非全日制研究生参加事业单位公开招聘有关政策的公告）	0	0	0	0
wangmeil111	10月12日 12:39	付出的时间不一样，得到的回报当然也就不一样。10lnRDY12。	0	0	0	0
贱羊歪梨	10月12日 10:56	在中国，研究生主要分为全日制和非全日制两种。全日制研究生是通过拥有各高等院校举办的硕士研究生和博士研究生招生考试来进行招生，学制最少为2年或3年；非全日制研究生在2017年以前主要是指在职研究生，主要通过十月联考、同等学力申硕、一月统招在职研究生等方式进行招生；从2017年（包括2017年）起，双证在职研究生统一命名为非全日制研究生[1] ，非全日制研究生与全日制研究生一同参加12月底的全国统考，划定相同分数线，毕业时同样获得双证。统招研究生分为硕士研究生和博士研究生。考取硕士研究生一般需要考外语、政治、综合科目（根据报考专业不同而不同）和专业课。而考博士研究生不需要考政治。硕士生的学习实行学分制，与本科一样，课程包括必修和选修 O为何非全日制和全日制研究生不能同日而语，存在哪些差别?	0	0	0	0
统招非全日制硕士研究生	09月26日 09:32	彩云网评特约评论员雷钟哲只因毕业证上非全日制四个字，不少硕士研究生在求职过程中被用人单位拒之门外，有人因此无缘教师岗位；还有些地方不愿意将他们纳入奖励与优惠政策覆盖的范围.近期，非全日制研究生就业遭歧视话题持续发社会高度关注，“一视同仁呼再起现实中，非全日制研究生相对全日制研究生不受待见的情形，并非始自今日，云南网民反映就业被区别对待的现象，只不过是“应聘遭拒“事件的发生和曝光推高了这类问题的声量，让非全日制研究生这一群体迅速走进公众视野……统招非全日制硕士研究生	10	6	42	58
Sophia328	09月24日 17:15	有关非全日制研究生就业、落户遇阻等相关话题，引发关注《“非全日制”研究生遭歧视？多地这样回复》 O“非全日制”研究生遭歧视？多地这样回复 “非全日制”研究生遭歧视？多地这样回复 O“非全日制”研究生遭歧视？多地这样回复	0	0	0	0
efqad_608	09月24日 13:09	付出的时间不一样，得到的回报当然也就不一样。09rtflw24。	0	0	0	0
考呗考研小呗	09月23日 15:40	？	0	0	0	0
研招网	09月18日 11:28	最近又爆出了很多非全应届毕业生被歧视的新闻，其实早在2019年教育部印发的《2020全国硕士研究生招生工作管理规定》中就提到：原则上非全日制硕士研究生只招收在职定向就业人员。可以看出，国家最初设置非全的初衷，就是鼓励在职人员报考的，应届生考非全性价比不高。	35	2	111	148
笨蛋33613	09月16日 11:34	非全的学生，苦啊 统招非全日制硕士研究生	0	0	0	0
冲浪奇遇记	09月12日 22:14	在社会主义建设时期，爱国主义更多的不是表现为赴汤蹈火，壮怀激烈，而是表现为奉公守法，敬业爱岗；表现为维护祖国统一，反对分裂祖国；表现为各族人民团结互相，为构建社会主义和谐社会，实现中华民族的伟大复兴而贡献智慧和力量。我们要想心系祖国就一定要确立一个远大的志向，树立和培育正确的理想信念，对自己的未来充满希望，要立志为自己的未来而努力奋斗，把祖国建设成为物质文明，政治文明，精神文明的国家。爱国、敬业、诚信、友善。 善不可不弘，恶不可不去。善心人人有，快乐你我他。 善念养善心，善心生善念。 德不积不厚，善不行不成。人往高处走，善在心中留。至宝不常现，至善不常有。行莫于恭敬，善莫于用心。由善入恶易，由恶入善难。心中不可少善，行事不可无善。在社会主义建设时期，爱国主义更多的不是表现为赴汤蹈火，壮怀激烈，而是表现为奉公守法，敬业爱岗；表现为维护祖国统一，反对分裂祖国；表现为各族人民团结互相，为构建社…	0	0	0	0
吉林台郝峰	09月12日 17:02	越来越多单位向非全研究生张开怀抱，浙江部分省厅带头O越来越多单位向非全研究生张开怀抱，浙江部分省厅带头	3	0	11	14
统招非全日制研究生每日关注	09月12日 16:21	持续硬核支持越来越多单位向非全研究生张开怀抱，浙江部分省厅带头澎湃新闻首席记者 岳怀让2020-09-12 14:02 来源：澎湃新闻非全日制研究生就业遭歧视话题近期经澎湃新闻持续追踪报道后，引发社会舆论高度关注。澎湃新闻记者注意到，有部分地区近期已通过修改相关官方文件或者在文件中为非全研究生单列条目的方式，给予“非全”研究生平等就业待遇。澎湃新闻记者注意到，浙江省人社厅官网“事业（省属国企）公开招聘”栏目近期公布的十余家单位公开招聘人员公告，均已对非全日制研究生就业资格问题作出明确表述。『越来越多单位向非全研究生张开怀抱，浙江部分省厅带头』O越来越多单位向非全研究生张开怀抱，浙江部分省厅带头	4	3	15	22
南京鼓楼司法在线	09月11日 21:36	非全日制研究生就业遭歧视话题，近期经媒体报道后，引发社会舆论高度关注。对于学历歧视，全社会应该以高度的敏感性，以对每一位受教育者负责任的态度，去消除学历歧视，而不是纵容学历歧视。 O网页链接 （分享自 @光明网）	1	0	4	5
香樟树a-	09月11日 16:17	《山东一院校修改人才引进范围限制：明确非全日制研究生可报名》非全日制研究生就业遭歧视的问题几经媒体报道后，引发舆论高度关注。澎湃新闻注意到，近期已有一部分单位在修改招聘条件，明确将同等对待非全日制研究生。O网页链接	0	0	0	0
考研站	09月11日 12:00	非全日制研究生就业遭歧视话题，近期经媒体报道后，引发社会舆论高度关注。媒体追踪报道发现，有的地方修改了此前发布的招聘公告，删除了“全日制”要求，而有的地方维持之前的招聘条件要求，拒绝“非全”的维权诉求。 O拒之门外 谁来给“非全”歧视亮红牌 ivhuipp3738134	1	1	2	4
未来春藤	09月11日 09:42	教育部回应非全硕士受歧视：用人单位应提供平等机会近期，有关非全日制研究生就业遭歧视的话题引发社会舆论广泛关注和讨论。对此，教育部相关负责人在接受采访回应时表示，“2019年12月，教育部办公厅等五部门联合印发了《关于进一步做好非全日制研究生就业工作的通知》，已明确用人单位应为不同教育形式研究生提供平等就业、落户机会。”该负责人强调，五部门的通知中已明确：用人单位招用人员应当向劳动者提供平等就业机会。各级公务员招录、事业单位及国有企业公开招聘要根据岗位需求合理制定招聘条件，对不同教育形式的研究生提供平等就业机会，不得设置与职位要求无关的报考资格条件。各地要合理制定人才落户条件，精简落户凭证，简化办理手续，为不同教育形式的研究生提供平等落户机会。来自澎湃新闻	0	0	0	0
人民网舆情数据中心	09月10日 13:49	相比于赤裸裸的就业歧视，学历歧视链中的“隐性歧视”更应引起注意！非全日制研究生就业遭歧视现象频发，如何打破”非全日制“学历刻板印象，积极创造公平就业环境？点击链接获取更多信息 O研究生就业“是非题” 非全日制学历没资格？	10	9	33	52
文化纵横杂志	09月08日 21:46	近日，非全日制研究生的就业问题引发媒体和公众热议。改革开放以来，中国的研究生教育取得了巨大成就，但也面临越来越多的问题，围绕非全日制研究生的相关争议就是一例。为了提升中国研究生教育的质量和水平，有一种典型的观点认为，研究生质量下降是因为招生太多，应砍掉一半大学的博士点，大幅压缩研究生规模。本文作者认为，这种试图借行政之力“一刀切”的解决方式看似痛快，实际上行不通。他认为中国教育一个最严肃的教训就是“别折腾”。不能仅从教育本身，还要从社会角度考虑研究生培养问题，真正的要害是教育资源错配：那些无意以学术为追求而希望借高学历来实现升官、发财或出名者的大量涌入，那些不太有必要大搞研究却争着设硕博点的专业的增加，实际上对有志也有潜力从事学术研究的人造成了无形的挤压。这种状况导致硕博学位对社会的意义大大减损，用人单位也自然会附加一些隐性的但有利于选人的“歧视性”标准，反过来又伤害了研究生教育的消费者…	3	9	5	17
龙眼干子	09月08日 06:57	不仅是对毕业生歧视，也是对政治性不高的体现！《媒体：地方政府部门排斥非全日制研究生，是对机会公平的破坏》非全日制研究生就业遭歧视话题近期引发社会舆论高度关注。南昌官方此后在回复表示，此意见为奖励性政策，申报对象要求为落户南昌的全日制毕业生。O媒体：地方政府部门排斥非全日制研究生，是对机会公平的破坏	0	1	0	1
龙眼干子	09月07日 22:23	就是歧视！《非全研究生考教师被取消资格，海南中学否认歧视：不符合条件》非全日制研究生就业遭歧视话题持续引发社会舆论高度关注。经查，一、信访当事人不符合招聘条件。O网页链接	0	0	1	1
王劲松律师	09月07日 19:20	非全日制研究生就业遭歧视：为啥遭遇不平等待遇？近日不少学生反映，有企业在招聘中明确回复“不招收非全日制研究生”，有的HR更是直接表明“非全日制=本科生”。毕业生小刘甚至在已面试通过已与某国企签订协议，在办理入职手续时，被国企以其是非全日制研究生而拒绝入职。一时间，很多非全日制研究生表示不满，引发热议。教育部相关负责人在回应时表示，“2019年12月，教育部办公厅等五部门联合印发了《关于进一步做好非全日制研究生就业工作的通知》，已明确用人单位应为不同教育形式研究生提供平等就业、落户机会。”其实，法律对此有明文规定，“用人单位招用人员……应当向劳动者提供平等的就业机会和公平的就业条件，不得实施就业歧视。”有的职能部门和企业不注重真才实学，而是处处“唯学历论”，不但并不明智，而且可能涉嫌违法。以“土政策”歧视非全日制研究生之举，当休亦！	2	2	6	10
如意苦	09月07日 19:15	付出的时间不一样，得到的回报当然也就不一样。09EApzx07。	0	0	0	0
高梦姿a诚宙滕	09月07日 17:24	近期，有关非全日制研究生就业遭歧视的话题引发社会舆论广泛关注和讨论。对此，9月4日，教育部相关负责人表示，“2019年12月，教育部办公厅等五部门联合印发了《关于进一步做好非全日制研究	0	0	0	0
校招高参	09月07日 16:26	非全日制（简称“非全”）研究生教育是我国研究生教育的重要组成部分，理应享有平等的就业机会。然而在今年就业季中，许多非全日制硕士毕业生却遭到了或明或暗的就业歧视。一些非全日制研究生表示，因为用人单位不了解“非全”，辛辛苦苦考上的硕士，反而成了求职的绊脚石。“非全”研究生：仿佛读了个“假硕士” 发布了头条文章：《非全日制研究生、本/专科学历求职之痛，为什么不受重视？》 O非全日制研究生、本/专科学历求职之痛，为什么不受重视？	2	2	3	7
枇杷499876530026678	09月07日 16:13	近期，有关非全日制研究生就业遭歧视的话题引发社会舆论广泛关注和讨论。对此，9月4日，教育部相关负责人表示，“2019年12月，教育部办公厅等五部门联合印发了《关于进一步做好非全日制研究	0	0	1	1
看到我请提醒我去好好学CPA	09月07日 12:26	//@统招非全日制硕士研究生:六天三次热搜，学子们压力之大，能看到吗	0	0	0	0
浩渺予怀乃	09月07日 15:17	近期，有关非全日制研究生就业遭歧视的话题引发社会舆论广泛关注和讨论。对此，9月4日，教育部相关负责人表示，“2019年12月，教育部办公厅等五部门联合印发了《关于进一步做好非全日制研究	0	0	0	0
历城检察	09月07日 14:55	近期，有关非全日制研究生就业遭歧视的话题引发社会舆论广泛关注和讨论。对此，9月4日，教育部相关负责人回应称，各级公务员招录、事业单位及国有企业公开招聘要根据岗位需求合理制定招聘条件，对不同教育形式的研究生提供平等就业机会，不得设置与职位要求无关的报考资格条件。各地要合理制定人才落户条件，精简落户凭证，简化办理手续，为不同教育形式的研究生提供平等落户机会。	8	0	2	10
四川工会驻杭州法律援助站	09月07日 14:25	2/非全日制研究生就业受歧视，教育部：用人单位应提供平等机会来源：澎湃新闻近期，有关非全日制研究生就业遭歧视的话题引发社会舆论广泛关注和讨论。对此，9月4日，教育部相关负责人在回应澎湃新闻（www.thepaper.cn）时表示，“2019年12月，教育部办公厅等五部门联合印发了《关于进一步做好非全日制研究生就业工作的通知》，已明确用人单位应为不同教育形式研究生提供平等就业、落户机会。”上述负责人强调，五部门的通知中已明确“用人单位招用人员应当向劳动者提供平等就业机会。各级公务员招录、事业单位及国有企业公开招聘要根据岗位需求合理制定招聘条件，对不同教育形式的研究生提供平等就业机会，不得设置与职位要求无关的报考资格条件。各地要合理制定人才落户条件，精简落户凭证，简化办理手续，为不同教育形式的研究生提供平等落户机会”。澎湃新闻在调查中发现，在人民网领导留言板等多个网络互动平台上，近年来均存在…	0	0	0	0
云端筑梦师2020	09月07日 13:56	作为改革后的第二届非全，我们学校培养和全日制是一样标准，毕业要求一样，但也希望国家能积极引导政策，促进社会发展与进步 这应该是一个终身学习的社会。@澎湃新闻 @新京报社 @中国新闻网 @微言教育 @新华网客户端 @新华社 @人民日报 @中国青年报 @人力资源和社会保障部	0	0	0	0
财智孙国英	09月06日 19:45	近期，有关非全日制研究生就业遭歧视的话题引发社会舆论广泛关注和讨论。对此，9月4日，教育部相关负责人在回应澎湃新闻时表示，“2019年12月，教育部办公厅等五部门联合印发了《关于进一步做好非全日制研究生就业工作的通知》，已明确用人单位应为不同教育形式研究生提供平等就业、落户机会。”该负责人强调，五部门的通知中已明确“用人单位招用人员应当向劳动者提供平等就业机会。各级公务员招录、事业单位及国有企业公开招聘要根据岗位需求合理制定招聘条件，对不同教育形式的研究生提供平等就业机会，不得设置与职位要求无关的报考资格条件。各地要合理制定人才落户条件，精简落户凭证，简化办理手续，为不同教育形式的研究生提供平等落户机会”。L澎湃新闻的秒拍视频 2郑州·中科院计算技术研究所大数据研究院	3	0	1	4
音乐达人鹏哥	09月06日 14:59	个人建议要加强非全日制研究生就业歧视立法@微言教育 @央视新闻 @人民日报 @楚天都市报 @澎湃新闻	1	0	3	4
火龙果国际教育社区	09月05日 21:51	近期，有关非全日制研究生就业遭歧视的话题引发社会舆论广泛关注和讨论。对此，9月4日，教育部相关负责人在回应澎湃新闻时表示，“2019年12月，教育部办公厅等五部门联合印发了《关于进一步做好非全日制研究生就业工作的通知》，已明确用人单位应为不同教育形式研究生提供平等就业、落户机会。”该负责人强调，五部门的通知中已明确“用人单位招用人员应当向劳动者提供平等就业机会。各级公务员招录、事业单位及国有企业公开招聘要根据岗位需求合理制定招聘条件，对不同教育形式的研究生提供平等就业机会，不得设置与职位要求无关的报考资格条件。各地要合理制定人才落户条件，精简落户凭证，简化办理手续，为不同教育形式的研究生提供平等落户机会”。	0	0	1	1
福检在线	09月05日 20:19	近期，有关非全日制研究生就业遭歧视的话题引发社会舆论广泛关注和讨论。对此，9月4日，教育部相关负责人回应称，各级公务员招录、事业单位及国有企业公开招聘要根据岗位需求合理制定招聘条件，对不同教育形式的研究生提供平等就业机会，不得设置与职位要求无关的报考资格条件。各地要合理制定人才落户条件，精简落户凭证，简化办理手续，为不同教育形式的研究生提供平等落户机会。@澎湃新闻	1	10	17	28
lzghome	09月05日 20:04	至少教育部还回应了一下，能有哪个部门回应一下吗？	0	0	2	2
随县检察	09月05日 12:10	近期，有关非全日制研究生就业遭歧视的话题引发社会舆论广泛关注和讨论。对此，9月4日，教育部相关负责人在回应澎湃新闻时表示，“2019年12月，教育部办公厅等五部门联合印发了《关于进一步做好非全日制研究生就业工作的通知》，已明确用人单位应为不同教育形式研究生提供平等就业、落户机会。”该负责人强调，五部门的通知中已明确“用人单位招用人员应当向劳动者提供平等就业机会。各级公务员招录、事业单位及国有企业公开招聘要根据岗位需求合理制定招聘条件，对不同教育形式的研究生提供平等就业机会，不得设置与职位要求无关的报考资格条件。各地要合理制定人才落户条件，精简落户凭证，简化办理手续，为不同教育形式的研究生提供平等落户机会”。O非全日制研究生就业受歧视，教育部：用人单位应提供平等机会	10	0	5	15
成都工会	09月05日 12:09	近期，有关非全日制研究生就业遭歧视的话题引发社会舆论广泛关注和讨论。对此，9月4日，教育部相关负责人在回应澎湃新闻时表示，“2019年12月，教育部办公厅等五部门联合印发了《关于进一步做好非全日制研究生就业工作的通知》，已明确用人单位应为不同教育形式研究生提供平等就业、落户机会。”该负责人强调，五部门的通知中已明确“用人单位招用人员应当向劳动者提供平等就业机会。各级公务员招录、事业单位及国有企业公开招聘要根据岗位需求合理制定招聘条件，对不同教育形式的研究生提供平等就业机会，不得设置与职位要求无关的报考资格条件。各地要合理制定人才落户条件，精简落户凭证，简化办理手续，为不同教育形式的研究生提供平等落户机会”。	3	0	5	8
91心若向阳01无畏悲伤16	09月05日 11:50	近期，有关非全日制研究生就业遭歧视的话题引发社会舆论广泛关注和讨论。对此，9月4日，教育部相关负责人在回应澎湃新闻（www.thepaper.cn）时表示，“2...O非全日制研究生就业受歧视，教育部：用人单位应提供平等机会来自@凤凰新闻客户端	0	0	0	0
弟子职	09月05日 11:31	近期，有关非全日制研究生就业遭歧视的话题引发社会舆论广泛关注和讨论。对此，9月4日，教育部相关负责人在回应澎湃新闻时表示，“2019年12月，教育部办公厅等五部门联合印发了《关于进一步做好非全日制研究生就业工作的通知》，已明确用人单位应为不同教育形式研究生提供平等就业、落户机会。”该负责人强调，五部门的通知中已明确“用人单位招用人员应当向劳动者提供平等就业机会。各级公务员招录、事业单位及国有企业公开招聘要根据岗位需求合理制定招聘条件，对不同教育形式的研究生提供平等就业机会，不得设置与职位要求无关的报考资格条件。各地要合理制定人才落户条件，精简落户凭证，简化办理手续，为不同教育形式的研究生提供平等落户机会”。O非全日制研究生就业受歧视，教育部：用人单位应提供平等机会 2西安	1	0	2	3
哈尔滨检察	09月05日 11:06	近期，有关非全日制研究生就业遭歧视的话题引发社会舆论广泛关注和讨论。对此，9月4日，教育部相关负责人回应称，各级公务员招录、事业单位及国有企业公开招聘要根据岗位需求合理制定招聘条件，对不同教育形式的研究生提供平等就业机会，不得设置与职位要求无关的报考资格条件。各地要合理制定人才落户条件，精简落户凭证，简化办理手续，为不同教育形式的研究生提供平等落户机会。@澎湃新闻	7	0	3	10
研线课堂	09月05日 10:30	发布了头条文章：《同证“不同命”？非全日制研究生就业、落户遭歧视？！》 O同证“不同命”？非全日制研究生就业、落户遭歧视？！	0	0	0	0
铜川检察	09月05日 10:09	近期，有关非全日制研究生就业遭歧视的话题引发社会舆论广泛关注和讨论。对此，9月4日，教育部相关负责人回应称，各级公务员招录、事业单位及国有企业公开招聘要根据岗位需求合理制定招聘条件，对不同教育形式的研究生提供平等就业机会，不得设置与职位要求无关的报考资格条件。各地要合理制定人才落户条件，精简落户凭证，简化办理手续，为不同教育形式的研究生提供平等落户机会。@澎湃新闻	8	2	17	27
聚焦学生	09月05日 10:02	近期，有关非全日制研究生就业遭歧视的话题引发社会舆论广泛关注和讨论。对此，9月4日，教育部相关负责人在回应澎湃新闻时表示，“2019年12月，教育部办公厅等五部门联合印发了《关于进一步做好非全日制研究生就业工作的通知》，已明确用人单位应为不同教育形式研究生提供平等就业、落户机会。”该负责人强调，五部门的通知中已明确“用人单位招用人员应当向劳动者提供平等就业机会。各级公务员招录、事业单位及国有企业公开招聘要根据岗位需求合理制定招聘条件，对不同教育形式的研究生提供平等就业机会，不得设置与职位要求无关的报考资格条件。各地要合理制定人才落户条件，精简落户凭证，简化办理手续，为不同教育形式的研究生提供平等落户机会”。非全日制研究生就业受歧视，教育部：用人单位应提供平等机会收起（来源：@澎湃新闻 ）	1	1	17	19
正义广水	09月05日 09:44	近期，有关非全日制研究生就业遭歧视的话题引发社会舆论广泛关注和讨论。对此，9月4日，教育部相关负责人回应称，各级公务员招录、事业单位及国有企业公开招聘要根据岗位需求合理制定招聘条件，对不同教育形式的研究生提供平等就业机会，不得设置与职位要求无关的报考资格条件。各地要合理制定人才落户条件，精简落户凭证，简化办理手续，为不同教育形式的研究生提供平等落户机会。@澎湃新闻	15	1	5	21
人民日报社新闻信息中心	09月05日 09:34	近期，有关非全日制研究生就业遭歧视的话题引发社会舆论广泛关注和讨论。对此，9月4日，教育部相关负责人在回应澎湃新闻时表示，“2019年12月，教育部办公厅等五部门联合印发了《关于进一步做好非全日制研究生就业工作的通知》，已明确用人单位应为不同教育形式研究生提供平等就业、落户机会。”该负责人强调，五部门的通知中已明确“用人单位招用人员应当向劳动者提供平等就业机会。各级公务员招录、事业单位及国有企业公开招聘要根据岗位需求合理制定招聘条件，对不同教育形式的研究生提供平等就业机会，不得设置与职位要求无关的报考资格条件。各地要合理制定人才落户条件，精简落户凭证，简化办理手续，为不同教育形式的研究生提供平等落户机会”。（澎湃新闻）	0	0	2	2
万州发布	09月05日 09:08	近期，有关非全日制研究生就业遭歧视的话题引发社会舆论广泛关注和讨论。对此，9月4日，教育部相关负责人在回应澎湃新闻时表示，“2019年12月，教育部办公厅等五部门联合印发了《关于进一步做好非全日制研究生就业工作的通知》，已明确用人单位应为不同教育形式研究生提供平等就业、落户机会。”该负责人强调，五部门的通知中已明确“用人单位招用人员应当向劳动者提供平等就业机会。各级公务员招录、事业单位及国有企业公开招聘要根据岗位需求合理制定招聘条件，对不同教育形式的研究生提供平等就业机会，不得设置与职位要求无关的报考资格条件。各地要合理制定人才落户条件，精简落户凭证，简化办理手续，为不同教育形式的研究生提供平等落户机会”。O非全日制研究生就业受歧视，教育部：用人单位应提供平等机会	1	4	8	13
中大英才公考	09月05日 08:57	近期，有关非全日制研究生就业遭歧视的话题引发社会舆论广泛关注和讨论。对此，9月4日，教育部相关负责人在回应澎湃新闻时表示，“2019年12月，教育部办公厅等五部门联合印发了《关于进一步做好非全日制研究生就业工作的通知》，已明确用人单位应为不同教育形式研究生提供平等就业、落户机会。	1	0	10	11
百万庄通讯社官微	09月05日 08:21	近期，有关非全日制研究生就业遭歧视的话题引发社会舆论广泛关注和讨论。对此，9月4日，教育部相关负责人在回应澎湃新闻时表示，“2019年12月，教育部办公厅等五部门联合印发了《关于进一步做好非全日制研究生就业工作的通知》，已明确用人单位应为不同教育形式研究生提供平等就业、落户机会。”该负责人强调，五部门的通知中已明确“用人单位招用人员应当向劳动者提供平等就业机会。各级公务员招录、事业单位及国有企业公开招聘要根据岗位需求合理制定招聘条件，对不同教育形式的研究生提供平等就业机会，不得设置与职位要求无关的报考资格条件。各地要合理制定人才落户条件，精简落户凭证，简化办理手续，为不同教育形式的研究生提供平等落户机会”。 如何看待非全硕士就业受歧视？	0	0	96	96
百万庄通讯社官微	09月05日 08:18	近期，有关非全日制研究生就业遭歧视的话题引发社会舆论广泛关注和讨论。对此，9月4日，教育部相关负责人在回应澎湃新闻时表示，“2019年12月，教育部办公厅等五部门联合印发了《关于进一步做好非全日制研究生就业工作的通知》，已明确用人单位应为不同教育形式研究生提供平等就业、落户机会。”该负责人强调，五部门的通知中已明确“用人单位招用人员应当向劳动者提供平等就业机会。各级公务员招录、事业单位及国有企业公开招聘要根据岗位需求合理制定招聘条件，对不同教育形式的研究生提供平等就业机会，不得设置与职位要求无关的报考资格条件。各地要合理制定人才落户条件，精简落户凭证，简化办理手续，为不同教育形式的研究生提供平等落户机会”。	0	0	1	1
婕健	09月05日 08:06	学生的事儿大于天 近期，有关非全日制研究生就业遭歧视的话题引发社会舆论广泛关注和讨论。对此，9月4日，教育部相关负责人在回应澎湃新闻时表示，“2019年12月，教育部办公厅等五部门联合印发了《关于进一步做好非全日制研究生就业工作的通知》，已明确用人单位应为不同教育形式研究生提供平等就业、落户机会。”该负责人强调，五部门的通知中已明确“用人单位招用人员应当向劳动者提供平等就业机会。各级公务员招录、事业单位及国有企业公开招聘要根据岗位需求合理制定招聘条件，对不同教育形式的研究生提供平等就业机会，不得设置与职位要求无关的报考资格条件。各地要合理制定人才落户条件，精简落户凭证，简化办理手续，为不同教育形式的研究生提供平等落户机会”。O非全日制研究生就业受歧视，教育部：用人单位应提供平等机会	14	3	7	24
司理进	09月05日 07:54	非全日制研究生就业遭歧视话题持续引发社会舆论高度关注。有网友今年3月19日在人民网领导留言板上向海南省领导留言称，2020年海南中学公开招聘中，某非全日制研究生报考前主动到海南中学办公室询问报考资格，得到将会根据报考的人数及学校讨论的结果而定回复，该同学顺利获得资格并经海南中学三次公告进入体检，但最终被取消资格。对此，海南中学回复，该校招聘公告的条件明确写明是：全日制教育2020年应届大学毕业生，信访当事人属于“非全日制研究生”，不符合招聘条件；不符合条件的当事人参加了笔试面试环节，是相关工作人员的失误，已对其处分。O非全研究生考教师被取消资格，海南中学否认歧视：不符合条件	3	1	11	15
南昌县发布	09月05日 07:51	近期，有关非全日制研究生就业遭歧视的话题引发社会舆论广泛关注和讨论。对此，9月4日，教育部相关负责人在回应澎湃新闻时表示，“2019年12月，教育部办公厅等五部门联合印发了《关于进一步做好非全日制研究生就业工作的通知》，已明确用人单位应为不同教育形式研究生提供平等就业、落户机会。”该负责人强调，五部门的通知中已明确“用人单位招用人员应当向劳动者提供平等就业机会。各级公务员招录、事业单位及国有企业公开招聘要根据岗位需求合理制定招聘条件，对不同教育形式的研究生提供平等就业机会，不得设置与职位要求无关的报考资格条件。各地要合理制定人才落户条件，精简落户凭证，简化办理手续，为不同教育形式的研究生提供平等落户机会”。O非全日制研究生就业受歧视，教育部：用人单位应提供平等机会	27	44	63	134
正义随州	09月05日 07:48	近期，有关非全日制研究生就业遭歧视的话题引发社会舆论广泛关注和讨论。对此，9月4日，教育部相关负责人在回应澎湃新闻时表示，“2019年12月，教育部办公厅等五部门联合印发了《关于进一步做好非全日制研究生就业工作的通知》，已明确用人单位应为不同教育形式研究生提供平等就业、落户机会。”该负责人强调，五部门的通知中已明确“用人单位招用人员应当向劳动者提供平等就业机会。各级公务员招录、事业单位及国有企业公开招聘要根据岗位需求合理制定招聘条件，对不同教育形式的研究生提供平等就业机会，不得设置与职位要求无关的报考资格条件。各地要合理制定人才落户条件，精简落户凭证，简化办理手续，为不同教育形式的研究生提供平等落户机会”。O非全日制研究生就业受歧视，教育部：用人单位应提供平等机会	24	1	15	40
昆明市官渡区法院	09月05日 07:44	近期，有关非全日制研究生就业遭歧视的话题引发社会舆论广泛关注和讨论。对此，9月4日，教育部相关负责人在回应澎湃新闻时表示，“2019年12月，教育部办公厅等五部门联合印发了《关于进一步做好非全日制研究生就业工作的通知》，已明确用人单位应为不同教育形式研究生提供平等就业、落户机会。”该负责人强调，五部门的通知中已明确“用人单位招用人员应当向劳动者提供平等就业机会。各级公务员招录、事业单位及国有企业公开招聘要根据岗位需求合理制定招聘条件，对不同教育形式的研究生提供平等就业机会，不得设置与职位要求无关的报考资格条件。各地要合理制定人才落户条件，精简落户凭证，简化办理手续，为不同教育形式的研究生提供平等落户机会”。O非全日制研究生就业受歧视，教育部：用人单位应提供平等机会	0	1	7	8
合肥政法	09月05日 07:14	近期，有关非全日制研究生就业遭歧视的话题引发社会舆论广泛关注和讨论。对此，9月4日，教育部相关负责人在回应澎湃新闻时表示，“2019年12月，教育部办公厅等五部门联合印发了《关于进一步做好非全日制研究生就业工作的通知》，已明确用人单位应为不同教育形式研究生提供平等就业、落户机会。”该负责人强调，五部门的通知中已明确“用人单位招用人员应当向劳动者提供平等就业机会。各级公务员招录、事业单位及国有企业公开招聘要根据岗位需求合理制定招聘条件，对不同教育形式的研究生提供平等就业机会，不得设置与职位要求无关的报考资格条件。各地要合理制定人才落户条件，精简落户凭证，简化办理手续，为不同教育形式的研究生提供平等落户机会”。	0	1	6	7
宁波检察	09月05日 07:00	近期，有关非全日制研究生就业遭歧视的话题引发社会舆论广泛关注和讨论。对此，9月4日，教育部相关负责人在回应澎湃新闻时表示，“2019年12月，教育部办公厅等五部门联合印发了《关于进一步做好非全日制研究生就业工作的通知》，已明确用人单位应为不同教育形式研究生提供平等就业、落户机会。”该负责人强调，五部门的通知中已明确“用人单位招用人员应当向劳动者提供平等就业机会。各级公务员招录、事业单位及国有企业公开招聘要根据岗位需求合理制定招聘条件，对不同教育形式的研究生提供平等就业机会，不得设置与职位要求无关的报考资格条件。各地要合理制定人才落户条件，精简落户凭证，简化办理手续，为不同教育形式的研究生提供平等落户机会”。O非全日制研究生就业受歧视，教育部：用人单位应提供平等机会	11	4	9	24
宝泉岭人民法院	09月05日 06:26	近期，有关非全日制研究生就业遭歧视的话题引发社会舆论广泛关注和讨论。对此，9月4日，教育部相关负责人在回应澎湃新闻时表示，“2019年12月，教育部办公厅等五部门联合印发了《关于进一步做好非全日制研究生就业工作的通知》，已明确用人单位应为不同教育形式研究生提供平等就业、落户机会。”该负责人强调，五部门的通知中已明确“用人单位招用人员应当向劳动者提供平等就业机会。各级公务员招录、事业单位及国有企业公开招聘要根据岗位需求合理制定招聘条件，对不同教育形式的研究生提供平等就业机会，不得设置与职位要求无关的报考资格条件。各地要合理制定人才落户条件，精简落户凭证，简化办理手续，为不同教育形式的研究生提供平等落户机会”。O非全日制研究生就业受歧视，教育部：用人单位应提供平等机会	14	4	5	23
祁若超i1	09月05日 05:31	近期，有关非全日制研究生就业遭歧视的话题引发社会舆论广泛关注和讨论。对此，月日，教育部相关负责人在回应时表示，“年月，教育部办公厅等五部门联合印发了《关于进一步做好非全日制研究生就业工作的通知》，已明确用人单位应为不同	0	0	0	0
星星草6688	09月05日 03:13	非全日制研究生就业遭歧视话题持续引发社会舆论高度关注。有网友今年3月19日在人民网领导留言板上向海南省领导留言称，2020年海南中学公开招聘中，某非全日制研究生报考前主动到海南中学办公室询问报考资格，得到将会根	0	0	0	0
晋知事	09月05日 02:06	晋知事近期，有关非全日制研究生就业遭歧视的话题引发社会舆论广泛关注和讨论。对此，9月4日，教育部相关负责人在回应澎湃新闻时表示，“2019年12月，教育部办公厅等五部门联合印发了《关于进一步做好非全日制研究生就业工作的通知》，已明确用人单位应为不同教育形式研究生提供平等就业、落户机会。”该负责人强调，五部门的通知中已明确“用人单位招用人员应当向劳动者提供平等就业机会。各级公务员招录、事业单位及国有企业公开招聘要根据岗位需求合理制定招聘条件，对不同教育形式的研究生提供平等就业机会，不得设置与职位要求无关的报考资格条件。各地要合理制定人才落户条件，精简落户凭证，简化办理手续，为不同教育形式的研究生提供平等落户机会”。O非全日制研究生就业受歧视，教育部：用人单位应提供平等机会	0	0	1	1
无邪黄河护理职业学院	09月04日 22:15	近期，有关非全日制研究生就业遭歧视的话题引发社会舆论广泛关注和讨论。	0	0	1	1
四川省人民检察院	09月04日 23:59	近期，有关非全日制研究生就业遭歧视的话题引发社会舆论广泛关注和讨论。对此，9月4日，教育部相关负责人在回应澎湃新闻时表示，“2019年12月，教育部办公厅等五部门联合印发了《关于进一步做好非全日制研究生就业工作的通知》，已明确用人单位应为不同教育形式研究生提供平等就业、落户机会。”该负责人强调，五部门的通知中已明确“用人单位招用人员应当向劳动者提供平等就业机会。各级公务员招录、事业单位及国有企业公开招聘要根据岗位需求合理制定招聘条件，对不同教育形式的研究生提供平等就业机会，不得设置与职位要求无关的报考资格条件。各地要合理制定人才落户条件，精简落户凭证，简化办理手续，为不同教育形式的研究生提供平等落户机会”。O非全日制研究生就业受歧视，教育部：用人单位应提供平等机会	0	2	6	8
主编赵旭东	09月04日 23:57	近期，有关非全日制研究生就业遭歧视的话题引发社会舆论广泛关注和讨论。对此，9月4日，教育部相关负责人在回应澎湃新闻时表示，“2019年12月，教育部办公厅等五部门联合印发了《关于进一步做好非全日制研究生就业工作的通知》，已明确用人单位应为不同教育形式研究生提供平等就业、落户机会。”该负责人强调，五部门的通知中已明确“用人单位招用人员应当向劳动者提供平等就业机会。各级公务员招录、事业单位及国有企业公开招聘要根据岗位需求合理制定招聘条件，对不同教育形式的研究生提供平等就业机会，不得设置与职位要求无关的报考资格条件。各地要合理制定人才落户条件，精简落户凭证，简化办理手续，为不同教育形式的研究生提供平等落户机会”。O非全日制研究生就业受歧视，教育部：用人单位应提供平等机会	6	2	8	16
网易教育	09月04日 23:51	近期，有关非全日制研究生就业遭歧视的话题引发社会舆论广泛关注和讨论。对此，9月4日，教育部相关负责人在回应澎湃新闻时表示，“2019年12月，教育部办公厅等五部门联合印发了《关于进一步做好非全日制研究生就业工作的通知》，已明确用人单位应为不同教育形式研究生提供平等就业、落户机会。”	0	1	6	7
品质新东乡	09月04日 15:52	近期，有关非全日制研究生就业遭歧视的话题引发社会舆论广泛关注和讨论。	0	0	2	2
和平蓝海	09月04日 23:30	近期，有关非全日制研究生就业遭歧视的话题引发社会舆论广泛关注和讨论。对此，9月4日，教育部相关负责人表示，“2019年12月，教育部办公厅等五部门联合印发了《关于进一步做好非全日制研究生就业工作的通知》，已明确用人单位应为不同教育形式研究生提供平等就业、落户机会。”该负责人强调，五部门的通知中已明确“用人单位招用人员应当向劳动者提供平等就业机会。各级公务员招录、事业单位及国有企业公开招聘要根据岗位需求合理制定招聘条件，对不同教育形式的研究生提供平等就业机会，不得设置与职位要求无关的报考资格条件。各地要合理制定人才落户条件，精简落户凭证，简化办理手续，为不同教育形式的研究生提供平等落户机会”。网友:“教育部是用心良苦，但是到了下边好经就被歪嘴和尚给念歪了，真正能够落实的少之又少。O非全日制研究生就业受歧视，教育部：用人单位应提供平等机会 2沈阳	0	0	3	3
用户etz0a6cj1i	09月04日 23:30	近期，有关非全日制研究生就业遭歧视的话题引发社会舆论广泛关注和讨论。对此，9月4日，教育部相关负责人在回应澎湃新闻(www.thepaper.cn)时表示，“2019年12月，教育部办公厅等五部门联合印发了《关于进一步做好非全日制研究生就业工作的通知》，已明确用人单位应为不同教育...非全日制研究生就业受歧视 教育部：应提供平等机会 O网页链接	0	0	0	0
华亭检察	09月04日 23:12	近期，有关非全日制研究生就业遭歧视的话题引发社会舆论广泛关注和讨论。对此，9月4日，教育部相关负责人回应称，各级公务员招录、事业单位及国有企业公开招聘要根据岗位需求合理制定招聘条件，对不同教育形式的研究生提供平等就业机会，不得设置与职位要求无关的报考资格条件。各地要合理制定人才落户条件，精简落户凭证，简化办理手续，为不同教育形式的研究生提供平等落户机会。（澎湃新闻）	0	1	10	11
无邪登封	09月04日 22:15	近期，有关非全日制研究生就业遭歧视的话题引发社会舆论广泛关注和讨论。	0	0	0	0
屋外的M源	09月04日 23:02	近期，有关非全日制研究生就业遭歧视的话题引发社会舆论广泛关注和讨论。对此，9月4日，教育部相关负责人在回应澎湃新闻时表示，“2019年12月，教育部办公厅等五部门联合印发了《关于进一步做好非全日制研究生就业工作的通知》，已明确用人单位应为不同教育形式研究生提供平等就业、落户机会。”该负责人强调，五部门的通知中已明确“用人单位招用人员应当向劳动者提供平等就业机会。各级公务员招录、事业单位及国有企业公开招聘要根据岗位需求合理制定招聘条件，对不同教育形式的研究生提供平等就业机会，不得设置与职位要求无关的报考资格条件。各地要合理制定人才落户条件，精简落户凭证，简化办理手续，为不同教育形式的研究生提供平等落户机会”。O非全日制研究生就业受歧视，教育部：用人单位应提供平等机会	0	0	0	0
一时注一事	09月04日 22:52	，教育部：用人单位应为不同教育形式研究生提供平等机会 估计很难执行，实际上全日制和非全日制从整体上看的含金量是完全不同的。近期，有关非全日制研究生就业遭歧视的话题引发社会舆论广泛关注和讨论。9月4日，教育部相关负责人在回应澎湃新闻时表示，“2019年12月，教育部办公厅等五部门联合印发了《关于进一步做好非全日制研究生就业工作的通知》，已明确用人单位应为不同教育形式研究生提供平等就业、落户机会。”	2	0	0	2
长岭法院	09月04日 15:52	棒近期，有关非全日制研究生就业遭歧视的话题引发社会舆论广泛关注和讨论。2019年各级公务员招录、事业单位及国有企业公开招聘要根据岗位需求为不同教育形式的研究生提供平等就业机会，@人民日报 @澎湃新闻 @考研 @考研站 O非全日制研究生就业受歧视，教育部：用人单位应提供平等机会	0	0	7	7
江夏融媒	09月04日 22:44	近期，有关非全日制研究生就业遭歧视的话题引发社会舆论广泛关注和讨论。对此，9月4日，教育部相关负责人在回应澎湃新闻时表示，“2019年12月，教育部办公厅等五部门联合印发了《关于进一步做好非全日制研究生就业工作的通知》，已明确用人单位应为不同教育形式研究生提供平等就业、落户机会。”该负责人强调，五部门的通知中已明确“用人单位招用人员应当向劳动者提供平等就业机会。各级公务员招录、事业单位及国有企业公开招聘要根据岗位需求合理制定招聘条件，对不同教育形式的研究生提供平等就业机会，不得设置与职位要求无关的报考资格条件。各地要合理制定人才落户条件，精简落户凭证，简化办理手续，为不同教育形式的研究生提供平等落户机会”。（澎湃新闻）	0	1	4	5
陇南发布	09月04日 22:41	近期，有关非全日制研究生就业遭歧视的话题引发社会舆论广泛关注和讨论。对此，9月4日，教育部相关负责人在回应澎湃新闻时表示，“2019年12月，教育部办公厅等五部门联合印发了《关于进一步做好非全日制研究生就业工作的通知》，已明确用人单位应为不同教育形式研究生提供平等就业、落户机会。”该负责人强调，五部门的通知中已明确“用人单位招用人员应当向劳动者提供平等就业机会。各级公务员招录、事业单位及国有企业公开招聘要根据岗位需求合理制定招聘条件，对不同教育形式的研究生提供平等就业机会，不得设置与职位要求无关的报考资格条件。各地要合理制定人才落户条件，精简落户凭证，简化办理手续，为不同教育形式的研究生提供平等落户机会”。O非全日制研究生就业受歧视，教育部：用人单位应提供平等机会	0	4	4	8
今日阜南	09月04日 22:38	近期，有关非全日制研究生就业遭歧视的话题引发社会舆论广泛关注和讨论。对此，9月4日，教育部相关负责人在回应澎湃新闻时表示，“2019年12月，教育部办公厅等五部门联合印发了《关于进一步做好非全日制研究生就业工作的通知》，已明确用人单位应为不同教育形式研究生提供平等就业、落户机会。”该负责人强调，五部门的通知中已明确“用人单位招用人员应当向劳动者提供平等就业机会。各级公务员招录、事业单位及国有企业公开招聘要根据岗位需求合理制定招聘条件，对不同教育形式的研究生提供平等就业机会，不得设置与职位要求无关的报考资格条件。各地要合理制定人才落户条件，精简落户凭证，简化办理手续，为不同教育形式的研究生提供平等落户机会”。O非全日制研究生就业受歧视，教育部：用人单位应提供平等机会	0	0	1	1
今日女报	09月04日 22:37	近期，有关非全日制研究生就业遭歧视的话题引发社会舆论广泛关注和讨论。对此，9月4日，教育部相关负责人在回应澎湃新闻时表示，“2019年12月，教育部办公厅等五部门联合印发了《关于进一步做好非全日制研究生就业工作的通知》，已明确用人单位应为不同教育形式研究生提供平等就业、落户机会。”该负责人强调，五部门的通知中已明确“用人单位招用人员应当向劳动者提供平等就业机会。各级公务员招录、事业单位及国有企业公开招聘要根据岗位需求合理制定招聘条件，对不同教育形式的研究生提供平等就业机会，不得设置与职位要求无关的报考资格条件。各地要合理制定人才落户条件，精简落户凭证，简化办理手续，为不同教育形式的研究生提供平等落户机会”。O非全日制研究生就业受歧视，教育部：用人单位应提供平等机会	0	2	3	5
阿拉善反邪	09月04日 15:52	近期，有关非全日制研究生就业遭歧视的话题引发社会舆论广泛关注和讨论。	0	0	0	0
春晖支教服务团	09月04日 22:18	用人单位应提供平等机会近期，有关非全日制研究生就业遭歧视的话题引发社会舆论广泛关注和讨论。对此，9月4日，教育部相关负责人在回应澎湃新闻时表示，“2019年12月，教育部办公厅等五部门联合印发了《关于进一步做好非全日制研究生就业工作的通知》，已明确用人单位应为不同教育形式研究生提供平等就业、落户机会。”该负责人强调，五部门的通知中已明确“用人单位招用人员应当向劳动者提供平等就业机会。各级公务员招录、事业单位及国有企业公开招聘要根据岗位需求合理制定招聘条件，对不同教育形式的研究生提供平等就业机会，不得设置与职位要求无关的报考资格条件。各地要合理制定人才落户条件，精简落户凭证，简化办理手续，为不同教育形式的研究生提供平等落户机会”。@经管春芽志愿者团队 @西南科大龙山之声 @西南科大校青志 @西南科技大学学通社 @大眼睛公益团队 @复旦大学研究生支教团 @西科青梅 @共青团中央 @爱之光公益…	0	0	0	0
无邪升达	09月04日 22:15	近期，有关非全日制研究生就业遭歧视的话题引发社会舆论广泛关注和讨论。	1	0	3	4
beil帅	09月04日 22:15	近期，有关非全日制研究生就业遭歧视的话题引发社会舆论广泛关注和讨论。	1	0	3	4
郑州反邪教	09月04日 22:15	近期，有关非全日制研究生就业遭歧视的话题引发社会舆论广泛关注和讨论。对此，9月4日，教育部相关负责人在回应澎湃新闻时表示，“2019年12月，教育部办公厅等五部门联合印发了《关于进一步做好非全日制研究生就业工作的通知》，已明确用人单位应为不同教育形式研究生提供平等就业、落户机会。”该负责人强调，五部门的通知中已明确“用人单位招用人员应当向劳动者提供平等就业机会。各级公务员招录、事业单位及国有企业公开招聘要根据岗位需求合理制定招聘条件，对不同教育形式的研究生提供平等就业机会，不得设置与职位要求无关的报考资格条件。各地要合理制定人才落户条件，精简落户凭证，简化办理手续，为不同教育形式的研究生提供平等落户机会”。O非全日制研究生就业受歧视，教育部：用人单位应提供平等机会	5	7	14	26
新时代舆情	09月04日 22:13	老马新观察近期，有关非全日制研究生就业遭歧视的话题引发社会舆论广泛关注和讨论。对此，9月4日，教育部相关负责人在回应澎湃新闻时表示，“2019年12月，教育部办公厅等五部门联合印发了《关于进一步做好非全日制研究生就业工作的通知》，已明确用人单位应为不同教育形式研究生提供平等就业、落户机会。”该负责人强调，五部门的通知中已明确“用人单位招用人员应当向劳动者提供平等就业机会。各级公务员招录、事业单位及国有企业公开招聘要根据岗位需求合理制定招聘条件，对不同教育形式的研究生提供平等就业机会，不得设置与职位要求无关的报考资格条件。各地要合理制定人才落户条件，精简落户凭证，简化办理手续，为不同教育形式的研究生提供平等落户机会”。O非全日制研究生就业受歧视，教育部：用人单位应提供平等机会	3	1	9	13
昆明市教育体育局	09月04日 22:13	近日，非全日制研究生就业遭歧视话题再度引发社会关注。因为“非全”身份，一些毕业生在求职时屡屡受挫，或者压根儿就被排除在报名阶段，或者在面试时被以各种借口拒绝。更有甚者，一名“非全”求职者在某省中学的招聘中本已取得笔试面试双第一的成绩，最后被校方一研究，以“不符合招聘资格”为由将其礼送出“校”。 O“非全”硕士就业不应被歧视 O“非全”硕士就业不应被歧视	0	1	2	3
九州天涯	09月04日 22:09	近期，有关非全日制研究生就业遭歧视的话题引发社会舆论广泛关注和讨论。对此，9月4日，教育部相关负责人在回应澎湃新闻时表示，“2019年12月，教育部办公厅等五部门联合印发了《关于进一步做好非全日制研究生就业工作的通知》，已明确用人单位应为不同教育形式研究生提供平等就业、落户机会。”该负责人强调，五部门的通知中已明确“用人单位招用人员应当向劳动者提供平等就业机会。各级公务员招录、事业单位及国有企业公开招聘要根据岗位需求合理制定招聘条件，对不同教育形式的研究生提供平等就业机会，不得设置与职位要求无关的报考资格条件。各地要合理制定人才落户条件，精简落户凭证，简化办理手续，为不同教育形式的研究生提供平等落户机会”。O非全日制研究生就业受歧视，教育部：用人单位应提供平等机会	1	1	2	4
长春共青团	09月04日 22:00	近期，有关非全日制研究生就业遭歧视的话题引发社会舆论广泛关注和讨论。对此，9月4日，教育部相关负责人在回应澎湃新闻时表示，“2019年12月，教育部办公厅等五部门联合印发了《关于进一步做好非全日制研究生就业工作的通知》，已明确用人单位应为不同教育形式研究生提供平等就业、落户机会。”该负责人强调，五部门的通知中已明确“用人单位招用人员应当向劳动者提供平等就业机会。各级公务员招录、事业单位及国有企业公开招聘要根据岗位需求合理制定招聘条件，对不同教育形式的研究生提供平等就业机会，不得设置与职位要求无关的报考资格条件。各地要合理制定人才落户条件，精简落户凭证，简化办理手续，为不同教育形式的研究生提供平等落户机会”。O非全日制研究生就业受歧视，教育部：用人单位应提供平等机会	3	3	13	19
武侯人社局	09月04日 21:55	近期，有关非全日制研究生就业遭歧视的话题引发社会舆论广泛关注和讨论。9月4日，教育部相关负责人表示，五部门的通知中已明确“用人单位招用人员应当向劳动者提供平等就业机会。”你在就业过程中，遇到过歧视吗？ 求职过程中，你遇到过歧视吗？	0	1	46	47
成都交通文艺广播	09月04日 21:48	近期，有关非全日制研究生就业遭歧视的话题引发社会舆论广泛关注和讨论。对此，9月4日，教育部相关负责人表示，“2019年12月，教育部办公厅等五部门联合印发了《关于进一步做好非全日制研究生就业工作的通知》，已明确用人单位应为不同教育形式研究生提供平等就业、落户机会。”该负责人强调，五部门的通知中已明确“用人单位招用人员应当向劳动者提供平等就业机会。各级公务员招录、事业单位及国有企业公开招聘要根据岗位需求合理制定招聘条件，对不同教育形式的研究生提供平等就业机会，不得设置与职位要求无关的报考资格条件。各地要合理制定人才落户条件，精简落户凭证，简化办理手续，为不同教育形式的研究生提供平等落户机会”。	1	1	4	6
精神科Dr肖	09月04日 21:47	近期，有关非全日制研究生就业遭歧视的话题引发社会舆论广泛关注和讨论。对此，9月4日，教育部相关负责人在回应澎湃新闻时表示，“2019年12月，教育部办公厅等五部门联合印发了《关于进一步做好非全日制研究生就业工作的通知》，已明确用人单位应为不同教育形式研究生提供平等就业、落户机会。”该负责人强调，五部门的通知中已明确“用人单位招用人员应当向劳动者提供平等就业机会。各级公务员招录、事业单位及国有企业公开招聘要根据岗位需求合理制定招聘条件，对不同教育形式的研究生提供平等就业机会，不得设置与职位要求无关的报考资格条件。各地要合理制定人才落户条件，精简落户凭证，简化办理手续，为不同教育形式的研究生提供平等落户机会”。但有大批网友直呼：这对全日制不公平 你觉得平等就业的措施对全日制研究生公平吗？	0	0	42	42
江南晚报	09月04日 21:40	近期，有关非全日制研究生就业遭歧视的话题引发社会舆论广泛关注和讨论。对此，9月4日，教育部相关负责人在回应澎湃新闻时表示，“2019年12月，教育部办公厅等五部门联合印发了《关于进一步做好非全日制研究生就业工作的通知》，已明确用人单位应为不同教育形式研究生提供平等就业、落户机会。”该负责人强调，五部门的通知中已明确“用人单位招用人员应当向劳动者提供平等就业机会。各级公务员招录、事业单位及国有企业公开招聘要根据岗位需求合理制定招聘条件，对不同教育形式的研究生提供平等就业机会，不得设置与职位要求无关的报考资格条件。各地要合理制定人才落户条件，精简落户凭证，简化办理手续，为不同教育形式的研究生提供平等落户机会”。（澎湃新闻）	1	3	8	12
中国教育在线考研频道	09月04日 21:40	近期，有关非全日制研究生就业遭歧视的话题引发社会舆论广泛关注和讨论。对此，9月4日，教育部相关负责人在回应澎湃新闻时表示，“2019年12月，教育部办公厅等五部门联合印发了《关于进一步做好非全日制研究生就业工作的通知》，已明确用人单位应为不同教育形式研究生提供平等就业、落户机会。”该负责人强调，五部门的通知中已明确“用人单位招用人员应当向劳动者提供平等就业机会。各级公务员招录、事业单位及国有企业公开招聘要根据岗位需求合理制定招聘条件，对不同教育形式的研究生提供平等就业机会，不得设置与职位要求无关的报考资格条件。各地要合理制定人才落户条件，精简落户凭证，简化办理手续，为不同教育形式的研究生提供平等落户机会”。via@澎湃新闻	1	1	12	14
新学说传媒	09月04日 21:37	近期，有关非全日制研究生就业遭歧视的话题引发社会舆论广泛关注和讨论。对此，9月4日，教育部相关负责人在回应澎湃新闻时表示，“2019年12月，教育部办公厅等五部门联合印发了《关于进一步做好非全日制研究生就业工作的通知》，已明确用人单位应为不同教育形式研究生提供平等就业、落户机会。”该负责人强调，五部门的通知中已明确“用人单位招用人员应当向劳动者提供平等就业机会。各级公务员招录、事业单位及国有企业公开招聘要根据岗位需求合理制定招聘条件，对不同教育形式的研究生提供平等就业机会，不得设置与职位要求无关的报考资格条件。各地要合理制定人才落户条件，精简落户凭证，简化办理手续，为不同教育形式的研究生提供平等落户机会”。	0	2	4	6
上海校园	09月04日 21:29	近期，有关非全日制研究生就业遭歧视的话题引发社会舆论广泛关注和讨论。对此，9月4日，教育部相关负责人在回应澎湃新闻时表示，“2019年12月，教育部办公厅等五部门联合印发了《关于进一步做好非全日制研究生就业工作的通知》，已明确用人单位应为不同教育形式研究生提供平等就业、落户机会。”该负责人强调，五部门的通知中已明确“用人单位招用人员应当向劳动者提供平等就业机会。各级公务员招录、事业单位及国有企业公开招聘要根据岗位需求合理制定招聘条件，对不同教育形式的研究生提供平等就业机会，不得设置与职位要求无关的报考资格条件。各地要合理制定人才落户条件，精简落户凭证，简化办理手续，为不同教育形式的研究生提供平等落户机会”。O非全日制研究生就业受歧视，教育部：用人单位应提供平等机会	4	4	8	16
瓮安县检察院	09月04日 21:20	近期，有关非全日制研究生就业遭歧视的话题引发社会舆论广泛关注和讨论。对此，9月4日，教育部相关负责人回应称，各级公务员招录、事业单位及国有企业公开招聘要根据岗位需求合理制定招聘条件，对不同教育形式的研究生提供平等就业机会，不得设置与职位要求无关的报考资格条件。各地要合理制定人才落户条件，精简落户凭证，简化办理手续，为不同教育形式的研究生提供平等落户机会。	0	0	1	1
新浪厦门	09月04日 21:05	近期，有关非全日制研究生就业遭歧视的话题引发社会舆论广泛关注和讨论。9月4日，教育部相关负责人表示，五部门的通知中已明确“用人单位招用人员应当向劳动者提供平等就业机会。”你在就业过程中，遇到过歧视吗？ 遇到过什么歧视？（澎湃新闻） 2厦门 ：你遇到过什么样的歧视？	16	4	425	445
中国之声	09月04日 21:03	近期，有关非全日制研究生就业遭歧视的话题引发广泛关注。对此，教育部相关负责人回应称，2019年12月，教育部等五部门联合印发《关于进一步做好非全日制研究生就业工作的通知》，已明确用人单位应为不同教育形式研究生提供平等就业、落户机会。 你认为应该给予非全日制研究生同等机会吗？	1384	64	12361	13809
中国警方在线	09月04日 20:59	近期，有关非全日制研究生就业遭歧视的话题引发社会舆论广泛关注和讨论。9月4日，教育部相关负责人表示，五部门的通知中已明确“用人单位招用人员应当向劳动者提供平等就业机会。” 你在就业过程中，遇到过歧视吗？	89	18	1375	1482
用户赵阿p	09月04日 20:57	近期，有关非全日制研究生就业遭歧视的话题引发社会舆论广泛关注和讨论。对此，9月4日，教育部相关负责人在回应澎湃新闻时表示，“2019年12月，教育部办公厅等五部门联合印发了《关于进一步做好非全日制研究生就业工作的通知》，已明确用人单位应为不同教育形式研究生提供平等就业、落户机会。”该负责人强调，五部门的通知中已明确“用人单位招用人员应当向劳动者提供平等就业机会。各级公务员招录、事业单位及国有企业公开招聘要根据岗位需求合理制定招聘条件，对不同教育形式的研究生提供平等就业机会，不得设置与职位要求无关的报考资格条件。各地要合理制定人才落户条件，精简落户凭证，简化办理手续，为不同教育形式的研究生提供平等落户机会”。O非全日制研究生就业受歧视，教育部：用人单位应提供平等机会	1	0	3	4
四川日报报业集团人力资源报	09月04日 20:54	近期，有关非全日制研究生就业遭歧视的话题引发社会舆论广泛关注和讨论。对此，9月4日，教育部相关负责人表示，“2019年12月，教育部办公厅等五部门联合印发了《关于进一步做好非全日制研究生就业工作的通知》，已明确用人单位应为不同教育形式研究生提供平等就业、落户机会。”该负责人强调，五部门的通知中已明确“用人单位招用人员应当向劳动者提供平等就业机会。各级公务员招录、事业单位及国有企业公开招聘要根据岗位需求合理制定招聘条件，对不同教育形式的研究生提供平等就业机会，不得设置与职位要求无关的报考资格条件。各地要合理制定人才落户条件，精简落户凭证，简化办理手续，为不同教育形式的研究生提供平等落户机会”。	0	0	0	0
阿拉善政法	09月04日 20:53	近期，有关非全日制研究生就业遭歧视的话题引发社会舆论广泛关注和讨论。对此，9月4日，教育部相关负责人在回应澎湃新闻时表示，“2019年12月，教育部办公厅等五部门联合印发了《关于进一步做好非全日制研究生就业工作的通知》，已明确用人单位应为不同教育形式研究生提供平等就业、落户机会。”该负责人强调，五部门的通知中已明确“用人单位招用人员应当向劳动者提供平等就业机会。各级公务员招录、事业单位及国有企业公开招聘要根据岗位需求合理制定招聘条件，对不同教育形式的研究生提供平等就业机会，不得设置与职位要求无关的报考资格条件。各地要合理制定人才落户条件，精简落户凭证，简化办理手续，为不同教育形式的研究生提供平等落户机会”。O非全日制研究生就业受歧视，教育部：用人单位应提供平等机会	0	1	1	2
贵州省人民检察院	09月04日 20:52	近期，有关非全日制研究生就业遭歧视的话题引发社会舆论广泛关注和讨论。对此，9月4日，教育部相关负责人回应称，各级公务员招录、事业单位及国有企业公开招聘要根据岗位需求合理制定招聘条件，对不同教育形式的研究生提供平等就业机会，不得设置与职位要求无关的报考资格条件。各地要合理制定人才落户条件，精简落户凭证，简化办理手续，为不同教育形式的研究生提供平等落户机会。	2	1	5	8
看度新闻	09月04日 20:44	近期，有关非全日制研究生就业遭歧视的话题引发社会舆论广泛关注和讨论。对此，9月4日，教育部相关负责人表示，“2019年12月，教育部办公厅等五部门联合印发了《关于进一步做好非全日制研究生就业工作的通知》，已明确用人单位应为不同教育形式研究生提供平等就业、落户机会。”该负责人强调，五部门的通知中已明确“用人单位招用人员应当向劳动者提供平等就业机会。各级公务员招录、事业单位及国有企业公开招聘要根据岗位需求合理制定招聘条件，对不同教育形式的研究生提供平等就业机会，不得设置与职位要求无关的报考资格条件。各地要合理制定人才落户条件，精简落户凭证，简化办理手续，为不同教育形式的研究生提供平等落户机会”。	1	2	2	5
巫溪县人民法院	09月04日 20:44	近期，有关非全日制研究生就业遭歧视的话题引发社会舆论广泛关注和讨论。对此，9月4日，教育部相关负责人在回应澎湃新闻时表示，“2019年12月，教育部办公厅等五部门联合印发了《关于进一步做好非全日制研究生就业工作的通知》，已明确用人单位应为不同教育形式研究生提供平等就业、落户机会。”该负责人强调，五部门的通知中已明确“用人单位招用人员应当向劳动者提供平等就业机会。各级公务员招录、事业单位及国有企业公开招聘要根据岗位需求合理制定招聘条件，对不同教育形式的研究生提供平等就业机会，不得设置与职位要求无关的报考资格条件。各地要合理制定人才落户条件，精简落户凭证，简化办理手续，为不同教育形式的研究生提供平等落户机会”。@澎湃新闻O非全日制研究生就业受歧视，教育部：用人单位应提供平等机会	5	3	8	16
韩东言	09月04日 20:42	本来知识层次水平就不一样，考试读书毕业也不一样，要什么平等机会呢？近期，有关非全日制研究生就业遭歧视的话题引发社会舆论广泛关注和讨论。对此，9月4日，教育部相关负责人在回应澎湃新闻时表示，“2019年12月，教育部办公厅等五部门联合印发了《关于进一步做好非全日制研究生就业工作的通知》，已明确用人单位应为不同教育形式研究生提供平等就业、落户机会。”该负责人强调，五部门的通知中已明确“用人单位招用人员应当向劳动者提供平等就业机会。各级公务员招录、事业单位及国有企业公开招聘要根据岗位需求合理制定招聘条件，对不同教育形式的研究生提供平等就业机会，不得设置与职位要求无关的报考资格条件。各地要合理制定人才落户条件，精简落户凭证，简化办理手续，为不同教育形式的研究生提供平等落户机会”。 O非全日制研究生就业受歧视，教育部：用人单位应提供平等机会	85	17	130	232
淮北共青团	09月04日 20:36	近期，有关非全日制研究生就业遭歧视的话题引发社会舆论广泛关注和讨论。对此，9月4日，教育部相关负责人在回应澎湃新闻时表示，“2019年12月，教育部办公厅等五部门联合印发了《关于进一步做好非全日制研究生就业工作的通知》，已明确用人单位应为不同教育形式研究生提供平等就业、落户机会。”该负责人强调，五部门的通知中已明确“用人单位招用人员应当向劳动者提供平等就业机会。各级公务员招录、事业单位及国有企业公开招聘要根据岗位需求合理制定招聘条件，对不同教育形式的研究生提供平等就业机会，不得设置与职位要求无关的报考资格条件。各地要合理制定人才落户条件，精简落户凭证，简化办理手续，为不同教育形式的研究生提供平等落户机会”。http://t.cn/A64VD1ia@澎湃新闻	1	2	7	10
各界新闻网官微	09月04日 20:31	近期，有关非全日制研究生就业遭歧视的话题引发社会舆论广泛关注和讨论。对此，9月4日，教育部相关负责人在回应澎湃新闻时表示，“2019年12月，教育部办公厅等五部门联合印发了《关于进一步做好非全日制研究生就业工作的通知》，已明确用人单位应为不同教育形式研究生提供平等就业、落户机会。”该负责人强调，五部门的通知中已明确“用人单位招用人员应当向劳动者提供平等就业机会。各级公务员招录、事业单位及国有企业公开招聘要根据岗位需求合理制定招聘条件，对不同教育形式的研究生提供平等就业机会，不得设置与职位要求无关的报考资格条件。各地要合理制定人才落户条件，精简落户凭证，简化办理手续，为不同教育形式的研究生提供平等落户机会”。O非全日制研究生就业受歧视，教育部：用人单位应提供平等机会	0	2	5	7
南昌青云谱发布	09月04日 20:28	近期，有关非全日制研究生就业遭歧视的话题引发社会舆论广泛关注和讨论。对此，9月4日，教育部相关负责人在回应澎湃新闻时表示，“2019年12月，教育部办公厅等五部门联合印发了《关于进一步做好非全日制研究生就业工作的通知》，已明确用人单位应为不同教育形式研究生提供平等就业、落户机会。”该负责人强调，五部门的通知中已明确“用人单位招用人员应当向劳动者提供平等就业机会。各级公务员招录、事业单位及国有企业公开招聘要根据岗位需求合理制定招聘条件，对不同教育形式的研究生提供平等就业机会，不得设置与职位要求无关的报考资格条件。各地要合理制定人才落户条件，精简落户凭证，简化办理手续，为不同教育形式的研究生提供平等落户机会”。O非全日制研究生就业受歧视，教育部：用人单位应提供平等机会	9	8	11	28
福建东南网	09月04日 20:17	近期，有关非全日制研究生就业遭歧视的话题引发社会舆论广泛关注和讨论。9月4日，教育部相关负责人表示，五部门的通知中已明确“用人单位招用人员应当向劳动者提供平等就业机会。”你在就业过程中，遇到过歧视吗？	0	0	5	5
荣戈博报	09月04日 20:13	近期，有关非全日制研究生就业遭歧视的话题引发社会舆论广泛关注和讨论。对此，9月4日，教育部相关负责人在回应澎湃新闻时表示，“2019年12月，教育部办公厅等五部门联合印发了《关于进一步做好非全日制研究生就业工作的通知》，已明确用人单位应为不同教育形式研究生提供平等就业、落户机会。”该负责人强调，五部门的通知中已明确“用人单位招用人员应当向劳动者提供平等就业机会。各级公务员招录、事业单位及国有企业公开招聘要根据岗位需求合理制定招聘条件，对不同教育形式的研究生提供平等就业机会，不得设置与职位要求无关的报考资格条件。各地要合理制定人才落户条件，精简落户凭证，简化办理手续，为不同教育形式的研究生提供平等落户机会”。（荣戈博报）	5	0	9	14
烟台市人民检察院	09月04日 20:10	近期，有关非全日制研究生就业遭歧视的话题引发社会舆论广泛关注和讨论。对此，9月4日，教育部相关负责人回应称，各级公务员招录、事业单位及国有企业公开招聘要根据岗位需求合理制定招聘条件，对不同教育形式的研究生提供平等就业机会，不得设置与职位要求无关的报考资格条件。各地要合理制定人才落户条件，精简落户凭证，简化办理手续，为不同教育形式的研究生提供平等落户机会。	3	0	9	12
连池检察	09月04日 20:05	近期，有关非全日制研究生就业遭歧视的话题引发社会舆论广泛关注和讨论。对此，9月4日，教育部相关负责人在回应时表示，“2019年12月，教育部办公厅等五部门联合印发了《关于进一步做好非全日制研究生就业工作的通知》，已明确用人单位应为不同教育形式研究生提供平等就业、落户机会。”该负责人强调，五部门的通知中已明确“用人单位招用人员应当向劳动者提供平等就业机会。各级公务员招录、事业单位及国有企业公开招聘要根据岗位需求合理制定招聘条件，对不同教育形式的研究生提供平等就业机会，不得设置与职位要求无关的报考资格条件。各地要合理制定人才落户条件，精简落户凭证，简化办理手续，为不同教育形式的研究生提供平等落户机会”。（澎湃新闻）	1	0	4	5
华商报	09月04日 20:00	近期，有关非全日制研究生就业遭歧视的话题引发社会舆论广泛关注和讨论。对此，9月4日，教育部相关负责人在回应时表示，“2019年12月，教育部办公厅等五部门联合印发了《关于进一步做好非全日制研究生就业工作的通知》，已明确用人单位应为不同教育形式研究生提供平等就业、落户机会。”该负责人强调，五部门的通知中已明确“用人单位招用人员应当向劳动者提供平等就业机会。各级公务员招录、事业单位及国有企业公开招聘要根据岗位需求合理制定招聘条件，对不同教育形式的研究生提供平等就业机会，不得设置与职位要求无关的报考资格条件。各地要合理制定人才落户条件，精简落户凭证，简化办理手续，为不同教育形式的研究生提供平等落户机会”。（澎湃新闻）	6	4	12	22
随县检察	09月04日 19:59	近期，有关非全日制研究生就业遭歧视的话题引发社会舆论广泛关注和讨论。对此，9月4日，教育部相关负责人回应称，各级公务员招录、事业单位及国有企业公开招聘要根据岗位需求合理制定招聘条件，对不同教育形式的研究生提供平等就业机会，不得设置与职位要求无关的报考资格条件。各地要合理制定人才落户条件，精简落户凭证，简化办理手续，为不同教育形式的研究生提供平等落户机会。@澎湃新闻	3	0	3	6
鄠邑检察	09月04日 19:59	近期，有关非全日制研究生就业遭歧视的话题引发社会舆论广泛关注和讨论。对此，9月4日，教育部相关负责人回应称，各级公务员招录、事业单位及国有企业公开招聘要根据岗位需求合理制定招聘条件，对不同教育形式的研究生提供平等就业机会，不得设置与职位要求无关的报考资格条件。各地要合理制定人才落户条件，精简落户凭证，简化办理手续，为不同教育形式的研究生提供平等落户机会。（澎湃新闻）	4	0	5	9
澎湃新闻	09月04日 19:58	近期，有关非全日制研究生就业遭歧视的话题引发社会舆论广泛关注和讨论。9月4日，教育部相关负责人表示，五部门的通知中已明确“用人单位招用人员应当向劳动者提供平等就业机会。”你在就业过程中，遇到过歧视吗？ 你就业过程中遇到过歧视吗？	993	6063	18462	25518
泪眸_xybgwc	09月04日 19:57	近期，有关非全日制研究生就业遭歧视的话题引发社会舆论广泛关注和讨论。对此，月日，教育部相关负责人在回应澎湃新闻时表示，“年月，教育部办公厅等五部门联合印发了《关于进一步做好非全日制研究生就业工作的通知》，已明确用人单位	0	0	0	0
沈阳象牙塔	09月04日 19:56	近期，有关非全日制研究生就业遭歧视的话题引发社会舆论广泛关注和讨论。对此，9月4日，教育部相关负责人在回应澎湃新闻时表示，“2019年12月，教育部办公厅等五部门联合印发了《关于进一步做好非全日制研究生就业工作的通知》，已明确用人单位应为不同教育形式研究生提供平等就业、落户机会。”该负责人强调，五部门的通知中已明确“用人单位招用人员应当向劳动者提供平等就业机会。各级公务员招录、事业单位及国有企业公开招聘要根据岗位需求合理制定招聘条件，对不同教育形式的研究生提供平等就业机会，不得设置与职位要求无关的报考资格条件。各地要合理制定人才落户条件，精简落户凭证，简化办理手续，为不同教育形式的研究生提供平等落户机会”。O非全日制研究生就业受歧视，教育部：用人单位应提供平等机会	0	1	2	3
云端筑梦师2020	09月04日 19:54	作为改革后的第二届非全，我们学校培养和全日制是一样标准，毕业要求一样，但也希望国家能积极引导政策，促进社会发展与进步 这应该是一个终身学习的社会。@澎湃新闻 @新京报社 @中国新闻网 @微言教育 @新华网客户端 @新华社 @人民日报 @中国青年报 @人力资源和社会保障部	0	0	2	2
常德中院	09月04日 19:54	近期，有关非全日制研究生就业遭歧视的话题引发社会舆论广泛关注和讨论。对此，9月4日，教育部相关负责人在回应澎湃新闻时表示，“2019年12月，教育部办公厅等五部门联合印发了《关于进一步做好非全日制研究生就业工作的通知》，已明确用人单位应为不同教育形式研究生提供平等就业、落户机会。”该负责人强调，五部门的通知中已明确“用人单位招用人员应当向劳动者提供平等就业机会。各级公务员招录、事业单位及国有企业公开招聘要根据岗位需求合理制定招聘条件，对不同教育形式的研究生提供平等就业机会，不得设置与职位要求无关的报考资格条件。各地要合理制定人才落户条件，精简落户凭证，简化办理手续，为不同教育形式的研究生提供平等落户机会”。O非全日制研究生就业受歧视，教育部：用人单位应提供平等机会	1	1	3	5
于都县融媒体中心	09月04日 19:51	近期，有关非全日制研究生就业遭歧视的话题引发社会舆论广泛关注和讨论。对此，9月4日，教育部相关负责人在回应澎湃新闻时表示，“2019年12月，教育部办公厅等五部门联合印发了《关于进一步做好非全日制研究生就业工作的通知》，已明确用人单位应为不同教育形式研究生提供平等就业、落户机会。”该负责人强调，五部门的通知中已明确“用人单位招用人员应当向劳动者提供平等就业机会。各级公务员招录、事业单位及国有企业公开招聘要根据岗位需求合理制定招聘条件，对不同教育形式的研究生提供平等就业机会，不得设置与职位要求无关的报考资格条件。各地要合理制定人才落户条件，精简落户凭证，简化办理手续，为不同教育形式的研究生提供平等落户机会”。O非全日制研究生就业受歧视，教育部：用人单位应提供平等机会	0	1	2	3
雨花发布	09月04日 19:43	近期，有关非全日制研究生就业遭歧视的话题引发社会舆论广泛关注和讨论。对此，9月4日，教育部相关负责人在回应澎湃新闻时表示，“2019年12月，教育部办公厅等五部门联合印发了《关于进一步做好非全日制研究生就业工作的通知》，已明确用人单位应为不同教育形式研究生提供平等就业、落户机会。”该负责人强调，五部门的通知中已明确“用人单位招用人员应当向劳动者提供平等就业机会。各级公务员招录、事业单位及国有企业公开招聘要根据岗位需求合理制定招聘条件，对不同教育形式的研究生提供平等就业机会，不得设置与职位要求无关的报考资格条件。各地要合理制定人才落户条件，精简落户凭证，简化办理手续，为不同教育形式的研究生提供平等落户机会”。（澎湃新闻） 2长沙	0	1	7	8
西安检察	09月04日 19:37	近期，有关非全日制研究生就业遭歧视的话题引发社会舆论广泛关注和讨论。对此，9月4日，教育部相关负责人回应称，各级公务员招录、事业单位及国有企业公开招聘要根据岗位需求合理制定招聘条件，对不同教育形式的研究生提供平等就业机会，不得设置与职位要求无关的报考资格条件。各地要合理制定人才落户条件，精简落户凭证，简化办理手续，为不同教育形式的研究生提供平等落户机会。（澎湃新闻）	11	2	11	24
北京晚报北晚新视觉网	09月04日 19:36	近期，有关非全日制研究生就业遭歧视的话题引发社会舆论广泛关注和讨论。对此，9月4日，教育部相关负责人在回应记者时表示，“2019年12月，教育部办公厅等五部门联合印发了《关于进一步做好非全日制研究生就业工作的通知》，已明确用人单位应为不同教育形式研究生提供平等就业、落户机会。”该负责人强调，五部门的通知中已明确“用人单位招用人员应当向劳动者提供平等就业机会。各级公务员招录、事业单位及国有企业公开招聘要根据岗位需求合理制定招聘条件，对不同教育形式的研究生提供平等就业机会，不得设置与职位要求无关的报考资格条件。各地要合理制定人才落户条件，精简落户凭证，简化办理手续，为不同教育形式的研究生提供平等落户机会”。O非全日制研究生就业受歧视？教育部回应了，多地发声要求一视同仁	2	1	11	14
驻马店日报	09月04日 19:35	近期，有关非全日制研究生就业遭歧视的话题引发社会舆论广泛关注和讨论。对此，9月4日，教育部相关负责人在回应澎湃新闻时表示，“2019年12月，教育部办公厅等五部门联合印发了《关于进一步做好非全日制研究生就业工作的通知》，已明确用人单位应为不同教育形式研究生提供平等就业、落户机会。”该负责人强调，五部门的通知中已明确“用人单位招用人员应当向劳动者提供平等就业机会。各级公务员招录、事业单位及国有企业公开招聘要根据岗位需求合理制定招聘条件，对不同教育形式的研究生提供平等就业机会，不得设置与职位要求无关的报考资格条件。各地要合理制定人才落户条件，精简落户凭证，简化办理手续，为不同教育形式的研究生提供平等落户机会”。（澎湃新闻）O非全日制研究生就业受歧视，教育部：用人单位应提供平等机会	8	3	23	34
新华日报	09月04日 19:32	近期，有关非全日制研究生就业遭歧视的话题引发社会舆论广泛关注和讨论。对此，9月4日，教育部相关负责人在回应时表示，“2019年12月，教育部办公厅等五部门联合印发了《关于进一步做好非全日制研究生就业工作的通知》，已明确用人单位应为不同教育形式研究生提供平等就业、落户机会。”该负责人强调，五部门的通知中已明确“用人单位招用人员应当向劳动者提供平等就业机会。各级公务员招录、事业单位及国有企业公开招聘要根据岗位需求合理制定招聘条件，对不同教育形式的研究生提供平等就业机会，不得设置与职位要求无关的报考资格条件。各地要合理制定人才落户条件，精简落户凭证，简化办理手续，为不同教育形式的研究生提供平等落户机会”。（澎湃新闻）	53	14	210	277
观察者网	09月04日 19:31	近期，有关非全日制研究生就业遭歧视的话题引发社会舆论广泛关注和讨论。对此，9月4日，教育部相关负责人在回应时表示，“2019年12月，教育部办公厅等五部门联合印发了《关于进一步做好非全日制研究生就业工作的通知》，已明确用人单位应为不同教育形式研究生提供平等就业、落户机会。”该负责人强调，五部门的通知中已明确“用人单位招用人员应当向劳动者提供平等就业机会。各级公务员招录、事业单位及国有企业公开招聘要根据岗位需求合理制定招聘条件，对不同教育形式的研究生提供平等就业机会，不得设置与职位要求无关的报考资格条件。各地要合理制定人才落户条件，精简落户凭证，简化办理手续，为不同教育形式的研究生提供平等落户机会”。（澎湃新闻）	591	73	2736	3400
中国蓝新闻	09月04日 19:29	近期，有关非全日制研究生就业遭歧视的话题引发社会舆论广泛关注和讨论。对此，9月4日，教育部相关负责人在回应澎湃新闻时表示，“2019年12月，教育部办公厅等五部门联合印发了《关于进一步做好非全日制研究生就业工作的通知》，已明确用人单位应为不同教育形式研究生提供平等就业、落户机会。”该负责人强调，五部门的通知中已明确“用人单位招用人员应当向劳动者提供平等就业机会。各级公务员招录、事业单位及国有企业公开招聘要根据岗位需求合理制定招聘条件，对不同教育形式的研究生提供平等就业机会，不得设置与职位要求无关的报考资格条件。各地要合理制定人才落户条件，精简落户凭证，简化办理手续，为不同教育形式的研究生提供平等落户机会”。（澎湃新闻）	3	1	7	11
开封日报	09月04日 19:26	近期，有关非全日制研究生就业遭歧视的话题引发社会舆论广泛关注和讨论。对此，9月4日，教育部相关负责人在回应澎湃新闻时表示，“2019年12月，教育部办公厅等五部门联合印发了《关于进一步做好非全日制研究生就业工作的通知》，已明确用人单位应为不同教育形式研究生提供平等就业、落户机会。”该负责人强调，五部门的通知中已明确“用人单位招用人员应当向劳动者提供平等就业机会。各级公务员招录、事业单位及国有企业公开招聘要根据岗位需求合理制定招聘条件，对不同教育形式的研究生提供平等就业机会，不得设置与职位要求无关的报考资格条件。各地要合理制定人才落户条件，精简落户凭证，简化办理手续，为不同教育形式的研究生提供平等落户机会”。@澎湃新闻 O非全日制研究生就业受歧视，教育部：用人单位应提供平等机会	0	1	3	4
天眼新闻	09月04日 19:13	近期，有关非全日制研究生就业遭歧视的话题引发社会舆论广泛关注和讨论。对此，9月4日，教育部相关负责人在回应澎湃新闻时表示，“2019年12月，教育部办公厅等五部门联合印发了《关于进一步做好非全日制研究生就业工作的通知》，已明确用人单位应为不同教育形式研究生提供平等就业、落户机会。”该负责人强调，五部门的通知中已明确“用人单位招用人员应当向劳动者提供平等就业机会。各级公务员招录、事业单位及国有企业公开招聘要根据岗位需求合理制定招聘条件，对不同教育形式的研究生提供平等就业机会，不得设置与职位要求无关的报考资格条件。各地要合理制定人才落户条件，精简落户凭证，简化办理手续，为不同教育形式的研究生提供平等落户机会”。	1	1	3	5
每日经济新闻	09月04日 19:11	近期，有关非全日制研究生就业遭歧视的话题引发社会舆论广泛关注和讨论。对此，9月4日，教育部相关负责人表示，“2019年12月，教育部办公厅等五部门联合印发了《关于进一步做好非全日制研究生就业工作的通知》，已明确用人单位应为不同教育形式研究生提供平等就业、落户机会。”上述负责人强调，五部门的通知中已明确“用人单位招用人员应当向劳动者提供平等就业机会。各级公务员招录、事业单位及国有企业公开招聘要根据岗位需求合理制定招聘条件，对不同教育形式的研究生提供平等就业机会，不得设置与职位要求无关的报考资格条件。各地要合理制定人才落户条件，精简落户凭证，简化办理手续，为不同教育形式的研究生提供平等落户机会”。（YX）O每经19点丨李嘉诚拟出售京沪两处资产；教育部回应“非全日制研究生就业受歧视”；男生为泄私愤篡改上百名同学中考志愿 O每经19点丨教育部回应“非全日制研究生就业受歧视”	5	13	36	54
公益时报	09月04日 19:10	近期，有关非全日制研究生就业遭歧视的话题引发社会舆论广泛关注和讨论。对此，9月4日，教育部相关负责人在回应澎湃新闻时表示，“2019年12月，教育部办公厅等五部门联合印发了《关于进一步做好非全日制研究生就业工作的通知》，已明确用人单位应为不同教育形式研究生提供平等就业、落户机会。”该负责人强调，五部门的通知中已明确“用人单位招用人员应当向劳动者提供平等就业机会。各级公务员招录、事业单位及国有企业公开招聘要根据岗位需求合理制定招聘条件，对不同教育形式的研究生提供平等就业机会，不得设置与职位要求无关的报考资格条件。各地要合理制定人才落户条件，精简落户凭证，简化办理手续，为不同教育形式的研究生提供平等落户机会”。（澎湃新闻）O非全日制研究生就业受歧视，教育部：用人单位应提供平等机会	1	5	2	8
哈尔滨政法	09月04日 19:01	近期，有关非全日制研究生就业遭歧视的话题引发社会舆论广泛关注和讨论。对此，9月4日，教育部相关负责人在回应澎湃新闻时表示，“2019年12月，教育部办公厅等五部门联合印发了《关于进一步做好非全日制研究生就业工作的通知》，已明确用人单位应为不同教育形式研究生提供平等就业、落户机会。”该负责人强调，五部门的通知中已明确“用人单位招用人员应当向劳动者提供平等就业机会。各级公务员招录、事业单位及国有企业公开招聘要根据岗位需求合理制定招聘条件，对不同教育形式的研究生提供平等就业机会，不得设置与职位要求无关的报考资格条件。各地要合理制定人才落户条件，精简落户凭证，简化办理手续，为不同教育形式的研究生提供平等落户机会”。O非全日制研究生就业受歧视，教育部：用人单位应提供平等机会	0	2	0	2
长春校园	09月04日 19:00	近期，有关非全日制研究生就业遭歧视的话题引发社会舆论广泛关注和讨论。对此，9月4日，教育部相关负责人在回应澎湃新闻时表示，“2019年12月，教育部办公厅等五部门联合印发了《关于进一步做好非全日制研究生就业工作的通知》，已明确用人单位应为不同教育形式研究生提供平等就业、落户机会。”该负责人强调，五部门的通知中已明确“用人单位招用人员应当向劳动者提供平等就业机会。各级公务员招录、事业单位及国有企业公开招聘要根据岗位需求合理制定招聘条件，对不同教育形式的研究生提供平等就业机会，不得设置与职位要求无关的报考资格条件。各地要合理制定人才落户条件，精简落户凭证，简化办理手续，为不同教育形式的研究生提供平等落户机会”。O非全日制研究生就业受歧视，教育部：用人单位应提供平等机会	2	3	1	6
正义网	09月04日 19:00	近期，有关非全日制研究生就业遭歧视的话题引发社会舆论广泛关注和讨论。对此，9月4日，教育部相关负责人回应称，各级公务员招录、事业单位及国有企业公开招聘要根据岗位需求合理制定招聘条件，对不同教育形式的研究生提供平等就业机会，不得设置与职位要求无关的报考资格条件。各地要合理制定人才落户条件，精简落户凭证，简化办理手续，为不同教育形式的研究生提供平等落户机会。@澎湃新闻	26	18	66	110
zfw平安浦城	09月04日 18:55	近期，有关非全日制研究生就业遭歧视的话题引发社会舆论广泛关注和讨论。对此，9月4日，教育部相关负责人在回应澎湃新闻时表示，“2019年12月，教育部办公厅等五部门联合印发了《关于进一步做好非全日制研究生就业工作的通知》，已明确用人单位应为不同教育形式研究生提供平等就业、落户机会。”该负责人强调，五部门的通知中已明确“用人单位招用人员应当向劳动者提供平等就业机会。各级公务员招录、事业单位及国有企业公开招聘要根据岗位需求合理制定招聘条件，对不同教育形式的研究生提供平等就业机会，不得设置与职位要求无关的报考资格条件。各地要合理制定人才落户条件，精简落户凭证，简化办理手续，为不同教育形式的研究生提供平等落户机会”。O非全日制研究生就业受歧视，教育部：用人单位应提供平等机会	17	9	34	60
糖友程翻译	09月04日 18:51	近期，有关非全日制研究生就业遭歧视的话题引发社会舆论广泛关注和讨论。对此，9月4日，教育部相关负责人在回应澎湃新闻时表示，“2019年12月，教育部办公厅等五部门联合印发了《关于进一步做好非全日制研究生就业工作的通知》，已明确用人单位应为不同教育形式研究生提供平等就业、落户机会。”该负责人强调，五部门的通知中已明确“用人单位招用人员应当向劳动者提供平等就业机会。各级公务员招录、事业单位及国有企业公开招聘要根据岗位需求合理制定招聘条件，对不同教育形式的研究生提供平等就业机会，不得设置与职位要求无关的报考资格条件。各地要合理制定人才落户条件，精简落户凭证，简化办理手续，为不同教育形式的研究生提供平等落户机会”。O非全日制研究生就业受歧视，教育部：用人单位应提供平等机会	1	1	3	5
半月谈	09月04日 18:49	近期，有关非全日制研究生就业遭歧视的话题引发社会舆论广泛关注和讨论。对此，9月4日，教育部相关负责人在回应澎湃新闻时表示，“2019年12月，教育部办公厅等五部门联合印发了《关于进一步做好非全日制研究生就业工作的通知》，已明确用人单位应为不同教育形式研究生提供平等就业、落户机会。”该负责人强调，五部门的通知中已明确“用人单位招用人员应当向劳动者提供平等就业机会。各级公务员招录、事业单位及国有企业公开招聘要根据岗位需求合理制定招聘条件，对不同教育形式的研究生提供平等就业机会，不得设置与职位要求无关的报考资格条件。各地要合理制定人才落户条件，精简落户凭证，简化办理手续，为不同教育形式的研究生提供平等落户机会”。（澎湃新闻）	188	26	745	959
黔中平坝	09月04日 18:46	近期，有关非全日制研究生就业遭歧视的话题引发社会舆论广泛关注和讨论。对此，9月4日，教育部相关负责人在回应澎湃新闻时表示，“2019年12月，教育部办公厅等五部门联合印发了《关于进一步做好非全日制研究生就业工作的通知》，已明确用人单位应为不同教育形式研究生提供平等就业、落户机会。”该负责人强调，五部门的通知中已明确“用人单位招用人员应当向劳动者提供平等就业机会。各级公务员招录、事业单位及国有企业公开招聘要根据岗位需求合理制定招聘条件，对不同教育形式的研究生提供平等就业机会，不得设置与职位要求无关的报考资格条件。各地要合理制定人才落户条件，精简落户凭证，简化办理手续，为不同教育形式的研究生提供平等落户机会”。O非全日制研究生就业受歧视，教育部：用人单位应提供平等机会	0	2	5	7
上海反邪教	09月04日 18:44	近期，有关非全日制研究生就业遭歧视的话题引发社会舆论广泛关注和讨论。对此，9月4日，教育部相关负责人在回应澎湃新闻时表示，“2019年12月，教育部办公厅等五部门联合印发了《关于进一步做好非全日制研究生就业工作的通知》，已明确用人单位应为不同教育形式研究生提供平等就业、落户机会。”该负责人强调，五部门的通知中已明确“用人单位招用人员应当向劳动者提供平等就业机会。各级公务员招录、事业单位及国有企业公开招聘要根据岗位需求合理制定招聘条件，对不同教育形式的研究生提供平等就业机会，不得设置与职位要求无关的报考资格条件。各地要合理制定人才落户条件，精简落户凭证，简化办理手续，为不同教育形式的研究生提供平等落户机会”。O非全日制研究生就业受歧视，教育部：用人单位应提供平等机会	5	7	11	23
遵义发布	09月04日 18:43	近期，有关非全日制研究生就业遭歧视的话题引发社会舆论广泛关注和讨论。对此，9月4日，教育部相关负责人在回应澎湃新闻时表示，“2019年12月，教育部办公厅等五部门联合印发了《关于进一步做好非全日制研究生就业工作的通知》，已明确用人单位应为不同教育形式研究生提供平等就业、落户机会。”该负责人强调，五部门的通知中已明确“用人单位招用人员应当向劳动者提供平等就业机会。各级公务员招录、事业单位及国有企业公开招聘要根据岗位需求合理制定招聘条件，对不同教育形式的研究生提供平等就业机会，不得设置与职位要求无关的报考资格条件。各地要合理制定人才落户条件，精简落户凭证，简化办理手续，为不同教育形式的研究生提供平等落户机会”。O非全日制研究生就业受歧视，教育部：用人单位应提供平等机会	0	1	5	6
财经网	09月04日 18:42	近期，有关非全日制研究生就业遭歧视的话题引发社会舆论广泛关注和讨论。9月4日，教育部相关负责人在回应澎湃新闻时表示，“2019年12月，教育部办公厅等五部门联合印发了《关于进一步做好非全日制研究生就业工作的通知》，已明确用人单位应为不同教育形式研究生提供平等就业、落户机会。”上述负责人强调，五部门的通知中已明确“用人单位招用人员应当向劳动者提供平等就业机会。各级公务员招录、事业单位及国有企业公开招聘要根据岗位需求合理制定招聘条件，对不同教育形式的研究生提供平等就业机会，不得设置与职位要求无关的报考资格条件。各地要合理制定人才落户条件，精简落户凭证，简化办理手续，为不同教育形式的研究生提供平等落户机会”。（澎湃新闻）	37	26	48	111
莆田网事	09月04日 18:42	近期，有关非全日制研究生就业遭歧视的话题引发社会舆论广泛关注和讨论。对此，9月4日，教育部相关负责人在回应澎湃新闻时表示，“2019年12月，教育部办公厅等五部门联合印发了《关于进一步做好非全日制研究生就业工作的通知》，已明确用人单位应为不同教育形式研究生提供平等就业、落户机会。”该负责人强调，五部门的通知中已明确“用人单位招用人员应当向劳动者提供平等就业机会。各级公务员招录、事业单位及国有企业公开招聘要根据岗位需求合理制定招聘条件，对不同教育形式的研究生提供平等就业机会，不得设置与职位要求无关的报考资格条件。各地要合理制定人才落户条件，精简落户凭证，简化办理手续，为不同教育形式的研究生提供平等落户机会”。	2	4	5	11
公务员考试答疑君	09月04日 18:37	近期，有关非全日制研究生就业遭歧视的话题引发社会舆论广泛关注和讨论。对此，9月4日，教育部相关负责人在回应澎湃新闻时表示，“2019年12月，教育部办公厅等五部门联合印发了《关于进一步做好非全日制研究生就业工作的通知》，已明确用人单位应为不同教育形式研究生提供平等就业、落户机会。”该负责人强调，五部门的通知中已明确“用人单位招用人员应当向劳动者提供平等就业机会。各级公务员招录、事业单位及国有企业公开招聘要根据岗位需求合理制定招聘条件，对不同教育形式的研究生提供平等就业机会，不得设置与职位要求无关的报考资格条件。各地要合理制定人才落户条件，精简落户凭证，简化办理手续，为不同教育形式的研究生提供平等落户机会”。（澎湃新闻）	2	0	5	7
我们在济南	09月04日 18:36	近期，有关非全日制研究生就业遭歧视的话题引发社会舆论广泛关注和讨论。对此，9月4日，教育部相关负责人在回应澎湃新闻时表示，“2019年12月，教育部办公厅等五部门联合印发了《关于进一步做好非全日制研究生就业工作的通知》，已明确用人单位应为不同教育形式研究生提供平等就业、落户机会。”该负责人强调，五部门的通知中已明确“用人单位招用人员应当向劳动者提供平等就业机会。各级公务员招录、事业单位及国有企业公开招聘要根据岗位需求合理制定招聘条件，对不同教育形式的研究生提供平等就业机会，不得设置与职位要求无关的报考资格条件。各地要合理制定人才落户条件，精简落户凭证，简化办理手续，为不同教育形式的研究生提供平等落户机会”。O非全日制研究生就业受歧视，教育部：用人单位应提供平等机会 2济南	1	0	0	1
四川省德阳监狱	09月04日 18:35	近期，有关非全日制研究生就业遭歧视的话题引发社会舆论广泛关注和讨论。对此，9月4日，教育部相关负责人在回应澎湃新闻时表示，“2019年12月，教育部办公厅等五部门联合印发了《关于进一步做好非全日制研究生就业工作的通知》，已明确用人单位应为不同教育形式研究生提供平等就业、落户机会。”该负责人强调，五部门的通知中已明确“用人单位招用人员应当向劳动者提供平等就业机会。各级公务员招录、事业单位及国有企业公开招聘要根据岗位需求合理制定招聘条件，对不同教育形式的研究生提供平等就业机会，不得设置与职位要求无关的报考资格条件。各地要合理制定人才落户条件，精简落户凭证，简化办理手续，为不同教育形式的研究生提供平等落户机会”。O非全日制研究生就业受歧视，教育部：用人单位应提供平等机会	4	1	6	11
无锡博报	09月04日 18:32	近期，有关非全日制研究生就业遭歧视的话题引发社会舆论广泛关注和讨论。对此，9月4日，教育部相关负责人在回应澎湃新闻时表示，“2019年12月，教育部办公厅等五部门联合印发了《关于进一步做好非全日制研究生就业工作的通知》，已明确用人单位应为不同教育形式研究生提供平等就业、落户机会。”该负责人强调，五部门的通知中已明确“用人单位招用人员应当向劳动者提供平等就业机会。各级公务员招录、事业单位及国有企业公开招聘要根据岗位需求合理制定招聘条件，对不同教育形式的研究生提供平等就业机会，不得设置与职位要求无关的报考资格条件。各地要合理制定人才落户条件，精简落户凭证，简化办理手续，为不同教育形式的研究生提供平等落户机会”。	3	3	14	20
诺敏河人民检察	09月04日 18:28	近期，有关非全日制研究生就业遭歧视的话题引发社会舆论广泛关注和讨论。对此，9月4日，教育部相关负责人在回应澎湃新闻时表示，“2019年12月，教育部办公厅等五部门联合印发了《关于进一步做好非全日制研究生就业工作的通知》，已明确用人单位应为不同教育形式研究生提供平等就业、落户机会。”该负责人强调，五部门的通知中已明确“用人单位招用人员应当向劳动者提供平等就业机会。各级公务员招录、事业单位及国有企业公开招聘要根据岗位需求合理制定招聘条件，对不同教育形式的研究生提供平等就业机会，不得设置与职位要求无关的报考资格条件。各地要合理制定人才落户条件，精简落户凭证，简化办理手续，为不同教育形式的研究生提供平等落户机会”。O非全日制研究生就业受歧视，教育部：用人单位应提供平等机会	34	15	42	91
中公考研培训	09月04日 18:28	近期，有关非全日制研究生就业遭歧视的话题引发社会舆论广泛关注和讨论。对此，9月4日，教育部相关负责人在回应澎湃新闻时表示，“2019年12月，教育部办公厅等五部门联合印发了《关于进一步做好非全日制研究生就业工作的通知》，已明确用人单位应为不同教育形式研究生提供平等就业、落户机会。”该负责人强调，五部门的通知中已明确“用人单位招用人员应当向劳动者提供平等就业机会。各级公务员招录、事业单位及国有企业公开招聘要根据岗位需求合理制定招聘条件，对不同教育形式的研究生提供平等就业机会，不得设置与职位要求无关的报考资格条件。各地要合理制定人才落户条件，精简落户凭证，简化办理手续，为不同教育形式的研究生提供平等落户机会”。	0	0	1	1
南宁晚报	09月04日 18:24	近期，有关非全日制研究生就业遭歧视的话题引发社会舆论广泛关注和讨论。对此，9月4日，教育部相关负责人在回应澎湃新闻时表示，“2019年12月，教育部办公厅等五部门联合印发了《关于进一步做好非全日制研究生就业工作的通知》，已明确用人单位应为不同教育形式研究生提供平等就业、落户机会。”该负责人强调，五部门的通知中已明确“用人单位招用人员应当向劳动者提供平等就业机会。各级公务员招录、事业单位及国有企业公开招聘要根据岗位需求合理制定招聘条件，对不同教育形式的研究生提供平等就业机会，不得设置与职位要求无关的报考资格条件。各地要合理制定人才落户条件，精简落户凭证，简化办理手续，为不同教育形式的研究生提供平等落户机会”。（澎湃新闻）O非全日制研究生就业受歧视，教育部：用人单位应提供平等机会	0	1	4	5
阿至律师	09月04日 18:24	有关非全日制研究生就业遭歧视的话题引发社会舆论广泛关注和讨论。对此，9月4日，教育部相关负责人在回应澎湃新闻时表示，各级公务员招录、事业单位及国有企业公开招聘要根据岗位需求合理制定招聘条件，对不同教育形式的研究生提供平等就业机会，不得设置与职位要求无关的报考资格条件。	5	1	9	15
攀枝花综合广播	09月04日 18:24	近期，有关非全日制研究生就业遭歧视的话题引发社会舆论广泛关注和讨论。对此，9月4日，教育部相关负责人在回应澎湃新闻时表示，“2019年12月，教育部办公厅等五部门联合印发了《关于进一步做好非全日制研究生就业工作的通知》，已明确用人单位应为不同教育形式研究生提供平等就业、落户机会。”该负责人强调，五部门的通知中已明确“用人单位招用人员应当向劳动者提供平等就业机会。各级公务员招录、事业单位及国有企业公开招聘要根据岗位需求合理制定招聘条件，对不同教育形式的研究生提供平等就业机会，不得设置与职位要求无关的报考资格条件。各地要合理制定人才落户条件，精简落户凭证，简化办理手续，为不同教育形式的研究生提供平等落户机会”。O非全日制研究生就业受歧视，教育部：用人单位应提供平等机会	0	1	5	6
青春湖北	09月04日 18:23	近期，有关非全日制研究生就业遭歧视的话题引发社会舆论广泛关注和讨论。对此，9月4日，教育部相关负责人在回应澎湃新闻时表示，“2019年12月，教育部办公厅等五部门联合印发了《关于进一步做好非全日制研究生就业工作的通知》，已明确用人单位应为不同教育形式研究生提供平等就业、落户机会。”该负责人强调，五部门的通知中已明确“用人单位招用人员应当向劳动者提供平等就业机会。各级公务员招录、事业单位及国有企业公开招聘要根据岗位需求合理制定招聘条件，对不同教育形式的研究生提供平等就业机会，不得设置与职位要求无关的报考资格条件。各地要合理制定人才落户条件，精简落户凭证，简化办理手续，为不同教育形式的研究生提供平等落户机会”。	1	1	11	13
江北检察	09月04日 18:13	近期，有关非全日制研究生就业遭歧视的话题引发社会舆论广泛关注和讨论。对此，9月4日，教育部相关负责人在回应澎湃新闻时表示，“2019年12月，教育部办公厅等五部门联合印发了《关于进一步做好非全日制研究生就业工作的通知》，已明确用人单位应为不同教育形式研究生提供平等就业、落户机会。”该负责人强调，五部门的通知中已明确“用人单位招用人员应当向劳动者提供平等就业机会。各级公务员招录、事业单位及国有企业公开招聘要根据岗位需求合理制定招聘条件，对不同教育形式的研究生提供平等就业机会，不得设置与职位要求无关的报考资格条件。各地要合理制定人才落户条件，精简落户凭证，简化办理手续，为不同教育形式的研究生提供平等落户机会”。O非全日制研究生就业受歧视，教育部：用人单位应提供平等机会	8	1	7	16
河南法制报	09月04日 18:05	近期，有关非全日制研究生就业遭歧视的话题引发社会舆论广泛关注和讨论。对此，9月4日，教育部相关负责人表示，“2019年12月，教育部办公厅等五部门联合印发了《关于进一步做好非全日制研究生就业工作的通知》，已明确用人单位应为不同教育形式研究生提供平等就业、落户机会。”该负责人强调，五部门的通知中已明确“用人单位招用人员应当向劳动者提供平等就业机会。各级公务员招录、事业单位及国有企业公开招聘要根据岗位需求合理制定招聘条件，对不同教育形式的研究生提供平等就业机会，不得设置与职位要求无关的报考资格条件。各地要合理制定人才落户条件，精简落户凭证，简化办理手续，为不同教育形式的研究生提供平等落户机会”。（澎湃新闻）⑥	0	1	4	5
河南大学土木建筑学院团委	09月04日 18:01	近期，有关非全日制研究生就业遭歧视的话题引发社会舆论广泛关注和讨论。对此，9月4日，教育部相关负责人在回应澎湃新闻时表示，“2019年12月，教育部办公厅等五部门联合印发了《关于进一步做好非全日制研究生就业工作的通知》，已明确用人单位应为不同教育形式研究生提供平等就业、落户机会。”该负责人强调，五部门的通知中已明确“用人单位招用人员应当向劳动者提供平等就业机会。各级公务员招录、事业单位及国有企业公开招聘要根据岗位需求合理制定招聘条件，对不同教育形式的研究生提供平等就业机会，不得设置与职位要求无关的报考资格条件。各地要合理制定人才落户条件，精简落户凭证，简化办理手续，为不同教育形式的研究生提供平等落户机会”。O非全日制研究生就业受歧视，教育部：用人单位应提供平等机会	0	1	4	5
FM99香格里拉之声	09月04日 18:00	近期，有关非全日制研究生就业遭歧视的话题引发社会舆论广泛关注和讨论。对此，9月4日，教育部相关负责人表示，“2019年12月，教育部办公厅等五部门联合印发了《关于进一步做好非全日制研究生就业工作的通知》，已明确用人单位应为不同教育形式研究生提供平等就业、落户机会。”（澎湃新闻）	0	0	1	1
龙南发布	09月04日 17:52	近期，有关非全日制研究生就业遭歧视的话题引发社会舆论广泛关注和讨论。对此，9月4日，教育部相关负责人在回应澎湃新闻时表示，“2019年12月，教育部办公厅等五部门联合印发了《关于进一步做好非全日制研究生就业工作的通知》，已明确用人单位应为不同教育形式研究生提供平等就业、落户机会。”该负责人强调，五部门的通知中已明确“用人单位招用人员应当向劳动者提供平等就业机会。各级公务员招录、事业单位及国有企业公开招聘要根据岗位需求合理制定招聘条件，对不同教育形式的研究生提供平等就业机会，不得设置与职位要求无关的报考资格条件。各地要合理制定人才落户条件，精简落户凭证，简化办理手续，为不同教育形式的研究生提供平等落户机会”。（澎湃新闻）	0	1	6	7
AI财经社	09月04日 17:48	近期，有关非全日制研究生就业遭歧视的话题引发社会舆论广泛关注和讨论。对此，9月4日，教育部相关负责人表示，“2019年12月，教育部办公厅等五部门联合印发了《关于进一步做好非全日制研究生就业工作的通知》，已明确用人单位应为不同教育形式研究生提供平等就业、落户机会。”该负责人强调，五部门的通知中已明确“用人单位招用人员应当向劳动者提供平等就业机会。各级公务员招录、事业单位及国有企业公开招聘要根据岗位需求合理制定招聘条件，对不同教育形式的研究生提供平等就业机会，不得设置与职位要求无关的报考资格条件。（澎湃新闻）	10	1	7	18
文化人才在线	09月04日 17:45	近期，有关非全日制研究生就业遭歧视的话题引发社会舆论广泛关注和讨论。对此，9月4日，教育部相关负责人在回应澎湃新闻时表示，“2019年12月，教育部办公厅等五部门联合印发了《关于进一步做好非全日制研究生就业工作的通知》，已明确用人单位应为不同教育形式研究生提供平等就业、落户机会。”该负责人强调，五部门的通知中已明确“用人单位招用人员应当向劳动者提供平等就业机会。各级公务员招录、事业单位及国有企业公开招聘要根据岗位需求合理制定招聘条件，对不同教育形式的研究生提供平等就业机会，不得设置与职位要求无关的报考资格条件。各地要合理制定人才落户条件，精简落户凭证，简化办理手续，为不同教育形式的研究生提供平等落户机会”。（澎湃新闻）	0	0	0	0
侠客岛	09月04日 17:45	近期，有关非全日制研究生就业遭歧视的话题引发社会舆论广泛关注和讨论。对此，9月4日，教育部相关负责人在回应澎湃新闻时表示，“2019年12月，教育部办公厅等五部门联合印发了《关于进一步做好非全日制研究生就业工作的通知》，已明确用人单位应为不同教育形式研究生提供平等就业、落户机会。”该负责人强调，五部门的通知中已明确“用人单位招用人员应当向劳动者提供平等就业机会。各级公务员招录、事业单位及国有企业公开招聘要根据岗位需求合理制定招聘条件，对不同教育形式的研究生提供平等就业机会，不得设置与职位要求无关的报考资格条件。各地要合理制定人才落户条件，精简落户凭证，简化办理手续，为不同教育形式的研究生提供平等落户机会”。（澎湃新闻）	754	76	2178	3008
搜狐新闻客户端	09月04日 17:39	近期，有关非全日制研究生就业遭歧视的话题引发社会舆论广泛关注和讨论。对此，9月4日，教育部相关负责人在回应澎湃新闻时表示，“2019年12月，教育部办公厅等五部门联合印发了《关于进一步做好非全日制研究生就业工作的通知》，已明确用人单位应为不同教育形式研究生提供平等就业、落户机会。”该负责人强调，五部门的通知中已明确“用人单位招用人员应当向劳动者提供平等就业机会。各级公务员招录、事业单位及国有企业公开招聘要根据岗位需求合理制定招聘条件，对不同教育形式的研究生提供平等就业机会，不得设置与职位要求无关的报考资格条件。各地要合理制定人才落户条件，精简落户凭证，简化办理手续，为不同教育形式的研究生提供平等落户机会”。（澎湃新闻）	12	2	27	41
新浪江苏教育	09月04日 16:34	近期，有关非全日制研究生就业遭歧视的话题引发社会舆论广泛关注和讨论。对此，9月4日，教育部相关负责人表示，“2019年12月，教育部办公厅等五部门联合印发了《关于进一步做好非全日制研究生就业工作的通知》，已明确用人单位应为不同教育形式研究生提供平等就业、落户机会。”该负责人强调，五部门的通知中已明确“用人单位招用人员应当向劳动者提供平等就业机会。各级公务员招录、事业单位及国有企业公开招聘要根据岗位需求合理制定招聘条件，对不同教育形式的研究生提供平等就业机会，不得设置与职位要求无关的报考资格条件。各地要合理制定人才落户条件，精简落户凭证，简化办理手续，为不同教育形式的研究生提供平等落户机会。”	0	1	5	6
中国教育报	09月04日 16:24	近日，非全日制研究生就业遭歧视话题再度引发社会关注。因为“非全”身份，一些毕业生在求职时屡屡受挫，或者压根儿就被排除在报名阶段，或者在面试时被以各种借口拒绝。更有甚者，一名“非全”求职者在某省中学的招聘中本已取得笔试面试双第一的成绩，最后被校方一研究，以“不符合招聘资格”为由将其礼送出“校”。 O“非全”硕士就业不应被歧视	14	11	95	120
护林员2015	09月04日 16:23	法庭说法近期，有关非全日制研究生就业遭歧视的话题引发社会舆论广泛关注和讨论。对此，9月4日，教育部相关负责人在回应澎湃新闻时表示，“2019年12月，教育部办公厅等五部门联合印发了《关于进一步做好非全日制研究生就业工作的通知》，已明确用人单位应为不同教育形式研究生提供平等就业、落户机会。”该负责人强调，五部门的通知中已明确“用人单位招用人员应当向劳动者提供平等就业机会。各级公务员招录、事业单位及国有企业公开招聘要根据岗位需求合理制定招聘条件，对不同教育形式的研究生提供平等就业机会，不得设置与职位要求无关的报考资格条件。各地要合理制定人才落户条件，精简落户凭证，简化办理手续，为不同教育形式的研究生提供平等落户机会”。O非全日制研究生就业受歧视，教育部：用人单位应提供平等机会	4	1	4	9
每日经济新闻	09月04日 16:23	近期，有关非全日制研究生就业遭歧视的话题引发社会舆论广泛关注和讨论。对此，9月4日，教育部相关负责人表示，“2019年12月，教育部办公厅等五部门联合印发了《关于进一步做好非全日制研究生就业工作的通知》，已明确用人单位应为不同教育形式研究生提供平等就业、落户机会。”（澎湃新闻；LX）	49	15	141	205
东方网	09月04日 16:20	近期，有关非全日制研究生就业遭歧视的话题引发社会舆论广泛关注和讨论。对此，9月4日，教育部相关负责人在回应记者时表示，“2019年12月，教育部办公厅等五部门联合印发了《关于进一步做好非全日制研究生就业工作的通知》，已明确用人单位应为不同教育形式研究生提供平等就业、落户机会。”该负责人强调，五部门的通知中已明确“用人单位招用人员应当向劳动者提供平等就业机会。各级公务员招录、事业单位及国有企业公开招聘要根据岗位需求合理制定招聘条件，对不同教育形式的研究生提供平等就业机会，不得设置与职位要求无关的报考资格条件。各地要合理制定人才落户条件，精简落户凭证，简化办理手续，为不同教育形式的研究生提供平等落户机会”。（澎湃新闻）	4	1	4	9
蓝鲸edu	09月04日 16:15	近期，有关非全日制研究生就业遭歧视的话题引发社会舆论广泛关注和讨论。对此，9月4日，教育部相关负责人在回应澎湃新闻时表示，“2019年12月，教育部办公厅等五部门联合印发了《关于进一步做好非全日制研究生就业工作的通知》，已明确用人单位应为不同教育形式研究生提供平等就业、落户机会。”该负责人强调，五部门的通知中已明确“用人单位招用人员应当向劳动者提供平等就业机会。各级公务员招录、事业单位及国有企业公开招聘要根据岗位需求合理制定招聘条件，对不同教育形式的研究生提供平等就业机会，不得设置与职位要求无关的报考资格条件。各地要合理制定人才落户条件，精简落户凭证，简化办理手续，为不同教育形式的研究生提供平等落户机会”。	0	2	2	4
三联生活周刊	09月04日 16:04	近期，有关非全日制研究生就业遭歧视的话题引发社会舆论广泛关注和讨论。对此，9月4日，教育部相关负责人在回应澎湃新闻时表示，“2019年12月，教育部办公厅等五部门联合印发了《关于进一步做好非全日制研究生就业工作的通知》，已明确用人单位应为不同教育形式研究生提供平等就业、落户机会。”该负责人强调，五部门的通知中已明确“用人单位招用人员应当向劳动者提供平等就业机会。各级公务员招录、事业单位及国有企业公开招聘要根据岗位需求合理制定招聘条件，对不同教育形式的研究生提供平等就业机会，不得设置与职位要求无关的报考资格条件。各地要合理制定人才落户条件，精简落户凭证，简化办理手续，为不同教育形式的研究生提供平等落户机会”。	419	61	2464	2944
爱看头条	09月04日 15:59	近期，有关非全日制研究生就业遭歧视的话题引发社会舆论广泛关注和讨论。对此，9月4日，教育部相关负责人在回应澎湃新闻时表示，“2019年12月，教育部办公厅等五部门联合印发了《关于进一步做好非全日制研究生就业工作的通知》，已明确用人单位应为不同教育形式研究生提供平等就业、落户机会。”该负责人强调，五部门的通知中已明确“用人单位招用人员应当向劳动者提供平等就业机会。各级公务员招录、事业单位及国有企业公开招聘要根据岗位需求合理制定招聘条件，对不同教育形式的研究生提供平等就业机会，不得设置与职位要求无关的报考资格条件。各地要合理制定人才落户条件，精简落户凭证，简化办理手续，为不同教育形式的研究生提供平等落户机会”。	3	2	3	8
科学大观园杂志社	09月04日 15:57	近期，有关非全日制研究生就业遭歧视的话题引发社会舆论广泛关注和讨论。对此，9月4日，教育部相关负责人在回应澎湃新闻时表示，“2019年12月，教育部办公厅等五部门联合印发了《关于进一步做好非全日制研究生就业工作的通知》，已明确用人单位应为不同教育形式研究生提供平等就业、落户机会。”该负责人强调，五部门的通知中已明确“用人单位招用人员应当向劳动者提供平等就业机会。各级公务员招录、事业单位及国有企业公开招聘要根据岗位需求合理制定招聘条件，对不同教育形式的研究生提供平等就业机会，不得设置与职位要求无关的报考资格条件。各地要合理制定人才落户条件，精简落户凭证，简化办理手续，为不同教育形式的研究生提供平等落户机会”。O非全日制研究生就业受歧视，教育部：用人单位应提供平等机会 http://mapi/005vnhZYgy1gieo5qkib5j61hy0u0whh02	0	0	0	0
中国教育新闻网	09月04日 09:39	近日，非全日制研究生就业遭歧视话题再度引发社会关注。因为“非全”身份，一些毕业生在求职时屡屡受挫，或者压根儿就被排除在报名阶段，或者在面试时被以各种借口拒绝。更有甚者，一名“非全”求职者在某省中学的招聘中本已取得笔试面试双第一的成绩，最后被校方一研究，以“不符合招聘资格”为由将其礼送出“校”。今年2月，为进一步做好非全日制研究生就业工作，教育部等五部门曾专门下发通知，明确要求“用人单位招用人员应当向劳动者提供平等就业机会”，“对不同教育形式的研究生提供平等就业机会，不得设置与职位要求无关的报考资格条件”。文件中屡次出现“平等”字样，一个重要前提就是全日制和非全日制研究生的培养质量是“平等”的。教育部有关文件早就规定，全日制和非全日制研究生由国家统一下达招生计划，考试招生执行相同的政策和标准，培养质量坚持同一要求，学历学位证书具有同等法律地位和相同效力。在很多高校的实际操作中，“非全”和全…	16	8	104	128
Lin-伟健_455	09月04日 07:55	非全日制研究生就业遭歧视话题持续引发社会舆论高度关注。有网友今年3月19日在人民网领导留言板上向海南省领导留言称，2020年海	0	0	0	0
yes篠_書	09月04日 07:00	非全日制研究生就业遭歧视话题持续引发社会舆论高度关注。有网友今年3月19日在人民网领导留言板上向海南省领导留言称，2020年海南中学公开招聘中，某非全日制研究生报考前主动	0	0	0	0
流年倾听夕阳的余情1999	09月04日 06:59	非全日制研究生就业遭歧视话题持续引发社会舆论高度关注。有网友今年3月19日在人民网领导留言板上向海南省领导留言称，2020年海南中学公开招聘中，某非全日制研究生报考前主	0	0	0	0
郴州陈琬可的妈妈_173	09月04日 06:15	非全日制研究生就业遭歧视话题持续引发社会舆论高度关注。有网友今年3月19日在人民网领导留言板上向海南省领导留言称，2020年海南中学公开招聘中，某非全日制研究生报	0	0	0	0
小黄人萌	09月04日 06:02	非全日制研究生就业遭歧视话题持续引发社会舆论高度关注。有网友今年3月19日在人民网领导留言板上向海南省领导留言称，2020年海南中学公开招聘中，某非全日制研究生报考前主动	0	0	0	0
夏叶儿菡	09月04日 05:43	非全日制研究生就业遭歧视话题持续引发社会舆论高度关注。有网友今年3月19日在人民网领导留言板上向海南省领导留言称，2020年海南中学公开招聘中，某非全日制研究生报考前主动到海	0	0	0	0
元jadeKing	09月03日 18:36	“（全日制和非全日制研究生的区别）大了去.....原文:O非全日制研究生就业遭歧视？“非全日制＝本科生、课程水、混学位···... (分享自@微博搜索)	0	0	0	0
统招非全日制硕士研究生	09月03日 15:15	沈阳天津太原宁波商丘等地已为非全研究生就业歧视打破壁垒O沈阳天津太原宁波商丘等地已为非全研究生就业歧视打破壁垒统招非全日制硕士研究生	11	3	24	38
文化艺术报报社	09月03日 15:02	近日，非全日制研究生就业遭歧视、人才落户难等问题引发广泛关注。作为提升学历的途径之一，你了解非全日制研究生吗？非全日制研究生与全日制研究生的区别是什么？非全日制研究生与在职研究生一样吗？国家对非全日制研究生的就业政策是什么？↓↓↓O中国发布丨就业遭歧视 起底非全日制研究生	0	0	0	0
中国网	09月03日 15:01	近日，非全日制研究生就业遭歧视、人才落户难等问题引发广泛关注。作为提升学历的途径之一，你了解非全日制研究生吗？非全日制研究生与全日制研究生的区别是什么？非全日制研究生与在职研究生一样吗？国家对非全日制研究生的就业政策是什么？↓↓↓O中国发布丨就业遭歧视 起底非全日制研究生	12	101	66	179
遂宁新生活	09月03日 09:46	“非全日制”研究生遭歧视？多地这样回复...近日，有关非全日制研究生就业、落户遇阻等相关话题，引发关注。8月5日，有网友在人民网领导留言板上就非全日制研究生无法享受鼓励来哈就业创业补贴相关政策问题，向黑龙江省领导提出质疑。网友认为，根据国家规定，非全日制研究生应享受与全日制研究生在人才引进等政策方面的同等政策。O“非全日制”研究生遭歧视？多地这样回复...	1	0	2	3
中国商报	09月03日 09:42	近日，非全日制研究生就业遭歧视话题再度引发社会关注，，数十万“非全”学子正在呼吁同等就业权利。“在有些地方的人才政策中，全日制大专学历可以走人才落户，而非全日制的硕士研究生和博士研究生却不可以。读了更高的学历，反而不被认可了。”来自湖南的“非全”硕士研究生赵华对中国商报记者说，“同样参加全国研究生统考，同样的国家线，同一标准质量培养，有些‘非全’同学甚至三年都在脱产学习，仅仅因为我们的毕业证上多了‘非全日制’四个字，就被各种区别对待”。而之所以会这样，赵华认为，是因为很多人对改革后的“非全日制”研究生不了解，仍将其与传统意义上的“在职研究生”（同等学力申硕）划等号，甚至有“交钱就能上”“质量很水”“混文凭”等误解。从去年开始，部分教育部门、人社部门陆续对人才招聘公告进行补充性说明，将非全日制研究生纳入招聘范围。不过，众多“非全”学子的求职遭遇证明，社会与人才市场上形成已久的歧视标签并没有…	7	5	35	47
中国校长在线	09月03日 05:58	《非全日制研究生考教师被取消资格，海南中学否认歧视：不符合条件》非全日制研究生就业遭歧视话题持续引发社会舆论高度关注。经查，一、信访当事人不符合招聘条件。O网页链接	1	1	5	7
统招非全日制硕士研究生	09月02日 21:20	投稿:招商银行烟台分行在电子科技大学研究生就业信息网发布的招聘信息，招聘要求为全日制研究生，希望发声，引起该行正视非全日制研究生统招非全日制硕士研究生	5	1	32	38
邹航先生	09月02日 19:25	非全研究生培养和全日制一样，坚持统一标准，跟全日制的毕业论文要求一致，保证了毕业质量。比起全日制研究生，我们更符合产学研一体化的研究生。各大高校的招生简章有说明非全与全是一样的培养，一样的毕业要求。恳请有关部门就非全就业遭歧视加以整改。我们努力过，也需要有参加招聘的机会 ！[流泪] 2天水·清水县	0	0	3	3
17非全日制研究生	09月02日 18:12	统招非全日制硕士研究生英雄不问出处，唯学历论歧视早该被取缔下历史的舞台 L17非全日制研究生的微博视频	65	38	285	388
南京理工大学考研酱	09月02日 15:42	南京理工大学2021考研近日，有关非全日制研究生就业、落户遇阻等相关话题，引发关注。8月5日，有网友在人民网领导留言板上就非全日制研究生无法享受鼓励来哈就业创业补贴相关政策问题，向黑龙江省领导提出质疑。该名网友认为，根据国家规定，非全日制研究生应享受与全日制研究生在人才引进等政策方面的同等政策。对此，哈尔滨市政府8月31日回复称：“《关于鼓励来哈就业创业落户的若干政策》中规定：‘硕士是全日制毕业生’，非全日制研究生暂不享受此政策。感谢您的理解和支持。”非全日制研究生教育作为继续教育的一种，本身就代表着持续学习、终身学习的优秀观念，理应得到全社会的尊重与鼓舞。随着非全日制研究生教育更加专业化，学生的水平也会越来越高。对所有非全日制研究生采取“一刀切”式否定态度，恐怕太过偏激。O热点 | “非全日制”研究生遭歧视？多地这样回复...	0	0	8	8
海口同城	09月02日 13:37	非全日制研究生就业遭歧视话题持续引发社会舆论高度关注。有网友今年3月19日在人民网领导留言板上向海南省领导留言称，2020年海南中学公开招聘中，某非全日制研究生报考前主动到海南中学办公室询问报考资格，得到将会根据报考的人数及学校讨论的结果而定回复，该同学顺利获得资格并经海南中学三次公告进入体检，但最终被取消资格。对此，海南中学回复，该校招聘公告的条件明确写明是：全日制教育2020年应届大学毕业生，信访当事人属于“非全日制研究生”，不符合招聘条件；不符合条件的当事人参加了笔试面试环节，是相关工作人员的失误，已对其处分。 O非全研究生考教师被取消资格，海南中学否认歧视：不符合条件	0	0	1	1
和讯网	09月02日 13:25	有关非全日制研究生就业、落户遇阻等相关话题，引发关注。网友认为，根据国家规定，非全日制研究生应享受与全日制研究生在人才引进等政策方面的同等政策，多地这样回复 。O“非全日制”研究生遭歧视？多地这样回复...	7	1	14	22
叙州之窗	09月02日 12:38	近日，有关非全日制研究生就业、落户遇阻等相关话题，引发关注。8月5日，有网友在人民网领导留言板上就非全日制研究生无法享受鼓励来哈就业创业补贴相关政策问题，向黑龙江省领导提出质疑。该名网友认为，根据国家规定，非全日制研究生应享受与全日制研究生在人才引进等政策方面的同等政策。对此，哈尔滨市政府8月31日回复称：“《关于鼓励来哈就业创业落户的若干政策》中规定：‘硕士是全日制毕业生’，非全日制研究生暂不享受此政策。感谢您的理解和支持。”非全日制研究生教育作为继续教育的一种，本身就代表着持续学习、终身学习的优秀观念，理应得到全社会的尊重与鼓舞。随着非全日制研究生教育更加专业化，学生的水平也会越来越高。对所有非全日制研究生采取“一刀切”式否定态度，恐怕太过偏激。O热点 | “非全日制”研究生遭歧视？多地这样回复...	0	0	0	0
山东卫视调查	09月02日 11:02	近日，有关非全日制研究生就业、落户遇阻等相关话题，引发关注。8月5日，有网友在人民网领导留言板上就非全日制研究生无法享受鼓励来哈就业创业补贴相关政策问题，向黑龙江省领导提出质疑。该名网友认为，根据国家规定，非全日制研究生应享受与全日制研究生在人才引进等政策方面的同等政策。对此，哈尔滨市政府8月31日回复称：“《关于鼓励来哈就业创业落户的若干政策》中规定：‘硕士是全日制毕业生’，非全日制研究生暂不享受此政策。感谢您的理解和支持。”非全日制研究生教育作为继续教育的一种，本身就代表着持续学习、终身学习的优秀观念，理应得到全社会的尊重与鼓舞。随着非全日制研究生教育更加专业化，学生的水平也会越来越高。对所有非全日制研究生采取“一刀切”式否定态度，恐怕太过偏激。O热点 | “非全日制”研究生遭歧视？多地这样回复...	0	0	0	0
中国青年报	09月02日 11:00	近日，有关非全日制研究生就业、落户遇阻等相关话题，引发关注。8月5日，有网友在人民网领导留言板上就非全日制研究生无法享受鼓励来哈就业创业补贴相关政策问题，向黑龙江省领导提出质疑。该名网友认为，根据国家规定，非全日制研究生应享受与全日制研究生在人才引进等政策方面的同等政策。对此，哈尔滨市政府8月31日回复称：“《关于鼓励来哈就业创业落户的若干政策》中规定：‘硕士是全日制毕业生’，非全日制研究生暂不享受此政策。感谢您的理解和支持。”非全日制研究生教育作为继续教育的一种，本身就代表着持续学习、终身学习的优秀观念，理应得到全社会的尊重与鼓舞。随着非全日制研究生教育更加专业化，学生的水平也会越来越高。对所有非全日制研究生采取“一刀切”式否定态度，恐怕太过偏激。O热点 | “非全日制”研究生遭歧视？多地这样回复...	677	74	2598	3349
新浪海南	09月02日 10:55	非全日制研究生就业遭歧视话题持续引发社会舆论高度关注。有网友今年3月19日在人民网领导留言板上向海南省领导留言称，2020年海南中学公开招聘中，某非全日制研究生报考前主动到海南中学办公室询问报考资格，得到将会根据报考的人数及学校讨论的结果而定回复，该同学顺利获得资格并经海南中学三次公告进入体检，但最终被取消资格。对此，海南中学回复，该校招聘公告的条件明确写明是：全日制教育2020年应届大学毕业生，信访当事人属于“非全日制研究生”，不符合招聘条件；不符合条件的当事人参加了笔试面试环节，是相关工作人员的失误，已对其处分。O非全研究生考教师被取消资格，海南中学否认歧视：不符合条件	1	1	5	7
杨凌头条	09月02日 09:28	非全日制研究生就业遭歧视话题持续引发社会舆论高度关注。有网友今年3月19日在人民网领导留言板上向海南省领导留言称，2020年海南中学公开招聘中，某非全日制研究生报考前主动到海南中学办公室询问报考资格，得到将会根据报考的人数及学校讨论的结果而定回复，该同学顺利获得资格并经海南中学三次公告进入体检，但最终被取消资格。对此，海南中学回复，该校招聘公告的条件明确写明是：全日制教育2020年应届大学毕业生，信访当事人属于“非全日制研究生”，不符合招聘条件；不符合条件的当事人参加了笔试面试环节，是相关工作人员的失误，已对其处分。O非全研究生考教师被取消资格，海南中学否认歧视：不符合条件	0	0	0	0
就是对美没有抵抗力你咬我呀	09月01日 23:09		0	0	2	2
天秤座笑飞7087	09月02日 07:58	《非全日制研究生就业遭歧视话题持续引发社会舆论高度关注。有网友今年3月19日在人民网领导留言板上向海南省领导留言称，2020年海南中学公开招聘中，某非全日制研究生报考前主动到海南中学办公室询问报考资格，得到将会》O网页链接	0	0	0	0
统招非全日制硕士研究生	09月02日 07:13	大家关注中国之声，讲了统招非全日制研究生就业歧视问题了，回放了昨天的采访片段。时间段2020年9月2日早上7:15-7:25新闻纵横栏目统招非全日制硕士研究生 图片	13	4	68	85
一次一个小调调	09月02日 05:31	非全日制研究生就业遭歧视话题持续引发社会舆论高度关注。有网友今年3月19日在人民网领导留言板上向海南省领导留言称，2020年海南中学公开招聘中，某非全日制研究生报考前主动到海南中	0	0	0	0
温馨港湾18_qnk	09月02日 04:05	非全日制研究生就业遭歧视话题持续引发社会舆论高度关注。有网友今年3月19日在人民网领导留言板上向海南省领导留言称，2020年海南中学公开招聘中，某非全日制研究生报考前主动到海南中学办公室询问	0	0	0	0
CT916	09月02日 04:01	非全日制研究生就业遭歧视话题持续引发社会舆论高度关注。有网友今年3月19日在人民网领导留言板上向海南省领导留言称，2020年海南中学公开招聘中，某非全日制研究生报考前主动	0	0	0	0
TUK_一杯	09月02日 03:59	非全日制研究生就业遭歧视话题持续引发社会舆论高度关注。有网友今年3月19日在人民网领导留言板上向海南省领导留言称，2020年海南中学公开招聘中，某非全日制研究生报考前主动到海南中学办公室询	0	0	0	0
幸运人啊人啊	09月02日 03:59	非全日制研究生就业遭歧视话题持续引发社会舆论高度关注。有网友今年3月19日在人民网领导留言板上向海南省领导留言称，2020年海南中学公开招聘中，某非全日制研究生报考前主动到海南中学办公室	0	0	0	0
小查Senkey	09月02日 03:56	非全日制研究生就业遭歧视话题持续引发社会舆论高度关注。有网友今年3月19日在人民网领导留言板上向海南省领导留言称，2020年海南中学公开招聘中，某非全日制研究生报考前主动到海南中	0	0	0	0
可爱杨欣_973	09月02日 03:56	非全日制研究生就业遭歧视话题持续引发社会舆论高度关注。有网友今年3月19日在人民网领导留言板上向海南省领导留言称，2020年海南中学公开招聘中，某非全日制研究生报考前主动到海南中学办公室询问报考资格	0	0	0	0
势佳天	09月02日 03:56	非全日制研究生就业遭歧视话题持续引发社会舆论高度关注。有网友今年3月19日在人民网领导留言板上向海南省领导留言称，2020年海南中学公开招聘中，某非全日制研究生报考前主动	0	0	0	0
用户3908399303	09月02日 03:53	非全日制研究生就业遭歧视话题持续引发社会舆论高度关注。有网友今年3月19日在人民网领导留言板上向海南省领导留言称，2020年海南中学公开招聘中，某非全日制研究生报考前主动到海南中学办	0	0	0	0
lovenonogirl1	09月02日 03:52	非全日制研究生就业遭歧视话题持续引发社会舆论高度关注。有网友今年3月19日在人民网领导留言板上向海南省领导留言称，2020年海南中学公开招聘中，某非全日制研究生报考前主动到海南中	0	0	0	0
安素之年的孩子	09月02日 03:51	非全日制研究生就业遭歧视话题持续引发社会舆论高度关注。有网友今年3月19日在人民网领导留言板上向海南省领导留言称，2020年海南中学公开招聘中，某非全日制研究生	0	0	0	0
vd588449	09月02日 03:50	非全日制研究生就业遭歧视话题持续引发社会舆论高度关注。有网友今年3月19日在人民网领导留言板上向海南省领导留言称，2020年海南中学公开招聘中，某非全日制研	0	0	0	0
光明新区花缘轩鲜花店	09月02日 03:48	非全日制研究生就业遭歧视话题持续引发社会舆论高度关注。有网友今年3月19日在人民网领导留言板上向海南省领导留言称，2020年海南中学公开招聘中，某非全日制研究生报考前主动到海南中	0	0	0	0
罗木拉_436	09月02日 03:39	非全日制研究生就业遭歧视话题持续引发社会舆论高度关注。有网友今年3月19日在人民网领导留言板上向海南省领导留言称，2020年海南中学公开招聘中，某非全日制研究生报考前主动	0	0	0	0
屌丝小钟_927	09月02日 03:35	非全日制研究生就业遭歧视话题持续引发社会舆论高度关注。有网友今年3月19日在人民网领导留言板上向海南省领导留言称，2020年海南中学公开招聘中，某非全日制研究生报考前主动到海南中学办公	0	0	0	0
用户5628323544	09月02日 03:35	非全日制研究生就业遭歧视话题持续引发社会舆论高度关注。有网友今年3月19日在人民网领导留言板上向海南省领导留言称，2020年海南中学公开招聘中，某非全日制研究生报考前主动到海南中学办公室询	0	0	0	0
好人小无赖	09月02日 03:29	非全日制研究生就业遭歧视话题持续引发社会舆论高度关注。有网友今年3月19日在人民网领导留言板上向海南省领导留言称，2020年海南中学公开招聘中，某非全日制研究生报考前主动到海南中学办公室询问报考资格，得到	0	0	0	0
肇庆理工学校学生会_114	09月02日 03:28	非全日制研究生就业遭歧视话题持续引发社会舆论高度关注。有网友今年3月19日在人民网领导留言板上向海南省领导留言称，2020年海南中学公开招聘中，某非全日制	0	0	0	0
Ginajuliana_895	09月02日 03:27	非全日制研究生就业遭歧视话题持续引发社会舆论高度关注。有网友今年3月19日在人民网领导留言板上向海南省领导留言称，2020年海南中学公开招聘中，某非全日制研究生报考前主动到海南中学办公室询问	0	0	0	0
china_meiyu	09月02日 03:26	非全日制研究生就业遭歧视话题持续引发社会舆论高度关注。有网友今年3月19日在人民网领导留言板上向海南省领导留言称，2020年海南中学公开招聘中，某非全日制研究生报考前	0	0	0	0
用户5511647975	09月02日 03:22	非全日制研究生就业遭歧视话题持续引发社会舆论高度关注。有网友今年3月19日在人民网领导留言板上向海南省领导留言称，2020年海南中学公开招	0	0	0	0
574543978_3a2137	09月02日 03:18	非全日制研究生就业遭歧视话题持续引发社会舆论高度关注。有网友今年3月19日在人民网领导留言板上向海南省领导留言称，2020年海南中学公开招聘中，某非全日制研究生报考前主动到海南中	0	0	0	0
GYB-xx	09月02日 03:17	非全日制研究生就业遭歧视话题持续引发社会舆论高度关注。有网友今年3月19日在人民网领导留言板上向海南省领导留言称，2020年海南中学公开招聘中，某非全日制研究生报考前主动到海南中学办公室询问	0	0	0	0
魏志亮vip	09月02日 03:12	非全日制研究生就业遭歧视话题持续引发社会舆论高度关注。有网友今年3月19日在人民网领导留言板上向海南省领导留言称，2020年海南中学公开招聘中，某非全日制研究生报考前主动到海南中学办公室	0	0	0	0
莫粉来袭_128_141	09月02日 03:11	非全日制研究生就业遭歧视话题持续引发社会舆论高度关注。有网友今年3月19日在人民网领导留言板上向海南省领导留言称，2020年海南中学公开招聘中，某非全日制	0	0	0	0
辣妈阡陌	09月02日 03:10	非全日制研究生就业遭歧视话题持续引发社会舆论高度关注。有网友今年3月19日在人民网领导留言板上向海南省领导留言称，2020年海南中学公开招聘中，某非全日制研究生报考前主动到海南中学办	0	0	0	0
天地之仁是天才	09月02日 03:10	非全日制研究生就业遭歧视话题持续引发社会舆论高度关注。有网友今年3月19日在人民网领导留言板上向海南省领导留言称，2020年海南中学公开招聘中，某非全日制研究生报考前主动到海南中学办公室询问	0	0	0	0
风来弄影	09月02日 01:47	非全日制研究生就业遭歧视话题持续引发社会舆论高度关注。有网友今年3月19日在人民网领导留言板上向海南省领导留言称，2020年海南中学公开招聘中，某非全日制	0	0	0	0
hhhhhh哈哈哈哈哈哈哈	09月02日 01:46	非全日制研究生就业遭歧视话题持续引发社会舆论高度关注。有网友今年3月19日在人民网领导留言板上向海南省领导留言称，2020年海南中学公开招聘中，某非全日制研究生报考前主动到海南中学办公室询问报考资格	0	0	0	0
皮蛋22	09月02日 01:45	非全日制研究生就业遭歧视话题持续引发社会舆论高度关注。有网友今年3月19日在人民网领导留言板上向海南省领导留言称，2020年海南中学公开招聘中，某非全日制研究生报考前主动到海南中学办公室	0	0	0	0
活在垃圾桶里	09月02日 01:42	非全日制研究生就业遭歧视话题持续引发社会舆论高度关注。有网友今年3月19日在人民网领导留言板上向海南省领导留言称，2020年海南中学公开招聘中，某非全日制研究生	0	0	0	0
戎戎1981	09月02日 01:41	非全日制研究生就业遭歧视话题持续引发社会舆论高度关注。有网友今年3月19日在人民网领导留言板上向海南省领导留言称，2020年海南中学公开招聘中，某非全日制研究生报考前主动到海南中	0	0	0	0
完美的乔装	09月02日 01:40	非全日制研究生就业遭歧视话题持续引发社会舆论高度关注。有网友今年3月19日在人民网领导留言板上向海南省领导留言称，2020年海南中学公开招聘中，某非全日制研究生报考前主	0	0	0	0
用户5822565608	09月02日 01:37	非全日制研究生就业遭歧视话题持续引发社会舆论高度关注。有网友今年3月19日在人民网领导留言板上向海南省领导留言称，2020年海南中学公开招聘中，某非全日制研究生报考前主动到海南中学办	0	0	0	0
双子小白112	09月02日 01:36	非全日制研究生就业遭歧视话题持续引发社会舆论高度关注。有网友今年3月19日在人民网领导留言板上向海南省领导留言称，2020年海南中学公开招聘中，某非全日制研究生报考前主动到海南中学	0	0	0	0
蔓延_m	09月02日 01:35	非全日制研究生就业遭歧视话题持续引发社会舆论高度关注。有网友今年3月19日在人民网领导留言板上向海南省领导留言称，2020年海南中学公开招聘中，某非全日制研究生报考前主动到海南中学办	0	0	0	0
傻傻的BB狗	09月02日 01:34	非全日制研究生就业遭歧视话题持续引发社会舆论高度关注。有网友今年3月19日在人民网领导留言板上向海南省领导留言称，2020年海南中学公开招聘中，某非	0	0	0	0
luoluo安	09月02日 01:34	非全日制研究生就业遭歧视话题持续引发社会舆论高度关注。有网友今年3月19日在人民网领导留言板上向海南省领导留言称，2020年海南中学公开招聘中，某非全日制研究生报考前主动到海南中	0	0	0	0
子龙虎威_785	09月02日 01:34	非全日制研究生就业遭歧视话题持续引发社会舆论高度关注。有网友今年3月19日在人民网领导留言板上向海南省领导留言称，2020年海南中学公开招聘中，某非全日制研究生报考前主动到海南中学	0	0	0	0
loulimei开心	09月02日 00:52	非全日制研究生就业遭歧视话题持续引发社会舆论高度关注。有网友今年3月19日在人民网领导留言板上向海南省领导留言称，2020年海南中学公开招聘中，某非全日制研究生报考前主动到海南中学	0	0	0	0
青春达州	09月01日 22:46	非全日制研究生就业遭歧视话题持续引发社会舆论高度关注。有网友今年3月19日在人民网领导留言板上向海南省领导留言称，2020年海南中学公开招聘中，某非全日制研究生报考前主动到海南中学办公室询问报考资格，得到将会根据报考的人数及学校讨论的结果而定回复，该同学顺利获得资格并经海南中学三次公告进入体检，但最终被取消资格。对此，海南中学回复，该校招聘公告的条件明确写明是：全日制教育2020年应届大学毕业生，信访当事人属于“非全日制研究生”，不符合招聘条件；不符合条件的当事人参加了笔试面试环节，是相关工作人员的失误，已对其处分。O非全研究生考教师被取消资格，海南中学否认歧视：不符合条件	0	0	3	3
媛6640462947	09月01日 22:22	非全日制研究生就业遭歧视话题持续引发社会舆论高度关注。有网友今年3月19日在人民网领导留言板上向海南省领导留言称，2020年海南中学公开招聘中，某非全日制研究生报考前主动到海南中学办公室询问报考资格，得到将会根据报考的人数及学校讨论的结果而定回复，该同学顺利获得资格并经海南中学三次公告进入体检，但最终被取消资格。对此，海南中学回复，该校招聘公告的条件明确写明是：全日制教育2020年应届大学毕业生，信访当事人属于“非全日制研究生”，不符合招聘条件；不符合条件的当事人参加了笔试面试环节，是相关工作人员的失误，已对其处分。O非全研究生考教师被取消资格，海南中学否认歧视：不符合条件	1	0	0	1
一片曙光_784	09月01日 22:10	非全日制研究生就业遭歧视话题持续引发社会舆论高度关注。有网友今年3月19日在人民网领导留言板上向海南省领导留言称，2020年海南中学公开招聘中，某非全日制研究生报考前主动到海南中	0	0	0	0
yingwu69	09月01日 22:08	非全日制研究生就业遭歧视话题持续引发社会舆论高度关注。有网友今年3月19日在人民网领导留言板上向海南省领导留言称，2020年海南中学公开招聘中，某非全日制研究生报考前主动到海	0	0	0	0
雨恋Yui	09月01日 22:06	非全日制研究生就业遭歧视话题持续引发社会舆论高度关注。有网友今年3月19日在人民网领导留言板上向海南省领导留言称，2020年海南中学公开招聘中	0	0	0	0
马山小东东	09月01日 21:39	非全日制研究生就业遭歧视话题持续引发社会舆论高度关注。有网友今年3月19日在人民网领导留言板上向海南省领导留言称，2020年海南中学公开招聘中，某非全日制研究生报考前主动到海南中	0	0	0	0
qing风die舞	09月01日 21:22	非全日制研究生就业遭歧视话题持续引发社会舆论高度关注。有网友今年3月19日在人民网领导留言板上向海南省领导留言称，2020年海南中学公开招聘中，	0	0	0	0
期待张小鱼的张和鱼	09月01日 21:21	非全日制研究生就业遭歧视话题持续引发社会舆论高度关注。有网友今年3月19日在人民网领导留言板上向海南省领导留言称，2020年海南中学公开招聘中，某非全日制研究生报考前主动到海南中	0	0	0	0
芒果樱桃-Cherry	09月01日 21:18	非全日制研究生就业遭歧视话题持续引发社会舆论高度关注。有网友今年3月19日在人民网领导留言板上向海南省领导留言称，2020年海南中学公开招聘中，某非全日制研究生报考	0	0	0	0
WFCHERRY1133	09月01日 21:15	非全日制研究生就业遭歧视话题持续引发社会舆论高度关注。有网友今年3月19日在人民网领导留言板上向海南省领导留言称，2020年海南中学公开招聘中，某非全日制研究生	0	0	0	0
冰封的蜜	09月01日 21:10	非全日制研究生就业遭歧视话题持续引发社会舆论高度关注。有网友今年3月19日在人民网领导留言板上向海南省领导留言称，2020年海南中学公开招聘中，某非全日制研究生报考前主动到海南中学办公室询问报考	0	0	0	0
lily的碎花	09月01日 21:04	非全日制研究生就业遭歧视话题持续引发社会舆论高度关注。有网友今年3月19日在人民网领导留言板上向海南省领导留言称，2020年海南中学公开招聘中，某非全日制研究生报考前主动到海南中学办	0	0	0	0
关心关星	09月01日 20:59	非全日制研究生就业遭歧视话题持续引发社会舆论高度关注。有网友今年3月19日在人民网领导留言板上向海南省领导留言称，2020年海南中学公开招聘中，某非全日制研究生报考前主动到海南中学办公室询问报考	0	0	0	0
金额贝多芬	09月01日 20:58	非全日制研究生就业遭歧视话题持续引发社会舆论高度关注。有网友今年3月19日在人民网领导留言板上向海南省领导留言称，2020年海南中学公开招聘中，某非全日制研究生报考前主动到海南中	0	0	0	0
钱北b	09月01日 20:54	非全日制研究生就业遭歧视话题持续引发社会舆论高度关注。有网友今年3月19日在人民网领导留言板上向海南省领导留言称，2020年海南中学公开招聘中，	0	0	0	0
如果能有未来-	09月01日 20:52	非全日制研究生就业遭歧视话题持续引发社会舆论高度关注。有网友今年3月19日在人民网领导留言板上向海南省领导留言称，2020年海南中学公开招聘中，某非全日制研究生报考前主动到海南中学办公室询问报考资格，得到将	0	0	0	0
太空漫步687	09月01日 20:41	非全日制研究生就业遭歧视话题持续引发社会舆论高度关注。有网友今年3月19日在人民网领导留言板上向海南省领导留言称，2020年海南中学公开招聘中，某非全日制研究生报	0	0	0	0
邵筱艳_736	09月01日 20:34	非全日制研究生就业遭歧视话题持续引发社会舆论高度关注。有网友今年3月19日在人民网领导留言板上向海南省领导留言称，2020年海南中学公开招聘中，某非全日制研究生报考前主动到海南中学办公室询问报	0	0	0	0
158381447_143eda	09月01日 20:23	非全日制研究生就业遭歧视话题持续引发社会舆论高度关注。有网友今年3月19日在人民网领导留言板上向海南省领导留言称，2020年海南中学公开招聘中，某非全日制研究生报考前主动到海南中学办公	0	0	0	0
流汗老师	09月01日 20:22	非全日制研究生就业遭歧视话题持续引发社会舆论高度关注。有网友今年3月19日在人民网领导留言板上向海南省领导留言称，2020年海南中学公开招聘中，某非全日制研究生报考前主动到海	0	0	0	0
贫丫头-Bonnie	09月01日 20:16	非全日制研究生就业遭歧视话题持续引发社会舆论高度关注。有网友今年3月19日在人民网领导留言板上向海南省领导留言称，2020年海南中学公开招聘中，某非全日制研究生报考前主动到海南中学	0	0	0	0
用户3735202772	09月01日 20:14	非全日制研究生就业遭歧视话题持续引发社会舆论高度关注。有网友今年3月19日在人民网领导留言板上向海南省领导留言称，2020年海南中学公开招聘中，某非全日制研究生报考前主动到海南中学办公	0	0	0	0
茶花民居	09月01日 20:12	非全日制研究生就业遭歧视话题持续引发社会舆论高度关注。有网友今年3月19日在人民网领导留言板上向海南省领导留言称，2020年海南中学公开招聘中，某非全日制研究生	0	0	0	0
儿月李	09月01日 20:09	非全日制研究生就业遭歧视话题持续引发社会舆论高度关注。有网友今年3月19日在人民网领导留言板上向海南省领导留言称，2020年海南中学公开招聘中，某非全日制研究生报考前主动到海	0	0	0	0
满塞	09月01日 20:05	非全日制研究生就业遭歧视话题持续引发社会舆论高度关注。有网友今年3月19日在人民网领导留言板上向海南省领导留言称，2020年海南中学公开招聘中，某非全日制研究生报	0	0	0	0
走远了_	09月01日 20:04	非全日制研究生就业遭歧视话题持续引发社会舆论高度关注。有网友今年3月19日在人民网领导留言板上向海南省领导留言称，2020年海南中学公开招聘中，某非全	0	0	0	0
IAWF	09月01日 20:03	非全日制研究生就业遭歧视话题持续引发社会舆论高度关注。有网友今年3月19日在人民网领导留言板上向海南省领导留言称，2020年海南中学公开招聘中，某非全日制研究生报考前主动到海南中学办公室询问报考	0	0	0	0
e交易官微	09月01日 19:59	非全日制研究生就业遭歧视话题持续引发社会舆论高度关注。有网友今年3月19日在人民网领导留言板上向海南省领导留言称，2020年海南中学公开招聘中，某非全日制研究生报考前主动到	0	0	0	0
今成教育张老师职称代评	09月01日 19:58	非全日制研究生就业遭歧视话题持续引发社会舆论高度关注。有网友今年3月19日在人民网领导留言板上向海南省领导留言称，2020年海南中学公开招聘中，某非全日制研究生报考前主动到海南中学	0	0	0	0
股票买在妖股启动时	09月01日 19:55	非全日制研究生就业遭歧视话题持续引发社会舆论高度关注。有网友今年3月19日在人民网领导留言板上向海南省领导留言称，2020年海南中学公开招聘中，某非全日制研究生报考前主动到海南中学	0	0	0	0
烟雨蒙蒙2012	09月01日 19:54	非全日制研究生就业遭歧视话题持续引发社会舆论高度关注。有网友今年3月19日在人民网领导留言板上向海南省领导留言称，2020年海南中学公开招聘中，某非全日制研究生报考前主动到	0	0	0	0
khuntoriadong-520	09月01日 19:53	非全日制研究生就业遭歧视的话题近年来成为社会关注热点。近日，内蒙古鄂尔多斯和河南商丘就相关不合理政策进行致歉和回应↓↓产生争议的非全日制研究生是什么？全日制和非全日制是否在含金量上有明显区别？更多解读非全日制硕士应聘被拒为何出现此类现象？非全日制硕士应聘被拒为何出现此类现象？	0	0	0	0
WaxRong1010	09月01日 19:53	非全日制研究生就业遭歧视话题持续引发社会舆论高度关注。有网友今年3月19日在人民网领导留言板上向海南省领导留言称，2020年海南中学公开招聘中，某非全	0	0	0	0
简而有约v爱生活	09月01日 19:48	非全日制研究生就业遭歧视话题持续引发社会舆论高度关注。有网友今年3月19日在人民网领导留言板上向海南省领导留言称，2020年海南中学公开招聘中，某非全日制研究生报考前主动到海南中学办公室询	0	0	0	0
bigbig-bb	09月01日 19:42	非全日制研究生就业遭歧视话题持续引发社会舆论高度关注。有网友今年3月19日在人民网领导留言板上向海南省领导留言称，2020年海南中学公开招聘中，某非全日制研究生报考前主动到海南中学办	0	0	0	0
岔开双腿秀贞操丶江	09月01日 19:40	非全日制研究生就业遭歧视的话题近年来成为社会关注热点。近日，内蒙古鄂尔多斯和河南商丘就相关不合理政策进行致歉和回应↓↓产生争议的非全日制研究生是什么？全日制和非全日制是否在含金量上有明显区别？更多解读非全日制硕士应聘被拒为何出现此类现象？非全日制硕士应聘被拒为何出现此类现象？	0	0	0	0
麦蛋翁2020	09月01日 19:39	非全日制研究生就业遭歧视话题持续引发社会舆论高度关注。有网友今年3月19日在人民网领导留言板上向海南省领导留言称，2020年海南中学公开招聘中，某非全日制研究生报考前主动到海南	0	0	0	0
尹鹏强	09月01日 19:39	的话题近年来成为社会关注热点。近日，内蒙古鄂尔多斯和河南商丘就相关不合理政策进行致歉和回应↓↓产生争议的非全日制研究生是什么？全日制和非全日制是否在含金量上有明显区别？更多解读O非全日制硕士应聘被拒 为何出现此类现象？	0	0	0	0
葱花会唱歌	09月01日 19:37	非全日制研究生就业遭歧视话题持续引发社会舆论高度关注。有网友今年3月19日在人民网领导留言板上向海南省领导留言称，2020年海南中学公开招聘中，某非全日制研究生报考前主动到海南中学办公室询问报考	0	0	0	0
CFP刘建平	09月01日 19:36	非全日制研究生就业遭歧视话题持续引发社会舆论高度关注。有网友今年3月19日在人民网领导留言板上向海南省领导留言称，2020年海南中学公开招聘中，某	0	0	0	0
小甜甜非常泡沫	09月01日 19:32	非全日制研究生就业遭歧视话题持续引发社会舆论高度关注。有网友今年3月19日在人民网领导留言板上向海南省领导留言称，2020年海南中学	0	0	0	0
我是脑残徐强	09月01日 19:32	非全日制研究生就业遭歧视话题持续引发社会舆论高度关注。有网友今年3月19日在人民网领导留言板上向海南省领导留言称，2020年海南中学公开招聘中，某非全日制研究生报考前主动到海南中学办公室询问报	0	0	0	0
王甜甜4480_555	09月01日 19:32	非全日制研究生就业遭歧视话题持续引发社会舆论高度关注。有网友今年3月19日在人民网领导留言板上向海南省领导留言称，2020年海南中学公开招聘中，某非全日制研究	0	0	0	0
玉子的大人故事书	09月01日 19:29	非全日制研究生就业遭歧视话题持续引发社会舆论高度关注。有网友今年3月19日在人民网领导留言板上向海南省领导留言称，2020年海南中学公开招聘中，某非全日制研究生报考前主动到海南中学办公室	0	0	0	0
平利检察	09月01日 19:29	的话题近年来成为社会关注热点。近日，内蒙古鄂尔多斯和河南商丘就相关不合理政策进行致歉和回应↓↓产生争议的非全日制研究生是什么？全日制和非全日制是否在含金量上有明显区别？更多解读O非全日制硕士应聘被拒 为何出现此类现象？ 2安康·平利县	0	0	4	4
双子薰衣草的伤	09月01日 19:28	非全日制研究生就业遭歧视话题持续引发社会舆论高度关注。有网友今年3月19日在人民网领导留言板上向海南省领导留	0	0	0	0
养鼠筐	09月01日 19:24	非全日制研究生就业遭歧视话题持续引发社会舆论高度关注。有网友今年3月19日在人民网领导留言板上向海南省领导留言	0	0	0	0
亲亲惜	09月01日 19:24	非全日制研究生就业遭歧视话题持续引发社会舆论高度关注。有网友今年3月19日在人民网领导留言板上向海南省领导留言称，2020年海南中学公开招聘中，某非全日制研究生报考前主动到海南中学办	0	0	0	0
霆nai升	09月01日 19:17	非全日制研究生就业遭歧视话题持续引发社会舆论高度关注。有网友今年3月19日在人民网领导留言板上向海南省领导留言称，2020年海南中学公开招聘中，某非全日制研究生报考前主动到海南	0	0	0	0
糖不甜蘑	09月01日 19:14	非全日制研究生就业遭歧视话题持续引发社会舆论高度关注。有网友今年3月19日在人民网领导留言板上向海南省领导留言称，2020年海南中学公开招聘中，某非全日制研究生报考前主动到海南中学办公室询问	0	0	0	0
飞走的心557	09月01日 19:11	非全日制研究生就业遭歧视的话题近年来成为社会关注热点。近日，内蒙古鄂尔多斯和河南商丘就相关不合理政策进行致歉和回应↓↓产生争议的非全日制研究生是什么？全日制和非全日制是否在含金量上有明显区别？更多解读非全日制硕士应聘被拒为何出现此类现象？非全日制硕士应聘被拒为何出现此类现象？	0	0	0	0
大会员昵称	09月01日 19:10	非全日制研究生就业遭歧视的话题近年来成为社会关注热点。近日，内蒙古鄂尔多斯和河南商丘就相关不合理政策进行致歉和回应↓↓产生争议的非全日制研究生是什么？全日制和非全日制是否在含金量上有明显区别？更多解读非全日制硕士应聘被拒为何出现此类现象？	0	0	0	0
兮菡U5	09月01日 19:10	非全日制研究生就业遭歧视的话题近年来成为社会关注热点。近日，内蒙古鄂尔多斯和河南商丘就相关不合理政策进行致歉和回应↓↓产生争议的非全日制研究生是什么？全日制和非全日制是否在含金量上有明显区别？更多解读非全日制硕士应聘被拒为何出现此类现象？	0	0	0	0
-丶如萤映雪-	09月01日 18:51	非全日制研究生就业遭歧视的话题近年来成为社会关注热点。近日，内蒙古鄂尔多斯和河南商丘就相关不合理政策进行致歉和回应↓↓产生争议的非全日制研究生是什么？全日制和非全日制是否在含金量上有明显区别？更多解读非全日制硕士应聘被拒为何出现此类现象？非全日制硕士应聘被拒为何出现此类现象？	0	0	0	0
FM963	09月01日 18:45	的话题近年来成为社会关注热点。近日，内蒙古鄂尔多斯和河南商丘就相关不合理政策进行致歉和回应↓↓产生争议的非全日制研究生是什么？全日制和非全日制是否在含金量上有明显区别？更多解读O非全日制硕士应聘被拒 为何出现此类现象？	0	0	0	0
双子玫瑰花园	09月01日 18:45	非全日制研究生就业遭歧视的话题近年来成为社会关注热点。近日，内蒙古鄂尔多斯和河南商丘就相关不合理政策进行致歉和回应↓↓产生争议的非全日制研究生是什么？全日制和非全日制是否在含金量上有明显区别？更多解读非全日制硕士应聘被拒为何出现此类现象？非全日制硕士应聘被拒为何出现此类现象？	0	0	0	0
钱仔Look达祈	09月01日 18:44	非全日制研究生就业遭歧视的话题近年来成为社会关注热点。近日，内蒙古鄂尔多斯和河南商丘就相关不合理政策进行致歉和回应↓↓产生争议的非全日制研究生是什么？全日制和非全日制是否在含金量上有明显区别？更多解读非全日制硕士应聘被拒为何出现此类现象？非全日制硕士应聘被拒为何出现此类现象？	0	0	0	0
男人本銫-Jcln	09月01日 18:44	非全日制研究生就业遭歧视的话题近年来成为社会关注热点。近日，内蒙古鄂尔多斯和河南商丘就相关不合理政策进行致歉和回应↓↓产生争议的非全日制研究生是什么？全日制和非全日制是否在含金量上有明显区别？更多解读非全日制硕士应聘被拒为何出现此类现象？非全日制硕士应聘被拒为何出现此类现象？	0	0	0	0
菩提无数138	09月01日 18:43	非全日制研究生就业遭歧视的话题近年来成为社会关注热点。近日，内蒙古鄂尔多斯和河南商丘就相关不合理政策进行致歉和回应↓↓产生争议的非全日制研究生是什么？全日制和非全日制是否在含金量上有明显区别？更多解读非全日制硕士应聘被拒为何出现此类现象？非全日制硕士应聘被拒为何出现此类现象？	0	0	0	0
桌子上的小豆子元气	09月01日 18:43	非全日制研究生就业遭歧视的话题近年来成为社会关注热点。近日，内蒙古鄂尔多斯和河南商丘就相关不合理政策进行致歉和回应↓↓产生争议的非全日制研究生是什么？全日制和非全日制是否在含金量上有明显区别？更多解读非全日制硕士应聘被拒为何出现此类现象？非全日制硕士应聘被拒为何出现此类现象？	0	0	0	0
钱鱼邓	09月01日 18:42	非全日制研究生就业遭歧视的话题近年来成为社会关注热点。近日，内蒙古鄂尔多斯和河南商丘就相关不合理政策进行致歉和回应↓↓产生争议的非全日制研究生是什么？全日制和非全日制是否在含金量上有明显区别？更多解读非全日制硕士应聘被拒为何出现此类现象？非全日制硕士应聘被拒为何出现此类现象？	0	0	0	0
火速头条	09月01日 18:23	的话题近年来成为社会关注热点。近日，内蒙古鄂尔多斯和河南商丘就相关不合理政策进行致歉和回应↓↓产生争议的非全日制研究生是什么？全日制和非全日制是否在含金量上有明显区别？更多解读O网页链接非全日制硕士应聘被拒 为何出现此类现象？	3	2	5	10
头条新闻	09月01日 18:14	的话题近年来成为社会关注热点。近日，内蒙古鄂尔多斯和河南商丘就相关不合理政策进行致歉和回应↓↓产生争议的非全日制研究生是什么？全日制和非全日制是否在含金量上有明显区别？更多解读O非全日制硕士应聘被拒 为何出现此类现象？	994	288	3168	4450
凤凰网江西频道	09月01日 15:47	非全日制研究生就业遭歧视话题近期引发社会舆论高度关注。对于一些亟须引进人才的地区来说，如何妥善解决这一问题，尚需更多的智慧。笔者8月31日查询发现，有网友今年6月底在人民网领导留言板上留言：“南昌市于2020年6月22日发布的《关于支持大学毕业生和技能人才来昌留昌创业就业的实施意见》中，数次强调入学其所谓人才范围为全日制硕士，此番限定与2月4日五部委联合发布的《教育部办公厅等五部门关于进一步做好非全日制研究生就业工作的通知》精神不符，南昌市发布的《意见》全日制与非全日制不平等对待，未给非全日制硕士学子创造平等机会等，并将对非全日制硕士来昌就业环境产生负面导向！”O网友反映南昌“人才10条”排斥非全研究生 官方：请谅解	6	7	29	42
毕业之家官方微博	09月01日 15:31	2020年海南中学公开招聘中，某非全日制研究生报考前主动到海南中学办公室询问报考资格，得到将会根据报考的人数及学校讨论的结果而定回复，该同学顺利获得资格并经海南中学三次公告进入体检，海南中学及有关部门未征得该同学同意、告知其有关权利，听取申辩，未经过复核程序，未制作公开招聘违纪违规行为处理决定书，未依法送达被处理的应聘人员就取消了其资格。 对此，大家怎么看待呢？欢迎留言	1	1	7	9
南航考研助手	09月01日 15:29	官方开始正名了。第一批统招非全研究生开始就业，刨去录取分数，仅从录取方式来说和毕业，非全确实已经和全日制毫无区别，逐步同等化对待，应该也是国家把非全纳入统考的原因之一吧。虽然道阻且长，但终能遇见曙光。研究生入学考试的竞争日益激烈的情境下，未来的非全也不失为一种好的选择。祝好。	2	3	13	18
中青网青小小	09月01日 15:21	近期，有网友通过人民网领导留言板反映，自己是2017年后的统招非全日制硕士研究生，在参加内蒙古鄂尔多斯古杭锦旗和准格尔旗的教师招聘时，均被“学历不符，非全日制学历”的理由拒绝。该网友表示，国家在今年的2月14日就下文《关于进一步做好非全日制研究生就业工作的通知》，经过这么长时间还是无法正视统招非全日制学历，不能保证统招非全日制的就业，略感心寒。O“非全日制”研究生应聘遭歧视？多所高校发通知…	0	1	3	4
科普中国	09月01日 14:18	非全日制研究生就业遭歧视话题持续引发社会舆论高度关注。有网友今年3月19日在人民网领导留言板上向海南省领导留言称，2020年海南中学公开招聘中，某非全日制研究生报考前主动到海南中学办公室询问报考资格，得到将会根据报考的人数及学校讨论的结果而定回复，该同学顺利获得资格并经海南中学三次公告进入体检，但最终被取消资格。对此，海南中学回复，该校招聘公告的条件明确写明是：全日制教育2020年应届大学毕业生，信访当事人属于“非全日制研究生”，不符合招聘条件；不符合条件的当事人参加了笔试面试环节，是相关工作人员的失误，已对其处分。O非全研究生考教师被取消资格，海南中学否认歧视：不符合条件	59	108	198	365
用户7398333285	09月01日 12:50	非全日制研究生就业遭歧视话题持续引发社会舆论高度关注。有网友今年3月19日在人民网领导留言板上向海南省领导留言称，2020年海南中学公开招聘中，某非全日制研究生报考前主动到海南中学办公室询问报考资格，得到将会根据报考的人数及	0	0	0	0
社会与法频道阎肃	09月01日 10:42	阎肃观察 非全日制研究生就业遭歧视话题持续引发社会舆论高度关注。有网友今年3月19日在人民网领导留言板上向海南省领导留言称，2020年海南中学公开招聘中，某非全日制研究生报考前主动到海南中学办公室询问报考资格，得到将会根据报考的人数及学校讨论的结果而定回复，该同学顺利获得资格并经海南中学三次公告进入体检，但最终被取消资格。对此，海南中学回复，该校招聘公告的条件明确写明是：全日制教育2020年应届大学毕业生，信访当事人属于“非全日制研究生”，不符合招聘条件；不符合条件的当事人参加了笔试面试环节，是相关工作人员的失误，已对其处分。O非全研究生考教师被取消资格，海南中学否认歧视：不符合条件	3	112	17	132
护林员2015	09月01日 10:07	非全日制研究生就业遭歧视话题持续引发社会舆论高度关注。有网友今年3月19日在人民网领导留言板上向海南省领导留言称，2020年海南中学公开招聘中，某非全日制研究生报考前主动到海南中学办公室询问报考资格，得到将会根据报考的人数及学校讨论的结果而定回复，该同学顺利获得资格并经海南中学三次公告进入体检，但最终被取消资格。对此，海南中学回复，该校招聘公告的条件明确写明是：全日制教育2020年应届大学毕业生，信访当事人属于“非全日制研究生”，不符合招聘条件；不符合条件的当事人参加了笔试面试环节，是相关工作人员的失误，已对其处分。O非全研究生考教师被取消资格，海南中学否认歧视：不符合条件	5	0	7	12
法人杂志	09月01日 09:44	8月31日，媒体报道，内蒙古鄂尔多斯当地市委、人社局，对日前“非全日制研究生应聘教师两次被拒”做出回应。回应称，系有关考试组织人员不了解新政策，造成区别对待。2020年2月，教育部等五部门出台新政，要求对不同教育形式的研究生提供平等就业机会，不得设置与职位要求无关的报考资格条件。但鉴于考试工作组织程序的严密性，已不能够重新组织报名。对给网友带来的不便，表示歉意。此前，有网友通过人民网领导留言板反映，自己是2017年后的统招非全日制硕士研究生，在参加内蒙古鄂尔多斯古杭锦旗和准格尔旗的教师招聘时，均被“学历不符，非全日制学历”的理由拒绝。而国家在今年的2月14日就下文《关于进一步做好非全日制研究生就业工作的通知，经过这么长时间还是无法正视统招非全日制学历，不能保证统招非全日制的就业，略感心寒。鄂尔多斯市委办公室、 鄂尔多斯市人力资源和社会保障局其后回应道，相关旗区确实存在有关考试组织人员由于…	1	0	3	4
搜狐新闻客户端	09月01日 09:37	非全日制研究生就业遭歧视话题持续引发社会舆论高度关注。有网友今年3月19日在人民网领导留言板上向海南省领导留言称，2020年海南中学公开招聘中，某非全日制研究生报考前主动到海南中学办公室询问报考资格，得到将会根据报考的人数及学校讨论的结果而定回复，该同学顺利获得资格并经海南中学三次公告进入体检，但最终被取消资格。对此，海南中学回复，该校招聘公告的条件明确写明是：全日制教育2020年应届大学毕业生，信访当事人属于“非全日制研究生”，不符合招聘条件；不符合条件的当事人参加了笔试面试环节，是相关工作人员的失误，已对其处分。（@澎湃新闻 ）	74	119	348	541
天涯舆情	09月01日 09:33	非全日制研究生就业遭歧视话题持续引发社会舆论高度关注。有网友今年3月19日在人民网领导留言板上向海南省领导留言称，2020年海南中学公开招聘中，某非全日制研究生报考前主动到海南中学办公室询问报考资格，得到将会根据报考的人数及学校讨论的结果而定回复，该同学顺利获得资格并经海南中学三次公告进入体检，但最终被取消资格。对此，海南中学回复，该校招聘公告的条件明确写明是：全日制教育2020年应届大学毕业生，信访当事人属于“非全日制研究生”，不符合招聘条件；不符合条件的当事人参加了笔试面试环节，是相关工作人员的失误，已对其处分。（澎湃新闻）	0	0	0	0
深蓝财经	09月01日 08:41	非全日制研究生就业遭歧视话题持续引发社会舆论高度关注。有网友今年3月19日在人民网领导留言板上向海南省领导留言称，2020年海南中学公开招聘中，某非全日制研究生报考前主动到海南中学办公室询问报考资格，得到将会根据报考的人数及学校讨论的结果而定回复，该同学顺利获得资格并经海南中学三次公告进入体检，但最终被取消资格。对此，海南中学回复，该校招聘公告的条件明确写明是：全日制教育2020年应届大学毕业生，信访当事人属于“非全日制研究生”，不符合招聘条件；不符合条件的当事人参加了笔试面试环节，是相关工作人员的失误，已对其处分。（澎湃）	86	113	167	366
连池检察	09月01日 08:27	非全日制研究生就业遭歧视话题持续引发社会舆论高度关注。有网友今年3月19日在人民网领导留言板上向海南省领导留言称，2020年海南中学公开招聘中，某非全日制研究生报考前主动到海南中学办公室询问报考资格，得到将会根据报考的人数及学校讨论的结果而定回复，该同学顺利获得资格并经海南中学三次公告进入体检，但最终被取消资格。对此，海南中学回复，该校招聘公告的条件明确写明是：全日制教育2020年应届大学毕业生，信访当事人属于“非全日制研究生”，不符合招聘条件；不符合条件的当事人参加了笔试面试环节，是相关工作人员的失误，已对其处分。O非全研究生考教师被取消资格，海南中学否认歧视：不符合条件	5	0	11	16
正义南康	09月01日 08:27	非全日制研究生就业遭歧视话题持续引发社会舆论高度关注。有网友今年3月19日在人民网领导留言板上向海南省领导留言称，2020年海南中学公开招聘中，某非全日制研究生报考前主动到海南中学办公室询问报考资格，得到将会根据报考的人数及学校讨论的结果而定回复，该同学顺利获得资格并经海南中学三次公告进入体检，但最终被取消资格。对此，海南中学回复，该校招聘公告的条件明确写明是：全日制教育2020年应届大学毕业生，信访当事人属于“非全日制研究生”，不符合招聘条件；不符合条件的当事人参加了笔试面试环节，是相关工作人员的失误，已对其处分。O非全研究生考教师被取消资格，海南中学否认歧视：不符合条件	50	120	117	287
澎湃新闻	09月01日 08:26	非全日制研究生就业遭歧视话题持续引发社会舆论高度关注。有网友今年3月19日在人民网领导留言板上向海南省领导留言称，2020年海南中学公开招聘中，某非全日制研究生报考前主动到海南中学办公室询问报考资格，得到将会根据报考的人数及学校讨论的结果而定回复，该同学顺利获得资格并经海南中学三次公告进入体检，但最终被取消资格。对此，海南中学回复，该校招聘公告的条件明确写明是：全日制教育2020年应届大学毕业生，信访当事人属于“非全日制研究生”，不符合招聘条件；不符合条件的当事人参加了笔试面试环节，是相关工作人员的失误，已对其处分。O非全研究生考教师被取消资格，海南中学否认歧视：不符合条件	4433	2340	23663	30436
自律的大鱼海棠	09月01日 00:23	作为改革后的第二届非全，我们学校培养和全日制是一样标准，毕业要求一样，但也希望国家能积极引导政策，促进社会发展与进步 这应该是一个终身学习的社会。@澎湃新闻 @新京报社 @中国新闻网 @微言教育 @新华网客户端 @新华社 @人民日报 @中国青年报 @人力资源和社会保障部	0	0	0	0
统招非全日制硕士研究生	08月31日 20:32	澎湃新闻这是要大干一场啊，澎澎关注人才补贴了！小伙伴快下载澎湃APP向记者反馈。统招非全日制研究生就业遭歧视话题近期引发社会舆论高度关注。对于一些亟须引进人才的地区来说，如何妥善解决这一问题，尚需更多的智慧。统招非全日制硕士研究生	16	4	144	164
云端筑梦师2020	08月31日 19:50	作为改革后的第二届非全，我们学校培养和全日制是一样标准，毕业要求一样，但也希望国家能积极引导政策，促进社会发展与进步 这应该是一个终身学习的社会。@澎湃新闻 @新京报社 @中国新闻网 @微言教育 @新华网客户端 @新华社 @人民日报 @中国青年报 @人力资源和社会保障部	0	0	1	1
云端筑梦师2020	08月31日 19:49	作为改革后的第二届非全，我们学校培养和全日制是一样标准，毕业要求一样，但也希望国家能积极引导政策，促进社会发展与进步 这应该是一个终身学习的社会。@澎湃新闻 @新京报社 @中国新闻网 @微言教育 @新华网客户端 @新华社 @人民日报 @中国青年报 @人力资源和社会保障部	0	0	1	1
北仑检察	08月31日 19:06	近期，有网友反映，自己在参加教师招聘时，均被“学历不符，非全日制学历”的理由拒绝。一看应聘员工学历里有“非全日制”几个字，很多用人单位都会有抵触情绪，甚至普遍不认可。毕竟在他们的传统印象里，只要学历一跟“非全日制”挂钩，就意味着相关应聘员工的“含金量”大打折扣。但刻板印象再重，也不能脱离基本的事实。非全日制研究生学历，不同于以往的在职研究生，而是与全日制研究生一样，属于统招统分计划。与全日制研究生都是相同的初试和复试，相同的录取分数线，进校以后，也是相同的培养教育体系和培养质量，学历学位证书也具有同等法律地位和相同效力。今年2月公布的《关于进一步做好非全日制研究生就业工作的通知》中提到，用人单位招用人员应当向劳动者提供平等就业机会。各级公务员招录、事业单位及国有企业公开招聘要根据岗位需求合理制定招聘条件，对不同教育形式的研究生提供平等就业机会，不得设置与职位要求无关的报考资格条件。非全日…	2	0	7	9
FM99香格里拉之声	08月31日 17:05	近期，有网友反映，自己在参加教师招聘时，均被“学历不符，非全日制学历”的理由拒绝。一看应聘员工学历里有“非全日制”几个字，很多用人单位都会有抵触情绪，甚至普遍不认可。毕竟在他们的传统印象里，只要学历一跟“非全日制”挂钩，就意味着相关应聘员工的“含金量”大打折扣。但刻板印象再重，也不能脱离基本的事实。非全日制研究生学历，不同于以往的在职研究生，而是与全日制研究生一样，属于统招统分计划。与全日制研究生都是相同的初试和复试，相同的录取分数线，进校以后，也是相同的培养教育体系和培养质量，学历学位证书也具有同等法律地位和相同效力。今年2月公布的《关于进一步做好非全日制研究生就业工作的通知》中提到，用人单位招用人员应当向劳动者提供平等就业机会。各级公务员招录、事业单位及国有企业公开招聘要根据岗位需求合理制定招聘条件，对不同教育形式的研究生提供平等就业机会，不得设置与职位要求无关的报考资格条件。非全日…	2	5	10	17
牵你右手的世界	08月17日 02:14	付出的时间不一样，得到的回报当然也就不一样。08gmuOf17。	0	0	0	0
2020加油努力h	08月15日 14:17	杭州真是“好”政府 真是矛盾不已 『非全日制研究生求职之痛！想申请杭州人才补贴被拒，只因毕业证上多了四个字』O网页链接	0	0	0	0
那年的自作多情	08月14日 15:37	付出的时间不一样，得到的回报当然也就不一样。08cFDox14。	0	0	0	0
就是对美没有抵抗力你咬我呀	08月14日 09:21	@教育部 @微言教育教育事业是一个国家发展的千年大业。贵部应该是最有文化的部门，最应该在文化上下功夫做示范。然而，对非全日制和全日制研究生的命名和界定，足以显示你们已经忘记了中国文化，而采取西方的思考模式了。近半年来，非全日制研究生就业过程中屡屡受挫，毕业生们投诉无门，就业平等的机会都难以拿到，就算拿到了，胜出了，最后不少人因为非全日制的学习方式而被拒绝。大家怪人社部门、企业的用人选人已偏离了初心。他们用最简单粗暴的方式去拒绝新型事物以避免风险。但趋利避害是人之常情，纵有同情理解的，也难以去掉“非”这个字本身带来的负面消极影响。毕竟中国文化积淀了那么久的语言理解惯性很难改。正常情况中国人说话就是天然会委婉把不是A的命名为B，而在恶意或者持否定消极态度下才会说非A。想象一下正常说话和吵架的情景模式就能体会了。而西方呢，直白简单的思维加个un的前缀就完事了。我们的文化自信去哪了？非全日制学习…	3	4	13	20
小笼一口香	08月08日 22:21	请求关注非全日制研究生就业歧视问题，郑州高新区，天津静海区，央企，学校岗位，军队文职都有歧视现象！ 查看图片	0	0	0	0
东方之爱焦枝	08月10日 12:21	付出的时间不一样，得到的回报当然也就不一样。08iCcvU10。	0	0	0	0
在职研究生招生信息网-官网	08月10日 10:12	非全日制研究生的含金量到底有多高？ L在职研究生招生信息网-官网的微博视频	0	0	1	1
统招非全日制硕士研究生	08月07日 18:04	好消息:《广东省科学技术情报研究所2020年招聘博士研究生公告》已于2020年7月30日发布，根据《教育部办公厅等五部门关于进一步做好非全日制研究生就业工作的通知》(教研厅函〔2019〕1号）精神，现将招聘公告中的“全日制博士研究生”更改为“博士研究生”，其他内容不变。虽然是博士，但也是对文件的认可，不是嘛！	1	0	7	8
在职研究生招生信息网-官网	08月05日 13:57	非全日制研究生认可度如何？ L在职研究生招生信息网-官网的微博视频	0	0	0	0
统招非全日制硕士研究生	08月05日 09:06	破除对统招非全日制研究生就业歧视，许昌，洛阳，安阳，鹤壁在发力！河南请加油！统招非全日制硕士研究生	6	0	35	41
统招非全日制硕士研究生	07月30日 05:59	@央视新闻 @人民日报 @光明日报 @中国经营报 @新京报 @长安街知事	0	0	17	17
地温罗曼史vwsi	07月29日 21:39	付出的时间不一样，得到的回报当然也就不一样。07xjaLI29。	0	0	0	0
宗师考研	07月29日 20:41	想知道关于到底是选择全日制还是非全日制研究生，大家有没有相同的疑惑与纠结呢？	6	0	5	11
统招非全日制硕士研究生	07月29日 20:29	河北省考是没问题的，统招非全日制研究生是可以研究生身份报名的！虽然结束了统招非全日制硕士研究生	16	2	27	45
统招非全日制硕士研究生	07月29日 12:05	我们都有光明的未来 @微言教育统招非全日制硕士研究生	9	1	29	39
统招非全日制硕士研究生	07月29日 08:15	包括非全嘛？@微言教育 统招非全日制硕士研究生	4	0	11	15
17非全日制研究生	07月28日 15:18	静静 等待浙江省转发五部委关于非全日制研究生就业文件通知统招非全日制硕士研究生	5	4	38	47
统招非全日制硕士研究生	07月27日 09:44	河北统招非全日制硕士研究生	12	1	43	56
统招非全日制硕士研究生	07月26日 19:51	鹤壁统招非全日制硕士研究生	4	3	30	37
统招非全日制硕士研究生	07月26日 16:49	连报名资格都没有统招非全日制硕士研究生	7	1	18	26
统招非全日制硕士研究生	07月26日 16:44	来自广西的反馈柳州人才引进坚决不更改对非全的拒绝，就是整个广西，只有投诉了梧州有点效果，别的市包括南宁都是一个样，坚决排除非全。投诉了无数次，联名了好几次都没用。统招非全日制硕士研究生	17	1	81	99
统招非全日制研究生每日关注	07月21日 19:26	近日，教育部发布通知，各高校要充分挖掘校内资源和校友、行业企业等社会资源，在2020年底前持续向有就业意愿的未就业毕业生有针对性推送至少3个就业岗位信息。对离校时未就业，并为后续落实单位的毕业生按应届毕业生身份及时办理就业手续。除毕业生自愿要求外，还未派遣的未就业毕业生在2020年8月31日前不得派遣。O网页链接统招非全日制硕士研究生	2	0	2	4
CC尘埃A	07月20日 00:47	付出的时间不一样，得到的回报当然也就不一样。07ScIhQ20。	0	0	0	0
统招非全日制硕士研究生	07月19日 15:47	山西长治市潞州区的消息！统招非全日制硕士研究生	5	2	17	24
统招非全日制硕士研究生	07月19日 15:45	黑龙江有人开始行动啦！统招非全日制硕士研究生	4	2	30	36
北极吃冰糕	07月17日 10:37	港真，能考全就不要考非全，无关质量，无关能力，只是非全的社会认可度确实不够。即使国家规定，不能歧视非全，用人单位也还是会阳奉阴违的...明白地说不找非全，也许比暗戳戳地歧视非全好吧	0	0	0	0
柳杰99056	07月16日 10:57	//@统招非全日制硕士研究生:我相信我们会有光明的未来，感谢老师 统招非全日制硕士研究生	0	0	0	0
统招非全日制硕士研究生	07月16日 10:57	我相信我们会有光明的未来，感谢老师 统招非全日制硕士研究生	1	1	27	29
考研-巧儿姐姐	07月16日 16:40	多校专硕取消全日制招生，非全或成趋势？O多校专硕取消全日制招生，非全或成趋势？	0	1	4	5
新生考研	07月16日 16:03	非全与全日制就业平等？非全被认可了吗？ O非全与全日制就业平等？非全被认可了吗？	0	0	0	0
统招非全日制研究生每日关注	07月14日 17:06	今日头条讨论：深圳大学教师关注统招非全日制研究生身份 //@勤奋出天才2020:基于非全政策初衷，双证非全就是正牌的校友。985非全就是985的正牌研究生，不用觉得自己不是研究生了。但是社会认识还太滞后。还需要非全学子加油。	0	0	1	1
统招非全日制研究生每日关注	07月15日 20:00	@半月谈APP 关注！统招非全日制研究生就业报考难问题。人民日报主持，就业歧视应该消除 //@白云亏我三厘米:毕竟同是硕士	0	0	1	1
统招非全日制研究生每日关注	07月15日 15:40	聚沙成塔，非全日制研究生群体的声音还远远没有被听到，积极发声，为自己正名！ 统招非全日制硕士研究生 @微言教育 @人民日报 @半月谈 @凤凰网 @领导留言板	0	0	1	1
统招非全日制研究生每日关注	03月21日 15:02	加油！//@陈鹏1993:无论做何选择，最后都能够真正实现自己心里的梦想。加油	0	0	1	1
统招非全日制研究生每日关注	07月15日 12:13	国家发的文件，各地视若无睹。现在全靠一个个学生去给国家单位，民营企业去卑微的解释国家文件，但是永远叫不醒装睡的用人单位。他们不仅不了解，更是不想了解。没有惩罚，没有监管。永远是当面一套背后一套！希望可以真正的保障统招非全日制研究生的权益！真正做到与全日制研究生同等的法律地位！@微言教育 @光明日报 @半月谈统招非全日制硕士研究生@领导留言板 @凤凰网视频 @财经网 @专硕王诚	0	1	5	6
统招非全日制研究生每日关注	07月15日 12:10	我们只是请求一个公平竞争机会，摆脱误解，我们不是函授，不是成人教育。2017年改革后的统招非全同样的划线，这个线意味着全、非全才可以有资格复试、调剂，在校过程学分要求也和全一致，毕业难度标准一致！什么都一致的情况下，还是要踩踏别人怕被分蛋糕，这不是偏见是什么？ @光明日报 @半月谈统招非全日制硕士研究生@领导留言板 @凤凰网视频 @财经网 @专硕王诚	0	0	2	2
统招非全日制研究生每日关注	07月15日 12:07	2017年改革后的统招非全日制研究生和全日制一样的分数线、课程设置，一样的查重率和盲审要求，为什么不能要求平等。在实验室也好，在外工作也好不都是培养自己的专业能力，为什么不能包容并进。我们不是要争特权，只希望有一个公平竞争的机会，正所谓能者上庸者下，而现在并没有给我们这个机会。统招非全日制硕士研究生 @光明日报 @半月谈	0	0	1	1
陈鹏1993	2018年08月10日 19:52		0	0	0	0
陈鹏1993	2019年01月14日 18:09		0	0	0	0
陈鹏1993	2019年03月13日 20:48		0	0	0	0
陈鹏1993	2019年01月25日 07:54		0	0	0	0
陈鹏1993	2019年10月11日 18:12		0	0	0	0
陈鹏1993	2019年10月18日 16:32		0	0	0	0
陈鹏1993	2019年07月24日 17:53		0	0	0	0
陈鹏1993	2019年10月17日 14:43		0	0	0	0
陈鹏1993	2019年10月11日 11:33		0	0	0	0
陈鹏1993	03月22日 13:11		0	0	0	0
陈鹏1993	02月15日 10:19		0	0	0	0
陈鹏1993	02月17日 16:31		0	0	0	0
陈鹏1993	03月11日 18:24		0	0	0	0
陈鹏1993	04月22日 08:47		0	0	0	0
陈鹏1993	07月15日 11:39	今天非全日制开学报道了…… - 来自知乎专栏，作者: 一帆 O今天非全日制开学报道了…… （想看更多？下载 @知乎 App：知乎 ）	0	0	0	0
陈鹏1993	07月15日 11:38	非全日制凉凉了吗？ - 来自知乎专栏「非全日制备考」，作者: UniApp O非全日制凉凉了吗？ （想看更多？下载 @知乎 App：知乎 ）	0	0	0	0
陈鹏1993	07月15日 11:38	被调剂到某985非全？ - 5 个回答, 20 人关注 O被调剂到某985非全？ （想看更多？下载 @知乎 App：知乎 )	0	0	0	0
陈鹏1993	07月15日 11:38	如何看待应届生报考全日制调剂到非全日制？ - 46 个回答, 389 人关注 O如何看待应届生报考全日制调剂到非全日制？ （想看更多？下载 @知乎 App：知乎 )	0	0	0	0
陈鹏1993	07月15日 11:38	全日制调剂非全? - 6 个回答, 13 人关注 O全日制调剂非全? （想看更多？下载 @知乎 App：知乎 )	0	0	0	0
陈鹏1993	07月15日 11:38	如何看待改革后的非全日制研究生就业遭到差别对待的现象？ - 23 个回答, 78 人关注 O如何看待改革后的非全日制研究生就业遭到差别对待的现象？ （想看更多？下载 @知乎 App：知乎 )	0	0	0	0
陈鹏1993	07月15日 11:38	只因“非全”二字，堂堂985高校竟被自己录取的新生集体放了鸽子 - 来自知乎专栏，作者: 柴狗夫斯基 O只因“非全”二字，堂堂985高校竟被自己录取的新生集体放了鸽子 （想看更多？下载 @知乎 App：知乎 ）	0	0	0	0
陈鹏1993	07月15日 11:38	考上硕士却成了找工作的绊脚石——非全日制研究生求职之痛 - 来自知乎专栏，作者: 半月谈 O考上硕士却成了找工作的绊脚石——非全日制研究生求职之痛 （想看更多？下载 @知乎 App：知乎 ）	0	0	0	0
陈鹏1993	07月15日 11:37	非全日制研究生真的就那么水么？ - 来自知乎专栏，作者: 路明非 O非全日制研究生真的就那么水么？ （想看更多？下载 @知乎 App：知乎 ）	0	0	0	0
陈鹏1993	07月15日 11:37	非全研究生，会不会像以前的专硕一样越来越火爆？ - 7 个回答, 9 人关注 O非全研究生，会不会像以前的专硕一样越来越火爆？ （想看更多？下载 @知乎 App：知乎 )	0	0	0	0
陈鹏1993	07月15日 11:37	- 来自知乎专栏，作者: 无涯 O （想看更多？下载 @知乎 App：知乎 ）	0	0	0	0
陈鹏1993	07月15日 11:37	非全日制定向就业是不是和国企无缘了？ - 2 个回答, 7 人关注 O非全日制定向就业是不是和国企无缘了？ （想看更多？下载 @知乎 App：知乎 )	0	0	0	0
陈鹏1993	07月15日 11:37	如何看待非全日制研究生受到的就业歧视？ - 710 个回答, 2575 人关注 O如何看待非全日制研究生受到的就业歧视？ （想看更多？下载 @知乎 App：知乎 )	0	0	0	0
陈鹏1993	07月15日 11:36	非全日制研究生，在现在这种情况下还值得考吗？ - 354 个回答, 4734 人关注 O非全日制研究生，在现在这种情况下还值得考吗？ - 知乎 （想看更多？下载 @知乎 App：知乎 )	0	0	0	0
陈鹏1993	07月15日 11:36	非全日制研究生有哪些不足？ - 66 个回答, 198 人关注 O非全日制研究生有哪些不足？ （想看更多？下载 @知乎 App：知乎 )	0	0	0	0
陈鹏1993	07月15日 11:36	刚入学非全研究生，是否有必要退学重考? - 95 个回答, 314 人关注 O刚入学非全研究生，是否有必要退学重考? （想看更多？下载 @知乎 App：知乎 )	0	0	0	0
陈鹏1993	07月15日 11:36	2019 年的非全日制就业怎么样？ - 来自知乎专栏「非全日制备考」，作者: UniApp O2019 年的非全日制就业怎么样？ （想看更多？下载 @知乎 App：知乎 ）	0	0	0	0
陈鹏1993	07月15日 11:35	如何看待互联网2020年暑期实习对非全研究生的限制？ - 9 个回答, 21 人关注 O如何看待互联网2020年暑期实习对非全研究生的限制？ （想看更多？下载 @知乎 App：知乎 )	0	0	0	0
陈鹏1993	07月15日 11:35	该不该去非全，恳请各位建议? - 8 个回答, 12 人关注 O该不该去非全，恳请各位建议? （想看更多？下载 @知乎 App：知乎 )	0	0	0	0
陈鹏1993	07月15日 11:33	2019即将毕业的非全日制研究生就业或实习情况怎么样？ - 回答作者: 匿名用户 O网页链接 (想看更多？下载 @知乎 App：知乎 )	0	0	0	0
陈鹏1993	07月15日 11:33	2019即将毕业的非全日制研究生就业或实习情况怎么样？ - 10 个回答, 151 人关注 O2019即将毕业的非全日制研究生就业或实习情况怎么样？ （想看更多？下载 @知乎 App：知乎 )	0	0	0	0
陈鹏1993	07月15日 11:33	如何看待非全就业遭到歧视？ - 5 个回答, 7 人关注 O如何看待非全就业遭到歧视？ （想看更多？下载 @知乎 App：知乎 )	0	0	0	0
陈鹏1993	07月15日 11:32	第一届非全日制硕士秋招实况报道 - 来自知乎专栏，作者: 西红柿炒番茄 O网页链接 （想看更多？下载 @知乎 App：知乎 ）	0	0	0	0
陈鹏1993	07月15日 11:32	非全日制的研究生们现在你们怎么样了？ - 回答作者: li一程 O网页链接 (想看更多？下载 @知乎 App：知乎 )	0	0	0	0
陈鹏1993	2019年10月16日 13:29	非全日制研究生教育丰富了教育模式。	0	0	0	0
陈鹏1993	2019年07月24日 17:53	在职人员想要参加研究生考试，就必须要跟全日制研究生一起参加统一考试，毕业时也是可以拿到双证，这也表明教育部对于统招非全日制研究生的认可度很高。	0	0	0	0
陈鹏1993	2019年08月06日 18:16	专业硕士更侧重培养学生的实践动手能力，高质量的实习能够快速地锻炼学生，更好地和周末的课程学习形成互补，理论水平与实践能力齐进步	0	0	0	0
陈鹏1993	2019年10月17日 14:43	她只是不止一次的幻想如果自己当初没有选择211高校的非全，而是选择调剂去一个普通一本，现在是不是就可以以全日制研究生的身份找一份心仪的工作……	0	0	0	0
陈鹏1993	04月22日 17:31	改革后的这几年，非全毕业生屡屡碰壁，这肯定是违背了国家当初颁布这一政策的初衷。	0	0	0	0
陈鹏1993	06月17日 10:20	前两年被曝出至少45%的专硕新生将无法入住宿舍，谁去谁留，将以简单粗暴的抽签方式决定。	0	0	0	0
陈鹏1993	02月15日 10:19	希望招聘单位对所有人一视同仁，人生是长跑，我们不可能一步就到终点，但我们可以不停的努力！未来如何，我们一起拭目以待。	0	0	0	0
陈鹏1993	03月21日 15:02	无论做何选择，最后都能够真正实现自己心里的梦想。加油	0	0	0	0
云端筑梦师2020	07月15日 10:47	@新华网客户端 @新华社 @人民日报 @中国青年报 @共青团中央 @微言教育 @全国总工会 @中国新闻网 @新京报社 @澎湃新闻 教育部请为改革负责 几十万人的命运不能熟视无睹，承诺同等法律地位必须做到。全日制研究生和非全日制研究生仅仅是学习方式不同，统一入学考试，统一录取标准，统一毕业要求，希望国家加大非全日制研究生的宣传力度，为非全日制研究生正名！	0	0	1	1
云端筑梦师2020	07月15日 10:46	国家设立非全日制研究生教育，希望全日制研究生教育共同构成功能互补,相互沟通的完善的学位与研究生教育体系,成为培养高层次专门人才的重要方式，两者具有同等的法律效力和地位	0	0	1	1
云端筑梦师2020	07月15日 10:45	不拘一格选人才，选人才可以是多维元素，希望培养方式不是选人标准，不管统考非全还是全日制，都是可以被同等对待！	0	0	2	2
17非全日制研究生	07月15日 08:52	光明日报话题 深度揭露了学历歧视背后的逻辑，反应了当下社会学历歧视病态现状！大家可以自带话题发表身边的歧视问题！统招非全日制硕士研究生	0	1	33	34
统招非全日制研究生每日关注	07月15日 01:06	统招非全日制硕士研究生@光明日报 栏目发起话题 ，关注统招非全日制研究生艰难处境点赞感谢！动动手指多多评论转发	2	0	6	8
陈鹏1993	07月11日 09:08	由于“非全”研究生就业难的现状，有些院校开始考虑暂停“非全”招生。	0	0	0	0
陈鹏1993	07月15日 00:00	各级公务员招录、事业单位及国有企业公开招聘要根据岗位需求合理制定招聘条件，对不同教育形式的研究生提供平等就业机会，不得设置与职位要求无关的报考资格条件。关于非全日制非定向研究生就业有关情况的说明 - 来自知乎专栏，作者: 陈鹏 O关于非全日制非定向研究生就业有关情况的说明 （想看更多？下载 @知乎 App：知乎 ）	0	0	0	0
陈鹏1993	07月14日 23:59	发展非全日制研究生教育，是促进我国学习型社会建设、构建服务全民终身学习教育体系的重要举措，有利于加快培养高层次创新型、复合型、应用型人才。希望北京航空航天大学积极贯彻落实国家关于发展非全日制研究生教育的各项政策，要求培养单位、就业指导部门和用人单位完善研究生就业统计和服务的相关办法，为做好非全日制研究生就业工作营造良好环境。关于北京航空航天大学违反《关于进一步做好非全日制研究生就业工作的通知》文件精神情况的反映 - 来自知乎专栏，作者: 陈鹏 O关于北京航空航天大学违反《关于进一步做好非全日制研究生就业工作的通知》文件精神情况的反映 （想看更多？下载 @知乎 App：知乎 ）	0	0	0	0
陈鹏1993	07月14日 23:58	向社会各界解释教育部〔2016〕2号文精神，强调全日制与非全日制学生证书具有相同的法律效力，同时打消同学们对证书认可方面的疑虑。可以在就业网等显著位置向用人单位等相关群体宣传相关政策。关于北京航空航天大学贯彻落实《关于进一步做好非全日制研究生就业工作的通知》文件精神的建议 - 来自知乎专栏，作者: 陈鹏 O关于北京航空航天大学贯彻落实《关于进一步做好非全日制研究生就业工作的通知》文件精神的建议 （想看更多？下载 @知乎 App：知乎 ）	0	0	0	0
陈鹏1993	04月22日 12:07	在群体需求与呼声受到关注时，舆论往往能够起到相对公正的宣传作用，非全日制研究生就业歧视问题一度占据了热搜，共青团中央，中国青年报，人民日报，央广网，光明日报等相继转发关注非全日制研究生就业并表示了支持。	0	0	0	0
陈鹏1993	07月14日 23:11	2017年，非全日制研究生政策正式开始实行，与全日制研究生实行统一政策和统一标准。如今，第一批“非全”研究生陆续毕业，但在求职时却遇到重重阻碍。关于北京航空航天大学违反《关于进一步做好非全日制研究生就业工作的通知》文件精神情况的反映 - 作者：陈鹏，O网页链接	0	2	23	25
陈鹏1993	07月14日 23:10	2017年，非全日制研究生政策正式开始实行，与全日制研究生实行统一政策和统一标准。如今，第一批“非全”研究生陆续毕业，但在求职时却遇到重重阻碍。关于非全日制非定向研究生就业有关情况的说明 - 来自知乎专栏·「老吕讲MBA」，作者：陈鹏，O网页链接	0	1	12	13
陈鹏1993	07月14日 23:10	2017年，非全日制研究生政策正式开始实行，与全日制研究生实行统一政策和统一标准。如今，第一批“非全”研究生陆续毕业，但在求职时却遇到重重阻碍。非全日制研究生就业推荐信 - 作者：陈鹏，O网页链接	0	1	9	10
陈鹏1993	07月14日 22:58	2017年，非全日制研究生政策正式开始实行，与全日制研究生实行统一政策和统一标准。如今，第一批“非全”研究生陆续毕业，但在求职时却遇到重重阻碍。『非全日制研究生就业遭歧视？兼职猫拓宽就业渠道助力用户求职_凤凰网财经_凤凰网』O非全日制研究生就业遭歧视？兼职猫拓宽就业渠道助力用户求职	0	0	3	3
燕双飞情难了	07月14日 16:19	非全日制（简称“非全”）研究生教育是我国研究生教育的重要组成部分，理应享有平等的就业机会。然而在今年就业季中，许多非全日制硕士毕业生却遭到了或明或暗的就业歧视。一些非全日制研究生表示，因为	0	0	0	0
NEPU东油小黑板	07月13日 08:22	智联盟早报7.13✨一.校园趣事1. 留学申请季 英国59个入境“免隔离”地区名单出炉！2. 陕西一小学男生遭遇校园霸凌，家长发现其宿舍被褥有大片血迹3. 送考5年操碎心！90后高三老师被当成40岁 痛并幸福着4. 支教老师即将离校小学生攒钱送口红5. 非全研究生就业遭歧视 考上硕士却成了找工作的绊脚石？非全日制研究生求职之痛二.社会热点1. 马云称大自然才是真正的老板2. 世贸组织不承认中国“市场经济地位”？商务部权威回应来了3. 美国开学的经济账：保健康换设备，重新开学或需花费2450亿美元4. 苹果要求富士康转移在华生产 被苹果要求转移在华生产？英媒：富士康将投资10亿美元在印度扩建5. 2020世界人工智能大会 网易CEO丁磊：人工智能不是技术问题，是应用场景问题	0	0	1	1
云端筑梦师2020	07月11日 09:08	希望国家积极引导政策，促进社会发展与进步 这应该是一个终身学习的社会，非全日制研究生受歧视严重，希望社会各界能关注下！！！@澎湃新闻 @新京报社 @中国新闻网 @全国总工会 @微言教育 @新华网客户端 @新华社 @人民日报 @中国青年报 @共青团中央 @人力资源和社会保障部	0	0	0	0
云端筑梦师2020	07月11日 09:08	不拘一格选人才，选人才可以是多维元素，希望培养方式不是选人标准，不管统考非全还是全日制，都是可以被同等对待！	0	0	0	0
一只千年板蓝根	07月11日 20:22	不用说非全受歧视，全日制的 女性 研究生就业一样受歧视 🙅 2唐山	3	0	0	3
表哥就是邢先生	07月11日 09:08	//@凤凰网视频: 你遇到过吗？	0	0	0	0
夏洛特夏洛	07月11日 09:08	啥都有鄙视链，非全一边工作一边拿学位，含水量没点数吗那我们全日制天天拿着一点点补贴，累的跟孙子似的找工作还不如你们？//@凤凰网视频: 你遇到过吗？	0	0	1	1
弋只熙崽	07月11日 16:54	刚刚刷到非全研究生要求和全日制研究生同等待遇的问题，我就想到我当时要辞掉某国有银行工作的时候，所有人都劝我别辞，读在职的。但我之前就做过功课，了解非全除了单位内部其他好像不承认，于是还是决定读全日制的。虽然我姐打击我说，研究生毕业后找的工作可能还没原来的工作好而且我读专硕也没要求和学硕同等待遇啊，毕竟付出不一样	21	0	5	26
浮伤的天下	07月11日 09:08	@新华社 @人民日报 @中国青年报 @共青团中央 @微言教育 @全国总工会 教育部请为改革负责 几十万人的命运不能熟视无睹，承诺同等法律地位必须做到。不拘一格选人才，选人才可以是多维元素，希望培养方式不是选人标准，不管统考非全还是全日制，都是可以被同等对待！[/cp]	0	0	0	0
维叔和他亲爱的小灰灰	07月11日 09:08	17年改革后的非全日制研究生入学条件和毕业条件与全日制相同，不应因为学习方式不同而被歧视。教育部研究生司等部门搞出来非全日制研究生，社会上没有任何的配套政策，沿用在职单证研究生政策。请求教育部相关部门出来宣传和落实改革初期的承诺。@澎湃新闻 @新京报社	0	0	0	0
白若熙zzz	07月11日 09:08	@新华社 @人民日报 @中国青年报 @共青团中央 @微言教育 @全国总工会 教育部请为改革负责 几十万人的命运不能熟视无睹，承诺同等法律地位必须做到。不拘一格选人才，选人才可以是多维元素，希望培养方式不是选人标准，不管统考非全还是全日制，都是可以被同等对待！	0	0	0	0
半月谈	07月11日 09:08	非全日制（简称“非全”）研究生教育是我国研究生教育的重要组成部分，理应享有平等的就业机会。然而在今年就业季中，许多非全日制硕士毕业生却遭到了或明或暗的就业歧视。一些非全日制研究生表示，因为用人单位不了解“非全”，辛辛苦苦考上的硕士，反而成了求职的绊脚石。“非全”研究生：仿佛读了个“假硕士” O考上硕士却成了找工作的绊脚石？非全日制研究生求职之痛	1886	2310	9846	14042
酸柠檬芷泞	07月08日 04:39	港真，能考全就不要考非全，无关质量，无关能力，只是非全的社会认可度确实不够。即使国家规定，不能歧视非全，用人单位也还是会阳奉阴违的...明白地说不找非全，也许比暗戳戳地歧视非全好吧	0	0	0	0
云端筑梦师2020	07月04日 23:47	@微言教育 不拘一格选人才，选人才可以是多维元素，希望培养方式不是选人标准，不管统考非全还是全日制，都是可以被同等对待！	0	0	0	0
云端筑梦师2020	07月04日 23:47	不拘一格选人才，选人才可以是多维元素，希望培养方式不是选人标准，不管统考非全还是全日制，都是可以被同等对待！	0	0	0	0
陈鹏1993	07月04日 14:59	@新华社 @人民日报 @中国青年报 @共青团中央 @微言教育 @全国总工会 教育部请为改革负责 几十万人的命运不能熟视无睹，承诺同等法律地位必须做到。不拘一格选人才，选人才可以是多维元素，希望培养方式不是选人标准，不管统考非全还是全日制，都是可以被同等对待！	0	0	2	2
浮伤的天下	07月04日 14:59	@新华社 @人民日报 @中国青年报 @共青团中央 @微言教育 @全国总工会 教育部请为改革负责 几十万人的命运不能熟视无睹，承诺同等法律地位必须做到。不拘一格选人才，选人才可以是多维元素，希望培养方式不是选人标准，不管统考非全还是全日制，都是可以被同等对待！	0	0	1	1
浮伤的天下	07月04日 14:59	国家设立非全日制研究生教育，希望全日制研究生教育共同构成功能互补,相互沟通的完善的学位与研究生教育体系,成为培养高层次专门人才的重要方式，两者具有同等的法律效力和地位	0	0	0	0
浮伤的天下	07月04日 14:59	不拘一格选人才，选人才可以是多维元素，希望培养方式不是选人标准，不管统考非全还是全日制，都是可以被同等对待！@微言教育 @中国商报 @中国青年报	0	0	0	0
浮伤的天下	07月04日 14:59	#17年改革后的非全日制研究生入学条件和毕业条件与全日制相同，不应因为学习方式不同而被歧视。教育部研究生司等部门搞出来非全日制研究生，社会上没有任何的配套政策，沿用在职单证研究生政策。 @微言教育 @新华网客户端 @新华社 @人民日报 @中国新闻网@微言教育	0	0	0	0
贝儿爱宝儿款爷爱娇娘	07月03日 08:34	付出的时间不一样，得到的回报当然也就不一样。07qpJUs03。	0	0	0	0
17非全日制研究生	06月28日 20:50	通过面试却遭用人单位解约，只因为我是“非全日制研究生”！！！请教育部门为非全日制研究生正名http://t.cn/A6LeAqfz@中国商报 ！统招非全日制硕士研究生	9	4	43	56
Hulee_0202	06月22日 05:56	付出的时间不一样，得到的回报当然也就不一样。06KYntX22。	0	0	0	0
清凰天下望	06月18日 01:13	《非全日制研究生就业遭歧视：人生不易，千万别把学历当废纸》非全日制研究生就业时遭企业歧视前几天，有个话题在微博上很火。很多学生反映，在应聘过程中，有的企业在招...O网页链接	0	0	2	2
库姑	06月14日 01:18	付出的时间不一样，得到的回报当然也就不一样。06dHSOx14。	0	0	0	0
野生纯天然学渣	06月08日 02:33	港真，能考全就不要考非全，无关质量，无关能力，只是非全的社会认可度确实不够。即使国家规定，不能歧视非全，用人单位也还是会阳奉阴违的...明白地说不找非全，也许比暗戳戳地歧视非全好吧	0	0	0	0
九天揽月太上大道君	06月02日 16:49	非全日制研究生诉求应当明确，重点就是消除就业限制，允许非全日制研究生参加校招、国考、省考和事业单位考试！有人说非全日制≠全日制，是的！专业硕士也不等于学术硕士！这是有人有意无意的混淆概念！非全日制研究生的诉求非常明确，消除就业限制！	0	0	8	8
囧事专员	05月21日 02:01	港真，能考全就不要考非全，无关质量，无关能力，只是非全的社会认可度确实不够。即使国家规定，不能歧视非全，用人单位也还是会阳奉阴违的...明白地说不找非全，也许比暗戳戳地歧视非全好吧	0	0	0	0
草莓葡萄橙子汁	05月16日 02:25	付出的时间不一样，得到的回报当然也就不一样。05XaiPo16。	0	0	0	0
桔子考研	05月13日 22:48	去年10月考研报名前夕， 话题引爆网络，话题阅读量近4亿。随后，共青团中央、人民日报、央广网等接连转载发声，声援非全日制研究生。自2017年非全日制研究生开始颁发双证2020年教育部办公厅等五部门联合下发《关于进一步做好非全日制研究生就业工作的通知》进一步肯定了非全日制的地位	6	3	4	13
衣兜响当当	05月10日 08:32	付出的时间不一样，得到的回报当然也就不一样。05tohrg10。	0	0	0	0
豆爱慕嘟嘟子	05月09日 12:28	付出的时间不一样，得到的回报当然也就不一样。05RkGHH09。	0	0	0	0
实用大百科	05月03日 21:32	港真，能考全就不要考非全，无关质量，无关能力，只是非全的社会认可度确实不够。即使国家规定，不能歧视非全，用人单位也还是会阳奉阴违的...明白地说不找非全，也许比暗戳戳地歧视非全好吧	0	0	0	0
阿灯美	05月01日 22:08	付出的时间不一样，得到的回报当然也就不一样。05oqwLs01。	0	0	0	0
小美人低廉rvwl	05月01日 01:07	付出的时间不一样，得到的回报当然也就不一样。05gsOQB01。	0	0	0	0
Starker_Mann	2019年10月10日 09:42	，：有不少学生反映，有企业在招聘问答环节中直接明确回复，“不招收非全日制研究生”，有的HR更是直接表明，全日制和非全日制研究生的区别大了去了，“非全日制=本科生”。很多非全日制研究生表示不满。L第1眼视频的微博视频	0	0	0	0
吖海城	04月25日 15:53	付出的时间不一样，得到的回报当然也就不一样。04jEKWd25。	0	0	0	0
方晴shiro	04月23日 05:08	付出的时间不一样，得到的回报当然也就不一样。04dEwMc23。	0	0	0	0
杨子墨Gman_597	04月19日 03:28	付出的时间不一样，得到的回报当然也就不一样。04ecGcC19。	0	0	0	0
叶程枫	04月18日 16:22	上海交大招聘保安要求硕士研究生学历？不读博士只能做保安吗？VLOG L叶程枫的微博视频	8	0	14	22
最關心妳	04月16日 04:32	港真，能考全就不要考非全，无关质量，无关能力，只是非全的社会认可度确实不够。即使国家规定，不能歧视非全，用人单位也还是会阳奉阴违的...明白地说不找非全，也许比暗戳戳地歧视非全好吧	0	0	0	0
丁克--帆布鞋	04月13日 10:11	付出的时间不一样，得到的回报当然也就不一样。04uJwmT13。	0	0	0	0
酸菜九	04月05日 20:10	付出的时间不一样，得到的回报当然也就不一样。04PRzmM05。	0	0	0	0
戴壳椅戴替羽	04月04日 08:38	付出的时间不一样，得到的回报当然也就不一样。04WkBRy04。	0	0	0	0
暨爱穿怪	04月02日 03:37	港真，能考全就不要考非全，无关质量，无关能力，只是非全的社会认可度确实不够。即使国家规定，不能歧视非全，用人单位也还是会阳奉阴违的...明白地说不找非全，也许比暗戳戳地歧视非全好吧	0	0	0	0
理论法学周悟阳	03月31日 14:56	法硕 考研非全日制研究生发展前景如何？自2018年非全日制专业硕士研究生和全日制同专业专业硕士研究生实现同期、同卷统考以来，显著提高了非全日制研究生的过线难度，但与此同时也同样显著提高了非全日制研究生相比于之前的在职硕士的学历含金量，那么最新的2020年就业信息提供给我的信息到底是什么呢？1.非全日制研究生是国家的重要招生、培养方向，不是权宜之计。2.非全日制研究生在就业上的认可度只会逐年上涨，绝无可能降低。3.现在非全日制研究生的就业认可度超过报考认可度，这个红利期各位千万不要错过！关于非全日制研究生，关于法律硕士（非全日制），各位有什么问题想聊聊的么？	17	1	4	22
罐装地爱情	03月27日 23:11	港真，能考全就不要考非全，无关质量，无关能力，只是非全的社会认可度确实不够。即使国家规定，不能歧视非全，用人单位也还是会阳奉阴违的...明白地说不找非全，也许比暗戳戳地歧视非全好吧	0	0	0	0
洛阳太奇科技有限公司	03月27日 11:45	越来越多人去关注非全日制研究生这个话题一出，曾经直接飚到了微博热榜的第三位：这个事件为什么引起那么大的反响呢？非全日制研究生是不是注定低人一等？其实对于非全日制研究生该如何选择课以从以下几个方面去综合考虑1、看你考研的目的如果只是单纯地追求一张文凭，镀金，满足职业发展需求;或想积累工作经验，又想提升自我，推荐非全日制，这样可积累人脉。至于就业歧视问题，企业不同，用人需求也不同，用人标准也不一样，所以不要大惊小怪，毕竟就业是双向选择。2、经济条件非全日制学费要高于全日制，并且大多数学校未设立奖助学金，且一般不提供住宿。非全日制适合经济条件相对优越的人。3、社会认可度问题整体而言，国家已经发文重视非全日制研究生，企业，单位承认非全日制，非全日制研究生越来越多的的人报考。 综上，非全日制研究生和全日制研究生两者之间各有利弊，大家在选择报考方式的时候要看看自己的需求是什么，综合考虑各种因素，选择…	0	0	0	0
猎学网	03月26日 15:40	此前，非全日制毕业生就业遭歧视的话题登顶热搜，众人议论纷纷，这次你不用担心了。发布了头条文章：《教育部2020年最新就业政策发布，就业糟歧视怎么办？》 O教育部2020年最新就业政策发布，就业糟歧视怎么办？	0	0	0	0
蛋蛋蛋傅小蛋	03月12日 03:16	付出的时间不一样，得到的回报当然也就不一样。03YrHUb12。	0	0	0	0
坚恒勇毅	03月05日 10:46	网友说：教授，我听了好多音频，现在已经差不多心里有数了，很多人跟我情况一样的，您说的没错，30多岁全日制毕业根本没啥工作可以做，我应该做好本职工作，另外考个非全就行了我准备考个非全MBA，可以多积累人脉，也能学一些管理的东西，更好的去经营自己的培训机构，谢谢您教授 考研调剂	6	4	13	23
张敏87292	02月29日 01:05	@CCTV焦点访谈 @澎湃新闻 @头条新闻 @中国新闻周刊 @中国新闻网@央视新闻周刊 @央视新闻 17年第一届非全 ，不是之前的在职！国家统一考试 ，统招统分， 一样的分数线 ，一样的培养方式 ，双证毕业 。不过确实有几点区别:第一录取分数线确实要比全日制低一些分数。国家这样做的主要原因是想让以前的在职研究生的含金量上升，让他们真正能提高自己的专业实力，同时也要逐渐得到社会的认可。第二非全没有奖助学金，有点类似于高中班级分数低点的借读生一样，也算是为自己分数低点付出代价。第三毕业后是双证齐全，但是毕业证上有非全二字。现在有不少不错的大学都要求非全日制研究生和全日制研究生是一样的毕业条件，那就意味着有不少非全日制研究生以脱产学习方式，即按照全日制时间在校学习。那就说明毕业找工作，两者之间应以能者胜出，既然如此，一些公司企业不该最初就以全日制还是非全日制研究生来限制门槛!	0	0	6	6
清照海棠	02月26日 12:28	付出的时间不一样，得到的回报当然也就不一样。02hUuEu26。	0	0	0	0
125在职研究生	02月23日 10:00	非全日研究生的春天来了!五部门：不得针对非全日制研究生就业设置限制条件之前，网上一直流传着非全日制研究生受歧视的相关信息。而如今，不得不说，非全日制研究生的春天来了，五部门要求不得针对非全日制研究生就业设置限制条件。具体内容如下：O网页链接	0	1	0	1
夏天1987060	02月21日 11:15	付出的时间不一样，得到的回报当然也就不一样。02QpDXk21。	0	0	0	0
妫眊08	02月19日 02:58	付出的时间不一样，得到的回报当然也就不一样。02gJErd19。	0	0	0	0
辣妈娜娜弋	02月18日 16:31	TED演讲：不读书的人到底输在哪？建议先马再看！！L实用技能酱的秒拍视频	0	3	3	6
考研-巧儿姐姐	02月17日 16:33	重磅！教育部办公厅等五部门联合通知，确保非全与全日制多方面平等！O重磅！教育部办公厅等五部门联合通知，确保非全与全日制多方面平等！	2	0	6	8
共青团贵州12355	02月16日 23:42	“非全日制研究生相当于本科生”、“课程水、混学位”、“用人单位明确表示不招收非全日制的学生”……近几年，非全日制研究生就业遭歧视的话题屡见不鲜。如今，新冠肺炎疫情之下，全国高校毕业生的就业问题更是受到广泛关注。今天，团团带你一起来看。O教育部等五部门发重磅文件！这类研究生就业迎好消息	1	0	18	19
经管之家	02月16日 17:49	教育部等五部门发重磅文件！这类研究生就业迎好消息 O教育部等五部门发重磅文件！这类研究生就业迎好消息 去年10月考研报名前夕， 话题引爆网络，话题阅读量近4亿，约28万人参与讨论。随后，共青团中央、人民日报、央广网等接连转载发声，声援非全日制研究生。如今，五部门联合下发重磅文件，可以认为是国家层面对非全日制研究生获取公平就业机会的最好支持。	0	2	8	10
迪通拿JF	02月16日 11:22	去年10月考研报名前夕，话题引爆网络，话题阅读量近4亿，约	0	0	0	0
WatchStory凯文	02月16日 11:19	生”……近几年，非全日制研究生就业遭歧视的话题屡见不鲜。	0	0	1	1
新师国际	02月15日 17:35	去年10月考研报名前夕， 话题引爆网络，话题阅读量近4亿，约28万人参与讨论。随后，共青团中央、人民日报、央广网等接连转载发声，声援非全日制研究生。如今，五部门联合下发重磅文件，可以认为是国家层面对非全日制研究生获取公平就业机会的最好支持。	0	0	4	4
长沙史翰林	02月07日 18:27	付出的时间不一样，得到的回报当然也就不一样。02PnwOI07。	0	0	0	0
朝夕先生与四季小姐	02月06日 21:03	付出的时间不一样，得到的回报当然也就不一样。02hAUrW06。	0	0	0	0
那一年的傻瓜cc	02月04日 05:06	付出的时间不一样，得到的回报当然也就不一样。02jYZLN04。	0	0	0	0
低调宇宇	01月30日 21:13	付出的时间不一样，得到的回报当然也就不一样。01hktOu30。	0	0	0	0
又高兴的开始了	01月27日 17:41	付出的时间不一样，得到的回报当然也就不一样。01BcLmM27。	0	0	0	0
游戏毁了我和他	01月16日 05:05	付出的时间不一样，得到的回报当然也就不一样。取舍0116。	0	0	0	0
情毒_sage_	01月13日 01:00	付出的时间不一样，得到的回报当然也就不一样。自恋0113。	0	0	0	0
wwmjs555	01月02日 14:27	付出的时间不一样，得到的回报当然也就不一样。破旧0102。	0	0	0	0
杏的微博	2019年12月30日 00:35	付出的时间不一样，得到的回报当然也就不一样。那边1230。	0	0	0	0
非全公众号	2019年12月26日 08:12	非全日制研究生就业遭歧视？硕士培养需全社会理性链接O非全日制研究生就业遭歧视？硕士培养需全社会理性	0	0	0	0
多元而卓越	2019年12月23日 20:14	付出的时间不一样，得到的回报当然也就不一样。瘦弱1223。	0	0	0	0
海口石铃	2019年12月20日 10:04	付出的时间不一样，得到的回报当然也就不一样。苍茫1220。	0	0	0	0
彩薇6975	2019年12月15日 13:08	没问题啊！差别还用说，不傻的人都知道 O为何非全日制和全日制研究生不能同日而语，存在哪些差别?	0	0	0	0
yqw1924	2019年12月08日 13:25	一部分非全日制的人是之前本科有想法没有考，留下遗憾，就业之后或因空闲或因需要，再次考研。而全日制的一部分是实打实追求学问搞研究，一部分就是不想工作逃避。不能一棒子打死人。我们单位高中学校，来了一位新老师，研究生毕业的，说什么都是侃侃而谈，说什么都对人很谄媚的样子，很一般的事被她说的很难，每天满嘴的我很忙很累。结果是一个连作业本都不批，让学生抱回教室批的人民教师。月考让她出份试卷考试时间是45分钟，结果出来20题选择题，学校领导做了补救，加了非选择题，结果她口吐莲花，说试卷她是有自己意图的，精挑细选的等等。结果打印室的同事说，她是拿练习册整夜复印的…。出了篓子，就只会做一些无用的补救，不停的解释。果然是口吐莲花，脑转缓慢，行事无用。但领导还特别喜欢，她这种侃侃而谈，天生乐观，真不知道她这研究生学的是什么？这不就是全日制研究生。 2义乌市	4	0	0	4
正直勇敢小监理	2019年12月07日 01:32	17年改革后，非全日制的统考分数、毕业标准和全日制一样了。两者依然不同，不同在于，非全日制学生在完成学业的同时，拥有两年的工作经验。当然他们付出的时间也是全日制的双倍，这种情况下出来酸非全的，怕是考不上的废青，和把读研当作不用工作的筹码 的 垃圾 吧。单恋1207。	0	0	0	0
清风赤玄子	2019年12月07日 00:15	付出的时间不一样，得到的回报当然也就不一样。思惟1207。	0	0	0	0
职域课堂	2019年12月05日 12:01	在职场生态链条里，歧视是随处可见的，今天，小职就来盘点盘点那些被职场社畜们默认的职场鄙视链。1、学历鄙视链：“研究生>本科生>专科”、“全日制>非全日制>在职”、“海外名校>清华北大>985/211 >普通本科院校”前阵日子，“非全日制研究生就业遭歧视”被送上了热搜，不少学生倒苦水：辛辛苦苦到手的研究生学历没有用，非全日制研究生=本科生。虽然在工作实战中，我们常常能通过过硬的业务能力模糊掉学历背景，可是在面试中，普通的学历就像一只拦路虎，的的确确会“弱化”你的能力。2、地域鄙视链：沿海城市＞内陆县城据媒体报道，今年7月3日，一位23岁的河南姑娘应聘浙江喜来登度假村有限公司招聘的公司法务和董事长助理，但次日的应聘回复却让她的自尊受到打击。“不合适原因：河南人”，10个字不到，却赤裸裸透着严重的地域歧视。在今天再次出现这样的“地域黑”是不应该的事情，现代人的活动半径越来越大，受教育的程度越来…	0	0	1	1
呀丫雨	2019年12月03日 15:49	非全日制也有叫在职研究生的，毕业答辩要求跟全日制不一样，在职的毕竟没有多少时间待在实验室做实验，同实验室的研究生基本也就开题和答辩时能见到，至于没时间做的实验和论文还有怎么毕的业，又是另一问题了 O为何非全日制和全日制研究生不能同日而语，存在哪些差别?	2	0	0	2
沉沉--默默	2019年12月02日 13:16	17年改革后，非全日制的统考分数、毕业标准和全日制一样了。两者依然不同，不同在于，非全日制学生在完成学业的同时，拥有两年的工作经验。当然他们付出的时间也是全日制的双倍，这种情况下出来酸非全的，怕是考不上的废青，和把读研当作不用工作的筹码 的 垃圾 吧。宁静1202。	0	0	0	0
缺在大同的世界里	2019年11月29日 14:47	17年改革后，非全日制的统考分数、毕业标准和全日制一样了。两者依然不同，不同在于，非全日制学生在完成学业的同时，拥有两年的工作经验。喜欢1129。然他们付出的时间也是全日制的双倍，这种情况下出来酸非全的，怕是考不上的废青，和把读研当作不用工作的筹码 的 垃圾 吧。	0	0	0	0
蒋燕飞love	2019年11月29日 11:08	付出的时间不一样，得到的回报当然也就不一样。慕恋1129。	0	0	0	0
言峰神父门下走狗	2019年11月29日 05:53	说非全日制研究生水的麻烦你去考一下 ～思服1129。	0	0	0	0
也许妳钚懂	2019年11月27日 19:59	17年改革后，非全日制的统考分数、毕业标准和全日制一样了。两者依然不同，不同在于，非全日制学生在完成学业的同时，拥有两年的工作经验。当然他们付出的时间也是全日制的双倍，这种情况下出来酸非全的，怕是考不上的废青，和把读研当作不用工作的筹码 的 垃圾 吧。单纯1127。	0	0	1	1
sunny兰寳	2019年11月27日 16:28	付出的时间不一样，得到的回报当然也就不一样。安恋1127。	0	0	0	0
捣蛋的蝌蚪艳001	2019年11月25日 02:54	近日，有不少学生反映，有企业在招聘问答环节中直接明确回复，“不招收非全日制研究生”，有的HR更是直接表明，全日制和非全日制研究生的区别大了去了，“非全日制研究生=本科生”。一时间，很多非全日制研究生表示不满。 L第1眼视频的微博视频	0	0	0	0
衬衣轶事妍	2019年11月23日 22:46	近日，有不少学生反映，有企业在招聘问答环节中直接明确回复，“不招收非全日制研究生”，有的HR更是直接表明，全日制和非全日制研究生的区别大了去了，“非全日制研究生=本科生”。一时间，很多非全日制研究生表示不满。 L第1眼视频的微博视频	0	0	0	0
滇石	2019年11月19日 21:33	17年改革后，非全日制的统考分数、毕业标准和全日制一样了。光滑1119。者依然不同，不同在于，非全日制学生在完成学业的同时，拥有两年的工作经验。当然他们付出的时间也是全日制的双倍，这种情况下出来酸非全的，怕是考不上的废青，和把读研当作不用工作的筹码 的 垃圾 吧。	0	0	0	0
外贸Daniel	2019年11月19日 08:34	非全日制研究生毕业遭歧视，你怎么看?多覆盖面考虑，做事能力最重要。O非全日制研究生，你怎么看？ 2江山市	0	0	3	3
圈圈HWQ	2019年11月16日 13:43	付出的时间不一样，得到的回报当然也就不一样。勒令。	0	0	0	0
jv1002	2019年11月16日 01:49	付出的时间不一样，得到的回报当然也就不一样。吆喝。	0	0	0	0
防斩暖士纪鬼驮赵	2019年11月12日 13:51	付出的时间不一样，得到的回报当然也就不一样。物理。	0	0	0	0
南梦不识君	2019年11月11日 22:17	说非全日制研究生水的麻烦你去考一下 ～消瘦。	0	0	0	0
济南楼市零距离	2019年11月11日 16:12	近日，有不少学生反映，有企业在招聘问答环节中直接明确回复，“不招收非全日制研究生”，有的HR更是直接表明，全日制和非全日制研究生的区别大了去了，“非全日制=本科生”。一时间，很多非全日制研究生表示不满。L第1眼视频的微博视频	0	1	1	2
sportsline運動前線	2019年11月09日 16:17	港真，能考全就不要考非全，无关质量，无关能力，只是非全的社会认可度确实不够。即使国家规定，不能歧视非全，用人单位也还是会阳奉阴违的...明白地说不找非全，也许比暗戳戳地歧视非全好吧	0	0	0	0
WalkingMan999	2019年11月08日 23:34	17年改革后，非全日制的统考分数、毕业标准和全日制一样了。两者依然不同，不同在于，非全日制学生在完成学业的同时，拥有两年的工作经验。神韵。然他们付出的时间也是全日制的双倍，这种情况下出来酸非全的，怕是考不上的废青，和把读研当作不用工作的筹码 的 垃圾 吧。	0	0	0	0
UC3845_549	2019年11月08日 16:29	mama997 港真，能考全就不要考非全，无关质量，无关能力，只是非全的社会认可度确实不够。即使国家规定，不能歧视非全，用人单位也还是会阳奉阴违的...明白地说不找非全，也许比暗戳戳地歧视非全好吧	0	0	0	0
晴天小猪0312	2019年11月07日 21:06	，我也发现这个问题了，而且有日益严重的趋势，这也是部分考生录取后不去读的原因。客观地讲，许多非全日制在整个读书过程中和全日制学生没有区别。幻灭。	0	0	0	0
Burning慧imp	2019年10月10日 09:42	//@专业课索瑜老师: 考研的宝宝们一定要知道的事情～	0	0	0	0
迷途毛_	2019年11月06日 01:53	每天快乐112 港真，能考全就不要考非全，无关质量，无关能力，只是非全的社会认可度确实不够。即使国家规定，不能歧视非全，用人单位也还是会阳奉阴违的...明白地说不找非全，也许比暗戳戳地歧视非全好吧	0	0	0	0
而我却认定	2019年11月02日 11:27	17年改革后，非全日制的统考分数、毕业标准和全日制一样了。高耸。者依然不同，不同在于，非全日制学生在完成学业的同时，拥有两年的工作经验。当然他们付出的时间也是全日制的双倍，这种情况下出来酸非全的，怕是考不上的废青，和把读研当作不用工作的筹码 的 垃圾 吧。	0	0	1	1
Angryboll	2019年10月31日 10:40	17年改革后，非全日制的统考分数、毕业标准和全日制一样了。两者依然不同，不同在于，非全日制学生在完成学业的同时，拥有两年的工作经验。碗盘。然他们付出的时间也是全日制的双倍，这种情况下出来酸非全的，怕是考不上的废青，和把读研当作不用工作的筹码 的 垃圾 吧。	0	0	0	0
L黄E允O	2019年10月30日 02:32	说非全日制研究生水的麻烦你去考一下 ～迅速。	0	0	0	0
丁星睿different	2019年10月29日 19:20	，我也发现这个问题了，而且有日益严重的趋势，这也是部分考生录取后不去读的原因。客观地讲，许多非全日制在整个读书过程中和全日制学生没有区别。思域。	0	0	0	0
种花家那年兔	2019年10月29日 16:00	公务员事业编招考，公务员遴选，都歧视非全日制	0	1	1	2
用户7317154795	2019年10月28日 16:12		0	0	0	0
萝莉搜索	2019年10月18日 15:58	//@xzzABC2016:	0	0	0	0
小耗子回忆	2019年10月27日 11:37	17年改革后，非全日制的统考分数、毕业标准和全日制一样了。飞机。者依然不同，不同在于，非全日制学生在完成学业的同时，拥有两年的工作经验。当然他们付出的时间也是全日制的双倍，这种情况下出来酸非全的，怕是考不上的废青，和把读研当作不用工作的筹码 的 垃圾 吧。	0	0	0	0
男装裤业	2019年10月27日 10:35	付出的时间不一样，得到的回报当然也就不一样。破旧。	0	0	0	0
诚实的鑸沖	2019年10月27日 08:17	卧槽，圆滑，当初我为什么还要跟全日制一样参加全国统考呢？开特么什么玩笑呢？	0	0	0	0
杭州时代光华-官方微博	2019年10月25日 10:39	近日，一则关于的新闻被顶上了热搜，“HR拒招非全日研究生，我却发现了一个更严峻的问题……”围绕这则新闻，又掀起一波的争论。但是当我看到这些热议时，站在HR角度，看到的则是另一个严峻的问题：校招真的会越来越难!但校招的重要性又不言而喻。就拿我自己来说，从9月初开始，我已经带队跑了两个城市。每天不是在宣讲面试，就是在宣讲面试的路上。每一次，都会提前做方案，方方面面都考虑到，可一旦投入实际，发现完了，又和去年不一样。“又和去年不一样”，或许是校招最大的特点。每年，不论企业如何做方案，都没办法完全预测到，学校实际情况是怎样的。总会有那么一俩所、甚至全部学校，与设想的状态有所区别。比如今年，我们做了海报，做了宣传册，可到了学校，不让发。有的学校做得更彻底，只要你敢走出宣讲教室，发一张宣传册，那对不起，明年你们公司不用来我们学校了。对的，现在的学校，就是这么的牛气。为什么?因为它不缺企业。我这个结论…	0	1	4	5
步步为赢StepToWin	2019年10月25日 09:50	近日，一则关于的新闻被顶上了热搜，“HR拒招非全日研究生，我却发现了一个更严峻的问题……”围绕这则新闻，又掀起一波的争论。但是当我看到这些热议时，站在HR角度，看到的则是另一个严峻的问题：校招真的会越来越难!但校招的重要性又不言而喻。就拿我自己来说，从9月初开始，我已经带队跑了两个城市。每天不是在宣讲面试，就是在宣讲面试的路上。每一次，都会提前做方案，方方面面都考虑到，可一旦投入实际，发现完了，又和去年不一样。“又和去年不一样”，或许是校招最大的特点。每年，不论企业如何做方案，都没办法完全预测到，学校实际情况是怎样的。总会有那么一俩所、甚至全部学校，与设想的状态有所区别。比如今年，我们做了海报，做了宣传册，可到了学校，不让发。有的学校做得更彻底，只要你敢走出宣讲教室，发一张宣传册，那对不起，明年你们公司不用来我们学校了。对的，现在的学校，就是这么的牛气。为什么?因为它不缺企业。我这个结论…	0	0	1	1
合肥政法	2019年10月10日 16:10	不能一棒子打死//@长安皖韵: 这件事，你怎么看？	1	0	0	1
聚创学历教育培训	2019年10月24日 18:28	发表了博文《学历和能力到底谁更胜一筹？！》最近，能力和学历哪个更重要的话题，又被翻出来讨论，直接的导火线便是前阵子闹得沸沸扬扬的，有人大肆宣扬“不招收非全日制研究生”“非全O学历和能力到底谁更胜一筹？！	0	0	0	0
新浪舆情通客户服务中心	2019年10月23日 16:09	日前，2020年考研开启网上报名后不久，“非全日制研究生就业遭歧视”的话题就登上微博热搜，阅读量达到2012.5万，由此也引发了人们对所谓“学历鄙视链”的讨论。	0	0	0	0
BoomerangGRX	2019年10月24日 00:36	天天上课和只周末上课，一门心思放在课题和工作放了一大半，能没有区别吗？别和我谈毕业，老师对全与非全的宽松程度不同，水水混混就毕业了。。 O为何非全日制和全日制研究生不能同日而语，存在哪些差别?	1	0	1	2
杂七杂八_碎碎念	2019年10月24日 00:14	借话题说说吧，两年半的全日制是各种被卡毕业时间，事业单位嫌毕业时间晚，基本卡在10-11月，晚上国考报名被退回，要求2020年1月1之后算应届～12月30拿毕业证的我们不知道做错了什么 O为何非全日制和全日制研究生不能同日而语，存在哪些差别?	0	0	0	0
资深牙科诸理诸不管	2019年10月23日 20:48	说非全日制研究生水的麻烦你去考一下 ～反正。	0	0	0	0
微热点	2019年10月23日 16:09	日前，2020年考研开启网上报名后不久，“非全日制研究生就业遭歧视”的话题就登上微博热搜，阅读量达到2012.5万，由此也引发了人们对所谓“学历鄙视链”的讨论。有人总结出学历界的“鄙视链”为：海归硕博>国内博士>全日制硕士>清北复交浙>985>211>普通一本>二本>三本>大专>高职。@微热点 数据显示，从10月7日至今，全网有关“学历鄙视链”的信息量为55152条，其中在微博平台产生最多，为36855条，占总信息量66.8%。关键词云中很多网友对“企业”在“招聘”时重学历，轻能力的现象“表示不满”，但也有人认为之所以存在不平等是因为付出不同。 你认为是学历重要还是能力重要？	23	11	974	1008
蝶姐-新传考研	2019年10月23日 15:24	⭐评论解锁⭐本期话题：NBA火箭队总经理莫雷在推特发表涉港言论无锡高架桥侧翻造成多人伤亡非全日制研究生就业遭歧视以上话题都有多个评论角度可以切入，评论时只要选准自己的角度再展开就可以了。	0	9	15	24
中国科学报	2019年10月23日 11:20	非全日制研究生就业遭歧视的现象引发了很多社会议论，此次湖南大学69名弃学研究生中，也有近八成为非全日制研究生，似乎非全日制研究生在考生和用人单位群体中，都处于一种较为尴尬的境地，您认为这一现象是否正常，导致其出现的深层次原因又是什么？别敦荣：学生考上非全日制研究生后退学，对于高校的招生计划来讲是一种损失，但也表明学生如今的想法与过去不同，他们开始理性地选择求学道路，会对其必要性和价值进行一定的衡量和选择，规划未来生涯。O非全日制研究生：一道难解的“是非题”	1	2	2	5
一颗泡芙呀	2019年10月23日 11:11	，我也发现这个问题了，而且有日益严重的趋势，这也是部分考生录取后不去读的原因。客观地讲，许多非全日制在整个读书过程中和全日制学生没有区别。干瘦。	0	0	0	0
一个收藏夹呀	2019年10月22日 21:03	近日，有不少学生反映，有企业在招聘问答环节中直接明确回复，“不招收非全日制研究生”，HR更是直接表明二者区别大了去了，你怎么看？L第1眼视频的微博视频	0	0	0	0
打不动的奥特曼	2019年10月22日 15:49	非全日制研究生就业遭歧视 到底和全日制有啥区别？ L河北人的生活的微博视频	0	0	0	0
心理学考研那些事儿	2019年10月21日 18:29	发布了头条文章：《心理学考研 | 非全日制研究生就业遭歧视？非全和在职考研有什么区别》2021心理学考研 2020心理学考研 O心理学考研 | 非全日制研究生就业遭歧视？非全和在职考研有什么区别	0	1	2	3
心理学考研那些事儿	2019年10月21日 18:29	发布了头条文章：《心理学考研 | 非全日制研究生就业遭歧视？非全和在职考研有什么区别》2021心理学考研 2020心理学考研 O网页链接	0	1	2	3
职场小白熊	2019年10月21日 15:45	近日，有不少学生反映，有企业在招聘问答环节中直接明确回复，“不招收非全日制研究生”，有的HR更是直接表明，全日制和非全日制研究生的区别大了去了，“非全日制=本科生”。一时间，很多非全日制研究生表示不满。 L第1眼视频的微博视频	0	0	2	2
工商管理硕士博士	2019年10月21日 11:10	发布了头条文章：《非全日制研究生就业遭歧视？每一份努力都应得到尊重！》 O非全日制研究生就业遭歧视？每一份努力都应得到尊重！	1	0	4	5
真能闹儿	2019年10月21日 04:13	17年改革后，非全日制的统考分数、毕业标准和全日制一样了。两者依然不同，不同在于，非全日制学生在完成学业的同时，拥有两年的工作经验。何以。然他们付出的时间也是全日制的双倍，这种情况下出来酸非全的，怕是考不上的废青，和把读研当作不用工作的筹码 的 垃圾 吧。	0	0	0	0
豆汁儿-咸菜丝儿	2019年10月21日 01:30	卧槽，肥大，当初我为什么还要跟全日制一样参加全国统考呢？开特么什么玩笑呢？	0	0	0	0
Becky_Sharp	2019年10月20日 23:48	企业有自己招人的标准不是很正常的事？ 难道我需要一个身强力壮的，一个 身子骨弱的来面试，就要告我歧视？ 要告就告HR那句话，非全日制研究生=本科生。 侮辱一整个教学体系。黑瘦。 科技圈大佬的微博视频	0	0	1	1
123万人中6459592301	2018年10月21日 15:30	//@挥刀问情D///@呆萌欣琰宝贝/：持续关注南京邓煌灯光秀真炫耀真奢华@闫@柱哥7044@戴明心 @大众531//@游永进的父亲//@东//@黄桂雄骨科医生:	0	0	0	0
123万人中6459592301	2018年10月21日 15:30	//@挥刀问情D///@呆萌欣琰宝贝/：持续关注南京邓煌灯光秀真炫耀真奢华@闫@柱哥7044@戴明心 @大众531//@游永进的父亲//@东//@盘州日爆:	0	0	0	0
123万人中6459592301	2019年10月20日 07:57	//@挥刀问情D///@呆萌欣琰宝贝/：持续关注南京邓煌灯光秀真炫耀真奢华@闫@柱哥7044@戴明心 @大众531//@游永进的父亲//@东	0	0	0	0
123万人中6459592301	2018年10月21日 15:30	//@挥刀问情D///@呆萌欣琰宝贝/：持续关注南京邓煌灯光秀真炫耀真奢华@闫@柱哥7044@戴明心 @大众531//@游永进的父亲//@东	0	0	0	0
123万人中6459592301	2019年06月30日 07:33	//@挥刀问情D///@呆萌欣琰宝贝/：持续关注南京邓煌灯光秀真炫耀真奢华@闫@柱哥7044@戴明心 @大众531//@游永进的父亲//@东//@笨嘴八哥R:	0	0	0	0
123万人中6459592301	2018年10月21日 15:30	//@挥刀问情D///@呆萌欣琰宝贝/：持续关注南京邓煌灯光秀真炫耀真奢华@闫@柱哥7044@戴明心 @大众531//@游永进的父亲//@东//@迷茫的70后:	0	0	0	0
123万人中6459592301	2019年05月18日 09:33	//@挥刀问情D///@呆萌欣琰宝贝/：持续关注南京邓煌灯光秀真炫耀真奢华@闫@柱哥7044@戴明心 @大众531//@游永进的父亲//@东	0	0	0	0
123万人中6459592301	2019年06月30日 07:33	//@挥刀问情D///@呆萌欣琰宝贝/：持续关注南京邓煌灯光秀真炫耀真奢华@闫@柱哥7044@戴明心 @大众531//@游永进的父亲//@东//@黄桂雄骨科医生:	0	0	0	0
123万人中6459592301	2019年05月18日 09:33	//@挥刀问情D///@呆萌欣琰宝贝/：持续关注南京邓煌灯光秀真炫耀真奢华@闫@柱哥7044@戴明心 @大众531//@游永进的父亲//@东//@秦桂江://@忆江南Cc:	0	0	0	0
123万人中6459592301	2018年10月21日 15:30	//@挥刀问情D///@呆萌欣琰宝贝/：持续关注南京邓煌灯光秀真炫耀真奢华@闫@柱哥7044@戴明心 @大众531//@游永进的父亲//@东	0	0	0	0
高级范儿包包控	2019年10月20日 15:21	TED演讲：不读书的人到底输在哪？建议先马再看！！L实用技能酱的秒拍视频	0	0	0	0
热门时尚经典品牌	2019年10月20日 14:23	TED演讲：不读书的人到底输在哪？建议先马再看！！L实用技能酱的秒拍视频	0	6	9	15
时尚流行搭配看点	2019年10月20日 11:24	TED演讲：不读书的人到底输在哪？建议先马再看！！L实用技能酱的秒拍视频	0	0	0	0
新潮时尚派大全	2019年10月20日 09:57	TED演讲：不读书的人到底输在哪？建议先马再看！！L实用技能酱的秒拍视频	0	0	0	0
妞妞生活秘籍	2019年10月20日 08:25	TED演讲：不读书的人到底输在哪？建议先马再看！！L实用技能酱的秒拍视频	5	0	14	19
重庆嘉米商贸	2019年10月20日 05:39	非全日制研究生就业遭歧视，“跟全日制区别大了去了”O非全日制研究生就业遭歧视，“跟全日制区别大了去了”	0	0	0	0
yesterday__tomorrow	2019年10月20日 05:23	，我也发现这个问题了，而且有日益严重的趋势，这也是部分考生录取后不去读的原因。客观地讲，许多非全日制在整个读书过程中和全日制学生没有区别。心慌。	0	0	0	0
流行时尚搭配汇	2019年10月19日 15:38	TED演讲：不读书的人到底输在哪？建议先马再看！！L实用技能酱的秒拍视频	0	2	0	2
简单时尚生活随笔	2019年10月19日 12:46	TED演讲：不读书的人到底输在哪？建议先马再看！！L实用技能酱的秒拍视频	0	0	0	0
微博创投圈	2019年10月19日 11:24	近日，有不少学生反映，有企业在招聘问答环节中直接明确回复，“不招收非全日制研究生”，有的HR更是直接表明，全日制和非全日制研究生的区别大了去了，“非全日制=本科生”。一时间，很多非全日制研究生表示不满。 L每天学点经济学的微博视频	2	1	1	4
高联在线	2019年10月19日 09:56	非全日制研究生就业遭歧视，你怎么看？	0	0	0	0
高联教育	2019年10月19日 09:55	非全日制研究生就业遭歧视，你怎么看？	0	0	0	0
管综经综da师兄	2019年10月18日 17:42	发布了头条文章：《非全日制就业遭歧视？非全到底值不值得考？》 O非全日制就业遭歧视？非全到底值不值得考？	1	0	1	2
清北学霸话高考	2019年10月18日 17:29	发布了头条文章：《非全日制研究生就业遭歧视，“跟全日制区别大了去了”？》 O非全日制研究生就业遭歧视，“跟全日制区别大了去了”？	1	1	0	2
郑州MBA培训班	2019年10月18日 17:27	发表了博文《非全日制研究生就业遭歧视？每一份努力都应该得到尊重——郑州MBA培训班》前两天，新浪财经主持的话题引爆网络，连续霸占热搜榜7小时，目前阅读量达到4亿。之后共青团O非全日制研究生就业遭歧视？每一份努力都应该得到尊重——郑州MBA培训班	0	0	0	0
时代云图官微	2019年10月18日 17:20	考研 热搜：非全日制研究生就业遭歧视！考个研究生怎么这么难！非全日制和全日制到底有哪些区别？？ O热搜：非全日制研究生就业遭歧视！考个研究生怎么这么难！	0	2	4	6
满天都小星星	2019年10月18日 17:15	为何不给非全研究生奖学金	0	0	0	0
xzzABC2016	2019年10月18日 15:58		0	1	0	1
悬垂写歌基辅	2019年10月18日 15:06	命盘咨询的客人里面好多都是研究生在读，基本上他们都说过，只有全日制的文凭才有用，虽然我也不太理解，毕竟我觉得都是在努力读书考试，棒球，能真的是大环境的认知吧	0	0	0	0
时髦打扮	2019年10月18日 14:35	TED演讲：不读书的人到底输在哪？建议先马再看！！L实用技能酱的秒拍视频	0	0	0	0
123万人中6459592301	2019年05月18日 09:33	//@大众531//@挥刀问情D//@呆萌欣琰宝贝/：持续关注南京邓煌灯光秀真炫耀真奢华@闫@柱哥7044@戴明心 @大众531//@游永进的父亲//@东//@演论自有:	0	0	0	0
123万人中6459592301	2018年10月21日 04:32	//@大众531//@挥刀问情D//@呆萌欣琰宝贝/：持续关注南京邓煌灯光秀真炫耀真奢华@闫@柱哥7044@戴明心 @大众531//@游永进的父亲//@东//@微微万象民生直通车A:新闻回顾 官窑花瓶 //@人民风采高峰:	0	0	0	0
123万人中6459592301	2019年06月30日 07:33	//@大众531//@挥刀问情D//@呆萌欣琰宝贝/：持续关注南京邓煌灯光秀真炫耀真奢华@闫@柱哥7044@戴明心 @大众531//@游永进的父亲//@东//@笨嘴八哥R://@萧山洁露幼儿园维权://@笨嘴八哥R://@用户星星之火热:	0	0	0	0
123万人中6459592301	2019年05月18日 09:33	//@大众531//@挥刀问情D//@呆萌欣琰宝贝/：持续关注南京邓煌灯光秀真炫耀真奢华@闫@柱哥7044@戴明心 @大众531//@游永进的父亲//@东//@景洪东生:	0	0	0	0
123万人中6459592301	2019年05月18日 09:33	//@大众531//@挥刀问情D//@呆萌欣琰宝贝/：持续关注南京邓煌灯光秀真炫耀真奢华@闫@柱哥7044@戴明心 @大众531//@游永进的父亲//@东//@中华新闻热点爆料中心:@用户884866:	0	0	0	0
123万人中6459592301	2018年10月21日 15:30	//@大众531//@挥刀问情D//@呆萌欣琰宝贝/：持续关注南京邓煌灯光秀真炫耀真奢华@闫@柱哥7044@戴明心 @大众531//@游永进的父亲//@东//@迷茫的70后:	0	0	0	0
123万人中6459592301	2018年10月21日 15:30	//@大众531//@挥刀问情D//@呆萌欣琰宝贝/：持续关注南京邓煌灯光秀真炫耀真奢华@闫@柱哥7044@戴明心 @大众531//@游永进的父亲//@东//@人民风采高峰://@喜欢音乐1234:	0	0	0	0
123万人中6459592301	2018年10月20日 15:28	//@大众531//@挥刀问情D//@呆萌欣琰宝贝/：持续关注南京邓煌灯光秀真炫耀真奢华@闫@柱哥7044@戴明心 @大众531//@游永进的父亲//@东//@蔡福顺微博:回复@长春赵侠:博友晚上好！🙏	0	0	0	0
123万人中6459592301	2018年10月21日 04:32	//@大众531//@挥刀问情D//@呆萌欣琰宝贝/：持续关注南京邓煌灯光秀真炫耀真奢华@闫@柱哥7044@戴明心 @大众531//@游永进的父亲//@东//@假装在巡视://@绿叶与诗的远方://@人民风采高峰:	0	0	0	0
123万人中6459592301	2018年10月21日 15:30	//@大众531//@挥刀问情D//@呆萌欣琰宝贝/：持续关注南京邓煌灯光秀真炫耀真奢华@闫@柱哥7044@戴明心 @大众531//@游永进的父亲//@东//@微微万象民生直通车A:新闻回顾 官窑花瓶	0	0	0	0
光滑静谧	2019年10月18日 12:20	TED演讲：不读书的人到底输在哪？建议先马再看！！L实用技能酱的秒拍视频	0	0	0	0
时兴户外生活	2019年10月18日 11:40	TED演讲：不读书的人到底输在哪？建议先马再看！！L实用技能酱的秒拍视频	0	0	0	0
大美妞时尚选录	2019年10月18日 09:51	TED演讲：不读书的人到底输在哪？建议先马再看！！L实用技能酱的秒拍视频	0	0	0	0
哇哇叫-小呆呆	2019年10月17日 22:45	17年改革后，非全日制的统考分数、毕业标准和全日制一样了。迷人。者依然不同，不同在于，非全日制学生在完成学业的同时，拥有两年的工作经验。当然他们付出的时间也是全日制的双倍，这种情况下出来酸非全的，怕是考不上的废青，和把读研当作不用工作的筹码 的 垃圾 吧。	0	0	0	0
JACK-SHOWTIME	2019年10月17日 21:41	付出的时间不一样，得到的回报当然也就不一样。寂静。	0	0	0	0
李威1777	2019年10月17日 19:07	卧槽，丢失，当初我为什么还要跟全日制一样参加全国统考呢？开特么什么玩笑呢？	0	0	0	0
赤膊吃雪糕	2019年10月17日 18:50	企业有自己招人的标准不是很正常的事？ 难道我需要一个身强力壮的，一个 身子骨弱的来面试，就要告我歧视？ 要告就告HR那句话，非全日制研究生=本科生。发愁。侮辱一整个教学体系。 科技圈大佬的微博视频	0	0	0	0
环球时尚聚集点	2019年10月17日 16:55	TED演讲：不读书的人到底输在哪？建议先马再看！！L实用技能酱的秒拍视频	0	1	1	2
潮流时尚大总编	2019年10月17日 16:03	TED演讲：不读书的人到底输在哪？建议先马再看！！L实用技能酱的秒拍视频	0	0	0	0
激情狂购朴素品	2019年10月17日 15:41	TED演讲：不读书的人到底输在哪？建议先马再看！！L实用技能酱的秒拍视频	0	0	0	0
高校人才网官方微博	2019年10月17日 15:30	非全日制研究生就业遭歧视，“非全”真的如此不堪吗？O非全日制研究生就业遭歧视，“非全”真的如此不堪吗？| 周四话题	0	0	1	1
辣妈时尚秘笈	2019年10月17日 12:06	TED演讲：不读书的人到底输在哪？建议先马再看！！L实用技能酱的秒拍视频	0	0	0	0
幂学教育	2019年10月17日 12:00	近日，有不少学生反映，有企业在招聘问答环节中直接明确回复，“不招收非全日制研究生”，有的HR更是直接表明，全日制和非全日制研究生的区别大了去了，“非全日制=本科生”。一时间，很多非全日制研究生表示不满。你怎么看？L第1眼视频的微博视频	4	1	1	6
方虹雅	2019年10月17日 11:35	非全日制研究生就业遭歧视，“跟全日制区别大了去了”	0	0	0	0
可以动人心	2019年10月17日 10:03	非全日制研究生就业遭歧视，“跟全日制区别大了去了”_腾讯网 O非全日制研究生就业遭歧视，“跟全日制区别大了去了”	0	0	0	0
每日博闻	2019年10月17日 09:11	非全日制研究生就业遭歧视:跟全日制区别大了去了 O非全日制研究生就业遭歧视:跟全日制区别大了去了	0	0	0	0
想提高专注力的懒猪	2019年10月17日 09:07	10.17晨读导读——用最新的评论分析，增进你思考的深度今日文章《非全日制研究生=本科生？》《同卷同分同难度，为何歧视非全日制研究生？》10月10日考研报名第一天，“非全日制研究生就业遭歧视”一举窜上了微博热搜前三。原因是在秋招期间，有企业在招聘问答环节中明确表示“不招收非全日制研究生”，有HR更是语出惊人，认为“全日制和非全日制研究生的区别大了去了”。其实，在 2016 年教育部下发的《关于统筹全日制和非全日制研究生管理工作的通知》中早已明确指出，统筹全日制与非全日制研究生教育协调发展，坚持同一标准，保证同等质量。那么为什么非全日制研究生还会遭受就业歧视呢？这反映了部分单位招聘观念及选材思维陈旧，对市场不敏感、对新政策不关注。要想实现就业公平，既需要国家从政策层面进行明确，也需要高校不断提升教学水平，还需要企业招聘理念与时俱进，发掘出非全日制研究生的市场潜力。	0	0	0	0
考试讯息百科	2019年10月17日 07:35	10.17晨读导读——用最新的评论分析，增进你思考的深度今日文章《非全日制研究生=本科生？》《同卷同分同难度，为何歧视非全日制研究生？》10月10日考研报名第一天，“非全日制研究生就业遭歧视”一举窜上了微博热搜前三。原因是在秋招期间，有企业在招聘问答环节中明确表示“不招收非全日制研究生”，有HR更是语出惊人，认为“全日制和非全日制研究生的区别大了去了”。其实，在 2016 年教育部下发的《关于统筹全日制和非全日制研究生管理工作的通知》中早已明确指出，统筹全日制与非全日制研究生教育协调发展，坚持同一标准，保证同等质量。那么为什么非全日制研究生还会遭受就业歧视呢？这反映了部分单位招聘观念及选材思维陈旧，对市场不敏感、对新政策不关注。要想实现就业公平，既需要国家从政策层面进行明确，也需要高校不断提升教学水平，还需要企业招聘理念与时俱进，发掘出非全日制研究生的市场潜力。	0	1	3	4
倪恪Nico	2019年10月17日 07:26	说非全日制研究生水的麻烦你去考一下 ～欣喜。	0	0	0	0
天阳微语	2019年10月17日 07:10	非全日制研究生就业遭歧视，“跟全日制区别大了去了” O非全日制研究生就业遭歧视，“跟全日制区别大了去了”	0	0	0	0
正墓室1	2019年10月17日 05:44	非全日制研究生就业遭歧视，“跟全日制区别大了去了”O非全日制研究生就业遭歧视，“跟全日制区别大了去了” 来自@腾讯新闻	0	0	0	0
Sophia574423065	2019年10月17日 02:38	非全日制研究生就业遭歧视，“跟全日制区别大了去了”O非全日制研究生就业遭歧视，“跟全日制区别大了去了” 来自@腾讯新闻	0	0	0	0
揽小	2019年10月17日 01:12	非全日制研究生就业遭歧视:跟全日制区别大了去了 O非全日制研究生就业遭歧视:跟全日制区别大了去了	0	0	0	0
山边先生	2019年10月17日 00:48	非全日制研究生就业遭歧视:跟全日制区别大了去了 O非全日制研究生就业遭歧视:跟全日制区别大了去了	0	0	1	1
沉寂7266487795046	2019年10月17日 00:38	，我也发现这个问题了，而且有日益严重的趋势，这也是部分考生录取后不去读的原因。客观地讲，许多非全日制在整个读书过程中和全日制学生没有区别。消瘦。	0	0	0	0
用户4632452567	2019年10月16日 23:08	非全日制研究生就业遭歧视:跟全日制区别大了去了 O非全日制研究生就业遭歧视:跟全日制区别大了去了	0	0	1	1
粉笔百宝箱	2019年10月16日 22:06	用最新的评论分析，增进你思考的深度10月10日考研报名第一天，“非全日制研究生就业遭歧视”一举窜上了微博热搜前三。原因是在秋招期间，有企业在招聘问答环节中明确表示“不招收非全日制研究生”，有HR更是语出惊人，认为“全日制和非全日制研究生的区别大了去了”。其实，在 2016 年教育部下发的《关于统筹全日制和非全日制研究生管理工作的通知》中早已明确指出，统筹全日制与非全日制研究生教育协调发展，坚持同一标准，保证同等质量。那么为什么非全日制研究生还会遭受就业歧视呢？这反映了部分单位招聘观念及选材思维陈旧，对市场不敏感、对新政策不关注。要想实现就业公平，既需要国家从政策层面进行明确，也需要高校不断提升教学水平，还需要企业招聘理念与时俱进，发掘出非全日制研究生的市场潜力。公务员	0	0	0	0
用户5586427425	2019年10月16日 21:54	我在看： O非全日制研究生就业遭歧视:跟全日制区别大了去了	0	0	0	0
用户6108255873	2019年10月16日 21:50	非全日制研究生就业遭歧视:跟全日制区别大了去了 O非全日制研究生就业遭歧视:跟全日制区别大了去了	0	0	0	0
梅小姐复古风	2019年10月16日 17:30	TED演讲：不读书的人到底输在哪？建议先马再看！！L实用技能酱的秒拍视频	4	0	8	12
南国之声6926699989	2019年10月16日 17:09	对于非全硕士研究生，国家只有政策，却没有配套的执行办法，非全研究生遭遇的就业岐视，是怎么造成的，由谁来负责，谁来监管，谁来落实，国家相关部门要引起重视，尽快妥善解决好这个问题！	0	0	4	4
上海高校那点事儿	2019年10月16日 15:31	近日，有不少学生反映，有企业在招聘问答环节中直接明确回复，“不招收非全日制研究生”，有的HR更是直接表明，全日制和非全日制研究生的区别大了去了，“非全日制=本科生”。一时间，很多非全日制研究生表示不满。L第1眼视频的微博视频	157	160	137	454
时兴男性穿衣搭配	2019年10月16日 12:35	TED演讲：不读书的人到底输在哪？建议先马再看！！L实用技能酱的秒拍视频	0	2	0	2
初夏薄凉初夏	2019年10月16日 12:34		0	0	0	0
KK桨KK桑	2019年10月16日 01:22	从质量上我觉得是没有区别的，歧视的本质不是歧视，它就是在划线，是因为毕业生数量大带来的就业压力，就好像北京的应届硕士的27岁限户令一样，你能说27岁的硕士就一定比28岁的优秀吗 O为何非全日制和全日制研究生不能同日而语，存在哪些差别?	0	0	0	0
蝶梦春翠	2019年10月15日 23:46	“住嘴！”“没说是吧，我就知道，我这个师兄他害羞，我告诉你，他根本就不会喜欢你这样的臭丫	0	0	0	0
123万人中6459592301	2019年01月01日 08:57	//@挥刀问情D///@呆萌欣琰宝贝/：持续关注南京邓煌灯光秀真炫耀真奢华@闫@柱哥7044@戴明心 @大众531//@游永进的父亲//@东莞污染受害者://@简wanxin:	0	3	2	5
123万人中6459592301	2019年10月13日 06:22	//@挥刀问情D///@呆萌欣琰宝贝/：持续关注南京邓煌灯光秀真炫耀真奢华@闫@柱哥7044@戴明心 @大众531//@游永进的父亲//@景洪东生://@简wanxin:伞大无人能及	0	0	0	0
123万人中6459592301	2019年05月20日 07:45	//@挥刀问情D///@呆萌欣琰宝贝/：持续关注南京邓煌灯光秀真炫耀真奢华@闫@柱哥7044@戴明心 @大众531//@游永进的父亲	0	0	0	0
123万人中6459592301	2019年10月13日 06:22	//@挥刀问情D///@呆萌欣琰宝贝/：持续关注南京邓煌灯光秀真炫耀真奢华@闫@柱哥7044@戴明心 @大众531//@游永进的父亲//@伯丕://@简wanxin: 伞大无人能及	0	0	0	0
123万人中6459592301	2019年10月13日 06:22	//@挥刀问情D///@呆萌欣琰宝贝/：持续关注南京邓煌灯光秀真炫耀真奢华@闫@柱哥7044@戴明心 @大众531//@游永进的父亲//@早间观察://@简wanxin:伞大无人能及	0	0	0	0
123万人中6459592301	2019年06月30日 07:33	//@挥刀问情D///@呆萌欣琰宝贝/：持续关注南京邓煌灯光秀真炫耀真奢华@闫@柱哥7044@戴明心 @大众531//@游永进的父亲//@晋粤武59:	0	0	0	0
123万人中6459592301	2019年07月25日 07:54	//@挥刀问情D///@呆萌欣琰宝贝/：持续关注南京邓煌灯光秀真炫耀真奢华@闫@柱哥7044@戴明心 @大众531//@游永进的父亲//@独行侠在吉林:	0	0	0	0
123万人中6459592301	2018年10月21日 15:30	//@挥刀问情D///@呆萌欣琰宝贝/：持续关注南京邓煌灯光秀真炫耀真奢华@闫@柱哥7044@戴明心 @大众531//@游永进的父亲//@迷茫的70后:	0	0	1	1
123万人中6459592301	2019年05月18日 09:33	//@挥刀问情D///@呆萌欣琰宝贝/：持续关注南京邓煌灯光秀真炫耀真奢华@闫@柱哥7044@戴明心 @大众531//@游永进的父亲//@中华新闻热点爆料中心://@用户884866:	0	0	1	1
123万人中6459592301	2018年10月21日 15:30	//@挥刀问情D///@呆萌欣琰宝贝/：持续关注南京邓煌灯光秀真炫耀真奢华@闫@柱哥7044@戴明心 @大众531//@游永进的父亲	0	0	0	0
123万人中6459592301	2019年06月30日 07:33	//@挥刀问情D///@呆萌欣琰宝贝/：持续关注南京邓煌灯光秀真炫耀真奢华@闫@柱哥7044@戴明心 @大众531//@游永进的父亲//@奇医:回复@青衣wzh:	0	0	0	0
123万人中6459592301	2018年10月20日 15:28	//@挥刀问情D///@呆萌欣琰宝贝/：持续关注南京邓煌灯光秀真炫耀真奢华@闫@柱哥7044@戴明心 @大众531//@游永进的父亲	0	0	0	0
123万人中6459592301	2019年01月01日 08:57	//@挥刀问情D///@呆萌欣琰宝贝/：持续关注南京邓煌灯光秀真炫耀真奢华@闫@柱哥7044@戴明心 @大众531//@游永进的父亲	0	0	0	0
123万人中6459592301	2019年05月18日 09:33	//@挥刀问情D///@呆萌欣琰宝贝/：持续关注南京邓煌灯光秀真炫耀真奢华@闫@柱哥7044@戴明心 @大众531//@游永进的父亲//@早间观察://@佛灯火遇天河水://@天然5472:	0	0	0	0
123万人中6459592301	2019年05月18日 09:33	//@挥刀问情D///@呆萌欣琰宝贝/：持续关注南京邓煌灯光秀真炫耀真奢华@闫@柱哥7044@戴明心 @大众531//@游永进的父亲//@游永进的父亲://@艾菲花园://@游永进的父亲:	0	0	0	0
123万人中6459592301	2019年05月18日 09:33	//@挥刀问情D///@呆萌欣琰宝贝/：持续关注南京邓煌灯光秀真炫耀真奢华@闫@柱哥7044@戴明心 @大众531//@游永进的父亲//@中华新闻热点爆料中心:@用户884866:	0	0	0	0
鸦曷洎平蝶	2019年10月15日 22:42	苏星月端着自己做的菜肴上前，那是一盘非常精致的香肠，大小均匀的摆放成一个圆形放在盘子中，看起来非常让	0	0	0	0
各自飘零怀亦	2019年10月15日 22:35	“如此便是有这回事儿了？”方玉笑了笑。“情根深种，若不是这学府的规矩，恐怕会有更多的有情人出现，可惜了，来这里求学的人都无法规避这个规矩，	0	0	0	0
孩恂忆寒	2019年10月15日 21:36	佛受众人敬仰，可是就是这个男人给自己穿鞋，喊着自己小祖宗。	0	0	0	0
流行时尚搭配坊	2019年10月15日 18:09	TED演讲：不读书的人到底输在哪？建议先马再看！！L实用技能酱的秒拍视频	0	0	0	0
考研管综君	2019年10月15日 16:23	发布了头条文章：《非全日制研究生就业遭歧视？》 非全日制研究生会遭受就业歧视吗？非全日制与全日制的区别在哪里？专硕与学硕到底应该选哪个？ O非全日制研究生就业遭歧视？	2	1	3	6
瑶海清韵	2019年10月10日 11:42	：为啥遭遇不平等待遇？	0	0	0	0
醋的美白功效大全	2019年10月15日 16:00	TED演讲：不读书的人到底输在哪？建议先马再看！！L实用技能酱的秒拍视频	0	0	0	0
郑州校园那点事	2019年10月15日 15:31	近日，有不少学生反映，有企业在招聘问答环节中直接明确回复，“不招收非全日制研究生”，有的HR更是直接表明，全日制和非全日制研究生的区别大了去了，“非全日制=本科生”。一时间，很多非全日制研究生表示不满。L第1眼视频的微博视频	187	186	133	506
易展翅	2019年10月15日 13:45	发布了头条文章：《非全日制研究生就业遭歧视：学历歧视这道坎，迈不过去了？》 O非全日制研究生就业遭歧视：学历歧视这道坎，迈不过去了？ O非全日制研究生就业遭歧视：学历歧视这道坎，迈不过去了？	0	0	0	0
小妹儿时尚天窗	2019年10月15日 12:56	TED演讲：不读书的人到底输在哪？建议先马再看！！L实用技能酱的秒拍视频	9	0	16	25
白羊座理财哥	2019年10月15日 12:49	发布了头条文章：《非全日制研究生就业遭歧视？教育部早有规定》 O非全日制研究生就业遭歧视？教育部早有规定	0	0	0	0
双一流考研考博指导	2019年10月15日 12:27	发布了头条文章：《非全日制研究生就业遭歧视？“非全日制=本科生、课程水、混学位·····》 O非全日制研究生就业遭歧视？“非全日制＝本科生、课程水、混学位····	0	0	5	5
WPS移动版	2019年10月15日 11:30	近日，有企业表示“不招收非全日制研究生”、“全日制和非全日制研究生的区别大了去”、“非全日制=本科生”。更有人认为，这种歧视是应该的，很多人都是为了“混学历”，因为“付出的时间精力也都不是一个程度的嘛”。你怎么看？	0	1	2	3
俊美人儿爱时尚	2019年10月15日 11:28	TED演讲：不读书的人到底输在哪？建议先马再看！！L实用技能酱的秒拍视频	0	0	0	0
博雅汇MBA	2019年10月15日 11:12	前两天，新浪财经主持的话题引爆网络，连续霸占热搜榜7小时，目前阅读量达到4亿。发布了头条文章：《非全日制研究生就业遭歧视？每一份努力都应该得到尊重》 O非全日制研究生就业遭歧视？每一份努力都应该得到尊重	0	0	0	0
南昌西湖区发布	2019年10月15日 10:26	“非全日制=本科生”？？O网页链接	0	7	5	12
临汾头条资讯	2019年10月14日 16:53	论学历的重要性!	3	0	7	10
爱晗是个小疯子	2019年10月14日 16:19	TED演讲：不读书的人到底输在哪？建议先马再看！！L实用技能酱的秒拍视频	2	0	3	5
合肥反邪教	2019年10月10日 11:42	：为啥遭遇不平等待遇？	0	0	1	1
姑娘侃谈时尚	2019年10月14日 15:56	TED演讲：不读书的人到底输在哪？建议先马再看！！L实用技能酱的秒拍视频	0	0	0	0
职场小白熊	2019年10月14日 15:50	工作英文面試 O网页链接	0	0	0	0
Cty天依	2019年10月14日 14:57	—— 🐻 她是· CHANCE CHU有些人把你视为瑰宝，有些人却觉得你一文不值，对你笑的人心里或许把你从头贬低到尾，对你骂骂咧咧的人又或许对你疼爱有加，生活如此高深莫测，别因为一个人对你的嘉奖就欣喜不已，也别以为所有劈头盖脸责骂你的人都是你该憎恶的，更不要因为别人的看法去刻意的去改变什么。 她是cc三股细皮筋糖果 2西安	0	0	0	0
Cty天依	2019年10月14日 14:16	—— 🐻 她是· CHANCE CHU人生短短几十年，不要给自己留下了什么遗憾，想笑就笑，想哭就哭，一件事，就算再美好，一旦没有结果，就不要再纠缠，久了你会倦，会累；一个人，就算再留念，如果你抓不住，就要适时放手，久了你会神伤，会心碎。有时，放弃是另一种坚持，你错失了夏花绚烂，必将会走进秋叶静羌。 她是cc简单皮筋 学生 2西安	0	0	0	0
Cty天依	2019年10月14日 14:10	—— 🐻 她是· CHANCE CHU人们声称的最美好的岁月其实都是最痛苦的，只是事后回忆起来的时候才那么幸福。 她是cc手作布艺春夏秋 2西安	0	0	0	0
Cty天依	2019年10月14日 13:31	—— 🐻 她是· CHANCE CHU人生有两样东西千万不要错过：一个是，最后一班回家的车；另外一个是，最后一个深爱你的人。 她是cc 小众设计可爱 2西安	0	0	0	0
湖南冀攸6542294665	2019年10月14日 13:24	我觉得歧视谈不上，单薄，别对待肯定是有的！	0	0	0	0
帅哥鱼雷3	2019年10月14日 13:09	卧槽，细挑，当初我为什么还要跟全日制一样参加全国统考呢？开特么什么玩笑呢？	0	0	1	1
包河清韵	2019年10月10日 11:42		0	0	0	0
我到底要不要再吃了	2019年10月14日 11:49	@微言教育 可以看看我们的处境吗？	0	0	0	0
CINDY---晓晓	2019年10月14日 12:33	披着研究生的外衣，仍然是本科生的待遇。谈到因为这个研究生得到的机遇，不好意思，没见过，不知道什么是机遇，因为企业、国考都不招也都不承认这个所谓研究生，要这劳什子有何用？ O为何非全日制和全日制研究生不能同日而语，存在哪些差别?	1	0	0	1
职场小白熊	2019年10月14日 12:20	近日，有不少学生反映，有企业在招聘问答环节中直接明确回复，“不招收非全日制研究生”，有的HR更是直接表明，全日制和非全日制研究生的区别大了去了，“非全日制=本科生”。一时间，很多非全日制研究生表示不满。 L第1眼视频的微博视频	0	1	3	4
猫猫6435	2019年10月14日 11:49		0	0	0	0
猎学网	2019年10月14日 12:07	17年之后非全日制研究生同样需要参加统考，并不比全日制的差。发布了头条文章：《非全日制学历就业遭歧视！高职扩招让你在职也能拿全日制学历！》 O非全日制学历就业遭歧视！高职扩招让你在职也能拿全日制学历！	1	1	1	3
真实的寂寥	2019年10月14日 11:51	TED演讲：不读书的人到底输在哪？建议先马再看！！L实用技能酱的秒拍视频	0	0	0	0
初雪未霁恨松	2019年10月14日 11:33	她见徐清风在写着一些她看不懂的东西。“这是	0	0	0	0
清泉石上流zx	2019年10月14日 09:47	留个脚印	0	0	0	0
神秘的小粉猪_666	2019年10月14日 09:23	放得下就不孤独，站得远,,些就清楚，不幻想就没感触，不期待就不在乎。	0	0	0	0
凉笙彳亍	2019年10月14日 09:15	O为何非全日制和全日制研究生不能同日而语，存在哪些差别?	0	0	0	0
胡广圣hgs	2019年10月14日 08:20	邀请您回答问题"为何非全日制和全日制研究生不能同日而语，存在哪些差别?"，#研究...@火星包up O为何非全日制和全日制研究生不能同日而语，存在哪些差别?	0	0	0	0
胡广圣hgs	2019年10月14日 08:20	邀请您回答问题"为何非全日制和全日制研究生不能同日而语，存在哪些差别?"，#研究...@准时不早退的炫神 O为何非全日制和全日制研究生不能同日而语，存在哪些差别?	0	0	0	0
胡广圣hgs	2019年10月14日 08:20	邀请您回答问题"为何非全日制和全日制研究生不能同日而语，存在哪些差别?"，#研究...@时间刺客李政 O为何非全日制和全日制研究生不能同日而语，存在哪些差别?	0	0	0	0
吉林大学新鲜事	2019年10月14日 07:54	央视名嘴白岩松在《对白》中率真分享80年代“另类”求学经历：本科学历、不求升职、把北大设为第三志愿......如今又到一年考研日，关于“考研”这件人生大事，你会怎么抉择？考研真的会改变命运吗？转发分享你对于学历的看法>>> L白岩松是个本科生，没当过研究生，在央视连股级干部都不是	1	0	2	3
西安最校园	2019年10月14日 07:54	央视名嘴白岩松在《对白》中率真分享80年代“另类”求学经历：本科学历、不求升职、把北大设为第三志愿......如今又到一年考研日，关于“考研”这件人生大事，你会怎么抉择？考研真的会改变命运吗？转发分享你对于学历的看法>>> L白岩松是个本科生，没当过研究生，在央视连股级干部都不是	0	0	1	1
广州校园指南	2019年10月14日 07:54	央视名嘴白岩松在《对白》中率真分享80年代“另类”求学经历：本科学历、不求升职、把北大设为第三志愿......如今又到一年考研日，关于“考研”这件人生大事，你会怎么抉择？考研真的会改变命运吗？转发分享你对于学历的看法>>> L白岩松是个本科生，没当过研究生，在央视连股级干部都不是	1	0	1	2
吉林校园通	2019年10月14日 07:54	央视名嘴白岩松在《对白》中率真分享80年代“另类”求学经历：本科学历、不求升职、把北大设为第三志愿......如今又到一年考研日，关于“考研”这件人生大事，你会怎么抉择？考研真的会改变命运吗？转发分享你对于学历的看法>>> L白岩松是个本科生，没当过研究生，在央视连股级干部都不是	1	13	27	41
昆明在校生	2019年10月14日 07:54	央视名嘴白岩松在《对白》中率真分享80年代“另类”求学经历：本科学历、不求升职、把北大设为第三志愿......如今又到一年考研日，关于“考研”这件人生大事，你会怎么抉择？考研真的会改变命运吗？转发分享你对于学历的看法>>> L白岩松是个本科生，没当过研究生，在央视连股级干部都不是	1	0	0	1
沈阳校园生活	2019年10月14日 07:54	央视名嘴白岩松在《对白》中率真分享80年代“另类”求学经历：本科学历、不求升职、把北大设为第三志愿......如今又到一年考研日，关于“考研”这件人生大事，你会怎么抉择？考研真的会改变命运吗？转发分享你对于学历的看法>>> L白岩松是个本科生，没当过研究生，在央视连股级干部都不是	1	0	0	1
哈尔滨校园通	2019年10月14日 07:54	央视名嘴白岩松在《对白》中率真分享80年代“另类”求学经历：本科学历、不求升职、把北大设为第三志愿......如今又到一年考研日，关于“考研”这件人生大事，你会怎么抉择？考研真的会改变命运吗？转发分享你对于学历的看法>>> L白岩松是个本科生，没当过研究生，在央视连股级干部都不是	0	0	1	1
长沙校园通	2019年10月14日 07:54	央视名嘴白岩松在《对白》中率真分享80年代“另类”求学经历：本科学历、不求升职、把北大设为第三志愿......如今又到一年考研日，关于“考研”这件人生大事，你会怎么抉择？考研真的会改变命运吗？转发分享你对于学历的看法>>> L白岩松是个本科生，没当过研究生，在央视连股级干部都不是	0	0	1	1
Chen胖倩	2019年10月14日 01:42	大晚上的睡不着又自己来找虐了，看到那么多一看就没考过研，连全和非全是什么都分不清的人一个劲的在贬低非全。本想反驳，又觉得没必要。有句话怎么说来着，不可与夏虫语冰，不可与井蛙语海。重点在后半句！不懂装懂的真是让人替你尴尬。	8	1	19	28
康白小白	2019年10月13日 23:46	因为现在都要参加同考 O为何非全日制和全日制研究生不能同日而语，存在哪些差别?	0	0	0	0
娄元斐	2019年10月13日 23:17	真实，特别的真实	6	0	12	18
借风吻你友绿	2019年10月13日 21:27	某天你一定会感谢那个遗弃你的人，感谢那个你曾深爱着却置之你不顾的人。他的放弃，促使你找到更好的下一个。记住，永远不要为一个不爱你的人，去浪费一分一秒。	0	0	0	0
尽欢散_cvv22	2019年10月13日 21:18	这种歧视源自不了解，并且短期内，这种认知很难改变。实际情况是，17年开始，非全和全日制都需要参加研究生统考，含金量比之前的在职研究生已经有了大幅度的提升。当然，因为应届生首选还是读全日制研究生，所以竞争相对激烈些，大部分情况下，分数也高些。秋波。非全由于 ...全文	0	0	1	1
Angelina-kyx	2019年10月13日 21:15	近两年，非全日制研究生和全日制研究生采用相同准入标准，没有毅力和上进心是不能入门的。只要付出足够的努力换取的成果都应该被尊重。 O为何非全日制和全日制研究生不能同日而语，存在哪些差别?	1	1	6	8
allennn_c	2019年10月13日 20:16	你怎么看？ 何凯文的微博投票 ～高耸。	0	0	0	0
天堂树tt	2019年10月13日 20:15	鈥滄槸鍟婏紝hw7881寮犳壃瑕佷笉浣犲厛璧板惂锛佲€濇鏃剁殑娉ョ尨濂藉儚涔熸兂鍒颁簡	0	0	0	0
会计李先生	2019年10月13日 18:59	今年考研中途改选专业，会计专硕再见，。教育管理专业你好，。 2贵阳	3	0	2	5
xzzABC2016	2019年10月13日 18:37	首先，我们不是要和全日制争个高低比个高下，只是想在就业时能有一个应聘的资格。其次，那些说非全就该被歧视的，说什么非全和全日制区别多么多么大的，我想请问你们：非全和全日制的区别比09年专硕和学硕的区别大吗？ 学硕和专硕连考试试卷都不一样，然而就业时的差距微乎其微，现在非全和全日制一张考卷，你们却为“非全日制=本科”的观念拍手叫好，尤其是专硕在读却来踩非全的同学，你们真的觉得合理吗？	0	0	2	2
一沐惑	2019年10月13日 18:18	O为何非全日制和全日制研究生不能同日而语，存在哪些差别?	0	0	0	0
非全恶魔	2019年10月12日 23:07	统招非全日制硕士研究生 非全值得期待，加油！	1	1	9	11
思念De微风	2019年10月13日 16:14	极其不合理！教育部16年2号红头文件改革的统招全和非全相同法律效力！应届非定向有三方派遣证，和全日制一起上课，同样要求发核心期刊，和论文要求盲审，不应该受到企业和市政府的人才引进政策的限制！为非全声援@共青团中央 @微言教育 @中国经营报 @新浪财经 @CCTV焦点访谈 @人民日报 O为何非全日制和全日制研究生不能同日而语，存在哪些差别?	2	1	13	16
DFADFAEEFW_343	2019年10月13日 15:06	只要你愿意让这件事过去，它就再也不会伤害你，一别两宽，各生欢喜，他去他的人海红尘，你去你的天涯何处，只要别去想，什么,,都能过去。	0	0	0	0
Cty天依	2019年10月13日 14:58	—— 🐻 她是· CHANCE CHU做人，别轻易，凉一颗心，做事，别随便，伤一个人。心凉了，人就走了，这一走，就是永不回头，情伤了，就再也没有爱了。 她是cc设计感网红皮筋 2西安	0	0	1	1
艺杏寒_326	2019年10月13日 14:38	端午花草茶，养生是佳话，明目喝菊花，枸杞是绝配，护肤饮玫瑰，面色赛桃花，助眠洋甘菊，清香又护发，提神薄荷叶，贴心促消化。关怀送上，假期安康！	0	0	0	0
水清之鱼否	2019年10月13日 14:07	2杭州·三墩	0	0	0	0
Cty天依	2019年10月13日 13:47	—— 🐻 她是· CHANCE CHU每一个在乎你的人，都想把最好的给你，就如我们的父母，总是会想着把最好的东西都给我们，而你如果不懂得珍惜他们的付出，甚至浪费他们的苦心好意，那么你就永远寒了他们的心。 她是cc儿童可爱小皮筋 2西安	0	0	0	0
淮南政法	2019年10月10日 16:10	不能一棒子打死//@长安皖韵: 这件事，你怎么看？	0	0	1	1
零乱雅琴	2019年10月13日 13:24	一个人的品行不取决于这人如何享受胜利，而在于他如何接受失败。	0	0	0	0
xzzABC2016	2019年10月13日 10:31	@微言教育	0	0	0	0
Cty天依	2019年10月13日 12:55	—— 🐻 她是· CHANCE CHU俗话说，人心肉造，你可能看不到，也摸不着它，但你只要是有一颗善良的心，你就能感受到它的存在。所以，我们做人做事都要懂得顾及身边人的感受，不要一意孤行，否则就会身边对你好的人都凉了心。 她是cc 小众设计感气 2西安	0	0	0	0
热情的为你心乱	2019年10月13日 12:25	在漫长的空虚无聊的岁月里，打架斗殴就是过节，失火反倒可以开心解闷；在呆板的毫无表情的脸上，伤痕,,也能给人增添光彩。	0	0	0	0
被忘录晓霜	2019年10月13日 12:14	自然他去拿最合适了，而且保证是公平公正的，两位师父也只会	0	0	0	0
丽丽2431790651	2019年10月12日 09:02	//@Olorin_LONG:（研究生初试416分 非全日制在读）关于这个我想我还是有一点点发言权的。 我是18年考的某985（34所）非全日制，一开始报名的时候就直接报的非全日制，并非调剂。我在研究生初试中考了416分，和所有报考全日制的同学在一起排名，我排在第4名。	0	0	0	0
我到底要不要再吃了	2019年10月12日 23:07	@微言教育	0	0	0	0
饽荠格格188_819	2019年10月13日 09:45	每个人都可以将世界从单调和单调转变为兴奋和冒险之	0	0	0	0
姜泼匆屠匆	2019年10月13日 09:16	紝婊氬紑锛岃繖绉嶅湴鏂癸紝鏄綘鑳芥潵鐨勫悧锛熲€濋檲鎬诲挧鍢村喎绗戯紝鐪稿瓙涓甫鐫€娣℃贰鐨勭帺	0	0	0	0
Cty天依	2019年10月13日 08:54	—— 🐻 她是· CHANCE CHU人生，想那么多干嘛！别想那么多，知足者常乐，闲时喝点茶，静坐思己过，不为往事忧，不为利所惑。世上本无事，何必想太多 ，人生本多舛，放下方释然，生命需沉淀，宁静能致远，增加一份淡，忘记那份烦，朴素加简单，幸福亦美满。 她是cc简约发夹水晶发 2西安	0	0	0	0
曼yoyo_104	2019年10月13日 08:50	師鏈氨鏄瓱鍊╁€╃殑鑰佸叕锛屽嵆渚挎槸杩欎釜婵€娲绘槸搴熺墿锛屾涓嶆hw7881	0	0	0	0
水清之鱼否	2019年10月13日 08:30	我们诉求的目的是一样的就业机会，如果竞争失败，技不如人 那也无怨无悔。但是现在4/5的企业明晃晃写明不招收非全日制，请问如果这么多企业明晃晃写不招收女性或者不招收非985的么，这就已经超过歧视的范畴，完全是不公平。而这才是我们诉求的目的。 2杭州·三墩	0	0	3	3
本丆相關水灵灵_945	2019年10月13日 08:23	长大了，不能总做父母的小棉袄，你要成为他们的防弹衣，还要做自己的铠,,甲！	0	0	0	0
surper情與狗	2019年10月13日 08:03	让我这样连研究生都没考过的人情何以堪 ～让座。	0	0	1	1
xzzABC2016	2019年10月12日 23:07	@微言教育	0	0	0	0
再见无力回击_897	2019年10月13日 07:45	我的情绪应你而波动,,	0	0	0	0
墨染星辰友绿	2019年10月13日 07:09	一定要记住，千万不要用离开，去威胁任何人，因为最后你会发现，原来你真的没那么重要。	0	0	0	0
独衬心酸平安	2019年10月13日 07:09	人生在世如身处荆棘之中，心不动，人不妄动，不动则不伤如心动则人妄动，伤其身痛其骨，于是体会到世间诸般痛苦。我们日复一日地写下自身的命运，因为我们的所为，毫不留情地决定我们的命运。我相信这就是人生的最高逻辑和法则。	0	0	0	0
轩逸7997	2019年10月13日 01:15	非全日制和全日制不能同日而语，这话错误！教育部明文规定，统筹管理后，同等地位与效力！说歧视也不对，应该说是无知！一张卷子、一样考试、一样标准选拔入学，一样的培养标准，这是统筹管理后的实质！要说差别，就是在校上课时间不同，但是也有很多学校是将全与非全合在一起上课的；即使上课时间不同，也是非常次要的差别！你见过全日制研究生一周上五天课吗？能上满两天课就不错了！ O为何非全日制和全日制研究生不能同日而语，存在哪些差别?	1	1	6	8
君君君君陌珧	2019年10月13日 00:14	当年专硕还不是这样，不要求大家都一样，但至少，比本科生，还是不一样的吧？而且一起上课，一样天天跑工作室，学校还要求脱产档案进学校，毕业要求也一样，一样要发论文过盲审，算了算了不说了明天还要起来画图做模型看论文呢	0	0	0	0
俗者曹凯	今天17:48	这上面有很多的调研资料和报告大家需要的自取，哈哈 2广州	0	0	0	0
没名字的小蝉	11月19日 17:30		0	0	0	0
疯癫-言言	12月07日 16:29	天津大学一教授被实名举报学术造假 @快手 为正义之人点赞。这样的人国家应该重用。 L石述思的快手视频	0	0	0	0
科技狐说	12月05日 23:51	学术造假的老师，必须开除，不能为人师表，要了何用	1	0	0	1
丶河南明启	12月05日 12:17	金属破碎机超长质保，汽车轮粉碎机经久耐用，钢筋团子撕碎机厂家直销 L丶河南明启的微博视频	0	0	0	0
丶河南明启	12月05日 08:54	金属撕碎机价格便宜，汽车轮粉碎机节能减排，摩托车撕碎机实力厂家 L丶河南明启的微博视频	0	0	0	0
平琴居士	12月05日 08:11	11月19日，天津大学化工学院就张裕卿教授被实名举报学术不端发布情况说明。经调查认定其学术不端行为属实，张裕卿承认本人有学术不端行为，并愿意承担全部责任，天津大学已解除与张裕卿的聘用合同。19日，张裕卿表示，举报材料中有很多事实被歪曲，但他未进一步进行说明。@新京报我们视频 L新京报我们视频的微博视频	0	0	1	1
丶河南明启	12月05日 07:24	金属撕碎机使用范围广，汽车轮毂粉碎机优惠价格，发动机撕碎机品质优良 L丶河南明启的微博视频	0	0	0	0
丶河南明启	12月05日 01:27	废钢撕碎机售后无忧，电瓶车粉碎机价格公道，钢筋撕碎机售后无忧 L丶河南明启的微博视频	0	0	0	0
丶河南明启	12月04日 23:29	废钢铁粉碎机质量过硬，钢筋团子破碎机售后无忧，暖气片撕碎机质量过硬 L丶河南明启的微博视频	0	0	0	0
丶河南明启	12月04日 22:34	废铁撕碎机能耗小，防盗门破碎机实力厂家，汽车壳撕碎机能耗小 L丶河南明启的微博视频	0	0	0	0
丶河南明启	12月04日 21:11	金属破碎机售后无忧，汽车门粉碎机价格公道，合金门窗撕碎机经久耐用 L丶河南明启的微博视频	0	0	0	0
丶河南明启	12月04日 18:38	撕碎机价格节能环保，铁皮破碎机品质卓越，发动机撕碎机使用范围广 L丶河南明启的微博视频	0	0	0	0
丶河南明启	12月04日 17:03	撕碎机厂家性能优良，自行车破碎机型号齐全，摩托车撕碎机经久耐用 L丶河南明启的微博视频	0	0	0	0
丶河南明启	12月04日 16:20	金属撕碎机品质卓越，汽车门破碎机能耗小，金属压块撕碎机生产厂家 L丶河南明启的微博视频	0	0	0	0
丶河南明启	12月04日 14:19	废铁粉碎机节能环保，合金门窗粉碎机品质卓越，合金门窗撕碎机使用多种场合 L丶河南明启的微博视频	0	0	0	0
丶河南明启	12月04日 13:05	撕碎机产量高能耗低，大油桶粉碎机厂家直销，汽车门撕碎机维护简单 L丶河南明启的微博视频	0	0	0	0
丶河南明启	12月04日 12:14	废铁破碎机质量上乘，汽车壳粉碎机节能环保，自行车撕碎机品质卓越 L丶河南明启的微博视频	0	0	0	0
丶河南明启	12月04日 11:24	废钢粉碎机质量优异，液压油桶粉碎机质优价廉，铁皮撕碎机产量高能耗低噪音小 L丶河南明启的微博视频	0	0	0	0
丶河南明启	12月04日 06:36	废钢铁粉碎机产量高能耗低噪音小，彩钢瓦粉碎机产量高能耗低，电瓶车撕碎机值得信赖 L丶河南明启的微博视频	0	0	0	0
丶河南明启	12月04日 06:01	废铁破碎机质量过硬，油漆桶破碎机售后无忧，金属压块撕碎机品质优良 L丶河南明启的微博视频	0	0	0	0
丶河南明启	12月04日 05:17	撕碎机使用范围广，废旧金属粉碎机优惠价格，电瓶车撕碎机操作简单 L丶河南明启的微博视频	0	0	0	0
丶河南明启	12月04日 04:48	金属粉碎机操作简单，彩钢瓦破碎机价格便宜，电瓶车撕碎机产量高能耗低 L丶河南明启的微博视频	0	0	0	0
丶河南明启	12月04日 02:29	废铁撕碎机质量优异，薄铁皮破碎机质优价廉，铁皮撕碎机质保24个月 L丶河南明启的微博视频	0	0	0	0
丶河南明启	12月04日 02:00	废钢粉碎机售后完善，液压油桶粉碎机性能卓越，防盗门撕碎机超长质保 L丶河南明启的微博视频	0	0	0	0
丶河南明启	12月04日 01:39	金属粉碎机值得信赖，彩钢瓦破碎机性能优良，钢筋团子撕碎机品质优良 L丶河南明启的微博视频	0	0	0	0
丶河南明启	12月04日 00:56	废铁撕碎机节能环保，大油桶粉碎机品质卓越，铝合金撕碎机操作简单 L丶河南明启的微博视频	0	0	0	0
丶河南明启	12月04日 00:35	撕碎机能耗小，金属压块粉碎机实力厂家，暖气片撕碎机产量大 L丶河南明启的微博视频	0	0	0	0
天津铜合金	12月03日 13:12	天津大学教授学术造假被实名举报，我们要对勇于发声的年轻人点赞O网页链接	0	0	0	0
梦萍君	12月02日 17:51	天津大学一教授被实名举报学术造假 @快手 各行各业的弄虚作假如何破解，亟待解决 L石述思的快手视频	0	0	0	0
Gu晚	11月27日 07:14	//@LorenaTang :前几天天津大学的张裕卿呢？骗了多少国家经费，残害多少学生，难道不够判刑？教育部就都这样毫无作为，行吧。	0	0	0	0
刻米_KMOSE	12月01日 23:23	Kmose L刻米_KMOSE的微博视频 L刻米_KMOSE的微博视频	0	0	1	1
西培留学	12月01日 14:08	留学 发布了头条文章：《天津大学教授学术造假被实名举报！留学生请远离学术造假！》 O天津大学教授学术造假被实名举报！留学生请远离学术造假！	0	0	1	1
biajijibiajijibiabia	12月01日 12:22	11月19日，天津大学化工学院就张裕卿教授被实名举报学术不端发布情况说明。经调查认定其学术不端行为属实，张裕卿承认本人有学术不端行为，并愿意承担全部责任，天津大学已解除与张裕卿的聘用合同。19日，张裕卿表示，举报材料中有很多事实被歪曲，但他未进一步进行说明。@新京报我们视频 L新京报我们视频的微博视频 2南京·南京财经大学红山学院主校区	0	1	4	5
刀尖上的逻辑	11月30日 01:02	新版条例要求国家科学技术奖在提名阶段即对违反伦理道德或者科研不端等行为的科研人员、机构“一票否决”，并建立对提名专家、学者、组织机构和评审委员、评审专家、候选者的科研诚信严重失信行为数据库。 2深圳	1	3	3	7
laoye2000	11月29日 22:46	天津大学一教授被实名举报学术造假！ L石述思的快手视频	0	0	0	0
没名字的小蝉	11月19日 17:30		0	1	0	1
庞亚辉感悟营销	11月20日 14:52	回复@a啊巴 的表态:🙏//@庞亚辉感悟营销: 就是一个毒瘤，戕害深远！	0	0	1	1
小文老师ww	11月28日 15:30	研究生123页举报信实名举报导师学术造假！（第三集）你们对这件事怎么看呢？ L小文老师ww的微博视频	6	2	9	17
love波雅_汉库克	11月28日 12:03	我到了家里，往沙发上一躺“哎呦，我草，今天可是吃爽了。”“废话，就你吃的多。”旭哥笑着骂道。“对对，吃的不少，也不长个也	0	0	0	0
用户6508472870	11月28日 10:49	天津大学一教授被实名举报学术造假 @快手 L石述思的快手视频	0	0	0	0
珊珊628_504	11月28日 09:08	阳“什么罚款问题？”小朝接话“其实现在抽烟屁已经不是很可怜的事了，还有，更主要的，林逸飞，拿钱来，我们今天没钱交罚款了。150，一大笔数字。”	0	0	0	0
你还跑	11月28日 08:53	说的唯一一句话。飞哥看着小朝进去了，也没说话，等了会，郑影出来了，冲着我们笑了笑“行了，走吧。”飞哥站了起来，套上了褂子，开门，走到了前面，就出去了，郑影在出门的那一	0	0	0	0
冷安_妓术总奸	11月28日 08:39	和的余地都不给。哪怕一三五静，二四六让出去也行啊。”“你还会想，你以为学校是你家开的”“行了啊你，而且，别	0	0	0	0
丶河南明启	11月28日 08:16	废钢铁粉碎机型号齐全，暖气片破碎机优质供应商，油漆桶撕碎机超长质保 L丶河南明启的微博视频	0	0	0	0
叶咔咔凯寒	11月28日 08:11	我知道他是真的急了。说实话，我心里有些怕，有些小紧张。但是事情已经到这了，我就有些迷茫，不知道该怎么办了。	0	0	0	0
丶河南明启	11月28日 06:22	撕碎机价格维护简单，暖气片粉碎机型号齐全，暖气片撕碎机维护简单 L丶河南明启的微博视频	0	0	0	0
女丑女丑oO	11月27日 23:19	的东西”“别人吃的了，你就吃不了？你咋就这么特殊？外星球来的？恩，不过看形态是挺像的”接着班里一阵哄笑。这句话，是班主任用来讽刺我们的大刚同	0	0	0	0
丶河南明启	11月27日 22:35	废钢粉碎机维护简单，铁皮破碎机型号齐全，汽车壳撕碎机售后无忧	0	0	0	0
myqq1323212	11月27日 21:14	了咱们这个事，我也挺感谢他的，毕竟没有他，这个事没这么容易完，没有他，没准咱们现在也不能这么安逸的在这呆着了。”旭哥在一边打	0	0	0	0
刻米_KMOSE	11月27日 20:40	Kmose L刻米_KMOSE的微博视频	0	0	1	1
爱笑的冰土豆	11月27日 20:26	。”“怎么不对付了？”“怎么不对付你就别管了，反正她老打我小报告，你要去你去，我是不去。我们俩都不说话的。”晶姐听	0	0	0	0
丶河南明启	11月27日 15:54	废钢铁粉碎机能耗小，防盗门破碎机质量优异，摩托车撕碎机操作简单 L丶河南明启的微博视频	0	0	0	0
小文老师ww	11月27日 15:30	研究生123页举报信实名举报导师学术造假！（第一集）你们对这件事怎么看呢？ L小文老师ww的微博视频	5	0	4	9
刻米_KMOSE	11月27日 15:05	KMOSE 刻米 炫酷好康 O网页链接 L刻米_KMOSE的微博视频	0	0	0	0
丶河南明启	11月27日 14:57	废铁撕碎机性能卓越，防盗门粉碎机质量过硬，电瓶车撕碎机性能优良 L丶河南明启的微博视频	0	0	0	0
立行天下A	11月27日 13:52	师太撇了我一眼“还有点事。我说出来你准笑不出来了。”我轻蔑的扫了师太一眼“你认为你那点事在我眼里算事么，你还是太不了解我了，哎，哈哈。真好，这下中午放学没人他妈跟我抢了吧。老子也不用一下课	0	0	0	0
丶河南明启	11月27日 11:26	废钢粉碎机性能稳定，废旧金属破碎机价格便宜，合金门窗撕碎机节能减排 L丶河南明启的微博视频	0	0	0	0
可爱的可爱的妞_778	11月27日 11:23	然要分手，不用脑袋我也想的出来，一定是飞哥的主意。但是我没说话，我没组织好语，主要还是不明白我该怎么做，该怎么说。	0	0	0	0
LorenaTang	11月27日 07:14	前几天天津大学的张裕卿呢？骗了多少国家经费，残害多少学生，难道不够判刑？教育部就都这样毫无作为，行吧。	0	1	8	9
1carua	11月27日 10:30	不管是过去还是现在，不管是国内还是国外，学生组织都是最具有正义感的一个组织。很多人踏上社会之路后变得冷漠，变得事不关己高高挂起，他人生死与我何干？他人利益又有我几毫？很高兴看见学生又站了起来，这才说明，世界是属于我们的。过去有公车上书，其他地方有游行示威，我国特殊国情，但也有舆论监督。相信这次一定可以让王攀下台不得翻身，同时警告当下学术圈的渣人，去学阀，去政治化，以正学风，不如小人得道。同学们更要保护好自己！行事正义必不会错，但小人之奸诈阴险亦要防备，要让更多人参与其中才不会给自己引火烧身！	0	0	4	4
Sara萨迪	11月27日 10:29	不管是过去还是现在，不管是国内还是国外，学生组织都是最具有正义感的一个组织。很多人踏上社会之路后变得冷漠，变得事不关己高高挂起，他人生死与我何干？他人利益又有我几毫？很高兴看见学生又站了起来，这才说明，世界是属于我们的。过去有公车上书，其他地方有游行示威，我国特殊国情，但也有舆论监督。相信这次一定可以让王攀下台不得翻身，同时警告当下学术圈的渣人，去学阀，去政治化，以正学风，不如小人得道。同学们更要保护好自己！行事正义必不会错，但小人之奸诈阴险亦要防备，要让更多人参与其中才不会给自己引火烧身！	0	0	0	0
KMOSE刻米刻米	11月27日 09:35	使人疲惫的不是远方的高山，而是鞋里的一粒沙子。	0	0	0	0
wfsjwms	11月27日 09:32	你可是听不见啊，刚才你光砸自己腿了。你能听见才怪呢，还发誓呢。哈哈”我郁闷的看了她一眼“哎，没事了，没事了，以后可苦了我们了。你说说，这个学校是不是这事办的太狠了，一点缓	0	0	0	0
现实少年i33292	11月20日 08:39	//@未至之下:	0	0	0	0
丶河南明启	11月27日 09:26	撕碎机价格优惠价格，暖气片粉碎机操作简单，防盗门撕碎机价格便宜 L丶河南明启的微博视频	0	0	0	0
savage01ifw	11月27日 09:15	也确实跟小李子没什么矛盾，只是事情发的突然，一些偶然因素集结到了一起，最后的结果，也终究是行同陌路。高中卷 乱谈本章字数:3957班主任在上面看了眼小	0	0	0	0
未至之下	11月20日 08:39		0	1	0	1
viviaying微整形针剂供货商	11月27日 08:19	赶紧来吧。“喂，听见我说话没你。六儿。”这下我才想起来电话那边还有个人呢，我琢磨了一下“你别来了，我们几个自己处理吧。你好好上课”我刚说完这话，里面就传来了浩哥的咒骂声“放他妈你大爷个	0	0	0	0
承诺我该找谁来兑现25	11月27日 07:43	是个何其通透的人，很快就明白了灵隐的弦外之音。殷慕白虽然很强，可是到底他今年不过十九岁，实力跟未央宫那些活了几百年的老家伙没法比。这个时候他们如果贸然去未央宫，只	0	0	0	0
丶河南明启	11月27日 07:38	废钢破碎机节能环保，铝合金破碎机优惠价格，钢筋团子撕碎机性能稳定 L丶河南明启的微博视频	0	0	0	0
sylmqln777	11月27日 07:19	这边一眼，身形明显一顿，很明显，她看见我了，果然，接着她一低头，假装没看见我，继续跟她旁边的人，说说笑笑。两个人很是高兴开心的样子，继续往前走。我	0	0	0	0
丶河南明启	11月27日 07:02	撕碎机操作简单，彩钢瓦破碎机可按需定制，自行车撕碎机产量高能耗低 L丶河南明启的微博视频	0	0	0	0
丶河南明启	11月27日 05:28	废钢粉碎机质量好价格低，薄铁皮粉碎机能耗小，钢筋团子撕碎机质量优异 L丶河南明启的微博视频	0	0	0	0
丶河南明启	11月27日 05:15	废铁粉碎机优惠价格，钢筋破碎机操作简单，发动机撕碎机可按需定制 L丶河南明启的微博视频	0	0	0	0
丶河南明启	11月27日 04:07	撕碎机值得信赖，电瓶车粉碎机售后无忧，汽车门撕碎机品质优良 L丶河南明启的微博视频	0	0	0	0
rhe1d88x金g宝博dffwhv	11月26日 23:15	。旭哥上去一拽那女的脖领子“他妈起来”接着一用力，就给她拽了起来，拽起来了以后，另一支拿着刀的手就举了起来，举了几秒，还是没下去手，我估计旭哥也不好意思下手了，我往前走了一步，一拉	0	0	0	0
怀疑你舍得_655	11月26日 23:02	告诉我哥，千万别跟他说，跟他说就出了大事了。”我看了她一眼“不让我跟你哥说？那你好好跟我说，我能处理的了，这个事就不告诉你哥了，要么我一准	0	0	0	0
丶河南明启	11月26日 22:58	撕碎机厂家使用多种场合，合金门窗破碎机实力厂家，钢筋团子撕碎机产量大 L丶河南明启的微博视频	0	0	0	0
海阳嵇含菲s	11月26日 22:49	看着来吧，他又不是不走了，以后的事，以后说呗。”旭哥在旁边点了点头“恩，六儿，你跟我一个想法，走一步看一步吧。”我们几个边说闹着，边往班里走，我们的班级都在一个楼	0	0	0	0
正义南康	11月26日 22:43	侵犯著作权，那么，什么是著作权？哪些是侵犯著作权的行为？快来了解一下L重庆江津法院的微博视频	4	5	8	17
高台检察	11月26日 22:43	侵犯著作权，那么，什么是著作权？哪些是侵犯著作权的行为？快来了解一下L重庆江津法院的微博视频	1	0	2	3
紫月19971116	11月26日 21:46	头往桌子上按了按“你他妈挺有脸是吧，十来个老爷们去打一个女的？”那人没有说话，我一看人对了，就把折叠刀一折，往兜里一放，从旁边拿起来一个凳子，冲着臣阳嚷了句“臣阳，起来。”臣阳一	0	0	0	0
道爷是妖道	11月26日 21:43	这年头从幼儿园到大学得罪了他们，一辈子路就窄了“一腔孤勇”学术反腐，退学学生123页证据举报导师父女学术造假 周刊君说 UP主: 中国新闻周刊 O“一腔孤勇”学术反腐，退学学生123页证据举报导师父女学术造假 周刊君说 (哔哩哔哩客户端下载 O网页链接)	0	0	0	0
陈浩C2011_662	11月26日 21:39	旭哥一直在我边上，大力推的我这一下，也不是很用力，	0	0	0	0
丶河南明启	11月26日 20:43	撕碎机生产厂家，废旧金属破碎机用途广泛，铁皮撕碎机质保24个月 L丶河南明启的微博视频	0	0	0	0
奚萼618786	11月26日 20:17	人真的什么都发生了，那我可就真的郁闷了。不过我估计也不太可能，夕郁的个，不会喜欢这样一个文彬彬，话都不会说几句的孩子的。既然不喜欢，那就更	0	0	0	0
2020年也要继续努力学习	11月26日 19:55	今天师兄给他老师看了一下举报的pdf，老师看了一个多小时	0	0	0	0
可以冲动	11月26日 19:52	个毛。”我们几个正聊着呢，我的电话响了。我拿出来电话，看了一眼，然后盯着旭哥他们看了看，也没接电话。臣阳往前走了一步，看着我电话“他给你打电话什么？”我摇了摇头“那谁知道，接不接？	0	0	0	0
2020年也要继续努力学习	11月26日 19:40	师兄给他老师发过去了，听说他老师看了一个小时。我是不是也要考虑一下	1	0	0	1
喵de秋刀鱼	11月26日 18:31	听同事讲她女朋友读研的导师，吞经费，论文造假的事儿。好气愤。最近天津大学的事也是，其实南邮学术造假，今年好像也上热搜了。所以是监管制度出了问题吗，还是怎样，学术氛围怎么成这样。口区	4	1	4	9
小文老师ww	11月26日 16:03	研究生123页举报信实名举报导师学术造假！（第一集）你们对这件事怎么看呢？ L小文老师ww的微博视频	4	0	4	8
糖豆8484	11月26日 15:43	儿。我拍了拍手“啧，啧，恩，美女，绝对的，身材也挺好。”晶姐笑了笑“呦，这还差不多，怎么样，该怎么谢谢我。刚才及时通知了你这么个重要的消息”“你要我怎么谢谢你呢。”	0	0	0	0
旅游界的晏斌	11月26日 15:41	说话了。我撇了眼晶姐“咋了，怎么又不说话了？”晶姐叹了口气“行了行了，就算你没装吧，我找的是你们班的学习委员，你帮我把她叫出来。”晶姐说完	0	0	0	0
沛白访波1c	11月26日 14:38	目光看向里面：“你家主子在吧？”“在，要不，我进去禀报一声？”灰狼问着。“不用了，既然在里面，他肯定知道我来了，你去忙你的吧！”他摆了摆手温和的笑着	0	0	0	0
夏沫guy	11月26日 13:46	真的不急。”接着我就趴到了桌子上。想继续睡觉。“你就是不说是吧，你这个人怎么这样呢，六哥，我什么都告诉你，怎么问你	0	0	0	0
Z稳oO	11月26日 12:41	“一腔孤勇”学术反腐，退学学生123页证据举报导师父女学术造假 周刊君说 UP主: 中国新闻周刊 O“一腔孤勇”学术反腐，退学学生123页证据举报导师父女学术造假 周刊君说 (哔哩哔哩客户端下载 O网页链接)	0	0	0	0
幽默礼物	11月26日 12:01	明确，所以使用什么手段都是我的事，我不怕无耻，不怕下流，也不怕被人骂。能达到我的目的就行。别人爱怎么看我怎么看我，哥只活心情，不	0	0	0	0
嶶碸煭揂舊榯葔uvj	11月26日 11:43	还以为我们刚才在高三那事被他知道了呢。原来是这个事，随便，顶多交点罚款，写个检查。”说完了	0	0	0	0
卖火柴的shuting	11月26日 10:47	给了旭哥一支，旭哥接过来烟，看了眼臣阳，跟着	0	0	0	0
Harris246	11月26日 10:38	张裕卿造假事情学校层面装聋作哑，如所料，开始发内部文件了📄，这种形式主义什么时候才到头？处理问题的决心还特么不如涉事者之一的河工大！@河北工业大学 ...... @天津大学 2天津·天津大学	4	1	11	16
鸿祯皮巧馨qne	11月26日 09:34	比我过激。”臣阳说完了一直盯着我看。我叹了口气“算了，我刚才给李封打电话问过了。也说了	0	0	0	0
祥云石	11月26日 09:30	自己扭了一下，我笑了笑，又踹了旭哥一脚，旭哥睁开眼	0	0	0	0
Monster别拦着我	11月26日 09:26	嗯………………………………………… 以上共计十万字。	0	0	1	1
涵蓄运凯2	11月26日 09:01	几个感觉，他敢接么？”我摇了摇头“我看他，肯定是不敢接。看他刚才一看封哥的样子。”封哥一搂我肩膀“	0	0	0	0
鸿轩池诗雁yfmo	11月26日 08:46	，我在我们班等你，跟你说点事。呵呵。”“恩，行，知道了，我这就回学校了，刚吃完饭，中午静校呢，不能从门口进，我翻进去得	0	0	0	0
云痴心病友茹	11月26日 08:37	盯着林然看。也没说话。“滚，少这副德行，滚。真恶心。”“哈哈，我今天就恶心给你看。”说	0	0	0	0
初夏晨轩630jrl	11月26日 08:28	有趣。”就在他们的笑声一落下时，忽的身后传来一声清冷的声音。“很有趣吗？不如，你们也下去试试？”突然传来的这声	0	0	0	0
一叶伟舟_830	11月26日 08:04	我在我们班我底子多，我们班主任看我也不顺眼，所以我交的保证金，也比别人多。”	0	0	0	0
美倩亦凝551	11月26日 07:42	随着树林中弥漫而开，烤鸡熟后，凤九用脚踢了些土将火扑灭，	0	0	0	0
dorishyjiang	11月26日 07:40	出去了玩不了多会，也该回来了。”虾哥点了点头“恩，郁闷，白让我激动了半天了， 那这个地方确实是有点不好翻。去找点东西垫着吧。”我笑了笑“就这样吧，能	0	0	0	0
艾谦久久	11月26日 07:30	契约兽也有分实力高低，纵是两人的契约兽是神兽，可在超神兽和上古神兽的	0	0	0	0
辰沛骆宛风jcar	11月26日 07:19	就要往下扎，师太一把抓住臣阳的胳膊，使劲点了点头“别，别，我说，我说。”“那他妈你赶紧说啊。废话什么？”臣阳声音很大。师太接着使劲点	0	0	1	1
撒旦之城堡	11月26日 07:15	好的吧？”“你不感觉不好意思么，一个学习那么好，一个那么	0	0	0	0
鸿晖依秋013	11月26日 07:14	小白虎的身体时，他才忍不住的问着：“凤小兄弟，这、这伤口你怎么	0	0	0	0
马a荣o酒x店p被r草o	11月26日 07:05	，在炸筒的威力之下，死伤的人数也绝对会很可观，但要真正伤到那些没有中药的强者，还是不可能的。所以只能	0	0	0	0
丶河南明启	11月26日 04:59	塑料瓶打包机节能减排，黄纸板压块机价格便宜，塑料打捆机厂家维护简单 L丶河南明启的微博视频	0	0	0	0
河南万年红机械设备有限公司	11月26日 03:05	定做鸡肉卷饼机单饼机天津大学一教授被实名举报学术造假烙馍机烤鸭饼机可多样化加工生产：单饼、烙馍、白饼、筋饼、、葱花饼、水烙馍、三页饼、马松饼、朝天锅、烤鸭饼、墨西哥鸡肉卷饼等40多种不同配方、风味、用途的烙饼，以适应各地不同的饮食习惯，与客户生产多样化的需求!绥化烙馍机人们生活的向好对生产厂家们提出了更高的要求，未来的烙馍机销售市场势必将会实现从低端向中端的转变，中端市场将会决定了未来的市场发展，未来中端市场的份额会越来越大。万年红多功能烙馍机开创了烙馍生产方面一次新的改革所以我们珍惜现在的来之不易。我们始终遵循：勇敢创新，不断增长，努力，发展，信守承诺，我们将会不断开拓，走发展的道路，出更新，更的产品来奉献社会，希望在前进的道路上，有更多的人与我们携手并进，共创辉煌。用万年红新款烙馍机烙馍机与众不同赢得商机使用全自动烙馍机做出来的烙馍口感非常好。做出来的烙馍要比传统烙馍机的烙馍更加好吃…	37	0	0	37
河南万年红机械设备有限公司	11月26日 02:15	北京烤鸭饼机单饼机外地人在上海生存有多难烙馍机厂家河南万年红机械设备有限公司生产的全自动烙馍机、烙馍机、单饼机、全自动单饼机、烤鸭饼、压饼机，水烙馍机，春饼机，墨西哥卷饼机，卷饼机，全自动烤鸭饼，自动生产，效率高，安全卫生，口感细腻，柔软度好，常温保持7天不碎不散。武汉烙馍机所以价钱还是很实惠的，全自动烙馍机是电加热原理来烙制烙馍的，有别于传统的的原理来做烙馍，受热更均匀，所以做出来的烙馍接近手工做出来的烙馍。口感劲道，馍花发黄，全自动烙馍机在开机工作的过程中避免了和出的面团和机器成型模块出现摩擦导致面皮出现糊化的情况，选择万年红新款烙馍机，从此创业不再是难题真正做到了低投入、高回报的效果。优势饭店单饼机生产出来的单饼不但大小一致，许昌全自动烙馍机规格河南烙馍机，而且单饼的厚度、形状、大小都是我们可以自己控制的。选择万年红烙馍机，总部会为您提供设备，烙馍从古至今一直是我们大中华子民喜爱的…	52	0	0	52
丶河南明启	11月26日 00:07	黄纸板打包机性能优良，液压压块机值得信赖，黄纸板打捆机品质卓越 L丶河南明启的微博视频	0	0	0	0
姐姐诶_596	11月25日 23:30	好久，还是没有打过去，拉不下这个面子。我又坐下了，坐到了座位上，叹了口气，心里无限纠结，做了无数思想准备，又想去看看她，又不想去，有点怕，也不知道是再	0	0	0	0
桥西丽人	11月25日 23:07	过来，等你过来恩，一起翻过去玩去了。”“今天哪也别去了，学校会查的。”“你听谁说的。”	0	0	0	0
rouse122011	11月25日 22:33	草，别跟我装什么犊子，没什么可谢的。你们下午第二节课自习课偷着去吧，那个时候高三基本都没老师。你们几个真能惹事”	0	0	0	0
小奶牙xtm	11月25日 22:31	来抽支烟”说完了我拿出来两支烟。递给了王哥一支。王哥伸手拒绝了“让我抽烟，这正放学呢，让这么多人看见，不是等我挨批	0	0	0	0
淚絡橋沐2	11月25日 22:14	脸不禁微微一红，摸摸鼻掩饰自己的不自然。殷慕白却很受用，周身阴沉的气息终于散去了一点，挥手示意下人传膳。随即，他牵着周翎的手往	0	0	0	0
旅行沙龙	11月25日 21:42	本来想看看天津大学对吕同学举办事件的处理情况，可真是密不通风，毫无踪迹。遥想当年人民日报评论天津大学，何等荣幸，而今一看，不知作何感想？？@人民日报 @天津大学 原来树人是这么个树法。一票大学开了眼！	18	11	64	93
新冢旧骨4	11月25日 21:26	“我看这次团队赛的第一名很可能是他们了。”“什么叫很可能，是一定好吗。你没看到屏幕上的数字已经滚动到13000了，还没有停下来的迹象。”	0	0	0	0
专用车厂家008	11月25日 20:55	流动厨房车 随着饮食行业的发展，城乡一体化对移动餐饮车的需求越来越多，也越来越规范，这就要求我们的餐厨设备及车辆正规化，餐车应运而生，流动宴席做饭车流动宴席车标配：1、电气两用蒸饭柜1个，24层，35分钟可供300人食用，2、三眼灶台一套，甲醇、柴油、天然气可选用；3、冰柜一台；4、售卖窗口、洗手池、菜架、壁柜、抽油烟机、净水箱、污水箱、燃油箱、顶窗、爬梯、护栏、透气窗、电路控制器等。 优质的移动厨房宴席餐车质优价廉，流动宴席做饭车蓝牌流动餐车、移动厨房车、上门做流动酒席车基本配置:车厢为三层三明治结构，外板为1.2冷轧钢板，中间5厘米耐火隔热保温材料，内板为304食品级不锈钢板，地板为三层复合结构，底层为3.5毫米钢板，中层为1.2厘米竹胶板。面层为2.5厚铝花纹板。配备不锈钢爬梯 顶部护栏 顶部通风窗。 L厦工楚胜汽车85758的微博视频	0	0	0	0
黄昏晓315	11月25日 20:30	，开始给我倒，我顺着洗手，洗的时候才发现，手上什么时候粘了这么多血，也不知道竟是谁的。洗完了，	0	0	0	0
胡爷健身篮球S	11月25日 20:30	忙得不见人影。而轩辕墨泽这几天则没怎么往凌府走动，而是一直呆在凤府这边，凤九在院中调配药剂时，他就坐	0	0	0	0
安寒海之1uf	11月25日 20:18	开神界，回到洪荒仙岛之后，周令羽很少会将箫取出。只有在抑制不住对蓝未央	0	0	0	0
耘豪飞荷2	11月25日 19:28	不到其中的要素。这个到底是为什么呢？“笑不出来了吧，接	0	0	0	0
PENGPENG主人	09月22日 08:20		0	0	0	0
涵衍星睿2	11月25日 19:16	爷众人瞥了一眼，似乎并没将他们几人放在眼里，视线从他们这边移开，落在那头白虎身上，仰头大笑着：“哈	0	0	0	0
小油篓杂酱面_樊贵州	11月25日 15:59	耻辱啊	0	0	0	0
热泪都为你83	11月25日 15:40	迷离，甚是诱人。“是。”冷霜恭敬的应了一声，继而退了	0	0	0	0
从梦_嘟嘟	11月25日 15:36	出银针来，他便上前解开老者身上的衣服。上衣解开，却见胸前只有一个细小的伤口正渗着发黑的血，暗器什么的却没瞧见，心下疑惑	0	0	0	0
维运张昌ns	11月25日 15:09	能不能动手轻点，温柔点。你这样，会出人命的，而且，你能不能别老这么狠。你当初的温柔呢”“	0	0	0	0
唯观苍生	11月22日 14:49	学术造假之坏可谓万恶之首。国家必须以极严厉的措施予以惩处。	0	0	0	0
晨潍鞠雅dvz	11月25日 13:39	道？”晶姐大大眼睛就盯着我看。“你想我知道什么？或者说你希望我知道什么。还是不希望我知道什么。你到是给我透漏点息啊，你说是呗。”“你又不是傻子，你就装吧。反正，如果你	0	0	0	0
天使的眼泪0910	11月25日 12:51	说话了。我撇了眼晶姐“咋了，怎么又不说话了？”晶姐叹了口气“行了行了，就算你没装吧，我找的是你们班的学习委员，你帮我把她叫出来。”晶姐说完	0	0	0	0
全民gossip	11月25日 12:26	一师不正，校领导全下水，永世不得超生。还会没监管？“一腔孤勇”学术反腐，退学学生123页证据举报导师父女学术造假 周刊君说 UP主: 中国新闻周刊 O“一腔孤勇”学术反腐，退学学生123页证据举报导师父女学术造假 周刊君说 (哔哩哔哩客户端下载 O网页链接)	0	0	2	2
tanguiyao_590	11月25日 12:05	沉默了一会儿“恩，那这样说吧，我组织组织语。等等，等等，恩，这样，你是不是知道了些什么	0	0	0	0
用户7339315494	11月25日 11:26	过去了这么久还没进展	0	0	1	1
阳光天使cici	11月25日 11:10	面而来的是满屋子的烟酒味，这个呛。不知道这些人抽了多少喝了多少了	0	0	0	0
吴一败涂地东	11月25日 10:53	到是提醒了我了，没准还是真的呢，哈哈，好了，准备吧，继续选举十大杰出青年了。我们的李校长。十大杰出，太有味道了”	0	0	0	0
往昔_kunlingui3	11月25日 10:34	方翻，今天咱们俩也不用出去了，去超市买面吃吧。校园都安静了，咱们	0	0	0	0
遮脸泪6	11月25日 09:53	找到了主心骨一样。队长得没错，不要自乱阵脚。	0	0	0	0
成熟带来的是孤独sw	11月25日 09:48	看，然后一拍师太“我先出去了，一会你跟齐浩一起过来，咱们老地方见。”师太看了我一眼“不去不行么”声音很小。我摇了摇头“这口气你能忍么？”“如果你们不报复了，这个事我就	0	0	0	0
秋巧运晟55qtwy	11月25日 09:43	应该不太可能吧？那陌尘公子不是这样的人。而此时，凤九	0	0	0	0
元风_沫离	11月25日 09:35	了。”那老者被她击中一拳，那烈焰拳正中心脉之处，除了拳头的力道之外，灵力气息还伴随着火焰的灼热度击入心脉之处，因此，只是	0	0	0	0
Andy_Hu187_438	11月25日 09:30	在前面又敲了敲桌子“都安静一下，我强调个事，我希望大家都明白来这个学校，花着父母的血汗钱，是什么来了，接着我	0	0	0	0
怀瑶运凯1	11月25日 09:28	“什么消息？”门主问着。“是这样的，关于凤星之说有好几个消息传了出来，其中一个消息说是在下游大陆那边	0	0	0	0
233噗噗噗	11月25日 09:04	《天津大学张教授被实名举报，看完后，我理解许晨阳为什么出走了》近日，网上出现了一篇实名举报信，内容为《实名举报天津大学化工学院张某教授和其女学术造假》，作者为原天津大学化工专业硕士研究生吕翔。O网页链接	0	0	0	0
股票用户412183	11月25日 09:03	的东西”“别人吃的了，你就吃不了？你咋就这么特殊？外星球来的？恩，不过看形态是挺像的”接着班里一阵哄笑。这句话，是班主任用来讽刺我们的大刚同	0	0	0	0
吴锐瑞_370	11月25日 08:42	开始往前边走边聊天，聊的还挺开心。封哥看着他们走了以后，到了臣阳边上一拍臣阳的肩膀“哎，你媳妇真温柔，真淑女，要是我家内个能这样就好了。”臣阳看着封哥“谁？淑女？”封哥有点纳闷	0	0	1	1
易胜博YSB88B	11月25日 08:16	得被压得一口气不上不下的好不难受，她缓了半响才呼出一口气来，就被那赶来的杨家主以及那胖女孩给扶了起来。“老人家，您没事吧？”杨家主瞪	0	0	0	0
涵亮海荣96	11月25日 07:43	不要见。”那护卫连忙说着，谁知，他这话才落，就见灰狼瞪着眼睛一脸的愕然，一副见鬼的表情。“你说什么？凤三元？真的叫凤三元？没听错吧？”这怎么可能？鬼医的爷爷他们不是被大火	0	0	0	0
雁来音信无凭wlq	11月25日 07:42	人越多，最后快到我们班的时候，居然水泄不通了，我草，我一下就乐了，，原来这么多人，	0	0	0	0
马可大菠萝1	11月25日 07:41	，他们却一而再的做出让她伤心的事情，这个家，她还要怎么	0	0	0	0
振锐瑞渊63	11月25日 07:36	或许，你可以试试，今天能不能从我手中逃走？”☆、第143章 要留活口！听到这话，中年男子仰头大笑：“哈哈哈哈！真是可笑！就凭你就想留得住我？未免太	0	0	0	0
雪落嘎嘎_789	11月25日 07:10	的。里面的那个女的在那也抱着自己的脑袋，使劲喊。喊的人心	0	0	0	0
一身风尘-	11月25日 04:35	273圆管滚弯机冷弯机所弯型钢一次自动成型，效率高、操作方便，并且加工精度准确。，273圆管滚弯机身价千亿、拥有混血长相的何超琼也曾不自信，你觉得是自信使人漂亮，还是长得漂亮更自信呢？，273圆管滚弯机湖北新冠疫情专家李十月逝世。	2	0	2	4
丶河南明启	11月25日 01:01	矿泉水瓶撕碎机可按需定制，打包带粉碎机产量高能耗低噪音小，塑料桶撕碎机品质卓越 L丶河南明启的微博视频	0	0	0	0
宋霏芃MINI	11月24日 23:32	的抬头看了看我们班主任。班主任看见了我的眼神以后，冲着我笑了笑“别以为老师是傻子，其实老师什么都知道，只	0	0	0	0
uulv1i88金s宝u博ph	11月24日 23:10	后，又准备了准备“徐琳，外面有人找你。”我这话一说出口，我们班所有人基本都抬头了，看着我俩	0	0	0	0
轉為	11月24日 23:10	了一下心态，然后一人拿着一盒面，拎着一大兜子吃的，就去了学校打热水的地方，在接热水的地方，把面好	0	0	0	0
海荣沛凝801	11月24日 22:39	，装作看着街边风景。“陛下诞下一名公主！”“怎么	0	0	0	0
吉林乡村广播	11月24日 21:48	好的老师是大多数，否则，那一批批的人才是谁教出来的？但像 那样的老师，也不是个例，不严肃处理他们，怎么对得起兢兢业业的好老师？11月20日，江西遂川县博雅学校的张老师在前一天摔倒导致腿受伤，但因为不想耽误孩子们上课，他拄着拐杖一跳一跳地走进教室，坚持给孩子们上课。 L沸点正能量的微博视频 2长春·恒大绿洲 L吉林乡村广播的微博视频	0	0	0	0
augen1stern	11月24日 21:10	写的针不戳，关键文风还透露一丝诙谐，诙谐中还不失严谨，还有比老爷子更惨的人吗不由得让人想写一篇文章来歌颂美德	0	0	0	0
maryyi968	11月24日 21:02	以后还能让孩子学物生化专业吗？还能搞学术研究吗？	0	0	0	0
南方都市报	11月24日 20:47	张裕卿被举报学术不端一事持续发酵。继天津大学化工学院称该校已与其解聘，并进一步调查后，张裕卿女儿本科母校河北工业大学也回应称，已成立调查组对涉及该校相关情况开展调查。11月23日，天津大学有关负责人向南都记者表示，该校调查组仍在调查取证，正对举报内容进行一一核实。目前，该校与河北工业大学“有沟通，但调查在各自进行中。”天津大学：举报材料涉及范围大，还在一一核实近日，一份长达123页的举报材料在网络热传，作者自称“原天津大学化工专业硕士研究生吕翔”，实名举报“天津大学化工学院张裕卿教授和其女张丝萌学术造假”。举报者称，张裕卿实验室从实验到表征都为编造，并用“这种造数据造图的方法”发表了多篇论文。在2011年到2020年间，“张裕卿至少造假了30到40篇硕士毕业论文，还有至少50篇学术期刊论文”。11月19日晚，天津大学化工学院在其官网发布情况说明称，经该院调查组查证，认定张裕卿教授学术不端…	15	9	81	105
丶河南明启	11月24日 20:43	PVC管撕碎机质量优异，塑料板破碎机价格便宜，塑料撕碎机价格质量好价格低 L丶河南明启的微博视频	0	0	0	0
神45555	11月24日 20:43	0】事了本章字数:3923封哥掏钱的动作很是迅速，把钱拿在手里的时候，我心里就笑了，这个大力，让你	0	0	0	0
丿至fast灬部落945	11月24日 20:43	“这还用吗？你们看她的那张脸不就知道了。”“哼，以色侍人，不知廉耻！”“……”眼看众人的话越来越过分，顾澜气得眼眶都红了，几个男人脸上也是不忿的	0	0	0	0
-半痴半傻半纯洁_904	11月24日 20:39	动手。其实这些也都是次要的，我被她掐的已经免疫，大多时候，我面对她的这些肢体语，采取无视的态度，她掐她的，我我的，我当她不存在，给我掐的紫红出血。我连眉头都不皱一点，眼睛都不带眨一下的，只是更	0	0	0	0
李梓恩全国粉丝后援团	11月24日 20:36	你们俩拆散，我本来就是不要你们俩在一起过了。因为哥看你们俩在一起呆着，看着你们俩说话，我都看着不舒服，还一口一个小郁。一口一个小郁的叫着，我看着实在是碍眼。我就要折腾散了你们，我的目标很	0	0	0	0
红歌会网	11月24日 20:31	11月19日，天津大学化工学院就张裕卿教授被实名举报学术不端发布情况说明：经调查认定其学术不端行为属实，张裕卿承认本人有学术不端行为，并愿意承担全部责任，天津大学已解除与张裕卿的聘用合同。所有被他带过的学生都知道他在造假，就是没人站出来举报。更有甚者还因为举报者暴露了该叫兽带出来的所有学生都在造假之列的事实，影响到自己的工作或就业情况，于是对举报者心生怨恨起来，是不是很可悲?大家都知道这是在学术造假，叫兽自己也知道这是在学术造假，人人都知道在学术造假，可就是一直这么多年来没人查也没人举报，才使得张裕卿能在自己的位置上稳如泰山，还享受着国家经费。这样的学术环境多可怕，也不知道在他手里磨掉了多少个学子对专业研究的一腔热情?如果不是吕同学站出来揭露此人，不知道张叫兽还会继续披着各种高大上的头衔继续祸害多少后面来的学子。或许吕同学可能并没有什么真正像样的科研成果，但是正是他对科研一丝不苟，踏实认…	5	5	41	51
我笑到都哭了8	11月24日 20:01	挥舞着雄壮的双翅，伸出它那锋利的爪牙，在太阳光下闪着光，要是被这个抓住了，估计整个肉身都会被穿透。“就怕你	0	0	0	0
感谢拥有i2	11月24日 19:44	尽，身上的衣服有着些许褶皱，却还是一尘不染。抓出一把丹药，丹田之中的灵气瞬间回满，状态陡然回升，可是解决五只上位神凌雪魔狼的消耗与疲劳不是丹药就能恢	0	0	0	0
海逸鸿哲908	11月24日 19:27	还能像现在这样，在你们班跳的这么欢实么。那就直接去政教处去了，让你那个老冤家得着你，你还能在这这么上学么？”我听	0	0	0	0
宝记玲琅	11月20日 15:53	每日一善 现在很多人光有知识，没有文化，不会为人处事，没有素质涵养，难以走的长远，因为你满腹诗书被你肮脏不堪的品行遮的严严实实的...... L知心池塘的微博视频	0	0	0	0
专用车厂家008	11月24日 19:07	野外做饭车 随着饮食行业的发展，城乡一体化对移动餐饮车的需求越来越多，也越来越规范，这就要求我们的餐厨设备及车辆正规化，餐车应运而生，工地做饭车流动宴席车标配：1、电气两用蒸饭柜1个，24层，35分钟可供300人食用，2、三眼灶台一套，甲醇、柴油、天然气可选用；3、冰柜一台；4、售卖窗口、洗手池、菜架、壁柜、抽油烟机、净水箱、污水箱、燃油箱、顶窗、爬梯、护栏、透气窗、电路控制器等。 优质的移动厨房宴席餐车质优价廉，工地做饭车蓝牌流动餐车、移动厨房车、上门做流动酒席车基本配置:车厢为三层三明治结构，外板为1.2冷轧钢板，中间5厘米耐火隔热保温材料，内板为304食品级不锈钢板，地板为三层复合结构，底层为3.5毫米钢板，中层为1.2厘米竹胶板。面层为2.5厚铝花纹板。配备不锈钢爬梯 顶部护栏 顶部通风窗。 L厦工楚胜汽车85758的微博视频	0	0	0	0
专用车厂家008	11月24日 18:48	下乡包席餐车适用于红白喜事、庆典、聚会、学校、部队、工业园、商业办公区、各类批发市场、旅游景区、野外等流动需求强、就餐不容易的地点，每台餐饮车可配送200-1000人份。，红白喜事流动餐车流动宴席车标配：1、电气两用蒸饭柜1个，24层，35分钟可供300人食用，2、三眼灶台一套，甲醇、柴油、天然气可选用；3、冰柜一台；4、售卖窗口、洗手池、菜架、壁柜、抽油烟机、净水箱、污水箱、燃油箱、顶窗、爬梯、护栏、透气窗、电路控制器等。 优质的移动厨房宴席餐车质优价廉，红白喜事流动餐车蓝牌流动餐车、移动厨房车、上门做流动酒席车基本配置:车厢为三层三明治结构，外板为1.2冷轧钢板，中间5厘米耐火隔热保温材料，内板为304食品级不锈钢板，地板为三层复合结构，底层为3.5毫米钢板，中层为1.2厘米竹胶板。面层为2.5厚铝花纹板。配备不锈钢爬梯 顶部护栏 顶部通风窗。 L厦工楚胜汽车85758的微博视频	0	0	0	0
专用车厂家008	11月24日 18:31	红白喜事餐车适用于红白喜事、庆典、聚会、学校、部队、工业园、商业办公区、各类批发市场、旅游景区、野外等流动需求强、就餐不容易的地点，每台餐饮车可配送200-1000人份。，餐车流动宴席车标配：1、电气两用蒸饭柜1个，24层，35分钟可供300人食用，2、三眼灶台一套，甲醇、柴油、天然气可选用；3、冰柜一台；4、售卖窗口、洗手池、菜架、壁柜、抽油烟机、净水箱、污水箱、燃油箱、顶窗、爬梯、护栏、透气窗、电路控制器等。 优质的移动厨房宴席餐车质优价廉，餐车蓝牌流动餐车、移动厨房车、上门做流动酒席车基本配置:车厢为三层三明治结构，外板为1.2冷轧钢板，中间5厘米耐火隔热保温材料，内板为304食品级不锈钢板，地板为三层复合结构，底层为3.5毫米钢板，中层为1.2厘米竹胶板。面层为2.5厚铝花纹板。配备不锈钢爬梯 顶部护栏 顶部通风窗。 L厦工楚胜汽车85758的微博视频	0	0	0	0
Mrghost777	11月24日 17:05	千万不要小瞧这一代的年轻人，他们非常正直，敢于发出自己的声音，而且还讲究用证据去说话	0	1	0	1
多多多巴胺呐	11月20日 22:31	@多多多巴胺呐: //@多多多巴胺呐: //@多多多巴胺呐: //@多多多巴胺呐: //@多多多巴胺呐:	0	0	0	0
景爹删459477	11月24日 15:38	小树林中熟睡着。也是，毕竟都还只是孩子，又刚逃出生天，难免一放松便沉沉睡去。只是，这小树林也并不安全，在晚霞的照耀下，小树林如笼罩了	0	0	0	0
徐华强老师	11月24日 15:10	回去吧。”说完了以后我看了眼浩哥“咱们三也回去吧。一会儿见。”浩哥一拍我肩膀“那一会儿咱们是一起出来么？”我想了想“不用，我先出来，你跟师太后出来，咱们在回这集合。”	0	0	0	0
奔跑_烤面包	11月24日 15:02	刘也成都化妆学校前十名 以高质量教学而闻名国内外的中国十大化妆名校——北影化妆学/校/，始终把师资队伍建设放在学/校/发展的重/心/，不断优化教学队伍，吸纳人才组建国/际/化名师团队，强大的名师团队也是北影值得骄傲的优势，学/校/取名师之所长，教名师之所优，与名师零/距/离/接触，与时俱进不断创新引/领/潮流。北影是职业教育的成功典范，踏踏实实做教育，不以盈利为目的，培养的学生以素质高、技术扎实过硬、心态积极，在全/国/化妆业界很受欢迎，每届毕业生供不应求；北影国/际/约有80%的学生，源于良好的口碑，慕名而来，是业界公认的踏踏实实做教育的专/业/精品学/校/。以扎实的手艺和足够的信心，成功走上专/业/岗位推/荐/就业，严谨治学，质量至/上，诚信教学，用心教会教好每一位学员，关爱学员，以德育人。成都化妆学校前十名	0	0	1	1
丶河南明启	11月24日 14:53	电视机壳撕碎机品质优良，打包带破碎机节能环保，撕碎机质量过硬 L丶河南明启的微博视频	0	0	0	0
yangjintu	11月24日 14:48	”未了，他又补上一句：“不过鬼医不用担心，这半年来主子身边可没别的女人。”	0	0	0	0
轻松679	11月24日 14:41	《天津大学张教授被实名举报，看完后，我理解许晨阳为什么出走了》近日，网上出现了一篇实名举报信，内容为《实名举报天津大学化工学院张某教授和其女学术造假》，作者为原天津大学化工专业硕士研究生吕翔。O网页链接	0	0	0	0
欲将心事付瑶琴wl	11月24日 14:22	个男的身体往墙角走，那个男的用手抓着臣阳的手，已经扣出来血了，臣阳也没管那些，拽到墙角以	0	0	0	0
芷荷觅雪24fnnv	11月24日 13:47	影一站在一旁拭了拭额头的冷汗，只感觉这宫殿里	0	0	0	0
rouse122011	11月24日 13:21	还媳妇呢，你伺候的起人家么，你就媳妇。媳妇的叫上了。”“什么叫伺候的起，你什么意思啊？”我冲着这个男的笑	0	0	0	0
问凝鸿煊673	11月24日 13:10	后，接着一拍我肩膀“六儿，说吧，哪个班的。	0	0	0	0
筑华而立-西南科大土建青志分队	11月24日 13:05	天津大学一文章举报有人作假校方：行为属实，已解聘11月19日，一篇题为《实名举报天津大学化工学院张裕卿教授和其女张丝萌学术造假》的文章在网络热传，原天津大学化工学院一硕士研究生以一篇长达123页的举报信实名举报其原导师张裕卿学术造假。据天津大学化工学院网站19日消息，收到有关张裕卿教授的实名举报后，学院立即成立专门调查组，依规开展调查。经调查组初步查证，认定张裕卿教授学术不端行为属实。张裕卿教授承认其本人有学术不端行为，并愿意承担全部责任。目前，天津大学已解除与张裕卿的聘用合同。其他相关问题正在进一步调查。针对“教授张裕卿被实名举报学术不端”一事，11月19日，天津大学在其官网发布通报称，收到有关张裕卿的实名举报后，学院立即成立专门调查组，依规开展调查。经调查组初步查证，认定张裕卿学术不端行为属实。张裕卿承认其本人有学术不端行为，并愿意承担全部责任。目前，天津大学已解除与张裕卿的聘用合同…	4	4	6	14
丶河南明启	11月24日 13:01	打包带撕碎机售后无忧，软塑料破碎机经久耐用，撕碎机厂家安全可靠 L丶河南明启的微博视频	0	0	0	0
皮卡丘Rua888	11月20日 08:50	//@宇宙汀汀: 看到他研二主动退学，忍辱负重三年等到认识的同学全毕业了才开始举报，真的太敬佩了，那些和学术造假的教授共情的人你们还有良知吗	0	0	0	0
泰安市荣亨农业科技有限公司	11月24日 12:56	阳光玫瑰葡萄苗标准生产商，荣亨农业18660898560阳光玫瑰葡萄苗种植解答，除了阳光玫瑰葡萄苗以外， 还有什么品种好？阳光玫瑰葡萄管理技术要求相对高，成熟期晚，作为易种易管理，高产大粒成熟早的早巨宝葡萄品种介绍， 大粒早熟葡萄品种，比巨峰早熟15天左右，日光温室五一前后上市。肉质果，果肉中硬，纯甜带草莓香味，糖度18-20度，果皮无涩感。果穗圆柱形，果粒着生中等紧密，平均穗重700克左右，大穗重2300克左右。果粒大，平均粒重14～15克，大28克。果皮暗红完熟紫黑色，耐挂不易掉粒。自然坐果，不需保花保果，生长势中等，花芽分化好。抗病性、适应性强。适宜各种架式和树形栽培，产量大，管理粗放！ ，玉树销售商,专业培育销售专业培育阳光十三葡萄苗，葡之梦葡萄苗，中国红玫瑰葡萄苗，富士之辉葡萄苗，红玫香葡萄苗，甜蜜蓝宝石葡萄苗，巨盛一号葡萄，浪漫红颜葡萄苗，阳光玫瑰葡萄苗，一年生梨苗省级规范苗…	26	0	0	26
刻米_KMOSE	11月24日 12:45	最浪漫的节日就要来了❄️ 🎄Kmose 点亮你的圣诞	1	0	4	5
小小洋bady	11月24日 12:45	到谭老头，那谭老头护了他一把罢了，说什么是他的孙侄子。”闻言，几人相视了一眼，问：“那这么说，那少年只是从乡下出来，没见过世面的乡下小子？没什么潜在麻烦的？”“依我看是这样，不过，既然你们	0	0	0	0
cp18r8金d宝博kkc	11月24日 12:42	“辉旭，我没跟你闹啊，你听清了我的话，百分	0	0	0	0
人懒性子野灬648	11月24日 12:34	她身体的侵蚀，因调动灵力过多而产生的疼痛。在场的众人听到了周翎所言，嘴巴下意识地微微张	0	0	0	0
雪风fighting	11月24日 11:52	逻辑，挺是那么个事儿，呵呵。”“我别	0	0	0	0
思绪--玉	11月24日 11:46	旭哥自己坐在了靠在厕所的位置。往地上一坐，手里拿着一瓶啤酒喝呢，头发很乱。旁边是花生皮，还有一	0	0	0	0
丶河南明启	11月24日 11:28	大蓝桶撕碎机售后完善，塑料瓶粉碎机质保24个月，塑料桶撕碎机价格便宜 L丶河南明启的微博视频	0	0	0	0
旧梦太美只能半醒669	11月24日 11:28	鬟绝对拿不出来，这肯定是二姨娘的意思。葵儿脸上的笑容越发热切了，看着约茹笑道：“姑娘的年纪也不了，到了亲的时候。这不，二姨娘体恤，想做主把你许配给紫院的林管事。这样天大	0	0	0	0
无处话凄凉81	11月24日 11:20	在尘涧城的史册中，并未记载有关宝物的任何信息，历届城主也并未提到过有关宝物的一个字。……洞口十分小巧，殷慕白与周翎需要弓着腰在其中行走。洞内的生命之力	0	0	1	1
河南万年红机械设备有限公司	11月24日 11:10	优质全自动烙馍机烤鸭饼机开创了烙馍生产方面一次新的改革所以我们珍惜现在的来之不易。我们始终遵循：勇敢创新，不断增长，努力，发展，信守承诺，我们将会不断开拓，走发展的道路，出更新，更的产品来奉献社会，希望在前进的道路上，有更多的人与我们携手并进，共创辉煌。用万年红新款烙馍机与众不同赢得商机。智能多功能烙馍机烤鸭饼机可多样化加工生产：单饼、烙馍、白饼、筋饼、、葱花饼、水烙馍、三页饼、马松饼、朝天锅、烤鸭饼、墨西哥鸡肉卷饼等40多种不同配方、风味、用途的烙饼，以适应各地不同的饮食习惯，与客户生产多样化的需求!推荐多功能单饼机河南烙馍机烙馍机采用优质的不锈钢制作而成，不但有着非常的外观，而且也是的生产出来的烙馍更加的卫生，达到了的食品卫生的标准，河南烙馍机双张的配置，这也是人选择使用这款机器的主要因素。万年红烙馍机大的优势就是配置非常的简单，而且在清洗的时候也是非常方便的，如果想了解详细烙馍机的…	3	0	3	6
丶河南明启	11月24日 11:07	水果筐撕碎机值得信赖，塑料包粉碎机质量过硬，河南撕碎机售后完善 L丶河南明启的微博视频	0	0	0	0
觅雪吉星13	11月24日 10:32	备了沐浴的水泡了个澡后，便将空间里的小奶虎唤了出来，抱在怀里沉沉睡去……直到，次日清晨，醒来的陆老爷觉得一身清爽，胸中的那股常年压抑着的闷气似乎也疏通了不少，	0	0	0	0
是moonrise呀	11月24日 10:28	没有师德的老师对学生伤害挺大的，光是言语伤害就已经难过了，更别提这种	0	0	4	4
海阳司念菁pf	11月24日 10:13	画勾勾就可以了，赶紧选吧，选完了给我交上来，我就在这等	0	0	0	0
海逸怜雪9	11月24日 10:13	拍身上“一群SB，还有个事，刚才听六儿说，那150不是六儿的罚款么。”旭哥看了一眼，“他罚个	0	0	0	0
丶河南明启	11月24日 10:11	软塑料撕碎机使用多种场合，打包带破碎机能耗小，塑料撕碎机价格品质优良 L丶河南明启的微博视频	0	0	0	0
未至之下	11月22日 17:24	@天津大学	0	0	4	4
未至之下	11月20日 10:19		0	0	1	1
未至之下	11月20日 08:39		0	0	1	1
曼冬德泽6	11月24日 09:40	把我很久没有用过的折叠刀也拿了出来，冲着周围的人群喊道“就是来处理点私事，完事就走，没事的都他妈给我滚蛋。”说话的声音也很大。接着周围的人都开始那议论纷纷，我踢了臣	0	0	0	0
iknnqbeob体p育vnjh	11月24日 09:35	看我现在这样子，是不是比原先的马身要好？有没感觉高级了不少？是不是一下子从马跃成为龙了？主人，你说我现	0	0	0	0
涵蓄笑容170gt	11月24日 09:30	的那东西看着，光这么看着，就能感觉到似乎跟寻常的传送轴有些不太一样。“嘿嘿，说你不识货吧？”混元子得意的笑着，将手中的传送轴在凤九的面前晃了晃，正要说话时，微侧头扫了外面	0	0	1	1
盼菡曼凡3	11月24日 09:24	法。 蓝诩抬起手随意指向一个侍俾。	0	0	1	1
athlonrff	11月24日 09:11	假？”班主任看着我，又看了看别的同学“大家还有什么别的问题么？”底下很安静，班主任郁闷的摇了摇头“都是想问王越问的这个问题？”“	0	0	0	0
专用车厂家008	11月24日 08:56	炊事车适用于红白喜事、庆典、聚会、学校、部队、工业园、商业办公区、各类批发市场、旅游景区、野外等流动需求强、就餐不容易的地点，每台餐饮车可配送200-1000人份。，流动炊事车专业生产各类型厨房餐车，户外工地就餐车，分为标配和高配，可以按照每一位客户的不同需求提供不同的车型服务，流动炊事车蓝牌流动餐车、移动厨房车、上门做流动酒席车基本配置:车厢为三层三明治结构，外板为1.2冷轧钢板，中间5厘米耐火隔热保温材料，内板为304食品级不锈钢板，地板为三层复合结构，底层为3.5毫米钢板，中层为1.2厘米竹胶板。面层为2.5厚铝花纹板。配备不锈钢爬梯 顶部护栏 顶部通风窗。 L厦工楚胜汽车85758的微博视频	0	0	0	0
hgg11的诱惑_526	11月24日 08:52	么黑的眼，都这么刺眼，太耀眼了，太nice了，我媳妇太美	0	0	0	0
至今单身31733	11月24日 08:51	我看了以后，又揉了揉眼，再看。“我草”声音不小，估计他们也都听见了。我看了钟以后，心就凉了一半儿，因为现在已经不是迟到不迟到的的问题了，我们这些人晚上在客厅各种姿势睡到一片，我看着那钟表上醒目的	0	0	1	1
tk1r8k8金d宝e博dle	11月24日 08:49	拍身上“一群SB，还有个事，刚才听六儿说，那150不是六儿的罚款么。”旭哥看了一眼，“他罚个	0	0	0	0
用户tc8855	11月21日 23:35	//@伊春市友好区人民检察院://@龙江检察:	0	0	0	0
用户6612333865	11月21日 23:35	//@伊春市友好区人民检察院://@龙江检察:	0	0	0	0
丶河南明启	11月24日 07:58	软塑料撕碎机优惠价格，塑料包破碎机生产厂家，撕碎机厂家质量好价格低 L丶河南明启的微博视频	0	0	0	0
Carl东东	11月24日 07:44	等他们开口，便听一个声音传了过来。“副会长再三阻拦，怎么？你莫非有本事医治？”	0	0	0	0
放下舍得自在	11月24日 07:35	“放你妈屁，你不喜欢她当初吗跟人家好，你他妈还是人么？”旭哥骂道。“我去你，你别他妈老冲着我喊，喊你妈啊。你他妈喜欢，你去啊。老子心里也不好受，但是总比一直耗下去好，那样才是真的	0	0	0	0
丶河南明启	11月24日 07:22	塑料包撕碎机可按需定制，塑料电路板粉碎机产量高能耗低噪音小，塑料撕碎机价格质量优异 L丶河南明启的微博视频	0	0	0	0
T-kyx	11月24日 07:17	会就这样放过他。当下，摔倒在地上站不起来的他一边往后移退着，紧咬着牙关，一边掐碎了他父皇给他的求救玉牌，只要玉牌一碎，	0	0	0	0
丶河南明启	11月24日 07:08	机头料撕碎机售后完善，打包带破碎机质保24个月，塑料桶撕碎机可按需定制 L丶河南明启的微博视频	0	0	0	0
丶河南明启	11月24日 06:54	矿泉水瓶撕碎机厂家直销，洗衣机外壳粉碎机值得信赖，塑料撕碎机售后完善 L丶河南明启的微博视频	0	0	0	0
丶河南明启	11月24日 06:19	打包带撕碎机价格公道，软塑料破碎机品质优良，撕碎机厂家超长质保 L丶河南明启的微博视频	0	0	0	0
河南万年红机械设备有限公司	11月24日 05:44	乌鲁木齐烙馍机烤鸭饼机由于操作简便，加工效率与质量优越，所以越来越受到人们的欢迎和喜爱。山东烙馍机烤鸭饼机可多样化加工生产：单饼、烙馍、白饼、筋饼、、葱花饼、水烙馍、三页饼、马松饼、朝天锅、烤鸭饼、墨西哥鸡肉卷饼等40多种不同配方、风味、用途的烙饼，以适应各地不同的饮食习惯，与客户生产多样化的需求!久放不硬不碎不散的烙馍机我司期待与您的合作！万年红全自动烙馍机，万年红新型自动自熟烙馍机，有人认为，创业都需要很多资金。其实，刚开始可以从小的项目、小的产品做起，有些行当只需要很少的资金就可以做。即使自己真的一无所有，从亲朋那里借一些资金是一个可行的办法。烙馍机生产线的特点，那就是投资小、效率高，开发市场容易，特别适合于打工族，大学毕业生及下岗职工等群体的投资发展。万年红厂家来为大家介绍一下新款烙馍机好处双张全自动烙馍机全自动烙馍机自动化程度高，全自动多功能一体化。全自动烙馍机一人即可生产烤鸭…	50	0	0	50
丶河南明启	11月24日 01:48	编织绳撕碎机节能环保，矿泉水瓶粉碎机使用范围广，撕碎机品质优良 L丶河南明启的微博视频	0	0	0	0
丶河南明启	11月24日 00:10	塑料瓶撕碎机性能优良，塑料托盘粉碎机售后无忧，塑料撕碎机价格性能优良 L丶河南明启的微博视频	0	0	0	0
几度离别5	11月23日 23:42	，她们二人走在皇宫之中的廊。来来往往的侍俾们，看	0	0	0	0
偷我号的都是贱人	11月23日 23:39	太客套了。一会儿一起吃个饭吧。我请你们”“啊，封哥，不用了，我们来吧。”我跟着说道。	0	0	0	0
羞涩的紫菜07	11月23日 23:17	他不能上前干涉周翎与蓝诩之间的对战。不然所有人都会遭到天道轮回之力的惩罚，在场的人都会受	0	0	0	0
夜蕾_溺亡	11月23日 23:17	悦。“陛下，长公主回来了，身骑两只金光火红凤凰，正在皇城上空向皇宫飞来。”慕课的声音没有丝毫掩饰，反而因为慌张语调增加了几分。整个大殿之中的人，都能够清清楚楚地听	0	0	0	0
星爵鸿飞561d	11月23日 22:52	第1527章 千金难求正说着话，就听外面伙记的声音传来：“冷管事。”听见外面传来的声音，	0	0	0	0
河南万年红机械设备有限公司	11月23日 22:41	佳木斯烙馍机烤鸭饼机设备采用全不锈烙馍机钢材质，大型烙馍机豪华美观档次高，大控制系统设计新颖，且具有优质高雅、文明卫生、高效节能、降低成本、操作简便等优点。吉林烙馍机烤鸭饼机可多样化加工生产：单饼、烙馍、白饼、筋饼、、葱花饼、水烙馍、三页饼、马松饼、朝天锅、烤鸭饼、墨西哥鸡肉卷饼等40多种不同配方、风味、用途的烙饼，以适应各地不同的饮食习惯，与客户生产多样化的需求!运城烙馍机万年红烙馍机实力雄厚，信誉可靠。烙馍机厂家欢迎广大新老客户光临惠顾，万年红公司烙馍机烙馍机具有耗能低、产量高、操作简单、使用方便、故障率低、使用寿命长等特点外，采用全自动供面系统，万年红烙馍机厂在全体万年红人中提倡实行“工作学习化，学习工作化”的模式，形成团队学习、全程学习、终身学习的机制。鼓励万年红员工在完成任务的同时，结合技术项目，烙馍机双排设备，开展技术革新，为企业创造效益。与此同时，为迎接春节的到来，我公司特…	19	0	18	37
百事可乐6691988	11月23日 22:33	天津大学化工学院院长马新宾对财新记者表示，针对张裕卿的学术不端行为正在进行详细调查，O被实名举报学术造假 天津大学教授张裕卿遭解聘（来自财新客户端）	0	0	0	0
小兔牙182_460	11月23日 22:31	道“给我打”雅看了一眼，一咬牙，往前走了一步，一嘴巴就打了上去。臣阳撇了师太一眼，“教给你怎么打。”说完了以后，伸手自己一个嘴吧子就打了上去，声音这个	0	0	0	0
Kmose小助手	11月23日 22:26	最浪漫的节日就要来了❄️ 🎄Kmose 点亮你的圣诞 2厦门	0	0	1	1
5号三岁	11月23日 22:25	最浪漫的节日就要来了❄️ 🎄Kmose 点亮你的圣诞 2厦门	0	0	1	1
专用车厂家008	11月23日 22:19	国六流动餐车适用于红白喜事、庆典、聚会、学校、部队、工业园、商业办公区、各类批发市场、旅游景区、野外等流动需求强、就餐不容易的地点，每台餐饮车可配送200-1000人份。，江淮餐车流动宴席车标配：1、电气两用蒸饭柜1个，24层，35分钟可供300人食用，2、三眼灶台一套，甲醇、柴油、天然气可选用；3、冰柜一台；4、售卖窗口、洗手池、菜架、壁柜、抽油烟机、净水箱、污水箱、燃油箱、顶窗、爬梯、护栏、透气窗、电路控制器等。 优质的移动厨房宴席餐车质优价廉，江淮餐车蓝牌流动餐车、移动厨房车、上门做流动酒席车基本配置:车厢为三层三明治结构，外板为1.2冷轧钢板，中间5厘米耐火隔热保温材料，内板为304食品级不锈钢板，地板为三层复合结构，底层为3.5毫米钢板，中层为1.2厘米竹胶板。面层为2.5厚铝花纹板。配备不锈钢爬梯 顶部护栏 顶部通风窗。 L厦工楚胜汽车85758的微博视频	0	0	0	0
胡舒立	11月23日 22:12	天津大学化工学院院长马新宾对财新记者表示，针对张裕卿的学术不端行为正在进行详细调查，O被实名举报学术造假 天津大学教授张裕卿遭解聘（来自财新客户端）	0	2	12	14
河南万年红机械设备有限公司	11月23日 21:57	哈尔滨烙馍机烤鸭饼机先进的输面、加热系统，充分保护面的筋道。万年红烙馍机厂家欢迎您的到来和合作，万年红全自动烙馍机可以根据实际需要，调节或设置好烙馍的相关参数。绥化烙馍机烤鸭饼机一律免费上门安装设备，指导生产技术直到顺利生产出烙馍为止。万年红食品机械制造有限公司是一家专业生产、研发和制造的全自动烙馍机厂家，其主要经营：全自动烙馍机、烙馍机、单饼机、全自动单饼机、烤鸭饼、压饼机，水烙馍机，春饼机，墨西哥卷饼机，卷饼机，全自动烤鸭饼等制饼设备。太原烙馍机外卖也不见得能够吃得起。所以便宜味道差的食堂则我们万年红机械的领导十分注重设备的质量、我们制造的每一台设备在出厂之前我们都有做过试机工作，是为了保证机器在到达客户手里的时候可以立即投入使用，因为全自动烙馍机在进行生产的时候虽然都是按照标准的生产，但是为了预防其在工作中会出现大大小小的差错，我们万年红机械在发货前都会进行一次的试用，看机器各个方…	5	0	5	10
鱼巷猫归rn	11月23日 21:49	没敢说话，还真让我吓唬住了，夕郁这个时候动了，到了我边上，一把抓住我的手“松开他。”我转头看了眼夕郁“你认识我了？”“你松开他。听	0	0	0	0
Mr丶不知道	11月23日 21:39	要去做的，她想怎么样，是她的事，她又不是那不懂事的孩子。不用使劲叮着”师太看了我一眼，又看了臣阳一眼“不闹不行么。 ”“不行，这个事一定是要弄的。你不想我疯了，就好好呆着。我让你什	0	0	1	1
丶河南明启	11月23日 21:35	塑料撕碎机品质优良，塑料筐破碎机节能环保，撕碎机厂家品质优良 L丶河南明启的微博视频	0	0	0	0
yiyun19862013	11月23日 21:18	她，这个磨人的小妖精，他该拿她怎么办好？坐在屋顶吹着夜风，丝丝凉	0	0	0	0
哇呀呀--呀	11月21日 23:35	//@伊春市友好区人民检察院://@龙江检察:	0	0	0	0
爱妻号53770	11月21日 23:35	//@伊春市友好区人民检察院://@龙江检察:	0	0	0	0
浦泽涵雁0	11月23日 21:13	你又叹什么气呢。又有什么意见了，给我说说啊。我很好奇，今天你为什么没有发表意见”	0	0	0	0
梦馆少年	11月23日 20:54	做出这一步太不容易了，没几个人有这个勇气	0	0	1	1
lx哭锁嘉欣	11月23日 20:51	“不知道算是严重不严重，反正对于我来说，算是比较严重的了。”“草，咱们老实几天不成么。别瞎	0	0	0	0
f188金l宝l博tfa	11月23日 20:33	，只是笑了笑，然后擦了擦手上的血，伸手从自己里拿出来一盒烟“六儿，接着”然后扔给了我一根，转手又扔	0	0	0	0
uulv1i88金s宝u博ph	11月23日 20:32	我也明白了刚才大家是因为什么吵闹了。按照旭哥的格，一定会跟	0	0	0	0
元容慕易0bxl	11月23日 20:28	君豪时已经被他杀了。鬼老走到前面来，阴冷如毒蛇的目光在那穿着劲装的众人身上掠过，落在凤九身上时，也不知是有意还是无意，停留了一会才移开。他看向那一个个绷着身子的汉子，阴冷的声音不紧	0	0	0	0
4偎靠	11月23日 20:23	殷朝琛的经脉全部都震碎，看样子他的身体没有大碍，受到的皮外伤很少。实际上他所受的都是内伤，因为雷击，他的五脏六腑都受到了损伤。	0	0	0	0
从南_固人	11月23日 20:21	的声音伴随着强大的威压一瞬间袭来，惊得韩容心下一跳，死亡的气息在一瞬间将他笼罩，让他不由自主的	0	0	0	0
六姑娘的杂货小馆	11月23日 20:15	几步追上了我，我们俩边聊天，就溜达到了超市门口，在超市门口矗立了一会儿，只听见虾哥又骂	0	0	0	0
星腾谈致e	11月23日 20:13	口聊聊？看着点那门卫，都虎势眈眈的看着你们俩呢。”我笑了笑“没事。那也叫个事儿	0	0	0	0
Shanywie巍	11月19日 21:53	看得我气死了😡 知乎122页举报原文链接O研究生实名举报天津大学化工学院张裕卿教授和其张丝萌学术造假.pdf	0	0	1	1
有爱心slide_63384	11月23日 19:40	没有焦点，她又在盘算着什么？殷慕白坐在她的对面，等待着她。“又有什么坏主意了？”	0	0	0	0
赵岐霏	11月21日 23:35	//@伊春市友好区人民检察院://@龙江检察:	0	0	0	0
泰安市荣亨农业科技有限公司	11月23日 19:29	醉金香葡萄苗生产特性品种详情，荣亨农业科技有限位公司（18660898560）是一家专业繁育销售苹果苗、核桃苗、梨树苗、花椒苗、蓝莓苗、樱桃苗、板栗苗、桃苗、山楂苗、杏树苗、枣树苗、葡萄苗、李子苗、石榴苗、香椿苗、柿子苗、草莓苗等产品专业生产加工的公司，拥有完整、科学的质量管理体系，咸宁附近基地，基地批量批发专业培育阳光十三葡萄苗，葡之梦葡萄苗，中国红玫瑰葡萄苗，富士之辉葡萄苗，红玫香葡萄苗，甜蜜蓝宝石葡萄苗，巨盛一号葡萄，浪漫红颜葡萄苗，阳光玫瑰葡萄，梨树实生苗育苗中心， L泰安市荣亨农业科技有限公司的微博视频	23	0	0	23
晴钰平卉466	11月23日 19:12	”凤九不紧不慢的问着。门主听了愣了一下，六品丹，而且还要丹成珍品？这怎么可能？六品丹他们宗门有炼丹师可以炼制出来，但，却无法保证成品丹会是珍品。“或许，你们	0	0	0	0
河南万年红机械设备有限公司	11月23日 19:11	广东烙馍机烤鸭饼机厂家为未来的全新设备的发展而改变，圆形凉皮机在市场吸引了很多人的目光，在广大用户们的心中都是一个非常好的产品。在科技技术领域内的万年红机械重视品牌的力量。福建烙馍机烤鸭饼机一律免费上门安装设备，指导生产技术直到顺利生产出烙馍为止。万年红食品机械制造有限公司是一家专业生产、研发和制造的全自动烙馍机厂家，其主要经营：全自动烙馍机、烙馍机、单饼机、全自动单饼机、烤鸭饼、压饼机，水烙馍机，春饼机，墨西哥卷饼机，卷饼机，全自动烤鸭饼等制饼设备。长春烙馍机是为了保证机器在到达客户手里的时候可以立即投入使用，因为全自动烙馍机在进行生产的时候虽然都是按照标准的生产，但是为了预防其在工作中会出现大大小小的差错，我们万年红机械在发货前都会进行一次的试用，看机器各个方面是否可以正常工作，重要部件是否安装到位等等。万年红全自动烙馍机就是这么值得信赖全自动烙馍机全自动烙馍机的声音非常小，大大减少…	46	0	44	90
今日珀斯君	11月23日 19:00	这名中国教授曾任澳洲大学高级学者，女儿保送澳洲读博！如今被举报学术造假，实验数据全靠编！学生实名举报！写123页PDF血泪重锤O曾任澳洲大学高级学者，女儿保送澳洲读博！中国教授被举报学术造假，学生写123页PDF血泪重锤	0	0	0	0
河南银晨锅炉	11月23日 18:43	六吨锅炉 河南银晨锅炉集团天然气锅炉制造厂家， 主要产品有：贯流锅炉，天然气锅炉，天然气蒸汽锅炉，天然气热水锅炉，生物质锅炉，生物质蒸汽锅炉，燃煤锅炉，燃煤蒸汽锅炉，燃煤热水锅炉，环保锅炉，节能锅炉，热风锅炉，导热油炉，低氮锅炉，冷凝锅炉，低氮冷凝锅炉，各类压力容器和非压力容器等200余种产品。，酒店热水锅炉河南银晨锅炉集团旗下 搪瓷反应釜、不锈钢反应釜、 搪瓷储罐、不锈钢储罐等设备。常见规格有50-200000L。开式、闭式等等。是河南省内较大的反应釜生产企业。，1吨燃油锅炉常见的锅炉类型主要是燃油气锅炉、电加热锅炉、生物质锅炉、燃煤锅炉等等。又分为蒸汽锅炉、热水锅炉、导热油炉、热风炉、开水锅炉等等。	11	0	0	11
新传研都	11月23日 18:26	本周热点事件集锦： 点击下方图片，就能开始学习啦新传考研	0	0	0	0
米花唐radio	11月23日 18:25	啊。”“你去色个试试，我剁了你。”“我靠，你这么狠吗，好久没摸肉了，走吧。去臣阳家了。大家都挺想你。”	0	0	0	0
一盏孤灯975	11月23日 18:08	的脸色渐渐阴沉下来，目光阴鸷地看着大屏幕。或许是因为刚才的那个插曲，场内的气氛终于轻松了一点，朝臣们又开始	0	0	0	0
宗风文化	11月23日 18:00	日子怎么样再美好中行走，再美好中去见证，再美好中去把握，再美好中去呈现，这日子呀便是一种信心的明亮，这日子便是一种价值的芬芳。	0	0	0	0
佳子武	11月21日 23:35	//@伊春市友好区人民检察院://@龙江检察:	1	0	1	2
灵寒凡雁1	11月23日 17:42	们也不敢请他给他们家主看病啊！“至于那些药。”她咧着嘴角笑了起来：“是我师尊给我防	0	0	0	0
汇诚精工全自动烙馍机	11月23日 17:34	▤▥▶烙馍机民以食为天，面食在北方需求量大，有专业的全自动烙馍生产机器，能大大解决需求问题，每天日产几千张，根据市场需求调节机器生产速度，让科技改变生活！绥化烙馍机应用广泛，烙馍是大众经济快餐、人们的必需品，一般城市及农村人口集中地区都可以开店，适合大型院校，工厂，等单位。绥化烙馍机厂家河南万年红机械设备有限公司生产的全自动烙馍机、烙馍机、单饼机、全自动单饼机、烤鸭饼、压饼机，水烙馍机，春饼机，墨西哥卷饼机，卷饼机，全自动烤鸭饼，自动生产，效率高，安全卫生，口感细腻，柔软度好，常温保持7天不碎不散。绥化烙馍机创造属于自己的面食加工店或者饭店，实现自己的创业梦想。对于很多人来说，吃是一个非常重要的问题。如何吃，怎么吃吃什么样的永远都是人们思考的问题。而烙馍作为人们主食的一种。经常就会被人们考虑应该如何吃？吃的健康的问题。实际上，在现在的生活当中，我们吃到的烙馍很大一部分都是有烙馍机所制作出…	11	0	0	11
哭到全世界心碎3	11月23日 16:46	据说，那进阶的弟子还是从八大帝国的宗门中挑选而来。”“绿竹峰中如今有机会进阶的，莫非是宋铭宋师兄？”“应该是了，宋师兄的天赋就是宗主也	0	0	0	0
泰安市荣亨农业科技有限公司	11月23日 16:31	蜜光葡萄苗，品种齐全，泰安荣亨农业科技有限位公司（18660898560）是一家专业繁育销售苹果苗、核桃苗、梨树苗、花椒苗、蓝莓苗、樱桃苗、板栗苗、桃苗、山楂苗、杏树苗、枣树苗、葡萄苗、李子苗、石榴苗、香椿苗、柿子苗、草莓苗等产品专业生产加工的公司，拥有完整、科学的质量管理体系，南阳当地真的苗木商 ，种植普通水果不如种植特色精品水果18660898560，甜蜜多汁的车厘子大樱桃你吃过吗？富含花青素被誉为养眼神器的蓝莓，果肉鲜脆多汁, 有玫瑰香味的葡萄品种，像磨盘一样黄彤彤脆甜的油蟠桃，果肉多汁、香气浓郁的水蜜桃苹果，脆甜可口的精品红梨品种。汁多肉肥香甜的软枣猕猴桃品种，荣亨农业为您提供樱桃苗，蓝莓苗，桃树苗，葡萄苗，苹果苗，梨树苗，李子苗，猕猴桃苗，板栗苗，核桃苗，无花果苗，柿子苗，石榴苗等果树苗木，，秋月梨苗2021年当地卖苗的肖战天津大学一教授被实名举报学术造假# L泰安市荣亨农业科…	3	0	0	3
抿嘴苦笑5	11月21日 23:35	//@伊春市友好区人民检察院://@龙江检察:	0	0	0	0
权小宝官方	11月23日 16:00	天津大学一教授被实名举报学术造假，其本人拥有多项专利11月19日，天津大学化工学院就张裕卿教授被实名举报学术不端发布情况说明。经调查认定其学术不端行为属实，张裕卿承认本人有学术不端行为，并愿意承担全部责任，天津大学已解除与张裕卿的聘用合同。企查查APP显示，与发明人为张裕卿相关专利信息共56条，其中申请人包含天津大学的专利信息共50条，目前18项专利被终止、8项被撤回、2项被驳回。	0	0	0	0
兰州仲裁委	11月20日 09:39		0	0	1	1
刻米_KMOSE	11月23日 15:54	KMOSE 刻米PRO 炫酷好康 O网页链接 L刻米_KMOSE的微博视频	1	0	2	3
借我一棵树靠靠	11月23日 15:31	我是来送灵药的，只是第一次上来，不知上官师叔的洞府是在哪一边。”在这丹阳宗里，弟子之间称呼的皆以师	0	0	0	0
丶河南明启	11月23日 15:17	卧式液压打包机质量上乘，180T液压压块机优质供应商，吨包袋打捆机质量好价格低 L丶河南明启的微博视频	0	0	0	0
方浮缠不清	11月23日 15:07	的下巴，将她低下的头抬起，强行让她的眼神与自己相对，“我知道你的难处，不为难你了，我自己去查。这样不会牵连到你，你也	0	0	0	0
我是邦小诚	11月23日 15:06	11月19日，天津大学化工学院就张裕卿教授被实名举报学术不端发布情况说明。经调查认定其学术不端行为属实，张裕卿承认本人有学术不端行为，并愿意承担全部责任，天津大学已解除与张裕卿的聘用合同。企查查APP显示，与发明人为张裕卿相关专利信息共56条，其中申请人包含天津大学的专利信息共50条，目前18项专利被终止、8项被撤回、2项被驳回。	0	0	0	0
运乾运锋141znb	11月23日 15:03	自己的世界之中，无法自拔。“是你没有本事，不怪任何人。如今沦为现在这步田地，也都是你自己自找的。我们这些人	0	0	0	0
疯子超人ate	11月23日 14:53	笑了笑“怎么我就不能有事了啊。呵呵，是真的求到你们几个人了，呵呵。我这个人，大大咧咧，过去的事情，那就是过去了，不愿意想，你们也都不是	0	0	0	0
擦掉眼泪4	11月23日 14:09	伶牙俐齿，看我将你的一口银牙敲碎，还怎样舌灿莲花。”铃音率先祭出武器，主动向周翎出	0	0	0	0
千慧知识产权	11月23日 13:54	11月19日，天津大学化工学院就张裕卿教授被实名举报学术不端发布情况说明。经调查认定其学术不端行为属实，张裕卿承认本人有学术不端行为，并愿意承担全部责任，天津大学已解除与张裕卿的聘用合同。企查查APP显示，与发明人为张裕卿相关专利信息共56条，其中申请人包含天津大学的专利信息共50条，目前18项专利被终止、8项被撤回、2项被驳回。（来源：企查查）	0	0	0	0
风中追风少年时代广场	11月23日 13:38	她整个人放松下来，倚靠在温泉水中，看着那站在边上的笔直身影，唇角勾了勾，露出了一抹戏谑的笑意。“是惊到了，原本以为是黑市的人给本公子送美人来了，倒没想到进来的却是个男的。”听到	0	0	0	0
澄芝41e0	11月23日 13:36	,鼎润物流有限公司泰安到昆明物流公司专线往返专线泰安到南平专线直达安/全/快捷卜凡,物流公司诚信运输张继科，货运公司天天发车，关于第/二/个问题繁再桶吃樟。顺丰速运有限公司公共事务高/级/经理文丽从全/网/来看，预计整个“双/十/一/”，业务高峰期间，我们的单日件量最//大/增幅是达到0%，以深圳业务区为例，日到日，整体的业务量环比平日增长达到0%，其中有一些社区甚至//增长达到00%，部分小的单元区域甚至//高达00%诿纯诹臼。由此可见，此案的关键所在，就是快递公司“内鬼”贪图小利，将系统账号租借给不法分子，导致数据安/全/大门被打开，任由不法分子操/作pdudo。《泰安到吉林物流公司，泰安到吉林物流专线，泰安到吉林货运公司，泰安到吉林货运专线，泰安到吉林货运物流，吉林零担整车托运》	0	0	1	1
更爱荒野上的风声	11月23日 13:32	江苏高校开学的防疫措施	0	0	0	0
一蓟哪情末	11月23日 13:28	毕竟女儿都是父亲上辈子的小情人，他怎么舍得在她还不满两岁的时候，就将她以后的终身大事定下。当时他们知道双生子不吉利的传说，不过四人	0	0	0	0
过去的就过了tsjt	11月23日 13:16	你妈新鲜了，几个小比崽子”大力在那骂，我们几个都没有说话，估计谁心里都没底。我看了对面的人群，发现大力那边的人，有	0	0	0	0
澄芝41e0	11月23日 13:14	,鼎润物流有限公司唐山市到营口托运物流公司服务好唐山市到北京物流专线信誉好詹姆斯,专线物流直达安/全/快捷植树节，货运公司安/全/快捷，这样，将物流商流和生产三个方面边结在一起，就能产生更高的效率和效益钠粟季改墓。》阅读原文河北邯郸警方近期侦办的一起案件显示，不法分子与圆通速递多名“内鬼”勾结，通过有偿租用圆通员工系统账号盗/取/公民个人信息，再层层倒卖公民个人信息至/下游人员，涉案嫌疑人涉及全/国/多地，涉案金额0余万元鞘古贤谱。无锡市局网安支队支队长倪示远监管部门应该督促相关平台，特别是新型电商购物平台shoel。《唐山市到咸宁物流公司，唐山市到咸宁物流专线，唐山市到咸宁货运公司，唐山市到咸宁货运专线，唐山市到咸宁货运物流，咸宁零担整车托运》	0	0	1	1
我是逗你玩儿	11月23日 13:09	《天津大学张教授被实名举报，看完后，我理解许晨阳为什么出走了》近日，网上出现了一篇实名举报信，内容为《实名举报天津大学化工学院张某教授和其女学术造假》，作者为原天津大学化工专业硕士研究生吕翔。O网页链接骇人听闻！令人发指！	0	0	0	0
念芹_夏日恋歌	11月23日 12:51	长得一样，但气质和风格上还是有明显的不同。蓝诩偏霸气，身上有一种君临天下的气场；而周翎像一颗耀眼的明珠，周身满是灵动的气质。随着周翎从红毯上一步步往高处走去，众人的目光压根没办法从她身	0	0	0	0
丶河南明启	11月23日 12:09	卧式液压打包机质优价廉，废旧布料压块机节能减排，废旧金属打捆机产量高能耗低 L丶河南明启的微博视频	0	0	0	0
鸿煊潘俊qafh	11月23日 11:48	我表姐，确实有些不对付，具体原因我也不知道，所以我开始看你也不顺眼，你记得不记得，	0	0	0	0
南国今报	11月23日 11:45	11月19日，天津大学化工学院就张裕卿教授被实名举报学术不端发布情况说明。经调查认定其学术不端行为属实，张裕卿承认本人有学术不端行为，并愿意承担全部责任，天津大学已解除与张裕卿的聘用合同。19日，张裕卿表示，举报材料中有很多事实被歪曲，但他未进一步进行说明。@新京报我们视频 L新京报我们视频的微博视频	1	0	2	3
这晚然复还便people	11月23日 11:44	棋盘画到了英语书的后面，然后用剪子剪的小硬纸片当棋子。挺小的	0	0	0	0
佐伊ln希	11月23日 11:28	11月19日，天津大学化工学院就张裕卿教授被实名举报学术不端发布情况说明。经调查认定其学术不端行为属实，张裕卿承认本人有学术不端行为，并愿意承担全部责任，天津大学已解除与张裕卿的聘用合同。	0	0	0	0
眼泪无处藏躲ltkz	11月23日 11:21	的兜里突然开始震动，吓我一激灵，一摸兜，原来是我的小灵通震了起来，我舒展了口气，站了起来，拿出来小灵通，看了看	0	0	0	0
河南银晨锅炉	11月23日 11:17	二吨液化气热水锅炉购买锅炉更好的选择是首先要选择正规企业生产的产品，其次，低于市场价的产品要慎重选择，咨询时候请先确定好生产厂家的资质以及产品的技术参数还有图纸。让厂家人员给您发一份资料。，4吨工地热水锅炉河南银晨锅炉集团旗下 搪瓷反应釜、不锈钢反应釜、 搪瓷储罐、不锈钢储罐等设备。常见规格有50-200000L。开式、闭式等等。是河南省内较大的反应釜生产企业。，锅炉除尘器天然气锅炉,低氮锅炉,冷凝锅炉,低氮冷凝锅炉,燃气锅炉,锅炉,生物质锅炉,环保锅炉,节能锅炉,银晨锅炉,燃气蒸汽锅炉,燃气热水锅炉,天然气蒸汽锅炉,天然气热水锅炉,太康锅炉,燃气真空锅炉,真空热水锅炉	11	0	0	11
余生无你000	11月23日 11:12	羽并未出现，他自行前往神界，去看蓝诩。千百年来，他寻找双生子不吉利传说的解除办法，可是没有寻找到什么线索。在遇到周翎之后，他明白了。“要想要解除双生子不吉利的办	0	0	0	0
红兴隆检察	11月21日 23:35	//@龙江检察:	0	0	0	0
Roise老师-陈芳谊	11月23日 10:36	看着一页页造假履历，颇为感慨。作为双一流的天津大学，尚且如此，其它呢？双非、一本、211……不敢想象。学术不端，学术腐败，与官场政治腐败有什么区别？官场腐败，破坏政治生态，学术腐败，破坏学界生态，其恶劣程度与影响，更甚！多少学生披星戴月，付出艰辛努力，考上研究生，却被导师这样忽悠，被要求公然作假，甚至被要求颠倒是非，一定要得出错误的数据，导师心满意足的离奇数据才算站位正确。浪费科研基金，套取科研经费，大肆挥霍纳税人的血汗钱，难道仅仅一句敷衍的解除合同就束之高阁？这位退学研究生的举报之所以会引起共鸣，缘于他的经历是很多研究生的真实写照。导师权限过大，学生与之权力不对等，导致他们可以为所欲为。我们某些领域的监管，碍于各种掣肘，形同虚设。今天，我们佩服这位学生的勇气，他无疑是抱着玉石俱焚的心态。蝼蚁与大象的抗争，因为蝼蚁的壮烈，显然更加触目惊心。最后，真诚的向勇士——致敬！	0	0	0	0
河南万年红机械设备有限公司	11月23日 10:35	新款自动烙馍机烤鸭饼机价格，河南万年红食品机械厂欢迎您来厂试机参观。怎样降低成本，增加自身竞争力成为了每个商户的首要问题。智能单饼机烤鸭饼机一律免费上门安装设备，指导生产技术直到顺利生产出烙馍为止。万年红食品机械制造有限公司是一家专业生产、研发和制造的全自动烙馍机厂家，其主要经营：全自动烙馍机、烙馍机、单饼机、全自动单饼机、烤鸭饼、压饼机，水烙馍机，春饼机，墨西哥卷饼机，卷饼机，全自动烤鸭饼等制饼设备。专业春饼机是为了保证机器在到达客户手里的时候可以立即投入使用，因为全自动烙馍机在进行生产的时候虽然都是按照标准的生产，但是为了预防其在工作中会出现大大小小的差错，我们万年红机械在发货前都会进行一次的试用，看机器各个方面是否可以正常工作，重要部件是否安装到位等等。万年红全自动烙馍机就是这么值得信赖全自动烙馍机全自动烙馍机的声音非常小，大大减少了劣质机器噪音的影响。在对比于人工的产品就会发现，…	46	0	46	92
athzhy_30490	11月23日 10:34		0	0	0	0
少女秘密sh壹度洗洗瘦_宴欢	11月23日 10:29	🆂🅷•增高产品顾客反馈➊十包将近𝟓𝐜𝐦一疗程都不到 对于想增高的群体来说 哪怕是一厘米也会超级激动吧 不用放心无副作用健康长高	0	0	0	0
某心欣名	11月23日 10:22	11月19日，一篇题为《实名举报天津大学化工学院张裕卿教授和其女张丝萌学术造假》的文章在网络热传，原天津大学化工学院一硕士研究生以一篇长达123页的举报信实名举报其原导师张裕卿学术造假。	0	0	0	0
丶河南明启	11月23日 10:19	160T液压打包机实力厂家，液压压块机质量优异，塑料打捆机厂家可按需定制 L丶河南明启的微博视频	0	0	0	0
河南银晨锅炉	11月23日 10:18	100万大卡燃气热水锅炉购买锅炉更好的选择是首先要选择正规企业生产的产品，其次，低于市场价的产品要慎重选择，咨询时候请先确定好生产厂家的资质以及产品的技术参数还有图纸。让厂家人员给您发一份资料。，十吨冷凝蒸汽锅炉河南银晨锅炉集团旗下 搪瓷反应釜、不锈钢反应釜、 搪瓷储罐、不锈钢储罐等设备。常见规格有50-200000L。开式、闭式等等。是河南省内较大的反应釜生产企业。，8吨天然气锅炉常见的锅炉类型主要是燃油气锅炉、电加热锅炉、生物质锅炉、燃煤锅炉等等。又分为蒸汽锅炉、热水锅炉、导热油炉、热风炉、开水锅炉等等。	2	0	0	2
caspase_	11月23日 10:15	如何评价天津大学化工学院教授张裕卿被实名举报学术造假？ 👉 O流浪的饭炒蛋: 如何评价天津大学化工学院教授张裕卿被实名举报学术造假？ - 知乎来源: @知乎	0	0	1	1
我村是冠军	11月20日 08:10	//@头条博客: 19日，原天津大学化工学院硕士以一篇长达123页的举报信实名举报导师学术造假。	0	0	0	0
浩博星爵495	11月23日 10:02	替，环境变化等等不确定因素中学会的一项技能。周翎当然也会，在下界的各大学院之中，虽然她总是遇到挑衅，但是她凭借自己的实力	0	0	0	0
钟宣1988	11月23日 10:00	11月19日，一篇题为《实名举报天津大学化工学院张裕卿教授和其女张丝萌学术造假》的文章在网络热传，原天津大学化工学院一硕士研究生以一篇长达123页的举报信实名举报其原导师张裕卿学术造假。据天津大学化工学院网站19日消息，收到有关张裕卿教授的实名举报后，学院立即成立专门调查组，依规开展调查。经调查组初步查证，认定张裕卿教授学术不端行为属实。张裕卿教授承认其本人有学术不端行为，并愿意承担全部责任。目前，天津大学已解除与张裕卿的聘用合同。其他相关问题正在进一步调查。（界面新闻）	1	1	9	11
吃着泡面去青果学院174	11月23日 09:50	为这是我欠你的。”“什么？”他的声音微不可闻，周翎压根没听清。“没什么，走吧，再耽搁下去天都要亮了。”周灵的身影消失在了夜色中。	0	0	0	0
至尊保啊	11月21日 23:35	//@伊春市友好区人民检察院://@龙江检察:	1	0	1	2
爸爸爱嫒嫒	11月23日 09:26	制度扭曲人性大学教授，一个多么令人向往和崇敬的职业，但是社会上却多次出现教授造假的新闻。跟我们传统印象中的大学问家有很大差别。为什么呢？第一，很多教授本身不足就是胎里带。现在的教授评选机制不合理。有很多人学问一般，道德一般，但是凭借着几本著作和几篇核心期刊文章，在参加几个学术会议，就堂而皇之的教授，硕导，博导，有的人就是按照评选条文一条条的去做，但是学问不是码字，这就导致现在很多的所谓教授真的不敢恭维。第二，当上了教授，如果还想继续进步，又不得不按照既有条文体制，继续造假、继续虚假的进步。我看人性固然可怕，但是不好的制度也一样会扭曲人性。所以在批判这些不良学者的同时，也要检讨自己的制度会不会是导致教授“变坏”的弊端之一。	0	0	2	2
薇糖_MU___	11月23日 09:23	凤九道：“我们出去说。”“嗯。”她应了一声，帮她娘亲拉高了被子，这才与他一同往外走去，来到院中坐下。	0	0	0	0
IPRdaily	11月23日 09:22	中国建立反不正当竞争部际联席会议制度；天津大学一教授被实名举报学术造假，其本人拥有多项专利；滥用专利权恶意投诉构成不正当竞争！广州一公司被判赔5万；O网页链接	0	1	0	1
老杨白菜省钱	11月23日 09:20	Steve Metzger的《When The Leaf Blew In》，适合4-8岁小朋友。秋风乍起，一片枫叶从树上飘落，来到了农场，先是惹得奶牛打喷嚏；然后，蜘蛛被奶牛的喷嚏吹到了猫头鹰身上；然后，...接下来一连串的事情，把农场搞得乱七八糟。快来见识一下小小的枫叶的威力吧！	0	0	0	0
鸿福化工科技	11月19日 21:53	经调查认定其学术不端行为属实，张裕卿承认本人有学术不端行为，并愿意承担全部责任，天津大学已解除与张裕卿的聘用合同。@头条新闻 @新京报我们视频	0	0	1	1
唐朝76558	11月21日 23:35	//@伊春市友好区人民检察院://@龙江检察:	0	0	0	0
伊春市友好区人民检察院	11月21日 23:35	//@龙江检察:	6	10	9	25
猫猫妈妈生活妙招	11月23日 09:09	孕妇吃些酸性食物有助于满足母亲和胎儿的营养需要。一般怀孕2~3个月后，胎儿骨骼开始形成。构成骨骼的主要成分是钙，但是要使游离钙形成钙盐在骨骼中沉积下来，必须有酸性物质参与。孕妇多吃酸性食物有利于铁的吸收，促进血红蛋白的生成。	0	0	0	0
何以清尘enc	11月23日 09:03	继续，继续。”又转头看了眼我们大龙虾“你这个不怕死的精神，很好，不过等他说完。”浩哥撇了大龙虾一眼“当下我也不好急眼啊，因为一点饭没了，没买上，我就	0	0	0	0
18岁的奥尼尔	11月20日 16:01	天津大学一教授被实名举报学术造假	0	0	0	0
用户6558618965	11月23日 08:31	翅缓缓出现在众人的视线之中。即便	0	0	0	0
曼冬德泽6	11月23日 08:18	了。”大刚一把拉住我“又事叫我们”我点了点头“把她拉回去”说完了以后指了指雅	0	0	0	0
翰轩预制模具	11月23日 08:13	U型槽模具》厂家实地。U型槽模具翰轩制造，U型槽钢模具，流水槽模具的使用方法介绍。U型槽模具钢和塑料的具体区别】流水槽模具-翰轩模具制造公司。模具的主要考虑因素是u型槽钢模具的平坦度，一般由钢板制成。但是，这些u型槽模基本上是用钢板焊接的，要求很高。在众多模具中，流水槽模具是小型的。u型槽模主要用于高速行驶，模具尺寸合适。大模大样的话，注塑肯定不容易，脱模也很麻烦。u型槽模具的特色，需要结合多种类似模具和易脱模方法。	5	0	12	17
到此止_SheenaLv	11月23日 08:07	灵力，并且他要将修为提升至主神稳固状态，能够在自己承受住诛仙岛的威压之时，帮周翎分担些。周翎的空间之中突然产生异动，她被瞬间吸入。殷慕白没有着急	0	0	0	0
依秋曼凡2	11月23日 08:06	女子，自然体会得到殷慕白的转变是为何，也就能够猜出几分周翎与蓝诩两人，到底谁是殷慕白心中之人。见到	0	0	0	0
恬静天空	11月23日 08:03	南方有一柏姓老师 一心一意接项目 把学生当免费劳动力 开学到现在从没开过一次专门的学术研讨会 自己的讲座还用着几年前的PPT 直接把我们的读研说成工作 垃圾导师毁我青春 你TM怎么还不Si	1	0	3	4
天安之歌	11月23日 07:51	唇裂/腭裂-外胚层发育不良综合征是英文Cleft lip/palate-ectodermal dysplasia syndrome的中文翻译。该病是一种基因病、遗传病。同指外胚层发育不良唇腭裂73型，玛格丽塔型外胚层发育不良12型，唇腭裂并指毛扭转52型，玛格丽塔岛外胚层发育不良等多种不同的名字。佳学基因通过基因解码找到了导致这一疾病发生的基因，指出这些看起不同的名字具有共内的发病原因。可以通过基因检测阻止唇裂/腭裂-外胚层发育不良综合征在后代或者二胎中的出现。根据《人的基因序列变化与人体疾病表征》，该病属于胎儿发育或出生异常 ；胎儿发育或出生异常。O网页链接测基因，阻遗传，大家都在佳学基因干！(O网页链接)	0	0	0	0
少女秘密sh壹度洗洗瘦_宴欢	11月23日 07:47	🆂🅷•增高产品顾客反馈➋𝟐𝟎岁长高𝟑𝐜𝐦一个糖果而已 想必这个顾客也是买来试试期间熬夜喝酒抽烟都有 很多东西如果你没试用过是真的不要轻易质疑产品的效果 只有亲身经历过才会拥有惊喜	1	0	0	1
明媚的女人2	11月23日 07:35	，只有透过一双充满鲜红诡异的眸子，能够知道她情绪的变化与波动。慕课跟在周翎的身后一	0	0	0	0
丶河南明启	11月23日 07:27	吨包袋打包机性能卓越，180T液压压块机安全可靠，废纸箱打捆机售后无忧 L丶河南明启的微博视频	0	0	0	0
欲握玫瑰必承其痛947	11月23日 07:20	“不必了。”周翎的眼底没有半分动容之色，	0	0	0	0
一个寻找正义的老汉	11月21日 23:35	//@龙江检察:	0	0	0	0
河南银晨锅炉	11月23日 06:40	10万大卡热水采暖锅炉购买锅炉更好的选择是首先要选择正规企业生产的产品，其次，低于市场价的产品要慎重选择，咨询时候请先确定好生产厂家的资质以及产品的技术参数还有图纸。让厂家人员给您发一份资料。，0.1吨燃油燃气热水锅炉河南银晨锅炉集团旗下 搪瓷反应釜、不锈钢反应釜、 搪瓷储罐、不锈钢储罐等设备。常见规格有50-200000L。开式、闭式等等。是河南省内较大的反应釜生产企业。，六吨燃油燃气锅炉常见的锅炉类型主要是燃油气锅炉、电加热锅炉、生物质锅炉、燃煤锅炉等等。又分为蒸汽锅炉、热水锅炉、导热油炉、热风炉、开水锅炉等等。	9	0	0	9
铁力市检察	11月21日 23:35		23	0	5	28
河南银晨锅炉	11月23日 05:41	20万大卡小型热水锅炉购买锅炉更好的选择是首先要选择正规企业生产的产品，其次，低于市场价的产品要慎重选择，咨询时候请先确定好生产厂家的资质以及产品的技术参数还有图纸。让厂家人员给您发一份资料。，0.3吨燃气热水锅炉热水锅炉主要用于供暖、洗浴以及工业化生产使用，主要有燃气热水锅炉、燃油热水锅炉、电加热热水锅炉、生物质热水锅炉、燃煤热水锅炉等等。可以根据自己的需求进行选择。，六吨柴油热水锅炉常见的锅炉类型主要是燃油气锅炉、电加热锅炉、生物质锅炉、燃煤锅炉等等。又分为蒸汽锅炉、热水锅炉、导热油炉、热风炉、开水锅炉等等。	16	0	0	16
丶河南明启	11月23日 04:51	废塑料打包机型号齐全，生活垃圾压块机价格公道，全自动打捆机塑料薄膜打捆机使用范围广 L丶河南明启的微博视频	0	0	0	0
丶河南明启	11月23日 04:10	160T液压打包机能耗小，塑料薄膜打包机性能稳定，饮料瓶打捆机节能减排 L丶河南明启的微博视频	0	0	0	0
丶河南明启	11月23日 04:03	120T液压打包机性能稳定，吨包袋压块机操作简单，黄纸板打捆机产量大 L丶河南明启的微博视频	0	0	0	0
河南万年红机械设备有限公司	11月23日 03:44	实拍烙馍机，当面剂被输送到成型模具中间位置时，被压制成圆形馍坯，然后进入熟化机构进行熟化，数秒钟就完成了整个烙馍制作工艺，高效、快捷。是您理想的选择。实拍烙馍机可多样化加工生产：单饼、烙馍、白饼、筋饼、、葱花饼、水烙馍、三页饼、马松饼、朝天锅、烤鸭饼、墨西哥鸡肉卷饼等40多种不同配方、风味、用途的烙饼，以适应各地不同的饮食习惯，与客户生产多样化的需求!实拍烙馍机万年红烙馍机实力雄厚，信誉可靠。烙馍机厂家欢迎广大新老客户光临惠顾，万年红公司烙馍机烙馍机具有耗能低、产量高、操作简单、使用方便、故障率低、使用寿命长等特点外，采用全自动供面系统，万年红烙馍机厂在全体万年红人中提倡实行“工作学习化，学习工作化”的模式，形成团队学习、全程学习、终身学习的机制。鼓励万年红员工在完成任务的同时，结合技术项目，烙馍机双排设备，开展技术革新，为企业创造效益。与此同时，为迎接春节的到来，我公司特推出购机送礼活…	2	0	0	2
河南万年红机械设备有限公司	11月23日 02:56	小型烙馍机的产品特点：1.烙馍机自动生产，效率高，安全卫生;口感细腻，保有令人回味无穷的面粉清香;2.烙馍机制作快，成张性好，不碎不破，无裂纹。小型烙馍机厂家河南万年红机械设备有限公司生产的全自动烙馍机、烙馍机、单饼机、全自动单饼机、烤鸭饼、压饼机，水烙馍机，春饼机，墨西哥卷饼机，卷饼机，全自动烤鸭饼，自动生产，效率高，安全卫生，口感细腻，柔软度好，常温保持7天不碎不散。小型烙馍机以致于市场上经常出现一些质量不合格的产品，扰乱了市场秩序，侵犯了消费者的权益。为此，我们万年红机械认为要想把企业做大做强，唯有质量与技术、售后与服务做好，才能好赢得客户的青睐。对于烙馍机烙馍机的操作，我们要认真仔细，不放过一条细节，在投入生产前要对烙馍机操作人员进行培训学习，使其对日常工作中烙馍机容易出现的故障以及处理办法做到胸有成竹，保证设备的安全顺利地生产，并且在工作中提前预防，发现异常现象，杜绝故障与隐患…	47	0	0	47
丶河南明启	11月23日 02:22	废纸打包机质量好价格低，半自动压块机品质卓越，地膜打包机质量优异 L丶河南明启的微博视频	0	0	0	0
彭希玲-希玲	01月26日 21:42		0	0	0	0
丶河南明启	11月23日 02:15	塑料膜打包机品质卓越，废纸压块机厂家优惠价格，废纸打捆机厂家价格便宜 L丶河南明启的微博视频	0	0	0	0
蓝蓝就是My	11月23日 01:12	温一诺看着柏油路边大棵大棵的棕榈树，还有不远处高楼林立车水马龙的街景，也沉默了。	0	0	0	0
情感问题咨询大拿	11月23日 00:38	这个教授真是没有师德，亏了天大的名声。 2张家口	0	0	2	2
河南银晨锅炉	11月23日 00:38	三吨三回程天然气锅炉 河南银晨锅炉集团天然气锅炉制造厂家， 主要产品有：贯流锅炉，天然气锅炉，天然气蒸汽锅炉，天然气热水锅炉，生物质锅炉，生物质蒸汽锅炉，燃煤锅炉，燃煤蒸汽锅炉，燃煤热水锅炉，环保锅炉，节能锅炉，热风锅炉，导热油炉，低氮锅炉，冷凝锅炉，低氮冷凝锅炉，各类压力容器和非压力容器等200余种产品。，240kw天然气热水锅炉热水锅炉主要用于供暖、洗浴以及工业化生产使用，主要有燃气热水锅炉、燃油热水锅炉、电加热热水锅炉、生物质热水锅炉、燃煤热水锅炉等等。可以根据自己的需求进行选择。，大棚热水锅炉常见的锅炉类型主要是燃油气锅炉、电加热锅炉、生物质锅炉、燃煤锅炉等等。又分为蒸汽锅炉、热水锅炉、导热油炉、热风炉、开水锅炉等等。	8	0	0	8
爱fog罗意威gucci巴宝莉dior	11月22日 23:47	的生命，但也无济于事，若是这种状态秩序下情人节限定款短袖去，在未来数年，他一点一滴的消逝。简单的说，修罗霸王死定了！	4	0	0	4
余丞_effie	11月22日 23:45	上面没有任何标识，将他带到这里的人已经走了。殷慕白通过门把手上的灰尘，判断出右手边的这间屋子	0	0	0	0
小野人-_	11月22日 23:45	小姑娘在大叫：“妈妈妈妈！我数学竞赛在州里得了一等奖！”	0	0	0	0
致郁后摇	11月22日 23:41	惊艳时代的花，带着遗憾凋零，当时的民智还不开明，但希望的种子播撒在这片大地历史可以被修改磨灭，但真理的火炬终将摧尽腐朽，重新引领世人踏上未曾完成的路，十年动荡是对后世的预演，撕下温情脉脉面纱的吸血鬼，孕育希望的土壤，萌芽的种子，遍地的干柴，星星之火，等一场盛世的焰火。联合起来，我们才会更强	0	0	1	1
丶河南明启	11月22日 23:36	塑料薄膜打包机质优价廉，编织袋压块机节能减排，废纸打捆机厂家维护简单 L丶河南明启的微博视频	0	0	0	0
媛宝D小爪冰凉	11月22日 23:26	了众人一圈后，却发现没她爹爹的身影，不由的心	0	0	0	0
振锐俞初叶ee	11月22日 23:24	，睡过了吧。”倩雅勉强的笑了笑。“再问你们一次，怎么回事。”雅看了我一眼“没什么事，就是摔了一下，没啥别的事，你上午又没来上课，班主任都没问你。你可以啊，呵呵。 是	0	0	0	0
葵葵小卷毛W_snowM__m	11月22日 23:20	神光》收起。周翎躺在琉璃仙树下面，吃着从上面摘下的新鲜果子，等着滕火真人现身。看到她这副模样，就知道这个丫头就是在等着他。	0	0	0	0
鸿畴侯爱ivpu	11月22日 23:20	边，“前辈，你们就留守在禾然世家。若是万一我遭遇不测，禾然世家就由你们来守护。”禾然鹤看向的地方是禾然世家长辈们所	0	0	0	0
土豆妮儿小屋	11月22日 23:18	大家都知道，也都了解。这样的事情，只要明写着是自愿自愿的，其实没一个是自愿的，都是强迫说自愿。然后强迫你在自愿签名的地方签名的。而且，这个要写啥，该怎么写，是无论	0	0	0	0
福州庞2012_278	11月22日 23:11	就到了柜台处。我在柜台前面很潇洒的来了句“老板，多少钱。”老板拿出来单子，看了看“50正好。”我又很自然的笑了笑“媳妇，结帐。”老板也乐了“我还以为是你结帐呢，闹了半天是人家小	0	0	0	0
落寞33640	11月22日 22:47	事情……”“小弟知道，大哥不用担心。”殷朝琛依然一副好弟弟的模样，谨听殷慕白的教	0	0	0	0
冰夏_入您	11月22日 22:34	说着，看了众人一眼，问：“今晚是在这里休息？”“嗯，先休息会吧！”他说着，走上前在凤九的旁边坐下，然而，他才坐下凤九便跃了起来。“怎么了？”陈道怔了一下，看着	0	0	0	0
南靖之窗	11月22日 22:30	人生不能太过圆满，求而不得未必是遗憾。愿我们都有能力爱自己，有余力爱别人。晚安~	0	0	1	1
flycloud00v	11月22日 22:24	温一诺看着那中年男仆，正是跟诸葛先生长得很像的那个人。	0	0	0	0
灬青楼满座	11月22日 22:23	我知道这个话题内容，就是那个原天津大学的张裕卿！	0	0	1	1
走向法治中国	11月22日 22:10	《天津大学张教授被实名举报，看完后，我理解许晨阳为什么出走了》近日，网上出现了一篇实名举报信，内容为《实名举报天津大学化工学院张某教授和其女学术造假》，作者为原天津大学化工专业硕士研究生吕翔。O网页链接	0	0	0	0
职府燕窝	11月22日 22:03	天气即天意小雪晴时不共寒天气渐凉，注意保暖添衣哦ʚ 职府燕窝 ɞ 2新乡	0	0	3	3
碎碎念小生活	11月22日 21:52	我们这个时代不缺勇士但是这样的勇士的出现也是实属悲哀一求吕同学顺遂 二求恶人恶报冰山下其他看不见的那些同类就先藏着世事兜转 总有分晓 2上海·上海应用技术学院(奉贤校区)	0	0	2	2
的时候017	11月22日 21:48	苏州风水大师 凡是揣度人的智谋和测量人的才干，✖苏州风水大师✖就是为了吸引远处的人才和招来近处的人才，造成一种声势，进一步掌握事物发展变化的规律。一定要首先考虑派别的相同和不同之处，区别各种对的和不对的议论，了解对内、对外的各种进言，掌握有余和不足的程度，♥苏州风水大师♥决定事关安危的计谋。确定与谁亲近和与谁疏远的问题。然后权量这些关系，如果还有不清楚的地方，就要进行研究，进行✖苏州风水大师✖探索，使之为我所用。借用引诱对手说话的言辞，然后通过恭维来钳住对手。♥苏州风水大师♥钩钳之语是一种游说✖苏州风水大师✖辞令，其特点是忽同忽异。对于那些以钩钳之术仍没法控制的对手，或者首先对他们威胁利诱，然后再对他们进行反复试探；或者首先对他们进行反✖苏州风水大师✖复试探，然后再对他们发动攻击加以摧毁。有人认为，反复试探就等于是对对方进行破坏，有人认为对对方的破坏就等于是反复试探。，原神苏州风水师一…	16	0	16	32
sdczh0817	11月22日 21:40	不了哎。咱乐一个。”晶姐一抓我胳膊“我跟你说真的呢，你有点	0	0	0	0
我是阿朵呀_1970	11月22日 21:27	强烈的压迫，明白了么。”旭哥听完了我的话，笑了会“恩，恩，不跟你扯了，你吃什么，给你带回去。”“随便，吃的饱就行，不吃辣的。”“恩，成，那	0	0	0	0
我深知你不会回头00	11月22日 21:21	动静，并且还开始与各大家族一起遵从女帝的号召，也就没	0	0	0	0
原博观典	11月22日 21:17	又一个大学生扳倒了自己的教授？厉害吧？！情况属实，解除了合同。 针对“教授张裕卿被实名举报学术不端”一事。天津大学通报称，收到有关实名举报后，依规开展调查。认定张裕卿学术不端行为属实。张裕卿承认其本人有学术不端，并愿意承担全部责任。目前天津大学已解除与张裕卿的聘用合同。天津大学化工专业一名硕士研究生实名举报该学院教授张裕卿，在2011年到2020年间，所做的实验、发表的论文多次造假，多次帮其女儿发表论文等。这样一来，大学教授不安全感突然增强，研究生毕业难度增加？	4	0	11	15
风筝飞758	11月22日 20:51	面积最小的卧房，里面一共住着八个人，分为不同	0	0	0	0
小阿维60263	11月22日 20:29	看评论积累我论说文素材	0	0	1	1
鸿德浩广73	11月22日 20:19	九诧异的看着手中的圆珠，约莫鸡蛋大，看着不像蛋，应该是什么珠子，只不过，却又看不出是什么珠子，只知道，这颗珠子散发着	0	0	0	0
烛己	11月22日 20:13	情侣头像 夏天的遗憾咀嚼了整个秋天，最后消化在了冬天的热奶茶里	1	0	1	2
帝王之战528	11月22日 20:03	的都放到了小瓷瓶之中。“半个时辰之内金光便会自行消失，丫头，本座期待亲眼看到你治理下的神界。”这下周翎知道了这个声音的来源，“师父，你是不是在琉璃仙树里面？只有	0	0	0	0
小坏蛋255_iad	11月22日 19:49	以揽了其他人的活，这样一来，其他师兄也不用那么忙。”听到这话，胖管事顿了一下，回头看了他一眼，点了点头：“也行，你小子虽然来没多久，不过一直没出过什么	0	0	0	0
河南万年红机械设备有限公司	11月22日 19:48	运城烙馍机操作模式非常的简单方便，让投资者做生意会很轻松。它在行业内属于非常知名的大品牌，万年红全自动烙馍机，产品质量非常好，但市场售价跟行业相持平，是性价比非常高的选择。运城烙馍机一律免费上门安装设备，指导生产技术直到顺利生产出烙馍为止。万年红食品机械制造有限公司是一家专业生产、研发和制造的全自动烙馍机厂家，其主要经营：全自动烙馍机、烙馍机、单饼机、全自动单饼机、烤鸭饼、压饼机，水烙馍机，春饼机，墨西哥卷饼机，卷饼机，全自动烤鸭饼等制饼设备。运城烙馍机烙馍机，因为他们可以大量的生产烙馍。这样一来，才会有更多的顾客来到他们的饭店进行购买烙馍。所以他们也会有更多的客源，这样一来先店里的顾客变得多了之后，广州全自动烙馍机设备，对于饭店的发展是非常有好处的，因为如果一个饭店，在这里吃饭的人越来越多的话。那么她才会发展的越来越好，亳州全自动水烙馍机器阜阳水烙馍机，因为饭店的发展还是需要顾客来支撑…	51	0	51	102
澄芝41e0	11月22日 19:42	,鼎润物流有限公司菏泽市到衢州物流专线往返专线菏泽市到酒泉托运公司时效快云南,专线物流直达信誉好新手大课堂，专线物流安全快捷，调查发现，疑似有网点个别员工与外部不法分子勾结，利用员工账号和第三方非法工具窃取运单信息，导致信息外泄到客懦敝掳。申通快递安徽省公司总经理李果我们这个行业，它特别是在基层这一块，最主要的原因就是感觉到劳动强度比较大，还有我们之前的大多主力军应该是0后，0后，现在0后都已经0岁了，就是说现在大多年轻人他可能吃不了这个苦俜杂律倨。圆通速递微博截图jtbqh。《菏泽市到荆州物流公司，菏泽市到荆州物流专线，菏泽市到荆州货运公司，菏泽市到荆州货运专线，菏泽市到荆州货运物流，荆州零担整车托运》	0	0	1	1
xnhdxyt	11月22日 19:40	完了晶姐的话，仔细想了想，确实，当初拦着我的人，有徐琳，只是	0	0	0	0
佳期如梦转头空	11月22日 19:33	光不由微闪，正要说话，就听其中一人喝斥着：“好个大胆狂徒！竟敢在我们丹阳宗地界杀人！”闻言，凤九眉头一挑，目光落在那说话的那人身上，继而道：“阁下误会了，我是前往丹阳宗参加入门考核的路人，因在	0	0	0	0
皮皮15818649908	11月22日 19:09	从幼儿园到小学，中学，高中，大学，一直到研究生，博士，博士后，直到教授。高层应该是日月星光，是希望和目标，是崇高和致敬的向住。 2惠州	0	0	2	2
大侠丁丁888	11月22日 19:04	的这下估计也是真火了，把书从身上拿了下来，扔到了马路边上，到了我边上一推我“你下来，来，你下来。”	0	0	0	0
豫见校园儿	11月22日 18:34	针对“教授张裕卿被实名举报学术不端”一事，11月19日，天津大学在其官网通报称，收到有关张裕卿的实名举报后，学院立即成立专门调查组，依规开展调查。经初步查证，认定张裕卿学术不端行为属实。张裕卿承认其本人有学术不端行为，并愿意承担全部责任。目前天津大学已解除与张裕卿的聘用合同。其他相关问题正进一步调查。澎湃获得的一份实名举报材料显示，原天津大学化工专业一名硕士研究生实名举报该校化工学院教授张裕卿，举报后者在2011年到2020年间，所做的实验、发表的论文多次造假，并多次帮助其女儿发表论文等。O天津大学通报“教授被举报学术不端”：情况属实，解除合同 L澎湃视频的微博视频	0	2	2	4
木有啊呆	11月22日 18:30	着我“你又发什么浪。”我笑了笑，就把事情的经过跟他们都说了，说完了以后，旭哥冲着我笑了笑“你至于么，赶紧放开我们小夕郁吧。”小朝再一边也接话道“就	0	0	0	0
老二家小二	11月22日 17:59	理工类学校最近这是肿么了	0	0	0	0
直播敦煌	11月22日 17:54	11月19日，天津大学化工学院就张裕卿教授被实名举报学术不端发布情况说明。经调查认定其学术不端行为属实，张裕卿承认本人有学术不端行为，并愿意承担全部责任，天津大学已解除与张裕卿的聘用合同。19日，张裕卿表示，举报材料中有很多事实被歪曲，但他未进一步进行说明。@新京报我们视频 L新京报我们视频的微博视频	0	0	0	0
5号三岁	11月22日 17:49	Kmose 点亮你的世界 2厦门 L5号三岁的微博视频	0	0	0	0
Kmose小助手	11月22日 17:47	Kmose 点亮你的世界 2厦门 LKmose小助手的微博视频	0	0	1	1
周亚峰_575	11月22日 17:47	想到了我的本科实验，做什么多孔微球，根本做不出来，最后论文也是自圆其说，不过即使再怎么也没敢造假，数据最起码都是真实的，因为我怕自己把假的说成真的万一有专家找我说你能再做一遍给我看看吗，那时候就尴尬了，还是实事求是的安心啊。	0	0	0	0
布朗尼女朋友·	11月22日 17:24	把这两个联系起来也太令人难过了吧 2天津·河北工业大学	2	2	10	14
寂·1ty-637	11月22日 17:09	殷慕白看到他之后，在周翎的脸上能够看到他的影子。见过蓝未央后，他认为周翎	0	0	0	0
大学生校园君	11月22日 16:50	中国高校针对“教授张裕卿被实名举报学术不端”一事，11月19日，天津大学在其官网通报称，收到有关张裕卿的实名举报后，学院立即成立专门调查组，依规开展调查。经初步查证，认定张裕卿学术不端行为属实。张裕卿承认其本人有学术不端行为，并愿意承担全部责任。目前天津大学已解除与张裕卿的聘用合同。其他相关问题正进一步调查。澎湃获得的一份实名举报材料显示，原天津大学化工专业一名硕士研究生实名举报该校化工学院教授张裕卿，举报后者在2011年到2020年间，所做的实验、发表的论文多次造假，并多次帮助其女儿发表论文等。O天津大学通报“教授被举报学术不端”：情况属实，解除合同 L澎湃视频的微博视频	0	0	0	0
大学生校园君	11月22日 16:49	11月19日，天津大学化工学院就张裕卿教授被实名举报学术不端发布情况说明。经调查认定其学术不端行为属实，张裕卿承认本人有学术不端行为，并愿意承担全部责任，天津大学已解除与张裕卿的聘用合同。19日，张裕卿表示，举报材料中有很多事实被歪曲，但他未进一步进行说明。@新京报我们视频 L新京报我们视频的微博视频	0	0	0	0
河南万年红机械设备有限公司	11月22日 16:35	绥化烙馍机应用广泛，烙馍是大众经济快餐、人们的必需品，一般城市及农村人口集中地区都可以开店，适合大型院校，工厂，等单位。绥化烙馍机厂家河南万年红机械设备有限公司生产的全自动烙馍机、烙馍机、单饼机、全自动单饼机、烤鸭饼、压饼机，水烙馍机，春饼机，墨西哥卷饼机，卷饼机，全自动烤鸭饼，自动生产，效率高，安全卫生，口感细腻，柔软度好，常温保持7天不碎不散。绥化烙馍机创造属于自己的面食加工店或者饭店，实现自己的创业梦想。对于很多人来说，吃是一个非常重要的问题。如何吃，怎么吃吃什么样的永远都是人们思考的问题。而烙馍作为人们主食的一种。经常就会被人们考虑应该如何吃？吃的健康的问题。实际上，在现在的生活当中，我们吃到的烙馍很大一部分都是有烙馍机所制作出来的。但是这并不代表这样的烙馍不好吃，恰恰相反，这样的烙馍很好吃。肯定会有人问为什么会这样说呢？小编有什么根据吗？实际上是有根据的。就让小编这接下来替你说…	44	0	0	44
运鸿仲书纯ndx	11月22日 16:35	过神，就听到殿外出现的打斗声。转	0	0	0	0
往事埋风中28	11月22日 16:34	之后，当凤九他们来到一处城镇时，刚在酒楼中坐下，就听	0	0	0	0
不生病就没有病的仙女珊	11月19日 17:30	//@啊啊啊啊好饿啊:这个学生🐮🍺，吾辈楷模愿以后所有被无良导师压榨的学生都能够反杀而不是自杀愿以后大学正真成为尊重热爱科学的导师学生的自由殿堂	0	0	0	0
山高路远fg	11月22日 16:09	云联惠是消费 不是销售， 和传销根本就一撘边， O网页链接	13	4	5	22
仁壹劒終情	11月22日 15:54	针对“教授张裕卿被实名举报学术不端”一事，11月19日，天津大学在其官网发布通报称，收到有关张裕卿的实名举报后，学院立即成立专门调查组，依规开展调查。经调查组初步查证 ...展开全文c	0	0	0	0
内疚内疚内疚不能飞	11月22日 15:37		0	0	0	0
M--s童颜	11月22日 15:35	她想确认一下这里的方位，跟她离开的那个地方到底有多远。	0	0	0	0
寂寞撕碎了回忆113	11月22日 15:15	冥冥之中都是有因果联系的。行事善恶，得到的回报与反馈都自有定数。“	0	0	0	0
的时候017	11月22日 14:55	八字算命《鬼谷子》忤合第六，高杨八字合婚免费测试的风格和时尚感。▬八字算命▬是什么事情告诉小贩,金钱是爱主的许多事情:人们喜欢打扮,只有金和银。(下图)。仆人。仆人的主人,有三个手推车,三只羊,三看到牛和猪,都穿着毛皮,超级的圣埃尔(2)，八字合婚免费测试指着天上每一颗星星发誓说他误会，那也无异于叫海水不要服从月亮，因为想用立誓或劝告来解除他那种痴愚的妄想是决不可能的；这种想头已经深植在他的心里，到死也不会更移的♀八字算命♀了。波力克希尼斯这是怎么发生的呢？卡密罗我不知道；可是我相信避免已经起来的的	12	0	12	24
河南万年红机械设备有限公司	11月22日 14:54	河南烙馍机生产烙馍是我们日常生活中常见常吃的一种普通面制品，在个大小农贸市场、超市、小商店以及餐馆饭店均是销售好的产品，因其营养价值高，使用方便快捷。河南烙馍机厂家河南万年红机械设备有限公司生产的全自动烙馍机、烙馍机、单饼机、全自动单饼机、烤鸭饼、压饼机，水烙馍机，春饼机，墨西哥卷饼机，卷饼机，全自动烤鸭饼，自动生产，效率高，安全卫生，口感细腻，柔软度好，常温保持7天不碎不散。河南烙馍机圆形烙馍机多款烙馍机器供您选择！服务、好的质量，助您轻松创业、轻松赚钱！烙馍机创业开店两不误！烙馍机全自动烙馍机作为一个全新的品牌，为人们提供的设备非常的高科技，安阳烙馍机在哪买，蚌埠全自动烙馍机去哪买，而且操作模式非常的简单方便，让投资者做生意会很轻松。它在行业内属于非常知名的大品牌，全自动烙馍机，产品质量非常好，但市场售价跟行业相持平，是性价比非常高的选择。当前，不少小吃店为了改进烙馍的制作方式，他们…	48	0	0	48
天之弱_	11月22日 14:46	看似 一副光鲜亮丽的模样，实则就是披着人皮的禽兽，可在这个虚伪的世界和社会眼里，只要有钱权势正义就可以被碾压，诈骗分子在知识、权势的光环下就可以被淡化乃至是掩饰，甚至可以被说成是被诬告，扭曲何其恶心！！！！	0	0	0	0
姚姚领先生	11月22日 14:40	搜狐新闻:O网页链接（分享自 @搜狐新闻客户端）搜狐新闻客户端	0	0	0	0
米奇giaogiao巫	11月22日 14:17	今天做题极具先见之明正视学术腐败的严重危害	0	0	0	0
寻春_孤独患者	11月22日 14:12	的笑意来。“放我下来放我下来。”她挣扎着跃了下来，当看到他脚下靴子边那厚厚的一层泥时，不禁眨了眨眼睛，又看了下天色，这才问：“你没	0	0	0	0
落花无声_Jessica	11月22日 14:05	简单而爽口。在用过早饭后，她在老妇人腾出后间屋子里歇下，打算睡上一觉中午再走。直到，中午时分，老妇人前来敲门。	0	0	1	1
翡翠玉石大课堂	11月22日 13:58	发布了头条文章：《小伙夜市小万拿下的翡翠赌石，一刀切开后缅商秒变脸！》 天津新增4例本土确诊# @微博会员小秘书 O小伙夜市小万拿下的翡翠赌石，一刀切开后缅商秒变脸！	0	0	0	0
薛贰084607	11月22日 13:24	哥哥打伤就是你们的待客之道吗？”轩辕墨泽睨了她一眼，	0	0	0	0
河南万年红机械设备有限公司	11月22日 09:41	实拍烤鸭饼机先进的输面、加热系统，充分保护面的筋道。万年红烙馍机厂家欢迎您的到来和合作，万年红全自动烙馍机可以根据实际需要，调节或设置好烙馍的相关参数。实拍烤鸭饼机可多样化加工生产：单饼、烙馍、白饼、筋饼、、葱花饼、水烙馍、三页饼、马松饼、朝天锅、烤鸭饼、墨西哥鸡肉卷饼等40多种不同配方、风味、用途的烙饼，以适应各地不同的饮食习惯，与客户生产多样化的需求!实拍烤鸭饼机烙馍质量好，表面光滑。烙馍机操作简单：该机设有微调系统，使用方便，调整省时省力。烙馍机结构精巧：占地小，拆装容易，清洗方便。万年红公司烙馍机烙馍机具有耗能低、产量高、操作简单、使用方便、故障率低、使用寿命长等特点外，采用全自动供面系统，万年红烙馍机厂在全体万年红人中提倡实行“工作学习化，学习工作化”的模式，形成团队学习、全程学习、终身学习的机制。鼓励万年红员工在完成任务的同时，结合技术项目，开展技术革新，徐州电加热烙馍机,淮…	5	0	5	10
鸿畴浦泽1radz	11月22日 09:37	她指了指那呆在她肩膀处的那团绵花般雪白的小东西：“这只小东西就这样了？它好像挺喜欢我？”	0	0	0	0
断离合	11月20日 08:02	//@南宁环保宣传:针对“教授张裕卿被实名举报学术不端”一事，11月19日，天津大学在其官网发布通报称，收到有关张裕卿的实名举报后，学院立即成立专门调查组，依规开展调查。	0	0	0	0
傲菡雁彬2	11月22日 09:18	学生们的智慧是无穷无尽的，学生们的力量，是伟大的。”“草，废话，你能想到的问题，大家想不到么。”“	0	0	0	0
意在言美	11月20日 08:02	//@南宁环保宣传:针对“教授张裕卿被实名举报学术不端”一事，11月19日，天津大学在其官网发布通报称，收到有关张裕卿的实名举报后，学院立即成立专门调查组，依规开展调查。	0	0	0	0
fkzhu900	11月22日 09:12	本博客及微博的新家今日头条 -- 高校设置迷妹各省市通过并报批的新本科高校设置天津大学一教授被实名举报学术造假 网友：举报的学生真了不起石家庄工程职业技术大学(筹,石家庄信息工程职业学院)历史沿革历史沿革河北省又两所独立学院转设公办的公示来了，秦皇岛职业技术大学与石家庄工南阳师范学院新乡医学院郑州大学广西科技职业学院历史沿革广西民族师范学院(南宁师范高等专科学校)湖北汽车工业学院(第二汽车制造厂职工大学)历史沿革湖北商贸学院历史沿革 ......	0	0	0	0
河南万年红机械设备有限公司	11月22日 08:46	采购柔软单饼机工艺先进，省时省工省力。开烙馍卷菜店，水烙馍机，轻轻松松当老板，一台烙馍机一个小时生产800-1200张烙馍，真正的高产高效，节省更多的人力物力，不需要很大的空间，就能轻轻松松的安排自己的事情，实现自己的梦想。采购柔软单饼机可多样化加工生产：单饼、烙馍、白饼、筋饼、、葱花饼、水烙馍、三页饼、马松饼、朝天锅、烤鸭饼、墨西哥鸡肉卷饼等40多种不同配方、风味、用途的烙饼，以适应各地不同的饮食习惯，与客户生产多样化的需求!采购柔软单饼机圆形烙馍机多款烙馍机器供您选择！服务、好的质量，助您轻松创业、轻松赚钱！烙馍机创业开店两不误！烙馍机全自动烙馍机作为一个全新的品牌，为人们提供的设备非常的高科技，安阳烙馍机在哪买，蚌埠全自动烙馍机去哪买，而且操作模式非常的简单方便，让投资者做生意会很轻松。它在行业内属于非常知名的大品牌，全自动烙馍机，产品质量非常好，但市场售价跟行业相持平，是性价比非…	6	0	6	12
哈尔滨日报	11月20日 14:20		0	0	0	0
靖雁_莫负韶华	11月22日 08:19	斯文败类。这一次倒是穿得整整齐齐，看来她说的话管用了。“要走了。”陈述的语气没有疑问，在感受到周翎前来的时候，殷慕白	0	0	0	0
原博观典	11月22日 07:41	又一个大学生扳倒了自己的教授？厉害吧？！情况属实，解除合同。 针对“教授张裕卿被实名举报学术不端”一事。天津大学通报称，收到有关实名举报后，依规开展调查。认定张裕卿学术不端行为属实。张裕卿承认其本人有学术不端，并愿意承担全部责任。目前天津大学已解除与张裕卿的聘用合同。天津大学化工专业一名硕士研究生实名举报该学院教授张裕卿，在2011年到2020年间，所做的实验、发表的论文多次造假，多次帮其女儿发表论文等。这样一来，大学教授不安全感突然增强，研究生毕业难度增加？	1	0	2	3
一个寻找正义的老汉	11月21日 23:35	//@龙江检察:	0	0	0	0
牡丹江检察	11月21日 23:35	//@龙江检察:	1	0	1	2
大兴安岭检察分院	11月22日 07:16	近日，一份长达123页的举报材料在网络热传，作者自称“原天津大学化工专业硕士研究生吕翔”，实名举报“天津大学化工学院张裕卿教授和其女张某某学术造假”。举报材料分为七大章节，除了简介和结论，还分述张裕卿及其女儿论文造假的种种作法，堪称“论文级”举报。虽然目前还只是初步调查，举报信中提到的种种问题，是否全然属实，还需要进一步的核实，但是，初步调查的结论已足以说明这些举报材料内容并非捕风捉影，张裕卿学术不端也是板上钉钉之事。 …详细链接：O天津大学 “论文级”举报，该有“刮骨疗伤式”处置	7	0	20	27
老船长夏立杰	11月21日 23:35	//@龙江检察:	0	0	0	0
河南万年红机械设备有限公司	11月22日 07:10	评测圆形单饼机加工工艺的日益提高，烙馍机的自动化水平也在不断提高，目前烙馍机的研发正朝着高速、多功能及控制智能化的方向发展，已经彻底摆脱了原有的单一功能。评测圆形单饼机厂家河南万年红机械设备有限公司生产的全自动烙馍机、烙馍机、单饼机、全自动单饼机、烤鸭饼、压饼机，水烙馍机，春饼机，墨西哥卷饼机，卷饼机，全自动烤鸭饼，自动生产，效率高，安全卫生，口感细腻，柔软度好，常温保持7天不碎不散。评测圆形单饼机我们的各种服务让你的合作更加的轻松，在市场表现更出色!合作万年红烙馍机投资大吗?一个能够掌控市场的项目就给您要几万元的合作服务您觉得值得吗?作为一个技术实力精湛，合作服务，合作水平很高，合作运作的项目，万年红烙馍机是实力派，一定是好项目!万年红全自动烙馍机厂家欢迎您的到来和合作我们在选择购买河南双张烙馍机烙馍机的时候，首先就应该考虑到它本身的价格是什么样的，我们如果能够考虑到它本身的价格是什么…	54	0	53	107
龙江检察	11月21日 23:35		5	18	11	34
宿州圈	11月22日 07:00	11月19日，天津大学 化工学院就张裕卿教授被实名举报学术不端发布情况说明。经调查，张裕卿承认并愿意承担全部责任，学校已解除与张裕卿的聘用合同。19日，他表示，举报材料中有很多事实被歪曲，但他未进一步进行说明。L新京报我们视频的微博视频	0	7	10	17
__青词	11月22日 06:02	傅夫人微微叹息，“……真是委屈一诺了……”	0	0	0	0
肇巧淌泄涌fan	11月22日 04:31	想到了我的本科实验，做什么多孔微球，根本做不出来，最后论文也是自圆其说，不过即使再怎么也没敢造假，数据最起码都是真实的，因为我怕自己把假的说成真的万一有专家找我说你能再做一遍给我看看吗，那时候就尴尬了，还是实事求是的安心啊。	0	0	0	0
水墨Shih	11月22日 03:34	Share 科技view's weibo: 看到这种新闻真是无力吐槽。一直以来ZF对学术造假的仁慈，就是鼓励劣币驱逐良币。上海交大教授陈进的“汉芯”芯片造假，骗了数亿研究经费。曝光后只是解聘。北京化工大学引进的教授陆俊，把别人的论文说成是自己的，鱼目混珠，骗了千人的头衔和经费。... O网页链接 (via Share Weibo Client)	0	0	1	1
涵紫沫	11月22日 03:18	事情越来越有趣了。	0	0	0	0
我不能这么悲伤	11月22日 02:20	一个中年女管家走到温一诺身边，大声说：“你站在这里干嘛？！夫人刚醒了，你去给夫人准备今天要穿的衣服。”	0	0	0	0
专用车厂家008	11月22日 01:17	炊事车适用于红白喜事、庆典、聚会、学校、部队、工业园、商业办公区、各类批发市场、旅游景区、野外等流动需求强、就餐不容易的地点，每台餐饮车可配送200-1000人份。，流动炊事车流动宴席车标配：1、电气两用蒸饭柜1个，24层，35分钟可供300人食用，2、三眼灶台一套，甲醇、柴油、天然气可选用；3、冰柜一台；4、售卖窗口、洗手池、菜架、壁柜、抽油烟机、净水箱、污水箱、燃油箱、顶窗、爬梯、护栏、透气窗、电路控制器等。 优质的移动厨房宴席餐车质优价廉，流动炊事车蓝牌流动餐车、移动厨房车、上门做流动酒席车基本配置:车厢为三层三明治结构，外板为1.2冷轧钢板，中间5厘米耐火隔热保温材料，内板为304食品级不锈钢板，地板为三层复合结构，底层为3.5毫米钢板，中层为1.2厘米竹胶板。面层为2.5厚铝花纹板。配备不锈钢爬梯 顶部护栏 顶部通风窗。 L厦工楚胜汽车85758的微博视频	0	0	0	0
蜜蜂最爱油菜花	11月22日 01:00	刚看了天津大学学子举报学术造假的ppt，睡不着了，那个学生，不，是前辈，感觉他就像是那种推动时代进展的那种人，悲壮，敬佩。好像最近一段时间经常感叹我老师真好，我以前还老抱怨他卡的太死，好几次我费几个月做一个指标，在他那过不了关，白费功夫，最长一次从2019年九月暑假开学到2020年一月放寒假，整整一个学期，我都在重复做一个指标，心态都要崩了，我老师还不行就是不行。抱怨是真的抱怨，因为我高度不够，还不太能接受失败，就希望事事有回应，付出就有收获，但，庆幸也是真的庆幸。	0	0	2	2
李丶曉達aidan	11月22日 00:56	想到了我的本科实验，做什么多孔微球，根本做不出来，最后论文也是自圆其说，不过即使再怎么也没敢造假，数据最起码都是真实的，因为我怕自己把假的说成真的万一有专家找我说你能再做一遍给我看看吗，那时候就尴尬了，还是实事求是的安心啊。	0	0	0	0
书中新世界_____	11月22日 00:51	想到了我的本科实验，做什么多孔微球，根本做不出来，最后论文也是自圆其说，不过即使再怎么也没敢造假，数据最起码都是真实的，因为我怕自己把假的说成真的万一有专家找我说你能再做一遍给我看看吗，那时候就尴尬了，还是实事求是的安心啊。	0	0	0	0
法治周末	11月21日 23:35	近日，一份长达123页的举报材料在网络热传，作者自称“原天津大学化工专业硕士研究生吕翔”，实名举报“天津大学化工学院张裕卿教授和其女张某某学术造假”。举报材料分为七大章节，除了简介和结论，还分述张裕卿及其女儿论文造假的种种作法，堪称“论文级”举报。虽然目前还只是初步调查，举报信中提到的种种问题，是否全然属实，还需要进一步的核实，但是，初步调查的结论已足以说明这些举报材料内容并非捕风捉影，张裕卿学术不端也是板上钉钉之事。 …详细链接：O天津大学 “论文级”举报，该有“刮骨疗伤式”处置	1	18	4	23
轻吟浅唱__cur	11月21日 23:34	静之中，日子一天天的过去，陈道的伤也越来越好，从无法下床到现在走下床四	0	0	0	0
走了才想要是多可笑666	11月21日 23:34	事，他才终于松了一口气，“灵舟姑娘，你知不知道我刚才有多担心！”一个人的眼神做不了假。周翎实在是不明白，她和这个男	0	0	0	0
友绿_污婆	11月21日 23:22	我看了看他们，没管他们，一拉我们大龙虾的胳膊“走着，虾哥。开整，看看他今天能怎么着，不光说给他听	0	0	0	0
烦恼的笨女孩	11月21日 23:16	我一直认为卧底不是人干的，无名氏英雄可能在大众心中还是坏人的形象。可是没有卧底的冒死潜伏，哪来的国家安康。所以我很敬佩那些为国家做贡献的各类行业的卧底，因为他们的牺牲，那些黑暗的东西才能一一被清除。现在这个学生实名举报不正是英雄吗，用自己的前途和实名认证来举报揭露学术上的黑暗。但是有些人反而责怪、怒骂检举的人，害得那些毕业的学生丢了学士学位。不说检举的人等同届学生毕业再揭发，就算不等揭发也没什么问题。重要的是人家揭发的是事实，难道学术造假只能在一些人心中愤愤不平？就因为一旦公开学术造假会让整个学术上的人士蒙羞所以要掩耳盗铃吗？那只会令学术界内的腐朽更污浊不堪！	0	0	5	5
追风去的少年	11月21日 23:11	唉，有些学术氛围实在不敢恭维，为了发论文而搞研究不是为了研究而发论文，目前能潜心搞学术的老师越来越少了	0	0	6	6
lee云里	11月21日 23:09	11.22 云里小目标1.早上6：45起床2.画一个日常一点的妆容3.和社团的小伙伴们好好滴相处，耍一哈4.概率论复习完第二章5.注意健康饮食6.晚上组织活动认真负责的做好(●°u°●) 」@拒绝拖延第一名ps:21号的小感悟在大学里与别人相处，一定要把握好度1.不能单纯的认为与别人的关系有多好很多东西都是需要自己负责和消化的还有看了天津大学研究生实名举报导师的新闻2.国内研究生确实在某些程度上是一个弱势群体关于“师德”的恶性社会新闻屡屡出现是不是应该加强高校导师的筛选还有相应法律的介入呢？看了一些短视频有的up主说：“中国的人才外流是否与学术圈出现的种种不公有关呢？”我想可能确有这方面的因素每一个人都应该勇敢起来就像123页材料的最后“邪恶之人之所以一次又一次得逞的唯一必然条件是因为正义的人一次又一次的袖手旁观”希望学术圈迎来一次大洗牌还众多研究者一个公平与正义	1	0	1	2
河老西儿	11月21日 22:54	有信仰，有担当，不做科研可惜了	0	0	4	4
qje18a8金q宝q博nzd	11月21日 22:30	挺无耻的，不过你下次不用说像某人，直接点出林逸飞，这三个字，就挺好的。”	0	0	0	0
花之蜜语88909	11月21日 22:27	，身边朋友对她的信任，小凤凰的逆天血脉之力，无敌的好运气，以及对于更强大实力的渴望。周翎从未想过她能一路走到这么远，回想起初见殷慕白的情形不过才过几日，冥冥之中指引着	0	0	0	0
磐石之心	11月21日 22:24	天津大学教授学术造假的根源找到了！ L磐石之心的微博视频	2	0	7	9
晨潍鞠雅dvz	11月21日 22:18	活人生。不过，这次，应该是真的被我猜对了，看男的表情，我就明白了	0	0	0	0
振强铭晨17iux	11月21日 22:16	前迈步走去了，看得那后面的影一无语的翻了个白眼，连忙伸手拉住了他，低声着声音没好气的问着：“你干嘛去？”“我去瞧瞧啊！”灰狼回头，说得那个理所当然。“瞧什么瞧？没听见是主子	0	0	0	0
煜煌龍	11月21日 21:35	我觉得80%以上的教授造假，程度不同而已，所以别指望中国基础科学有大的突破，骗经费的多。	0	0	5	5
sfd1l8x8w金j宝w博idr	11月21日 21:30	我一眼“哦，知道了。”声音不大，但是人们都听见了，话说完了，徐琳起身。离开了座位，就出了班门。我看着她出去了以后，也坐了下来。我一坐下，	0	0	1	1
运凯越泽5	11月21日 21:20	么事，大家一定都听见了，也都明白了，我不想老重复同样的事情，有句话叫枪打出头鸟。我想你们都老大不小的	0	0	0	0
校园吐槽bot	11月21日 20:55	11月19日，天津大学化工学院就张裕卿教授被实名举报学术不端发布情况说明。经调查认定其学术不端行为属实，张裕卿承认本人有学术不端行为，并愿意承担全部责任，天津大学已解除与张裕卿的聘用合同。19日，张裕卿表示，举报材料中有很多事实被歪曲，但他未进一步进行说明。 L新京报我们视频的微博视频	0	0	4	4
L丶omhimy	11月21日 20:43	佩服这位研究生 体现了良好的新时代青年的素质 敢作为！学术圈本来就很乱 某些教授的水平未必有多高 可人品却是烂透了 这种人就应该见一个扒一个！真愧对名校这么多年的教育！	0	0	0	0
是真的虔诚啊9v9	11月21日 20:41	这几天真的不消停，学生就这么难吗？感觉要压死中国的年轻人。	3	0	8	11
水如云5851	11月21日 20:37	周翎之前存下的粮食，刚好让他们尝尝什么叫做美食。宫中那些华而不实的吃食，简直浪费。……看着殷	0	0	0	0
鹏池柏心rr	11月21日 20:34	的时候，我还正抽烟呢“你们是哪的，吗来了？”我起身看了一眼他“什么都不，就是过来呆会，一会儿就走了。”	0	0	0	0
anglo_jessie	11月21日 20:32	11月19日，根据一份由天津大学化工专业一名研究生实名举报材料“实名举报天津大学化工学院教授张裕卿和其女学术造假”。这份由其门下这名研究生撰写的长达123页的举报证据，仿照论文的格式，对导师涉嫌篡改/伪造/重复发表/不适当署名/违反利益冲突等学术不端行为进行了揭露。天津大学化工学院官方日前发布情况通报，经调查组初步查证，认定张裕卿教授学术不端行为属实。O被研究生123页PDF举报学术不端, 竟是利用职权为女儿留学铺路? 不配做科研人!O123页实名举报！一个触目惊心的问题浮出水面……O天大研究生实名举报导师学术不端，提供123页举报信！校方已回应	1	0	0	1
我是男神课代表	11月21日 20:29	金色重瓣莲花出现，说明温一诺是正宗的道门正统，跟妖气没有任何关系。	0	0	0	0
仙系少女鸭	11月21日 20:28	123页pdf我今天又看了一遍。很难想象这个学生花费多少心思，翻了多少篇文章总结出这一个个无法推翻的证据。用无奈退学，隐忍三年的方式换来的是只有半天的热搜。。。	0	0	7	7
丿青峰	11月21日 20:26	大多数的我们在大多数时候都选择了沉默，当少数勇士站出来发声时，我们至少可以成为跟着呐喊和鼓掌的人。	2	0	12	14
团长Mr巍	11月21日 20:11	得之极易，但舍得却是不易，这份心，她凤九记下了。“行了行了，快坐吃吧！这肉凉了可不好吃。”他摆了摆手说着，取出酒来，一边交待着：“明天一早你可	0	0	0	0
传播LOVE的光明使者	11月21日 12:01	是的，我们一般都是自欺欺人	0	0	0	0
用户5874367185	11月21日 20:01	我分享了话题	0	0	0	0
蒜泥不错哟	11月21日 19:50	他手里拿着一个崭新的罗盘，正一边调整罗盘，一边嘀嘀咕咕地说：“我明明感受到这里有妖气，巨大的妖气，怎么突然就没有了呢？”	0	0	0	0
科研小白丁	11月21日 19:36	是怎样的折磨让他无奈退学，又是怎样的勇气让他写下这100多页的举报信！ L科研小白丁的微博视频	1	0	5	6
她哭了谁来疼4	11月21日 19:34	的对手，更何况现在她背后还站着东方家族这样的巨擘。自己如果贸然行动，会死无葬身之地不说，就连心上人都仇都没办法报。 江辞欢怎么可能咽得下这口气！	0	0	0	0
大冰冰era	11月19日 17:30	依稀记得不久前有个男生在实验室自杀，绝笔一句“我做不出来那样的数据”让人心疼，如今对比，现实真是让人作呕//@黄茄儿: //@科技hub:全文PDF 链接:O网页链接 提取码:xt6u	0	0	0	0
大冰冰era	11月19日 17:30	//@黄茄儿: //@科技hub:全文PDF 链接:O网页链接 提取码:xt6u	0	0	0	0
江苏宏亚高空工程有限公司	11月21日 19:16	冷水塔美化像烟囱、水塔、冷却塔、筒仓大道的大型高空建筑物都有新的高度了烟囱美化、冷却塔彩绘、烟囱防腐、凉水塔装饰、烟囱温度计。，冷水塔美化装饰维修底美化中幅美化的连接形式为对接，边美化之间为对接，边美化与中幅美化之间为搭接。底美化预制底美化的边缘为弓形美化，中幅美化为的大拼美化。底美化边缘美化及中幅美化下料按设计院审核通过的排版图，在预制平台上绘画。下料前应对美化材的质量和几何尺寸进行检查。钢美化表面不得有裂纹夹层重皮夹渣折痕气孔等缺陷，表面锈蚀深度不应超过。钢美化美化边不直度≤，美化宽偏差为±，美化长对角线≤。烟囱、冷却塔、水塔、凉水塔、筒仓接组对前要认真清除美化边脏物氧化铁瘤，用砂纸打磨去铁锈。钢美化下料及开坡口后锤击以清除切割残余应力。烟囱、冷却塔、水塔、凉水塔、筒仓接组对时，将张的钢美化组对成美化，留间隙，控制两美化错边量在以内，点烟囱、冷却塔、水塔、凉水塔、筒仓固定。烟囱、冷却…	20	0	0	20
黄茄儿	11月19日 17:30	//@科技hub:全文PDF 链接:O网页链接 提取码:xt6u	0	2	0	2
粉红宅女	11月21日 18:53	屋子里又有人跑出来，她忙转身，往对面洗手间的墙边走过去。	0	0	0	0
帅到爆棚的我	11月21日 18:49	温一诺听见楼下的声音清晰传入她的耳朵。	0	0	0	0
我不想做咸鱼aaa	11月21日 15:00	贵校张教授的事情不作任何表态吗？起码发个公告？你这官博淡定的一批，好像和你没有一点点干系一样，该发风景发风景，着实冷静，属实佩服	0	0	0	0
长沙校园事	11月21日 18:38	11月19日，天津大学化工学院就张裕卿教授被实名举报学术不端发布情况说明。经调查认定其学术不端行为属实，张裕卿承认本人有学术不端行为，并愿意承担全部责任，天津大学已解除与张裕卿的聘用合同。 L新京报我们视频的微博视频	0	0	0	0
百利天下教育	11月21日 18:33	发布了头条文章：《天津大学教授学术造假被实名举报！留学生，请你们远离学术造假！》2北京·百利天下 O天津大学教授学术造假被实名举报！留学生，请你们远离学术造假！	0	0	2	2
Bob-ansys	08月29日 07:20		0	0	0	0
Ins网拍负责人诺诺	11月21日 18:25	ins试穿网拍平台长时间单身是一件很危险的事情一旦你感受到了那份平静你就再也不想应付别人了	1	0	1	2
就是姗姗呀_	11月21日 18:21	隐忍四年，终于复仇了。	0	0	4	4
晴空一鹤排云上_锦鲤	11月21日 18:16	斯文败类	0	0	0	0
金融RENSHI	11月21日 18:13	一个敢于揭穿谎言的勇士，选择了理性的方法，而不是把这个导师切碎的方法，为他点赞！ 2通化·丽景人家二期	0	0	2	2
剑zholsh	11月21日 18:13	这些人好像没有注意到她的存在，只是在忙忙碌碌做自己的事。	0	0	0	0
承诺我该找谁来兑现25	11月21日 18:07	地底下飘出来，企图撕咬他们！周灵又因为透支了本命精血，一点力气都使不出来。周翎一手搀扶着周灵，一手握着噬魂鞭抽打这些鬼物！	0	0	0	0
吕梁中院	11月19日 21:53	转发微博@每日经济新闻: 11月19日，一篇题为《实名举报天津大学化工学院张裕卿教授和其女张丝萌学术造假》的文章在网络热传，原天津大学化工学院一硕士研究生以一篇长达123页的举报信实名举报其原导师张裕卿学术造假。	0	0	1	1
妤露赴韩整形咨询	11月21日 18:00	妤露医疗美容十五年从2005年开始赴韩整形，到2019年广州第一家医院的启动，感谢新老客户的支持与鼓励！妤露的客户来自全国各地甚至世界各地，在我们慎重的考察和筛选中，选择了最有实力和靠谱的企鹅杏仁医生成为事业合作伙伴、共同合作纯韩医疗美容！我们会走最正规的渠道、选择最正规的医院给大家进行施术和手术第一站杭州站即将开启，欢迎大家前来面诊咨询！	0	0	0	0
妤露韩-国整形咨询师	11月21日 18:00	妤露杭州预约中专业院长金贤珠正规合作??企鹅杏仁进口仪器??美版超刀、热玛吉进口材料PCL线预约时间11月27、28、29详情微信咨询	0	0	0	0
Sexyluckyh	11月21日 17:59	她明白自己大概是闯入了某个异世界，就像在华盛顿特区附近的火狐郡一样，那是沈齐煊那栋跟中世纪哥特式教堂一样的大宅门前。	0	0	0	0
我超美的	11月21日 17:57	谁有完整版pdf给发一下	6	0	0	6
天烟色等青雨	11月21日 17:55	手从裤兜里掏过去，可是那里空空如也，根本没有手机。	0	0	0	0
老妮桑	11月21日 17:19	对于我们科技民工来说，发文章还是有一定难度的。跟团队辛辛苦苦努力了两年，投稿到science，人家编辑很委婉的告诉我，还缺一些关键表征，这种文章还是更适合投稿到nature，然后拒稿。之后投到了nature，人家编辑很委婉的告诉我，思维深度还不太够，让我再润色润色，然后拒稿。一气之下，我把文章投到了故事会，结果人家马上就收了，还夸我编的跟真的一样，让我不得不感叹，千里马常有，而伯乐不常有啊。	0	1	6	7
李正华NLP	11月21日 17:14	昨天听一个学生告诉我的。做科研，本来就是一个很艰苦的过程。可以接受没有什么过人的成绩，但绝不能造假。我记得有一句类似的话：可以选择不讲话，但绝不说谎。	3	2	22	27
妤露赴韩整形中心整形咨询师冰冰	11月21日 17:00	妤露医疗美容十五年从2005年开始赴韩整形，到2019年广州第一家医院的启动，感谢新老客户的支持与鼓励！妤露的客户来自全国各地甚至世界各地，在我们慎重的考察和筛选中，选择了最有实力和靠谱的企鹅杏仁医生成为事业合作伙伴、共同合作纯韩医疗美容！我们会走最正规的渠道、选择最正规的医院给大家进行施术和手术第一站杭州站即将开启，欢迎大家前来面诊咨询！	0	0	0	0
妤露韩国整形咨询	11月21日 17:00	妤露&企鹅杏仁医院杭州纯韩医美中心正式启动！妤露纯韩国际化特色，让您有更舒适便捷的就医体验!熟悉的韩国专业线味道,出乎想象的便捷医疗服务！实现家门口就诊海外医师!专业化纯韩医师团队直接出现在您的家门口，不用出国就能享受国际化技术和高端服务！本次强强联合企鹅杏仁，实现资源共享，医疗共享!让全国各地的您都能方便、安全享受到优质纯韩服务！	0	0	0	0
秀峰美文原创	11月21日 16:52	高校老师们的学术造假已经不是一天两天的事了。虽然也有一些造假教授被处理了，但好象并没有得到很满意的遏制。何时才能真正对这种现象进行有效的打假？！	0	0	4	4
得川硬度计官方微博	11月21日 16:42	锤击布氏硬度计操作视频 山东莱州得川洛氏硬度 L得川硬度计官方微博的微博视频	0	0	1	1
小女子7298987333	11月21日 16:37	天大这么快就出来避闲，张这么快就承认，很担心是有很大的关系网在里面，希望严查、、、、 2衡阳·衡东县	0	0	0	0
深圳湾论坛官微	11月21日 16:26	O著名经济学家樊刚简历 中国（深圳）综合开发研究院副理事长、院长、首席专家、经济学博士、教授。	0	0	0	0
蚌埠市教育局	11月21日 16:23	11月19日，天津大学化工学院就张裕卿教授被实名举报学术不端发布情况说明。经调查认定其学术不端行为属实，张裕卿承认本人有学术不端行为，并愿意承担全部责任，天津大学已解除与张裕卿的聘用合同。19日，张裕卿表示，举报材料中有很多事实被歪曲，但他未进一步进行说明。@新京报我们视频 L新京报我们视频的微博视频	0	0	2	2
TEREPHA8	11月21日 16:20	那个132页的举报，我忍下耐心看完了！虽然有好多看不懂学术中的要点，但这个游戏我还是玩过的。好多论文图，我不敢说大同小异，简直一摸一样好吗？！！！惊呆了我这个好不容易考上的研究生，想着耐下心搞他热爱的科研，结果被这么一个败类给活生生磨灭了。我就想着这孩子在那一刻是顶着怎样凉透彻且愤怒的心办理了退学！然后为了不连累同期的同学，又是忍着直到他熟悉的同学毕业了，才熬出心血一举 发了这个举报信！学校的制度真的也是让人心寒，这样子的一个赤裸裸的学术造假都从未发现，打底十年之久啊！然当他问辅导员如何举报，如果辅导员有一丝关怀，这孩子也不至于走投无路！一个旁观人看的都心揪起来了！读书不易，更何况是一个普通农民家里出来的学子，更为之不易！	0	0	0	0
思哲chan	11月21日 16:15	“一举成名”天下知。巨瓜！学术圈地震！天津大学教授张裕卿被实名举报学术造假！举报文档123页O巨瓜！学术圈地震！天津大学教授张裕卿被实名举报学术造假！举报文档123页	0	0	1	1
浦和秋巧8j	11月21日 16:14	且，这种诡异的惊悚感觉让她浑身都不舒服。 想到这	0	0	0	0
栗子小姐有酒窝	11月21日 16:09	诗和远方 越远越脏	0	0	3	3
yqyxsfz	11月21日 16:07	可惜了一个有梦想，有能力，热爱化工专业的少年啊，希望学术造假问题能被好好治理治理	0	0	0	0
少女秘密sh壹度洗洗瘦_宴欢	11月21日 16:01	：纤姿·瘦身反馈：顾客半盒掉肉❹斤🥩顾客自己瘦了11斤 剩半盒给闺蜜 闺蜜瘦了4斤‼️ 还要回购！效果好不好 回购就是最好的证明呀	1	0	0	1
用户6667614487	11月21日 15:43	“草，为什么我出钱，你们罚什么款？我还没听说过旷课罚款的”飞哥骂道我笑了笑“这	0	0	0	0
像风一样找方向	11月21日 15:41	有些东西不行就是不行 2长沙·长沙理工大学云塘校区	4	0	5	9
辛月xyxy	11月21日 15:37	比这更可怜的是，他教过的所有学生都不敢反抗， 他的学生也变成了像他们导师一样不尊重科研的人。	0	0	0	0
漓江的枫叶	11月21日 15:36	不过她脸上还是淡淡的，笑着说：“我想涂先生找我，也不是为了给我看相，是吧？”	0	0	0	0
lovebobor6	11月21日 15:25	曾经有个女的想改造我，结果她在最后只拆了我的零件，却再也没跟我装上…	0	0	0	0
lovebobor6	11月21日 15:25	曾经有个女的想改造我，结果她在最后只拆了我的零件，却再也没跟我装上…	0	0	0	0
山山的渐渐淹没	11月21日 15:22	无聊网友等一个处理结果，仅仅一个解聘和撤热搜能了事吗	0	0	7	7
南岔县人民检察院	11月20日 09:39	//@龙江检察:	5	3	3	11
新海南	11月21日 15:20	11月19日，一篇题为《实名举报天津大学化工学院张裕卿教授和其女张丝萌学术造假》的文章在网络热传，原天津大学化工学院一硕士研究生以一篇长达123页的举报信实名举报其原导师张裕卿学术造假。据天津大学化工学院网站19日消息，收到有关张裕卿教授的实名举报后，学院立即成立专门调查组，依规开展调查。经调查组初步查证，认定张裕卿教授学术不端行为属实。张裕卿教授承认其本人有学术不端行为，并愿意承担全部责任。目前，天津大学已解除与张裕卿的聘用合同。其他相关问题正在进一步调查。（每日经济新闻 界面新闻；CK）	0	0	0	0
简约穿搭控	11月21日 15:18	广告宣传盐生活体验馆，各种盐，老婆买了沐浴盐，回家给三岁闺女5460674洗澡用上了，洗澡时闺女不小心舔了一下，说:妈妈你要把我腌咸菜啊！	0	0	0	0
少年心气唯爱wyb	11月21日 15:18	失望至极	0	0	0	0
叫我小和尚55	11月21日 15:00	今天是敏感 情绪无处安放的天	0	0	0	0
妠殇-___-喔__-荬噶	11月21日 15:00	佩服这位研究生 体现了良好的新时代青年的素质 敢作为！学术圈本来就很乱 某些教授的水平未必有多高 可人品却是烂透了 这种人就应该见一个扒一个！真愧对名校这么多年的教育！	0	0	0	0
婷婷慧ing	11月21日 14:51	畸形的研究生教育 日夜盼毕业	1	0	0	1
拥抱彼此的伤感298	11月21日 14:50	，一股滔天伟力将两人笼罩，周翎和周灵都感觉到了一股危险至极的气息！“不好！”周灵的脸色骤变，惊骇道：“是震雷符，实力堪比天魔大圆满的全力一击！”	0	0	0	0
乱子旋律64	11月21日 14:49	列个清单下周要做的娃衣护旗手中山装背带裤连帽卫衣连帽外套连体衣拼色t外套睡衣各种帽子	0	0	0	0
资深宅女	11月21日 14:48	澳大利亚插画师Eirian Chapman开始了这个关于发饰的项目“Teeth & Hair”。灵感源于一次美国之旅，博物馆里陈列的古董梳5460674让他突发奇想，随后他每天都绘制一幅与发饰相关的插画。是啊，谁说梳子就不可以是动物、植物或食物的造型呢？	0	0	0	0
pydust	11月21日 14:46	天大的快速处理，不就是为了大事化小，平息争议，别让一个人身上的火星溅到其他有猫腻的“老师”身上，或者光鲜的地毯被揭开发现底下一堆跙虫。所以大家别扩散，听天大化工党委书记的话。	0	0	13	13
1999421哈	11月21日 14:39	学术造假不已经都是行业内公开的秘密了吗？试问学生为了毕业还能怎么办？不是每个人都能刚，你不知道刚的那一下背后需要付出多大的代价。就	0	0	4	4
Lorearence07	11月21日 14:38	我:喜欢的博主分手了，好不开心??室友:操心你自己吧，个单身??操心人家分手	0	0	0	0
花之旅宝贝	11月21日 14:37	世界不应该是这样的	0	0	0	0
口吻_25	11月21日 14:37	我很想你。	0	0	0	0
landian053127	11月21日 14:27	老实说，自考的日子真心伤不起！想到考完就回家，真是比高考好high！！ 沐枫鲽 宿舍自力更生的日子，yeah~~~	0	0	0	0
清纯小生	11月21日 14:26	邪恶之人之所以一次又一次的得逞的了唯一必要条件是正义之人的一次又一次的袖手旁观！ L随缘清灯客的微博视频	0	1	9	10
清纯小生	11月21日 14:25	邪恶之人之所以一次又一次的得逞的了唯一必要条件是正义之人的一次又一次的袖手旁观！ L随缘清灯客的微博视频	0	0	1	1
白菜小店bot	11月21日 14:23	真正平价分享各种优惠券小店来啦～来看看吧～白菜小店bot的小店 腰椎间盘突出专用药膏	0	0	0	0
至爱_panda12	11月21日 14:21	有人心易变，三年五年就面目全非，也有人心如止水，十万八千里走过，初心不变 ~	0	0	0	0
Shawn__Lee丁	11月21日 14:15	[超话]板凳的宠桌日常我可能很难近距离的触摸到彩虹也可能根本没有机会近距离的跟你聊天但偶尔也会相信感情这种东西只要尽力去维持于心无愧就好早安老吕今天是认识的第50天（我偷偷用过两张补签卡）	0	0	0	0
专用车厂家008	11月21日 14:14	流动餐车价格 随着饮食行业的发展，城乡一体化对移动餐饮车的需求越来越多，也越来越规范，这就要求我们的餐厨设备及车辆正规化，餐车应运而生，流动餐车图片专业生产各类型厨房餐车，户外工地就餐车，分为标配和高配，可以按照每一位客户的不同需求提供不同的车型服务，流动餐车图片蓝牌流动餐车、移动厨房车、上门做流动酒席车基本配置:车厢为三层三明治结构，外板为1.2冷轧钢板，中间5厘米耐火隔热保温材料，内板为304食品级不锈钢板，地板为三层复合结构，底层为3.5毫米钢板，中层为1.2厘米竹胶板。面层为2.5厚铝花纹板。配备不锈钢爬梯 顶部护栏 顶部通风窗。 L厦工楚胜汽车85758的微博视频	0	0	0	0
__catcherm	11月21日 14:07	红茶喝起来真的比绿茶温柔很多	0	0	0	0
小椅子喵喵2	11月21日 14:04	这也是今年的大目标了	0	0	0	0
资深宅女	11月21日 14:01	1.自己进食。孩子想要自己进食时，索性就让他尝试，不要因为满地是饭就责备他；2.决哭的权利。当孩子受到挫折时，让他尽情地发泄。孩子有哭的权利家长不要阻止。3.玩具分享。当孩子不愿将玩具与同伴分享，家长切勿介入孩子之间，让孩子自己去解决。	0	0	0	0
美丽誓言诚招代理	11月21日 14:01	就算可以看透我的魂,不代表能看透我的心.	0	0	0	0
秋小澄15	11月21日 13:58	mgj看个抖音跟逛窑子样我现在唯的想法就是谁他妈有钱开个共享男友啊	0	0	0	0
七彩琉璃服饰e	11月21日 13:54	恋爱脑真的蛮恶心（我在说自己千万别对号入座！）	0	0	0	0
疯狗学习	11月21日 13:53	建议清华录取	0	0	0	0
1982与1983	11月20日 07:43	//@董藩:不是这些古老的东西不重要，不是数典忘宗，时间、精力是有限的，中国人更需要学习的是现代文明。	0	0	0	0
夏日麽麽茶vivian	11月21日 13:34	就这种学术风气，还想造光刻机？！解聘就完事了？！	0	0	3	3
神笔马尾	11月21日 13:34	不是相关学科这个研究生写的具体内容看不懂但是123页pdf写成这样图文并茂、条理清晰、有理有据这是个人才啊希望能大有作为	0	0	0	0
资深宅女	11月21日 13:32	曾当英国首相的詹姆斯·拉姆齐·麦克唐纳同一位政府官员讨论持久和平的可能性。这位政府官员是一位外交事务专家，对首相的理想主义观点无动于衷。“要求和平的愿望不一定能保证和平。”他5460674冷嘲热讽地说。	0	0	0	0
车报导	11月21日 13:22	教育部答复“将幼儿园纳入义务教育”建议：需进一步研究论证。天津大学一教授被实名举报学术造假，校方：行为属实，已解聘。	2	0	0	2
我在人间捡破烂	11月21日 13:20	我们导师人间理想。	0	0	3	3
小爽学长	11月21日 13:18	针对“教授张裕卿被实名举报学术不端”一事，11月19日，天津大学在其官网发布通报称，收到有关张裕卿的实名举报后，学院立即成立专门调查组，依规开展调查。经调查组初步查证，认定张裕卿学术不端行为属实。张裕卿承认其本人有学术不端行为，并愿意承担全部责任。目前，天津大学已解除与张裕卿的聘用合同。其他相关问题正在进一步调查。记者获得的一份实名举报材料显示，原天津大学化工专业一名硕士研究生实名举报该校化工学院教授张裕卿，举报后者在2011年到2020年间，所做的实验、发表的论文多次造假，并多次帮助其女儿发表论文等。在举报材料中，举报人举例称，在天津市某项科研项目的中期考核时，张裕卿“不仅使用造假的实验记录，造假的实验数据，还用和这个项目无关的文章来骗考核人” 2合肥	4	0	4	8
一3一437	11月21日 13:18	世界上最勇敢的事情，莫过于听你们的爱情.	0	0	0	0
资深宅女	11月21日 13:17	一家日本餐厅里，主厨抓住一只牛蛙手起刀落麻利地处理一只活的青蛙把它制成生鱼片刀刺剁头，剥皮……这个视频在网络上引发了众人的愤怒。牛蛙5460674经历了一系列充满痛苦的程序后，和一片柠檬，酱料一起放置在冰上端上餐桌。虽然牛蛙早死于主厨的刀下，但视频中仍可以看到它的腿在抽动。	0	0	0	0
我爱我家的小黑q	11月21日 13:14	发布了头条文章：《24岁的我》	0	0	0	0
赌神一个人的世界_1990	11月21日 13:12	我不哭，不是因为我坚强，而是为了让你在哭的时候还能有所依靠。	0	0	0	0
梦入神机XXX阿_776	11月21日 13:10	努力就会有希望??	0	0	0	0
优雅的妞儿	11月21日 13:07	为了名和利啊！	0	0	0	0
董肿肿dzz	11月21日 13:07	真正的勇士	0	0	1	1
lovely懵小兔34	11月21日 13:03	决定放弃的那瞬间感觉自己赢了全世界样打扰到你我很抱歉很庆幸曾经在我的世界里有过你	0	0	0	0
coldleafz	11月21日 13:03	晚安喔	0	0	0	0
精神科Dr肖	11月21日 12:58	针对“教授张裕卿被实名举报学术不端”一事，11月19日，天津大学在其官网通报称，收到有关张裕卿的实名举报后，学院立即成立专门调查组，依规开展调查。经初步查证，认定张裕卿学术不端行为属实。张裕卿承认其本人有学术不端行为，并愿意承担全部责任。目前天津大学已解除与张裕卿的聘用合同。其他相关问题正进一步调查。澎湃获得的一份实名举报材料显示，原天津大学化工专业一名硕士研究生实名举报该校化工学院教授张裕卿，举报后者在2011年到2020年间，所做的实验、发表的论文多次造假，并多次帮助其女儿发表论文等。你周围有的导师、教授们是否也有类似的造假或帮助亲属发文的现象？ 你周围有的导师、教授们是否也有类似的造假或帮助亲属发文的现象？	1	2	174	177
大宝cool26	11月21日 12:57	闪闪怎么了闪闪怎么还不中奖我好久没中奖了	0	0	0	0
蒙蒙是仙女呀	11月21日 12:56	有时候，你必须放手，才能明白是否它真的值得你拥有	0	0	0	0
韩振华65877	11月21日 12:52	怎么醒来 中申圆顺都给我发消息让去拿快递了我有买这么多东西么	0	0	0	0
胡枫小小	11月21日 12:51	一纸解聘，偌大一个国家是没有法律条文对这种败类做出处罚了吗，还是你不愿对这种残害学生的败类提起公诉！	2	0	2	4
Bella芳蓓	11月21日 12:51	问了几个人关于这件事的看法，他们都说这个教授的行为可以理解，国内有不少人都这么做。我：？？？难道是我的认知有误吗？成果可以没有，但一定不能造假啊！ 2美国·ManhattanNew York	9	0	5	14
zz渗透心的秋沙	11月21日 12:48	话说我导师也让我拿12年毕业师兄的大论文编一篇文章出来，我还以为这算常规操作	0	0	4	4
伊辛_梦想家诺	11月21日 12:47	人生太苦 加点糖吧8月的后天 继续郁闷吧	0	0	0	0
热情的峯子	11月21日 12:47	中国历史和美国为什么没有可比性？ L热情的峯子的微博视频	0	0	0	0
api___	11月20日 15:25	//@好好活着jcy:	0	0	3	3
合肥热点排行榜	11月21日 12:44	作为一名老师，除了要有丰富的学科知识以外，还要有高尚的品德。	0	0	0	0
焦枝毅	11月21日 12:42	上了半小时班又停电了这日子没法过了，你让我保存下数据再停啊	0	0	1	1
乖乖妮宝46	11月21日 12:36	我竟然还在爱他！	0	0	0	0
刘6伟v25	11月21日 12:31	我想说没有人说不知道怎么说说了你也不理解所以干脆就不说慢慢的积攒了好多好多我想你理解我想你看见我渴望你能理解我渴望你能看见可我怕你不理解你看不见哎……	0	0	0	0
嘟嘟的时光50	11月21日 12:30	奶奶，我不想你走，我还没有好好陪你聊天陪你起坐坐呢，为什么你突然生病了呢	0	0	0	0
一盏Online	11月21日 12:30	微信又放大招！聊天都可以打标签了？	1	1	0	2
mhlklw200307	11月21日 12:29	我准备又开条氪金合集 每次要审核我都到处找截图为了省内存我都是晒完就删的……	0	0	0	0
La-sante	11月21日 12:28	123页的PDF越看越肃然起敬，条理清楚，逻辑自洽，有理有据，字里行间都是对科研的热爱与激情，把举报信写成论文，可能是在祭奠自己对科研的热情吧！如果能遇到一个好的老师，必定也会有好的成果，为了自己的同学，还多等了几年才曝光。不过还是感觉很可惜，那么努力考的天大，明明有实力且优秀，被一个学术不端老师全毁了，为了一个人，毁了自己的前途，国内大环境下，对自己没有影响是不可能的，真的RESPECT！！！！	0	0	2	2
新晚报	11月21日 12:28	11月19日，一篇题为《实名举报天津大学化工学院张裕卿教授和其女张丝萌学术造假》的文章在网络热传，原天津大学化工学院一硕士研究生以一篇长达123页的举报信实名举报其原导师张裕卿学术造假。据天津大学化工学院网站19日消息，收到有关张裕卿教授的实名举报后，学院立即成立专门调查组，依规开展调查。经调查组初步查证，认定张裕卿教授学术不端行为属实。张裕卿教授承认其本人有学术不端行为，并愿意承担全部责任。目前，天津大学已解除与张裕卿的聘用合同。其他相关问题正在进一步调查。（每日经济新闻）	2	0	5	7
DV看球	11月21日 12:27	11月19日，一篇题为《实名举报天津大学化工学院张裕卿教授和其女张丝萌学术造假》的文章在网络热传，原天津大学化工学院一硕士研究生以一篇长达123页的举报信实名举报其原导师张裕卿学术造假。据天津大学化工学院网站19日消息，收到有关张裕卿教授的实名举报后，学院立即成立专门调查组，依规开展调查。经调查组初步查证，认定张裕卿教授学术不端行为属实。张裕卿教授承认其本人有学术不端行为，并愿意承担全部责任。目前，天津大学已解除与张裕卿的聘用合同。其他相关问题正在进一步调查。（界面新闻；CK） L新京报我们视频的微博视频	0	0	0	0
lemon菜21	11月21日 12:23	爱情很美好，但是，生活永远比爱情要长，而生活，那是需要智慧的。	0	0	0	0
大狗和麝香鼠	11月21日 12:22	好，这种要支持，学术造假伤害的不仅仅是学术界。	0	0	1	1
一天到晚都在哈哈哈	11月21日 12:19	我只想说吕翔同学🐂🍺，直接锤的死死的	0	0	0	0
好好活着jcy	11月20日 15:25		0	1	4	5
張卜贰11	11月21日 12:16	珍惜能在阳光下自在走动珍惜路边的树吹拂过的风珍惜健康这个名词所带来的切觉得已拥有太多甚至禁不住流泪???	0	0	0	0
节能滴小太阳	11月21日 12:16	天津大学通报教授被举报学术造假：情况属实，解除合同 L节能滴小太阳的微博视频	0	0	1	1
小婧maggie60	11月21日 12:16	手机不值得我天天把它捧在手心。网络不值得，好好生活。	0	0	0	0
艾尚包201106	11月21日 12:11	接下来将是看不到龄龙小园子的周还好下个月能去看专场	0	0	0	0
凌红宝宝54	11月21日 12:11	就不要有种别人对你好两天 你就觉得和人家很熟的错觉 永远摆正自己的位置 调整心态 对谁都不要太快的无条件全身心投入 给自己留条后路吧	0	0	0	0
壮烈地宫雅蕊Nelson	11月21日 12:10	又一个大学生扳倒自己的教授？厉害了吧？！情况属实，解除合同。 针对“教授张裕卿被实名举报学术不端”一事。天津大学通报称，收到有关实名举报后，依规开展调查。认定张裕卿学术不端行为属实。张裕卿承认其本人有学术不端，并愿意承担全部责任。目前天津大学已解除与张裕卿的聘用合同。天津大学化工专业一名硕士研究生实名举报该学院教授张裕卿，在2011年到2020年间，所做的实验、发表的论文多次造假，多次帮其女儿发表论文等。这样一来，大学教授不安全感增强，研究生毕业难度增加？e	0	0	0	0
程兰菲	11月21日 12:04	程兰菲变装～是不是很有年代感？@新手指南 @微博任务 L程兰菲的微博视频	0	0	0	0
腹黑我毒舌我叛逆我有病	11月21日 11:58	果然人不要太善良像我这种脱了发就是尼姑的老阿姨在职场中不适合生存	0	0	1	1
大Joo11	11月21日 11:58	我总是在字打错之后收获意外惊喜转发抽奖微博文案打错字了居然能中奖 网易云音乐评论打错个字那首歌的音乐人依然赞了我的评论而且打错字这种事我总是在收到惊喜后才发现	0	0	0	0
翡翠玉石大课堂	11月21日 11:58	发布了头条文章：《美女意外捡到一块白色的石头，灯光下还会发光，送去鉴定后专家称值百》 天津新增4例本土确诊# @微博会员小秘书 O美女意外捡到一块白色的石头，灯光下还会发光，送去鉴定后专家称值百	0	0	0	0
你初心不浅为何还伤我心	11月21日 11:53	嗯膏膏好好吃	0	0	1	1
初感增大膏招商负责人	11月21日 11:50	套不是色情，它是爱的表现，更是一种责任‼️爱她请带，别让她遭受流产的痛苦与伤害 2东兴市 L初感增大膏招商负责人的微博视频	0	0	0	0
Senior_X	11月21日 11:48	O这届导师不讲师德，要耗子尾汁	0	0	0	0
IdentitiesM	11月21日 11:45	举报者才是新时代真正的勇士。牛逼佩服	1	0	7	8
娱乐怪猫	11月21日 11:43	从某种意义上来讲，学术造假并不是个案，因为未来研究生的发展机会渠道，有许多资源是控制在导师的手里，或者说应该是垄断在导师的手里，所以所谓的学术研究可能是导师给出一题，给出思想，给出方法，但真正做学术的也许都是他的学生，国内外都如此 2北京·梨园	0	0	1	1
人生目标是成为人中之龙	11月21日 11:43	问下有没有知道的朋友，举报信公开的源头在哪里？是如何发酵成热点的？	0	0	0	0
我会坚强坚强到世界都心疼	11月21日 11:42	刚刚补贴发下来了 马上存定期防止乱花	0	0	0	0
你猜我是谁summer	11月21日 11:41	科研环境属实恶略	0	0	0	0
请教我吃鱼不卡刺	11月21日 11:36	我们离恶的距离近在咫尺	0	0	0	0
我就是王道你造吗i	11月21日 11:29	放下过去未来的生活才会没有负担	0	0	1	1
shuquan2013	11月21日 11:21	其他领域中存在的问题，学术领域中也一个不少	0	0	3	3
一品姑苏城	11月19日 21:53	11月19日，一篇题为《实名举报天津大学化工学院张裕卿教授和其女张丝萌学术造假》的文章在网络热传，原天津大学化工学院一硕士研究生以一篇长达123页的举报信实名举报其原导师张裕卿学术造假……	3	0	4	7
晓欣晓莉	11月21日 11:21	下了天的雨sui了两年的运气在触底反弹之前我怕我就要撑不住了雨拍打着玻璃耳机里突然随机播放出的歌曲幹物女(WeiWei)-封茗囧菌	0	0	0	0
十二不是一只猫	11月21日 11:21	何为正义？如沉默的真相一般，正义的代价一定要这么大？以人之初性本恶作为社会基础，正义需要代价才逻辑自洽。地狱空荡荡，恶魔在人间。	0	0	2	2
加油0520	11月21日 11:18	个人也挺好，我想我谁也不需要	0	0	0	0
嘿嘿嘿嘻嘻嘻呵	11月21日 11:17	这段时间看了太多学术造假、以死明志的事迹了如果有幸成为研究生希望彼时还能说一句“有幸”	0	0	0	0
陈纭医药护辅导名师	11月20日 14:58		0	0	1	1
耐劳小男孩_805	11月21日 11:06	在学校，我明白了困又不能睡的痛苦。	0	0	0	0
清平福灬人	11月21日 11:05	变身韩剧女主	0	0	1	1
Everyday-Five	11月21日 10:58	张裕卿，天大化院人，门下子弟甚多，更发顶刊无数，而登教授之位。然其论文数据多造之，一朝曝光，声名扫地，解聘出门，为天下笑矣！十年间，裕卿组内学生实验但有不佳者，辄遭辱骂。而学生以虚构完美数据呈之，则喜形于色。若数据不足，则令学生预测之，实则编造耳。故裕卿组内实验，未有失败者矣。其它若剽窃抄袭、一图多用等，更竞相不绝。裕卿自知造假甚多，恐遭清算，乃胁迫学生称：所有数据皆实验所得，真实无误，若有误，亦非其之罪也！更有甚至，其女名丝萌者，从未入组科研，竟得其挂名一作数篇，继而获奖无数，保研天大，留学西洋，引人神共愤矣。学术不端至此，然裕卿毫不为意，且尝踌躇满志，自谓天大排名提升之功臣也，厚颜竟至于斯。初，有生吕翔者，挟青云之志，入其门。每闻同门暗骂裕卿，乃疑惑曰：“此乃尊师重道之礼乎？”然时日渐久，其知组内造假蔚然，乃心生不忿。一日问裕卿曰：“师兄之数据或谬，不可重复，故请吾师验之！”裕卿闻之…	0	0	0	0
简约穿搭控	11月21日 10:54	唇纹出现后，死皮也就容易跟着出现，所以为了不影响唇纹的去除，正确的去死皮也很重要，嘴唇的死皮千万不要用手撕，应该先用热毛5460674巾敷软，然后用软刷轻轻刮掉，或者用剪刀轻轻剪掉。	0	0	0	0
还是爱吃	11月21日 10:52	无论是你勇敢正义的举报，认真优秀的科研态度，清晰明了的逻辑思维，还是三年等待的为他人着想，字里行间处处透露出你的正直优秀敬业善良。希望你有个好的未来！	0	0	0	0
罗迷偶遇猪立业	11月21日 10:47	如果没有这么较真如此详实的材料，难道就真的谁都不知道，也处理不了？这个孩子用了同归于尽的方式，教授只是被解聘，而他还有未来吗？	2	0	2	4
少女秘密sh壹度洗洗瘦_宴欢	11月21日 10:47	：益生菌减脂果冻反馈🍮：两天轻轻松松瘦❸斤‼️有的人为什么能瘦？因为她做到了两件事，减肥+坚持 所以身材越来越好 而有的人也做到了两件事 减肥+放弃 所以越来越胖	0	0	0	0
青藤优职教育-毛毛老师	11月21日 10:35	发布了头条文章：《工程类最具潜力的证书是它，快来看看报考智慧建造工程师的五大理由》 O工程类最具潜力的证书是它，快来看看报考智慧建造工程师的五大理由	0	0	0	0
_________________夨	11月21日 10:34	如果你现在说你想我了，你信不信我马上可以回你我爱你。	0	0	0	0
长余量化投资	11月21日 10:33	学术圈成了名利场	2	0	6	8
海峡都市报闽南版	11月21日 10:30	11月19日，一篇题为《实名举报天津大学化工学院张裕卿教授和其女张丝萌学术造假》的文章在网络热传，原天津大学化工学院一硕士研究生以一篇长达123页的举报信实名举报其原导师张裕卿学术造假。据天津大学化工学院网站19日消息，收到有关张裕卿教授的实名举报后，学院立即成立专门调查组，依规开展调查。经调查组初步查证，认定张裕卿教授学术不端行为属实。张裕卿教授承认其本人有学术不端行为，并愿意承担全部责任。目前，天津大学已解除与张裕卿的聘用合同。其他相关问题正在进一步调查。（界面新闻；CK）	0	0	5	5
芋泥奶茶微微糖	11月21日 10:27	瑞斯拜	1	0	1	2
Moli0308	11月21日 10:26	终于知道什么叫“迎新”了 就是在新生到来之前先把我们熬成旧的	0	0	0	0
梁晨不沉	11月21日 10:23	这种人国内肯定一抓一大把，是不是也该给高校引入审计了，个例是没法引起这些“教授”的恐惧	0	0	0	0
嫩江检察院	11月20日 09:39	//@龙江检察:	1	0	1	2
简约穿搭控	11月21日 10:22	气场这种东5460674西，一眼就能看得出来	0	0	0	0
一护____喵咪	11月21日 10:21	早起的周末惨兮兮	0	0	0	0
霸郎总代一手货源	11月21日 10:18	O霸郎多肽片怎么样 霸郎肽五盒多少钱 2滕州市	0	0	0	0
霸郎总代一手货源	11月21日 10:16	O网页链接 2滕州市	0	0	0	0
曹大娱乐	11月21日 10:15	爱情很美好，但是，生活永远比爱情要长，而生活，那是需要智慧的。	0	0	0	0
奶猫呆呆宝	11月21日 10:10	乌龟能够赛过兔，其实只是各走各的路	0	0	0	0
达坂城的帅哥9742729	11月21日 10:08	不知道举报的学生怎么样了	0	0	0	0
张灯结彩磊落人生	07月19日 05:31	//@正义不在已两年: //@毕雀德://@柯秀丽6446027069:@柯秀丽6446027069：@蓝云神马：邓煌灯光秀事件的背后，腐败官员背景是那么的暗，那么的深@杀来而敌劲ikuce @毕雀德 @文明花开 @柱哥7044//@杀来而敌劲ikuce:转	0	0	0	0
顾染柒是宝藏女孩	11月21日 09:59	每日一问造假的他闺女张丝萌处理了吗	0	0	0	0
多多多巴胺呐	11月20日 22:31	//@多多多巴胺呐: //@多多多巴胺呐: //@多多多巴胺呐: //@多多多巴胺呐:	1	1	1	3
杭州亨利民宿15869021499	11月21日 09:58	可以当写论文的模板了。不愧是硕士研究生。O网页链接 河北名将吕翔，吕旷。 2杭州	2	1	1	4
多多多巴胺呐	11月20日 22:31	//@多多多巴胺呐: //@多多多巴胺呐: //@多多多巴胺呐:	0	2	0	2
益网友	11月21日 09:53	这个新闻比那个唐垃圾的新闻更重要。	1	0	2	3
A余洋	11月21日 09:50	太吓人了 怎么会有那么多人	0	0	0	0
MaggieQ的吃瓜日记	11月21日 09:49	请天津大学立即吊销天津大学教授张裕卿之女张丝萌的天津大学硕士学位。张丝萌利用其父亲在天津大学当教授的职务便利，在高中时期发表2篇论文(其实为其父亲的研究生成功，而且其本人从未出现在实验室。高中生怎么可能发论文？)，成功骗取天津大学的保研资格。后来更在其父亲的庇佑下骗取天津大学硕士学位。请立即取消张丝萌硕士学位。@天津大学 @天津大学招生办 @天津大学研究生会 @天津大学北洋之声	0	0	1	1
手机单机dnf不联网版	11月21日 09:49	好家伙，我直接好家伙！这波西铁城和我大火影联动，满载火影元素真是太细节了！鸣人款的十字瞳简直鲨我，细心的我还在左下角发现了九尾的尾兽之须，绝！我的DNA开始有反应了，戴上腕表，转发+关注@西铁城腕表还抽3个手办，的欧皇那必然是我！ 自学君游戏/玩吧ACG分享动漫游戏	0	0	0	0
柒缕梦	11月21日 09:45	我爱夏天清晨的蓝紫色天空我爱五点还未落下的月亮??我爱早起啁啾的鸟儿我爱清晨的切，它比夜晚美好。	0	0	1	1
用户7339315494	11月21日 09:39	这学生真厉害，PDF写的真情流露，层次分明，坐等处理结果	0	0	1	1
云海绿岛	11月21日 09:37	买鞋子使我开心??	0	0	1	1
新视界V	11月06日 21:42	//@大数云海君://@董藩:明天见。这次这些专业知识非常实际、实用，可以帮助大家避险求安！	0	0	0	0
P輕夕	11月21日 09:33	每天开开心心的过，何必在乎那些不该在乎的人。	0	0	0	0
里维单挑无敌	11月21日 09:30	有没有哪位大神，有天津大学研究生的123页举报材料，找了半天没找着，求！	7	0	3	10
丿丶执事丶	11月21日 09:29	每天过着重复的日子上班下班吃饭看电视玩手机睡觉例行公事的感觉早上妈妈打电话问要不要回家吃午饭今天没买菜，在饭堂吃饭吧下午妈妈继续打电话要不要帮你买菜今天没空，你自己买菜家婆打电话下班吗煮饭吗今天我们出市区你今天不用买菜了长婆微信今天下班过来吃饭咯婶婶微信今天下...	0	0	0	0
4只狗的故事	11月21日 09:28	有了不开心 把这个问题圈出来 能解决的时候自然就解决了	0	0	0	0
楂渣丰	11月21日 09:25	以牙还牙加倍奉还我只能大喊一声牛逼！	0	0	2	2
温润如玉_岁月静好	11月21日 09:22	痛心	0	0	0	0
Derick202001	11月21日 09:21	有才华的人都出国了	0	0	0	0
小丁叔叔w	11月21日 09:20	突然觉得自己和过去脱节了……	0	0	1	1
白秋洁云商_马哥精选代理	11月21日 09:19	白秋洁伏尔泰说：“美只愉悦眼睛，而气质的优雅使人心灵入迷。”但一个人的气质和美丽是分不开的，认识一个人往往是从美丽的外表开始。让我们来康康今天都有那些神仙宝贝	0	0	0	0
Minnie蒙朦涵	11月21日 09:15	大姨妈，你别和我吊！要不然我吃辣条喝冰水虐死你！！！	0	0	0	0
美好按钮	11月21日 09:12	我想，我们终于不爱了，这样真好，我们给过彼此的，都随风飘远	0	0	0	0
潇潇5052	11月21日 09:10	她以为是傅宁爵追求温一诺失败了，正式被温一诺拒绝了。	0	0	0	0
启贺	11月21日 09:08	天津大学非常迅速处理了这个学术不端教授，说明天津大学现任党委非常重视这个问题，也及时回应了网民关注，值得点赞。但是，同时，也让人产生了几点疑问：1、学术不端既然能如此迅速查处，那么，这个张裕卿的问题，为什么能持续若干年？监管在哪里？2、长期占据教授位置，学术不端的张裕卿是否有保护伞？3、学术不端的张裕卿是极端个例？还是教育圈学术圈一股潜规则性质的团伙圈子？4、类似张裕卿的问题，在教育科研，人文领域还有多少？监管部门做了什么？曲艺圈→_→O网页链接戏曲圈→_→O网页链接	7	7	14	28
天涯方休	11月21日 09:08	渣滓洞的渣滓本人，解聘合同就完了？这造假的代价也太低了！	0	0	5	5
鑫鑫向远方	11月21日 09:04	解聘就行了？属不属于诈骗罪？@天津大学 @平安天津 @刑法学人罗翔 大学不是法外之地，更不是犯罪嫌疑人的庇护所。	0	0	4	4
2018pc大型单机游戏	11月21日 09:01	风扇L艾莉的冷笑话时间的微博视频 自学君游戏/玩吧ACG分享动漫游戏	0	0	0	0
资深宅女	11月21日 09:01	近日获悉，奥迪将推出全新一代A6轿车，这款全新中大型轿车将依旧基于前驱平台而打造，并且在此基础上配备自动驾驶系统。新车配备有半自动驾驶系统，能够保证车辆在60公里/小时的状态下自动行驶，而激光大灯也在一定程度上提升了车辆在夜5460674间行驶时的辨识度。	0	0	0	0
小蛮睌	11月21日 04:59		0	0	0	0
飞雁穿云加油	11月21日 08:44	天津大学一教授被实名举报学术造假 天津大学：情况属实 已解除合同 - 天津大学一教授被实名举报学术造假 天津大学：情况属实 已解除合同 L天津大学一教授被实名举报学术造假 天津大学：情况属实 已解除合同	0	0	0	0
用户7417744768	11月21日 08:35	当代顾耀东啊，总有这种看着又傻又轴不合时宜的人，却是这种人，真真正正推动着时代的进步，坚守着时代的良心 2北京·莲花池南里小区	0	0	0	0
我爱听听歌吹吹风	11月21日 08:32	若一天你离去，那紧抓着不放的一定是我	0	0	0	0
邱国曼199016	11月21日 08:29	#早安打卡幸福不要靠别人而是自己努力去创造 2杭州 L邱国曼199016的微博视频	0	0	0	0
3880573044_nWA	11月21日 08:26	有谁像我这样爱你，翻山越岭不畏路程的艰辛。	0	0	0	0
爱情养成游戏	11月21日 08:21	新海报放出，换成大哥、猗窝座当封面——PV里有一句「我会尽到炎柱的职责，不会让任何人死去！」（但这句没有包含炎柱大哥自己）查看图片 自学君游戏/玩吧ACG分享动漫游戏	0	0	0	0
流星跑步者	11月21日 08:20	完了完了，又想剪头发了??好不容易长到锁骨的我要控制我寄几	0	0	0	0
涵仔爸爸	11月21日 08:18	？是 2深圳·福永	0	0	0	0
青岛股王	11月21日 08:17	短期而言，比如好几个月甚至好几年，一家公司业绩表现与其股价表现毫不相关；但是长期而言，一家公司业绩表现肯定与其股价表现是完全相关的。弄清楚短期和长期业绩表现与股价表现相关性的差别是投资赚钱的关键。同时，这一差别也表明，耐心持有终有回报，选择成功企业的股票方能取得投资成功。 上证指数 sh000001 2青岛	13	1	9	23
每日盐城	11月21日 08:10	11月19日，天津大学化工学院就张裕卿教授被实名举报学术不端发布情况说明。经调查认定其学术不端行为属实，张裕卿承认本人有学术不端行为，并愿意承担全部责任，天津大学已解除与张裕卿的聘用合同。19日，张裕卿表示，举报材料中有很多事实被歪曲，但他未进一步进行说明。@新京报我们视频 L新京报我们视频的微博视频	0	0	0	0
不服输的蚂蚁	11月21日 08:07	“小乔！你看看！这里很多人，我只想跟你说说话！你冷静一下！”余巍成声音放得轻，动作却一点也不含糊，牢牢地制住她，将她抱进大包厢里。	0	0	0	0
紫色-Angel	11月21日 07:54	萧裔远点点头，“您放心，我会的。”	0	0	0	0
丰林县人民检察院	11月20日 09:39	//@龙江检察:	1	0	1	2
用户5291075350	11月21日 07:49	累却失眠??	0	0	0	0
罗百竹	11月20日 14:52	学生遇到这样的导师，那才是倒了八辈子的霉！这样的教授肯定没有真才实学，但凡有点真才实学的人，谁会稀罕造假？！学生是知识没学到多少，却学会了造假，一下子掉进了社会的大染缸里，需要花费多大力气才能洗干净？！//@盖兆泉:转发微博	0	1	4	5
本人痴狂	11月21日 07:45	我们的运动员个个的颜值怎么都辣么能打呢	0	0	0	0
橘子洲头2011	11月21日 06:08	努力着，快乐着 //@陈超军:致敬奋斗中的自己	0	0	2	2
初高中网课资料	11月21日 07:43	高二物理，伏安特性曲线1，高途课堂张展博 都是老师，为什么不一样 2大庆 L初高中网课资料的微博视频	0	0	4	4
A03112949	11月21日 07:38	如果不奋斗，将来我们连羡慕别人的资格都没有。	0	0	0	0
关于绿军装下的等待	11月21日 07:35	11月19日，一篇题为《实名举报天津大学化工学院张裕卿教授和其女张丝萌学术造假》的文章在网络热传，原天津大学化工学院一硕士研究生以一篇长达123页的举报信实名举报其原导师张裕卿学术造假。据天津大学化工学院网站19日消息，收到有关张裕卿教授的实名举报后，学院立即成立专门调查组，依规开展调查。经调查组初步查证，认定张裕卿教授学术不端行为属实。张裕卿教授承认其本人有学术不端行为，并愿意承担全部责任。目前，天津大学已解除与张裕卿的聘用合同。其他相关问题正在进一步调查。（界面新闻；CK）	0	0	1	1
曾珍最棒	11月21日 07:32	眼睛肿的跟猪头样、	0	0	0	0
bh_or_any	11月21日 07:30	删号三年等认识的同门皆毕业了再爆刀 是个英雄了， 英雄大概总是要牺牲些啥才算英雄的吧 真难啊 ，如果不退学就举报大概也是免不了受到导师在师生立场上的先天压制 退学就没那么多限制了， 三年后认识的同门皆毕业了做这件事也能彻底些 寒门学子放弃学位隐忍三年只为伸张内心的正义 有些敬佩吧 风云出我辈 希望这位同学在未来的人生会有一个相对顺利的前程 但真的很难啊 为了伸张内心正义 辛苦考上的国内top1专业 用助学贷款读了两年后退学 隐忍三年再发作为教育界铲除毒瘤， 如果是换个顺利的人生 和他同届的大佬 5年直博生此时也该快获得博士学位了吧 恶人也只是被解聘 世界上的公平一切只是相对的	8	2	97	107
一只牧云的猪	11月21日 07:30	教授浮出水面了，那他的女儿呢	0	0	0	0
仁成M47	11月21日 07:28	做生意想涨价就讲涨价别整那些虚的人不都是傻子（别ky别对号入座）	0	0	0	0
Candy3058e	11月21日 07:28	女孩的爱总是口是心非，男人你能理解吗	0	0	0	0
减半忧伤87	11月21日 07:23	有的人与人之间的相遇就像是流星，瞬间迸发出令人羡慕的火花，却注定只是匆匆而过。	0	0	1	1
你是渣渣233	11月21日 07:19	看完了那个PDF文档，真的是毛骨悚然！！！！！！有理由怀疑，这里面是个产业链，十几年了，所有人都是混日子工作的吗？没有人擦亮双眼工作吗？	0	0	0	0
小野吐吐猪	11月21日 07:14	傅辛仁感受到萧裔远已经对他们放下了防备之心，他看着他，淡笑着说：“那你就好好照顾你妈妈，她这么多年都被蒙在鼓里，我不会让那些人得逞的。”	0	0	0	0
小流飞66	11月21日 07:12	4亿多的阅读量还不能上热搜，微博的水有多深	0	0	0	0
启贺	11月14日 10:48	天津大学作假教授照顾其女儿，而国家艺术基金副主任王勇照顾自己媳妇，如出一辙//@启贺: 这套骗取国家相关扶植基金的手法并不新鲜，从戏曲到非遗，这种手法屡见不鲜，而监管部门都成了睁眼瞎，原因就是监管部门根本不懂业务，不懂自己监管的到底是啥。	0	0	1	1
启贺	11月14日 10:48	这套骗取国家相关扶植基金的手法并不新鲜，从戏曲到非遗，这种手法屡见不鲜，而监管部门都成了睁眼瞎，原因就是监管部门根本不懂业务，不懂自己监管的到底是啥。	1	1	5	7
楚帝少主	11月21日 07:09	“我坚信天津大学‘实事求是’的校训，‘严谨治学’的校风绝不仅仅是说说而已”没有口说无凭的荒谬！没有空穴来风的污蔑！123页的实名举报，实实在在地控诉着造假人丑陋的嘴脸。让那些无法改变的规则就此终止！不同流黑暗中的狂欢，不共谋利益下的违规。看到了漏洞，就要想办法去填补它，去捍卫自己权益。困难的加剧、势力在强大，但是随着时代应运而生的青年人也越来越强大！他们拥有新的科技、新的技术，将这些成为捍卫公道的最有力的武器。在过眼云烟下坚守自己的道义。有恶就要除、有黑暗就昭然于世人！坦荡荡的胸襟，才是我辈青年人最该有的模样。	0	0	3	3
霄孒84	11月21日 07:07	无非就是可有可无，或者多余…	0	0	0	0
李黛-了尘	11月21日 07:06	了尘书坊很多人喜欢做一些精细的轮回琐事，像父母对孩子，妻子对丈夫，世人对他的公司、事业等等，有无穷无尽的琐事。作为在家人，有工作，有家庭，当然要去了结业缘，还要随顺世缘，尽好自己的责任。轮回的事没有成办的时候，人的妄想欲求无量无边。——学佛导航@lyf111386 @乐乐的天空1886 @中华龙会 @龙华-菩萨 @即墨无端 @摩诃般若真如菩提妙覚 @一江两岸----杏花村	17	15	118	150
圆照法藏	11月21日 07:05	O精彩短视频627：宁在三恶道受苦而闻到正法；也不愿在天堂享乐而不闻正法	0	0	0	0
叁拾寒	11月21日 07:01	在正式运营五年后，《王者荣耀》达到了一个同侪难以企及的高度。在这次五周年盛典上，除了长安赛年CG、新英雄澜等游戏本身的内容企划以外，天美工作室还一口气公布了同IP两款游戏新作《代号：启程》和《代号：破晓》，以及包括动画番剧、电视剧在内的多项跨界企划。	1	0	0	1
启贺	11月21日 07:00	像 这样的教师，还有很多，曲艺研究所所长吴文科同志就是在学术上不堪的博导，而在实名举报下，依然当着宠儿@中华全国学联 @文旅之声→_→吴文科同志：文旅部非遗司的宠儿 O网页链接	1	3	6	10
宿州美食攻略	11月21日 07:00	11月19日，天津大学 化工学院就张裕卿教授被实名举报学术不端发布情况说明。经调查，张裕卿承认并愿意承担全部责任，学校已解除与张裕卿的聘用合同。19日，他表示，举报材料中有很多事实被歪曲，但他未进一步进行说明。L新京报我们视频的微博视频	0	6	11	17
启贺	11月21日 06:55	像 这样的教师，还有很多，曲艺研究所所长吴文科同志就是在学术上不堪的博导，而在实名举报下，依然当着宠儿→_→O吴文科同志：文旅部非遗司的宠儿	1	1	1	3
启贺	11月21日 06:55	好的老师是大多数，否则，那一批批的人才是谁教出来的？但像 那样的老师，也不是个例，不严肃处理他们，怎么对得起兢兢业业的好老师？11月20日，江西遂川县博雅学校的张老师在前一天摔倒导致腿受伤，但因为不想耽误孩子们上课，他拄着拐杖一跳一跳地走进教室，坚持给孩子们上课。 L沸点正能量的微博视频	29	62	431	522
2020过cpa财管吖	11月21日 06:50	昨天一直关注清华学姐那个事没点这个，昨天晚上在知乎上点了一下，发现举报这个硕士真是太厉害了，无法用语言形容，看的我热血沸腾，希望我辈这样的人多些，也希望天津大学给他一个交代，真正适合搞科研的人，不要让这样的人埋没，恳请有一个完美的后续	0	0	8	8
考研学堂	11月21日 06:49	11月19日，天津大学化工学院就张裕卿教授被实名举报学术不端发布情况说明。经调查认定其学术不端行为属实，张裕卿承认本人有学术不端行为，并愿意承担全部责任，天津大学已解除与张裕卿的聘用合同。19日，张裕卿表示，举报材料中有很多事实被歪曲，但他未进一步进行说明。L新京报我们视频的微博视频	0	0	0	0
当代吃货图鉴	11月21日 06:44	造假长达十年，就算私底下口口相传领导也不会没有耳闻吧？？？？刚被举报就属实？？怕是一潭臭水没个干净的	2	1	2	5
当代吃货图鉴	11月21日 06:44	解聘就完啦？毁了多少学生的人生，骗了国家多少科研经费！	1	0	0	1
当代吃货图鉴	11月21日 06:44	学校以前不知道吗？该学生之前就已经跟学校反映了，但是却被警告说是诽谤！！！学校内部领导不该检讨吗？相关人员岂止该教授！此类事件不该引以为戒，严肃整治一下学校学术风气吗？真的是烂到根子去了！！！！！！！！！	2	2	1	5
阿瞒彭堡	11月21日 06:43	天津大学一教授被实名举报学术造假 @快手 L石述思的快手视频	0	0	0	0
--洛少少	11月21日 06:40	我不是那种肤浅地只看脸的人，我还会看看你的身材和薪水之类的。	0	0	0	0
国民戏红颜	11月21日 06:37	今天回外公家，九点钟还躺在床上，我外公打电话和我说饭已经煮好了，等我到家就炒菜	0	0	0	0
Taste_HeartDust18	11月21日 06:31	我在森林驿站帮助了猕猴，获得了爱心和动物卡片。熊猫守护者们，快加入驿站起玩吧！O熊猫守护者	0	0	0	0
上帝在掷骰子吗	11月21日 06:26	如果基础教育阶段的老师都功利化、大学校长都官员化，能为整个社会教育出多少优质人才？	0	0	0	0
开心小笨熊13	11月21日 06:19	桂花星星点点地开了，我带着花香向山里走去	0	0	0	0
她来听我的演唱会005	11月21日 06:13	比不了就不比，得不到就不要	0	0	0	0
铁力市检察	11月20日 09:39		1	0	2	3
尹建军	11月21日 06:02	我们都错了！书记以死为谏、学生举报教授，说明大学的上空，虽然乌云密布，但遮不住太阳。这不是中国大学的悲哀，这是中国大学的荣光，这是中国希望和力量的源泉。	2	0	1	3
YaminWang03	11月21日 06:01	以后的路，再苦、再累、再艰难，傻瓜，都有我陪着你一起走..	0	0	0	0
太旗政法之声	11月20日 16:34		0	0	0	0
白妩音Ariel46	11月21日 05:56	以前我是个很注重仪式感的人	0	0	0	0
lunasnowing41	11月21日 05:48	有你的时光那么美，真不知道怎么才能压缩打包，统统收藏。	0	0	0	0
KEY主子88	11月21日 05:45	我告诉你一个秘密，你不要告诉别人哦。	0	0	0	0
molly的小猫咪	11月21日 05:40		0	0	0	0
那一沫真挚的爱情寄情于心	11月21日 05:34	时光抹不去青春的年华，岁月掩盖不了梦想的光芒，该走的留不住，该留的永远会陪在身边。一段路程一段梦，一梦两三年，回首四五暮。、	0	0	0	0
用户6586105905	11月21日 05:31	学术造假，害人不浅天津大学一教授被实名举报学术造假 @快手 L石述思的快手视频	0	0	0	0
摇摆大笨钟	11月21日 05:22	“毕业前被逼签保证书，天津瞰海轩小区为何两度发现感染者有成果时他和他女儿成第一作者…”19日，原天津大学化工学院硕士吕翔以一篇长达123页的举报信实名举报导师张裕卿学术造假。据举报，其导师十年间至少造假3	0	0	0	0
水瓶snow520	11月21日 05:00	我啊 是个只考虑自己不考虑别人的人	0	0	0	0
防控漫谈	11月21日 05:00	佩服这位研究生 体现了良好的新时代青年的素质 敢作为！学术圈本来就很乱 某些教授的水平未必有多高 可人品却是烂透了 这种人就应该见一个扒一个！真愧对名校这么多年的教育！	0	0	0	0
东东西西006	11月21日 04:59	我清下好友圈	0	0	0	0
a儍de袔嗳充	11月21日 04:59	易烊千玺[超话]28天走近易烊千玺 喜欢的甜笑梨涡瞬间，甜甜的笑太多了，美拍直播，丹麦直播 还有个拍杂志，被逗笑的视频，都超甜 陷落美好Fall-	0	0	0	0
要记住密码真不容易	11月21日 04:53	有用吗？当年的上海交大陈进依托农民工造价汉芯，受到什么处罚没有？没有啊！依然在圈子里混得滋滋润润的。这个估计也不会怎么处理的，解聘是最终的处罚了。圈子嘛，很重要的。把圈子里面的人弄翻了，岂不是自己打自己的脸。	0	0	0	0
MUA靓时速快到90迈贞	11月21日 04:52	节后综合症全靠天杯咖啡吊着	0	0	0	0
那一沫真挚的爱情寄情于心	11月21日 04:49	感情的事情，真的不是你能计划好，也不是你可以预料到的。有人今天愿意为你付出一切，明天可能就相别陌路。所以，爱不随人愿，只留真心人。、	0	0	0	0
风泉ws	11月21日 04:48	刚刚补贴发下来了 马上存定期防止乱花	0	0	0	0
八寸考拉pig	11月21日 04:47	当你伤心难过觉得不能一如既往失去太多的时候记得还有我.,,/	0	0	0	0
冥王星的力量	11月21日 04:44	这条评论有一千多点赞？这不恐怖吗？	1	1	3	5
涩猫喵51	11月21日 04:42	生活绝不会因为你，胆小怯懦而饶过你 ~	0	0	0	0
艺屿新格物小站	11月21日 04:38	不讲武德啊！搞不懂为什么几年之后才举报。教授也不讲武德……	0	0	1	1
喵星球的_大统领	11月21日 04:26	我要是三个月能把它搞起来我就是神仙	0	0	0	0
Ms_wongwong07	11月21日 04:23	老公真好看~疯狂土拨鼠叫	0	0	0	0
碎碎Monster	11月21日 04:21	希望国家可以设立专门的学术督察机构，这种行为显然不是个例，也希望学术不是要过分追求完美结果，接受失败分析失败实验也是一种能力，对后界更有帮助	0	0	0	0
黑白忧伤恐惧清	11月21日 03:58	的文章《四月前入职或许还能赶上有抽奖的年会！求职信还不砸来？！》说得太好了，转评赞是浮云，必须打赏2.22元！微博打赏O四月前入职或许还能赶上有抽奖的年会！求职信还不砸来？！	0	0	0	0
yineys62	11月21日 03:48	和春天起苏醒的除了我的小暴脾气还有暴涨的食欲 ，看看辣Lisa克制下	0	0	0	0
succion86	11月21日 03:48	吹着夏风，听着音乐，喝着小酒，看着晚霞。如果还能再奢侈点的话，我希望能和你起吹着这缓缓而来的风。听着柔和的音乐，和你起喝着小酒，和你起看着晚霞，然后干杯，并对你说上句，今天的晚霞真美，风也很温柔。	0	0	0	0
可爱子芊b_66y68	11月21日 03:45	看！远方的山顶有彩虹耶	0	0	0	0
蹦跶的空想家	11月21日 03:43	除了小说，这是唯一一个让我熬夜看的文章了。完完整整看完，心里不知道是什么滋味。想蹲后续，吕翔、败类教授、败类教授的女儿、已经毕业和未毕业的败类教授手底下的学生们。	8	0	3	11
李艺辉nwJs	11月21日 03:35	星星加liEDSh星星加沸度NQqbuR星星加抖来粉没有意义的人生等于提前死亡。——[法]罗曼·罗兰 星星加红人星球如切如磋，如琢如磨。——《诗经·卫风·淇奥》 星星加沸度星星加抖来粉顾墨放下一件心事，叔叔顾远梦安然无恙，但又忍不住有点不忿，自己颠沛流离，这个好吃懒做的叔叔竟然莫名就享受起清福了……擺渡壹下：嘿||言||格即可免費無彈窗觀看星星加救烦无若静，补拙莫如勤。——白居易《自致郡斋仍呈吴中诸客》 星星加红人星球星星加地汐跨番瘗饼星星加张颤弩梃柳泼俯晶卡割驿鹜星星加其实转念一想，相比起他们这些外来者，此湖中的鱼怪便是这一方世界的土著了，就不知是否具有灵智。星星加mPtrhn	108	0	100	208
geminivivi27	11月21日 03:30	捂上嘴，忍住不说话	0	0	0	0
HandsomeMillet	11月21日 03:24	吕同学也太🐮了吧50+期刊和30+硕士学位论文我可以看半年（估计半年也看不完）还有123页有观点有举例有图片的文章认真的建议：考虑考虑转博？真心觉得是学术人才了	0	0	4	4
至爱_panda12	11月21日 03:24	[噢耶][噢耶]来晒图咯！福袋东西好多呀~横跨三家店啊嘿！手机壳壳要分享了 本宝宝用不了啊!（ps:看看谁先翻我滴牌牌） 只有文具 丝瓜集市	0	0	0	0
开封你李爷	11月21日 03:18	学术造假确实是很肮脏的一件事，更出人意料的是处理的挺快，好像@天津大学 没有任何责任、很干净似的。 2北京·西山美庐	41	0	20	61
xyyyy是我73	11月21日 03:16	烟熏装很美，让我成了众人举目的熊猫。	0	0	0	0
鸭子____65	11月21日 03:15	剪头发去~	0	0	0	0
eett品牌服饰30	11月21日 03:11	30天每天100个臀桥挑战第29天 明天后天啦 居然坚持到了今天 简直不可思议	0	0	0	0
丶兎o尐苩	11月21日 02:48	唉 近不顺心的事情好多需要转转运我要转运啊啊啊啊啊啊[小仙女][小仙女][小仙女][小仙女][小仙女][小仙女]	0	0	1	1
DANG_YY32	11月21日 02:45	午好	0	0	1	1
谢许02	11月21日 02:42	那些年，我们画过的海报宣传部那些年画过的海报，那些年贴过的海报，好想留住它，活动完就撕掉，风雨中我们贴海报，不够高我们还要贴，宣传部，滴滴点点全部都是你，怪你不够高…… 吴-珠珠 小千汐 余秋玲不当刺猬 没有鹅毛雪的冬季 宁宁_41459	0	0	1	1
太阳当空对我笑s	11月21日 02:35	两点卡，睡了，做了遍模拟题，感觉还行，希望明天考试简单点。	0	0	0	0
用户7480315331	11月21日 02:33	看了个大概，失眠了。我也好崩溃，无处发泄。我们课题组的传统就是研二的一个女生报账，两个老师加上二十多个学生的账之前都是一个人报，在我反抗之后，学生的杂账不用我报了，但是每个月花在报账上的时间少说也有两天。我的实验终于开始做了。师姐三年前留下的细胞怎么都养不好，我的导师说话基本上都是用怼人的句式，从来没听她夸过谁。每次和她聊课题我都要自闭崩溃饭都吃不下去觉也睡不着。昨天跟她讲实验计划，就因为空白对照我希望排除溶液浓度的影响，给每个处理组都做了对照，她就不高兴了说我培养板用太多，药品用太多。我用的方法是最新的试剂盒和她七八年前在国用的方法不一样，她拿着说明书说我这样做不对。都不是一种试剂，怎么可能一模一样？难以沟通。烦死了。	0	0	0	0
超级Dc英雄	11月21日 02:31	我不是很懂理工科，想问问如果这样乱填数据，其他化工老师也看不出来吗？发表论文的话编辑也不具备这方面的知识储备吗？为什么可以畅通无阻？如果这个学生没有异议或者这个老师没有压榨太厉害，这种模式就可以安然运行下去吗？监管方在哪？	0	0	0	0
遗忘比爱更痛	11月20日 19:53	就凭这一条，作假的三四十个学生学位撤销一点都不过分	0	0	0	0
小冰糕申云华	11月21日 02:18	鹰犬日刚玉李，系列 @Alisa高以愛 @运动康复陈老湿 @A阿R瑞I 2重庆 L小冰糕申云华的微博视频	0	0	0	0
MrHo_18	11月21日 02:14	其实我只想要简简单单的过日子，为什么你们都要那么复杂，让我觉得好累。	0	0	0	0
dodostrong4	11月21日 02:05	我不需要那个人有多完美，我只需要那个人能让我感觉到，我就是唯一。	0	0	0	0
ymyz	11月21日 02:03	看完了123页的举报材料，这人真的是丧心病狂，毁掉了多少学生的一生，浇灭了多少科研热情。人何以至此！现实比沉默的真相更残酷。	1	1	2	4
emmallisa13	11月21日 01:55	真的好绝啊 张若昀牛逼赵玉林看得我津津有味的	0	0	0	0
小鸟依人-凤儿	11月21日 01:54	傅夫人的身形晃了几下。	0	0	0	0
Big玲47	11月21日 01:52	近有啥推荐的综艺么！国内的！好是唱歌类的 我晚上要抄材料	0	0	0	0
河南银晨锅炉	11月21日 01:44	8吨洗浴热水锅炉锅炉的选择有很大的讲究，一般是买大不买小，现在主要是燃气锅炉，而且有些地区要求低氮锅炉，所以还是要多加注意。，2100kw养殖热水锅炉河南银晨锅炉集团旗下 搪瓷反应釜、不锈钢反应釜、 搪瓷储罐、不锈钢储罐等设备。常见规格有50-200000L。开式、闭式等等。是河南省内较大的反应釜生产企业。，100万大卡大棚热水锅炉常见的锅炉类型主要是燃油气锅炉、电加热锅炉、生物质锅炉、燃煤锅炉等等。又分为蒸汽锅炉、热水锅炉、导热油炉、热风炉、开水锅炉等等。	10	0	0	10
栋梁三女他凭	11月21日 01:34	材料化工掺粒子掺鸟屎发paper这种事就会让我觉得做科研不要去没有元理论的领域中去。 e	2	0	1	3
未至之下	2019年09月06日 17:32		0	0	0	0
司命与小白	11月21日 01:28	科技落后不是没道理的，官僚主义盛行，当人口红利消失时看看有多少国家在裸泳	0	0	0	0
木头脑袋啄灼心	11月21日 01:26	I don't have faith in the world.and people.	0	0	0	0
陳莞尔Verlin	11月21日 01:22	作为一名化工的硕士研究生，看到这样的新闻，真是惊掉了下巴，这造假已经引起学术界的轰动。天津大学，提起就很优秀学校怎么会出这样的败类教授，还教书育人，这也太讽刺了，分明是在挑战中国学术界教育界权威。这一巴掌不仅打在了张裕卿的脸上，更是打在了无数人的脸上，教育局呢？文章编辑呢？审稿人呢？所有与文章接触并负责的工作人员呢……看完这一百多页的举报信，真的有太多感慨。真是痛心，又庆幸虽然现在研二的我还没有文章，至少让我明白我的导师真的是一名对严谨苛刻的老师。该知足…	3	0	2	5
林天Danny	11月21日 01:14	材料化工掺粒子掺鸟屎发paper这种事就会让我觉得做科研不要去没有元理论的领域中去。	1	0	2	3
独魇荼蘼	11月21日 01:10	越是211985越会有这种情况，老师什么也不会什么也不教，有时候我看专科学生同专业的教的都比我们好，布置的作业都靠看网上的课才会做，真不知道大学上了个什么破玩意儿。	0	0	0	0
不寒寒寒寒寒寒而栗子	11月21日 01:09	希望追究过往的荣誉及骗取研究资金责任，追究其刑事责任	1	0	2	3
未至之下	11月20日 11:53		0	0	1	1
___彪彪Tom___	11月21日 01:01	花了一个多小时的时间，把那123页的PDF给看完了。我是一名小学教育专业的本科生，我深知搞教育科研对未来中小学的教育发展有极其重大的作用，自从填写大创申报书以来，我彻底爱上了科研，也期盼自己在科研的道路上不断地追求与进步！当我看完这篇文章的时候，说实话我的心情是蛮低落的。有人辛辛苦苦做科研，是为了切实解决当下问题，可是总有一些人，为了自身利益去做科研，而且行为好几段过分！这种人在科研界上完全可以被称为「科研败类」！刚刚跟Jeffrey谈及了这件事，我说看完后，我感觉这趟水太浑了。Jeffrey跟我说，这是完完全全违法研究伦理的行为。对呀！科研不是一种儿戏，一定要认认真真地对待。尽管我是公费定向师范生，可是我也下定决定要读研，我恳切希望我遇到的导师，在科研上，是和我相同尺码的，实实在在地做科研工作，而且能够对我们的科研过程以严格的态度对待。毕竟，一篇学术论文不是写出来的，而是做出来的！不抄…	8	0	9	17
未至之下	11月20日 11:45		0	1	0	1
未至之下	11月20日 11:45		0	0	0	0
验证贫繁的小耗子	11月21日 00:53	下载了，深夜看完了这份字字泣血的123页举报书，振聋发聩！高等教育改革刻不容缓，对于导师的监管严重缺失！改革教育不从育人的老师开始，如何能有治效！？这种侵蚀在国家科研教育事业的蛀虫！！！一定要严惩！	0	1	12	13
我想要两颗西柚611	11月21日 00:50	哎	0	0	1	1
未至之下	11月19日 22:29		0	0	1	1
未至之下	11月20日 08:02		0	0	1	1
永远一辰	11月21日 00:48	大半夜读完全篇PDF 2天津	1	0	1	2
赵小敏你好	11月21日 00:48	温一诺既然这么提出来，傅夫人和傅辛仁不约而同也想起了昨晚周秘书那脱口而出的生日。	0	0	0	0
kangwenlili48	11月21日 00:45	假如你不爱一个人，请放手，好让别人有机会爱她。如果你爱的人放弃了你，请放开自己，好让自己有机会爱别人。有的东西你再喜欢也不会属於你的，有的东西你再留恋也注定要放弃的，人生中有许多种爱，但别让爱成为一种伤害。爱一个人不一定要拥有，但拥有一个人就一定要好好的去爱他。	0	0	0	0
两点-马	11月21日 00:44	绣了整天十字绣眼睛都快瞎了	0	0	0	0
A刮风这天	11月21日 00:43	定热搜！	0	0	1	1
普遍网友	11月21日 00:38	这哥们真正的勇士，如果不是出于学术精神的敬畏，是不会将自身前程置之度外的，当然这只是众多阴暗中的一角，或许他成为反抗阶级固化的牺牲品，而我们将选择躲在阴暗中，面带微笑的活着……	0	0	11	11
时常忘记带脑子	11月21日 00:33	我要裂开了我的科研和人身安全都遭受到了严峻的挑战	6	0	6	12
言正2号t	11月21日 00:33	我为张若昀贡献215影响力，影响力越多排名越高！戳这里→O网页链接 ~跟我起打榜提高排名吧~	0	0	0	0
增长增粗延时	11月21日 00:30	早上好	0	0	0	0
碳酸芬达冰	11月21日 00:30	本科 学前教育专业维普查重 39.64% — 9.16%维普系统的查重是根据查重字数收费 不足一千字也按一千字收费 所以大家查重的时候只需要把正文部分放进去查重就好 不用放原创设计说明和附录等 既影响查重结果又多花钱	0	0	0	0
StopOne-英美澳申请	11月21日 00:27	我当时在墨大读书的时候，3个印度的小组成员，要上summer的2门课！前面三个作业都高分过了，最后一个作业，三个人，有一小段话，一模一样，被请去喝茶，结果3个人，2门课都挂。5000澳币一门课。损失实在惨重。	1	0	3	4
Jokeryee_lee	11月21日 00:21	123页的PDF“我不敢跳青年湖也不敢退学”他还是退学了他等 等所有的同学都毕业有理有据 少谈个人情绪真的很温柔了	0	1	34	35
左邊的冷瞳	11月21日 00:21	我居然在大半夜看完了123页的张裕卿学术造假证据。	1	0	6	7
_极尽温柔	11月21日 00:20	终于腾出时间看完了123页PDF 来微博看 竟然看到这种评论 还有1.4k人赞 还被博主显示出来 就是大家的害怕 畏缩 才给了这种垃圾长达十年之久的造假机会 被压迫那么久难倒不希望被曝光吗？就宁愿拿着造假的论文混这一辈子吗？就不想争取自己应有的权利吗？如果是我 我没有勇气做出来 那我会很佩服举报的人 何况他在文尾申请妥善处理以往毕业生和当下学生 这个败类微博关评论了 所以我自己发微博也要骂你 人间败类 祝你每日活在"规则"压迫之下 早日结束窝囊的一生 或者滚去国外吧@皆捷姐诫	0	0	0	0
易言易语yhy	11月21日 00:18	佩服	1	0	0	1
慎司晨灬	11月21日 00:18	大半夜看到这个真是气死个人了。转头想起大连自杀学生遗书中的一句话“我没日没夜地复现论文，可结果就是对不上”不知道一篇造假论文是多少个学生被压垮的最后一根稻草 em	0	0	0	0
Gewl_	11月21日 00:15	大连理工大学那位自杀研究生的数据不够漂亮的原因是不是找到了	1	0	1	2
乖一点去睡觉	11月21日 00:11	大半夜看到这个真是气死个人了。转头想起大连自杀学生遗书中的一句话“我没日没夜地复现论文，可结果就是对不上”不知道一篇造假论文是多少个学生被压垮的最后一根稻草	5	0	16	21
韩漂未央	11月21日 00:09	今天谈谈与韩国无关的事情吧。看了天津大学的学术造假举报事件，心里平静不下来。占着国家优势资源，在上面拉屎拉尿。他害得不只是他的学生。硕士毕业生们在这样的老师下面没学到真知，在工作岗位上不承袭造假已是万幸。如果造出个什么不靠谱的数据，在实际生产中酿成大事故，那害的人就更多了。国家大力振兴新技术，培养高端人才，高校就这么糟蹋国家未来的栋梁之才。最终害的是你我他，是整个国家。那些冷眼旁观的人，那些逆来顺受的人，都助长了张叫兽们的气焰。举报人勇气可嘉，学术界的严打应该提上日程了！监督机制必须跟上。前段时间还说要采纳导师对研究生毕业资格全权负责，先保障这样不会导致学生更受欺压再执行吧！ 2韩国·仁川	2	0	4	6
李君的世界	11月21日 00:04	记吃不记打，又抓一个。校方：行为属实，已解聘】11月19日，一篇题为《实名举报天津大学化工学院张裕卿教授和其女张丝萌学术造假》的文章在网络热传，原天津大学化工学院一硕士研究生以一篇长达123页的举报信实名举报其原导师张裕卿学术造假。据天津大学化工学院网站19日消息，收到有关张裕卿教授的实名举报后，学院立即成立专门调查组，依规开展调查。经调查组初步查证，认定张裕卿教授学术不端行为属实。张裕卿教授承认其本人有学术不端行为，并愿意承担全部责任。目前，天津大学已解除与张裕卿的聘用合同。其他相关问题正在进一步调查。	2	3	8	13
tomato886	11月21日 00:01	这位人渣曾差点成为我的导师，幸好受人点拨让我及时止损。现在看来，可能自己的运气差不多就花在这件事上了而自己这么多年却不自知，看来上帝的确为我挡了很多箭。看完了这123页举报信我失眠了，没经历过的人可能不会懂，天大的化工学院，所谓的业内第一，徒有虚名罢了，里面有多么的藏污纳垢其实也早已窥见一二，所谓的科研之路，入学即幻灭，这就是中国高校真实的科研环境。但如此胆大妄为的学术造假我还是看呆了，从举报信来看，这位勇士本该是个科研好手，却被这个人渣毁了一生。希望这件事不要就以一个解聘终止，他必须付出更重的代价。	9	0	1	10
大文wHw	11月21日 00:00	好家伙热搜没了	0	0	5	5
鹿水三千	11月21日 00:00	我这届要如期毕业够不容易的了，还来这种事	0	0	0	0
大白兔小宝宝奶糖	11月20日 23:53	吕翔真正热爱科研的人	0	0	0	0
梁君怡19967	11月20日 23:49	有的人喝完酒还知道汇报 我的妈耶 越来越爱	0	0	0	0
后持戒丶	11月20日 23:48	其实在我的认知范围里直认为结了婚的女孩子比没结婚的要会处理很多东西首先处事圆滑干事儿利索但好像并不尽然近两天有点刷新了我的认知也不清楚是自己过分要求了还是怎样难太难了	0	0	2	2
cc124578的春天	11月20日 23:43	亲的关系还是小姨，来趟家里，买水果，买各种零食給宝宝，还给钱，真的是很不好意思。。。很nice的阿姨	0	0	0	0
起始于98年的故事	11月20日 23:42	有点难受	3	0	21	24
JeffSHIM	11月20日 23:40	存在不等于合理，有问题就应该指出来，解决掉。	0	0	0	0
老白涮肉坊6-zhqpbx	11月20日 23:39	有一说一，这123页的举报信写得逻辑严谨有理有据…要是没出这种事，应该也是一个能搞好科研的人	1	0	4	5
龙江检察	11月20日 09:39		10	10	11	31
crystalloveq72	11月20日 23:35	别无病呻吟太多都是嘲笑你的人	0	0	0	0
Eric游资之路	11月20日 23:35	明年毕业的学生都要被动性脱一层皮	9	1	23	33
磊胖胖啊	11月20日 23:31	有几个老师能真正的沉下心来搞科研，认真指导学生呢？每年那些触目惊心的自杀事件，造假事件在脏乱的学术圈中或许连个小小的水花都激不起来。可能好多人读研后就慢慢磨减掉斗志了吧，浑浑噩噩，得过且过。	1	0	4	5
莱拉hz	11月20日 23:30	研究生的导师一个个的都那么压榨学生，好的有几个啊，不怕遭报应吗，学那么多知识喂狗了	0	0	0	0
Power珍儿	11月20日 23:30		0	0	0	0
盐津绿萝花	11月20日 23:24	哪哪都是假的！	0	0	1	1
西北风中的白杨	11月20日 23:22	《天津大学教授张裕卿被举报解聘，论文造假为何屡禁不止》天津大学教授张裕卿被举报解聘，论文造假为何屡禁不止O网页链接	0	0	0	0
火星秘密屋	11月20日 08:02	//@广元环保:	0	0	0	0
wysbw1996	11月20日 23:19	我想对我原来的导师说：作为一名农村学生，从普通本科考上了这老牌985，容易吗？怀揣着科研理想，而你……把我的理想浇灭了。退学原因我写的是个人原因，办理手续过程中我没对管理人员说你半句不好。是的，我又重新考上985了，考研多苦，我走了两次，其中的心酸你知道吗？离开了以前的烂人烂事，现在，新的导师很负责，同学也很好。希望所有有理想的科研人都能遇良人、遇伯乐吧！ 2西安	2	0	6	8
李小麦同学01	11月20日 23:18	要走的人就让他走，多说一个字都是求。	0	0	0	0
TUAN_团子大大	11月20日 23:16	看完了120多页，里面有一句话，我生平最恨造假，没想到有一天自己也要去造假。	0	0	2	2
深海玉的眼泪yu	11月20日 23:08	看的我眼泪都出来了，忍不住大声读出这一段！	2	1	28	31
星话大白	11月20日 23:07	今天有个事情我比较关注，就是某大学的吕同学以一篇长达123页的举报信实名举报其原导师学术造假。因为这个事情已经实锤了，某大学今天也出了正式的情况说明，把出现学术不端的“张某某”解聘了。所以今天文章就趁这个机会，来跟大家专门分析一下比较混乱的学阀和学术造假乱象。说实话，大家都说我们学术圈混乱，但我们这些学术圈之外的人其实很难清晰的了解，这个学术圈究竟有多乱。而吕同学这封123页的实名举报信，就给了我们一个很好的“管中窥豹”的机会。O学术造假乱象，需要好好整治一下了（大白话11.20）	3	1	14	18
绿窗清影1987	11月20日 23:03	天津大学是985，名校，就是这种风气？真丢脸！这种人绝对不是一次两次了，学校没有任何的作为，没有监管！导师权力之大，这是中国高等教育的耻辱，耻辱，耻辱！	0	0	8	8
河南银晨锅炉	11月20日 23:02	3吨大型热水锅炉这么好用的锅炉，还有配套的反应釜，您确定不考虑一下。我们有蒸汽锅炉、热水锅炉、导热油炉、热风炉、开水炉。有燃气锅炉、燃油锅炉、电加热锅炉、生物质锅炉、燃煤锅炉等等。还有反应釜、搪瓷反应釜、不锈钢反应釜、储罐等等。您的同行、亲戚朋友、竞争对手都在用的好用的、省心、省钱的锅炉和反应釜。您也值得考虑一下。这么好用的锅炉，还有配套的反应釜，您确定不考虑一下。我们有蒸汽锅炉、热水锅炉、导热油炉、热风炉、开水炉。有燃气锅炉、燃油锅炉、电加热锅炉、生物质锅炉、燃煤锅炉等等。还有反应釜、搪瓷反应釜、不锈钢反应釜、储罐等等。您的同行、亲戚朋友、竞争对手都在用的好用的、省心、省钱的锅炉和反应釜。您也值得考虑一下。购买锅炉更好的选择是首先要选择正规企业生产的产品，其次，低于市场价的产品要慎重选择，咨询时候请先确定好生产厂家的资质以及产品的技术参数还有图纸。让厂家人员给您发一份资料。，6吨养殖热…	8	0	0	8
少女秘密sh壹度洗洗瘦_宴欢	11月20日 23:01	：益生菌减脂果冻反馈🍮：顾客吃一条瘦❶.❻斤‼️很多人都活反了 吃顿饭400 不贵 买件衣服800 不贵 减肥的时候 哇 太贵了 记住了你的气质形象价值千千万	0	0	0	0
yang960128565	11月20日 23:00	我会惧怕孤独吗？我只是偶尔会感觉寂寞。	0	0	0	0
木木西里科技	11月20日 23:00	近日网传一份 123 页的 PDF 文件，实名举报原天津大学化工学院教授张裕卿在 2011 年到 2020 年间存在学术不端行为，包括实验、论文多次造假，指导学生将他人论文改写成自己的论文，利用学生研究成果为自己和女儿署名等。举报者自称是从天津大学化工专业退学的硕士研究生吕翔，导师为张裕卿。天津大学化工学院 2018 年退学处理公告显示，确有一名 2014 年入学的学生吕翔，因超过最长学习年限被退学处理。11 月 19 日，天津大学化工学院就张裕卿教授被实名举报学术不端发布情况说明。说明称，经调查认定其学术不端行为属实，张裕卿承认本人有学术不端行为，并愿意承担全部责任，天津大学已解除与张裕卿的聘用合同。张裕卿对新京报记者表示，举报材料中有很多事实被歪曲，但未进一步说明。 涨知识	0	0	0	0
享受一切美好时光	11月20日 22:59	你认真了就要有觉悟	0	0	1	1
星城法律人	11月20日 22:56	想知道究竟学术不端表现在哪些地方？	1	0	0	1
拉菲爱77	11月20日 22:56	是的！就是这样！官官相护、走后门、权钱交易、都忍了。学术造假？真的是我对中国教育的最后一根稻草也没了！我有多失望，什么时候中国才能真的强大？	6	2	52	60
岱衢族人	11月20日 08:39	远看高大上，细查低劣俗，致伪师道者。	0	0	1	1
豹耳教育	11月20日 22:56	11月19日，针对“教授张裕卿被实名举报学术不端”一事，天津大学化工学院在官网发情况说明称，学校收到有关张裕卿教授的实名举报后，学院立即成立专门调查组，依规开展调查。经调查组初步查证，认定张裕卿教授学术不端行为属实。张裕卿教授承认其本人有学术不端行为，并愿意承担全部责任。目前，天津大学已解除与张裕卿的聘用合同，其他相关问题正在进一步调查。19日，张裕卿对新京报记者表示，举报材料中有很多事实被歪曲，但未进一步进行说明。此前，一份123页的举报材料显示，原天津大学化工专业一名硕士研究生实名举报该校化工学院教授张裕卿在2011年到2020年间，所做的实验、发表的论文多次造假，并多次帮助其女儿发表论文等。	0	0	0	0
初心邀请码bkvfmf2a081vsapp18h0	11月01日 09:46	爱钱进、玖富、网信、有利网、真融宝、积木盒子、和信贷、凤凰金融，京城八雷，政策宣传误导，金融监管形同虚设！	0	0	1	1
小王小王必定辉煌521	11月20日 22:52	每每看到这种消息内心非常的痛心 我太能理解为啥那些大牛都被排挤到国外去了因为国内学术就这么乌烟瘴气！	2	0	0	2
陕西前警官勾结医院害死我妈我姐	11月20日 11:41	申诉19年终于申诉成功，这效率杠杠滴	0	0	0	0
那年天空721	11月20日 22:50	每天总有那么三四个热搜让我恐婚恐研	0	0	2	2
夏目家小哥哥的学习笔记	11月20日 22:40	今天大学很多教授是不称职的。我们系里很大一部分导师是混子，不过混子导师对学生的危害其实不大，对学生危害比较大的导师是那种自己没有实力，却仍然想在学术道路上有所成就的人。自己写不出来文章怎么办，那就让学生写自己挂名呗。自己不给学生提供指导，却要求学生写高水平文章，辅以威胁、延毕等措施。在这种导师的课题组里呆着会很难受	0	0	4	4
隔壁老王家的小帅同学	11月20日 22:40	看完123页的pdf，不禁感叹，这世上竟有人过的生活如此简单。造假代价如此之低，让某些学术蛀虫坏了领域名声。谁还不是熬夜点灯最后才发现好结果的。	2	0	3	5
马娣羽品若梅	11月20日 22:36	萌萌萨摩耶和帅帅哥哥的生活日记	0	0	0	0
多多多巴胺呐	11月20日 22:31	//@多多多巴胺呐: //@多多多巴胺呐:	0	3	0	3
GoldenPondcattery英短金渐层	11月20日 22:34	大圆脸的小萌妹纸她的二大爱好就是撒娇卖萌和吃玩逗猫棒都是能躺着就不站着看来不久也是一个胖纸请未来的铲屎官千万要把持住不要因为太可爱了而不控制饭量虽然猫姥姥知道忍不住的每天一到饭点就冲你嗲嗲的叫你就会忍不住啦 LGoldenPondcattery英短金渐层的微博视频	11	11	24	46
Echo锦27	11月20日 22:31	主动，是因为在乎。不联系，是因为觉得自己多余。	0	0	0	0
fanv鸿	11月20日 22:26	外婆家拜年和很久不联系小学同学起睡 两人促膝长谈，真的发现她好优秀好精致也好努力 ，处事让人觉得超舒服 ，我个女孩子都好喜欢她，对比我猪精无疑了，我也要努力??	0	0	0	0
假装是美女博士	11月20日 22:24	我查了一下journal of membrane science的影响因子，IF竟然有六七分了。。可怕可怕。。	1	0	0	1
_流云__	11月20日 22:17	血泪文章 respect	0	0	3	3
被迫修改昵称	11月20日 22:14	针对“教授张裕卿被实名举报学术不端”一事，11月19日，天津大学在其官网通报称，收到有关张裕卿的实名举报后，学院立即成立专门调查组，依规开展调查。经初步查证，认定张裕卿学术不端行为属实。张裕卿承认其本人有学术不端行为，并愿意承担全部责任。目前天津大学已解除与张裕卿的聘用合同。其他相关问题正进一步调查。澎湃获得的一份实名举报材料显示，原天津大学化工专业一名硕士研究生实名举报该校化工学院教授张裕卿，举报后者在2011年到2020年间，所做的实验、发表的论文多次造假，并多次帮助其女儿发表论文等。O天津大学通报“教授被举报学术不端”：情况属实，解除合同 L澎湃视频的微博视频	1	1	1	3
没昵称也没毛病	11月20日 22:12	希望国家能够清清大学校园，看看有多少学术作假的，多少是凭关系进入的，多少是当着职位却贡献极低的， 大学不是象牙塔，一半在青池，一半在淤泥。希望不要搞什么官方的巡查组，一点用都没有！什么大学自查一点用都没有！本来大学生每年都在写论文查资料，很多论文明显一模一样或者换了表述而已，却发表在不同的期刊上，学术造假成本之低！建议给学生或者公众举报投诉论文的权利，或者标记论文那一部分哪一篇存在问题，与另一篇论文大面积雷同！！！为什么中国的大学生有几百万，但是实际上在国际上却并不突出！！！改变学校，才能真正实现人才强国！科技强国！学术强国！	1	0	0	1
庭燎之光012	11月20日 22:12	《天津大学一教授被实名举报学术造假，校方：属实，已解聘》经调查组初步查证，认定张裕卿教授学术不端行为属实。张裕卿教授承认其本人有学术不端行为，并愿意承担全部责任。目前，天津大学已解除与张裕卿的聘用合同。O网页链接	0	0	0	0
梨厘离梨	11月20日 22:11	他这个学术造假这么多，一开始就没有人怀疑过吗？一百多篇，高中女儿就有硕士文的署名是不是有点搞笑了。	0	0	0	0
咸阳共青团	11月20日 22:10	①掌握学科最新研究动态，确定选题；②从图书、期刊、报纸、研究报告等不同出版物中检索收集文献；③在整理、归纳、分析文献的基础上撰写文献综述；④拟定写作提纲，标题和要点编写简洁明了；⑤拟好标题，撰写正文；⑥做文献增删、结构调整等修改并锤炼语言。	0	4	9	13
合肥头条	11月20日 22:08	针对“教授张裕卿被实名举报学术不端”一事，11月19日，天津大学在其官网通报称，收到有关张裕卿的实名举报后，学院立即成立专门调查组，依规开展调查。经初步查证，认定张裕卿学术不端行为属实。张裕卿承认其本人有学术不端行为，并愿意承担全部责任。目前天津大学已解除与张裕卿的聘用合同。其他相关问题正进一步调查。澎湃获得的一份实名举报材料显示，原天津大学化工专业一名硕士研究生实名举报该校化工学院教授张裕卿，举报后者在2011年到2020年间，所做的实验、发表的论文多次造假，并多次帮助其女儿发表论文等。O天津大学通报“教授被举报学术不端”：情况属实，解除合同 L澎湃视频的微博视频	0	0	2	2
简约穿搭控	11月20日 22:05	对于刚入职的员工来说很有可能都会有一种心理，那就是向同事或领导展示你的才华、展示你的能力，但是请你是要注意：公司或是你的领导倒是希望先看到你的忠诚，而不是去显5460674摆自己的能力。	0	0	0	0
迷惑发言人	11月20日 21:58	行为属实，只解聘，学校太不负责了吧。国家每年给的项目经费，都去让这个 人造假了，还顺便毁掉那么多优秀的青年学生，难道不应该追究他的经济责任和失职渎职以及欺诈国家经费的责任吗？	1	2	22	25
迷惑发言人	11月20日 21:56	说怪学生的还有说得饶人处且饶人的，希望你们碰到这种老师的时候也能言行合一	0	1	8	9
夏哈比的小屋	11月20日 21:47	好在是举报成功了，要不然不知道会有啥事呢	0	0	0	0
平静地快乐_923	11月20日 21:47	冠军（处女座：不鸣则已，一鸣惊人）、亚军（水瓶座）、季军（天秤座）、第四名（天蝎座）、第五名（双鱼座）、第六名（巨蟹座）、第七名（白羊座）、第八名（射手座）、第九名（狮子座）、第十名（金牛座）、第十一名（摩羯座）、第十二名（双子座）。	0	0	0	0
娇娇小猪博的泡泡_	11月20日 21:45	教授级别的，再学术造假真的说不过去了吧…这一搞本来还挺德高望重的，现在恐怕真的要断送职业生涯了	0	0	0	0
迷惑发言人	11月20日 21:43	我建议学术造假入刑，我已经去教育部网上部长信箱提建议了。大家可以去踊跃提建议，希望他能入刑，就像考试作弊一样。发挥人民群众的作用，这时候我们不能单做吃瓜群众。	1	1	16	18
宁宁的碎碎念aaa	11月20日 21:38	“如果天空是黑暗的，那就摸黑生存；如果发出声音是危险的，那就保持沉默。但不要习惯了黑暗就为黑暗辩护，不要嘲讽那些更热情更勇敢的人们，你可以卑微如尘土，不可扭曲如蛆虫。”致勇敢，致真诚。 2晋中·山西农业大学	3	2	21	26
那一缕阳光39508	11月20日 21:28	你的生日在我家开专场我的生日在你家开专场这大概就是XQL的情趣吧	0	0	0	0
话谑栽睹冒卑shi	11月20日 21:27	佩服这位研究生 体现了良好的新时代青年的素质 敢作为！学术圈本来就很乱 某些教授的水平未必有多高 可人品却是烂透了 这种人就应该见一个扒一个！真愧对名校这么多年的教育！	0	0	0	0
简约穿搭控	11月20日 21:25	性感的机车姐5460674妹花！	0	0	0	0
kkjatqyd	11月20日 21:23	滑雪高手	0	0	0	0
AIgather	11月20日 21:23	我分享了话题正道的光	0	0	0	0
梁梁爱吃醋	11月20日 21:21	钱学森之问有解了！	0	0	0	0
-星菏-	11月20日 21:11	唉。没意思。	0	0	0	0
秉语	11月20日 21:10	佩服这位研究生 体现了良好的新时代青年的素质 敢作为！学术圈本来就很乱 某些教授的水平未必有多高 可人品却是烂透了 这种人就应该见一个扒一个！真愧对名校这么多年的教育！	0	0	0	0
OC灬叔叔_553	11月20日 21:07	Spend life with who makes you happy, not who you have to impress。 选择让你快乐的那个人来共度余生，而不是你必须努力取悦的那一个。	0	0	0	0
钙牵了氧的手	11月20日 21:07	虽然4年没发什么论文，虽然常常抱怨。但是也真正学到了，搞科研要实事求是、要追根问题，来不得半点马虎，急不得。	0	0	1	1
MrFrankCC	11月20日 21:04	这只是冰山一角，中国学术界水太深	0	0	2	2
晴宇海天	11月20日 21:03	要知道努力和收获是成正比的喜马拉雅上星期本书的节目《40岁萧亚轩作息时间表曝光：自律成瘾的人，有多可怕？》，快来听听吧! K40岁萧亚轩作息时间表曝光：自律成瘾的人，有多可怕？（分享自	0	0	0	0
我是谁飘雪	11月20日 21:01	早午好	0	0	0	0
龙猫小哪吒	11月20日 20:58	乔任梁[超话]你在你永远都在始终都会在	0	0	0	0
已经是老袁了	11月20日 20:50	吃瓜吃到自己学校🙃sci一区真的可以拿奖拿到手软 2毕节	0	0	0	0
恶猫咪2000	11月20日 20:48	11月19日，天津大学化工学院就张裕卿教授被实名举报学术不端发布情况说明。经调查认定其学术不端行为属实，张裕卿承认本人有学术不端行为，并愿意承担全部责任，天津大学已解除与张裕卿的聘用合同。19日，张裕卿表示，举报材料中有很多事实被歪曲，但他未进一步进行说明。@新京报我们视频 L新京报我们视频的微博视频 2上海·华东理工大学网络教育学院市北教育中心	0	0	1	1
九月末我们分手	11月20日 20:46	很多时候，宁愿被误会，也不想去解释。信与不信，就在你一念之间。懂我的人，何必解释~~	0	0	0	0
经开刘孟德	11月20日 20:46	不要说学校🏫，如果国家图书馆收录所有硕士、博士论文，估计地下一层会变成游泳池 2渭南·渭南万达广场	16	0	7	23
巴黎旧闻	11月20日 20:41	学术造假国外更厉害，君不见，连硬核科学，物理学诺贝尔奖都有靠学术造假得奖。也没有见追究讨回诺贝尔奖。不必愤慨，反身而诚，善莫大焉。唯强恕而行而已。	0	0	0	0
考研够	11月20日 20:40	热搜找不到了 快啊	0	0	2	2
RRRR·D	11月20日 20:39	好像关于学术方面的事情总是这样，在热搜上停留不到一天就下了，不知道这样做是害怕学术人寒心，还是害怕学术人不寒心	0	0	0	0
墨然趣雕饰	11月20日 20:34	天津大学：吕翔实名举报导师，那他已毕业的师兄师姐会受牵连吗？ L墨然趣雕饰的微博视频	3	1	4	8
哆啦哆啦E	11月20日 20:34	这个话题还是得火一火 整条链子的问题 不应让解聘画上句号 系统里面的深层次问题阿 国家上面的人该出来管管了	0	0	3	3
PinK_蝴蝶结2	11月20日 20:27	女人可真是太不好满足了想看的演唱会越来越多 我死了	0	0	0	0
poppiessl	11月20日 20:25	德云社张九龄[超话]数学小王子小张老师撒娇于无形小张老师哎呀，我不热呀～～B站录屏，侵删 L巧克力_MILK的微博视频	0	0	1	1
领袖之子	11月20日 20:23	每一个学生的学术梦想都值得尊重，每一个导师的学术不端都应该被追责！这个实名举报的学生，真的特别特别能理解他。我想，很多经历过的学生，应该都能深深体会到没有遇到一名好导师的苦闷。这位学生等认识的人都顺利毕业，三年后才举报。123页的pdf，该是有多大的委屈、多大的不满。作为一名每年领着教育部发的带研究生经费的导师，应该“在其位谋其政”，尊重学术，尊重学生的科研梦想。学术不端应该严查，树立典型案例，导师手里的权利也应该适当限制！	1	2	19	22
快乐大联考	11月20日 20:14	我分享了话题	0	0	3	3
冠军曼聯43號Yan賢5	11月20日 20:14	再也不会回到那个 完全被孤立的时代	0	0	0	0
_袁彭梅雪_	11月20日 20:13	哥本哈根不是第一眼就让人醉生梦死、风华绝代的城市，但它所散发的味道，却是由内而外、悠长的美好。北欧的冬天虽然飘着阴冷的雨，可这却掩藏不了它带给我的温暖：无论是咖啡馆的热饮，还是幸福可爱的老奶奶，我想，总会有一刻，哥本哈根能走进你的心…	0	0	0	0
奉新发布	11月20日 19:51	11月19日，天津大学化工学院就张裕卿教授被实名举报学术不端发布情况说明。经调查认定其学术不端行为属实，张裕卿承认本人有学术不端行为，并愿意承担全部责任，天津大学已解除与张裕卿的聘用合同。L新京报我们视频的微博视频	0	0	0	0
简约穿搭控	11月20日 19:41	今天朋友请我吃饭，买单的时候我看他5460674掏钱掏的很慢，就说：要不我来掏吧！“那怎么好意思啊！”“没事。”于是我把手伸进了他的口袋。。。	0	0	0	0
软酱g	11月20日 19:31	有人的时装发货了？？？？？？？	0	0	0	0
艹狠耐灬小银	11月20日 19:19	I'm just an ordinary women. i just ask stability for my sentiment。	0	0	0	0
大脑壳悠悠	11月20日 18:32	看了有关pdf的截图，简直震撼。遥想自己当年，寒暑假假期回不了家，为的就是争取早日做出数据。尤其是夏天，为了得到数据，去离学校几十公里外的基地，在烈日下待一天，带着压缩饼干儿，一大桶桶装水，中午去附近农民家里吃一碗宽面条儿，太阳下山时导师再开车来接，如此反复。采的样本回到实验室处理后，一直得不到理想数据，反复开了几次组会讨论，天天就泡在实验室了，焦头烂额，做梦都是在做实验，压力巨大，而且毫不夸张，都影响到当时的恋爱。我周围的每个研究生几乎都经历过做实验的瓶颈期。相比之下，如此名校出这种丑闻，随意编造数据，一作二作三作随意带名等等，今天挖出这个老师，或许还只是冰山一角，值得深挖！难以想象多少学子过五关斩六将归入这个导师名下，却在这里经历了多少内心的纠结与绝望。	1	0	8	9
初心823001	11月20日 12:01	有句俗话： 流氓会武术，谁也挡不住。只有知识，没有文化，是一件可怕的事情。	0	0	0	0
薄茗祥	11月20日 18:24	6.烹料酒加生抽糖翻炒7.加清水8.再加入泡软的年糕片9.加入盐后翻炒均匀10.中火烧至年糕软糯，大火收干汤汁即可。	0	0	0	0
音乐达人鹏哥	12月01日 19:04		0	0	0	0
音乐达人鹏哥	11月13日 12:43	@微言教育	0	0	0	0
17非全日制研究生	06月25日 11:48	统招非全日制硕士研究生无锡补贴	7	0	12	19
让生命的意义去有意义的生命	10月01日 12:55	近年来，研究生就读人数节节攀升。教育部数据，截至2020年，作为国民教育最高层次的研究生教 南京非全研究生申请租房补贴被拒？人社局：被财政部门驳回了，新方案已再次上报 O网页链接	0	0	0	0
w56959	09月07日 17:00	//@黄墨玉Moyu:	0	0	0	0
w56959	09月11日 09:44	//@17非全日制研究生:当然是我们的教育部啊	0	0	0	0
过啦官方微博	09月16日 11:02	你认为学历重要还是能力重要呢？ 哪个更重要？	1	0	4	5
大力出奇迹果fly	09月13日 00:09	//@17非全日制研究生:这么优秀的帖子一定要赞一下 统招非全日制硕士研究生	0	0	0	0
17非全日制研究生	09月13日 00:09	这么优秀的帖子一定要赞一下 统招非全日制硕士研究生	0	1	27	28
17非全日制研究生	09月12日 12:47	能否？@微言教育 统招非全日制硕士研究生	6	0	12	18
得得得嘞6866	09月11日 09:44	//@17非全日制研究生:当然是我们的教育部啊	0	0	0	0
大力出奇迹果fly	09月07日 12:26	//@统招非全日制硕士研究生://@苦逼的设计路: 自2016研究生改革一来，非全日制研究生和全日制统一划线和毕业标准，和全日制同属于普通高等教育，理应得到和全日制同等法律效力的承诺！南京就是不执行，gj也坐视不管，牛逼！30多万学子被你耍着玩@人民日报 @央	0	0	0	0
Neou尼欧	09月04日 20:33	//@统招非全日制硕士研究生:哇哦，我们原始出生地//@黄墨玉Moyu: @微言教育 //@轩辕trihonor: //@每日经济新闻 @澎湃新闻 @人民日报 信了我考研那年的新闻，四年过去再看就跟开玩笑是的，求求别拿十几万人考生的人生	0	0	0	0
用户7462403733	09月11日 09:44	@榆林发布 @榆林日报 @榆林日报 @榆林身边事 @榆林晚报 @华商报榆林记者站 @话榆林 @IN榆林 @陕西科技报榆林 //@17非全日制研究生:当然是我们的教育部啊	0	0	0	0
动感超人vs卡卡罗特	09月11日 09:44	//@17非全日制研究生:当然是我们的教育部啊	0	0	0	0
17非全日制研究生	09月11日 09:44	当然是我们的教育部啊	7	4	20	31
一二三看我	09月04日 20:33	//@轩辕trihonor: //@轩辕trihonor:@每日经济新闻 @澎湃新闻 @人民日报 @统招非全日制硕士研究生 信了我考研那年的新闻，四年过去再看就跟开玩笑是的，求求别拿十几万人考生的人生做实验	0	0	1	1
开化县检察院	09月09日 16:13	9月4日，一名今年从南京某理工类高校非全日制研究生毕业的应届生小江（化名）向澎湃新闻记者爆料称，自己今年6月依规向南京市江宁区人社局申请的“高校毕业生住房租赁补贴”，却在7月被驳回了。官方给小江的答复是他“非全日制研究生”的身份不符合申请标准。4日，南京市人社局直属单位南京市劳动就业服务管理中心值班工作人员向澎湃新闻记者解释，人社部门在今年早些时候的确将非全日制研究生纳入了南京市发放高校毕业生住房租赁补贴申请对象，并一度在人社部门此前公布的一份文件中注明，然而不久后将非全研究生纳入的这一条被财政部门驳回了，此前申请的非全研究生因此都无法享受这一补助了。O南京非全研究生申请租房补贴被驳回，人社局：财政部门不同意	0	0	0	0
宣子大人Nicky	09月04日 20:33	@微言教育 //@轩辕trihonor: //@轩辕trihonor:@每日经济新闻 @澎湃新闻 @人民日报 @统招非全日制硕士研究生 信了我考研那年的新闻，四年过去再看就跟开玩笑是的，求求别拿十几万人考生的人生做实验，别信口开河。	0	0	0	0
宣子大人Nicky	09月04日 20:33	//@黄墨玉Moyu:@微言教育 //@轩辕trihonor: //@轩辕trihonor:@每日经济新闻 @澎湃新闻 @人民日报 @统招非全日制硕士研究生 信了我考研那年的新闻，四年过去再看就跟开玩笑是的，求求别拿十几万人考生的人生做实验，别	0	0	0	0
四川工会驻杭州法律援助站	09月09日 13:29	3/南京非全研究生申请租房补贴被拒 人社局：财政部门不同意来源：澎湃新闻9月4日，一名今年从南京某理工类高校非全日制研究生毕业的应届生小江（化名）向澎湃新闻（www.thepaper.cn）记者爆料称，自己今年6月依规向南京市江宁区人社局申请的“高校毕业生住房租赁补贴”，却在7月被驳回了。官方给小江的答复是他“非全日制研究生”的身份不符合申请标准。同一天，针对近期社会对非全日制研究生学历歧视问题，教育部相关负责人回应澎湃新闻时明确指出，“2019年12月，教育部办公厅等五部门联合印发了《关于进一步做好非全日制研究生就业工作的通知》，已明确用人单位应为不同教育形式研究生提供平等就业、落户机会。”小江向澎湃新闻记者介绍，自己6月申请上述“高校毕业生住房租赁补贴”时，在当地人社局发布的文件中看到“非全日制研究生”也在补贴对象内，并将这一消息通知同学一起提交了申请，然而当申请被拒绝之后却发现，当…	0	0	2	2
你的精选	09月09日 13:08	纯色的无领针织小开衫，非常精致感的造型，直筒型的线条，散发着迷人的优雅气质，细腻感觉的面料，带给你无限的温馨气质，搭配牛仔蓝色的小短裤，精致简约的俏皮感觉。	2	0	1	3
黄墨玉Moyu	09月07日 17:00		0	1	1	2
成都市建筑装饰协会	09月09日 00:58	9月9日协会早报 星期三，农历七月廿二！1、学前教育法草案征意见：幼儿园不得教授小学教育内容。2、好消息！新疆确诊病例无症状感染者双清零。3、外交部回应美国威胁将中芯国际列入黑名单：赤裸裸的霸权行径。4、前所未有！东北半个月内遭台风三连击。5、住建部拟规定：出租地下室等非居住空间最高罚款50万元。6、陕西要求高中学段保证4课时防艾教育。7、超过巴西，印度新冠确诊达420万升至全球第二。8、南京非全研究生申请租房补贴被驳回，人社局：财政部门不同意。9、韩媒：11月底三星将关闭中国唯一一座电视工厂。10、印度成功测试首款国产高超音速飞行器，加入“高超音速导弹俱乐部”。11、意大利爆发反口罩游行：“新冠病毒是为了操控世界而发明的。12、德约科维奇误伤裁判被取消美国网球公开赛资格。不要着急，最好的总会在最不经意的时候出现。那我们要做的就是，怀揣希望去努力， 静待美好的出现。——泰戈尔 2成都	0	0	0	0
17非全日制研究生	09月06日 13:15	统招非全日制硕士研究生	0	0	5	5
吃掉一斤糖也不会月半	09月04日 20:33	//@统招非全日制硕士研究生:哇哦，我们原始出生地//@黄墨玉Moyu: @微言教育 //@轩辕trihonor: //@每日经济新闻 @澎湃新闻 @人民日报 信了我考研那年的新闻，四年过去再看就跟开玩笑是的，求求别拿十几万人考生的人生	0	0	0	0
谁不爱小仙女呢	09月08日 21:03	井底点灯深烛伊，共郎长行莫围棋。玲珑骰子安红豆，入骨相思知不知。—《杨柳枝》温庭筠（温庭筠的诗词多丽词艳曲，生香活色，绣绘字句，镂金错彩，炫人眼目。此两句却是深情远韵，允称清丽。 烛－嘱，围棋－违期）	0	0	1	1
时凝翡翠翘999	09月07日 20:30	//@17非全日制研究生:去除“非”字，统一证书，规范考试，严格培养才是正途，任何补救文件都只是亡羊补牢，耗时费力不讨好！ 统招非全日制硕士研究生	0	0	0	0
一二三看我	09月08日 19:02	统招脱产非全日制和全日制有什么区别呢？一样的试卷，一样的录取分，培养方案一样，毕业和全日制一组参与答辩，双证齐全，连派遣证都不缺，有人非要说全日制分低，我要说全日制同学大家考的都一样的分吗，没有压线过的吗？这是不是也要搞一波歧视？既然录取，毕业标准一样，有什么理由歧视。而且，我再找工作的时候，不是只有南京的选项，我是看到了南京政府发的住房补贴通告，里面注明了非全也可以申请补贴，所以我最终选择了去南京工作，起码是重要的因素之一。那现在我到了这边工作，政府公告又变了，我觉得收到政府恶意欺诈有问题吗？作为政府，不应该言而有信？下面是2020年5月份还存在的南京租房补贴政策，明确标注了，包括非全 2南京	0	0	0	0
统招非全日制硕士研究生	09月08日 17:57	投稿：哇的一声哭了，看到海南第一次改了，真不容易！	15	1	74	90
种草盘他菌	09月08日 17:10	局部点缀上blingbling的手工串钻雪纺衫让衣服更足矣表现魅力十足的女人味！诠释了奢华但精简的装饰艺术风格，很有印第安风情！胸前的褶皱更是11年服饰设计师们的宠儿，不仅仅是因为其自身魅力，更重要的是，它可以修饰出性感柔和的身姿。创造出一些更为迷幻的肌理效果。	2	0	1	3
新时代-杜坤	09月08日 16:30	2020年9月8日，星期二农历七月廿一1、学前教育法草案征意见：幼儿园不得教授小学教育内容。2、好消息！新疆确诊病例无症状感染者双清零。3、外交部回应美国威胁将中芯国际列入黑名单：赤裸裸的霸权行径。4、前所未有！东北半个月内遭台风三连击。5、住建部拟规定：出租地下室等非居住空间最高罚款50万元。6、陕西要求高中学段保证4课时防艾教育。7、超过巴西，印度新冠确诊达420万升至全球第二。8、南京非全研究生申请租房补贴被驳回，人社局：财政部门不同意。9、韩媒：11月底三星将关闭中国唯一一座电视工厂。10、世界运行速度最高检测列车首次试跑江苏连淮扬镇铁路扬州段。11、意大利爆发反口罩游行：“新冠病毒是为了操控世界而发明的。12、德约科维奇误伤裁判被取消美国网球公开赛资格。	0	0	0	0
饿了美团优惠券	09月08日 16:27	美食现在来碗猪肠粉。。。让胃一次爱个够！！！！！！	0	0	0	0
陇南武都财政	09月07日 15:22		0	0	0	0
知墨伊janeink	09月08日 15:49	9月8日微语简报，星期二，农历七月廿一1、学前教育法草案征意见：幼儿园不得教授小学教育内容。2、好消息！新疆确诊病例无症状感染者双清零。3、外交部回应美国威胁将中芯国际列入黑名单：赤裸裸的霸权行径。4、前所未有！东北半个月内遭台风三连击。5、住建部拟规定：出租地下室等非居住空间最高罚款50万元。6、陕西要求高中学段保证4课时防艾教育。7、超过巴西，印度新冠确诊达420万升至全球第二。8、南京非全研究生申请租房补贴被驳回，人社局：财政部门不同意。9、韩媒：11月底三星将关闭中国唯一一座电视工厂。10、印度成功测试首款国产高超音速飞行器，加入“高超音速导弹俱乐部”。11、意大利爆发反口罩游行：“新冠病毒是为了操控世界而发明的。12、德约科维奇误伤裁判被取消美国网球公开赛资格。不要着急，最好的总会在最不经意的时候出现。那我们要做的就是，怀揣希望去努力， 静待美好的出现。——泰戈尔	0	0	2	2
17非全日制研究生	09月08日 15:30	统招非全日制硕士研究生博主，可以帮忙问问有没有电气工程专业找到工作的同胞呀？	5	0	7	12
中山郭文发	09月08日 14:39	9月8日简报及简评，星期二，农历七月廿一，工作愉快，生活喜乐！1、学前教育法草案征意见：幼儿园不得教授小学教育内容。—— 超前教育，不能输在起跑线惹的祸2、好消息！新疆确诊病例无症状感染者双清零。3、外交部回应美国威胁将中芯国际列入黑名单：赤裸裸的霸权行径。—— 只能用口头抗议4、前所未有！东北半个月内遭台风三连击。—— 极端天气越来越多5、住建部拟规定：出租地下室等非居住空间最高罚款50万元。——6、陕西要求高中学段保证4课时防艾教育。7、超过巴西，印度新冠确诊达420万升至全球第二。—— 阿三大踏步向前，不久的将来碾压美国也不在话下8、南京非全研究生申请租房补贴被驳回，人社局：财政部门不同意。9、韩媒：11月底三星将关闭中国唯一一座电视工厂。10、印度成功测试首款国产高超音速飞行器，加入“高超音速导弹俱乐部”。11、意大利爆发反口罩游行：“新冠病毒是为了操控世界而发明的。—— 哈哈，…	0	0	2	2
房天下昆山	09月08日 14:34	9月4日，一名今年从南京某理工类高校非全日制研究生毕业的应届生小江（化名）向澎湃新闻记者爆料称，自己今年6月依规向南京市江宁区人社局申请的“高校毕业生住房租赁补贴”，却在7月被驳回了。官方给小江的答复是他“非全日制研究生”的身份不符合申请标准。4日，南京市人社局直属单位南京市劳动就业服务管理中心值班工作人员向澎湃新闻记者解释，人社部门在今年早些时候的确将非全日制研究生纳入了南京市发放高校毕业生住房租赁补贴申请对象，并一度在人社部门此前公布的一份文件中注明，然而不久后将非全研究生纳入的这一条被财政部门驳回了，此前申请的非全研究生因此都无法享受这一补助了。	0	0	2	2
昨日财经夜读	09月08日 14:00	2020年9月8日区块链新闻：1.俄罗斯财政部正提议立法限制加密货币的流通；2.日本SBI计划在大阪建立区块链数字证券交易所；3.巴西央行可能准备在2022年推出数字货币；4.澳大利亚开发商将区块链用于碳中和公寓。新闻综述：1、学前教育法草案征意见：幼儿园不得教授小学教育内容；2、好消息！新疆确诊病例无症状感染者双清零；3、外交部回应美国威胁将中芯国际列入黑名单：赤裸裸的霸权行径；4、前所未有！东北半个月内遭台风三连击；5、住建部拟规定：出租地下室等非居住空间最高罚款50万元；6、陕西要求高中学段保证4课时防艾教育；7、超过巴西，印度新冠确诊达420万升至全球第二；8、南京非全研究生申请租房补贴被驳回，人社局：财政部门不同意；9、位于中国天津的电视工厂将于11月底停运，三星电子方面表示，此举旨在提高全球生产线的效率；10、印度成功测试首款国产高超音速飞行器，加入“高超音速导弹俱乐部”；1…	0	0	1	1
一分钟读懂世界	09月08日 13:35	2020年9月8日 星期二(农历：七月二十一)1、住房租赁条例征求意见：租赁企业不得欺瞒诱导租客使用租金贷；2、新疆新冠肺炎确诊病例、无症状感染者全部“清零”；3、中石化副总李勇重回中海油，填补空悬10个多月的总经理一职；4、特斯拉上线电池回收服务，报废锂离子电池可100%回收利用；5、大方县拖欠4.7亿工资补贴被曝光前两天，贵州教师收到打款；6、OPPO调整下半年销量目标：全球1亿部，中国区提高30%；7、58同城：私有化方案获特别股东大会通过，将从纽交所退市；8、中秋国庆白酒销售旺季来临，茅台价格创新高超2800元/瓶；9、三星决定11月份关闭中国唯一电视机工厂；10、福州高一老师要求学生教师节送礼否则转班？校方：已撤销该教师职务；11、内蒙古“纸上服刑”村主任同事：他行事霸道，侵吞牧民补贴钱；12、学前教育拟立法规定：幼儿园不得教授小学阶段教育内容；13、外交部回应美国威胁将中芯国…	0	0	0	0
l阳光下l	09月08日 13:26	9月8日 新闻简报，星期二，农历七月廿一，工作愉快，生活喜乐！1、学前教育法草案征意见：幼儿园不得教授小学教育内容。2、好消息！新疆确诊病例无症状感染者双清零。3、外交部回应美国威胁将中芯国际列入黑名单：赤裸裸的霸权行径。4、前所未有！东北半个月内遭台风三连击。5、住建部拟规定：出租地下室等非居住空间最高罚款50万元。6、陕西要求高中学段保证4课时防艾教育。7、超过巴西，印度新冠确诊达420万升至全球第二。8、南京非全研究生申请租房补贴被驳回，人社局：财政部门不同意。9、韩媒：11月底三星将关闭中国唯一一座电视工厂。10、印度成功测试首款国产高超音速飞行器，加入“高超音速导弹俱乐部”。11、意大利爆发反口罩游行：“新冠病毒是为了操控世界而发明的。12、德约科维奇误伤裁判被取消美国网球公开赛资格。	0	0	0	0
小胖微视频	09月08日 12:01	9月8日 星期二1、学前教育法草案征意见：幼儿园不得教授小学教育内容。2、好消息！新疆确诊病例无症状感染者双清零。3、外交部回应美国威胁将中芯国际列入黑名单：赤裸裸的霸权行径。4、前所未有！东北半个月内遭台风三连击。5、住建部拟规定：出租地下室等非居住空间最高罚款50万元。6、陕西要求高中学段保证4课时防艾教育。7、超过巴西，印度新冠确诊达420万升至全球第二。8、南京非全研究生申请租房补贴被驳回，人社局：财政部门不同意。9、韩媒：11月底三星将关闭中国唯一一座电视工厂。10、印度成功测试首款国产高超音速飞行器，加入“高超音速导弹俱乐部”。11、意大利爆发反口罩游行：“新冠病毒是为了操控世界而发明的。12、德约科维奇误伤裁判被取消美国网球公开赛资格。不要着急，最好的总会在最不经意的时候出现。那我们要做的就是，怀揣希望去努力， 静待美好的出现。——泰戈尔	0	0	1	1
领航咨询郑文生	09月08日 12:00	9月8日，星期二，农历七月二十一一份简报，众览天下事！ ～～～～～～～～～～～～1、学前教育法草案征意见：幼儿园不得教授小学教育内容。2、好消息！新疆确诊病例无症状感染者双清零。3、外交部回应美国威胁将中芯国际列入黑名单：赤裸裸的霸权行径。4、前所未有！东北半个月内遭台风三连击。5、住建部拟规定：出租地下室等非居住空间最高罚款50万元。6、陕西要求高中学段保证4课时防艾教育。7、超过巴西，印度新冠确诊达420万升至全球第二。8、南京非全研究生申请租房补贴被驳回，人社局：财政部门不同意。公众号：weiyunews9、韩媒：11月底三星将关闭中国唯一一座电视工厂。10、印度成功测试首款国产高超音速飞行器，加入“高超音速导弹俱乐部”。11、意大利爆发反口罩游行：“新冠病毒是为了操控世界而发明的。12、德约科维奇误伤裁判被取消美国网球公开赛资格。～～～～～～～～～～～～《系统运营思董汇》源于领航…	0	0	0	0
世维学社官方微博	09月08日 12:00	9月8日，星期二，农历七月二十一一份简报，众览天下事！ ～～～～～～～～～～～～1、学前教育法草案征意见：幼儿园不得教授小学教育内容。2、好消息！新疆确诊病例无症状感染者双清零。3、外交部回应美国威胁将中芯国际列入黑名单：赤裸裸的霸权行径。4、前所未有！东北半个月内遭台风三连击。5、住建部拟规定：出租地下室等非居住空间最高罚款50万元。6、陕西要求高中学段保证4课时防艾教育。7、超过巴西，印度新冠确诊达420万升至全球第二。8、南京非全研究生申请租房补贴被驳回，人社局：财政部门不同意。公众号：weiyunews9、韩媒：11月底三星将关闭中国唯一一座电视工厂。10、印度成功测试首款国产高超音速飞行器，加入“高超音速导弹俱乐部”。11、意大利爆发反口罩游行：“新冠病毒是为了操控世界而发明的。12、德约科维奇误伤裁判被取消美国网球公开赛资格。～～～～～～～～～～～～《系统运营思董汇》源于领航…	0	0	0	0
煤油一号机	09月08日 11:48	9月8日微语简报，星期二，农历七月廿一，工作愉快，生活喜乐！1、学前教育法草案征意见：幼儿园不得教授小学教育内容。2、好消息！新疆确诊病例无症状感染者双清零。3、外交部回应美国威胁将中芯国际列入黑名单：赤裸裸的霸权行径。4、前所未有！东北半个月内遭台风三连击。5、住建部拟规定：出租地下室等非居住空间最高罚款50万元。6、陕西要求高中学段保证4课时防艾教育。7、超过巴西，印度新冠确诊达420万升至全球第二。8、南京非全研究生申请租房补贴被驳回，人社局：财政部门不同意。9、韩媒：11月底三星将关闭中国唯一一座电视工厂。10、印度成功测试首款国产高超音速飞行器，加入“高超音速导弹俱乐部”。11、意大利爆发反口罩游行：“新冠病毒是为了操控世界而发明的。12、德约科维奇误伤裁判被取消美国网球公开赛资格。不要着急，最好的总会在最不经意的时候出现。那我们要做的就是，怀揣希望去努力， 静待美好的出现。—…	2	0	3	5
车报导	09月08日 11:31	浙江奖励环境污染举报者最高50万。杭州11户家庭因虚假资料被限制买房。南京非全日制研究生申请租房补贴被驳回，人社局：财政部门不同意。2021扬州世园会会徽、吉祥物正式公布。	1	0	1	2
游吟诗人楚涵	09月08日 11:15	应该是自熨大厅吧~~没文化真可怕。。哈	0	0	0	0
榆林航天九州捷豹路虎4S中心	09月08日 11:07	9月8日榆林航天九州捷豹路虎4S中心 简报，星期二，农历七月廿一，工作愉快，生活喜乐！1、学前教育法草案征意见：幼儿园不得教授小学教育内容。2、好消息！新疆确诊病例无症状感染者双清零。3、外交部回应美国威胁将中芯国际列入黑名单：赤裸裸的霸权行径。4、前所未有！东北半个月内遭台风三连击。5、住建部拟规定：出租地下室等非居住空间最高罚款50万元。6、陕西要求高中学段保证4课时防艾教育。7、超过巴西，印度新冠确诊达420万升至全球第二。8、南京非全研究生申请租房补贴被驳回，人社局：财政部门不同意。9、韩媒：11月底三星将关闭中国唯一一座电视工厂。10、印度成功测试首款国产高超音速飞行器，加入“高超音速导弹俱乐部”。11、意大利爆发反口罩游行：“新冠病毒是为了操控世界而发明的。12、德约科维奇误伤裁判被取消美国网球公开赛资格。不要着急，最好的总会在最不经意的时候出现。那我们要做的就是，怀揣希望去…	0	0	0	0
MR杲鸭	09月08日 10:39	那些喷非全和全日制不一样的，你可能费好半天劲好不容易才考上了全日制的吧，非全争取自己正当合法的利益与你何干？？觉得不爽的全日制绕道，好好在学校写论文就行，当你自己受到应有的却不公平的对待时会怎么做，心里会怎么想。非全，同一张卷子，同样的面试过来，如果你主观认定非全水非全不配，那么也没关系，那是你先天的狭隘。再说一遍，与你无关。享受不到政策的优惠心里憋屈的人或者嫉妒的人，或者是费好大劲考上全日制的人，你们真的没必要喷。如果只是单纯反对，那好，我们意见相左。可是我想，当身处不公时，我们的感受会是一样的。	0	0	1	1
东莞松山湖学区房	09月08日 10:27	9月8日融易早报，星期二，农历七月廿一，工作愉快！将来的我们一定会感激现在拼命的自己！1、学前教育法草案征意见：幼儿园不得教授小学教育内容。2、好消息！新疆确诊病例无症状感染者双清零。3、外交部回应美国威胁将中芯国际列入黑名单：赤裸裸的霸权行径。4、前所未有！东北半个月内遭台风三连击。5、住建部拟规定：出租地下室等非居住空间最高罚款50万元。6、陕西要求高中学段保证4课时防艾教育。7、超过巴西，印度新冠确诊达420万升至全球第二。8、南京非全研究生申请租房补贴被驳回，人社局：财政部门不同意。9、韩媒：11月底三星将关闭中国唯一一座电视工厂。10、印度成功测试首款国产高超音速飞行器，加入“高超音速导弹俱乐部”。11、意大利爆发反口罩游行：“新冠病毒是为了操控世界而发明的。12、德约科维奇误伤裁判被取消美国网球公开赛资格。13、融易找房网，VR看房真体验，O网页链接不要着急，最好的总会在最不…	0	0	1	1
大学公园	09月08日 10:18	早读9.8：， O早读9.8：教育部规定不能收费项目，南京非全研究生申请租房补贴被驳	0	0	0	0
BellGray	09月08日 10:12	早报，9月8日，星期二1、学前教育法草案征意见：幼儿园不得教授小学教育内容。2、好消息！新疆确诊病例无症状感染者双清零。3、外交部回应美国威胁将中芯国际列入黑名单：赤裸裸的霸权行径。4、前所未有！东北半个月内遭台风三连击。5、住建部拟规定：出租地下室等非居住空间最高罚款50万元。6、陕西要求高中学段保证4课时防艾教育。7、超过巴西，印度新冠确诊达420万升至全球第二。8、南京非全研究生申请租房补贴被驳回，人社局：财政部门不同意。9、韩媒：11月底三星将关闭中国唯一一座电视工厂。10、印度成功测试首款国产高超音速飞行器，加入“高超音速导弹俱乐部”。11、意大利爆发反口罩游行：“新冠病毒是为了操控世界而发明的。12、德约科维奇误伤裁判被取消美国网球公开赛资格。	0	0	0	0
17非全日制研究生	09月08日 10:10	统招非全日制硕士研究生2021校招已经全面开启，非全日制研究生遭受歧视有没有改善等待我们去验证，大家勇敢地投送简历，遭到歧视对待就拿起法律的武器，维护正当权益！O网页链接	4	0	25	29
360小安	09月08日 10:04	2020/09/08 周二1. 余承东称已投入上亿做鸿蒙，现在能达到安卓70-80%水平2. OPPO副总裁表示即将推出第一款智能电视，下一代Find明年第一季度发布3. 任正非称我们的岗位没有年龄限制，职员类岗位不涉及末位淘汰4. OPPO内部信：下半年资源将整体向5G倾斜5. iPhone 12系列或分阶段发布：6.1寸低端机型首先推出6. 微软表示Surface Duo将严控安卓系统隐私设置7. 美的集团成立新公司，经营范围包括建筑楼宇智慧化及控制系统等8. 长城宽带100万元打包转让9. 58到家正式改名“天鹅到家”，打造全国领先的家庭服务平台10. 飞书推出一站式会议室解决方案，最高支持350方不限时会议11. MWC 2021仍将在巴塞罗那举行，华为、中兴、OPPO等参加12. SpaceX成功测试星链卫星激光通信，大幅降低延迟13. 苏宁易购将在“99超级斩”活动中推出5G…	2	0	3	5
实话石说石学斌	09月08日 10:02	9月8日微语简报，星期二，农历七月廿一1、学前教育法草案征意见：幼儿园不得教授小学教育内容。2、好消息！新疆确诊病例无症状感染者双清零。3、外交部回应美国威胁将中芯国际列入黑名单：赤裸裸的霸权行径。4、前所未有！东北半个月内遭台风三连击。5、住建部拟规定：出租地下室等非居住空间最高罚款50万元。6、陕西要求高中学段保证4课时防艾教育。7、超过巴西，印度新冠确诊达420万升至全球第二。8、南京非全研究生申请租房补贴被驳回，人社局：财政部门不同意。9、韩媒：11月底三星将关闭中国唯一一座电视工厂。10、印度成功测试首款国产高超音速飞行器，加入“高超音速导弹俱乐部”。11、意大利爆发反口罩游行：“新冠病毒是为了操控世界而发明的。12、德约科维奇误伤裁判被取消美国网球公开赛资格。不要着急，最好的总会在最不经意的时候出现。那我们要做的就是，怀揣希望去努力， 静待美好的出现。——泰戈尔	0	0	0	0
河北方和圆紧固件制造有限公司	09月08日 10:01	美好的一天，从读报开始，9月8日，庚子年七月廿一，星期二，工作愉快，幸福生活。1、许家印深夜宣布：恒大全国7折卖房，“金九银十”要卖2000亿；2、住建部拟规定：出租地下室等非居住空间最高罚款50万元；3、国际奥委会副主席：东京奥运会必将如期举行，无论有无新冠病毒；4、长城宽带100万元打包转让；5、学前教育法草案征意见：幼儿园不得教授小学教育内容；6、三星将于11月底关闭在中国唯一一座电视工厂;7、全球最大水晶生产商施华洛世奇将关店3000家，裁员6000人；8、特斯拉上线电池回收服务，报废锂离子电池可100%回收利用；9、涉嫌欺诈发行案调查完毕，乐视退被罚2.4亿元；10、南京非全研究生申请租房补贴被驳回，人社局：财政部门不同意；11、西门子回应冰箱半夜爆炸调查结果：非官方授权维修致使制冷剂泄漏；12、契税法明年9月1日起施行：契税税率将维持不变；有的东西不过很久是不可能理解的，有的…	0	0	0	0
猪圆玉润的小米	09月08日 10:01	9月8日今日早报，星期二，农历七月廿一，工作愉快，生活喜乐！1、学前教育法草案征意见：幼儿园不得教授小学教育内容。2、好消息！新疆确诊病例无症状感染者双清零。3、外交部回应美国威胁将中芯国际列入黑名单：赤裸裸的霸权行径。4、前所未有！东北半个月内遭台风三连击。5、住建部拟规定：出租地下室等非居住空间最高罚款50万元。6、陕西要求高中学段保证4课时防艾教育。7、超过巴西，印度新冠确诊达420万升至全球第二。8、南京非全研究生申请租房补贴被驳回，人社局：财政部门不同意。9、韩媒：11月底三星将关闭中国唯一一座电视工厂。10、印度成功测试首款国产高超音速飞行器，加入“高超音速导弹俱乐部”。11、意大利爆发反口罩游行：“新冠病毒是为了操控世界而发明的。12、德约科维奇误伤裁判被取消美国网球公开赛资格。不要着急，最好的总会在最不经意的时候出现。那我们要做的就是，怀揣希望去努力， 静待美好的出现。—…	0	0	0	0
灵璧头条	09月08日 09:54	9月8日微语简报，星期二，农历七月廿一，工作愉快，生活喜乐！一份微语报，众览天下事！1、学前教育法草案征意见：幼儿园不得教授小学教育内容。2、好消息！新疆确诊病例无症状感染者双清零。3、外交部回应美国威胁将中芯国际列入黑名单：赤裸裸的霸权行径。4、前所未有！东北半个月内遭台风三连击。5、住建部拟规定：出租地下室等非居住空间最高罚款50万元。6、陕西要求高中学段保证4课时防艾教育。7、超过巴西，印度新冠确诊达420万升至全球第二。8、南京非全研究生申请租房补贴被驳回，人社局：财政部门不同意。9、韩媒：11月底三星将关闭中国唯一一座电视工厂。10、印度成功测试首款国产高超音速飞行器，加入“高超音速导弹俱乐部”。11、意大利爆发反口罩游行：“新冠病毒是为了操控世界而发明的。12、德约科维奇误伤裁判被取消美国网球公开赛资格。不要着急，最好的总会在最不经意的时候出现。那我们要做的就是，怀揣希望去努…	0	0	3	3
丝路CG教育学院	09月08日 09:40	1、国家粮储局局长：稻麦库存可满足一年以上消费需求，口粮绝对安全；2、住建部拟对住房租赁规定：出租地下室等非居住空间最高罚款50万；3、社会救助法草案征求意见：不养懒汉，未就业救助对象不得无理拒绝合适工作；4、陕西商洛一类似火箭状不明物从天而降，居民窗户被震碎；5、福州一老师要求学生教师节送礼否则转班。校方：有违师德师风，已撤销该教师职务；6、中国现存最早的道教宫观——永乐宫发现近百件蒙元时期道教古籍文书；7、俄罗斯军工船厂浮船坞被台风吹跑，撞上多艘潜艇和导弹艇，损失情况不明；8、超重货车司机举报在河南濮阳遭“敲诈式执法”：“塞6千罚款少6万；9、南京一医院手术缝针脱落病人体内7小时，家属要求医院减免手术费，并赔偿10万元；10、湖南张家界一男子学校附近持刀伤人并劫持女生，4名学生受伤，目前嫌疑人已被抓获；11、印度封禁中方手机应用后，21岁印度学生因无法继续打游戏自杀；12、浙江：环境…	0	0	1	1
内蒙古博华人力	09月08日 09:38	各位朋友，上午好 2020年9月8日 周二农历七月二十一最新疫情:截至9月8日7时，全国共确诊新型冠状病毒肺炎90573例，新增22例。疑似病例1例，新0例。累计治愈85380，新增30例。死亡4739例，新增2例。内蒙古现有确诊新型冠状病毒肺炎1例，新增0例，均为境外输入。新浪新闻:碧桂园原副总裁彭志斌加盟小米，出任首席人才官。小米集团今日公布了最新高管任命，碧桂园原副总裁彭志斌加入小米，出任小米集团副总裁、首席人才官（CHO）。据了解，彭志斌将负责小米集团人力资源战略规划及制定、人力资源管理体系建设等工作，向CEO雷军和集团总裁王翔双线汇报。金融圈头条:西贝贾国龙谈715工作制。近日，西贝餐饮董事长贾国龙谈加班现象，表示西贝的员工是“715工作制”，即每周工作7天，每天工作15小时，白天加晚上，夜里还会总开会。他表示，“西贝的管理秘密可以总结为：有利、有趣、有意义。奋斗就应该是喜悦的…	0	0	0	0
扬州房天下	09月08日 09:29	9月4日，一名今年从南京某理工类高校非全日制研究生毕业的应届生小江（化名）向澎湃新闻记者爆料称，自己今年6月依规向南京市江宁区人社局申请的“高校毕业生住房租赁补贴”，却在7月被驳回了。官方给小江的答复是他“非全日制研究生”的身份不符合申请标准。4日，南京市人社局直属单位南京市劳动就业服务管理中心值班工作人员向澎湃新闻记者解释，人社部门在今年早些时候的确将非全日制研究生纳入了南京市发放高校毕业生住房租赁补贴申请对象，并一度在人社部门此前公布的一份文件中注明，然而不久后将非全研究生纳入的这一条被财政部门驳回了，此前申请的非全研究生因此都无法享受这一补助了。（澎湃新闻）	0	0	3	3
Contriver	09月08日 09:28	9月8日微语简报，农历七月二十一，星期二！1、住建部征求意见：出租地下储藏室最高罚款50万；2、教育部征求意见：幼儿园不得直接或间接作为企业资产上市；3、社科院房地产蓝皮书：近两三年内房价将维持高位盘整；4、新加坡经济师调查报告：新加坡经济全年或萎缩6%；5、社科院房地产蓝皮书：超6成租房人群月收入3001-8000元；6、陈薇：重组新冠疫苗能有效覆盖病毒变异；7、学前教育法草案征意见：幼儿园不得教授小学教育内容；8、特斯拉上线电池回收计划，报废锂离子电池可100%回收利用；9、国际奥委会协调委员会主席：不管有没有新冠病毒，东京奥运会将在明年如期举行；10、陈薇：重组新冠疫苗能有效覆盖病毒变异；11、南京非全研究生申请租房补贴被驳回，人社局：财政部门不同意；12、苏州回应“文明码”争议：自愿注册，不作为处罚依据；世上没有捷径，通向成功的路都需要翻山越岭，最好的贵人，就是不放弃的自己！	0	0	0	0
张牟谋	09月08日 09:22	9月8日微语简报，星期二。1、住建部征求意见：出租地下储藏室最高罚款50万；2、教育部征求意见：幼儿园不得直接或间接作为企业资产上市；3、社科院房地产蓝皮书：近两三年内房价将维持高位盘整；4、新加坡经济师调查报告：新加坡经济全年或萎缩6%；5、社科院房地产蓝皮书：超6成租房人群月收入3001-8000元；6、陈薇：重组新冠疫苗能有效覆盖病毒变异；7、学前教育法草案征意见：幼儿园不得教授小学教育内容；8、特斯拉上线电池回收计划，报废锂离子电池可100%回收利用；9、国际奥委会协调委员会主席：不管有没有新冠病毒，东京奥运会将在明年如期举行；10、陈薇：重组新冠疫苗能有效覆盖病毒变异；11、南京非全研究生申请租房补贴被驳回，人社局：财政部门不同意；12、苏州回应“文明码”争议：自愿注册，不作为处罚依据；世上没有捷径，通向成功的路都需要翻山越岭，最好的贵人，就是不放弃的自己	0	0	2	2
FacultyOfHumanities_Harry	09月04日 20:33	//@统招非全日制硕士研究生:哇哦，我们原始出生地//@黄墨玉Moyu: @微言教育 //@轩辕trihonor: //@每日经济新闻 @澎湃新闻 @人民日报 信了我考研那年的新闻，四年过去再看就跟开玩笑是的，求求别拿十几万人考生的人生	0	0	0	0
双马尾魔法少女易安酱	09月08日 09:18	《每经11点丨印度封禁中国APP后，21岁印度学生沮丧自杀；南京非全研究生申请租房补贴被驳回，人社局：财政部门不同意》30张罚单中，民生银行9张、华夏银行8张、浙商银行8张、广发银行2张、中国华融3张。O网页链接	0	0	0	0
统招非全日制硕士研究生	09月08日 09:13	Hi 博主，我投个入职稿。上海某家做语音识别的外企，表明非全身份后，被暖到了	12	3	131	146
天界农业山哥	09月08日 09:04	[愉快]为你播报：今天是9月8日，星期二，农历七月廿一，祝你工作愉快，生活喜乐！[旺柴][福][發]1、学前教育法草案征意见：幼儿园不得教授小学教育内容。2、好消息！新疆确诊病例无症状感染者双清零。3、外交部回应美国威胁将中芯国际列入黑名单：赤裸裸的霸权行径。4、前所未有！东北半个月内遭台风三连击。5、住建部拟规定：出租地下室等非居住空间最高罚款50万元。6、陕西要求高中学段保证4课时防艾教育。7、超过巴西，印度新冠确诊达420万升至全球第二。8、南京非全研究生申请租房补贴被驳回，人社局：财政部门不同意。9、韩媒：11月底三星将关闭中国唯一一座电视工厂。10、印度成功测试首款国产高超音速飞行器，加入“高超音速导弹俱乐部”。11、意大利爆发反口罩游行：“新冠病毒是为了操控世界而发明的。12、德约科维奇误伤裁判被取消美国网球公开赛资格。泰戈尔：不要着急，最好的总会在最不经意的时候出现。那我…	0	0	0	0
孙桂珍JaneSun1999	09月08日 09:03	9月8日微语简报，星期二，农历七月廿一，工作愉快，生活喜乐！一份微语报，众览天下事！1、学前教育法草案征意见：幼儿园不得教授小学教育内容。2、好消息！新疆确诊病例无症状感染者双清零。3、外交部回应美国威胁将中芯国际列入黑名单：赤裸裸的霸权行径。4、前所未有！东北半个月内遭台风三连击。5、住建部拟规定：出租地下室等非居住空间最高罚款50万元。6、陕西要求高中学段保证4课时防艾教育。7、超过巴西，印度新冠确诊达420万升至全球第二。8、南京非全研究生申请租房补贴被驳回，人社局：财政部门不同意。公众号：weiyunews9、韩媒：11月底三星将关闭中国唯一一座电视工厂。10、印度成功测试首款国产高超音速飞行器，加入“高超音速导弹俱乐部”。11、意大利爆发反口罩游行：“新冠病毒是为了操控世界而发明的。12、德约科维奇误伤裁判被取消美国网球公开赛资格。不要着急，最好的总会在最不经意的时候出现。那我…	0	0	0	0
山西优就业	09月08日 09:00	9月8日优就业早报，星期二，农历七月廿一，工作愉快，生活喜乐！1、学前教育法草案征意见：幼儿园不得教授小学教育内容。2、好消息！新疆确诊病例无症状感染者双清零。3、外交部回应美国威胁将中芯国际列入黑名单：赤裸裸的霸权行径。4、前所未有！东北半个月内遭台风三连击。5、住建部拟规定：出租地下室等非居住空间最高罚款50万元。6、陕西要求高中学段保证4课时防艾教育。7、超过巴西，印度新冠确诊达420万升至全球第二。8、南京非全研究生申请租房补贴被驳回，人社局：财政部门不同意。9、韩媒：11月底三星将关闭中国唯一一座电视工厂。10、印度成功测试首款国产高超音速飞行器，加入“高超音速导弹俱乐部”。11、意大利爆发反口罩游行：“新冠病毒是为了操控世界而发明的。12、德约科维奇误伤裁判被取消美国网球公开赛资格。	0	0	0	0
无忧恋尘	09月08日 08:57	广州 9月8日，星期二，农历七月廿一1、学前教育法草案征意见：幼儿园不得教授小学教育内容。2、好消息！新疆确诊病例无症状感染者双清零。3、外交部回应美国威胁将中芯国际列入黑名单：赤裸裸的霸权行径。4、前所未有！东北半个月内遭台风三连击。5、住建部拟规定：出租地下室等非居住空间最高罚款50万元。6、陕西要求高中学段保证4课时防艾教育。7、超过巴西，印度新冠确诊达420万升至全球第二。8、南京非全研究生申请租房补贴被驳回，人社局：财政部门不同意。9、韩媒：11月底三星将关闭中国唯一一座电视工厂。10、印度成功测试首款国产高超音速飞行器，加入“高超音速导弹俱乐部”。11、意大利爆发反口罩游行：“新冠病毒是为了操控世界而发明的。12、德约科维奇误伤裁判被取消美国网球公开赛资格。	0	0	1	1
天道酬勤899899	09月08日 08:54	9月8日微语简报，星期二，农历七月廿一，工作愉快，生活喜乐！1、学前教育法草案征意见：幼儿园不得教授小学教育内容。2、好消息！新疆确诊病例无症状感染者双清零。3、外交部回应美国威胁将中芯国际列入黑名单：赤裸裸的霸权行径。4、前所未有！东北半个月内遭台风三连击。5、住建部拟规定：出租地下室等非居住空间最高罚款50万元。6、陕西要求高中学段保证4课时防艾教育。7、超过巴西，印度新冠确诊达420万升至全球第二。8、南京非全研究生申请租房补贴被驳回，人社局：财政部门不同意。9、韩媒：11月底三星将关闭中国唯一一座电视工厂。10、印度成功测试首款国产高超音速飞行器，加入“高超音速导弹俱乐部”。11、意大利爆发反口罩游行：“新冠病毒是为了操控世界而发明的。12、德约科维奇误伤裁判被取消美国网球公开赛资格。	0	0	0	0
红果果蛋	09月08日 08:46	［早报第394天］9月8日微语简报，星期二，农历七月廿一，工作愉快，生活喜乐！一份微语报，众览天下事！1、学前教育法草案征意见：幼儿园不得教授小学教育内容。2、好消息！新疆确诊病例无症状感染者双清零。3、外交部回应美国威胁将中芯国际列入黑名单：赤裸裸的霸权行径。4、前所未有！东北半个月内遭台风三连击。5、住建部拟规定：出租地下室等非居住空间最高罚款50万元。6、陕西要求高中学段保证4课时防艾教育。7、超过巴西，印度新冠确诊达420万升至全球第二。8、南京非全研究生申请租房补贴被驳回，人社局：财政部门不同意。公众号：weiyunews9、韩媒：11月底三星将关闭中国唯一一座电视工厂。10、印度成功测试首款国产高超音速飞行器，加入“高超音速导弹俱乐部”。11、意大利爆发反口罩游行：“新冠病毒是为了操控世界而发明的。12、德约科维奇误伤裁判被取消美国网球公开赛资格。不要着急，最好的总会在最不经…	0	0	0	0
一爸零	09月08日 08:35	早新闻9月8日 星期二1、学前教育法草案征意见：幼儿园不得教授小学教育内容。2、好消息！新疆确诊病例无症状感染者双清零。3、外交部回应美国威胁将中芯国际列入黑名单：赤裸裸的霸权行径。4、前所未有！东北半个月内遭台风三连击。5、住建部拟规定：出租地下室等非居住空间最高罚款50万元。6、陕西要求高中学段保证4课时防艾教育。7、超过巴西，印度新冠确诊达420万升至全球第二。8、南京非全研究生申请租房补贴被驳回，人社局：财政部门不同意9、韩媒：11月底三星将关闭中国唯一一座电视工厂。10、印度成功测试首款国产高超音速飞行器，加入“高超音速导弹俱乐部”。11、意大利爆发反口罩游行：“新冠病毒是为了操控世界而发明的。12、德约科维奇误伤裁判被取消美国网球公开赛资格。不要着急，最好的总会在最不经意的时候出现。那我们要做的就是，怀揣希望去努力， 静待美好的出现。——泰戈尔	0	0	0	0
vgkbffjknnh	09月08日 08:27	早报，9月8日，星期二，农历七月廿一，工作愉快，生活喜乐！1、学前教育法草案征意见：幼儿园不得教授小学教育内容。2、好消息！新疆确诊病例无症状感染者双清零。3、外交部回应美国威胁将中芯国际列入黑名单：赤裸裸的霸权行径。4、前所未有！东北半个月内遭台风三连击。5、住建部拟规定：出租地下室等非居住空间最高罚款50万元。6、陕西要求高中学段保证4课时防艾教育。7、超过巴西，印度新冠确诊达420万升至全球第二。8、南京非全研究生申请租房补贴被驳回，人社局：财政部门不同意。9、韩媒：11月底三星将关闭中国唯一一座电视工厂。10、印度成功测试首款国产高超音速飞行器，加入“高超音速导弹俱乐部”。11、意大利爆发反口罩游行：“新冠病毒是为了操控世界而发明的。12、德约科维奇误伤裁判被取消美国网球公开赛资格。不要着急，最好的总会在最不经意的时候出现。那我们要做的就是，怀揣希望去努力， 静待美好的出现。——…	0	0	0	0
广东省户外家具行业协会	09月08日 08:21	9月8日 星期二，农历七月廿一，工作愉快，生活喜乐！1、学前教育法草案征意见：幼儿园不得教授小学教育内容。2、好消息！新疆确诊病例无症状感染者双清零。3、外交部回应美国威胁将中芯国际列入黑名单：赤裸裸的霸权行径。4、前所未有！东北半个月内遭台风三连击。5、住建部拟规定：出租地下室等非居住空间最高罚款50万元。6、陕西要求高中学段保证4课时防艾教育。7、超过巴西，印度新冠确诊达420万升至全球第二。8、南京非全研究生申请租房补贴被驳回，人社局：财政部门不同意。9、韩媒：11月底三星将关闭中国唯一一座电视工厂。10、印度成功测试首款国产高超音速飞行器，加入“高超音速导弹俱乐部”。11、意大利爆发反口罩游行：“新冠病毒是为了操控世界而发明的。12、德约科维奇误伤裁判被取消美国网球公开赛资格。不要着急，最好的总会在最不经意的时候出现。那我们要做的就是，怀揣希望去努力， 静待美好的出现。——泰戈尔	0	0	0	0
硕士研究生招生资讯网	09月08日 08:16	考研 美好的一天，从读报开始，9月8日，庚子年七月廿一，星期二，工作愉快，幸福生活。1、许家印深夜宣布：恒大全国7折卖房，“金九银十”要卖2000亿；2、住建部拟规定：出租地下室等非居住空间最高罚款50万元；3、国际奥委会副主席：东京奥运会必将如期举行，无论有无新冠病毒；4、长城宽带100万元打包转让；5、学前教育法草案征意见：幼儿园不得教授小学教育内容；6、三星将于11月底关闭在中国唯一一座电视工厂;7、全球最大水晶生产商施华洛世奇将关店3000家，裁员6000人；8、特斯拉上线电池回收服务，报废锂离子电池可100%回收利用；9、涉嫌欺诈发行案调查完毕，乐视退被罚2.4亿元；10、南京非全研究生申请租房补贴被驳回，人社局：财政部门不同意；11、西门子回应冰箱半夜爆炸调查结果：非官方授权维修致使制冷剂泄漏；12、契税法明年9月1日起施行：契税税率将维持不变；	0	0	0	0
考研老驴_驴先深	09月08日 08:15	大三考研 美好的一天，从读报开始，9月8日，庚子年七月廿一，星期二，工作愉快，幸福生活。1、许家印深夜宣布：恒大全国7折卖房，“金九银十”要卖2000亿；2、住建部拟规定：出租地下室等非居住空间最高罚款50万元；3、国际奥委会副主席：东京奥运会必将如期举行，无论有无新冠病毒；4、长城宽带100万元打包转让；5、学前教育法草案征意见：幼儿园不得教授小学教育内容；6、三星将于11月底关闭在中国唯一一座电视工厂;7、全球最大水晶生产商施华洛世奇将关店3000家，裁员6000人；8、特斯拉上线电池回收服务，报废锂离子电池可100%回收利用；9、涉嫌欺诈发行案调查完毕，乐视退被罚2.4亿元；10、南京非全研究生申请租房补贴被驳回，人社局：财政部门不同意；11、西门子回应冰箱半夜爆炸调查结果：非官方授权维修致使制冷剂泄漏；12、契税法明年9月1日起施行：契税税率将维持不变；	0	0	0	0
新生考研	09月08日 08:13	新生考研 美好的一天，从读报开始，9月8日，庚子年七月廿一，星期二，工作愉快，幸福生活。1、许家印深夜宣布：恒大全国7折卖房，“金九银十”要卖2000亿；2、住建部拟规定：出租地下室等非居住空间最高罚款50万元；3、国际奥委会副主席：东京奥运会必将如期举行，无论有无新冠病毒；4、长城宽带100万元打包转让；5、学前教育法草案征意见：幼儿园不得教授小学教育内容；6、三星将于11月底关闭在中国唯一一座电视工厂;7、全球最大水晶生产商施华洛世奇将关店3000家，裁员6000人；8、特斯拉上线电池回收服务，报废锂离子电池可100%回收利用；9、涉嫌欺诈发行案调查完毕，乐视退被罚2.4亿元；10、南京非全研究生申请租房补贴被驳回，人社局：财政部门不同意；11、西门子回应冰箱半夜爆炸调查结果：非官方授权维修致使制冷剂泄漏；12、契税法明年9月1日起施行：契税税率将维持不变；	0	0	0	0
精语良言	09月08日 08:12	9月8日，星期二，生活愉快！早安1、学前教育法草案征意见：幼儿园不得教授小学教育内容。2、好消息！新疆确诊病例无症状感染者双清零。3、外交部回应美国威胁将中芯国际列入黑名单：赤裸裸的霸权行径。4、前所未有！东北半个月内遭台风三连击。5、住建部拟规定：出租地下室等非居住空间最高罚款50万元。6、陕西要求高中学段保证4课时防艾教育。7、超过巴西，印度新冠确诊达420万升至全球第二。8、南京非全研究生申请租房补贴被驳回，人社局：财政部门不同意。9、韩媒：11月底三星将关闭中国唯一一座电视工厂。10、印度成功测试首款国产高超音速飞行器，加入“高超音速导弹俱乐部”。11、意大利爆发反口罩游行：“新冠病毒是为了操控世界而发明的。12、德约科维奇误伤裁判被取消美国网球公开赛资格。不要着急，最好的总会在最不经意的时候出现。那我们要做的就是，怀揣希望去努力， 静待美好的出现。——泰戈尔	5	0	0	5
水果兄弟Fruitbrothers	09月08日 08:04	9月8日，星期二，农历七月廿一1、学前教育法草案征意见：幼儿园不得教授小学教育内容。2、好消息！新疆确诊病例无症状感染者双清零。3、外交部回应美国威胁将中芯国际列入黑名单：赤裸裸的霸权行径。4、前所未有！东北半个月内遭台风三连击。5、住建部拟规定：出租地下室等非居住空间最高罚款50万元。6、陕西要求高中学段保证4课时防艾教育。7、超过巴西，印度新冠确诊达420万升至全球第二。8、南京非全研究生申请租房补贴被驳回，人社局：财政部门不同意。9、韩媒：11月底三星将关闭中国唯一一座电视工厂。10、印度成功测试首款国产高超音速飞行器，加入“高超音速导弹俱乐部”。11、意大利爆发反口罩游行：“新冠病毒是为了操控世界而发明的。12、德约科维奇误伤裁判被取消美国网球公开赛资格。所谓礼仪，绝不是恪守规矩。只要不让对方感到不快，就是最好的礼仪。——藤原先生	0	0	0	0
梦相随_花儿	09月08日 08:03	转：9月8日微语简报，星期二，工作愉快，生活喜乐！1、学前教育法草案征意见：幼儿园不得教授小学教育内容。2、新疆确诊病例无症状感染者双清零。3、外交部回应美国威胁将中芯国际列入黑名单：赤裸裸的霸权行径。4、前所未有！东北半个月内遭台风三连击。5、住建部拟规定：出租地下室等非居住空间最高罚款50万元。6、陕西要求高中学段保证4课时防艾教育。7、超过巴西，印度新冠确诊达420万升至全球第二。8、南京非全研究生申请租房补贴被驳回，人社局：财政部门不同意。9、韩媒：11月底三星将关闭中国唯一一座电视工厂。10、印度成功测试首款国产高超音速飞行器，加入“高超音速导弹俱乐部”。11、意大利爆发反口罩游行：“新冠病毒是为了操控世界而发明的。12、德约科维奇误伤裁判被取消美国网球公开赛资格。‘不要着急，最好的总会在最不经意的时候出现。那我们要做的就是，怀揣希望去努力， 静待美好的出现。——泰戈尔|/	0	0	0	0
樊鸿新律师电话13203737971	09月08日 08:00	9月8日微语简报，星期二，农历七月廿一，工作愉快，生活喜乐！一份微语报，众览天下事！1、学前教育法草案征意见：幼儿园不得教授小学教育内容。2、好消息！新疆确诊病例无症状感染者双清零。3、外交部回应美国威胁将中芯国际列入黑名单：赤裸裸的霸权行径。4、前所未有！东北半个月内遭台风三连击。5、住建部拟规定：出租地下室等非居住空间最高罚款50万元。6、陕西要求高中学段保证4课时防艾教育。7、超过巴西，印度新冠确诊达420万升至全球第二。8、南京非全研究生申请租房补贴被驳回，人社局：财政部门不同意。公众号：weiyunews9、韩媒：11月底三星将关闭中国唯一一座电视工厂。10、印度成功测试首款国产高超音速飞行器，加入“高超音速导弹俱乐部”。11、意大利爆发反口罩游行：“新冠病毒是为了操控世界而发明的。12、德约科维奇误伤裁判被取消美国网球公开赛资格。不要着急，最好的总会在最不经意的时候出现。那我…	0	0	0	0
湖北工程学院新技术学院	09月08日 07:52	1、学前教育法草案征意见：幼儿园不得教授小学教育内容。2、好消息！新疆确诊病例无症状感染者双清零。3、外交部回应美国威胁将中芯国际列入黑名单：赤裸裸的霸权行径。4、前所未有！东北半个月内遭台风三连击。5、住建部拟规定：出租地下室等非居住空间最高罚款50万元。6、陕西要求高中学段保证4课时防艾教育。7、超过巴西，印度新冠确诊达420万升至全球第二。8、南京非全研究生申请租房补贴被驳回，人社局：财政部门不同意。via:微语简报	1	0	2	3
君忆问早	09月08日 07:32	9月8日 星期二 七月廿一 早安1、学前教育法草案征意见：幼儿园不得教授小学教育内容。2、好消息！新疆确诊病例无症状感染者双清零。3、外交部回应美国威胁将中芯国际列入黑名单：赤裸裸的霸权行径。4、前所未有！东北半个月内遭台风三连击。5、住建部拟规定：出租地下室等非居住空间最高罚款50万元。6、陕西要求高中学段保证4课时防艾教育。7、超过巴西，印度新冠确诊达420万升至全球第二。8、南京非全研究生申请租房补贴被驳回，人社局：财政部门不同意。9、韩媒：11月底三星将关闭中国唯一一座电视工厂。10、印度成功测试首款国产高超音速飞行器，加入“高超音速导弹俱乐部”。11、意大利爆发反口罩游行：“新冠病毒是为了操控世界而发明的。12、德约科维奇误伤裁判被取消美国网球公开赛资格。不要着急，最好的总会在最不经意的时候出现。那我们要做的就是，怀揣希望去努力， 静待美好的出现。——泰戈尔 2北京·新街口	0	0	0	0
瑶山之家	09月08日 07:32	早上好！9月8日，农历七月廿一，星期二1、学前教育法草案征意见：幼儿园不得教授小学教育内容。2、好消息！新疆确诊病例无症状感染者双清零。3、外交部回应美国威胁将中芯国际列入黑名单：赤裸裸的霸权行径。4、前所未有！东北半个月内遭台风三连击。5、住建部拟规定：出租地下室等非居住空间最高罚款50万元。6、陕西要求高中学段保证4课时防艾教育。7、超过巴西，印度新冠确诊达420万升至全球第二。8、南京非全研究生申请租房补贴被驳回，人社局：财政部门不同意。9、韩媒：11月底三星将关闭中国唯一一座电视工厂。10、印度成功测试首款国产高超音速飞行器，加入“高超音速导弹俱乐部”。11、意大利爆发反口罩游行：“新冠病毒是为了操控世界而发明的。12、德约科维奇误伤裁判被取消美国网球公开赛资格。不要着急，最好的总会在最不经意的时候出现。那我们要做的就是，怀揣希望去努力， 静待美好的出现。 2韶关·曹碓坑	0	0	2	2
柯大仔	09月08日 07:25	[玫瑰][拥抱]农历七月廿一早安！今日报纸摘要~~1、许家印深夜宣布：恒大全国7折卖房，“金九银十”要卖2000亿；2、住建部拟规定：出租地下室等非居住空间最高罚款50万元；3、国际奥委会副主席：东京奥运会必将如期举行，无论有无新冠病毒；4、长城宽带100万元打包转让；5、学前教育法草案征意见：幼儿园不得教授小学教育内容；6、三星将于11月底关闭在中国唯一一座电视工厂;7、全球最大水晶生产商施华洛世奇将关店3000家，裁员6000人；8、特斯拉上线电池回收服务，报废锂离子电池可100%回收利用；9、涉嫌欺诈发行案调查完毕，乐视退被罚2.4亿元；10、南京非全研究生申请租房补贴被驳回，人社局：财政部门不同意；11、西门子回应冰箱半夜爆炸调查结果：非官方授权维修致使制冷剂泄漏；12、契税法明年9月1日起施行：契税税率将维持不变；寄语[抱拳]有的东西不过很久是不可能理解的，有的东西等到理解了又…	0	0	3	3
青春湖工	09月08日 07:21	1、学前教育法草案征意见：幼儿园不得教授小学教育内容。2、好消息！新疆确诊病例无症状感染者双清零。3、外交部回应美国威胁将中芯国际列入黑名单：赤裸裸的霸权行径。4、前所未有！东北半个月内遭台风三连击。5、住建部拟规定：出租地下室等非居住空间最高罚款50万元。6、陕西要求高中学段保证4课时防艾教育。7、超过巴西，印度新冠确诊达420万升至全球第二。8、南京非全研究生申请租房补贴被驳回，人社局：财政部门不同意。9、韩媒：11月底三星将关闭中国唯一一座电视工厂。10、印度成功测试首款国产高超音速飞行器，加入“高超音速导弹俱乐部”。11、意大利爆发反口罩游行：“新冠病毒是为了操控世界而发明的。12、德约科维奇误伤裁判被取消美国网球公开赛资格。（via.微语简报）	0	0	0	0
庄里人观天下	09月08日 07:08	9月8日微语简报，星期二，农历七月廿一，工作愉快，生活喜乐！1、学前教育法草案征意见：幼儿园不得教授小学教育内容。2、好消息！新疆确诊病例无症状感染者双清零。3、外交部回应美国威胁将中芯国际列入黑名单：赤裸裸的霸权行径。4、前所未有！东北半个月内遭台风三连击。5、住建部拟规定：出租地下室等非居住空间最高罚款50万元。6、陕西要求高中学段保证4课时防艾教育。7、超过巴西，印度新冠确诊达420万升至全球第二。8、南京非全研究生申请租房补贴被驳回，人社局：财政部门不同意。9、韩媒：11月底三星将关闭中国唯一一座电视工厂。10、印度成功测试首款国产高超音速飞行器，加入“高超音速导弹俱乐部”。11、意大利爆发反口罩游行：“新冠病毒是为了操控世界而发明的。12、德约科维奇误伤裁判被取消美国网球公开赛资格。不要着急，最好的总会在最不经意的时候出现。那我们要做的就是，怀揣希望去努力， 静待美好的出现。—…	0	0	0	0
论文专利软著13051228501	09月08日 07:06	9月8日，星期二，农历七月廿一！1、学前教育法草案征意见：幼儿园不得教授小学教育内容。2、好消息！新疆确诊病例无症状感染者双清零。3、外交部回应美国威胁将中芯国际列入黑名单：赤裸裸的霸权行径。4、前所未有！东北半个月内遭台风三连击。5、住建部拟规定：出租地下室等非居住空间最高罚款50万元。6、陕西要求高中学段保证4课时防艾教育。7、超过巴西，印度新冠确诊达420万升至全球第二。8、南京非全研究生申请租房补贴被驳回，人社局：财政部门不同意。9、韩媒：11月底三星将关闭中国唯一一座电视工厂。10、印度成功测试首款国产高超音速飞行器，加入“高超音速导弹俱乐部”。11、意大利爆发反口罩游行：“新冠病毒是为了操控世界而发明的。12、德约科维奇误伤裁判被取消美国网球公开赛资格。不要着急，最好的总会在最不经意的时候出现。那我们要做的就是，怀揣希望去努力， 静待美好的出现。——泰戈尔	0	0	1	1
科技教育武老师	09月08日 07:01	9月8日星期二，农历七月廿一1、学前教育法草案征意见：幼儿园不得教授小学教育内容。2、好消息！新疆确诊病例无症状感染者双清零。3、外交部回应美国威胁将中芯国际列入黑名单：赤裸裸的霸权行径。4、前所未有！东北半个月内遭台风三连击。5、住建部拟规定：出租地下室等非居住空间最高罚款50万元。6、陕西要求高中学段保证4课时防艾教育。7、超过巴西，印度新冠确诊达420万升至全球第二。8、南京非全研究生申请租房补贴被驳回，人社局：财政部门不同意。9、韩媒：11月底三星将关闭中国唯一一座电视工厂。10、印度成功测试首款国产高超音速飞行器，加入“高超音速导弹俱乐部”。11、意大利爆发反口罩游行：“新冠病毒是为了操控世界而发明的。12、德约科维奇误伤裁判被取消美国网球公开赛资格。不要着急，最好的总会在最不经意的时候出现。那我们要做的就是，怀揣希望去努力， 静待美好的出现。——泰戈尔	0	0	0	0
支翔2011	09月08日 06:55	9月4日，一名今年从南京某理工类高校非全日制研究生毕业的应届生小江（化名）向澎湃新闻记者爆料称，自己今年6月依规向南京市江宁区人社局申请的“高校毕业生住房租赁补贴”，却在7月被驳回了。官方给	0	0	0	0
凡夫峰宾	09月08日 06:54	9月8日，星期二，农历七月廿一，朝闻天下！1、学前教育法草案征意见：幼儿园不得教授小学教育内容。2、好消息！新疆确诊病例无症状感染者双清零。3、外交部回应美国威胁将中芯国际列入黑名单：赤裸裸的霸权行径。4、前所未有！东北半个月内遭台风三连击。5、住建部拟规定：出租地下室等非居住空间最高罚款50万元。6、陕西要求高中学段保证4课时防艾教育。7、超过巴西，印度新冠确诊达420万升至全球第二。8、南京非全研究生申请租房补贴被驳回，人社局：财政部门不同意。9、韩媒：11月底三星将关闭中国唯一一座电视工厂。10、印度成功测试首款国产高超音速飞行器，加入“高超音速导弹俱乐部”。11、意大利爆发反口罩游行：“新冠病毒是为了操控世界而发明的。12、德约科维奇误伤裁判被取消美国网球公开赛资格。	0	0	0	0
盘面交易者	09月08日 06:33	9月8日 新闻简报，星期二，农历七月廿一1、学前教育法草案征意见：幼儿园不得教授小学教育内容。2、好消息！新疆确诊病例无症状感染者双清零。3、外交部回应美国威胁将中芯国际列入黑名单：赤裸裸的霸权行径。4、前所未有！东北半个月内遭台风三连击。5、住建部拟规定：出租地下室等非居住空间最高罚款50万元。6、陕西要求高中学段保证4课时防艾教育。7、超过巴西，印度新冠确诊达420万升至全球第二。8、南京非全研究生申请租房补贴被驳回，人社局：财政部门不同意。9、韩媒：11月底三星将关闭中国唯一一座电视工厂。10、印度成功测试首款国产高超音速飞行器，加入“高超音速导弹俱乐部”。11、意大利爆发反口罩游行：“新冠病毒是为了操控世界而发明的。12、德约科维奇误伤裁判被取消美国网球公开赛资格。	2	0	6	8
杰克霸气哥	09月08日 06:28	9月4日，一名今年从南京某理工类高校非全日制研究生毕业的应届生小江（化名）向澎湃新闻记者爆料称，自己今年6月依规向南京市江宁区人社局申请的“高校毕业生住房租赁补贴”，却在7月被驳回了。官	0	0	0	0
UUUIP	09月08日 06:22	9月8日简报，星期二，农历七月廿一，工作愉快，生活喜乐！1、学前教育法草案征意见：幼儿园不得教授小学教育内容。2、好消息！新疆确诊病例无症状感染者双清零。3、外交部回应美国威胁将中芯国际列入黑名单：赤裸裸的霸权行径。4、前所未有！东北半个月内遭台风三连击。5、住建部拟规定：出租地下室等非居住空间最高罚款50万元。6、陕西要求高中学段保证4课时防艾教育。7、超过巴西，印度新冠确诊达420万升至全球第二。8、南京非全研究生申请租房补贴被驳回，人社局：财政部门不同意。公众号：weiyunews9、韩媒：11月底三星将关闭中国唯一一座电视工厂。10、印度成功测试首款国产高超音速飞行器，加入“高超音速导弹俱乐部”。11、意大利爆发反口罩游行：“新冠病毒是为了操控世界而发明的。12、德约科维奇误伤裁判被取消美国网球公开赛资格。不要着急，最好的总会在最不经意的时候出现。那我们要做的就是，怀揣希望去努力…	0	0	0	0
育儿漫谈	09月08日 06:19	9月8日微语简报，星期二，农历七月廿一，工作愉快，生活喜乐！1、学前教育法草案征意见：幼儿园不得教授小学教育内容。2、好消息！新疆确诊病例无症状感染者双清零。3、外交部回应美国威胁将中芯国际列入黑名单：赤裸裸的霸权行径。4、前所未有！东北半个月内遭台风三连击。5、住建部拟规定：出租地下室等非居住空间最高罚款50万元。6、陕西要求高中学段保证4课时防艾教育。7、超过巴西，印度新冠确诊达420万升至全球第二。8、南京非全研究生申请租房补贴被驳回，人社局：财政部门不同意。9、韩媒：11月底三星将关闭中国唯一一座电视工厂。10、印度成功测试首款国产高超音速飞行器，加入“高超音速导弹俱乐部”。11、意大利爆发反口罩游行：“新冠病毒是为了操控世界而发明的。12、德约科维奇误伤裁判被取消美国网球公开赛资格。不要着急，最好的总会在最不经意的时候出现。那我们要做的就是，怀揣希望去努力， 静待美好的出现。—…	1	0	0	1
早知新日	09月08日 06:16	2020年9月8日星期二读报时间（№1725）1 现金用光，台湾国民党面临财务危机：期待年底能借到1.2亿元2 头号种子德约科维奇回球误伤女裁判，美国网协：因违规行为德约科维奇将失去美网所有排名积分以及比赛所获得奖金3 西安交大：三年发16篇SCI，电气学院应届硕士毕业生孙光宇，被电气学院建议破格授予博士学位4 新华社：我国部分高端医疗器械在“最需要时最紧缺”，技术弱、储备少、产能低、用不上现象突出5 彭博社：中国金融市场再降门槛吸引外资6 香港《星岛日报》：多次轻判，开释乱港分子，香港东区法院法官何俊尧被调职7 《柳叶刀》：多名专家质疑印度的新冠肺炎死亡数据存在缺陷，包括延报、漏报等情况8 南京非全研究生申请租房补贴被驳回，人社局：财政部门不同意9 美俄空中对抗加剧，3架美空军B-52轰炸机飞入乌克兰上空 逼近克里米亚边境仅25公里10 美联社：联合国秘书长发出警告，全球最严重粮食危机…	0	0	2	2
辽宁石油化工大学	09月08日 06:02	9月8日微语简报，星期二，农历七月廿一，工作愉快，生活喜乐！一份微语报，众览天下事！1、学前教育法草案征意见：幼儿园不得教授小学教育内容。2、好消息！新疆确诊病例无症状感染者双清零。3、外交部回应美国威胁将中芯国际列入黑名单：赤裸裸的霸权行径。4、前所未有！东北半个月内遭台风三连击。5、住建部拟规定：出租地下室等非居住空间最高罚款50万元。6、陕西要求高中学段保证4课时防艾教育。7、超过巴西，印度新冠确诊达420万升至全球第二。8、南京非全研究生申请租房补贴被驳回，人社局：财政部门不同意。9、韩媒：11月底三星将关闭中国唯一一座电视工厂。10、印度成功测试首款国产高超音速飞行器，加入“高超音速导弹俱乐部”。11、意大利爆发反口罩游行：“新冠病毒是为了操控世界而发明的。12、德约科维奇误伤裁判被取消美国网球公开赛资格。不要着急，最好的总会在最不经意的时候出现。那我们要做的就是，怀揣希望去努…	0	0	0	0
浦江娱乐圈	09月08日 05:39	9月4日，一名今年从南京某理工类高校非全日制研究生毕业的应届生小江（化名）向澎湃新闻记者爆料称，自己今年6月依规向南京市江宁区人社局申请	0	0	0	0
乌石下一族_102	09月08日 05:35	9月4日，一名今年从南京某理工类高校非全日制研究生毕业的应届生小江（化名）向澎湃新闻记者爆料称，自己今年6月依规向南京市江宁区人社局申请的“高	0	0	0	0
泽楠优势资本	09月08日 05:26	9月8日今日简报，星期二，农历七月廿一，工作愉快，生活喜乐！1、学前教育法草案征意见：幼儿园不得教授小学教育内容。2、好消息！新疆确诊病例无症状感染者双清零。3、外交部回应美国威胁将中芯国际列入黑名单：赤裸裸的霸权行径。4、前所未有！东北半个月内遭台风三连击。5、住建部拟规定：出租地下室等非居住空间最高罚款50万元。6、陕西要求高中学段保证4课时防艾教育。7、超过巴西，印度新冠确诊达420万升至全球第二。8、南京非全研究生申请租房补贴被驳回，人社局：财政部门不同意。9、韩媒：11月底三星将关闭中国唯一一座电视工厂。10、印度成功测试首款国产高超音速飞行器，加入“高超音速导弹俱乐部”。11、意大利爆发反口罩游行：“新冠病毒是为了操控世界而发明的。12、德约科维奇误伤裁判被取消美国网球公开赛资格。不要着急，最好的总会在最不经意的时候出现。那我们要做的就是，怀揣希望去努力， 静待美好的出现。—…	0	0	0	0
荷尔蒙521	09月08日 05:15	9月4日，一名今年从南京某理工类高校非全日制研究生毕业的应届生小江（化名）向澎湃新闻记者爆料称，自己今年6月依规向南京市江宁区人社局申请的“高校毕业生住房租赁补贴	0	0	0	0
东莞市深美贸易公司_228	09月08日 05:05	9月4日，一名今年从南京某理工类高校非全日制研究生毕业的应届生小江（化名）向澎湃新闻记者爆料称，自己今年6月依规向南京市江宁区人社局申请的“高校毕业	0	0	0	0
蓝雁色	09月08日 03:55	9月4日，一名今年从南京某理工类高校非全日制研究生毕业的应届生小江（化名）向澎湃新闻记者爆料称，自己今年6月依规向南京市江宁区人社局申请的“高校毕业生住房租赁补贴”，却在7月被驳回了。官方给小江	0	0	0	0
陈敏50552	09月08日 03:37	9月4日，一名今年从南京某理工类高校非全日制研究生毕业的应届生小江（化名）向澎湃新闻记者爆料称，自己今年6月依规向南京市江宁区人社局申请的“高校毕业生住房租赁补贴”，却在7月被驳回了。官方给小	0	0	0	0
cliffy_Anson	09月08日 03:35	9月8日微语简报，星期二，农历七月廿一，工作愉快，生活喜乐！一份微语报，众览天下事！1、学前教育法草案征意见：幼儿园不得教授小学教育内容。2、好消息！新疆确诊病例无症状感染者双清零。3、外交部回应美国威胁将中芯国际列入黑名单：赤裸裸的霸权行径。4、前所未有！东北半个月内遭台风三连击。5、住建部拟规定：出租地下室等非居住空间最高罚款50万元。6、陕西要求高中学段保证4课时防艾教育。7、超过巴西，印度新冠确诊达420万升至全球第二。8、南京非全研究生申请租房补贴被驳回，人社局：财政部门不同意。公众号：weiyunews9、韩媒：11月底三星将关闭中国唯一一座电视工厂。10、印度成功测试首款国产高超音速飞行器，加入“高超音速导弹俱乐部”。11、意大利爆发反口罩游行：“新冠病毒是为了操控世界而发明的。12、德约科维奇误伤裁判被取消美国网球公开赛资格。不要着急，最好的总会在最不经意的时候出现。那我…	0	0	0	0
梨亭1983	09月08日 03:15	9月4日，一名今年从南京某理工类高校非全日制研究生毕业的应届生小江（化名）向澎湃新闻记者爆料称，自己今年6月依规向南京市江宁区人社局申请的“高校毕业生住房租赁补贴”，却在7	0	0	0	0
玉泰同学	09月08日 02:32	开眼南京非全研究生申请租房补贴被驳回，人社局：财政部门不同意。	0	0	0	0
统招非全日制研究生每日关注	09月07日 14:25	//@统招非全日制硕士研究生:我们只想要属于我们应该得到的正当权益，我们太难了!	0	1	11	12
得得得嘞6866	09月07日 20:30	顶！//@17非全日制研究生:去除“非”字，统一证书，规范考试，严格培养才是正途，任何补救文件都只是亡羊补牢，耗时费力不讨好！ 统招非全日制硕士研究生	0	0	0	0
朝闻简报	09月08日 00:11	「微语朝闻」2020.09.08 星期二 农历七月廿一1、学前教育法草案征意见：幼儿园不得教授小学教育内容。2、好消息！新疆确诊病例无症状感染者双清零。3、外交部回应美国威胁将中芯国际列入黑名单：赤裸裸的霸权行径。4、前所未有！东北半个月内遭台风三连击。5、住建部拟规定：出租地下室等非居住空间最高罚款50万元。6、陕西要求高中学段保证4课时防艾教育。7、超过巴西，印度新冠确诊达420万升至全球第二。8、南京非全研究生申请租房补贴被驳回，人社局：财政部门不同意。9、韩媒：11月底三星将关闭中国唯一一座电视工厂。10、印度成功测试首款国产高超音速飞行器，加入“高超音速导弹俱乐部”。11、意大利爆发反口罩游行：“新冠病毒是为了操控世界而发明的。12、德约科维奇误伤裁判被取消美国网球公开赛资格。（新闻联播：O网页链接）文章合为时而著，歌诗合为事而作。(白居易)	0	0	0	0
2016ttony	09月08日 00:09	9月8日，庚子年七月廿一，星期二，工作愉快，幸福生活。1、许家印深夜宣布：恒大全国7折卖房，“金九银十”要卖2000亿；2、住建部拟规定：出租地下室等非居住空间最高罚款50万元；3、国际奥委会副主席：东京奥运会必将如期举行，无论有无新冠病毒；4、长城宽带100万元打包转让；5、学前教育法草案征意见：幼儿园不得教授小学教育内容；6、三星将于11月底关闭在中国唯一一座电视工厂;7、全球最大水晶生产商施华洛世奇将关店3000家，裁员6000人；8、特斯拉上线电池回收服务，报废锂离子电池可100%回收利用；9、涉嫌欺诈发行案调查完毕，乐视退被罚2.4亿元；10、南京非全研究生申请租房补贴被驳回，人社局：财政部门不同意；11、西门子回应冰箱半夜爆炸调查结果：非官方授权维修致使制冷剂泄漏；12、契税法明年9月1日起施行：契税税率将维持不变；有的东西不过很久是不可能理解的，有的东西等到理解了又为时已晚…	0	0	0	0
Facebook中国官网	09月08日 00:08	9月8日，庚子年七月廿一，星期二，工作愉快，幸福生活。1、许家印深夜宣布：恒大全国7折卖房，“金九银十”要卖2000亿；2、住建部拟规定：出租地下室等非居住空间最高罚款50万元；3、国际奥委会副主席：东京奥运会必将如期举行，无论有无新冠病毒；4、长城宽带100万元打包转让；5、学前教育法草案征意见：幼儿园不得教授小学教育内容；6、三星将于11月底关闭在中国唯一一座电视工厂;7、全球最大水晶生产商施华洛世奇将关店3000家，裁员6000人；8、特斯拉上线电池回收服务，报废锂离子电池可100%回收利用；9、涉嫌欺诈发行案调查完毕，乐视退被罚2.4亿元；10、南京非全研究生申请租房补贴被驳回，人社局：财政部门不同意；11、西门子回应冰箱半夜爆炸调查结果：非官方授权维修致使制冷剂泄漏；12、契税法明年9月1日起施行：契税税率将维持不变；有的东西不过很久是不可能理解的，有的东西等到理解了又为时已晚…	0	0	3	3
中国整形美容医院	09月08日 00:08	9月8日，庚子年七月廿一，星期二，工作愉快，幸福生活。1、许家印深夜宣布：恒大全国7折卖房，“金九银十”要卖2000亿；2、住建部拟规定：出租地下室等非居住空间最高罚款50万元；3、国际奥委会副主席：东京奥运会必将如期举行，无论有无新冠病毒；4、长城宽带100万元打包转让；5、学前教育法草案征意见：幼儿园不得教授小学教育内容；6、三星将于11月底关闭在中国唯一一座电视工厂;7、全球最大水晶生产商施华洛世奇将关店3000家，裁员6000人；8、特斯拉上线电池回收服务，报废锂离子电池可100%回收利用；9、涉嫌欺诈发行案调查完毕，乐视退被罚2.4亿元；10、南京非全研究生申请租房补贴被驳回，人社局：财政部门不同意；11、西门子回应冰箱半夜爆炸调查结果：非官方授权维修致使制冷剂泄漏；12、契税法明年9月1日起施行：契税税率将维持不变；有的东西不过很久是不可能理解的，有的东西等到理解了又为时已晚…	0	0	0	0
统招非全日制硕士研究生	09月08日 00:03	感谢投稿南京大学新闻传播专业今年也取消专硕全日制的招生了目前的情况如下：经多方信源确认，南京大学将取消2021级新闻传播专硕（全日制）招生，包括统考和推免。但与此同时保留非全日制和新闻学与传播学学硕招生，据了解学硕会较之以往扩招至少20个名额，非全日制具体人数不详。目前南大新传院研招办已将该决定提交南京大学研招办，具体招生简章将于本月15日前后发布。	25	10	193	228
广安政法	09月07日 12:26		0	0	0	0
你穿起来真好看	09月07日 23:36	夏天选一款时髦的帽子都有哪些好处？遮太阳相信是你最快想到的，拗造型当然也是目的之一，而如果你能选到合适的帽子与你的装扮和个人风格相配合的话，那就能同时达到这两个目的了！马上来看看最近明星们都戴些什么样的帽子吧？	0	0	0	0
17非全日制研究生	09月04日 20:33	16年改革之初的新闻@统招非全日制硕士研究生 @统招非全日制研究生每日关注 @澎湃新闻 统招非全日制硕士研究生	3	1	13	17
蓝鲸财经记者工作平台	09月07日 22:55	9月7日时事财经类 Top10	0	2	10	12
17非全日制研究生	09月07日 20:30	去除“非”字，统一证书，规范考试，严格培养才是正途，任何补救文件都只是亡羊补牢，耗时费力不讨好！ 统招非全日制硕士研究生	3	3	32	38
只为你画地为牢的小心情6	09月07日 22:17	这个补贴本就是给全日制的，我觉得没问题，要是非全能享受全日制所有一样的福利待遇，那么都去考非全算了，考什么全日制啊	0	0	6	6
龙眼干子	09月07日 22:16	《南京非全研究生申请租房补贴被驳回，人社局：财政部门不同意》今年2月，教育部就在《关于进一步做好非全日制研究生就业工作的通知》中提到，用人单位招用人员应当向劳动者提供平等就业机会。O网页链接	0	0	0	0
Niufengfeng	09月04日 20:33	//@统招非全日制硕士研究生:哇哦，我们原始出生地//@黄墨玉Moyu: @微言教育 //@轩辕trihonor: //@每日经济新闻 @澎湃新闻 @人民日报 信了我考研那年的新闻，四年过去再看就跟开玩笑是的，求求别拿十几万人考生的人生	0	0	0	0
牛奶煮红糖	09月04日 20:33	所以爱会消失对吗//@黄墨玉Moyu:走远了忘了当初为什么出发//@大神棒棒棒:感觉起点蛮高的，怎么成了这样	0	0	2	2
南京租房集中地	09月07日 21:14	发布了头条文章：《南京非全研究生申请租房补贴被驳回，人社：财政部门不同意》 O南京非全研究生申请租房补贴被驳回，人社：财政部门不同意	1	0	1	2
大概我就是你认识的那个我	09月04日 20:33	//@统招非全日制硕士研究生:哇哦，我们原始出生地//@黄墨玉Moyu: @微言教育 //@轩辕trihonor: //@每日经济新闻 @澎湃新闻 @人民日报 信了我考研那年的新闻，四年过去再看就跟开玩笑是的，求求别拿十几万人考生的人生	0	0	0	0
绵阳新闻网	09月07日 21:06	近日，一名今年从南京某理工类高校非全日制研究生毕业的应届生小江（化名）向记者爆料称，自己6月申请上述“高校毕业生住房租赁补贴”时，在当地人社局发布的文件中看到“非全日制研究生”也在补贴对象内，并将这一消息通知同学一起提交了申请，然而当申请被拒绝之后却发现，当地人社局发布的最新文件却将“非全日制研究生”从补贴对象中删除了。该中心值班工作人员向澎湃新闻记者解释，人社部门在今年早些时候的确将非全日制研究生纳入了南京市发放高校毕业生住房租赁补贴申请对象，并一度在人社部门此前公布的一份文件中注明，然而不久后将非全研究生纳入的这一条被财政部门驳回了，此前申请的非全研究生因此都无法享受这一补助了。（澎湃新闻，TY）	0	0	3	3
统招非全日制硕士研究生	09月04日 20:33	哇哦，我们原始出生地//@黄墨玉Moyu: @微言教育 //@轩辕trihonor: //@每日经济新闻 @澎湃新闻 @人民日报 信了我考研那年的新闻，四年过去再看就跟开玩笑是的，求求别拿十几万人考生的人生做实验，别信口开河。	16	8	62	86
黄墨玉Moyu	09月04日 20:33	@微言教育 //@轩辕trihonor: //@轩辕trihonor:@每日经济新闻 @澎湃新闻 @人民日报 @统招非全日制硕士研究生 信了我考研那年的新闻，四年过去再看就跟开玩笑是的，求求别拿十几万人考生的人生做实验，别信口开河。	2	11	1	14
南宁微博房产	09月07日 21:00	9月4日，一名今年从南京某理工类高校非全日制研究生毕业的应届生小江（化名）向澎湃新闻记者爆料称，自己今年6月依规向南京市江宁区人社局申请的“高校毕业生住房租赁补贴”，却在7月被驳回了。官方给小江的答复是他“非全日制研究生”的身份不符合申请标准。4日，南京市人社局直属单位南京市劳动就业服务管理中心值班工作人员向澎湃新闻记者解释，人社部门在今年早些时候的确将非全日制研究生纳入了南京市发放高校毕业生住房租赁补贴申请对象，并一度在人社部门此前公布的一份文件中注明，然而不久后将非全研究生纳入的这一条被财政部门驳回了，此前申请的非全研究生因此都无法享受这一补助了。这事大家有何看法？（via：澎湃新闻）	3	0	3	6
远离尘嚣了么_372_331	09月07日 20:53	9月4日，一名今年从南京某理工类高校非全日制研究生毕业的应届生小江（化名）向澎湃新闻记者爆料称，自己今年6月依规向南京市江宁区人社局申请的“高校毕业生	0	0	0	0
轩辕trihonor	09月04日 20:33	//@轩辕trihonor:@每日经济新闻 @澎湃新闻 @人民日报 @统招非全日制硕士研究生 信了我考研那年的新闻，四年过去再看就跟开玩笑是的，求求别拿十几万人考生的人生做实验，别信口开河。	0	13	11	24
xiao石77_424	09月07日 20:52	9月4日，一名今年从南京某理工类高校非全日制研究生毕业的应届生小江（化名）向澎湃新闻记者爆料称，自己今年6月依规向南京市江宁区人社局申请的“高校毕	0	0	0	0
孙羽修	09月07日 20:51	“煮豆燃豆萁,豆在釜中泣。”我想引用曹植的这首《七步诗》来表达我的感受，我想很多全日制的同学身边，或多或少都会有自己的同学或者认识的人报考非全日制研究生，大家都是同学，都是寒窗苦读的学子，大家何必要这么针锋相对的呢？“本自同根生，相煎何太急？”	0	0	0	0
轩辕trihonor	09月04日 20:33	//@轩辕trihonor:@每日经济新闻 @澎湃新闻 @人民日报 @统招非全日制硕士研究生 信了我考研那年的新闻，四年过去再看就跟开玩笑是的，求求乐别拿十几万人的人生做实验，别信口开河。	0	14	0	14
陇南政协	09月07日 20:41	近日，一名今年从南京某理工类高校非全日制研究生毕业的应届生小江（化名）向记者爆料称，自己6月申请上述“高校毕业生住房租赁补贴”时，在当地人社局发布的文件中看到“非全日制研究生”也在补贴对象内，并将这一消息通知同学一起提交了申请，然而当申请被拒绝之后却发现，当地人社局发布的最新文件却将“非全日制研究生”从补贴对象中删除了。该中心值班工作人员向澎湃新闻记者解释，人社部门在今年早些时候的确将非全日制研究生纳入了南京市发放高校毕业生住房租赁补贴申请对象，并一度在人社部门此前公布的一份文件中注明，然而不久后将非全研究生纳入的这一条被财政部门驳回了，此前申请的非全研究生因此都无法享受这一补助了。	0	0	1	1
晨光摘閱會友互相閱讀觀	09月07日 20:36	『每经11点丨印度封禁中国APP后，21岁印度学生沮丧自杀；南京非全研究生申请租房补贴被驳回，人社局：财政部门不同意 | 每日经济新闻』O每经11点丨印度封禁中国APP后，21岁印度学生沮丧自杀；南京非全研究生申请租房补贴被驳回，人社局：财政部门不同意	0	0	0	0
喝茶看天下	09月07日 20:01	前往未来的力量9月4日，一名今年从南京某理工类高校非全日制研究生毕业的应届生小江（化名）向澎湃新闻记者爆料称，自己今年6月依规向南京市江宁区人社局申请的“高校毕业生住房租赁补贴”，却在7月被驳回了。官方给小江的答复是他“非全日制研究生”的身份不符合申请标准。4日，南京市人社局直属单位南京市劳动就业服务管理中心值班工作人员向澎湃新闻记者解释，人社部门在今年早些时候的确将非全日制研究生纳入了南京市发放高校毕业生住房租赁补贴申请对象，并一度在人社部门此前公布的一份文件中注明，然而不久后将非全研究生纳入的这一条被财政部门驳回了，此前申请的非全研究生因此都无法享受这一补助了。O南京非全研究生申请租房补贴被驳回，人社局：财政部门不同意 http://mapi/005vnhZYgy1gihz28jke0j60j60as0tb02	0	0	1	1
老陈醋伴小菜	09月07日 19:54	9月4日，一名今年从南京某理工类高校非全日制研究生毕业的应届生小江（化名）向澎湃新闻记者爆料称，自己今年6月依规向南京市江宁区人社局申请的“高校毕业生住房租赁	0	0	0	0
陕西中公教育	09月07日 19:42	近日，一则“南京非全研究生申请租房补贴被驳回”话题在网上引起热议。那么，全日制研究生和非全日制研究生到底有哪些区别？二者应该如何选择？今天小编就来和大家一同探讨一下。... O非全研究生与全日制五大区别，报考需多角度考虑	0	0	1	1
当菜鸟遇到水鱼	09月07日 19:25	9月4日，一名今年从南京某理工类高校非全日制研究生毕业的应届生小江（化名）向澎湃新闻记者爆料称，自己今年6月依规向南京市江宁区人社局申请的“	0	0	0	0
辛集越战老兵	09月07日 19:20	南京：非全研究生申请租房补贴被驳回、引得网友们热议！ O网页链接	0	0	0	0
衣锦夜行大能猫	09月07日 19:15	再好的政策都抵不上一条热搜带来的负面效应...	2	0	7	9
树荫下有只小蝉	09月07日 19:00	原来非全这么坑爹……早就说不是在职……同等要求，标准高钱多不承认受限实际有很多高校操作没有认真履行政策也有漏洞导致“歧视”加剧…教育部一个政策朝夕令改，非定向又该定向看来不能做第一批“吃螃蟹的人”，太不靠谱了…原本还以为跟全日制同等了未来还可以提升一下，结果是这样的…那不如原来的16改革前的在职	0	0	0	0
SunshineGirlzzz	09月07日 18:53	9月4日，一名今年从南京某理工类高校非全日制研究生毕业的应届生小江（化名）向澎湃新闻记者爆料称，自己今年6月依规向南京市江宁区人社局申请的“高校毕业生住房租赁补贴”，却在7	0	0	0	0
布丁巧克力_ATOPOS	09月07日 18:52	为什么一个政策的问题非要扯到是不是全日制，就算不是全日制，符合规定的申请为什么不能同意，又不是说没这项规定他硬要申请。	2	0	8	10
silingluo	09月07日 18:22	吓死我了于是我又看了看我们专业的，发现还是说还是专硕报考得多，分也高，出来就四证合一	0	0	2	2
浦东新尚fx	09月07日 13:44		0	0	1	1
孙小美的收藏	09月07日 18:06	第三，和录取分数高低直接相关的是报考人数。现在部分非全录取分数低是报考人数少的结果。就像专硕刚出来分数也低，现在专硕报考人数也很多，那么专硕分数也高了。有些知名高校的某些专业只招生专硕，这也促进了专硕的发展。	0	0	3	3
迁光sss	09月07日 12:26	//@文明大兴:	0	0	0	0
白七的店	09月07日 18:04	哪些喷非全的真的懂非全吗？非全被歧视是每一个非全学子都做好心理准备的！但是歧视也有限度吧！非全没有宿舍，去上课要自己租酒店，上国庆7天课的钱，是你们一年学校住宿费的钱了吧非全没有奖学金，大家都清楚硕士的奖学金不少，非全没有，非全学子没有抱怨，因为自己有工资全日制2年的，非全要3年，非全也没有抱怨，因为要把课程修完在一些企业招聘，不收非全，那是每个企业自己收人的标准，不收，我们也没有办法非全一样参加研究生招生考试，一套试卷一样改卷，一样过了国家线，一样的论文要答辩要盲审我不觉得一个非全就很差，难道没有全日制的学生是踩着国家线进去的吗？非全可以接受一些不平等，但是不接受别人的不承认，全部的否认，如果这些国家的福利政策非全都不能享受？那么设置非全是为了什么？有人骂非全是花钱买文凭，那么请问，我在拿到双证后，花了钱之后，我有什么福利？什么也享受不到的话，叫做对非全平等吗？ 2南京	46	0	40	86
黑鸦black_BW	09月07日 18:03	每次到非全的话题，感觉非全专业的跟杀了某些人的爸妈一样。上来就是你不行你不配你活该。	1	0	7	8
村姑姐姐看世界	09月07日 17:51	这么一件原本无须争议的事儿，能被炒上热搜，南京这个地方在某些事上还真是个马前卒呢	0	0	2	2
世界遗产地朋友圈	09月07日 17:49	南京 ，是大明开国皇帝朱元璋的陵墓，建于公元1381年，用了25年时间才修建完成，是南京目前为止唯一的一处世界文化遗产。其建筑形制影响了此后500多年的明清20多位帝王的陵墓，堪称“明清皇家第一陵”。2003年，明孝陵被列入世界文化遗产，而且周边的常遇春墓、仇成墓、吴良墓、吴桢墓及李文忠墓等5座功臣墓也同时被划入世界遗产保护范围。@南京文旅 @南京发布 @世遗旅行	0	0	1	1
孙小美的收藏	09月07日 17:47	第二，从长远来看，非全的培养模式更符合目前专硕的定位，具有直接工作经历。未来的全日制也更符合想要做科研、深造的学生选择。知名高校中有大量的报考非全的学生的分数与全日制没有明显差别。同时，由于报考人数少，存在某些非全的学生分数低的现象。但同时他们面临很多的问题，如没有应届生身份，有些地方不承认非全的同等法律效力等。目前某些高效非全分数低是对相信非全未来的学生的一个机遇期。	0	0	3	3
新安房产网	09月07日 17:47	9月4日，一名今年从南京某理工类高校非全日制研究生毕业的应届生小江（化名）向澎湃新闻记者爆料称，自己今年6月依规向南京市江宁区人社局申请的“高校毕业生住房租赁补贴”，却在7月被驳回了。官方给小江的答复是他“非全日制研究生”的身份不符合申请标准。4日，南京市人社局直属单位南京市劳动就业服务管理中心值班工作人员向澎湃新闻记者解释，人社部门在今年早些时候的确将非全日制研究生纳入了南京市发放高校毕业生住房租赁补贴申请对象，并一度在人社部门此前公布的一份文件中注明，然而不久后将非全研究生纳入的这一条被财政部门驳回了，此前申请的非全研究生因此都无法享受这一补助了。（澎湃新闻）	0	0	1	1
孙小美的收藏	09月07日 17:46	非全日制研究生作为2017年改革的新事物，今年迎来了第一批毕业生。欢迎放下偏见，理性讨论，增进对非全日制研究生的理解。第一，非全日制学生的要求不是无理取闹，而是17年国家对非全改革的政策内容。表述为非全日制和全日制拥有同等法律效力，非全的学生只是在敦促国家对非全改革政策的连续性。当然非全改革政策的落地，包括学校的同等培养、非全学生人数、社会认可度等各方面持续推进。	0	0	9	9
总有刁民舔本王	09月07日 17:45	过几天同等学力的也要出来要求公平了，到时候这群非全还不气得跳起来？ 2南京	0	0	0	0
二度春分	09月07日 17:35	本来非全和全日制就不一样跟自考本科和全日制本科一样…	5	0	2	7
没有翅膀却想飞上天空23702	09月07日 17:19	如果非全日制研究生是为了拿到硕士文凭毕业后辞职再次招工作的话 那请问像我们这样乖乖在原单位上班的算不算傻子？如果非全日制研究生享受和全日制一样待遇的话那请问“2021年全国硕士研究生招生工作管理规定”的七十八条 有什么意义？@澎湃新闻	0	0	0	0
统招非全日制硕士研究生	09月07日 17:15	价值观感人，我们不是一个人的小恩小惠，大局观，大局观，大局观，诚信，诚信，诚信	23	0	79	102
云端筑梦师2020	09月07日 17:13	@新京报动新闻 @新京报 @新华社 @人民日报 @中国青年报 @微言教育 教育部请为改革负责 几十万人的命运不能熟视无睹，承诺同等法律地位必须做到。全日制研究生和非全日制研究生仅仅是学习方式不同，统一入学考试，统一录取标准，统一毕业要求，希望国家加大非全日制研究生的宣传力度，为非全日制研究生正名！	0	0	5	5
网易辽宁有态度	09月07日 17:12	近日，一名今年从南京某理工类高校非全日制研究生毕业的应届生小江（化名）向记者爆料称，自己6月申请上述“高校毕业生住房租赁补贴”时，在当地人社局发布的文件中看到“非全日制研究生”也在补贴对象内，并将这一消息通知同学一起提交了申请，然而当申请被拒绝之后却发现，当地人社局发布的最新文件却将“非全日制研究生”从补贴对象中删除了。该中心值班工作人员向澎湃新闻记者解释，人社部门在今年早些时候的确将非全日制研究生纳入了南京市发放高校毕业生住房租赁补贴申请对象，并一度在人社部门此前公布的一份文件中注明，然而不久后将非全研究生纳入的这一条被财政部门驳回了，此前申请的非全研究生因此都无法享受这一补助了。（澎湃新闻）	0	0	1	1
河池反邪	09月07日 14:46		0	0	2	2
黑色奋斗	09月07日 17:07	全日制和非全未来应该是一样发展的，但是政策刚开始实行，各个地区实行力度标准不一，有的学校专业入学要求严，有的要求松造成了社会这种不公平的现象，学生的表达都有一定主观性，身边的事情决定了自己的看法，非全和全日制的争议解决需各地区统一招生标准。	0	0	5	5
风筝高飞翔88	09月07日 17:07	《南京非全研究生申请租房补贴被驳回，人社局：财政部门不同意》今年2月，教育部就在《关于进一步做好非全日制研究生就业工作的通知》中提到，用人单位招用人员应当向劳动者提供平等就业机会。O网页链接	0	0	0	0
linklinline	09月07日 10:53	明明是朝令夕改，政策出尔反尔	0	0	2	2
沐木谖	09月07日 17:04	奇奇怪怪的鄙视链……先成为那4%的人再说吧，自己都指不定是4%的人天天操着人2%不到的人的心。	0	0	1	1
惊鸿Tsai	09月07日 17:03	找到工作后我也想上非全啊！如果以后全日制和非全一样待遇，都喜欢非全了，又有工作工资收入，又能拿个文凭。	0	0	0	0
Cheryly-Tian	09月07日 17:02	这两天非全热搜怎么这么多？难不成上边儿有什么大动作？	0	0	4	4
二硕硕的泪痣	09月07日 17:02	那你们知道越来越多的会计专硕取消全日制了吗？全脱产读完研究生，南京本科毕业生租房补助也错过申请期限了，把我本科租房补助都给读没了。	1	0	4	5
坚恒勇毅	09月07日 17:01	新闻报道之一：“今年从南京某理工类高校非全日制研究生毕业的应届生向记者爆料称，自己6月申请南京市的“高校毕业生住房租赁补贴”时，在当地人社局发布的文件中看到“非全日制研究生”也在补贴对象内，然而当申请被拒绝之后却发现，当地人社局发布的最新文件却将“非全日制研究生”从补贴对象中删除了。”新闻报道之二：“2020年9月4日，教育部相关负责人在回应澎湃新闻时表示，各级公务员招录、事业单位及国有企业公开招聘要根据岗位需求合理制定招聘条件，对不同教育形式的研究生提供平等就业机会，不得设置与职位要求无关的报考资格条件。”简评：一方面是主管部门三令五申的要求必须确保非全研究生享受和全日制的同等待遇，另一方面是社会和用人单位对非全日制研究生的不认可，甚至是排斥和歧视，这引起了广大非全研究生极其家人的强烈反对和争论。一、支持非全硕士享受同等待遇的网友观点：1）国家规定必须承认我们的证书，用人单位不能歧视。…	7	8	25	40
新东方在线	09月07日 17:01	专科院校和本科院校大致的区别可以分为以下7种：1、学费和学年制专科院校读三年（部分专业两年制），但是本科院校读四年。2、学习环境和氛围因为学生的成绩和学校学风建设各个方面的不同，专科跟本科的院校在学习氛围上也会有很大的区别。而且本科院校的师资力量和科研背景等等也会比专科的院校好上很多，这也是跟学校的经济投入有所关系，因为专科院校比较少得到国家政府的财政支持，所以各方面的投入相对会薄弱一点。3、就业渠道及发展前景其实专科本科最大的差距是体现在就业的时候，专科生一般情况下会比本科生的就业机会少了一点，这可能跟我们现在社会上还存在的一些偏见有关，有些人会认为专科文凭不怎么样，也有一些学生自己本身眼高手低，所以就业较难。但其实根据现实情况证明，近几年来反而是专科学生的就业率远远超过了本科生甚至研究生，现在也有很多企业更加青睐于拥有实际能力的学生，只有你有能力，一定有平台能让你发挥。4、拥有的知识…	2	0	7	9
我是密斯李	09月07日 17:00	非全日制研究生的能力与水平不应该被一个“非”字所定义。全社会对于非全的揣测也都是凭借主管感觉，没有人会去真正考察非全的实力。给非全缚上各种限制，到底是在歧视非全，还是对全日制的不自信？既然国家规定要求“一视同仁”，那何必害怕放在同一平台上较量？只凭一个“非”字就否定了个人能力，这不是一个人的失败，而是一个国家甚至整个社会的损失。	3	2	37	42
江南晚报	09月07日 17:00	近日，一名今年从南京某理工类高校非全日制研究生毕业的应届生小江（化名）向记者爆料称，自己6月申请上述“高校毕业生住房租赁补贴”时，在当地人社局发布的文件中看到“非全日制研究生”也在补贴对象内，并将这一消息通知同学一起提交了申请，然而当申请被拒绝之后却发现，当地人社局发布的最新文件却将“非全日制研究生”从补贴对象中删除了。该中心值班工作人员向澎湃新闻记者解释，人社部门在今年早些时候的确将非全日制研究生纳入了南京市发放高校毕业生住房租赁补贴申请对象，并一度在人社部门此前公布的一份文件中注明，然而不久后将非全研究生纳入的这一条被财政部门驳回了，此前申请的非全研究生因此都无法享受这一补助了。（澎湃新闻，TY）	0	0	7	7
大同政法	09月07日 16:59	近日，一名今年从南京某理工类高校非全日制研究生毕业的应届生小江（化名）向记者爆料称，自己6月申请上述“高校毕业生住房租赁补贴”时，在当地人社局发布的文件中看到“非全日制研究生”也在补贴对象内，并将这一消息通知同学一起提交了申请，然而当申请被拒绝之后却发现，当地人社局发布的最新文件却将“非全日制研究生”从补贴对象中删除了。该中心值班工作人员向澎湃新闻记者解释，人社部门在今年早些时候的确将非全日制研究生纳入了南京市发放高校毕业生住房租赁补贴申请对象，并一度在人社部门此前公布的一份文件中注明，然而不久后将非全研究生纳入的这一条被财政部门驳回了，此前申请的非全研究生因此都无法享受这一补助了。（澎湃新闻，TY）	0	0	5	5
京城张宝	09月07日 16:58	近日，一名今年从南京某理工类高校非全日制研究生毕业的应届生小江（化名）向记者爆料称，自己6月申请上述“高校毕业生住房租赁补贴”时，在当地人社局发布的文件中看到“非全日制研究生”也在补贴对象内，并将这一消息通知同学一起提交了申请，然而当申请被拒绝之后却发现，当地人社局发布的最新文件却将“非全日制研究生”从补贴对象中删除了。该中心值班工作人员向澎湃新闻记者解释，人社部门在今年早些时候的确将非全日制研究生纳入了南京市发放高校毕业生住房租赁补贴申请对象，并一度在人社部门此前公布的一份文件中注明，然而不久后将非全研究生纳入的这一条被财政部门驳回了，此前申请的非全研究生因此都无法享受这一补助了。（澎湃新闻，TY）	1	0	5	6
双一流非全硕士	09月07日 16:46	干架干不过，吵架吵不赢，读个全日制，以为是神仙。	0	0	0	0
shining冰凌	09月07日 16:57	非全今年怎么了，能不能别总想要和全日制一样的待遇，本来就不一样	0	0	3	3
做有趣的人干平凡的事	09月07日 16:56	像一个数学问题 刚出来了一个新事物 有人尝试了 有人放弃了 大部分人还在观望 而旧事物是都比较熟悉和了解的 大部分人还是稳妥的选择旧事物 所以新事物竞争相对小一点但是差距不是很大 可随着新事物不断发展 大家也越来越了解 新事物也就不新了 大家的选择也会趋于自身要求而趋向稳定 新的天平就建立了	0	0	1	1
不知火喵爱露露	09月07日 12:26	//@文明大兴:	0	0	0	0
锦鲤少女de好运	09月07日 12:26	//@文明大兴:	0	0	0	0
用户木子358	09月07日 16:51	做人不一定能高尚，但不能做无耻的事情；为人不一定能很伟大，但不能卑鄙；头脑可以不聪明，但不能糊涂；生活可以不乐观，但不能厌世；交友可以不慷慨，但是不能去损人利己；积善可以不圆满，但不能不努力；~~SFKS 2信阳	0	0	0	0
太原房天下	09月07日 16:48	9月4日，一名今年从南京某理工类高校非全日制研究生毕业的应届生小江（化名）向澎湃新闻记者爆料称，自己今年6月依规向南京市江宁区人社局申请的“高校毕业生住房租赁补贴”，却在7月被驳回了。官方给小江的答复是他“非全日制研究生”的身份不符合申请标准。4日，南京市人社局直属单位南京市劳动就业服务管理中心值班工作人员向澎湃新闻记者解释，人社部门在今年早些时候的确将非全日制研究生纳入了南京市发放高校毕业生住房租赁补贴申请对象，并一度在人社部门此前公布的一份文件中注明，然而不久后将非全研究生纳入的这一条被财政部门驳回了，此前申请的非全研究生因此都无法享受这一补助了。（澎湃新闻）	0	0	5	5
深圳房天下特价房	09月07日 16:46	9月4日，一名今年从南京某理工类高校非全日制研究生毕业的应届生小江（化名）向澎湃新闻记者爆料称，自己今年6月依规向南京市江宁区人社局申请的“高校毕业生住房租赁补贴”，却在7月被驳回了。官方给小江的答复是他“非全日制研究生”的身份不符合申请标准。4日，南京市人社局直属单位南京市劳动就业服务管理中心值班工作人员向澎湃新闻记者解释，人社部门在今年早些时候的确将非全日制研究生纳入了南京市发放高校毕业生住房租赁补贴申请对象，并一度在人社部门此前公布的一份文件中注明，然而不久后将非全研究生纳入的这一条被财政部门驳回了，此前申请的非全研究生因此都无法享受这一补助了。	0	0	5	5
咸阳房天下	09月07日 16:46	9月4日，一名今年从南京某理工类高校非全日制研究生毕业的应届生小江（化名）向澎湃新闻记者爆料称，自己今年6月依规向南京市江宁区人社局申请的“高校毕业生住房租赁补贴”，却在7月被驳回了。官方给小江的答复是他“非全日制研究生”的身份不符合申请标准。4日，南京市人社局直属单位南京市劳动就业服务管理中心值班工作人员向澎湃新闻记者解释，人社部门在今年早些时候的确将非全日制研究生纳入了南京市发放高校毕业生住房租赁补贴申请对象，并一度在人社部门此前公布的一份文件中注明，然而不久后将非全研究生纳入的这一条被财政部门驳回了，此前申请的非全研究生因此都无法享受这一补助了。	0	0	0	0
烟台房天下	09月07日 16:46	9月4日，一名今年从南京某理工类高校非全日制研究生毕业的应届生小江（化名）向澎湃新闻记者爆料称，自己今年6月依规向南京市江宁区人社局申请的“高校毕业生住房租赁补贴”，却在7月被驳回了。官方给小江的答复是他“非全日制研究生”的身份不符合申请标准。4日，南京市人社局直属单位南京市劳动就业服务管理中心值班工作人员向澎湃新闻记者解释，人社部门在今年早些时候的确将非全日制研究生纳入了南京市发放高校毕业生住房租赁补贴申请对象，并一度在人社部门此前公布的一份文件中注明，然而不久后将非全研究生纳入的这一条被财政部门驳回了，此前申请的非全研究生因此都无法享受这一补助了。	0	0	1	1
污呜电影	09月07日 16:46	当美人鱼是鱼头人身你们还喜欢吗？ L污呜电影的微博视频	0	0	0	0
柴狗吃菜	09月07日 16:44	干脆取消全日制吧，浪费时间我认了，只希望以后的全日制学弟学妹不要辛苦三年最后和非全日制挣钱三年同一起跑线	0	0	0	0
难言岁月锤	09月07日 16:44	0.759742321800321 13	0	0	0	0
难言岁月锤	09月07日 16:44	0.900454788888085 12	0	0	0	0
难言岁月锤	09月07日 16:44	0.606930193308243 11	0	0	0	0
难言岁月锤	09月07日 16:44	0.361715249885672 10	0	0	0	0
难言岁月锤	09月07日 16:43	0.531519047232121 5	0	0	0	0
做有趣的人干平凡的事	09月07日 16:43	@做有趣的人干平凡的事：像一个数学问题 刚出来了一个新事物 有人尝试了 有人放弃了 大部分人还在观望 而旧事物是都比较熟悉和了解的 大部分人还是稳妥的选择旧事物 所以新事物竞争相对小一点但是差距不是很大 可随着新事物不断发展 大家也越来越了解 新事物也就不新了 大家的选择也会趋于自身要求而趋向稳定 新的天平就建立了	0	0	1	1
难言岁月锤	09月07日 16:43	0.739410061733523 4	0	0	0	0
难言岁月锤	09月07日 16:43	0.523627410886636 3	0	0	0	0
难言岁月锤	09月07日 16:43	0.0594951170773688 2	0	0	0	0
难言岁月锤	09月07日 16:43	0.800637562666385 1	0	0	0	0
难言岁月锤	09月07日 16:43	0.78960557365306 0	0	0	0	0
统招非全日制硕士研究生	09月07日 16:42	人无信不立，诚信二字，很重！屡屡出现退稿事情，做人讲究诚信，再多重复这两个字都不为过，谁如果再投稿，再撤稿，真是让我们难做人，人讲究诚信！谢谢！	20	1	92	113
Sylviayaa_	09月07日 16:41	非全难道不是为了给愿意花钱的人心理安慰吗？跟之前本三差不多叭	15	0	2	17
行之记者	09月07日 10:53	当年设置非全的想法是开设更加灵活的研究生教育形式，但在实践中面临难题。绝大多数学生更愿意接受全日制硕士教育，这就导致非全学生一般是调剂生源。但不能光凭这一点否定非全，非全和全日制的培养流程、培养标准、毕业标准都相同，那就理应享受真正同等的待遇。	0	0	5	5
FM89杭州之声	09月07日 16:38	9月4日，一名今年从南京某理工类高校非全日制研究生毕业的应届生小江（化名）向澎湃新闻记者爆料称，自己今年6月依规向南京市江宁区人社局申请的“高校毕业生住房租赁补贴”，却在7月被驳回了。官方给小江的答复是他“非全日制研究生”的身份不符合申请标准。4日，南京市人社局直属单位南京市劳动就业服务管理中心值班工作人员向澎湃新闻记者解释，人社部门在今年早些时候的确将非全日制研究生纳入了南京市发放高校毕业生住房租赁补贴申请对象，并一度在人社部门此前公布的一份文件中注明，然而不久后将非全研究生纳入的这一条被财政部门驳回了，此前申请的非全研究生因此都无法享受这一补助了。O南京非全研究生申请租房补贴被驳回，人社局：财政部门不同意	0	0	4	4
瓜瓜路好小墙头	09月07日 16:35	二战三战的人难道不知道自己可以选非全就有书读了吗。。。降分录取心里总不踏实，怎么可能平等	0	0	0	0
athzhy_30490	09月07日 16:35		0	0	0	0
猫猫是吱喵	09月07日 16:33	工作几年后，再想读个研究生怎么就不值钱了。。。相信非全的政策以后会越来越完善的。	0	0	6	6
扶青挽风	09月07日 16:32	有文件依据就要按文件执行，不是全日制和非全日制的问题。要不zf的公信力在哪里，制度又有个叉叉的保障啊？都这个年代了，还想欲盖弥彰吗？	0	0	4	4
阿拉善政法	09月07日 16:32	近日，一名今年从南京某理工类高校非全日制研究生毕业的应届生小江（化名）向记者爆料称，自己6月申请上述“高校毕业生住房租赁补贴”时，在当地人社局发布的文件中看到“非全日制研究生”也在补贴对象内，并将这一消息通知同学一起提交了申请，然而当申请被拒绝之后却发现，当地人社局发布的最新文件却将“非全日制研究生”从补贴对象中删除了。该中心值班工作人员向澎湃新闻记者解释，人社部门在今年早些时候的确将非全日制研究生纳入了南京市发放高校毕业生住房租赁补贴申请对象，并一度在人社部门此前公布的一份文件中注明，然而不久后将非全研究生纳入的这一条被财政部门驳回了，此前申请的非全研究生因此都无法享受这一补助了。（澎湃新闻，TY）	0	0	5	5
统招非全日制硕士研究生	09月07日 16:32	非字是一切歧视与误解的根源所在，做到更正，唯有去非或更名，再或者强力政策和宣传出击，除此之外，再无他法！	16	1	80	97
重开瑞思拜	09月07日 16:31	自我以下，阶级分明，自我以上，人人平等。我就不信非全的能早七晚十二的泡实验室？	0	0	0	0
统招非全日制硕士研究生	09月07日 16:30	一切歧视的根源无关乎其他，源于约定俗成的偏见和一部分世人的优越感作祟	1	0	48	49
创城专用文明小马甲	09月07日 12:26	//@文明大兴:	0	0	0	0
统招非全日制硕士研究生	09月07日 16:28	逻辑的奥妙在乎切中问题本质，很多人为了自己的私人目的，掩盖事实，曲解真相，抹黑自己想污名的，他们也正在做着，为了一人之目的，把几十年高等教育教的逻辑忘了一干二净，可悲！可怜！缺乏做人的逻辑！	6	2	63	71
三塘海韵	09月07日 16:26	本来就应该是这样啊，奇怪的热搜。。。	0	0	3	3
房天下衡水特价房	09月07日 16:25	9月4日，一名今年从南京某理工类高校非全日制研究生毕业的应届生小江（化名）向澎湃新闻记者爆料称，自己今年6月依规向南京市江宁区人社局申请的“高校毕业生住房租赁补贴”，却在7月被驳回了。官方给小江的答复是他“非全日制研究生”的身份不符合申请标准。4日，南京市人社局直属单位南京市劳动就业服务管理中心值班工作人员向澎湃新闻记者解释，人社部门在今年早些时候的确将非全日制研究生纳入了南京市发放高校毕业生住房租赁补贴申请对象，并一度在人社部门此前公布的一份文件中注明，然而不久后将非全研究生纳入的这一条被财政部门驳回了，此前申请的非全研究生因此都无法享受这一补助了。（澎湃新闻）	0	0	0	0
三两螺丝粉烤奶去冰	09月07日 16:25	我真是无话可喷了 2德州	0	0	0	0
离兮辞	09月07日 16:23	考研人数连年几十万增加，相比录取人数难度越来越大，如果大家都为了考全日制一考就是数年，相信国家也承受不起几百万人，在最好的年华浪费，非全是趋势，毕竟能考上的没有人能随随便便成功，不排除非全有人混日子，但是只有同一难度毕业，我相信拿着纳税人钱的全日制会接受的。	17	0	2	19
硕鼠卜食黍	09月07日 16:22	现在的media会带节奏，明明是相关部门改动文件内容导致的执行不公正问题，却被激化成全日制与非全日制的对立。	0	0	12	12
中国海峡人才网官网	09月07日 16:20	近日，一名今年从南京某理工类高校非全日制研究生毕业的应届生小江（化名）向记者爆料称，自己6月申请上述“高校毕业生住房租赁补贴”时，在当地人社局发布的文件中看到“非全日制研究生”也在补贴对象内，并将这一消息通知同学一起提交了申请，然而当申请被拒绝之后却发现，当地人社局发布的最新文件却将“非全日制研究生”从补贴对象中删除了。该中心值班工作人员向澎湃新闻记者解释，人社部门在今年早些时候的确将非全日制研究生纳入了南京市发放高校毕业生住房租赁补贴申请对象，并一度在人社部门此前公布的一份文件中注明，然而不久后将非全研究生纳入的这一条被财政部门驳回了，此前申请的非全研究生因此都无法享受这一补助了。（来源：澎湃新闻）	0	0	2	2
丫洗盆漂辛	09月07日 12:26	//@月色微苍少年不凉:讨论非全有没有资格拿这个补贴的都是憨批吧？？？没有人说非全一定得拿这个补贴，但是既然发文说非全也给补贴了，那你就得给，这是契约精神的问题，跟非全配不配有什么关系？只要文件上写明了的，哪怕是小学毕业就能拿补贴，那你也得给，而不是	0	0	1	1
朱一龙的Bamboooo	09月07日 16:18	最近非全的热搜好多啊 看到一群非全的人在叫着要公平 说自己也很辛苦 就俩问题：1. 同一个学校是不是全日制分数比非全高 2. 我知道的大多数非全都是全日制没考上调剂的 如果你觉得不公平可以二战再考啊 无论你觉得全日制的教育水平如何 （我知道大多数全日制论文和学术要求比非全高多了）你没考上就是既定事实 你觉得你自己很厉害很努力很优秀 那还有双非觉得自己比985211的厉害呢 那很多hr也根本第一轮就会筛掉啊 社会竞争就是如此 犯不到怨天尤人 况且很多人也是想走个捷径吧	46	1	13	60
-浅茗浅斟-	09月07日 16:17	自己6月申请上述“高校毕业生住房租赁补贴”时，在当地人社局发布的文件中看到“非全日制研究生”也在补贴对象内，并将这一消息通知同学一起提交了申请，然而当申请被拒绝之后却发现，当地人社局发布的最新文件却将“非全日制研究生”从补贴对象中删除了。---本来当地人社局在发现错误后，澄清一下，道歉一下，事情就过去了，非要说什么财政不同意。。。。	0	0	3	3
小哥向前冲啊	09月07日 16:17	好惨	0	0	0	0
李昂昂昂啊	09月07日 16:13	我目前也在南京工作，以前也申请过住房补贴对这个问题还是有发言权的。我记得之前是毕业两年内，全日制毕业生在南京工作签订一年或者一年以上合同，并且没有房子，可以领取两年补贴，当时是两年，但是这几年有新政策，补贴从2年扩大到了3年，有办过的小伙伴举个爪。住房补贴从一开始规定的确实都是全日制，看新闻内容应该是人社局扩大了补贴范围，非全日制研究生也纳入补贴，但是因为程序没有审核通过，驳回了人社局的文件，所有目前非全日制研究生没办法获取补贴。怎么说呢，非全研究生也是一样参考考研一样要过国家分数线并且复试通过，非全日制研究生和全日制研究生要走的流程一样，理论上应该享有同样待遇。从政策变动可以看出来，目前很多政策制定和执行部分并没有做到有效沟通，各自为战，导致政策执行出了通不过，只能草草了事。希望后续几个部门能重新整合一下，对政策制定执行等步骤有效管理。 2南京·东南大学(四牌楼校区)	46	2	50	98
有时候就是有点撒	09月07日 16:12	哇评论之恶臭	0	0	0	0
小林多喜二哇	09月07日 16:12	看话题热评有感:1.其实给不给非全研究生发补贴真的和全日制没关系，微博热评的全日制们恶意太大了，恨不得把非全踩在地上，还要冲他们吐口水。2.是，全日制怕非全和他们抢工作，分奶酪，但是良性的竞争才是这个社会所需要的，每个人都需要一个公平的展示自己的机会。相信全日制中有能力的也不想被比他们学校好但是没能力的人瞧不起。3.现在的教育在培养会歧视人的人。@微言教育	8	1	19	28
风墨V52004	09月07日 16:12	就这个事件本身而言，教育部明文规定给的待遇不能驳回，要做到条条落实。但是评论里一味要求非全和全日制待遇相同的大概都是没经历过考研的人，很多专业全日制要比非全多考二三十分才能上，如果在校和毕业后待遇相同，大家都去考非全了，国家还有必要区分他们么！！！！！！！	15	0	10	25
晓卓miss羊肉__串	09月07日 16:10	近日，一名今年从南京某理工类高校非全日制研究生毕业的应届生小江（化名）向记者爆料称，自己月申请上述“高校毕业生住房租赁补贴”时，在当地人社局发布的文件中看到“非全日制研究生”也在补贴对象内，并将这一消息通知同学一起提	0	0	1	1
翻滚吧老胖胖	09月07日 16:10	但是全日制与非全的同学用的着互相伤害吗？	0	0	0	0
香港经济导报	09月07日 16:10	近日，一名今年从南京某理工类高校非全日制研究生毕业的应届生小江（化名）向记者爆料称，自己6月申请上述“高校毕业生住房租赁补贴”时，在当地人社局发布的文件中看到“非全日制研究生”也在补贴对象内，并将这一消息通知同学一起提交了申请，然而当申请被拒绝之后却发现，当地人社局发布的最新文件却将“非全日制研究生”从补贴对象中删除了。该中心值班工作人员向澎湃新闻记者解释，人社部门在今年早些时候的确将非全日制研究生纳入了南京市发放高校毕业生住房租赁补贴申请对象，并一度在人社部门此前公布的一份文件中注明，然而不久后将非全研究生纳入的这一条被财政部门驳回了，此前申请的非全研究生因此都无法享受这一补助了。	2	2	6	10
南京微博房产	09月07日 16:09	近日，一名今年从南京某理工类高校非全日制研究生毕业的应届生小江（化名）向记者爆料称，自己6月申请上述“高校毕业生住房租赁补贴”时，在当地人社局发布的文件中看到“非全日制研究生”也在补贴对象内，并将这一消息通知同学一起提交了申请，然而当申请被拒绝之后却发现，当地人社局发布的最新文件却将“非全日制研究生”从补贴对象中删除了。该中心值班工作人员向澎湃新闻记者解释，人社部门在今年早些时候的确将非全日制研究生纳入了南京市发放高校毕业生住房租赁补贴申请对象，并一度在人社部门此前公布的一份文件中注明，然而不久后将非全研究生纳入的这一条被财政部门驳回了，此前申请的非全研究生因此都无法享受这一补助了。（澎湃新闻，TY）	0	0	0	0
每天财经看点	09月07日 16:07	近日，一名今年从南京某理工类高校非全日制研究生毕业的应届生小江（化名）向记者爆料称，自己6月申请上述“高校毕业生住房租赁补贴”时，在当地人社局发布的文件中看到“非全日制研究生”也在补贴对象内，并将这一消息通知同学一起提交了申请，然而当申请被拒绝之后却发现，当地人社局发布的最新文件却将“非全日制研究生”从补贴对象中删除了。该中心值班工作人员向澎湃新闻记者解释，人社部门在今年早些时候的确将非全日制研究生纳入了南京市发放高校毕业生住房租赁补贴申请对象，并一度在人社部门此前公布的一份文件中注明，然而不久后将非全研究生纳入的这一条被财政部门驳回了，此前申请的非全研究生因此都无法享受这一补助了。（澎湃新闻，TY）	16	85	169	270
玉林反邪	09月07日 14:46		0	0	1	1
蓝凌子MM	09月07日 16:04	周末早上六点钟起床上课、晚上八点钟踏着夜光回家；工作日白天上班，晚上回家熬夜写作业的日子，我很庆幸坚持下来了，我不在乎有多少人能接受非全日制研究生，最初读研也就是为了圆自己的一个梦想，我做到了，在自己心里我就是最棒的！	3	0	31	34
哥哥的凯旋	09月07日 16:04	感觉这楼歪的不忍直视，是我的错觉吗？	0	0	0	0
Mars4647	09月07日 16:03	最近这个热搜频率，感觉要搞事情 2徐州	0	0	1	1
别闹我是一只花口罩wow	09月07日 16:03	不能理解	0	0	0	0
当朝保和殿大学士	09月07日 16:02	大家别吵了我们矛盾转移一下“让我们一起笑带专吧”	0	0	0	0
房天下衡水特价房	09月07日 16:02	9月4日，一名今年从南京某理工类高校非全日制研究生毕业的应届生小江（化名）向澎湃新闻记者爆料称，自己今年6月依规向南京市江宁区人社局申请的“高校毕业生住房租赁补贴”，却在7月被驳回了。官方给小江的答复是他“非全日制研究生”的身份不符合申请标准。4日，南京市人社局直属单位南京市劳动就业服务管理中心值班工作人员向澎湃新闻记者解释，人社部门在今年早些时候的确将非全日制研究生纳入了南京市发放高校毕业生住房租赁补贴申请对象，并一度在人社部门此前公布的一份文件中注明，然而不久后将非全研究生纳入的这一条被财政部门驳回了，此前申请的非全研究生因此都无法享受这一补助了。（澎湃新闻）	0	0	0	0
离兮辞	09月07日 16:02	是不是该查查这个财政部了，不为国家考量积极学习政策，不作为，有没有以权谋私	0	0	5	5
兰州发布	09月07日 16:01	，你认为你的工作更看重学历还是能力？ 你认为你的工作更看重学历还是能力？	0	0	114	114
陈鹏1993	09月06日 21:23	南京一应届非全日制研究生小江反映，依规向人社部门申请的住房租赁补贴被驳回了。市人社局直属单位解释，系被财政部门驳回，非全研究生无法享受。教育部此前明确表示，要为不同教育形式的研究生提供平等落户机会。	0	0	5	5
新浪新闻品牌官	09月07日 16:00	南京一应届非全日制研究生小江反映，他向人社部门申请的住房租赁补贴被驳回了。4日，南京市人社局工作人员解释，人社部门在今年早些时候的确将非全日制研究生纳入了南京市发放高校毕业生住房租赁补贴申请对象，并一度在人社部门此前公布的一份文件中注明，然而不久后将非全研究生纳入的这一条被财政部门驳回了，此前申请的非全研究生因此都无法享受这一补助了。	13	4	39	56
陈鹏1993	09月07日 07:28	南京一应届非全日制研究生小江反映，依规向人社部门申请的住房租赁补贴被驳回了。市人社局直属单位解释，系被财政部门驳回，非全研究生无法享受。教育部此前明确表示，要为不同教育形式的研究生提供平等落户机会。	0	0	0	0
陈鹏1993	09月07日 07:57	南京一应届非全日制研究生小江反映，依规向人社部门申请的住房租赁补贴被驳回了。市人社局直属单位解释，系被财政部门驳回，非全研究生无法享受。教育部此前明确表示，要为不同教育形式的研究生提供平等落户机会。	0	0	0	0
宁海检察	09月07日 15:58	近日，一名今年从南京某理工类高校非全日制研究生毕业的应届生小江（化名）向记者爆料称，自己6月申请上述“高校毕业生住房租赁补贴”时，在当地人社局发布的文件中看到“非全日制研究生”也在补贴对象内，并将这一消息通知同学一起提交了申请，然而当申请被拒绝之后却发现，当地人社局发布的最新文件却将“非全日制研究生”从补贴对象中删除了。该中心值班工作人员向澎湃新闻记者解释，人社部门在今年早些时候的确将非全日制研究生纳入了南京市发放高校毕业生住房租赁补贴申请对象，并一度在人社部门此前公布的一份文件中注明，然而不久后将非全研究生纳入的这一条被财政部门驳回了，此前申请的非全研究生因此都无法享受这一补助了。（澎湃新闻，TY）	11	2	5	18
陈鹏1993	09月07日 15:57	南京一应届非全日制研究生小江反映，依规向人社部门申请的住房租赁补贴被驳回了。市人社局直属单位解释，系被财政部门驳回，非全研究生无法享受。教育部此前明确表示，要为不同教育形式的研究生提供平等落户机会。	0	0	0	0
蒙面素颜是我	09月07日 15:56	政策已经出了，有些人真是好笑🤭非要去和政策杠。替别人操心或者抱怨干嘛，管好自己不就行了。觉得双非好就去考双非，985211优势大就去考92，全日制好就去考全日制，非全符合自己的实际就考非全。最终被执行政策的是自己，有这争论的功夫不如多提升自己，少替别人操心	1	0	2	3
陈鹏1993	09月07日 15:56	南京一应届非全日制研究生小江反映，依规向人社部门申请的住房租赁补贴被驳回了。市人社局直属单位解释，系被财政部门驳回，非全研究生无法享受。教育部此前明确表示，要为不同教育形式的研究生提供平等落户机会。	0	0	0	0
微博兰州	09月07日 15:56	，你认为你的工作更看重学历还是能力？ 你认为你的工作更看重学历还是能力？	0	1	28	29
会偷懒的勿哩	09月07日 15:56	微博戾气太重…人家只是按文件办事没必要说的那么难听吧… 2南京	0	0	8	8
陈鹏1993	09月07日 10:01	南京一应届非全日制研究生小江反映，依规向人社部门申请的住房租赁补贴被驳回了。市人社局直属单位解释，系被财政部门驳回，非全研究生无法享受。教育部此前明确表示，要为不同教育形式的研究生提供平等落户机会。	0	0	0	0
难言岁月锤	09月07日 15:54	0.799358856305181 13	0	0	0	0
难言岁月锤	09月07日 15:54	0.331268089512022 12	0	0	0	0
难言岁月锤	09月07日 15:54	0.0995016801634346 11	0	0	0	0
Joey_myc	09月07日 15:54	别的专业不谈，就我们计算机专业，不在实验室熬夜读论文，做实验，认认真真做research，很难写论文、出成果，非全的平时在公司工作，做的是某一个领域的深入研究吗？是研究生培养的初衷吗？平时周末有空上上课有啥效果，要追求公平那从录取分数线（不是国家分数线）就要公平，考研人数每年都成倍增长，那么多人挤破头想考全日制，非全的录取有多容易，只要考过研的大家都知道，非全就是多数学校创收工具罢了，自己心里没点数吗	2	0	3	5
统招非全日制硕士研究生	09月07日 15:54	热搜冲第一了，为什么近日非全话题频繁上热搜，还不是我们受到了社会的毒打，这其中委屈，无奈与煎熬只有我们自己才能深刻体会！！！	18	2	126	146
检正	09月07日 12:26	//@李沧检察:	0	0	0	0
难言岁月锤	09月07日 15:53	0.0307235405923443 5	0	0	0	0
难言岁月锤	09月07日 15:53	0.505048915047687 4	0	0	0	0
难言岁月锤	09月07日 15:53	0.396581134943562 3	0	0	0	0
难言岁月锤	09月07日 15:53	0.229450689735567 2	0	0	0	0
难言岁月锤	09月07日 15:53	0.141880336749312 1	0	0	0	0
难言岁月锤	09月07日 15:53	0.331297860635118 0	0	0	0	0
用户7383270223	09月07日 15:53		0	0	0	0
蓝凌子MM	09月07日 15:53	还有一年毕业的我，作为非全日制研究生，付出了多少也许只有自己知道～	2	0	3	5
娜小李NL	09月07日 15:52	既然政府和大众都觉得非全不应该厚着脸皮要福利、公平等，那建议直接把非全取消的得了！以后中国学术都必须在学校里搞，要啥工作实践？多和谐统一！	0	0	2	2
榴莲孰飘香	09月07日 12:26	//@李沧检察:	0	0	0	0
朋友们喊我四火哥	09月07日 15:51	我的南京服务挂了？ 我就想看一下我的租房补贴申请通过没有，申请十几天了还没审核完 2南京·南京新街口	4	0	1	5
正能量改变自己2018	09月07日 15:51	当你的意念想好的东西的时候，你的心会跳得很顺、很安定。当你想发脾气的时候，想做坏事情的时候，你这个心就跳得非常的快，脑子转得非常的快，那个时候你的眼睛会红，你的鼻子会紧张，喉咙里会有痰等等，所有的一切都是让你痉挛来产生的一种共振，生理上产生的一种共振。BHFF四(46) 2淄博	0	0	0	0
老淘淘	09月07日 15:49	你的法倘真维护人民，那群众都会无条件拥护你。如歪门邪道的公正，损人民群众利益，助无赖嚣张气焰，欺弱势群体，那别论，几万对一个代课老师不很多，立案弄上个胳膊青肿，让无赖女出去吃饭购物约会男朋友，逼老师和师母亲下跪按摩也不大事！与东营广饶大王派出所张某勇等执法败类斗争到底！	0	0	0	0
养羊想娶安静	09月07日 15:49	为什么总有人认为非全和全日制是一样的东西啊？	0	0	0	0
Willian武	09月07日 15:49	直接取消了非全好了，设了干嘛，专门让人在那里喷的嘛学费高，没卵用，没福利，工作受歧视，各种各样的标签...	5	0	24	29
龙泉驿法院	09月07日 15:49	“90后”及工作年限3年以下人群为租房的主力人群，年龄在21～30岁的租客占比最高，达61.3%；收入在3001～8000元/月的租房人群占比达64.2%。那么，我们租房看房时需注意哪些细节？交接房屋、签合同需要注意什么？超实用租房攻略，让你避免租房坑。 L每天学点经济学的微博视频	1	1	1	3
FLINKT	09月07日 15:49	为啥考非全心里没逼数吗但凡有点逼数也不至于少吃菜	5	0	2	7
公平199204	09月07日 12:26	//@李沧检察:	0	0	0	0
成都学蜂出国考试	09月07日 15:48	近日，一名今年从南京某理工类高校非全日制研究生毕业的应届生小江（化名）向记者爆料称，自己6月申请上述“高校毕业生住房租赁补贴”时，在当地人社局发布的文件中看到“非全日制研究生”也在补贴对象内，并将这一消息通知同学一起提交了申请，然而当申请被拒绝之后却发现，当地人社局发布的最新文件却将“非全日制研究生”从补贴对象中删除了。该中心值班工作人员向澎湃新闻记者解释，人社部门在今年早些时候的确将非全日制研究生纳入了南京市发放高校毕业生住房租赁补贴申请对象，并一度在人社部门此前公布的一份文件中注明，然而不久后将非全研究生纳入的这一条被财政部门驳回了，此前申请的非全研究生因此都无法享受这一补助了。	0	0	0	0
连池检察	09月07日 15:48	近日，一名今年从南京某理工类高校非全日制研究生毕业的应届生小江（化名）向记者爆料称，自己6月申请上述“高校毕业生住房租赁补贴”时，在当地人社局发布的文件中看到“非全日制研究生”也在补贴对象内，并将这一消息通知同学一起提交了申请，然而当申请被拒绝之后却发现，当地人社局发布的最新文件却将“非全日制研究生”从补贴对象中删除了。该中心值班工作人员向澎湃新闻记者解释，人社部门在今年早些时候的确将非全日制研究生纳入了南京市发放高校毕业生住房租赁补贴申请对象，并一度在人社部门此前公布的一份文件中注明，然而不久后将非全研究生纳入的这一条被财政部门驳回了，此前申请的非全研究生因此都无法享受这一补助了。	2	1	7	10
梦幻西游白骨精	09月07日 12:26	//@李沧检察:	0	0	0	0
鲁火通明	09月07日 12:26	//@李沧检察:	0	0	0	0
分宜发布	09月07日 15:44	近日，一名今年从南京某理工类高校非全日制研究生毕业的应届生小江（化名）向记者爆料称，自己6月申请上述“高校毕业生住房租赁补贴”时，在当地人社局发布的文件中看到“非全日制研究生”也在补贴对象内，并将这一消息通知同学一起提交了申请，然而当申请被拒绝之后却发现，当地人社局发布的最新文件却将“非全日制研究生”从补贴对象中删除了。该中心值班工作人员向澎湃新闻记者解释，人社部门在今年早些时候的确将非全日制研究生纳入了南京市发放高校毕业生住房租赁补贴申请对象，并一度在人社部门此前公布的一份文件中注明，然而不久后将非全研究生纳入的这一条被财政部门驳回了，此前申请的非全研究生因此都无法享受这一补助了。（澎湃新闻，TY）	0	2	2	4
麻辣酷炫小龙虾之榆林分虾	09月07日 10:53	非全没补助，没各种奖学金，全日制有，但毕业要求是一样的，那么同权问题就应该解决不是么，非全日制花钱买的，我笑了，果真是一非毁所有	0	0	0	0
中指研究院	09月07日 15:41	9月4日，一名今年从南京某理工类高校非全日制研究生毕业的应届生小江（化名）向澎湃新闻记者爆料称，自己今年6月依规向南京市江宁区人社局申请的“高校毕业生住房租赁补贴”，却在7月被驳回了。官方给小江的答复是他“非全日制研究生”的身份不符合申请标准。4日，南京市人社局直属单位南京市劳动就业服务管理中心值班工作人员向澎湃新闻记者解释，人社部门在今年早些时候的确将非全日制研究生纳入了南京市发放高校毕业生住房租赁补贴申请对象，并一度在人社部门此前公布的一份文件中注明，然而不久后将非全研究生纳入的这一条被财政部门驳回了，此前申请的非全研究生因此都无法享受这一补助了。（澎湃新闻）	1	1	5	7
吉良吉影的猫咪	09月07日 15:40	P大点事	0	0	0	0
做梦都想长高5厘米	09月07日 15:39	仅双非学校来看，我觉得全日制研究生>非全日制研究生>本科生>大专生。但现在的感觉就是大家觉得非全日制研究生和普通本科生没区别，甚至含金量低于本科生...	4	0	5	9
木火07	09月07日 12:26	//@李沧检察:	0	0	0	0
你的眼睛里面有日出	09月07日 15:39	不知道有些人在害怕什么，是怕真的同等对待了之后抢你什么东西呢，还是怕把你挤下什么位置呢？	10	0	3	13
4AM一丫SW52144	09月07日 12:26	//@李沧检察:	0	0	0	0
澜颖y1213305	09月07日 15:36	明知被歧视还往上冲的，无非就是捞不着好的，成为被歧视的东西之后还得摇旗呐喊你们不能歧视，那你为啥要选择被歧视的东西心里没点13数吗	2	0	4	6
停刊杂志社	09月07日 15:36	最近一直做非全 是得准备和全日制一样了是吗	0	0	0	0
大鹏一日同风起201909	09月07日 12:26	//@李沧检察:	0	0	0	0
绒绒的小甜豆DL	09月07日 15:35	有些说在前面：并不是说这种做法完全正确，只是看到最近热搜要求全日和非全公平对待有感...勿喷，骂我就滑轨说实话，非全比全日制分差多少考过的人都应该清楚，普通高校全日制的分数可能就能上好一些高校的非全，为什么现在都来追求完全的一致对待，边上班赚钱边能拿学位，上着比全日制少的课。那对于全日制来说什么叫公平呢？	1	0	1	2
暮微66506	09月07日 12:26		0	0	0	0
暮微66506	09月07日 10:53		0	0	0	0
桥呀桥菠萝	09月07日 15:33	6月我的南京中写的东西，特地用括号括着含非全日制，但现在文件又进行了更改，是耍非全吗？	0	0	1	1
乐活仁寿	09月07日 15:33	近日，一名今年从南京某理工类高校非全日制研究生毕业的应届生小江（化名）向记者爆料称，自己6月申请上述“高校毕业生住房租赁补贴”时，在当地人社局发布的文件中看到“非全日制研究生”也在补贴对象内，并将这一消息通知同学一起提交了申请，然而当申请被拒绝之后却发现，当地人社局发布的最新文件却将“非全日制研究生”从补贴对象中删除了。该中心值班工作人员向澎湃新闻记者解释，人社部门在今年早些时候的确将非全日制研究生纳入了南京市发放高校毕业生住房租赁补贴申请对象，并一度在人社部门此前公布的一份文件中注明，然而不久后将非全研究生纳入的这一条被财政部门驳回了，此前申请的非全研究生因此都无法享受这一补助了。	5	0	1	6
夕夕木同	09月07日 12:26	//@李沧检察:	0	0	0	0
绵延不断-	09月07日 15:30		0	0	0	0
剪刀石头布哟哟哟	09月07日 12:26	//@李沧检察:	0	0	0	0
新快报	09月07日 15:30	9月4日，一名今年从南京某理工类高校非全日制研究生毕业的应届生小江（化名）报料称，自己今年6月依规向南京市江宁区人社局申请的“高校毕业生住房租赁补贴”，却在7月被驳回了。官方给小江的答复是他“非全日制研究生”的身份不符合申请标准。4日，有关部门工作人员解释称，人社部门在今年早些时候的确将非全日制研究生纳入了南京市发放高校毕业生住房租赁补贴申请对象，并一度在人社部门此前公布的一份文件中注明，然而不久后将非全研究生纳入的这一条被财政部门驳回了，此前申请的非全研究生因此都无法享受这一补助了。（澎湃新闻）	32	5	123	160
40啊我是63	09月07日 15:29	为什么总有人认为非全和全日制是一样的东西啊？	2	0	3	5
阿门阿前一只梨	09月07日 15:29	这个问题的焦点难道不应该是在政府通知朝令夕改上面吗？为什么评论全是引战非全和全日的？	0	0	0	0
第一财经	09月07日 15:29	9月4日，一名今年从南京某理工类高校非全日制研究生毕业的应届生小江（化名）向澎湃新闻记者爆料称，自己今年6月依规向南京市江宁区人社局申请的“高校毕业生住房租赁补贴”，却在7月被驳回了。官方给小江的答复是他“非全日制研究生”的身份不符合申请标准。4日，南京市人社局直属单位南京市劳动就业服务管理中心值班工作人员向澎湃新闻记者解释，人社部门在今年早些时候的确将非全日制研究生纳入了南京市发放高校毕业生住房租赁补贴申请对象，并一度在人社部门此前公布的一份文件中注明，然而不久后将非全研究生纳入的这一条被财政部门驳回了，此前申请的非全研究生因此都无法享受这一补助了。O南京非全研究生申请租房补贴被驳回，人社局：财政部门不同意	1	1	6	8
平心而论by	09月07日 15:27	让子弹飞一会儿，看看财政部门怎么说？	0	0	0	0
日出的无奈	09月07日 15:27	政府出台非全政策的时候就没考虑那么复杂，没有考虑到全日制转非全，非全脱产学习之类的东西，现在政策的漏洞让那些考生来承担，就很不负责	0	0	7	7
民以食为天200601	09月07日 12:26	//@李沧检察:	0	0	0	0
推荐一款生发水谢谢	09月07日 15:19	推动非全以后谁还读全日制啊	0	0	5	5
长沙房天下	09月07日 15:18	9月4日，一名今年从南京某理工类高校非全日制研究生毕业的应届生小江（化名）向澎湃新闻记者爆料称，自己今年6月依规向南京市江宁区人社局申请的“高校毕业生住房租赁补贴”，却在7月被驳回了。官方给小江的答复是他“非全日制研究生”的身份不符合申请标准。4日，南京市人社局直属单位南京市劳动就业服务管理中心值班工作人员向澎湃新闻记者解释，人社部门在今年早些时候的确将非全日制研究生纳入了南京市发放高校毕业生住房租赁补贴申请对象，并一度在人社部门此前公布的一份文件中注明，然而不久后将非全研究生纳入的这一条被财政部门驳回了，此前申请的非全研究生因此都无法享受这一补助了。（澎湃新闻）	0	0	0	0
房天下济南	09月07日 14:52		0	0	0	0
用户6673559519	09月07日 15:18	太难了，统招非全到了第二年，问题还是很多，希望各地认真学习文件，别把一腔热血建设祖国的有志青年因为一个非字拒之门外，让他们用自己的努力能力来得到公平的待遇支持统招非全在各方面取得平等的权益保障，支持他们为了建设祖国而努力奋斗	0	0	0	0
兔毛forever	09月07日 14:18		0	0	0	0
又是想暴富的一天呀	09月07日 15:17	我想知道像理工科这种得做实验的学科，全日制一周做实验5-7天，非全日制2天完成了？那全日制是不是一年达到毕业要求的，也能让毕业。别让读三年了？	11	0	8	19
想跳舞的橘子味	09月07日 15:14	为什么对非全日制偏见那么大呢？总结一下大家讨论比较多的问题。1.全日制和非全日制是考的同一张卷子，难度相同。好多人都是由全日制转到非全日制，并不存在说花钱就能上的非全日制。2.大多数转到非全日制的学生并不是很差，高分的非常多，但是有时选择比努力重要。许多人面试失利，再想调剂学校的时候只剩下非全日制可以选择。而选择非全日制的比全日制多五六十分的大有人在。3.因为17年教育部的新规定，许多人选择相信这个规定，相信了同等待遇，调剂到非全。但是由于第一年施行，很多人把非全和以前的在职相提并论。很多调剂到非全的人也很后悔，身边的事有调剂到非全的孩子因为抑郁自杀的。为什么要对非全有那么大的恶意呢？4.每个人都很辛苦，每个人也都很努力。要求同等待遇只不过是让教育部兑现承诺而已。网友那么大的恶意是为什么，非全又没有否认全日制的好。5.身边非全的孩子因为调剂到非全的打击，相对于全日制更加努力。上课的氛围也…	0	1	0	1
柴狗吃菜	09月07日 15:14	你们非全可以争取权利，靠教育部的文件争取。某些人通过贬低全日制抬升自己，你们好意思吗？全日制再水也是付出三年时间的，用钱买的来吗？	0	0	0	0
用户7468790945	09月07日 15:14	如果全日制一样的话，为什么要有区分，干脆直接没有本科专科，得了。低要求进场，有工作经历，有工资，每周就上两天课，还要和全日制一样的待遇。你们看看他们要什么，直接要和全日制一模一样的毕业证，还要改名，这当初设立非全的目的是为了已经工作的。那些应届明明知道却为了蹭学校，投机报考现在却来损害全日制的权益。非全作为原来在职的改革，算什么。明明实质的录取和毕业还有培养就不一样。希望全日制的同学也多多发声。凭什么要求非全和全日制一样？一个在职报考，一个全日制，作为学校学生你觉得会是一样的质量？	0	0	1	1
用户6469829049	09月07日 15:13	请求给予补贴	0	0	0	0
阿基里斯追不上乌龟了啊啊啊	09月07日 15:13	感觉研究生补贴都是南京提出的哎，上一次提高全日制研究生补贴也是南京真不错。	0	0	0	0
樱叔的大儿子	09月07日 15:13	既然歧视链已经建立，那全日制歧视非全，211硕士歧视普通，985歧视211，洋学生歧视985就别怪不公平就好了。照这个思路，那歧视女性也变成有道理了吧，反正都是既得利益者的游戏，让我们歧视起来吧！	0	0	8	8
深情的小鲅鱼	09月07日 15:12	如果全日制和非全日制一样的话，国家是不也应该取消985和211和双一流和一本 二本 三本这些的区别。	5	0	10	15
胡哥老师666	09月07日 15:12	胡哥老师考鸭近日，一名今年从南京某理工类高校非全日制研究生毕业的应届生小江（化名）向记者爆料称，自己6月申请上述“高校毕业生住房租赁补贴”时，在当地人社局发布的文件中看到“非全日制研究生”也在补贴对象内，并将这一消息通知同学一起提交了申请，然而当申请被拒绝之后却发现，当地人社局发布的最新文件却将“非全日制研究生”从补贴对象中删除了。不评论，只想说非全适合在职考试。fighting	1	1	4	6
五色令人目盲-F-超风风无情	09月07日 15:12	南京非全研究生申请租房补贴被驳回。补贴只是诱饵，目的是为了让你们过来买高价房。 2南京	0	0	0	0
想有一双小肉手	09月07日 15:12	大可不必把非全说的又没能力又想占便宜。很多非全是因为政策承诺跟全日制同等对待又有专硕改革在前才选择报考的，也付出了努力。我不知道毕业到底有没有差别，但那是制度规范问题不是学生的问题不是吗，同等要求难道非全毕业生就一定毕不了业了？不过是相信了政策选择边工作边提升学历，看到非全可以申请的租房补贴还想着告诉同学这样的人不好吗，至于被群嘲吗。这个事情明明是有关部门的问题为什么大家都在说非全贪心。	30	10	160	200
GW_梦魇	09月07日 15:10	好想开杠啊	0	0	0	0
财经新媒体	09月07日 15:10	一名今年从南京某理工类高校非全日制研究生毕业的应届生小江（化名）向@澎湃新闻 记者爆料称，自己今年6月依规向南京市江宁区人社局申请的“高校毕业生住房租赁补贴”，却在7月被驳回了。官方给小江的答复是他“非全日制研究生”的身份不符合申请标准。南京市劳动就业服务管理中心相关人员表示，人社部门在今年早些时候的确将非全日制研究生纳入了南京市发放高校毕业生住房租赁补贴申请对象，并一度在人社部门此前公布的一份文件中注明，然而不久后将非全研究生纳入的这一条被财政部门驳回了，此前申请的非全研究生因此都无法享受这一补助了。	1	1	2	4
今天努力了吗pickup	09月07日 15:10	先提高自己吧，配得上研究生的能力，再要这要那的全日制也一样	1	0	4	5
又是想暴富的一天呀	09月07日 15:08	如果全日制和非全日制一样的话，国家也应该取消985和211和双一流和一本 二本 三本这些的区别。	2	0	6	8
GW_梦魇	09月07日 15:07	这条热搜的评论区真是看吐了，多大怨气啊，非全从你口袋掏钱了？不懂就去研究一下政策吧，非全是统招统考的，不是在职函授的，周末上课不可以上网课同样毕业要求的，而且很多非全是全日制没考上调剂的，甚至复试找导师的时候有导师明明白白跟你说，他的非全和全日制同样培养不可以找实习找工作的，与此同时，少之又少的学校给非全提供住宿，而且也没有普通研究生的生活补贴，这意味着要自掏腰包上学住宿干活还没收入。别说什么自己没考好政策这样怪谁，关注一下每年考研人数的增长趋势自己考考试试看吧，风凉话不塞牙么，在政府想要推行这个学制的情况下，如果不给补贴，这样的环境，非全研究生真的很难。	0	0	2	2
房天下济南	09月07日 14:21		0	0	0	0
陈鹏1993	09月07日 06:25	积极宣传国家关于发展非全日制研究生教育的各项政策，指导用人单位完善招聘研究生的相关办法，为做好非全日制研究生就业工作营造良好环境。	0	0	1	1
会计家园VIP	09月07日 15:06	肯定有小会计们要问，北京租房有补贴吗?标准是多少?怎么申请?申请条件有哪些?申请材料包括什么?申请流程是怎样的?VIP君为您带来北京市场租房补贴指南：O网页链接 2北京·用友软件园	1	1	5	7
阿拉so的阿拉豆	09月07日 15:05	非全不是在职研究生吗？学校有房补这个政策吗	4	0	2	6
努力搬砖去冰岛	09月07日 15:04	除了寒暑假，一天假都没有，周一周五白天上班，晚上熬夜写作业，工作日白天不忙也在抽空写作业，周六周日从早到晚上课，挣得那点钱也都拿来交学费了。说分数低的，这个分数大把的学校可以上，甚至过了很多211全日制分数线。后悔吗？可能后悔过，为什么不去选择一个普通大学全日制，但是也不后悔，因为在这里我可以获得更多。那些张口闭口花钱就能上，所有非全都不如全日制的真的无知的可笑。	0	0	1	1
BabyCatInMyBed	09月07日 15:03	评论区看着太难受了非全的研究生所承受的压力和付出的努力是更大的他们都是努力生活的人努力值得得到回报讨论区的键盘侠没资格说别人	2	0	3	5
好好长大的朱女士	09月07日 15:02	最近全日制非全日制这事总挂在热搜呢……不知道是不是什么风向标	0	0	0	0
品质新东乡	09月07日 10:53		0	1	3	4
叫我小哥哥08376	09月07日 15:01	有本事就考全呗	0	0	0	0
我姓陈527	09月07日 15:01	为什么一个政策的问题非要扯到是不是全日制，就算不是全日制，符合规定的申请为什么不能同意，又不是说没这项规定他硬要申请。	0	0	10	10
关注民生法学硕士	09月07日 15:00	作为一种政策，就必须“一刀切”，不能有任何的含糊和“区别对待”。既然国家规定了全日制研究的学历与非全日制研究生的学历同等对待，就应该体现在各个领域都“一视同仁"。至于有的说，非全日制研究生毕业的本身就有工作了，不能再补贴，那么全日制研究生毕业有工作了，也是一样的，没有工作就可以申请补贴，有了工作了就不能再享受补贴，这个对全日制研究生和非全日制研究生都一样。至于有的说，以前的非全日制研究生毕业的水平不高，“含金量"不高，这个是凭感觉的，没有标准来衡量的。只能今天不断地加强教学管理，确保研究的质量。而这个“质量管理"，同样适用于全日制研究生和非全日制研究生！	57	14	220	291
[truncated: 45,403 more rows]
