# Supplementary material for: Postgraduate psychological stress detection from social media using BERT-Fused model
Source: PLoS One. 2024 Oct 31;19(10):e0312264. doi: 10.1371/journal.pone.0312264 (PMC11527284; doi:10.1371/journal.pone.0312264)
Supplement: S4 File — (ZIP) [file pone.0312264.s004.zip]

Archive with 2 entries (2 files):
- zhihu_data.csv
- __MACOSX/._zhihu_data.csv
