# Supplementary material for: Postgraduate psychological stress detection from social media using BERT-Fused model
Source: PLoS One. 2024 Oct 31;19(10):e0312264. doi: 10.1371/journal.pone.0312264 (PMC11527284; doi:10.1371/journal.pone.0312264)
Supplement: S4 File — (ZIP) [file pone.0312264.s004.zip › zhihu_data.csv]

ç¨æ·ID	ç¨æ·æµç§°	ç¨æ·æ§å«	å± ä½å?æµç§°ç­¾å	ä¸»é¡µç­¾å	ä¸ªäººç®ä»?æè²ç»å	æå¨è¡ä¸?èµåæ?è¯è®ºæ?åå¸æ¶é´	ææ¬å å®¹
0	å¿åç¨æ·	ä¸è¯¦	æªç¥	æ?æ?æ?æ?æ?æ?æ?2020-07-02 16:41:05	é¾åå å¹´åæä¹æ¾ç¬ä¸è¿ä¸­å¤§çæ¥¼é¡¶ï¼åªæ¯èªå·±è¿æ¯éç¼©äºãè¯´æ¥å¥½ç¬ï¼ææ²¡æè·³ä¸å»çåå æ¯æçå°äºä¸æ¬è¢«é¨æ·åå´æ äººé®æ´¥çç¬è®°ãææ³çé£å¯è½æ¯ä¸ä¸ä¸ªè·³ä¸å»çåå­¦çç»åæ¥äººéç©ãç¬è®°å¾è®¤çï¼ä¸»äººåºè¯¥æ¯ä¸ä¸ªå¾å¥½å­¦çåå­¦ï¼å¯æäºãå¸æä»¥ååä¹ä¸è¦åºç°è¿ç§äºäºã?
0	å¿åç¨æ·	ä¸è¯¦	æªç¥	æ?æ?æ?æ?æ?æ?æ?2020-07-02 22:17:12	RIPé®é¢å¾è¯¡å¼ãåæ­¤è°è°èªèº«ç»åãç»æçåå­¦ææ±æ±ä½ ï¼ä½ ä¸æ¯ä¸ä¸ªäººï¼ä¸è¦æ¾å¼èªå·±ãå©çç¸å ³ï¼åä¸­å¤§å­¦çææ¾å°±è¯»æçå·¥é¢ï¼å¤§ä¸æç§éçº§ï¼æ°å¤§ä¸åéï¼ç°æµæ¾æµ·å¤ãæ´æ´ä¸å¹´é½å¨æçèªå·±ï¼æ¯å¤©ç¨åå­¦å®å ¨æ²¡å ´è¶£çä¸ä¸ï¼è¿æ¥ä¸ä¸ªåä¸ä¸ªé¾ççåæ°ãä¿¡å¿ä¸æ¬¡æ¬¡æå»ï¼å¿æä¸ç¹ç¹å´©åãä¸º…
decbf348ff8e1462e338b54890fcdf18	ç³ä»½ä¸è¶³å¾ å å?ä¸è¯¦	æªç¥	æ?å ¬ä¼å·ï¼çï¼faï¼å¿æ¥è®°ãå·²æç·ååç«ï¼ç«åå®¶åä½ä¸äºã?ç¥ä¹æçå¸¸é©»äººå£ï¼ä¸æ¥åææåé£ç§ä¿¡<br/>æ¨¡ææ?å·ï¼æ§å«ç·ï¼åæ¬¢å¤©ä½ç©çï¼å¥½å¥å®å®ææ?br/>æ¨¡ææ?å·ï¼æ§å«å¥³ï¼äºç¹äºæ¬¡å ï¼åæ¬¢JKï¼loåå¸å?br/>æ¨¡ææ?å·ï¼æ§å«ä¸è¯¦ï¼åç­åºæ¬æ å°è½æï¼å¶åç ´åè?br/>æ¨¡ææ?å·ï¼æ§å«ä¸è¯¦ï¼èªé­çæ…	ä¸­å±±å¤§å­¦ï¼SYSUï¼Â·å»å­?å»å­¦å¿çå­?åæèºæ¯	æ?æ?2020-07-05 15:37:46	çå°æ¸ ä¸è²å¿ååç­çå®æäººãæ¾å¿å§æèè èä¸æè¢«æ¥æ°´è¡¨ãæå¼å°å­å·²ä¹ çæååä¸çç¥¥åæ­èåå¹³ï¼**æ ¡é¿å¨æ¯ä¸å ¸ç¤¼ä¸è´è¾ï¼åå¤§å­¦é¸æäºæ¯ä¸ç §ï¼å¤§å­¦å¥³ç¥æäºè¢«æ±å©ç §ãæçäººå´æ°¸è¿é½çä¸å°è¿ä¸åäºãè³äºæ¾ç»æ¢ä½æ¢å½çä¸­å¤§äººä¸ºä»ä¹å¤±å£°äºï¼æè¿è®°å¾ï¼ç§ç½è¢«æ ¡æ¹ä¼å­¦ï¼æè¿è®°å¾ï¼å¾®å…
0	å¿åç¨æ·	ä¸è¯¦	æªç¥	æ?æ?æ?æ?æ?æ?æ?2020-07-03 13:10:43	æ æ èå¤©ï¼ä½èäºæãæ¯ä¸ªæ³äºå´æ­¤ççç¬é´ï¼é½æ¯å¯¹äººçå æ»¡ç»æçæ¶å»ãå¤äºå¤¹ç¼ä¸­æ±çå´ä¸å¾ï¼èº«ä¸ºå®å®ä¸­çä¸ç²å°åï¼ç«­åå¶å¼ï¼ä¹ä¸è½æ¹åä»»ä½äºãä¸ºä½ä¸çå°±å¯¹èªå·±å¦æ­¤ä¸å ¬ï¼ä¸ºä½åªåè¿ä¹æ²¡ç»æï¼äººçæ¬æ¥å°±å¤ªå¤æ å¯å¥ä½ï¼æ¶ä¹ï¼å½ä¹ãä½æ¯äººçåªæä¸æ¬¡åï¼æ è®ºå¤ä¹è°é¾ä¹è¦èµ°ä¸å»ï¼å…
0	å¿åç¨æ·	ä¸è¯¦	æªç¥	æ?æ?æ?æ?æ?æ?æ?2020-07-05 05:51:10	åä¸ªæé½ä¸å è®¸äºåï¼å­¦çæ³åæä¸è®©åï¼åªè½åç¼ï¼åç¼ä¹ä¸è®©åï¼é£åªè½èªè£åãä¸ç¥éä½ ä»¬ææ²¡æå¬è¿å¦ä½ææ­»ä¸ä¸ªç³å®¶åºäººå¦ä½ææ­»ä¸ä¸ªä¸­å¤§äººå¢ï¼å ¶å®ä¸¤è æ¯å¾ç±»ä¼¼çæ ¢æ§æ­»äº¡è¿ç¨ãä½ ä»¬åºå½çä¿ç çæäºå¤§vçè¿æéåè®²å¸ææï¼å«æ¥çè¿æ¥å·æè·æè¯´ä¸­å¤§å¾æ£ä¸­å¤§å¾å¥½ä¸­å¤§ççå¾niceï¼è¿ä…
0	å¿åç¨æ·	ä¸è¯¦	æªç¥	æ?æ?æ?æ?æ?æ?æ?2020-07-02 14:24:36	åæ¥äºï¼åæ¥äºï¼åæ¥äºãæ¯æ¬¡æè¿ç§äºæ»æä¸ªæé®ï¼ç¶åAéµè¥éªå­©å­èå¼±ï¼Béµè¥åå¸æäººæ²¡äºï¼Cæ«ä¸æ¶å¿ççä¸­å®¢å¤å¥ï¼æåä¸èµ·éªéªé¸­å¤§ãå¤äºï¼ï¼å«é®æä»¬æä¹çå¾ ï¼è¿ç§åçæé®ä¸é®åºæ¥å¿éæ¯ä¸æ¯å°±ä¸èæåï¼ï¼ä½ä½ æ¥¼ä¸çå å¼èµ°äºï¼è¿è¦è®©æä»¬æä¹å·éå°åç­åï¼ï¼ï¼ï¼ï¼ï¼
0	å¿åç¨æ·	ä¸è¯¦	æªç¥	æ?æ?æ?æ?æ?æ?æ?2020-07-05 00:05:08	å©çç¸å ³ å¨è³äºä½äº?å¹´ãåæ¯è³äºåãããææ³è¯´è³äºæè·³æ¥¼ä¼ ç»ã?2å¹´å ¥å­¦çæ¶åï¼é£ä¸å±æ¯ä¸çå¸å æä¸ä¸ªè·³æ¥¼ãç¶åæè®°å¾å½æ¶å»æç´¢ï¼è³äºä¹åè¿æäººè·³æ¥¼ï¼å¥½åæ?8å¹´ï¼ä»å¤©æåæç´¢å·²ç»æ¾ä¸å°äºãå¥½å¨æä»¬é£å±æ²¡æäººè·³æ¥¼ãå¥½ä¹ï¼2020åæ¯æ¯ä¸å­£ï¼éä¸åºè¿ä¸ªè¯ åãä¸åºæå¤è³äºåºè¯¥è¿æ¯ä½ç…
0	å¿åç¨æ·	ä¸è¯¦	æªç¥	æ?æ?æ?æ?æ?æ?æ?2020-07-03 11:07:42	å·²ç»æ¯ä¸äºï¼å°±è®²ä¸ä¸æèªå·±çç»åå§ï¼ä¹ä¸ç¥éç°å¨æ¯ä»ä¹æ åµãä¸ç¥éè¿ä½åå­¦æ¯å ä¸ºä»ä¹åå å æ¥¼çï¼ä» å°±ä¸­å¤§å¯¹äºå­¦çå¿çå¥åº·çå·¥ä½ï¼æè§å¾è¯å®æ¯ä¸å¤çï¼åå ä¼å¨æåç»åºãæéå¸¸å·§åå°ä¸ä¸¤ä½æ£ææéççåå­¦å¨åä¸å±æ¥¼ï¼æ¯ä¸åçæ¶é´ç¹ãå¯è½æä»¬é£ä¸çº§è¿æå ¶ä»äººï¼ä½æåå ¶ä»äºº…
0	å¿åç¨æ·	ä¸è¯¦	æªç¥	æ?æ?æ?æ?æ?æ?æ?2020-07-05 01:31:44	ä¸è¯·èªæ¥è®¡ç§èä¸çä¸ªäººæè§å¨ä¸­å¤§ï¼æè è¯´å¨æ°æ®é¢(æè®¸ç°å¨å«è®¡é?ï¼è¾ å¯¼åãèå¸çè³æ´ä¸ªæèä½ç³»å¯¹å­¦ççå¿çå¥åº·å ³æé½æ¯ç¼ºå¤±çãè³å°å¯¹æèè¨ï¼æå¨æéæä¸¥éçä¸å¹´éæç»©å¤§å¹ ä¸æ»çè³æä¸åä»¥ä¸æç§ãä½ä»å ¥å­¦å°éå­¦æä»æ²¡ææ¶å°è¿è¾ å¯¼åææ¯æå¡èå¸çåå¯¼æå»ºè®®ãçè³ä¸é¨å½æ¶å¤…
0	å¿åç¨æ·	ä¸è¯¦	æªç¥	æ?æ?æ?æ?æ?æ?æ?2020-07-02 15:18:37	å¬å°è¿ä¸ªæ¶æ¯ç¬¬ä¸ååºæ¯çå¿çï¼çå¿ä¸ä¸ªçå½çå¹´çºªè½»è½»å°ç»æï¼çå¿å¯¹äºå®¶é¿æåä»¬çæ·±æ·±æå»ãå¦è¥æ¶æ¯çå¦ä¸é¢åç­æè¯´ï¼16çº§æ¯ä»å¹´çæ¯ä¸çï¼?æ?å·å°±æ¯æ¯ä¸å ¸ç¤¼äºï¼å´å?æ?æ¥éæ©ç»æèªå·±ãä»æ¯ä½ç­çç»ææä¼éæ©è¿æ ·ä¸æ¡éè·¯ï¼æä¼ä¸é¡¾å®¶äººæåçæåï¼ä¸å¯¹ä»¥åæä»»ä½æå¾ å°éæ©è¿æ ·ç…
0	å¿åç¨æ·	ä¸è¯¦	æªç¥	æ?æ?æ?æ?æ?æ?æ?2020-07-05 10:15:19	ä¸­å½çæè²æ¯æåçï¼å®è®©äººä¸æ­èªæå¦å®?
0	å¿åç¨æ·	ä¸è¯¦	æªç¥	æ?æ?æ?æ?æ?æ?æ?2020-07-04 13:18:29	è¿å¯è½æ¯æç¬¬ä¸æ¬¡ä¸ºä¸ä¸ªéçäººå­çè¿ä¹ä¼¤å¿ãåå®é¥­ï¼çå°è¿ä¸ªæ¶æ¯ï¼å»åè¯ç¸å¦ãä¸¤ä¸ªäººçååº?ä¸ä¸ªäººæ?âçæ¯çæä»ä¹æ³ä¸å¼çå¢âå¦ä¸ä¸ªæ¯:âè¿å­©å­çæ¯æç âæä»ä¹ä¹æ²¡è¯´ï¼åäºæ¿é´ï¼ç¼æ³ªå°±å¿ä¸ä½å¾ä¸æµï¼ç°å¨çææ¯å­çæä¸è¿æ ·çæå­ãèªæä»æ¥ä¸æ¯ä¸ä»¶å®¹æçäºï¼ç´ æ¥æè½»çä¹è¯´ï¼è…
d43edeaffe277e3cdab4d5e1a7fee2a5	ä»¥æ·³	ä¸è¯¦	æªç¥	æ?æ?æä¸æå «	æ?æ?æ?æ?2020-07-08 13:59:38	ä¸ä¸ªä¸­å¤?4å±?8å¹´æ¯ä¸ç åå¥½ççä¸­å¤§è½¬åçé£æ®µæ¶é?ä¸æ³å¿å åªè½è¯´è¯´ä¸äºèªå·±èº«è¾¹çå°æåäºï¼?å¤§ä¸æ¶åå­¦æ ¡ççéå¸¸å¥½ç©ï¼ç¤¾å¢æ´»å¨å¾ç­é¹ï¼å¤§å®¶ä¸ä½çæ´»å¾ä¸°å¯ï¼è¿æ¯è½æåå°èªç±äºå­å¨ä¸­å¤§ççæ´»éï¼å¤§äºææ°æ¶åï¼å¾ç­é¹å¾å¿«ä¹ï¼?5å±çæååºè¯¥ä¹åæä»¬è¿å±å·®ä¸å¤ï¼ç¶åè¿å¹´ä¸æ ¡åºæ°å¤©å°æ…
07786485611ab5056dc82441a4ded5b2	æ¥çÂ·é¿å°åä¾¬	ä¸è¯¦	æªç¥	æ?æ?æ?æ?æ?æ?æ?2020-07-05 17:38:16	ä¸­å¤§ä¼å°½åæè¿ä»¶äºåä¸å»ï¼äºå¹´åçä¸­å¤§ä»æ§ä¼æä¸å¤§ç¾¤äººæ»¡æåå¾æ¥å°ä¸­å¤§ï¼æ ¡é¿å¨å¼å­¦å ¸ç¤¼ä¸ä»ä¼æ¿æ æ»¡æ»¡å°æ¼è®²ï¼å¤§å®¶ä¼é¢å¸¦ç¬å®¹ï¼ä»¥åå¸¦çè¿å ¥åæ ¡çæ æ¯åæ¦ï¼æ§æ¬çé£æ ·ç¾å¥½çæªæ¥ï¼é³å æåªï¼ä¸éæ äºãäººç±»çæ²æ¬¢ä»ä¸ç¸éï¼ä»ä»¬æ²ä¼¤å­æ³£ï¼åµå¾ç¦äººï¼æåªæ³å µä¸ä»ä»¬çå´ï¼è¿æ ·å®é…
a38bb43acedb0dcb46b580990976c1f5	è¾¾è¾¾	ç?å¹¿å·å¸?æ?ç±³å °çè¿· æ°æä¸»ä¹	åå¹´ç±³å °éæ<br/>æ³å­¦ç?ä¸­å±±å¤§å­¦ï¼SYSUï¼Â·æ³å­?é«ç­æè²	æ?æ?2020-07-04 20:11:44	å¦æççæ¯å ä¸ºå­¦ä¸é®é¢å°±å¤ªå¯æäºä¸­å¤§çè¡æ¿èå¸å¨å¹´çº§éå­å¨æå¤ªä½ï¼ä»ä»¬åªçå¾å°ç«å¾é«çäººï¼é£äºæéè¦å ³å¿çåºå±å­¦çå´æ äººé®æ´¥ãä¸ç¥æ°è®¡é¢ççè¡æ¿èå¸ææ²¡æå ³å¿è¿åºå±å­¦çï¼å ³å¿å¤å°ï¼å ³å¿ç¨åº¦è³å°å¨æé¢æ¯ä¸å¤çï¼çè³å¯ä»¥è¯´æ¯å½¢åèè®¾ï¼ä¸ç¶ä¹ä¸è³äºååºæ¥æâéå®µææ¸¸æâç…
868a8932a93f295ec84ac4f5ce5950de	songxl	å¥?å¹¿å·	æ?æ°¸è¿é½ç¡ä¸å¤è¿ä¹ç ?æ?æ?ä¸´åºå»ç	æ?æ?2020-07-06 21:42:37	æå½å¹´æ¯åæ ¡åºå»å­¦é¢ç?ä¹ç§èèè¿æ¯å å¤å¦å¿å¤§èçï¼å ·ä½æå¿äºï¼ææ«èè¯çæ©ä¸?æä»¬å¹´çº§ä¸ä¸ªå¥³çä»å®¿èæ¥¼è·³ä¸å» å¾ææ ?å¬è¯´åå®¿èçå¥³çååäºé½åäºç¼è?ä½æ¯å ¶ä»äººå æ¬æé½åªè½ç»§ç»­èä¹¦åæåçæ£ææ±ä¸æè·³æ¥¼åå å¥½åä¹å°±åªæ¯ååå¤§ ç¶ååæ¥å»å­¦é¢å æ¬åä¸ªéå±å»é¢çç ç©¶çåå£«çæ»æ…
0	å¿åç¨æ·	ä¸è¯¦	æªç¥	æ?æ?æ?æ?æ?æ?æ?2020-07-02 14:00:13	ä¸­å¤§å¨å¤çè¿æ¹é¢äºæ ä¸è¿æ¯é·åé£è¡çæ¬æ¥è¿æè§é¢ä½æ¯ä¸ºäºå¿åå°±ç®äº?
0	å¿åç¨æ·	ä¸è¯¦	æªç¥	æ?æ?æ?æ?æ?æ?æ?2020-07-02 19:41:57	ææ³è¯´ï¼å¾æ²éâ¦æè®°å¾17å¹´å¿«æ¯ä¸çæ¶åï¼æä¹å¨æ æå­9å·æ¥¼æ¢¯é¡¶ä¸â¦åäºå¾ä¹ ï¼ä½å¤´æçå°é¢ï¼ç»¿æ²¹æ²¹çæ¤ç©â¦æ³çè¦æ¯è·³ä¸å»å°±è½ç»æçè¯ï¼é£è¯¥å¤å¥½â¦ä½æ¯ææåè¢«å­¦æ ¡çå¨è¯¢å¸å«äºä¸æ¥â¦æ è®ºç¨ä»ä¹æ¹å¼ï¼æé½éæ©å°éâ¦å ä¸ºé£ç§çè¦â¦ç°å¨åæ³èµ·æ¥é½å¦åè¤ä¹çâ?
8ff2768ddf8fec84d7624440e0e6ef87	å¼ çé±?å¥?æªç¥	æ?å­¦ç	æè¦æä½ åæï¼?æ?ç¯å¢ä¿æ¤	æ?æ?2020-07-05 01:57:37	é¾è¿ãå½å¹´ä¹æ æ°æ¬¡ç¬ä¸æ¥¼é¡¶ï¼ä½æ¯è¿å¥½æ¯æ¬¡é½ä¸æ¥äºãæåæ¥ä»¥ä¸ºåªè¦æåè?ä¸è¿ï¼ä¸å¤©ä¸å®ä¸ä¼äºå¾ æãåæ¥åç°ï¼å©è¿å°±æ¯éæºéä¸´çã?
32e0ec95a850bc6ce6414d0cf3fea67a	fade	ç?æªç¥	æ?ææ¯ç·çï¼æå ç¥¨	æ?ä¸­å±±å¤§å­¦Â·ææå·¥ç¨	é«ç­æè²	æ?æ?2020-07-04 09:06:02	RIP12å¹´åä¸æ æ¥¼æ¶å°æ¶æ¯ä¸æè¯ä»¥ä¸ºæ¯æ§æ°é»ç¿»ç?
0	å¿åç¨æ·	ä¸è¯¦	æªç¥	æ?æ?æ?æ?æ?æ?æ?2020-07-04 17:58:18	çè¿ä¸ªé®é¢ä¸é¢è¿ä¹å¤å¿åï¼ç¥éä¸ºä»ä¹åï¼ç½æ ¡ï¼æ¬ç±çæ ¡æ¹ã?
0	å¿åç¨æ·	ä¸è¯¦	æªç¥	æ?æ?æ?æ?æ?æ?æ?2020-07-03 00:35:42	ãããä»ä¹é½è¦å¦ä½çå¾ ï¼å¨ç¥ä¹è¿ä¹å¸¦äºè®®å°æé®å¾ä»ä¹ï¼ï¼ä½ä¸ºæåå¾é¾è¿ï¼ä»æ¯æä»¬å¾å¥½çå¸å¼ï¼ä¸è¦æ¿å«äººçæ²ä¼¤å½è¯é¢æ¶è´¹ã?
9d3b4f596e3e0432db62f42b419fbc0d	é¢å åå²	ç?æªç¥	æ?åå²å­¦å­¦ç?æ?ä¸­å±±å¤§å­¦ï¼SYSUï¼Â·åå²å­¦	æ?æ?æ?2020-07-05 02:56:56	è¿ä¸ªé®é¢ä¸é½è¿ä¹å¤å¿åçï¼è®©äººå¹æ¯ï¼ï¼è¿è¿æ¯ä»¥åçä¸­å¤§åãæ ¡å­èªåªä½å®å ¨è¡°äº¡ï¼å­¦çææå ¢å ¢ï¼å°±ç®æ¯å·²ç»æ¯ä¸å ¬å¼åå£°çï¼ä¹ä¼è¢«å­¦æ ¡æ¾å°ç»äºååãå¨æ ¡å­èè®ºä¸ä¸­å¤§å·²ç»æ¯æ­»æ°æ²æ²ï¼å°ç°å¨7.5å·äºï¼è¿æ¯ç¥ä¹ç®æ³ç»ææ¨èäºè¿ä¸ªé®é¢ï¼å¾®ä¿?00+ä¸­å¤§æ¯ä¸çå¨è¯»å­¦çå¥½åï¼æ ä¸äººå¨æååå…
0	å¿åç¨æ·	ä¸è¯¦	æªç¥	æ?æ?æ?æ?æ?æ?æ?2020-07-02 17:01:14	ççç­ä¸»ä»¬é½å·å·å¼å¯å¿åï¼ä¸ç¥æµè§å°æ­¤æ¡åç­ççå®¢ä¼ä½ä½ææ³ãå½ç¶ï¼æä¹æã?
0	å¿åç¨æ·	ä¸è¯¦	æªç¥	æ?æ?æ?æ?æ?æ?æ?2020-07-08 13:30:19	ä¿®æ¹äºå ä¸ªéå«å­ããã?--------------------------------------------------------------------------------å éä¸å¾å¸ç¯·éé¢æ³å¿ å°±æ¯ç°åºï¼å¯è½éè å·²ç»è¢«éå»é¢äºï¼ï¼å½æ¶è¿çå°cså­¦é¢çshuè®°ç°åºæå¯¼å¤çãä¸ªäººæè§ï¼å½åä¸­å¤§å¤ªè¿åå©ï¼é¢å¯¼å±é½å ³å¿æ¿ç»©ï¼è½å¦æå­¦æ ¡åå£°æé«ï¼å°½å¿«æ¤è¿ä¸çä¸æµåæ ¡è¡åï¼æä»¥å¨å …
4c61fa111a2c4c8bbf9988481fca34c0	Chandail	å¥?å¹¿å·	æ?å¨å¤§å°ä¸æä»¬åªè¿ä¸ç?é­éº¦ä¸çº§ä»£è¡?æ?äºèç½?æ?æ?2020-07-05 09:24:24	ä¸å¿åäºæ¬å°±åæçå¿æ åå¾æ´å åæäºå­¦æ ¡æ»¡æçæ³ä¸»ä¹å°å°æä»¬æè²å¾åå©ä¸­å¤§çåå­¦ è°ç¥éä¸ä¸ä¸ªæ¯ä¸æ¯èªå·±å?
71375ab5421a706500529e5999f40cd9	Dunkel	ä¸è¯¦	ååå½çº¿	æ?ä¸ç¥ä½è®¸äººä¹	ä¸ç¥ä½è®¸äººä¹	Double Ducks Hill UniversityÂ·æ°å­¦ä¸åºç¨æ°å­?æ¸ä¸	æ?æ?2020-07-03 12:12:21	èªæä¸ä» æ¯ä¸ªäººé®é¢ï¼è¿æ¯ä¸ä¸ªç¤¾ä¼é®é¢ãå¯æå­¦æ ¡è¿ä¸åå ¬åé½æ²¡åï¼ç½ä¸ä¹æä¸å°ï¼å­¦æ ¡å®å ¨å°éæ¶æ¯æ¯ä¸ºäºä»ä¹å¢ï¼æåéä¸æä¹åçå°çä¸ç¯æç« ï¼https://zhuanlan.zhihu.com/p/126797729
666e52b0b3cbc3b693cbefce54f6671d	ccc	ä¸è¯¦	æªç¥	æ?æ?æ?æ?æ?æ?æ?2020-07-05 13:58:44	ä¸ç´æ³å¯¹è¿ç§äºæ åè¡¨çæ³ãäººæ»æäºæ¶åæ¯è¿ä¸å»åçï¼å¯è½è°å¸®å©ä¸ä¸ï¼å°±æ²¡äºå¿äºï¼åªæ¯ä¸æ¯ææäººé½æ¯å¹¸è¿å¿ãä¸è¦æè´£ï¼è¦åæï¼è¦å ³å¿ï¼è¦å ³ç±ã?
0	å¿åç¨æ·	ä¸è¯¦	æªç¥	æ?æ?æ?æ?æ?æ?æ?2020-07-04 20:37:04	æ¬æ ¡å­¦çï¼ä¸è®¤è¯è¿ä¸ªå­¦é¿ï¼ä¹ä¸åæ ¡åºåä¸ä¸ãä½æ¯çå°ç¥ä¹è¿ä¸ªæ¶æ¯æç¡®è®¤äºå¥½å¤éæ¯ä¸æ¯çéäºãæåå¥½åç¡®å®æ¯ççäºãå¦ä½çå¾ é®çå®å¨ä¸å¦¥ï¼ä½æ¯æè¿æ¯æ¿æç¸ä¿¡é®çäººä¸æ¯çå®¢ï¼æ¯ççå ³å¿çå½å§ãæä¹ä¸ç¥éå ·ä½æ¯ä»ä¹åå è®©å­¦é¿ä¸å ªéè´ççè¦âä¸è·è§£åæâãææ ä¹å¥½ï¼å­¦ä¸ä¹ç½¢…
0	å¿åç¨æ·	ä¸è¯¦	æªç¥	æ?æ?æ?æ?æ?æ?æ?2020-07-04 16:36:27	æ­»ä¹æ¯ä¸ç§è§£è±ãæ¯ç«å¤§å®¶é½ç¥éï¼æ´»çæºç´¯çãæè®¸ä½ ä¼æ²æ¯ä»çå®¶äººäº²åä»¬ï¼ä½æ¯ä»å»å¤©å è¿å¾æè®¸æ´å¿«ä¹ãè¿ä¸çææ¶åå¹¶ä¸éè¦æäººé£äºè«åå ¶å¦çå¯æï¼è¿å¤çåæ å¿æ³æ»¥å ¶å®å¯¹äºæ­»è æ¥è¯´ç¨å¤ä¸å¤§ãæå¾ä½©æä»ã?
0	å¿åç¨æ·	ä¸è¯¦	æªç¥	æ?æ?æ?æ?æ?æ?æ?2020-07-02 16:29:48	å­¦è®¡ç®æºçé½è·³æ¥¼äºããããè¿æ¯å¸æå¤§å®¶çæçå½ãæ³ä¸å¼çæ¶åå»ççå¨ä¸­å±±å¤§å­¦å½å­¦æ¸£æ¯ä¸ç§ææ ·çä½éªï¼åä¸è¡ï¼æ¾æåãåå­¦ãè¾ å¯¼åãèå¸ãå®¶é¿èèå¤©ï¼çè³ç½åä¹å¯ä»¥ãæ´»çï¼æ¶é´ä¼å²æ·¡ä¸åçã?
0	å¿åç¨æ·	ä¸è¯¦	æªç¥	æ?æ?æ?æ?æ?æ?æ?2020-07-05 14:20:28	ææ¯æ¬¡çå°è¿ç§æ°é»ï¼é½æ³ä¸ç®¡æä¹æ ·ï¼é½ä¸ä¼æ¾å¼çå½çï¼å½æ²¡äºä»ä¹é½æ²¡æäºãä½æ¯æä¸­åº¦æéçç¡®è¯äº45å¤©ï¼ç»åäºä¸æ¬¡èªæ®ãå½æç¨ååèªå·±çæ¶åï¼ææè¯å°è¦ç¨å¾å¤§åæ°æè½å²ä¼¤èªå·±ãé£æ¶åæå¾å®³æãä¹æ¯ææè§èªå·±ç¦»èªææè¿çä¸æ¬¡ãæ­»éè¦å¾å¤§çåæ°ï¼å·¨å¤§ççè¦ä¹å¯ä»¥æä¸ºçç±ãè…
0	å¿åç¨æ·	ä¸è¯¦	æªç¥	æ?æ?æ?æ?æ?æ?æ?2020-07-02 13:48:27	æåªéæäºææ ¡å ¬å ³éåº¦ï¼æ¥éå ¨ç½ï¼æå± ç¶åªå¨ç¥ä¹ä¸çå°äºæè¿ä¸ªæ¶æ¯
0	å¿åç¨æ·	ä¸è¯¦	æªç¥	æ?æ?æ?æ?æ?æ?æ?2020-07-07 09:01:36	éä¸­å¤§å­¦å­ï¼ä»æåå£ä¸­å¾ç¥æ­¤äºï¼å©çæ å ³ãååºå±æ¯ä¸çï¼å­¦ä¸ååå°±ä¸ååå¨è¿ä¸å¹´ææåå¾åä¸è¿æ°æ¥ï¼æ¯ä¸è®¾è®¡è¯¾é¢æ¯å¯¼å¸éçï¼åçæ¯èªå·±æ¯«ä¸æ é¿çdeep learningæ¹åï¼æ¯å¤©ç½å¤©å»å®ä¹ æä¸ä¸ºäºå®ææ¯è®¾ç¬å¤å°åæ¨ï¼å ä¹æ²¡ææ¶é´ä¼æ¯ï¼è¿å±ç¼æ ¢ï¼æ¾ç»ä¸åº¦æ³æ¢é¢æ æè¢«å¯¼å¸åç»ï¼åªå¥½ç»§ç»…
d20381d7c0d05bc0b5aad7e8728d616b	å¿«åå°å°	ç?å¹¿å·	æ?å ¬ä¼å·ï¼å¹¿ä¸æ¸©æ³æ°å®¿æ»ç¥ï¼æ´å¤é åºæ»ç?æ?æ¾³å¤§å©äºæå°¼å¤§å­¦Â·å¤åªä½?æ?æ?æ?2020-07-07 11:32:42	ä½ä¸ºæ¾ç»çä¸­å±±å¤§å­¦èå¸ï¼æç¥éèªæè¿ç§äºå¨ä¸­å¤§å¾å¸¸è§ï¼æ è®ºå­¦çè¿æ¯èå¸é½æï¼æçé»å± è¾ å¯¼åå°±å¨ä¸æ ¡åºæå¸å®¿èè·³æ¥¼ï¼å¾å¿«å°±æ¥äººå¤çè¸ªè¿¹å ¨æ ï¼å¤ççéå¸¸ä¸ä¸ãæ·±å±æ¬¡åå æ¯è¿ä¸ªå­¦æ ¡å·²ç»çå°æ ¹äºï¼æ¯æ¬¡æ¹é©é½æ¯æ´æ²»å­¦çï¼æ´æ²»åºå±æå¸ï¼é¢å¯¼å¤©å¤©ååç©ä¹ï¼åºå½èå¯ï¼å®æå ³ç³»æ·ãå»º…
0	å¿åç¨æ·	ä¸è¯¦	æªç¥	æ?æ?æ?æ?æ?æ?æ?2020-07-02 17:41:30	ä¸å¿åä¸­å¤§å­¦å­ä»¬é½ä¸æ¢åè¦è¿ä¸æ¡äºï¼å
0	å¿åç¨æ·	ä¸è¯¦	æªç¥	æ?æ?æ?æ?æ?æ?æ?2020-07-04 12:30:55	èº«ä¸ºæ ¡åä¼æå°æ²ä¼¤é¾è¿ï¼ä½æ¯å¯¹ä»æ¥è¯´æ¯ç§è§£è±ãæå¤§ä¸çæ¶åä¹æ¾å¨åæ¥¼é³å°å¾å¾ï¼ä½æ¯ææ²¡æåæ°ï¼ä»è·³æ¥¼äºä¸å®æ¯éå°ç»æçäºäºãäººæ­»ä¸è½å¤çï¼èåé¡ºåãåªæ¿æ äººæè´£ä»ï¼æ äººè®¤ä¸ºä»èå¼±ï¼æ äººåäººè¡é¦å¤´ï¼æ äººå¦å çæµï¼æ äººç«å¨éå¾·å¶é«ç¹è¯å¤ãäººçä¸æï¼åèªçéï¼å­¦ä¼è°æ´ãç¹…
921651dec6d1800c62dc743e980a3206	Jeon DuHwan	å¥?é¿æ²	æ?â_______â?è?	æ¹ååæ¡¥å¤§å­¦Â·ç²ä½ææç§å­¦ä¸å·¥ç¨?åºç¡æè²	æ?æ?2020-07-06 19:06:49	ï¼éä¸­å±±å¤§å­¦å­¦çï¼ä»¥ä¸å å®¹å¯è½ç¦»é¢ï¼ä¸ªäººç»åä¸çæ³å¨æä»¬å­¦æ ¡å¨è¾¹â¦ï¼å æ¬å¨è¾¹åºåçå æå­¦æ ¡ï¼åºæ¬æ¯å ä¸ªæé½è½å¬è¯´ä¸æ¬¡è½»çäºä»¶å­â¦æ¯è¾éæ¼çè¿æ¯æä¸æ¬¡äº²ç¼ç®ç¹ç°åºå­â¦ä¸ä¸ªå¨æ«ï¼ä¸åå¨ææ å®¿èæ¥¼ä¸çé¢å æ¿ï¼å æå¥¶è¶ï¼é åº§ï¼èªä¹ ï¼ä¸­ååä¸ªé¥­åæ¥ï¼å¤§çº¦ä¸¤ç¹ï¼ï¼ä¾¿çè§é¢å æ¿é¨…
0	å¿åç¨æ·	ä¸è¯¦	æªç¥	æ?æ?æ?æ?æ?æ?æ?2020-07-02 14:50:00	ä»æ©å¬é»æ¶æ¯çæ¶åå¤§å®¶é½æ¯æåº¦éæä¸é¾è¿ç®åå ·ä½åå å°ä¸ç¥æ æ è®ºææ ·äºæ å·²ç»åççå½çéå»ä¸å·²æ å¯æ½åæ¯ä¸ä¹è®¸ä¼æåæ¹é¢çååå§ä½æ è®ºå¦ä½å¸æå¤§å®¶é½è½æå¥½çå¿æç¥å¥?
43ff2ec66444871ae8d495561666a9fc	æ´è¦	ç?æ·±å³	æ?è¯·å¿åæ è¯·å¿åæ è¯·å¿åå¿	âæä»¬æ¯ä¸ä¸ªäººçæ¥é½é¾ä»¥éé¿è¿æ ·çå½è¿ï¼ç¼ç»æç§ä¸è¥¿ââä¸ä¸ªå¯¹è±¡ææä»¬èªå·±ï¼åå°å ¶æ·å ¥æ··ä¹±ä¹ä¸­ï¼ä»èå°å®ä½ä¸ºââå§ä¸è¿æ ·è¯´å§ââå¯¹çå½ä¹åçç¥­ç®ãâ?æ?æ?æ?æ?2020-07-08 14:14:03	å©ç³ï¼è³åå­ä¸¤å¹´åä½æ·ãä¸å¿åãçæ³ï¼æ­»çäººå·²ç»æ­»äºï¼ä¸ç®¡äºæ å¦ä½æ¶å°¾ï¼æä»¬å½æ ¹å°åºé½æ¯çå®¢ãå¯¼è´è¯¥åå­¦ä»è³äºæ¥¼ä¸ä¸è·èä¸çåå æ¯ä»ä¹ï¼æä»¬ä½ä¸ºå±å¤äººæå¤ä¹åªæ¯çæµï¼ææè¿ä»èº«è¾¹æäº²çäººé½æ æ³çæ­£æå¾ä»èªæçåå ãæäº²èº«ç»åè¿äº²äººçèªæï¼æå¾ä¸è¦ç¨æ´»ççäººçè§è§è¯å¤…
7a2c120fb7f2265859302b65cfe1b94c	ç¥ä¹ç¨æ·	ç?å¹¿å·å¸å¤©æ²³åº	æ?è¾¹ç¼äº?æ?ä¸­å½å°è´¨å¤§å­¦ï¼æ­¦æ±ï¼Â·é¥æç§å­¦ä¸ææ?è®¡ç®æºè½¯ä»?æ?æ?2020-07-07 12:05:49	çäºé£ä¹å¤åç­ï¼å¾éæï¼è¿çæ¯å¹¿ä¸çç¬¬ä¸é«æ ¡ä¹ï¼ççæ¯å½åå¿éåå¾çå°æ¹ä¹ï¼äººå½å ³å¤©ï¼åºåºä¸æé«æ ¡ï¼ççå°±å¯ä»¥æ æ°æ¬¡æè¿äºäºæ åä¸å»ï¼å ç»ç»æ¯ä¸æ¯è¯¥å¹²æ´»äºï¼è¿ç§äºå± ç¶å¯ä»¥ä¸èååèä¸çåçï¼å¤ªä¸è´è´£ä»»äºå?
bb117846b14f120f8db0135ec7700eb3	ä¸çèèå°çå¥¶	å¥?æé½/å¹¿å·	æ?è¶ çº§æ æå¯ç±åè£å¥æªå ´è´èæ´å¥³å­ä¸æã?æ?æ?äºèç½?æ?æ?2020-07-02 15:30:55	æ¿éè å®æ¯ãåæ¥ççæ¯æä»¬è®¡é¢çå­¦é¿ãç°å¨å¹´è½»äººåæ¹é¢ååæ¯ççå¤§ï¼åï¼é½å¾é¾ãå¸æå¤§å®¶å¤ä¸ç¹åæï¼ä¸è¦åè¯´ä¸ºä»ä¹æ³ä¸å¼æ¦å¼±æ²¡æ å½è¿ç§è¯äºãä¸ä¸ªäººè¦çè¦å°ä»ä¹ç¨åº¦æä¼æåæ°æ¾å¼èªå·±ï¼å¤äººæ¯æ æ³æåèº«åçã?
0	å¿åç¨æ·	ä¸è¯¦	æªç¥	æ?æ?æ?æ?æ?æ?æ?2020-07-08 01:23:16	æ¾ç»å¨ä¸­å±±å¤§å­¦å½è¿èå¸ãæè§å¾ä¸­å±±å¤§å­¦ä¸ç¹äººæå ³æä¹æ²¡æï¼å¤©å¤©å ³å¿æè°çç¬¬ä¸æ¹éµï¼åºä¸ä¸ç®¡éå¹´æå¸æ­»æ´»ï¼éç¨äººæµ·ææ¯å ´æ ¡ï¼å®ç°æè°çäººæèæ°´æ± ï¼è®©äººæå¾å¤æº¢è´¡ç®å¹¿ä¸ãè½ç¶æå¯ä»¥å¨ä¸­å¤§æ¿å°æ­£å¼æèï¼ä½æ¯æè¿æ¯å¿çéæ©ç¦»å¼ãè¿æ ·è§äººä¸ºèè¥ççå­¦æ ¡æ³¨å®ä¸ä¼æä¸ºä¸æµå¤§å­¦ï¼æ°¸…
b546744180422d08f23a32d8abcf12b2	è¡å ç?ä¸è¯¦	æªç¥	æ?æ?æ?æ?æ?æ?æ?2020-07-04 10:09:26	ææå¨ä¸æ ?9è?3å¹´æ¯å¹´é½ä¼å æ¥¼ä¸ä¸ªï¼å¾ç¨³å®ï¼æå¨æ ¡åå¹´æé´ï¼å åçå°å ä¸ºå­¦ä¸ååï¼æ¯ä¸ååï¼æç»©é®é¢ï¼ææ é®é¢è·³äº?ä¸ªäººï¼æ¯å¹´ä¸ä¸ªãå¤§ä¸æ¶å¬å°è¿å¾æè¯§ï¼ææï¼å°äºå¤§åæå·²ç»è§æªä¸æªäºãæ¯ä¸ªäººçææ³åæ¿åçååé½ä¸ä¸æ ·ï¼ä¸­å¤§ä½ä¸ºä¸ä¸ªä¸å±å­¦çæ°8000äººä»¥ä¸ä½éçå­¦æ ¡ï¼å é ç­çº§è¾ …
3a5497a7e9288ba2f9cd6aacaaaf8812	ç»´å°æ¯éæ?ç?æ­¦æ±	æ?è«åå ¶å¦å°æäºä¸äºäº	å¯¹æ°äºç©çç­æ æ¶æ£å°å¾å¿«ã?æ­¦æ±ç§æå¤§å­¦Â·éä¿¡å·¥ç¨	éä¿¡	æ?æ?2020-07-05 09:43:03	å¸æä»çé®é¢è§£å³äºå§ã?
0	å¿åç¨æ·	ä¸è¯¦	æªç¥	æ?æ?æ?æ?æ?æ?æ?2020-07-07 20:37:27	ä¸è¯·èªæ¥ä¸ªäººæ§æ ¼å åï¼å¿äºï¼æ±è½»å·ï¼è®²è®²æä¸ªäººç»åå§ï¼æ¬ç¯è·é¢ï¼å¯ä»¥ä¸æ»æå°±åè¿ä¸­å¤§é£ä¼å¿ï¼æè§èº«è¾¹çäººççå¤ªä¼ç§äºï¼ç¬¬ä¸ä¸ªå­¦æè¿å¥½ï¼ç¬¬äºä¸ªå­¦ææ¥çæ¶åï¼åæ¹é¢çååè¢­æ¥ï¼å½æ¶ææ¯ä¸å¤©é½å¾æ²®ä¸§ï¼çè³ææ¶åä¼ææåä½ï¼ä¸åº¦æä¸äºç¦èçï¼ç´æ¥é æäºå¿çåççä¸çä¸éï¼æ…
0	å¿åç¨æ·	ä¸è¯¦	æªç¥	æ?æ?æ?æ?æ?æ?æ?2020-07-05 06:05:32	çå°é«èµææéçï¼ä¸è¯·èªæ¥æ³è¿è½»çï¼æ³è¿ä¼å­¦å¾åºå¹¸å»å¹´éå°äºä¸ç¾¤å¾niceçç åï¼å°è¯è¿åºé£ä¸æ­¥å¼å§æ²»çï¼å¼å§å¿çå¨è¯¢ï¼å¼å§åè¾ å¯¼åè°å¿ï¼å¼å§è®¤è¯èªå·±ï¼å¼å§å­¦ä¼ä¸èªå·±åè§£ï¼æ¥åèªå·±æ¯ä¸ªæ®éäººç®åç¶åµè¯å¥½ï¼å¶å°æ ç»ªå´©æºä¹è½åæ¶æ¾å°åéçäººèå¤©æè§£ï¼ä»æ¾ç»å¨äºæ¥¼å¯å®¤æ±å¤´çå­é…
0	å¿åç¨æ·	ä¸è¯¦	æªç¥	æ?æ?æ?æ?æ?æ?æ?2020-07-05 19:46:26	ä¸ç¥éè¿ä½åå­¦ä¸ºä½èªæï¼å°±ç®åè°è°èªå·±å§ï¼åé¢äºåé¢äºå¯ä»¥ä¸çäºåä½å¾ä¸æ»å§ï¼åæ¡£æ¬¡ææ ¡ï¼å¤§ä¸ä¸å¹´æè¿å¤æ¬¡æ­¤å¿µå¤´ï¼ä½åºäºèæ¯æè ææçææ²¡æå³ç»ç¦»å¼ãå¤§ä¸ä¸å¹´ï¼å¨ä¸çé¨çæµæµå¤è²ä¸çæåºè¾¹è·è¾¹å­è¿ï¼ç¬ä¸è¿å®¿èçé«å°å¾ä¸çè¿ï¼ä¹å¨å¿éç¥æ±æå¤å¿«å¿«éä¸´è¿å¾å¤æ¬¡â¦â¦æéä¸…
7a1e2b4dab254a31a31e14845455a17f	èå®äººå¨è¿æ¹	å¥?ä¼¦æ¦çä¸½çåå¤§å­¦ï¼Queen Mary University of Londonï¼?æ?åªåå­¦ä¹ ä¸­æé¿ï¼	åªåç?0å?Queen Mary University of LondonÂ·æºæ¢°å·¥ç¨	çç©å·¥ç¨	æ?æ?2020-07-02 21:59:43	æ¯å¹´é½æè·³æ¥¼çï¼å¾å°å¼èµ·å¤§é¢ç§¯çå ³æ³¨ãå¦ææ¯å»¶æ¯å¼èµ·çï¼è¯·å½»æ¥å ¶ä¸­çåå ï¼?
91bfca286a1adb0c100f72a51367fede	9032451	ä¸è¯¦	æªç¥	æ?æ?æ?æ?æ?æ?æ?2020-07-04 21:40:18	éè å®æ¯é©¬å æä¸»ä¹è®¤ä¸ºï¼å©çåææ¯åæé¶çº§ç¤¾ä¼ä¸­éå¤§ç¤¾ä¼é®é¢çéè¦æ¹æ³ãå¨ä¸ä¸ªç¯å¢ä¸­ï¼å©çæ¯è¿ä¸ªç¯å¢ä¸­äººè¡å¨çé©±å¨åï¼å¦ææ°å¥½å©å®³å ³ç³»ç¸åï¼é£ä¹äºç¸å¸®å©éå¸¸æ­£å¸¸ï¼å¦æå©å®³å ³ç³»ä¸åï¼é£ä¹ç¸äºä¸å¸®å¿ä¹éå¸¸æ­£å¸¸ãå¦ææäººè½å¤ä¸ä»¥å©çé©±å¨èå¸®å©ä½ ï¼é£ä¹ä¸å®è¦ææ¿ï¼ç°å¨å¤§å®¶é½…
1578b3ca69dba129284b6817b91e07a8	åé£	ä¸è¯¦	æªç¥	æ?é®æ¥ï¼?æ?æ?æ?æ?æ?2020-07-08 02:02:09	åæ¬ç¦»è³äºï¼ä¸­å¤§çè¡æ¿äººåæçå±å®ä½ä¸ï¼å¯¹å­¦çæåº¦é«å² ï¼æçå¤§éçå ³ç³»æ?
0	å¿åç¨æ·	ä¸è¯¦	æªç¥	æ?æ?æ?æ?æ?æ?æ?2020-07-07 21:07:27	äºæ¥åãã®ã¸ãã§ï¼ä¸¤å¤©åè¿ééè¿ï¼é£ã³éãèªæ®ºããäººã®ï¼æäººè·³æ¥¼èªæäºï¼ãã¥ã¼ã¹ãæµãã¦ããï¼çµè§éæ­çè¿æ ·ä¸åæ°é»ï¼è¡ã¾ã¿ãã»ã¼ã©ã¼ï¼æ»¡æ¯è¡è¿¹çæ°´ææï¼æ¿¡ãè¡£ã»ã³ã³ã¼ï¼è¢«å¤æçèå¸ï¼ãã¡ã¾ã¡ãããã¯ãããã®é¤é£ï¼ç­æ¶é´å æä¸ºäºç½ä¸çç­è®®ï¼ãå±ãªãã§ãããï¼ãè¿éå¾…
395adaf3aee513586e94db1082a32d72	é»å¤æ§æ¢¦	å¥?æ²³åç?æ?ä¸ä¸ªä¸ºç±åçµçå¨è¯»èªç¶å°çå­¦åå£?æ?ä¸­å±±å¤§å­¦ï¼SYSUï¼Â·èªç¶å°çå­¦	æ?æ?æ?2020-07-07 15:14:00	å©çç¸å ³ï¼?0çº§æ¯ä¸çï¼ä¸å¿åï¼è°ä¸¤ç¹çæ³ãç¬¬ä¸ï¼äºæ ççç¸åºè¯¥æ¯è­¦æ¹è´è´£è°æ¥ï¼ä¸­å±±å¤§å­¦ååå®¿èæå ¶ä»åå­¦æåï¼ç§¯æé åè°æ¥ï¼å¸æè­¦æ¹æ©æ¥è°æ¥æ¸ æ¥è¿åçç¸ï¼ç»æ­»è äº²å±ä¸ä¸ªäº¤ä»£ãç¬¬äºï¼éå¯¹è¯¥é®é¢ä¸é¢å¿åä¸å¿åçåç§åç­ï¼å¦æä½ ä»¬çå°äºæçåç­ï¼OKä½ ä»¬å¯ä»¥å¼å§éªææ¤æ ¡çäºã…
0	å¿åç¨æ·	ä¸è¯¦	æªç¥	æ?æ?æ?æ?æ?æ?æ?2020-07-05 22:32:01	ä¸­å¤§å­¦å­ãæ¾ä¸å®¿èå¤©å°ãåå¤ï¼ç»æãå¤©å°çé£ï¼å¹çç¼æ³ªãå¿åºå°åãæ±å©è¾ å¯¼åãè¾ å¯¼åå¸¦æé¢çº¦æ ¡å¿çè¾ å¯¼ï¼å¸¦æå»çå¿çå»çãåè¯ï¼åªåæ±çãå ¶å®å­¦æ ¡å¾å ³å¿è¿æ ·çå­¦çãåªæ¯ï¼é¤éççææ±çæ¬²ï¼æ¯ä¸ä¼æ±å©çãç°å¨æéå¥½äºå¾å¤ãçå°è¿æ¡æ¶æ¯ï¼è¿æ¯è§å¾ï¼è¿ä¸ªå­©å­çåæ¢ï¼è§£è±äº…
685f66c30fe46f58986d08cfd87acc6b	æ²»è£	ä¸è¯¦	å¹¿å·å¸?æ?æå¨æ³ï¼è½ä¸è½éè¿æå­æå¾å¤çäºæ è®°å½ä¸æ¥ã?ä¸ä¸ªåæ¬¢å¬æ äºçäºº<br/>ä¸ä¸ªè§å¯è¿å¾å¤äººçäº?br/>ä¸ä¸ªåå¾å¤äººèè¿å¤©çäºº<br/>ä¸ä¸ªæ³è®²å¾å¤æ äºåºæ¥çäº?br/>ææ¾ç»æ¯ç­é¿é¨é¿ä¸»å¸­å­¦å§èå¸å¹è®­å¸åä¸è hrç­ç­<br/>ä¹±ä¸å «ç³çç»åè®©æè®¤è¯å¾å¤çäº?br/>ç¥éå¾å¤ç¥å¥çäºå¾é¾æå¨å¿é<br/>æä»¥æ…	æ?å¤§å®äº¤æ	æ?æ?2020-07-09 10:36:40	æä¹ä¸ç¥éæç®ä¸ç®ä¸ä¸ªæ¯è¾äºè§£çäººï¼ä½æ¯æç¥éè¿äºæ åµæ¯æ®éå­å¨çãè¿æ¯ä¸ä¸ªå¤§å®¶é½å¿½è§çé®é¢ï¼æè è¯´ä»æ¥æ²¡æå ³æ³¨å°çé®é¢ï¼ä¹æ¯å¤§å®¶ä¸è¬å ³æ³¨ä¸å°çé®é¢ãé«æ ¡å¤§å­¦ççæ­»äº¡çè¿ä¸ªä¸ç¥éåä½ææ²¡æå¬è¯´è¿ï¼é«æ ¡åºæ¬æ¯å¹´é½ä¼æå­¦çæå¤æ­»äº¡çï¼ä½æ¯è¿äºå æ¥¼æ¥è¯´çè¯å°±æ¯è¾æç«¯ä¸ç¹ï¼…
b88acd45dae91d2b7c989144363adeec	æ¨ç«	ä¸è¯¦	æªç¥	æ?ç±ä¸èªç±æ¥å»çå¡å¤«ä¿å­?æ?æ?æ?æ?æ?2020-07-07 12:26:52	å»ºè®®ææéå¾åçåä½æåæå ³æ³¨ç¹ä»ç°å®çç¢é®é¢åç²¾ç¥ä¸çè½¬ç§»ï¼éå½æ¥è§¦ä¸èºæ¯ãå®æãå²å­¦ç­æ´å ·æ½è±¡æ¦æ¬æ§çä¸è¥¿ï¼èªå·±ççæ­»è§ä¼åçæ¹åãå½ç¶å¿æ·±å ¥è¿å¤èé»å°çè§éå»äºã?
3d19540d43334973aec7c1564de4ab0f	braziny	ä¸è¯¦	æªç¥	æ?æ°å·¥	æ?æ?ç§ç 	æ?æ?2020-07-05 12:54:17	å¿çï¼è½ç¶æ²¡çå°æ°é»ï¼ä¸ç¥éå ·ä½åå ï¼ä½æ¯è¿æ¯å¿çãå¯¹èªæè æ¥è¯´å¯è½è¿å¹¶ä¸æ¯çè¦ï¼èæ¯ä¸ç§è§£è±ãå¿äºè¿ä¹ä¹ ï¼ç»äºä¸ç¨åå¿ä¸å»äºãæçè§£è¿ç§æè§ï¼å ä¸ºæä»å°å­¦å°±æè¿èªæçæ³æ³ãäºå¹´çº§å°±å ä¸ºå¨å­¦æ ¡æ»æ¯åæ¬ºè´æ³è¿ä»æ¥¼ä¸è·³ä¸å»ç®äºï¼è¿æ ·å°±ä¸ä¼å¤©å¤©è¢«äººå²ç¬äºãå¤§å­¦çæ¶åæ¯å ä¸º…
0	å¿åç¨æ·	ä¸è¯¦	æªç¥	æ?æ?æ?æ?æ?æ?æ?2020-07-08 11:05:03	å ¶å®ä¸è¯´å«çï¼å¦æççæ¯æ°æ®é?6çº§å­¦çï¼ä¸ä¸ªå¹´çº§å·®ä¸å¤1000äººï¼åé«ä¸­é£æ ·æ¯ä¸ªäººé½ç®¡çè¯10ä¸ªè¾ å¯¼åä¹ç®¡ä¸è¿æ¥å...éä¸ä¸æ­¥æ¥è¯´ï¼å°±ç®ä½ æ¯å ¨çº§å1%ï¼ä½ ä¸å»æ¾è¾ å¯¼åè¾ å¯¼åä¹ä¸ä¼é¸ä½ ãè¾ å¯¼åè½ç¶è¯´çæäºè¦åæ¶æ¾ä»ï¼ä½æ¯ä»ççä¹ææºå¤å·¥ä½è¦åçï¼æä»¥ä¹æ¯å¸æå­¦é¢è½æå¤å ä¸ªè¾ å¯¼åï¼è¿…
1f30f749fa509670287b87855e73d114	zhang	ä¸è¯¦	æªç¥	æ?æ?æ?æ?æ?æ?æ?2020-07-08 22:42:14	ä½ä¸ºä¸æ å®¿èçæï¼è¿ææçæååç«ç¶æ²¡æä¸ä¸ªäººæåæ­¤äºï¼è¿æ¯å¨è´´å§ä¸æäººè¯´ï¼ç¶åä¸ä¸ªèä¹¡å¸å¦¹é®æè¯´è³äºæäººè·³æ¥¼äºæç¥éåï¼ææå¨ç½ä¸æï¼è´´å§æï¼è´´å§çå·²ç»è¢«å é¤äºï¼ç½ä¸çä¹æ²¡ä¸ç¹æ¶æ¯ï¼åªå¨ç¥ä¹çå°è¿ä¸ªï¼è¿å°±æ´ç¡®è®¤äºè¿ä»¶äºï¼ä»¤æéæçä¸ä» ä» æ¯è¿ä½å¯æçæ ¡åçè½»çï¼è®©æ…
62759f905c70539370b6cf0ffb53493c	é·å ¹Â·ç­å¾·	ä¸è¯¦	æªç¥	æ?æ?æ?æ?æ?æ?æ?2020-07-05 03:08:03	æè¿ä¹å¤äººä¸ºä»åå¹ä¸ºä»å¯æï¼æè§å¾å¯¹ä»ä¹æ¯æç§æä¹ä¸çåæ °å§ï¼è½ç¶å·²ç»åä»æ²¡å ³ç³»äºãå¸æä½ å¾å°äºä½ æ³è¦çè§£è±ã?
0	å¿åç¨æ·	ä¸è¯¦	æªç¥	æ?æ?æ?æ?æ?æ?æ?2020-07-08 19:03:46	æ¾ç»æä¹æ³è¿ä¸äºç¾äºãä½å¥½åæ´»çè¿ä¼æç¹å¸æï¼æ²¡äºå°±ä»ä¹é½æ²¡äºãè¿ç§é®é¢æä¸æ³æä¹çå¾ ï¼ææ³æ¯ä¸ä¸ªäººé½æ¾æ³è¦åªåæ£æå¿«ä¹å°æ´»çã?
cac5e200f663efc7a1659d6110657c9b	å®å·æ¶¤ç	ç?æ·±å³å¸?æ?å¤§é¾ç¨åºå{Linuxç±å¥½è?å·²å©æå­ æ æ¿æ FJé ·è·¯æ³½}	å¤§é¾ç¨åºåï¼ååå­äº§åç»çï¼Linuxç±å¥½è ï¼HelloWorldå¤§å¸ï¼å±¡æ¬¡åä¸æªéè ï¼åå­¦ç±å¥½è ï¼å·²å©æå­ï¼ææ¿æ ï½FJé ·è·¯æ³½ï½ï¼èç¿»å®è·µè ã?æ?äºèç½?æ?æ?2020-07-06 17:40:28	æè§å¾æ²¡å¿ è¦æä¹çå¾ å§ï¼å­¦æ ¡æä¹å¡åè´£ä»»ææ¸ æ¥éè å äº¡çåå å°±æ¯å¯¹å®¶é¿æå¤§çäº¤ä»£å§ï¼è³äºèæ¯åå çåæï¼æè§å¾å·²ç»æ²¡æå¿ è¦äºï¼ä¸æ¯å½äºäººï¼ä¸è½å¤æåèº«åï¼ä¹æ æ³æ¨å¯¼åºåå ãè¿å¤çåªæ¯èªæçæ³å½ç¶çè§£è¯»ãé¢å¤è¯ï¼ç»åæ·±å³è¿ä¸ä¸ªæä¸¤èµ·æå¤å äº¡äºä»¶ï¼æè§å¾å¨å°å­©å­æè²è¿ç¨…
dd4ff061093f9990064d43f64e800598	justice	ä¸è¯¦	æªç¥	æ?æ?æ?æ?æ?æ?æ?2020-07-10 16:47:55	ççå¾æ²æ¤ããããå¾å¤è¯ä¸ä¾¿ç´è¯´ï¼ä¸­å¤§å¤çé®é¢çæ¹å¼ããããççæ­£å¨åççè¯¦ç»æ¡ä¾ä¾¿ç¥justiceï¼ä¸å¯èæ ï¼ä¸­å±±å¤§å­¦åå£«çè¢«éæ­£å¸¸éå­¦äºä»?
ee570c553774851dd631abb4be00776e	æ¯æ¨é¢æ¥ä½æ¶ç?ä¸è¯¦	æªç¥	æ?æ?æ?æ?æ?æ?æ?2020-07-08 11:47:43	985ä¸­åå¾ï¼å­¦çæçå¾ä¸å°ä¿éï¼å­¦é¢çè¡æ¿ç®¡çææ¿ä¸ä½ä¸ºï¼äº²èº«ä½éªãå°±ç¥éèµå­¦ççé±æ¯ççãæ²¡éå°±æ¯ä¸­å±±å¤§å­¦ã?
0	å¿åç¨æ·	ä¸è¯¦	æªç¥	æ?æ?æ?æ?æ?æ?æ?2020-07-06 00:46:36	å©çç¸å ³ï¼ä¸­å¤§å¨æ ¡çä¸ºä»å¤§å®¶é½ä¼ç¬¬ä¸ååºè§å¾æ¯å­¦æ ¡é®é¢ï¼è¿å¹´æ¥å­¦æ ¡çç¡®å¾å¤æ¹é¢åå¾å¾å·®ä½è°æ¥ç»ææªåºæ¥åï¼ä¸ä¸å®æ¯å­¦æ ¡åå ä¹å¯è½æ¯å ¶ä»åå å¦ææ¯å­¦æ ¡çé®é¢ä¸å®è¦è¿½ç©¶å°åºå¦ææ¯ä»ä¸ªäººæè å ¶ä»å®¶åº­æç¤¾ä¼çå ç´ å¢ï¼å­¦æ ¡å½ç¶å¸æè¿ä»¶äºä¸è¦å¤§èå®£ä¼ ä¸ä¸å®æ¯å ä¸ºæè°çé´è°è®ºè¿ä¹…
0	å¿åç¨æ·	ä¸è¯¦	æªç¥	æ?æ?æ?æ?æ?æ?æ?2020-07-05 09:47:13	å¿åäºï¼ä¸­å¤§äººæå ³æä¸è¡ï¼å å¸å°éèè®ºï¼ç»åªä½æ½å ååçæ°´å¹³è¿æ¯å¾é«ç?
0	å¿åç¨æ·	ä¸è¯¦	æªç¥	æ?æ?æ?æ?æ?æ?æ?2020-07-04 13:38:17	æ¬ç§çå¨ææå¯ææä»¬ç¼ä¸­ç®ä»ä¹å¢ï¼?
0	å¿åç¨æ·	ä¸è¯¦	æªç¥	æ?æ?æ?æ?æ?æ?æ?2020-07-05 18:31:04	ç¬¬ä¸ï¼å ´è¶£å¾éè¦ï¼ä¸æ¯èªå·±åæ¬¢çä¸ä¸ä¸è¦å¼ºæ±ï¼å®æ¿èä½ä¸æ¡£æ¬¡çå­¦æ ¡ä½èªå·±æå ´è¶£çä¸ä¸ï¼ç¬¬äºï¼å¤§å­¦çå¿çå¥åº·æè²å¾éè¦ï¼å°å­çä¸æ ·é¢ä¸´åååç§ï¼ä¸è½å¿½è§ï¼ç¬¬ä¸ï¼çå½è¯å¯è´µï¼åè«æ¾å¼ï¼æ è®ºé¢å¯¹ä»ä¹å°å¢ï¼æ´»çææå¸æã?
0	å¿åç¨æ·	ä¸è¯¦	æªç¥	æ?æ?æ?æ?æ?æ?æ?2020-07-04 12:13:07	æä»¥å¿çå¹²é¢è¿æ¯å¾éè¦çã?
0	å¿åç¨æ·	ä¸è¯¦	æªç¥	æ?æ?æ?æ?æ?æ?æ?2020-07-04 22:17:32	å¾éæ¾æè¿æ ·çäºåçï¼ä½ä¹æ æå»æ£æµè¿åå­¦çå°åºç»åäºä»ä¹ï¼åªå¸æä¸è·¯èµ°å¥½ï¼å ¶å®è¿å¨æçæ¥ç®æ¯è§£è±ãèº«ä¸ºä¸ä¸ªæéç äººï¼ææ¾ç»å¤æ¬¡ç¬ä¸å®¿èå¤©å°ãä½æçå®¤åæ»ä¼å¾å¿«ä¸æ¥éªæï¼æç±å¥¹ä»¬ã?
0	å¿åç¨æ·	ä¸è¯¦	æªç¥	æ?æ?æ?æ?æ?æ?æ?2020-07-07 09:38:55	æ¶æ¯å°±è¿æ ·è¢«åå¾æ­»æ­»ççè åäº¡è é½ä¸èµ·è¢«åå¶å¨âéä½å©çâä¹ä¸çä¸æ§æ¯ä¸­å¤§åâ¦â¦â¦â¦â¦â¦â?
c77bdcde0ff1801e71c9cccc539d8e1f	ä¾ææµè	ç?å¹¿å·	æ?å ¬ä¼å·âé£ä¸ªå èâï¼åªä¸ºç§æ®	ä¹³è ºå¤ç§å»ç	ä¸­å±±å¤§å­¦ä¸­å±±å»å­¦é¢ï¼Zhongshan School of Medicineï¼SYSUï¼Â·ä¸´åºå»å­?ä¸´åºå»ç	æ?æ?2020-07-05 08:36:55	æé¸­å¤§çæ¯é£æ°´ä¸å¥½ä¹ããå¸å¼å¸å¦¹ä»¬ï¼å­¦æ ¡åççï¼å¾å¤åäºï¼é½è¢«èªå·±å¤¸å¤§å°ä¸å¯ä¼°éçæ¶æï¼å¯¼è´å¾å¤å°ä¼å­å°å¦¹å­ç»æè½»çãåºäºæ ¡é¨ä½ ä¼åç°ï¼è¿äºå¯æçæ¶æï¼è·ç¤¾ä¼ä¸çäºä¸æ¯ï¼å±é½ä¸æ¯ãæ­»æ¯ä»¶å®¹æçäºï¼ä½å¦ç¶é¢å¯¹å°é¾ï¼æ¥åèªå·±çé®é¢ï¼ç§¯ææ´»ä¸å»ï¼æ¯æ¯æ­»è¦é¾ï¼ä½æ¯ä¼è®©ä½ è±è…	åªä¼è¯´å äº¡ï¼èä¸é½ä¸æ¿æä¸æ°é»zsçè¯å­¦æ ¡è¦æ è´£ä»»ï¼è¿ä¹æ¯å½ä»å¾å¤å­¦æ ¡ææéçå­¦çæ çç±èµ¶åå®¶ççç±ââä½ ææéçï¼ä¸ä¸ä½ åªå¤©ï¼ä½ è¿æ¯è¶æ©æ»å§å°±å«æ¥å®³æä»¬ãä»ä»¬è¡¨é¢ä¸ç¬å»å»ççæå¿çé®é¢çå­¦çâæä¸ºä½ å¥½ä¸ºä½ è´è´£âï¼è¡¨é¢ä¸è¡¨ç¤ºææâååæä»¬æ¶ä¸äºä½ äºï¼ä½ ææéçâï¼å®é ä…	æè¿å·å¬å°äºä»ä»¬è¯´âå¥¹ä¸æ¬¡åæ¥è¿è¿æ ·å°±è®©å¥¹åå®¶âï¼é£ä¹æå°åæâä¸ä¸ªå¨æ ¡æé´æ²¡æè¿åä»»ä½æ ¡çºªæ ¡è§çå­¦çå ä¸ºæéçè¢«åéâï¼èä¸å­¦æ ¡åºé¢è§£éçä¸å®ä¼æ¯âè¯¥åå­¦å¿çç¶åµä¸éåå¾ å¨å­¦æ ¡ï¼æä»¬åºäºå­¦çå®å ¨èèï¼è¿æ¯ä¸ºå­¦çè´è´£âä½ ä¸ºå­¦çè´è´£ï¼ä½ ççä¸ºå­¦çè´è´£ï¼ä¸ä¼æ´çæè²ç¼é…	å¥¹åªå¾æ°æ¤çè¯´è¿ä¸ªå­¦çæ²¡æ­»æåå¦è¿ä¸ªå­¦é¿ççå äº¡ï¼æä¹ä¼æäººè¯´åºâä»æ²¡æåï¼æ²¡æ­»è¿æ´»çï¼åèº«ä¸éâçè¯ï¼ï¼è¾ å¯¼ååè¯è®°ä¸å¾äºï¼æææ¯è¿ä¸ªææï¼é¾éå¥¹ä¼èèå°ä¸ä¸æè·³äºæ¿è¿ä¸ªæè®­æâä½ çäººå®¶æ²¡å¾éï¼ä½ å°±æ­æ­å§âï¼å¯è¿è¿ä¸æ¯å·²ç»æ¿è®¤äºå­¦é¿ç³»zsèº«äº¡ï¼è¯´å°åºé½æ¯å©çï¼å©çï¼å…	åä½çå°çæå ³äºä»¶æ¥éåºä¸çè¯è®ºè¿å°ä¹âââèªç§ãè½»è´±çå½âåæ¯å¯¹æ­»è çæ»å»ãâä¸ºä»ä¹ä¼zs	ä¸ºä»ä¹ä¸æ¥å°å­¦æ ¡åçå°±æ´ä¸ªäººé½ä¸å¥½äºâå¾ææ¾æ¯å­¦æ ¡çé ä½ ä»¬ä½ä¸ºå­¦æ ¡é¢å¯¼äººï¼ä¼éæ©åè¯å¤çâæä»¬è¿æä¸ªå¿çå¥åº·å ªå¿§çå­¦çzsäºâåï¼å­¦æ ¡åªæ³çæ¯äºå®äººï¼ä¸æ³é¢å¯¹âä½ ä»¬æç¥éä»å¿çå¥åº·ç¶åµä¸è¡ä¸ºä»ä¹ä¸ææ©é¢é²âçèè®ºæ»å»ãå½ç¶ï¼ä¸æ­¢èè®ºæ»å»ï¼å­¦æ ¡ä¹æå®¶å±ææ¨ªå¹ è¹²é¨å£é èè®ºï…	åªè¦é«æ ¡åºäººå½ï¼é£ä¸å®æ¯æå¤äºä»¶ãå«è·æè°ä»ä¹âå­¦æ ¡ä¹æè¦è¡·âï¼è¿æ¯æ¾ç¬¬äºåå ­ä¸ªå­æ¯ï¼åæä¹éè¦ç»´æå©çä¹ä¸åºè¯¥æ¿ä¸ä¸ªå­¦çççå½æ¢ï¼"
c2796f7510b9a167fe7568ae58fcae3d	è¯ä¸ææºåå¥å¤?ç?æé½	æ?æ?æ?çµå­ç§æå¤§å­¦Â·ä¿¡å·ä¸ä¿¡æ¯å¤ç?æ?æ?æ?2020-07-07 00:21:46	å¸æå¿çæè²è¯¾æä¸ºå¤§å­¦å¿ ä¿®è¯¾ï¼åå°å¤§å­¦æ²å§åçã?
0	å¿åç¨æ·	ä¸è¯¦	æªç¥	æ?æ?æ?æ?æ?æ?æ?2020-07-06 15:54:42	é¤äºç¥ä¹ä¸è¿ä¸ªé®é¢ï¼æ¾ä¸å°å ¶å®åªä½æå ³æ­¤äºçä¿¡æ¯ã?
0	å¿åç¨æ·	ä¸è¯¦	æªç¥	æ?æ?æ?æ?æ?æ?æ?2020-07-03 23:34:00	å¾ å¨è¿éææè§èªå·±ä¹æäºè®¸å¤å¿çé®é¢ï¼é¿æå¤äºä¸ç§é´æ´ä¸å®çç¶æï¼ç»å¸¸æ³è®¸å¤æç«¯çäºãå¯¹åå­¦æå°ææååæ ï¼å¸ææå¯ä»¥å¹¸è¿äºï¼è½å¤å¿«äºéç¦»å¼ï¼ä¸è³äºèµ°å°è¿ç§å°æ­¥â¦å®æ¯â?
34fd00a0758655e6985f5b58bde4ddcb	ç«è	å¥?æªç¥	æ?ä¹¡ä¸åè¿å?æ?ä¸­å±±å¤§å­¦Â·å²å­¦ç³»ç æµ?æ?æ?æ?2020-07-06 14:15:01	æå± ç¶ä¸ç¥éÏ_Ïä¸ºä»ä¹ææååéæ²¡ææ¶æ¯å¢ï¼å± ç¶æ¯å¨ç¥ä¹çå°è¿ä¸ªäºï¼å¯è½æå¨ç æµ·çåå ï¼
0	å¿åç¨æ·	ä¸è¯¦	æªç¥	æ?æ?æ?æ?æ?æ?æ?2020-10-14 23:37:28	ä»å¤©çå°å¤§è¿çå·¥çäºæ ä»¥åï¼çªç¶æ³èµ·æ¥è¿ä»¶äºæ²¡æå­¦æ ¡éæ¥ï¼æ²¡æéä¹¦ï¼åªæç¥ä¹ä¸å¯ä»¥æå°è¿æ ·ä¸ä¸ªé®é¢åæ¥çå½çéå»å¯ä»¥å¦æ­¤ææ å£°æ¯
2441e05d37ee359deacabd88e58712bb	ä¸æ¬ ä½ è¿è´ªé©´ä»ä¹?ç?æªç¥	æ?æ¶æè°¬è®ºæ ç¤¼ç§æé»ï¼åé©¬è¿ç§å²ç¾¤é­çæéåæ¨è®²åä¸é£åº?æ?æ?èµæ¬æèµ	æ?æ?2020-07-07 17:26:50	äººçèªä¿¡ä¸æ¯ä¸ä¸å­å°±å®æçï¼èªä¿¡åºè¯¥ä»å°å¹å »ï¼å°å¤§å­¦å¯è½å°±æ¥ä¸åäºã?
0	å¿åç¨æ·	ä¸è¯¦	æªç¥	æ?æ?æ?æ?æ?æ?æ?2020-07-05 20:57:05	é¸­å¤§è«ä¸æ¯ç¦åºï¼å¿åçè´¼é«ç­æ¡å¯¼åä¹ä¸ä¸è?
43403052a276d6548c47422b9e5eb4eb	å»ºç­æ¯ä¸ççéè¯?å¥?åäº¬	æ?æ°çæ°´åè¾£é¸¡å°ä¸è¨é¾å°½çå»ºç­ç	ä¸æ³ç»å¾çè§åçä¸æ¯ä¼ç§çé­è?é¶ä¸æµå¤§å­¦Â·åå¸è§å?æ?æ?æ?2020-07-09 13:29:04	æ¯çå°è¿ç§æ°é»ï¼æå°±ä¼æ³ï¼å¦æäººçå¯ä»¥äº¤æ¢ä¸ä¸ï¼ä¹è®¸æä»¬é½è½å¹¸ç¦
2081595351aa8988b3e064027e5c6668	ErrethAkbe	ç?æ­¦æ±å¸?æ?è¦èå¬ï¼å¿ å éé»ã?åé¨å¾å¤§çäºº	æ­¦æ±å¤§å­¦Â·ä¿¡æ¯å®å ¨	äºèç½?æ?æ?2020-07-07 00:22:39	æ»æ¯è¯´âéå¼âå ¶å®æ¯é¢åºçç©ç¬è¯ãå¸æå¤§å®¶é½è½æè¯å°çå½åå¼å¿å ¶å®ææ¯æéè¦çã?
0	å¿åç¨æ·	ä¸è¯¦	æªç¥	æ?æ?æ?æ?æ?æ?æ?2020-07-05 14:33:05	â¦â¦æ³è¯´è¿ç§äºä¸æ¯ä»å¹´æçªç¶å¤åºæ¥çãæå¤§ä¸åå ¥å­¦çæ¶åå°±å¬é«ä¸­åå­¦è¯´ä»ä»¬å­¦æ ¡æäººè·³æ¥¼ï¼å½æ¶è¿å¾ä¸çè§£ãå¤§ä¸ä¸å­¦ææ ¡å­å®¿èæ¥¼æäººè·³æ¥¼ï¼ç¥å¥çæ¯ç¦»é£æ å®¿èæ¥¼å¾è¿çå®¿èæ¥¼éçå¦¹å­å± ç¶é½ä¸ç¥éè¿ä»¶äºï¼å¯è§æ¶æ¯åçæå¤å¿«ãä¹æ¯ç½ç»ä¿¡æ¯ä¼ éçå¿«å§ï¼è¿ç§äºæ ¢æ ¢çåºæ¥çå¤äºãä¹æ¯…
0bda055d17ea976ca6bc65d30445f6d0	å´é¦é?å¥?æªç¥	æ?æ?éæ¯ä¸æ?æ?æ?æ?æ?2020-07-05 12:17:51	ä»æ¥æ²¡æä¸ä¸ªäººè½åèº«ä½ä¼å¦ä¸ä¸ªäººççè¦ï¼è¦é¾é½åªè½èªå·±æ¿å? ä½æ¯è¿æ¯å¸æéªå¨ä½ èº«è¾¹ï¼è®©ä½ ç¥éè¿æäººåä½ å¨ä¸èµ·ï¼æè¿ç±ä½ ã?
d9e33eccfd9a0f3285ab4f36459b0ed2	é¿éæ­?ç?å¹¿å·å¸?ä¸­å±±å¤§å­¦ è®¡ç®æºææ¯ç¡å£«å¨è¯?å ¬ä¼å?è®¡ç®æºèç å¸®å¸®å¸?ä¸­å±±å¤§å­¦è®¡ç®æºä¸ç¡å¨è¯»ï¼èç nlp	ä¸­å±±å¤§å­¦æ°æ®ç§å­¦ä¸è®¡ç®æºå­¦é¢ è®¡ç®æºå¨è¯»ä¸ç¡ï¼ä¹äºåäº«å ³äºèç ï¼nlpæ¹é¢ç¥è¯	ä¸­å±±å¤§å­¦ï¼SYSUï¼Â·è½¯ä»¶å·¥ç¨?æ?æ?æ?2020-09-05 21:30:40	æå¾ææ æä¹æ¯ä»å¹´æ¯ä¸çï¼ä½å¨è³äº?8ï¼?0æ¶ä¸è¥¿ï¼ 6.30åå®¶äºï¼æ²¡æ³å°å¨æå³å°ç¦»å¼çå®¿èæ¥¼åçè¿æ ·çäºæ ãæä¸ç¥éï¼æ¯ä»ä¹æ ·çåå è®©åæåçº§çè¿ä½æ ¡åå¨æ¯ä¸å­£äºç»èªæå¸æå­¦æ ¡å¤å å¼ºå¿çå¥åº·å®£ä¼ ï¼è½ç¶æä»¬å­¦æ ¡æä¸ä¸ªå¿çå¨è¯¢å®¤ ï¼å ¶å®å¾å¤çé®é¢ æ®ææç?å¤§å®¶é½ä¸ä¼æ³çå»é£éæ¾äººå…
0e08a7b84367e6d3136445a01cfc86d7	è¨å°	ç?æªç¥	æ?æ?æ?æ?é«æ°ç§æ	æ?æ?2020-07-02 20:59:05	é¢ï¼å°±è·³ä¸ªæ¥¼ï¼è§æªä¸æªäºï¼å¹³å¸¸å¿çå¾ ï¼?
0e5fd31197cc9a13c3281651c9625147	ç½éª	ç?å¤§å(å°çº§å¸?	æ?äºç¸å ³æ³¨	æ¿å²æä¸æ¹å ¶æ?çº¢å°ä¸æå ¶å¿	æ?æè²	æ?æ?2020-07-05 19:01:05	ä½ä¸ºåçç¾¤ä¼ï¼æ éæ¯å¥½å¥å ¶ä¸­çåå?
f2198da1b458a24cf1c4e46c65151191	èç©ºæéè½éä¹ç	ç?ä¸æµ·æµ¦ä¸	æ?è¿ä¸ªå®å®å­å¨å¾å¤ä¸ç¥éå¼å¸¸äºç?å¤å¤ªç©ºé¡¶çº§å®èªææ?å¤ªé³ç³»é¨æ¸?2100å¹´åä»£ä»¬ææé æ è¡å¼æåä»?æµæ±ç»è´¸èä¸ææ¯å­¦é¢Â·çµå­åå?è®¡ç®æºè½¯ä»?æ?æ?2020-07-04 17:24:43	è°¢éï¼ä¸­å±±å¤§å­?ä¸è·¯èµ°å¥?è²è±æ± ç¸ä¼´ï¼å¯æäº?è¿æ²¡æçå°å¤æææ?
f0b6cf9e1cbfceffec4505d51c9341cc	ç¥ä¹ç¨æ·	ä¸è¯¦	æªç¥	æ?æ?æ?æ?æ?æ?æ?2020-07-07 17:39:31	ä¸æ¯ç¬¬ä¸æ¬¡æå­¦çè·³æ¥¼äºãæä¹å¤çé½æä¾å¯å¯»ãå¯ä¸çåæ°å°±æ¯å®¶é¿çè¡ä¸ºã?
86d9ecad7c708ccf3dc17c0bbe00c66e	ä¸ç¹è±?ä¸è¯¦	æªç¥	æ?å­¦ç	æ?æ?æ?æ?æ?2020-07-09 17:14:17	æè°è½å¤è¯´ä¸ä¸ç¸å ³ä¿¡æ¯åï¼?
f6ad3d0b5bdeaca267e523a457fc3b61	ç¤¾ä¼ä¹æ²¡é£ä¹å¤æ	ç?æªç¥	æ?ä¸çäººåçè¶ çº§æ æª¬ç²¾	æ?åäº¬å¤§å­¦Â·è½¯ä»¶å·¥ç¨	äºèç½?æ?æ?2020-07-07 19:58:12	ä¸ºè¿ä¸ªå°ä¼å­æå°ææï¼äººçè¿æ²¡å¼å§å°±å·²ç»ç»æäºãäººç±»çæ ææ¬å°±ä¸ç¸éï¼å ¶æ¬¡ï¼åå¦å®¤åä¸èµ·åå¿éå½è¿å¥½ï¼å°±ä¸ä¸ªäººåå¿éå½æ¯ççæ¨ã?
880a4cd090fae0fb11c9a1d36cf91373	ç¥ä¹ç¨æ·	ä¸è¯¦	æªç¥	æ?æ?æ?æ?æ?æ?æ?2020-07-04 22:11:19	åä¸ºè®¡é¢ï¼åå¨å¤§å­¦åï¼ä¸ç¥æä¹è¯´ï¼åªè½æ¿éè å®æ¯å§
0e41ab14529b56f78a18dcbf30206fe7	lhllq	ä¸è¯¦	æªç¥	æ?just a student	æ?æ?æ?æ?æ?2020-07-23 22:30:09	R.I.Pä½æ¯é£ä½æ¯ä¸çemmmä¸æ¯å ä¸ºç«æ æé´åæäºå¤±ææè·³æ¥¼çåâ?
d3bba2730bf9515845b4cdbbc5cabf07	æä¹	ä¸è¯¦	æªç¥	æ?å­¦ç	æ?æ?æ?æ?æ?2020-07-11 22:01:31	æ?è°å ä¸­å¤§å¤§ä¸ å­¦äºä¸å¹?ä¸ä¸ååï¼æä»¬ä¸ä¸åªæ?0ä¸ªäººï¼?è½¬ä¸ä¸å¤±è´¥äº é¾å ä½æ²¡æå ¶ä»åæ³å»æ¹å ä¸åé½æ¯å¾å?ä¸å¹´å°±è¿æ ·è¿å»äº?è¿æä¸ä¸å¹?æªæ¥ä½å»ä½ä»ï¼?ææ³ä»ä¹åæè¿æ ·æååçå?æ²¡æ³å¼ç½¢äº
511a47bd28083b1e7aab57d1f81ca524	ä½å¿ ä¸é£æè¥¿é£?ç?æªç¥	æ?ç»å¯¹ä¸è¦è¯å¾åä¸ä¸ªä¸æ¥å°±ä¸å®è®ºæ»å»çè ¢è´§è¾©è®ºã?æ?æ?æ?æ?æ?2020-07-08 05:28:19	æ æä¸­ç¹è¿æ¥ï¼ä¸çå¿åçå®æç¹ææãå°¤å ¶æ¯å½äº¡è å®¶å±éæ±åå£°æ¶ï¼åæçå®¢è¦ä»äººå¤å£°çãåæ³èµ·é²è¿ æ¶æå¸¸æ¢ç¬ååå¸¸è¢«æåï¼ç»äºè³æ æ³è¨çå¢å°ãä¹è®¸ä¸åé½æ²¡æåã?
2ff1f354c041285940e8c8310321d0d6	ãå·²æ³¨éã?ä¸è¯¦	æªç¥	æ?æ?æ?æ?æ?æ?æ?2020-07-09 21:20:35	ä¸­å½å¤§å­¦ç¼ºä¹ç«äºæºå¶ãè´µè æè´µï¼è´±è æè´±ã?
a1049a7efc484ad820dccad6b66e8cd2	æä¸­é¸?ä¸è¯¦	æªç¥	æ?æ?æ?æ?æ?æ?æ?2020-07-07 08:17:17	æ­»å°±æ­»äº æè½æ³è±¡å°é£ç§åè¾ååå¯¹ä»é æçä¼¤å®?è¿ç§äººç°å¨ä¸è·³æ¥¼è¿å ¥ç¤¾ä¼ä¹ä¼è·³ç å ä¸ºäººæ¯äººå¾æ­»ä¸æ¯å¼ç©ç¬ æ³ä¸æ­»åªæä¸æ¯?
0	å¿åç¨æ·	ä¸è¯¦	æªç¥	æ?æ?æ?æ?æ?æ?æ?2020-07-03 09:53:39	çå°å¾å¤ä¸­å¤§å­¦å­å¯¹äºâå¦ä½çå¾ âåå­è¡¨ç¤ºæå°è¢«åç¯ãçç¡®éè å·²ç£ï¼æä»¬ä¸è½å»æ¶è´¹ä»äººçä¸å¹¸ãä½ä½ä¸ºæè§è ï¼æä»¬åªæ¯æ³âç¥éâèå·²ãä¸ä¸ªäººæ­»äº¡çèåæ¯ä¸æ¯æä»ä¹ä¸è¥¿éè¦å ¬ä¼ç¥éï¼å ¬ä¼ç¥éäºæ¯ä¸æ¯å¯ä»¥å»é¿å ä¸ä¸ä¸ªä¸å¹¸ï¼ä» æ­¤èå·²ã?
0	å¿åç¨æ·	ä¸è¯¦	æªç¥	æ?æ?æ?æ?æ?æ?æ?2020-07-02 23:51:22	ä¸æä¹çå¾ ä½ä½ çè¿ä¸ªé®é¢ç¡®å®ä¸åéå°±æè§ å¦æè½å¯¹äººå¥½å°±å¤å¯¹äººå¥½ä¸ç¹å§ ä¸ç®¡ä½ è®¤ä¸è®¤è¯ä» å ä¸ºä½ ä¸ç¥éä»ç»åäºä»ä¹?ä½ çåæå¯è½ä¼è®©ä»æå¤é£ä¹ä¸ç¹ç¹ççæä¸åæ°âæ³å¨è¿âç¥éâäºä»ä¹çæåªè½è¯´ äºæ æåçå¤ä¹ ï¼è°åè½ç¥éå ¶ä¸­çåå ï¼ä¸è¿æ¯å¦èªæ£æµç½¢äºè¿æ ·ççä¸å¥½
0	å¿åç¨æ·	ä¸è¯¦	æªç¥	æ?æ?æ?æ?æ?æ?æ?2020-07-04 15:30:57	ä¸­å¤§ç¡å£«å¨è¯»ï¼å¿äºãå ¶å®æä¹ä¸æ­¢ä¸æ¬¡ç¬è¿å®¿èæ¥¼é¡¶ï¼ä¸è¿æ¯ä¸ºäºçé£æ¯#(doge)ï¼æè¿æ æ¥¼å¯ä»¥çå°ä¸­å¤§å ¨æ¯ï¼è¿è½çå°å¹¿å·å¡ï¼å¹¿å·å¤é³è¶ èµï¼å¿å¿å¿ãé¡ºå¸¦ä¸æï¼ä»å¹´å¾å¤å­¦æ ¡ï¼å æ¬ä¸­å¤§ï¼æ¯ä¸è¦æ±é½æ¾æ¾äºï¼æ¬äººäº²èªåä¸æå¨å­¦é¢çæ¬ç§çæ¯ä¸ç­è¾©ï¼å¾ç¡®å®ãåï¼è¿æ¯ä¸ºè¿äººæå°ææã?
0	å¿åç¨æ·	ä¸è¯¦	æªç¥	æ?æ?æ?æ?æ?æ?æ?2020-07-07 15:25:14	ä»¥ä¸ºåæ¹å¤§å­¦ä¸å®åææ¥çï¼æ²¡æ³å°äººæå ³æè¿ä¸å¦ä¸åçå¤§å­¦ã?
0	å¿åç¨æ·	ä¸è¯¦	æªç¥	æ?æ?æ?æ?æ?æ?æ?2020-07-04 16:18:37	ä¸ºæ°ä¸å¤çæ¶å»ï¼æç«ç¶çè§£è¿ä¸ªå­©å­ãæä¹æ³ï¼ä½æ¯å¤ªæäºï¼ä¸æ¢ã?
0	å¿åç¨æ·	ä¸è¯¦	æªç¥	æ?æ?æ?æ?æ?æ?æ?2020-07-07 10:02:13	æä»¬å­¦æ ¡ä¸æ¯ä¸­å¤§ æ¯ä¸­å¤§å°ä¸ç¹æ²¡é£ä¹èåå­¦æ ¡æä»¬å­¦æ ¡ççå¾éååº2018æ¯ä¸é£å¹´ æä»¬å­¦æ ¡æä¸ä¸ªå­¦çï¼åä¸å¹´ä¸ä¸ªæä¸åæ¶é´ä¸åå°ç¹ï¼?86äºä¼°è®¡å¹¿ä¸å°åºæ²¡ä»ä¹äººç¥é å ä¸ºå­¦æ ¡æè¿ä»¶äºççä¸¥ä¸¥å®å®çèä¸é£æ¶åä¸æ¯å®ä¹ å°±æ¯å¨åå¤èè¯èç æ²¡è¯¦ç»äºè§£æ åµåªç¥éååæ ¡èªä¹ çæ¶åæå­¦æ¥¼è¢«æèµ·…
0	å¿åç¨æ·	ä¸è¯¦	æªç¥	æ?æ?æ?æ?æ?æ?æ?2020-07-07 01:01:06	æéå¸¸ç¾¡æ ä»å¾å·§çæ¯æä¹å¨åæ ·çä¸ä¸ï¼è¯¥ä¸ä¸å­¦ä¹ çä¸äºå°é¾æå¾è½çè§£ãåæ¶æä¹ç»åäºä¸äºä¸å¥½çäºæ ï¼æ¯æç®åæ æ³è§£å³çé®é¢ï¼å¤§çº¦ä¼ä¸ç´ä¼´éæå°æ°æï¼çè³è®©æçè¦ä¸çï¼ï¼è¿è®¸è®¸å¤å¤çäºæ å èµ·æ¥è®©ææ¯å¤©é½æåº¦æ¸´æç»æèªå·±ççå½ä½ææ¾ä¸ä¸ç¶æ¯ï¼ææ¯ä»ä»¬å¯ä¸çå¥³å¿æçç¶æ¯ï¼…
0	å¿åç¨æ·	ä¸è¯¦	æªç¥	æ?æ?æ?æ?æ?æ?æ?2020-07-05 14:47:30	ä¸­å¤§å¤§ä¸å­¦çï¼ä½å¨æå¾·å­ï¼è³åå­äºå·æä¹ç»å¸¸å»ï¼ä¸é¢æä¸ªå¥¶è¶åºï¼æç»å¸¸å»ä¹°å¥¶è¶åãï¼ä¹è®¸ä»¥åå»é£éé½ä¼å¾é¾è¿å§ï¼ççä¸ºè¿ä½å­¦é¿æå°ææï¼å¥½ä¸å®¹æåªåäºåå¹´ï¼è¦æ¯ä¸äºï¼è¦å®ç°èªå·±ççæ³æ±è´äºå´ï¼ï¼ï¼å¸æä»å¨å¤©å è½å°ä¸ç¹ååï¼å¤ä¸ç¹å¿«ä¹å§ãæä¸ç¥éä»çåéå°äºä»ä¹é¾é¢æ…
0	å¿åç¨æ·	ä¸è¯¦	æªç¥	æ?æ?æ?æ?æ?æ?æ?2020-07-08 16:49:31	ççå¯¹ä¸­å¤§å¤±æäºåå­æ¯è¾å°ï¼æä»¥å¿äºãå ¶ä»å¾å¤åç­é½è¯´åºäºæçå¿å£°ãå¤§ä¸è§å¾é¸­å¤§æ¯ççä¸éï¼å¤§äºå¼å§å°±å¤±æäºãå­¦å¼å­¦å¦¹ä»¬å¦æææ´å¥½éæ©æè å ¶ä»å¹³çº§éæ©å°±ä¸è¦æ¥ä¸­å¤§äºï¼æè§é¸­å¤§å¨èµ°ä¸å¡è·¯äºã?
0	å¿åç¨æ·	ä¸è¯¦	æªç¥	æ?æ?æ?æ?æ?æ?æ?2020-07-08 01:54:15	æä¹å¨ä¸­å±±å¤§å­¦è¯»ä¹¦ï¼æè®°å¾å»å¹´çè¯ï¼åæ ¡åºä¹æä¸ä¸ªè·³æ¥¼çï¼ç¶åä½å¨é£éçäººé½ä¸ç¥éè·³æ¥¼äºï¼è¿æ¯å¬é£äºå¿«éååèå¸è¯´èµ·æç¥éçãä¸­å¤§ç°å¨ææ é¿çå°±æ¯çæ¿å­è¿æåå¶ä¸äºè´é¢çæ¶æ¯ãç°å¨è¿ä¸ªç¹å¤é¢è¿å¨æ½å·¥ï¼æ ¹æ¬å°±ä¸ç®¡å­¦çççæ´»è´¨éãåºç°è¿ç§äºï¼ä¸æ¹é¢æ¯å­¦çèªå·±çåå ï¼ç¬¬äº…
0	å¿åç¨æ·	ä¸è¯¦	æªç¥	æ?æ?æ?æ?æ?æ?æ?2020-07-07 12:47:29	ä¸æ¯ä¸­å¤§çãæ³èµ·ææ ¡å¿çå¨è¯¢å®¤èå¸å¯¹æè¯´çè¯äºï¼å­¦çè·³æ¥¼å¥¹ä»¬è§å¾å¾éæ¾ï¼ä½æ¯å¥¹ä»¬æ²¡æè´£ä»»çã?
0	å¿åç¨æ·	ä¸è¯¦	æªç¥	æ?æ?æ?æ?æ?æ?æ?2020-07-08 15:26:58	æä¸æ¯ä¸­å±±å¤§å­¦çï¼ä½æ¯ä¹æ³è¯´è¯´èªå·±ççæ³ãå ä¸ºææè¯»çå¤§å­¦ä¹æ¶æå­¦çèªæãæççå¾åææäºäººï¼ä¸æå­¦çè·³æ¥¼å°±è¯´å­¦çèå¼±ï¼å®å ¨ä¸èèæ¯ä»ä¹åå é æçï¼å¾å¾åºäºè¿ç§äºï¼å­¦æ ¡å°±æåèæ ï¼è¿å å¤©å°±ä»ä¹äºä¹æ²¡æäºï¼ä¸åå¤ªå¹³ãå­¦æ ¡ä¸ºäºèªèº«å©çï¼åçä¹å¤ªæ¶å¿äºããããã?
0	å¿åç¨æ·	ä¸è¯¦	æªç¥	æ?æ?æ?æ?æ?æ?æ?2020-07-08 18:41:51	æè¯»æçå·¥ç§æè§å¿«æ­»äºãæççè¯»ä¸æãæä¸ºä»ä¹è¦é«èè¶ å¸¸åæ¥ãå¤èçè¿äºåççå¥½çè¦ï¼å¥½çè¦ãäººçæ²¡æå¸æäºãæ¬æ¥æè¯»ä¹¦å¹´é¾å¤§ï¼èµ¶ä¸æ°é«èéå­¦åªè½éåé«ä¸ãæå¦ææ¯ä¸äºä¸è¦æä¹åï¼æå°±æ¯ä¸ªåºç©ï¼èº«è¾¹çäººä¼æä¹çæãä¸ºä»ä¹æçæåèè¯çªå»ä¸å¤©å°±å¯ä»¥è¿ï¼é«èå¥¹ä»¬é½æ­£å¸¸å…
0	å¿åç¨æ·	ä¸è¯¦	æªç¥	æ?æ?æ?æ?æ?æ?æ?2020-07-08 14:04:40	é¦å åè¿ä¸çå¸å¼è´ä»¥åæ¼ï¼èµ°å°è¿ä¸æ­¥ï¼è¯å®æ¯å ä¸ºå å¿åä¹æ¿åä¸ä¸å»äºãRIPãä¸è¿è¯è¯´åæ¥ï¼ä¸­å¤§å­¦çæ¯å¹´é½ä¼æè½»ççä¸å°é¨åäººï¼ææ¾ç»çåç­åå­¦ãåä¸ä¸ªè®¡ç®æºè¯¾ææ«è®¾è®¡ä½ä¸é¡¹ç®çåå ¥å­¦åå­¦ä¹éæ©äºææ¹ãå¯è½æ¯è¿å ¥å¤§å­¦ä¹åï¼ä¸èªå·±çæå¾ æè½å·®ï¼ä¹æå¯è½æ¯åå¤è¿å ¥ç¤¾ä¼åï¼è¿…
0	å¿åç¨æ·	ä¸è¯¦	æªç¥	æ?æ?æ?æ?æ?æ?æ?2020-07-07 07:24:05	åæ³èµ·å¤§å­¦é£æ®µæ¥å­â¦ç»åè¿å¤§å­¦çè¿·è«åæåº¦æ£æï¼ééäºä¸ä¸ï¼è¶å¥½çå­¦æ ¡ååè¶å¤§ï¼è¿ç¨æåº¦æ£æï¼æååå¼ºæ¯ä¸ï¼å·¥ä½åä¹æ¯è½¬è¡å¤æ¬¡ãç°å¨ç»å©çå­ï¼æ¾ä½å¿æè¿çå¹³å¡çæ¥å­ãæä¹è¯´å¢ï¼ä¸çå¾å¤§ï¼æ¿è®¤èªå·±ä¹æ¯ä¸ªæ®éäººãäººè¨å¯çï¼å°±åµåµååºå§ãéå¸¸å°éæ­»è ã?
0	å¿åç¨æ·	ä¸è¯¦	æªç¥	æ?æ?æ?æ?æ?æ?æ?2020-07-07 03:09:51	äººçä¸ææ¯ä¸ªäººéå°çæ«æåèªèº«çæåè½åä¸åé¢ä¸´å­¦ä¸ååï¼å°±ä¸ååç¡®å®å¾çè¦èªæç»æçå½æ¯ä¸ªäººçéæ©ï¼é¤äºä»çç¶æ¯ï¼æäººä¸åºè¯¥å»è´£æªä¸ä¸ªå·²æ ä¹äººä¼èµ°å°é£ä¸æ­¥ï¼å¿éä¸å®æ¯æè¡¡çå¾ä¹ æ¿æ´»ççäººåæï¼æ¿èµ°äºçäººå®æ¯
0	å¿åç¨æ·	ä¸è¯¦	æªç¥	æ?æ?æ?æ?æ?æ?æ?2020-07-07 01:38:24	è³äºç¦»æä»¬å®¿èä¸è¿ï¼æ¾ç»å¨è³äºæ¥¼é¡¶å¹é£çææ²¡æåä»ä¸æ ·åæ¢ï¼æåè¿æ¯é»é»åå®¿èèæ´»äºï¼åªå æåä¸å¥âä½ çä¸çä¸åºè¯¥è¢«ä½ ä¸åæ¬¢çäºæ ç»ç»ç»äºâãåæ ¡å»å¹´å¹´åºæé¢çé¢æ¥¼æ¥¼é¡¶ä¹æå­¦çèªæï¼ä¸¤å¤©äºæè¢«äººåç°ï¼å­¦é¢ä¸è®©èµ°æ¼ä¸ç¹é£å£°ï¼å³ä¾¿éçä¸ä¸ªå¤©è±æ¿çæ¥¼ä¸å­¦çä¹ä¸ç¥éåçäºä»…
0	å¿åç¨æ·	ä¸è¯¦	æªç¥	æ?æ?æ?æ?æ?æ?æ?2020-07-07 00:07:10	è¯·å­¦æ ?éè§ å­¦çç?å¿çå¥åº·
e392186f364d33b0fb43f736261db02d	æç»å å·çå¥æé?ç?æªç¥	æ?æ¾ä¸å°å·¥ä½ä¹°ä¸èµ·æ¿çåæµª	æ?æ?æ?æ?æ?2020-07-07 00:05:50	è¯»ä¹¦è¿æ¯è¦éåèè¡åï¼ä¸è½å ä¸ºè®¡ç®æºè¡ä¸é«èªå°±æ èå­¦è®¡ç®æºï¼è¿æ¯è¦éæ©èªå·±åæ¬¢æè èªå·±è½å­¦çè¿å»çä¸ä¸å§ãäººçè·¯æ¼«æ¼«ï¼æ ¢ç¹åä½å¦¨ãæ²¡æå¿ è¦å»å¡é£äºæ¶é´èç¹ï¼ä¸åæ¬¢æ¬ä¸ä¸éæ°å¤è¯»é«èä¹ä¸æ¯å¤§äºï¼è¯»ä¸äºå°±ä¸è¯»äºï¼å½åªæä¸æ¬¡ï¼ä½è¦åèªå·±è¾å²ãçäººå°å¤ææ²¡å¿ è¦æçèªå·±çè½å…
8aab17c680382bef34774970f506ca62	å¤å¦pæ¢?ç?å¹¿ä¸ç?æ?å·å·å?å·å·å?æ?é«ç­æè²	æ?æ?2020-07-06 18:29:15	ä¸è¦è½»çåï¼æä»¬åéèé¼ äººé½è¿åå¼ºçæ´»çã?2æ¿å°æ¯ä¸è¯é½ä¸ä¼æ¯æä»¬å·®å§ããã?
0	å¿åç¨æ·	ä¸è¯¦	æªç¥	æ?æ?æ?æ?æ?æ?æ?2020-07-05 02:37:27	åä¸­å¤§åä¸çº§åä¸æ å®¿èçè³å¨åä¸å±ï¼å¬å°è¿æ ·çæ¶æ¯ççæºæ²ä¼¤çãå­¤å»æ²¡æä¸ä¸ªæåçæåºè¯¥ä¸ä¼è®¤è¯ä»ï¼ä¹æ²¡æºä¼äºãæä¹æ³è¿è·³æ¥¼ä¸äºç¾äºï¼ä½æ¯å§ç»æ²¡æé£ä¸ªåæ°ãæè§å¿æ æºå¤æçï¼æ¿éè å®æ?
0	å¿åç¨æ·	ä¸è¯¦	æªç¥	æ?æ?æ?æ?æ?æ?æ?2020-07-04 23:36:29	éä¸­å¤§å­¦çä¸è¯·èªæ¥å¥³æåçç¥ä¹æ¨ééç¢°è§è¿ä¸ªé®é¢ï¼å¾çå¿è¿ä½å­¦é¿çç¦»ä¸ããããããé¦å ï¼å¨æ¯ä¸åç¦»ä¸ï¼ä¸ç¥éæ¯å¦å ä¸ºå»¶æ¯æè å ¶ä»çä»ä¹ããä¸­å¤§ä¹ä¸æ¯ç¬¬ä¸æ¬¡åçè¿ç§äºæ äºï¼å ¶å®å¸ææ¯ä¸ä½æèªæå¾åçæåä»¬é½å¯ä»¥ä½ä¸ç¹ï¼æ¾å®½ä¸ç¹å¿æï¼æ²¡æä»ä¹è¿ä¸å»çåãããçå½æ°¸è¿æ¯ç¬¬…
0	å¿åç¨æ·	ä¸è¯¦	æªç¥	æ?æ?æ?æ?æ?æ?æ?2020-07-03 10:58:09	å¸æé¤äºçæä¹å¤ï¼è¿åºè¯¥æåæãè¦è¿½å¯»äºæ åççåå ï¼ä¸è®ºæ¯ä½å¶é®é¢ï¼è¿æ¯å¿çé®é¢ï¼å­¦æ ¡é½å¯ä»¥æå¥½çé¿è¿çè§£å³æ¹å¼ï¼èä¸æ¯è£ ä½æ²¡æçè§ãé®é¢ä¸è§£å³æ°¸è¿é½æ¯é®é¢ã?
0	å¿åç¨æ·	ä¸è¯¦	æªç¥	æ?æ?æ?æ?æ?æ?æ?2020-07-10 09:29:55	å©çç¸å ³ å¤§ä¸è®¡é¢å¨è¯» ç°èº«è¯´æ³çæ æµé²ä¸ä¸çå°è¯¸å¤åç­?ç«ç¶æä¸ç§æ¾äºä¸å£æ°çæè§?åæ¥ä¸åªæ¯æä¸ä¸ªäººãä¸ç¥éå æ¥¼å¸å çäºä»¶ç»è?æ¿ä»å®æ¯ ï¼èº«äº¡äºåï¼å ¶å®æä»¬é½ä¸å¤ªæ¸ æ¥åç»­ï¼ä¾å¦æç­åè¯´ä»ä»¬è®¤è¯å ¶ä»æéçåå­?ç»åè¿å¦ä½ççº èä¸çè¦ææéå¿«ä¸å¹´äº ææç¥éçï¼è®¡é¢çæéãèºé…
0	å¿åç¨æ·	ä¸è¯¦	æªç¥	æ?æ?æ?æ?æ?æ?æ?2020-07-09 18:35:24	ä¸äºè§£æ åµï¼æå¨å¤§å­¦ï¼éä¸­å¤§ï¼æ¶å°è¿ä¸æ¬¡ä¸å ¬å¹³å¾ éï¼ç¬¬ä¸æ¬¡å»battleå­¦æ ¡ï¼å°è´¥ï¼ç¬¬äºæ¬¡battleï¼å¤§è´¥ãç¬¬ä¸æ¬¡è½ç¶çæ°ä½å·²ç»æå¾äºâ¦åå¾ç¥ææ¥¼ä¸ä¸ç ç©¶çå­¦å§ä¸åèªæï¼ä½è¿å± ç¶è¿æ¯å°éæ¶æ¯å¾æ¥çï¼æä»¥ï¼å¦æä½ çç®çææ¥å¤å­¦æ ¡ï¼è½ç¶æç¥éè¿æ ·å¾ä¸å¥½ï¼ï¼ä½ å«æ³äºï¼å­¦æ ¡æ¯ä¸äºï¼ä½ æç»…
0	å¿åç¨æ·	ä¸è¯¦	æªç¥	æ?æ?æ?æ?æ?æ?æ?2020-07-09 11:25:53	ç®åä¸­å¤§è¯»æ¬ç§ï¼ç»æçæè§å°±æ¯å­¦æ ¡å¯¹æ¬ç§å­¦ççå ³æå¤ªå°äºï¼å¾å¤äººï¼å æ¬æåæèº«è¾¹çäººï¼ä¸å¤§å­¦ä¹åå¯¹ä¸ä¸äºè§£å¤ªå°ï¼èèå¡«äºå¿æ¿ï¼ä¸äºå¤§å­¦äºæåç°èªå·±ä¸åæ¬¢ä¸éåè¿ä¸ªä¸ä¸ï¼æ³è½¬ä¸ä¸ååç°å¥½çå»ä¸äºï¼å·®çåä¸æ¿å»ï¼æåçå¨æ¬ä¸ä¸ãè¶è¯»è¶æ²¡å ´è¶£ï¼æç»©ä¸éäºèªä¿¡ä¹ä¸éäºï¼ä¹ è…
af2b7cdc814dce99f6bc53855b0004aa	èè	ä¸è¯¦	æªç¥	æ?å»ç æ æ	æ?æ?æ?æ?æ?2020-07-09 00:44:51	æä»¬ä»å°è¢«æå¯¼å¦ä½æåï¼ä½ä»æ¥æ²¡æä¸æ¬æç§ä¹¦åè¯æä»¬æä»¬å¯ä»¥ä¸ä¼ç§ï¼å¤±è´¥æ¶å¦ä½èªå¤ï¼æä»¬æç»é½æ¯æ®éäººèå·²ï¼è¿ä¸æ¯ä¸ä¸ªå­¦æ ¡çåå ï¼æ¯æ´ä¸ªç¤¾ä¼çåå?
0	å¿åç¨æ·	ä¸è¯¦	æªç¥	æ?æ?æ?æ?æ?æ?æ?2020-07-08 22:44:15	çå°è¯è®ºåºå ¨æ¯ä¸­å¤§å¿åå­¦çå¨æ¹è¯ä¸­å¤§ï¼æè§å¾å ¶å®ä»å¾å¤äºæ æ¥çè¿ä¸æ¯ä¸­å¤§ä¸æå­¦æ ¡åç¬çé®é¢ï¼èæ¯é«æ ¡æ®éé®é¢ï¼å®çè³å¯ä»¥ä¸åå°ä¸ä¸ªç¤¾ä¼é®é¢ï¼æ¯ç«æè·³æ¥¼åé¢è¿ç§å¤§å®¶é½ç¥éèä¸åå²æ ä¹ çå­å?
7ea6d496c13d0fe84f9b3d88be2dc973	Beyond	ç?æªç¥	æ?å¡å	æ?æ?ç§æ¤ä¸?æ?æ?2020-07-08 20:21:45	æä¸å¿åï¼åªæ³è¯´ä¸­å¤§è¶æ¥è¶è¡æ¿åï¼è¶æ¥è¶å®åä¸»ä¹äºï¼è¡æ¿èå¸ä¸ªä¸ªé«é«å¨ä¸ï¼æ¼ è§å­¦çï¼ç¹åç æµ·æé¢ï¼ï¼ï¼?
0	å¿åç¨æ·	ä¸è¯¦	æªç¥	æ?æ?æ?æ?æ?æ?æ?2020-07-08 14:35:28	ï¼å¬è¿ä¸äºé£å£°ï¼ä¸å¤ªæ¸ æ¥å ·ä½ç»èï¼ä¸ç¥éçåï¼å°±ä¸ä¼ æ­è°£è¨äºãï¼åä½åå­¦ï¼å¡äºçå¼ï¼æ´»çä¸åé½ææºä¼ãäººççå½ä¸ä» å±äºèªå·±ãé¿æ¶é´å¿æ æéå¯ä»¥èèåå©è¯ç©æ²»çãå¦ï¼å¿åçååä¸ä¸å®æ¥èªæ ¡æ¹åå®æ¹ï¼åå­¦æ ¡åå äº¡è¿ç§äºä»¶ä¸é¢é½è¦åé¢åæ¥ï¼ä¸­å¤§è²äººçæ°´å¹³ççä¸å¤ªè¡åã?
f0af5ce4587b2fd383d90b85d420e6ad	ç¥ä¹ç¨æ·	å¥?åæ¹	æ?COMPLICATED &amp; AMAZING	The earth has the music for those who listen.	æ?æ?æ?æ?2020-07-08 12:10:40	æä¸ç¥éæ³æ­»è¿å¤å°æ¬¡åæå¦è¯´èµ·è¿ä»¶äºçæ¶åå¥¹è¿å¨é®ä¸ºä»ä¹è·³æ¥¼çå­¦çè¿ä¹ä¸åå¼ºå¦ï¼å½ä½ çå¥³å¿çæ¯ä»¶æ²åçäºå¸æå¦ææä¸å¤©æä¸å¹¸æä¸ºäºè¿ç§æ°é»çä¸»äººå ¬ä½ ä¸ä¼ç¨ç¸åçç¼å æ¥çå¾ æ
0	å¿åç¨æ·	ä¸è¯¦	æªç¥	æ?æ?æ?æ?æ?æ?æ?2020-07-08 10:44:55	æè²ï¼åºè¯¥ä»¥äººä¸ºæ¬ãå­¦æ ¡é¢å¯¼ä»¬å¦æè½çå°çè¯ï¼è¯·ä½ ä»¬åæä¸ä¸å­¦æ ¡è¿äºå¹´çåå±æ¹ååæ¹å¼ï¼å¥½åï¼
0	å¿åç¨æ·	ä¸è¯¦	æªç¥	æ?æ?æ?æ?æ?æ?æ?2020-07-08 07:08:19	è¢«å­¦æ ¡è¿ä¸ªä½å¶æç¼å¤ªä¹ äºï¼å ¶å®äººçè¿æå¾å¤å¯è½æ§ï¼ä¸è¿è¯è¯´åæ¥ï¼å¦ææ²¡æå¤åå¸®å©ï¼å½æ¶äººå½æ¶æ¯å¾é¾è·³åºè¿ä¸ªæç»´æªåçãèªæè éè¦çä¸æ¯è´£å¤æååï¼èæ¯å ³æåå¸®å©ã?
0	å¿åç¨æ·	ä¸è¯¦	æªç¥	æ?æ?æ?æ?æ?æ?æ?2020-07-08 01:15:39	æè§å¾ä¼¤å¿ææ³å¾å¼æï¼å³ä½¿å¾ä¸å¥½çäºæ æå¥½åç¡ä¸è§åé¡¿å¥½åçå°±è½æ¶åäºï¼å ä¹æ²¡æè¿å¤±ç ãä»å¹´ç«æ æ²¡è½åºå½ï¼é£æå°±æ¾å·¥ä½ï¼å°å°ç¦èä½ä¹ä¸ä¼å½±åæ¥å¸¸å¿æ åçæ´»ãå ä¸ºèªå·±æ¯è¿æ ·çäººï¼æä»¥çå°æäººèªæç¬¬ä¸ååºç»å¸¸æ¯ä¸çè§£ï¼è§å¾è¿ä¸ªäººå¿çç´ è´¨å¤ªå·®äºï¼æä¹ä¸ä¸ºç¶æ¯çæ³è¿ç§æ³æ³ã…
0	å¿åç¨æ·	ä¸è¯¦	æªç¥	æ?æ?æ?æ?æ?æ?æ?2020-07-07 11:28:28	ä¸­å±±å¤§å­¦ä»æ¥ä¸è§£å³é®é¢ï¼åªè§£å³æåºé®é¢çäººï¼å¯æ²å¯ç¬è¿å°±æ¯å¹¿ä¸ç¬¬ä¸çå­¦æ ¡ã?
0	å¿åç¨æ·	ä¸è¯¦	æªç¥	æ?æ?æ?æ?æ?æ?æ?2020-07-07 11:09:09	ä½å¨è³äºï¼åä¸ºä¸­å¤?020å±ç ç©¶çæ¯ä¸çï¼ç¢°å·§å¨åºäºçåä¸å¤©æ¬è¡æèµ°äººãå¬é»æ­¤äºåçï¼å å¿è§¦å¨ä¸åãè¯»ç æé´ï¼èº«è¾¹ææéå¾åçåå­¦ä¸å°ï¼å æ¬æèªå·±ãå¸æå­¦æ ¡è½å¤å ³æ³¨ç ç©¶ççå¿çå¥åº·ï¼ççï¼ææäºâ¦â?
30e6240891d8f532938540f27e6807da	æµ®çè¥å¯	ç?å¦é¨	æ?æ?æ?æ?æ?æ?æ?2020-07-07 10:45:19	æ²¡æä»»ä½æ¥éï¼?
044451efa48a346e83576dc646e8e5ab	é©å¼	ç?æªç¥	æ?å¸é±¼å­¦ç_(Â´à½`ã?â?_	æ?æ?æ?æ?æ?2020-07-07 10:30:17	âæ´»çä¸æ¯ä¸ºäºæ´»çä¹å¤çä»»ä½äºç©èæ´»çï¼äººæ¯ä¸ºäºæ´»çæ¬èº«æ´»çãâ?
0	å¿åç¨æ·	ä¸è¯¦	æªç¥	æ?æ?æ?æ?æ?æ?æ?2020-07-07 09:22:05	ç¾¡æ ä»çåæ°ï¼ä¸ä¸ä¸ªè¯´ä¸å®å°±æ¯æäºã?
4a564aac97550add62097280eae9a6e5	LNyf	ä¸è¯¦	æªç¥	æ?å®?æ?æ?æ?æ?æ?2020-07-07 08:11:51	å¥æ¶è½ç¥éçæ­£çåå
0	å¿åç¨æ·	ä¸è¯¦	æªç¥	æ?æ?æ?æ?æ?æ?æ?2020-07-06 22:46:22	å¬è¿ä¸å¥è¯ï¼å¦æä½ è§å¾çæ´»æ´»ä¸ä¸å»äºï¼è¯·å»èå¸åºçä¸çï¼èµ°ä¸èµ°å§ï¼å¯æå¤©å¤©æ©ä¸é½å»èå¸åºèµ°ä¸èµ°ï¼çä¸çï¼è¿ä¹°äºå æèãä¸å¨èï¼ä¸ºå¥æè¿èªé­å¢ï¼?
0	å¿åç¨æ·	ä¸è¯¦	æªç¥	æ?æ?æ?æ?æ?æ?æ?2020-07-06 20:48:13	å è½äººé´çå¤©ä½¿ï¼ä½ å¾å°äºè§£è±
0	å¿åç¨æ·	ä¸è¯¦	æªç¥	æ?æ?æ?æ?æ?æ?æ?2020-07-06 17:07:37	ä»ä¹ä¸è¥¿æä½ å¾æ­»è·¯ä¸é¼ï¼å°±å¹²æä»ãä¸æä¸åææ®µã?
9209097afcb6d2a026340cf7fabb928e	believe	ç?æªç¥	æ?ä¸ºèªç±èçã?ä½ çæ±æ°´æ°¸è¿ä¸ä¼æ¬ºéªèªå·±ï¼?æ?æ?æ?æ?2020-07-06 15:24:54	é»åãæè¿çå°å¾å¤äººè·³æ¥¼èªæï¼åºæ¬ä¸æ¯éå¹´æéå°å¹´ï¼ç¤¾ä¼ä¸ååç¡®å®æ¯éå¸¸å¤§ï¼è¿æ¯éè¦èªå·±è¿è¡èªæå¼å¯¼ï¼å®å¨åä¸äºè¿å¯ä»¥è¯·æ±å¿çæ´å©ãæ´»çå°±æ¯çå½çæä¹æå¨ã?
0	å¿åç¨æ·	ä¸è¯¦	æªç¥	æ?æ?æ?æ?æ?æ?æ?2020-07-05 16:44:59	æ²¡æéå¯¹å½äºäººï¼åªæ¯å°±èªæè®ºäº[çå¤´]ç¸å ³æè ä¸ç¸å¹²çäººæ»æ¯æ³æ¢æ±å°äºä»¶çåå ï¼äººä»¬æ»æ¯æä¸ç§å¯»æ±âçç¸âçé©±åï¼ç´å°æåï¼å¤§å®¶éå¯¹æäºè§£çç»å½äºäººä¸æ£ºå®è®ºãäººä»¬æ»å¦å¾éè¿ä¸ä¸ªäººçæ­»æ¥å¼åæ¹ååçæè ä¸åççç°å®ï¼å¯äºå®å°±æ¯å½±åååå¤§é½ä¼éçæ¶é´æ¶ç£¨ï¼åå½±åçåªææ¶äºä…
0	å¿åç¨æ·	ä¸è¯¦	æªç¥	æ?æ?æ?æ?æ?æ?æ?2020-07-05 14:21:41	ææ²¡å¤ªå¤è¯å¯è¯´ãç¥ä¹å¤§å­¦çéå¸¸å¤ï¼è¯»éç¹å¤§å­¦çäººä¹å¾å¤ãæç¸ä¿¡å¾å¤äººè¯»å¤§å­¦æ¶é½æè¿çºµèº«ä¸è·çå¿µå¤´ï¼æè®¸æ¯æä»¬çå å¿è¿ç®âå¼ºå¤§âï¼æè®¸æä»¬ä½éªå°çç»ææè¿æ²¡å°é£ä¸ªå¯ä»¥è®©ä½ çºµèº«ä¸è·çéå¼ã? äººçå¤ææ§ï¼äººå¨ç¤¾ä¼çæ´»ä¸­çå­¤ç¬ä¸æ å©ï¼è¿é½æ¯èçå¸¸è°æ¯é®é¢ãä»æ¬ç§çå°ç ç©¶çï¼è¿…
0	å¿åç¨æ·	ä¸è¯¦	æªç¥	æ?æ?æ?æ?æ?æ?æ?2020-07-04 18:35:14	ä¸æ¯è¯¥æ ¡å­¦å­ï¼ä½ä¹æ¯ä¸ªå¤§ä¸çãæç°å¨å°±å¨æ¥¼è¾¹çé£æ¯ãæä¹çå¾ ï¼æä¸ç¥éè¦æä¹çå¾ ã?
0	å¿åç¨æ·	ä¸è¯¦	æªç¥	æ?æ?æ?æ?æ?æ?æ?2020-07-02 14:23:39	æ¯ä¸å­£è·³æ¥¼ï¼éæ¼æï¼ååç»åç¤¾ä¼çæ¯æå°±éç¼©äºï¼çæ¯å¯æããã?
0	å¿åç¨æ·	ä¸è¯¦	æªç¥	æ?æ?æ?æ?æ?æ?æ?2020-11-29 01:37:27	å©çç¸å ³ï¼ä¸­å¤§å¤§ä¸å­¦çãå½æ¶å»å­¦æå ³çä¸ä¸å¡«äºå¥½å ä¸ªï¼ä½åæ°å·®äºä¸ç¹ç¹ãç°å¨æ³æ¥ï¼æç°å¨çä¸ä¸è¦æ¯å­¦å»å¥½å¤ªå¤ãæææ¯è¿ä¸ªå­¦æ ¡æä¼ç§çå­¦çï¼å»å­¦ççæªæ¥ï¼å´è¿æ ·ç»æäºèªå·±ççå½ï¼æççæ³ä¸æç½ãçå°ä¸äºåç­ä¹ææåå°äºãæè§å¾æçè¾ å¯¼åå¾è´è´£ä»»ï¼ç®åèº«è¾¹ç¯å¢ä¹è¿ä¸éï¼…
0	å¿åç¨æ·	ä¸è¯¦	æªç¥	æ?æ?æ?æ?æ?æ?æ?2020-07-14 09:09:42	åä¸éµå­åªä¸ªå§èçåä¸¤å¤©é£çº¦ç®å¥³è¿åæ¥ä¸ªèªæçä¸­å¤§ä»ä¹æ åµï¼
0	å¿åç¨æ·	ä¸è¯¦	æªç¥	æ?æ?æ?æ?æ?æ?æ?2020-07-14 01:53:30	å°ç°å¨ä¹ä¸ç¥éæ¯è°£è¨è¿æ¯äºå®ï¼ä½ä¸ç®¡æ¯åªä¸ä¸ªï¼é½è®©äººå¿æ æ²çãå¨å¤äººé¢åï¼æä¸ç´æ¯ä¸ä¸ªç§¯æä¹è§çäººï¼å¿æä¹è§çäººï¼ä½ä¹å¨æè¿å å¹´ï¼å¿æåºç°äºä¸ä¸é®é¢ãæè®¸æ¯å¯¹æªæ¥è¿·è«ï¼æè®¸æ¯å¯¹å®¶åº­å¤±æï¼åæè®¸æ¯ææ åæ«ãããæå¹´äººçå¿éæ»æ¯æ³çè¿äºãæ¯æ¬¡ä»é«å¤å¾ä¸çæ¶ï¼é½ä¼å¨å¿éé»…
ab87999fa551ffeccaa056ad4f5d23ff	ç¥ä¹ç¨æ·	ä¸è¯¦	æªç¥	æ?æ?æååææå¨åï¼	æ?æ?æ?æ?2020-07-13 21:58:52	ä¸­å¤§æ­»äººè¿ä¸æ­£å¸¸ï¼ä»¥åä½ä¸­å¤§æè¾¹ï¼å¾å¤äºè¢«åä¸æ¥äº?
0	å¿åç¨æ·	ä¸è¯¦	æªç¥	æ?æ?æ?æ?æ?æ?æ?2020-07-12 03:13:32	ä¸ä¸ä¸ªï¼æ¯æå?
0	å¿åç¨æ·	ä¸è¯¦	æªç¥	æ?æ?æ?æ?æ?æ?æ?2020-07-11 01:46:45	æ¬äººä»å°å°ç ç©¶çé½å°±è¯»äºé«èå°ç±é¾åº¦çä»½äººå£«ï¼å¯¹äºèªæçäºæ ç®æ¯è§æªä¸æªäºãé«ä¸­ï¼æä½è®¤è¯çåå­¦å ä¸ºä¸æ¬¡æ¨¡ææ²¡èå¥½è·³æ¥¼ãå¤§å­¦ï¼æå­¦å§å ä¸ºä¸ä¸å°±ä¸é¾ä¸ä¿ç æ æå¨ä¸åï¼æèå¸å ä¸ºè¢«å¦»å­æ´ç»¿å¸½å¹¶éªå èº«å®¶ï¼å¨å®¶ä¸­èªçãä»¥ä¸å¨ç½ä¸åæè¿¹å¯å¾ªï¼ç»éææ°ãå ¶å®ä¸åªæ¯å¨å­¦æ ¡éï¼ä¸äºº…
0	å¿åç¨æ·	ä¸è¯¦	æªç¥	æ?æ?æ?æ?æ?æ?æ?2020-07-09 12:06:07	å ä¹æ¯ä¸ªå­¦æ ¡æ¯å¹´é½ä¼æäººè·³æ¥¼èªæï¼ç¶èæ¥éåºæ¥çå¯¥å¯¥æ å ãå¤§å®¶é½å¿ç¥èæï¼æäººçè³è°ä¾è¯´åä¸ä¸ªå¯å®¤ä¿ç äºãåªè½è¯´ï¼å¸ææªæ¥ä¼æ´å¥½ãåµ
0	å¿åç¨æ·	ä¸è¯¦	æªç¥	æ?æ?æ?æ?æ?æ?æ?2020-07-09 11:15:41	ä¸å¤ªäºè§£è¿ä»¶äºï¼ä½èªæç»å¯¹ä¸æ¯ä¸ªä¾ãä»æå ¥å­¦å°æ¯ä¸5å¹´é´ï¼ç»åæè è³é»çæ4èµ·ãè³é»é£äºä¸è®ºäºï¼ç»åçæä¸èµ·ãå¤§æ¦å°±æ¯ä¸ä¸ªå¬æ¥çæ¸ æ¨ï¼å»é³å°æ´æ¼±å¨åå­å½¢çå¤©äºçå°äºä¸ä¸ªç©¿çé»è²ä¿æå è¡£çè¢«ç½è¢«åçä½çå°¸ä½ï¼ä¸åèé²å¨å¤é¢ãåæ¥å¾ç¥æ¯ä¸ªææè¿ä¸é¢ä¹ç¼ä½ä¸å¤ªè®°å¾çåå­¦ãå ·ä…
536edcb442ee64633376ed9c86641a00	æå­é¾?ç?æªç¥	æ?æ?æ?æ­¦æ±å¤§å­¦Â·å½è½¯	äºèç½?æ?æ?2020-07-09 11:09:18	çºµè§åå¤§é«æ ¡ï¼åªä¸ªå­¦æ ¡åå£«è¿åäººé´ãåä¸ç¹å»è·æ­¥ï¼è¢«ä¿å®åï¼maï¼åæ¥ãå¤©å¤©é¡¶çé£ä¹å¤§å¤ªé³ï¼èµ°äºååéï¼åé¡¿é¥­ãç¹è®°å¾å¼å­¦çæ¶åï¼æ ¡é¿è¯´æä»¬æå¹´è¿è¦å¤æå åç ç©¶çï¼å½æ¶åªæ³å°çæ¯ï¼å®¿èè¿è½æ¤ä¸æ¤åã?
0	å¿åç¨æ·	ä¸è¯¦	æªç¥	æ?æ?æ?æ?æ?æ?æ?2020-07-09 00:40:27	æåªè§å¾æ éçæ²åï¼å¤±è¯­çæ²åï¼?
0	å¿åç¨æ·	ä¸è¯¦	æªç¥	æ?æ?æ?æ?æ?æ?æ?2020-07-08 21:14:02	æä¸æ¯è³åå­çï¼ä¹ä¸äºè§£å ·ä½ç¼ç±ãåªæ¯æ¨å¤©æä¸æä»¬æ¥¼å®¿ç®¡ä»¥ç¾¤ä¸­æåå­¦å·²æ¯ä¸ä¸ºç±ï¼è¯å¾è§£æ£æ¥¼ç¾¤ï¼ç»æç±äºä¸çæå¾®ä¿¡åªæ¯taèªå·±éç¾¤äº233ï¼ï¼åé´äºä¹åå å¹´é½æ æ¯ä¸çéç¾¤oræ¢å±éå»ºæ¥¼ç¾¤çå ä¾ï¼ææçè¿æ¯ææ ¡åä¸ä»¤äººæ è¯­çå ¬å ³ææ®µï¼ä¸ºäºé¢é²æ¯ä¸çè®¨è®ºå¸¦æ¥æ¶æ¯æ©æ£ãæå¯¹å­¦æ ¡æ²¡æé…
3510a407d8ebd26f5d80cdd790818638	æ¶å®	å¥?æªç¥	æ?æ?æ?æ?æ?æ?æ?2020-07-08 19:54:30	ä¸­å±±å¤§å­¦æ¢ç¶é®é¢å±åºä¸ç©·ï¼å­¦çåèå¸é½åºè¯¥åªåå°è¯ä¸¾æ¥åæ å°ç¸å ³æ¹é¢æºæãç¡®å®å­¦æ ¡ä¼æå®£ä¼ ç®¡å¶ï¼æ³¨æä¿æ¤èªèº«å®å ¨ï¼å¯æ¯è¶æ¥è¶å¤çäºæ åçï¼é¾éå°±å¬ä¹ä»»ä¹ï¼?
0	å¿åç¨æ·	ä¸è¯¦	æªç¥	æ?æ?æ?æ?æ?æ?æ?2020-07-08 16:22:01	æè§è ä¼è¯´ç°å¨çå­¦çè¶æ¥è¶èå¼±ï¼ç­å°æèªå·±æä¸ºå¤§å­¦çæ¶ææè¯å°æäºååççé¾ä»¥æ¿æ ï¼æè§è ä¼è¯´å¾å¤èä¸è æ³å ¥ééä¸å¡æ­£ä¸ï¼ç­å°æèªå·±æä¸ºä»ä»¬æ¶æä¸ç¥éæçæ¬²æä¼å¦ä½æ¯é æçéæ©ã?
0	å¿åç¨æ·	ä¸è¯¦	æªç¥	æ?æ?æ?æ?æ?æ?æ?2020-07-08 14:04:21	å?é¸­å¤§ååç¡®å®æºå¤§ï¼æè§è¿éå¯¹ä¼ç§çæ ååªæé£ä¹ä¸ç§ã?
0	å¿åç¨æ·	ä¸è¯¦	æªç¥	æ?æ?æ?æ?æ?æ?æ?2020-07-08 13:52:19	ä¸­å¤§å¨è¯»ï¼å»å¹´ç²¾ç¥å¿çç§çè¯æ­ç»ææ¯ä¸­åº¦å°éåº¦æéï¼åäºå¤§åå¹´çææéè¯ï¼å»å­¦æ ¡çå¿çå¨è¯¢ä¸­å¿æ¾å¿çå¨è¯¢å¸äº¤æµè¿ãæä¹è¯´ä¸ä¸æ¥åå­¦æ ¡ææ²¡æå ³ç³»ï¼å¨æ­¤ä¹åæä¸ç´æéç¹æ¾å¨åèªå·±åè§£ï¼ä»æèªèº«çç»åæ¥çï¼æè§å¾æ¯ç°å¨å¤§å¤æ°å¹´è½»äººå¨æé¿è¿ç¨ä¸­é½å¿½ç¥äºèªå·±çå¿çå¥åº·é®é¢ï¼ä½…
0	å¿åç¨æ·	ä¸è¯¦	æªç¥	æ?æ?æ?æ?æ?æ?æ?2020-07-08 13:04:44	ä¸è¯·èªæ¥ç­ä¸ä¸ªï¼è§å¾å­¦æ ¡çå¤çéåº¦å¼å¾ç¹èµï¼æ¢ç¶éæ©ç¦»å¼å°±è¯¥å¹²èå©è½ãå°½å¿«æ¶é¤æçå¨è¿ä¸é´çä¸åçè¿¹ã?
0	å¿åç¨æ·	ä¸è¯¦	æªç¥	æ?æ?æ?æ?æ?æ?æ?2020-07-08 12:30:25	æ?å·ç¦»æ ¡ï¼å æ æ¥¼ä¹éï¼å± ç¶æ²¡å¬å°ä¸ç¹æ¶æ¯ãã?
0	å¿åç¨æ·	ä¸è¯¦	æªç¥	æ?æ?æ?æ?æ?æ?æ?2020-07-07 23:43:30	ä¸å¦æ¢å¾ï¼ååºè¿ éï¼ä¸æ¯ç¥ä¹ä¼°è®¡å¥½å¤äººä¸ç¥é
b85a2c6a1cd0cee8e638a4b1a7572e3e	éä¸­æ?ç?æªç¥	æ?å ¬å¹³ï¼å ¬å¹³ï¼è¿æ¯ä»å¦çå ¬å¹³ã?æ?æ?æ?æ?æ?2020-07-07 22:56:28	æ³èµ·äºéé¸¡å¤§å­¦çå¥½ï¼å¨ä¸æäº30å ç§ï¼ççº§ä¸¤æ¬¡ï¼æåè¿æ¯é¡ºå©ææ¶æ¯ä¸äº
0	å¿åç¨æ·	ä¸è¯¦	æªç¥	æ?æ?æ?æ?æ?æ?æ?2020-07-07 19:04:52	æå¬æ¬é¢çæåè¯´ï¼æ¯å ä¸ºå¥³æåè·ä»åæäºï¼åå ä¸ä»å­¦ä½è¯æ²¡æ¿å°ï¼æä»¥è§å¾äººçæ æï¼å°±è·³æ¥¼äºã?
0	å¿åç¨æ·	ä¸è¯¦	æªç¥	æ?æ?æ?æ?æ?æ?æ?2020-07-07 14:54:50	æå¨æå»ç§å¤§å­¦ä¸å­¦åå¹´ï¼å·²ç»æäºä¸ªèªæçäºï¼é½æ¯è·³æ¥¼åå åç§é½æï¼æä¸å¹´å¶éå°äºå¹´å¶ç»æè¿æ¯è¦è¡¥èçï¼æå ä¸ºæ æè·³æ¥¼çï¼æå ä¸ºæ ¡å­è´·çï¼ææéççï¼ä½æ¯å¤çå æ¬æä»¬é½ä¸ä¼ç¥éå ·ä½æ¯è°ï¼å ·ä½æ¯ä»ä¹åå ï¼æååæä¹é¤ççï¼åªè½ä»å«äººé£éç¨å¾®äºè§£ï¼å­¦æ ¡å ¬å ³ç¡®å®å¤ççå¥½ï¼å¤…
6ac913f149820291405158ca6e6a3d89	å¶è§æµ?ç?æªç¥	æ?éç¾è²ä¸æåäºä¸èº«ï¼å ¼èæå½±ç»ç»è§é¢å¶ä½	æ?æ?æ?æ?æ?2020-07-07 11:15:24	å å ä¸ªåãæè®°å¾å½å¹´å¤§ä¸çæ¶åï¼æåå®éªæ¥¼ä¹æäººè·³æ¥¼ãæ®å½æ¶æ ¡å­å æµä¼ å¾çï¼é£æ¯ä¸æå­çº¢çº¢ç«ç«åï¼æ®è¯´çµè§å°çäººé½æ¥éè®¿äºï¼å¯æ¯æåç­äºå¥½ä¹ ï¼æ¢ä¸è§æ°é»ä¹ä¸è§æ¥çº¸ï¼å¤§æ¦è¢«åªç§ç¥å¥åéåä¸å»äºãä¸­å¤§è¿æ¬¡çäºæ å± ç¶æ²¡åä¸å»ï¼å½å¹´ä½ä¸ºå­¦æ¸£çæï¼æ²¡æèä¸ä¸­å¤§ï¼æèµ·ç é«èå¿æ¿…
0	å¿åç¨æ·	ä¸è¯¦	æªç¥	æ?æ?æ?æ?æ?æ?æ?2020-07-06 23:50:04	è®°å¾æè¯»å¤§äºãè¿æ¯å¤§ä¸é£å¹´ï¼å¹¿å¤ä¹æä¸å¥³çå äº¡ï¼æ©ä¸æåç°ã?
0	å¿åç¨æ·	ä¸è¯¦	æªç¥	æ?æ?æ?æ?æ?æ?æ?2020-07-06 23:45:10	åæ¥ææ²¡ç¼è±â¦â¦å½åå¨ç¥ä¹æ¨èééä¾¿ä¸æ«ç¼çè§äºï¼ä½æ¯æå¿«åæ²¡äºãä¹åæç¹ææäº7æ?å·å®¿èèº«äº¡åä¸­å±±å¤§å­¦æ£æ¯æ²¡æçãæ¿éè å®æ¯ï¼ä¸è·¯èµ°å¥½ã?
1a5f34dd0e604d368f00a9e78a57bbae	TTa	ä¸è¯¦	æªç¥	æ?æ°è±¡å­¦åå£«ç	æ?æ?æ?æ?æ?2020-07-06 23:04:11	å ¶å®æä¸ç´è§å¾è½è¿åºè¿ä¸æ­¥çäººå¾æåæ°ï¼ä¹è®¸æ¯å¤ªå¤ä¸è¥¿åå¾èªå·±åä¸è¿æ°äºå§ãæä¹è®¸æ æ³åå°å¦æ­¤æåèº«åï¼ä½æä¹æè¿å¾ç»æçæ¶å»ãå³ä½¿æå¾å¤ç»æï¼ä¹è¿æå¾å¤ç¾å¥½åï¼ç»èªå·±å°ä¸ç¹ååï¼è½æ´»çå°±æ¯å¹¸è¿ã?
0	å¿åç¨æ·	ä¸è¯¦	æªç¥	æ?æ?æ?æ?æ?æ?æ?2020-07-06 23:03:10	å¿ååç­å¦æ­¤å¤ï¼ä»¤äººæ å¥ãçå½å°±åå°æ¶åææçæé±¼ç½ä¼¸å°æ¹éï¼çä¸è§çï¼ä½åªè¦æ¾å¼ï¼åªæä¸ç§éï¼å°±åä¹æä¸å°ï¼å¥½åä»æ¥æ²¡æè¿ä¸æ ·ãçç±çå½ã?
0	å¿åç¨æ·	ä¸è¯¦	æªç¥	æ?æ?æ?æ?æ?æ?æ?2020-07-06 18:36:08	æä¹æºæéçâ¦ä½æ¯ååä½ä¸å¥â¦æä¹æ ·è·³æ¥¼é½ä¸æ¯å¥½éæ©â¦å·®ä¸å¤é½è½æ´»ä¸å»â?
0	å¿åç¨æ·	ä¸è¯¦	æªç¥	æ?æ?æ?æ?æ?æ?æ?2020-07-06 15:50:16	ä¸å å¿åçå¾æç´åå·æ±ï¼è®©æå¿ä¸ä½æçè¿ä¸ªäºä»¶æ¯çå®çå
0	å¿åç¨æ·	ä¸è¯¦	æªç¥	æ?æ?æ?æ?æ?æ?æ?2020-07-06 14:50:30	ä½ä¸ºä¸ä¸ªå·®çï¼æ²¡æè·³æ¥¼çæ¯å¹¸è¿ãçè§æåç­æå°å­¦èªå·±ä¸æ é¿ä¸åæ¬¢çä¸ä¸ï¼æ³å®å©ä¸ä¸ææ ¡ï¼è½¬ä¸ä¸è½¬åºæ éå¶ï¼æ¬¡æ°ä¸éï¼å «å¹´å æ¯ä¸å³å¯ãå­¦æ ¡å®åªä¹å®£ä¼ è¿å ä½è½¬2æ¬¡ä¸ä¸çåå­¦ã?
0	å¿åç¨æ·	ä¸è¯¦	æªç¥	æ?æ?æ?æ?æ?æ?æ?2020-07-05 23:43:43	é¸­å¤§åçº§ä¸ç¥éä»ä¹åå è®©ä½ ååºè¿ä¸ªéæ©ï¼å¸æä½ æ²¡æéæ¾ï¼å¨å¦ä¸è¾¹è¿å¾æ´å¥½ã?
cb53cdd0aae3a77c794bd04fcaf5bd05	ç¥ä¹ç¨æ·	ç?æªç¥	æ?è¶ å¿«å è°±å­?è½½æµå­å¨åå­¦	æ?æ?æ?æ?æ?2020-07-05 18:13:55	å»å¹´åå­¦ä¹æ¯å·®ä¸å¤è¿ä¸ªæ¶åèµ°äºï¼çå°è¿ä¸ªæè§çé¾åã?
0	å¿åç¨æ·	ä¸è¯¦	æªç¥	æ?æ?æ?æ?æ?æ?æ?2020-07-05 17:05:29	åä¸¤å¤©ååçå·¥ä¸æ¯ææ­»äºä¸ä¸ªï¼ååæ¥ä¸ä¸?
0	å¿åç¨æ·	ä¸è¯¦	æªç¥	æ?æ?æ?æ?æ?æ?æ?2020-07-04 20:57:52	è®²éçï¼ä¸æ ¡å­çå®¿èæ¥¼ï¼èµ°å»çæ¤å¢ççå¤ªä½äºï¼åæè¿ç§åé«åç¹å«ç¦çï¼æ¯æ¬¡é½è´´çéå¢èµ°ï¼çæä¸ä¸ªä¸å°å¿å°±æä¸å»äº?
0	å¿åç¨æ·	ä¸è¯¦	æªç¥	æ?æ?æ?æ?æ?æ?æ?2020-07-04 20:30:21	è¯·æ¨èµ°å¥½ï¼å¤©å éæ²¡æçå½ä¸å ªæ¿åä¹éãå ¶å®æä¹ç¹è½çè§£ä½ çéæ©ï¼è½ç¶ä½ ä¸ä¸å®æ¯åä¸­å¤§æä»ä¹çº ç»ï¼å¯ææè¿ä¹ä¸ç´æ²æµ¸å¨ä¸­å±±å¤§å­¦äººäºå¤æææ¬ºè´çæ¤ææåæå±æéï¼ç¹å«éé·çæ¶åæè¿éä¹¦é½æ³å¥½äºæä¹åï¼ä¹åå¤å¥½äºå®ç è¯ãä½æ¯ææ³æåä¸æ¬¡ä¸ºèªå·±ç»´æï¼ä¹ä¸æ³å¸¸å¹´å¨å¤çç±äººç»´æ¤…
89d9c9ce665606db86fd8d526f76eed1	Codeflame	ä¸è¯¦	å¹¿ä¸ç?æ?æ¥èªåé¸­å±±çç åä¸ä¸ï¼ç»ææä¸ºå¦ä¸ç§æä¹ä¸çç å?æ?ä¸­å±±å¤§å­¦Â·è½¯ä»¶å·¥ç¨	è®¡ç®æºè½¯ä»?æ?æ?2020-07-04 13:29:59	â¦â¦é¡ç¶å¬è¯´è¿ä»¶äºï¼åäºä¸è·³æ¬äººä¹æ¯ä¸æ ¡åºçï¼ä¸è¿æä½å¨å¦ä¸ä¸ªå°æ¹ââæ ¼è´å­ãä¸ºè¿ä½åå­¦æå°çå¿å§ï¼åãå ä¸ºç«æ çç¼æ ï¼é¤äºæ¯ä¸çä¹å¤ææäººé½ä¸å¨å­¦æ ¡ï¼æä»¥æ ¹æ¬æ²¡å¬è¯´è¿è¿ä»¶äºï¼åç§ç¾¤éä¹æ²¡äººæå°ï¼æä»¥ä¸ç¥éå ·ä½æ åµãç»§ç»­ä¿æå ³æ³¨ã?
0	å¿åç¨æ·	ä¸è¯¦	æªç¥	æ?æ?æ?æ?æ?æ?æ?2020-07-04 10:25:35	é¦å è§å¾å¯æéæ¾ï¼å ¶ä»çææ¶ä¸ç¥éæä¹çå¾ æ¯ç«äººæ²¡å¨å­¦æ ?è¿äºæ ä¹æ¯å¬è¯´ç å­¦æ ¡å±é¢ææ¶æ²¡å¥è¯´æ³ããè¿ååå­¦å¥½åæ¯æä»¬ä¸ä¸çæ¬ç§æ¯ä¸çãããå
0	å¿åç¨æ·	ä¸è¯¦	æªç¥	æ?æ?æ?æ?æ?æ?æ?2020-07-02 23:37:53	ä¸æ³çå¾ ãåä¹ä¸æ³é»å
45ade67809fa3674848a38e16ada2833	åç¶èç¥	ä¸è¯¦	æªç¥	æ?æ?æ?æ?æ?æ?æ?2020-07-02 22:47:45	ä¹åå°ä¿¡å°çï¼çå°è¿ä¸ªé®é¢ææè§å°æ¯ççåçè¿ä»¶äºäºãç¹æ®æ¶æå¿çååå¯è½ä¼æ´å¤§ï¼å¤ä¸äºçè§£ï¼å¤ä¸äºå å®¹å§ãå°ééå»ççå½ï¼å°éå«äººçéæ©ï¼å°ä¸äºæ¶ææ£æµã?
0	å¿åç¨æ·	ä¸è¯¦	æªç¥	æ?æ?æ?æ?æ?æ?æ?2020-07-02 14:55:11	ä»å¤©æä»¬èå¸ä¸è¯¾çæ¶åä¹æå°äºï¼åªè½è¯´å¸æå¤§å®¶çç±çå½å§ï¼å¤æ³æ³èªå·±å®¶äººï¼ä½ è·³æ¥¼äºä»ä»¬ä¼æå¤é¾è¿åï¼å¸æè¿ç§äºæ ä»¥åé½ä¸ä¼ååçå§ãï¼æ³æ³è½å°æ¶åæå¤çï¼è¯´ä¸å®ä½ å°±æ¾å¼è·³æ¥¼æ³æ³äºï¼
0	å¿åç¨æ·	ä¸è¯¦	æªç¥	æ?æ?æ?æ?æ?æ?æ?2020-07-04 20:24:22	å¹¸å¥½ä¸æ¯æï¼å·®ç¹å°±æ¯æãæ¬äººçå·¥ç§ç­é¨ä¸ä¸ï¼æççå¸æåå¤§é«æ ¡å¨æ°çæµææ ç¥è¿å ¥æ ¡å­æ¶ï¼ä¸è¦åä¸ºäºæè°çâå¤å åèªç±âå»é¼å¹ç¤¾å¢å­¦çä¼ï¼å»æµªè´¹å¤§å®¶çæ¶é´ï¼æ¯ä¸åååè¯ä½ æ²¡æ4+ä½ å°±æ¯ä¸ªåºäººãçè³åä¸ªå¹´çº§è¿ååå­¦çåªæä¸ä¸ªè¾ å¯¼åï¼æ²¡æç­ä¸»ä»»ï¼æ°çæ³è¯è¯´ä¸ä¸ç¦æ¼åè¿·è«ï¼ç¸æ…
0	å¿åç¨æ·	ä¸è¯¦	æªç¥	æ?æ?æ?æ?æ?æ?æ?2020-07-07 20:33:50	æå¨è¿ä¸ªé®é¢ä¸çå°çæ¯æ»¡æ»¡çè´è½éãæè®¸å¤§å®¶é½å¯¹è¿ç§äºæ æ©å·²ä¹ ä»¥ä¸ºå¸¸ï¼åªæ¯åæ­¤è¡¨è¾¾ä¸ä¸èªå·±çä¸æ»¡ï¼è¯´çæ è°çè¿åæé½ç®ä¸ä¸çè¯ãæåªæ³é®ï¼ä½ ä»¬èèè¿é£äºæ§æ¬çå¤§å­¦çæ´»çä¸­å­¦ççæåäºåï¼ä½ ä»¬èªä»¥ä¸ºçåè½¦ä¹é´é¤äºæ¶ç£¨ä»ä»¬çæå¿æµç­ä»ä»¬çæ¢¦æ³ä¹å¤ççæåæ¥ä»ä¹å®è´¨æ§çä½…
0	å¿åç¨æ·	ä¸è¯¦	æªç¥	æ?æ?æ?æ?æ?æ?æ?2020-07-06 20:18:09	æä¸ä¸ªä¸ç§çé½æ²¡æä¹æ ·ï¼ä½å¿ å¢ï¼
0	å¿åç¨æ·	ä¸è¯¦	æªç¥	æ?æ?æ?æ?æ?æ?æ?2020-07-04 18:41:00	åªä¸ªå¤§å­¦ä¸èªæå ä¸ªï¼æä»¬å­¦æ ¡åå¹´å°±èªæäºäºä¸ªï¼å ¶ä¸­åªææ´»äºä¸¤ä¸ªã?
9dbc401946c42642a0c60fa4fb64a473	æç°æ¥éª	ç?åäº¬	æ?é­ä¸ç¼çï¼ä½ ä¼çå°æ´å¤ã?ç­å¾ çè°è½å¤å°æçå¿æ¿è½»è½»å©å»<br/><br/>å³ä½¿æ¯ä½ ä¹ä» ä» é©»è¶³äºçå»ä¾¿ç¦»å?br/><br/>æ³çæè®¸ ä¸ä¸ªè·¯å£ä¼æè°ä¸æç¸é?br/><br/>åªæåª ä¸ç¬ç å¥è¿¹	ä¸åå¤§å­¦Â·CS	æ?æ?æ?2020-07-02 17:21:38	ç¾¡æ æ¾ç»ä¹å¨è³äºä½è¿ï¼ä¹åéå­¦äºãæäººè¯´ä¸­å¤§å¯¹æå¿çæ¹é¢é®é¢çå­¦çå ³å¿å¤ªå°ï¼å ¶å®å ³å¿äºåè½æä¹æ ·å¢ï¼æå¨SEUï¼è¾ å¯¼åæè°çå ³å¿å°±æ¯âä½ è¦å¥½å¥½æ³æ³â?âæä¹æä¹åæ¯æå¥½çï¼èµ¶å¿«å»åå§âãå­¦æ ¡çå¿çè¾ å¯¼å®¤çèå¸ä¹æ²¡ä»ä¹æ­£é¢ä½ç¨ï¼è¿åæåè¯â¦â¦â®(ï¿£â½ï¿?#34;)â?å¯¹ææ¥è¯´ï¼ä»ä¹è¾ å¯¼…
0	å¿åç¨æ·	ä¸è¯¦	æªç¥	æ?æ?æ?æ?æ?æ?æ?2020-07-07 12:41:37	æ¬ä»¥ä¸ºåæ¹ç³»çå­¦æ ¡ä¼æ´èªç±ï¼æ´å¼æ¾ï¼æ´å å®¹ï¼æä»¥éæ©äºè¿éå¤©ä¸ä¸è¬é»å?
e6dc406192a0fe7739fb3345f9e5e309	çº¢å°ä¸­çæºæ §	ç?å¦é¨	ä¼çææ¢¦å¢ï¼å¦é¨ï¼çµå­åå¡æéè´£ä»»å ¬å?CEO	æ´»å¾è¶ä¹ ï¼è¶åç°èªå·±æ¯ä¸ªå¤©æã?å¦å¤§10éå·¥ï¼ä¼çææ¢¦å¢åå§äººï¼å ¨æ å¼åè ã?å¦é¨å¤§å­¦Â·éèå·¥ç¨	äºèç½?æ?æ?2020-07-06 04:44:41	å®¤åéä½ä¿ç 
ç¨æ·ID	ç¨æ·æµç§°	ç¨æ·æ§å«	å± ä½å?æµç§°ç­¾å	ä¸»é¡µç­¾å	ä¸ªäººç®ä»?æè²ç»å	æå¨è¡ä¸?èµåæ?è¯è®ºæ?åå¸æ¶é´	ææ¬å å®¹
96d78d477ac3bd068c348e7516869ec0	Vintage	å¥?å®å¾½ç?åæå¤§å­¦ å²å­¦ç¤¾ä¼å­¦é¢ç¡å£«å¨è¯»	å·²éä¹ãå»Ãå¤ªå¤ï¼æå¾æè²ãç¥å¤§å®¶çæ´»æå¿«ï¼?æ?æ?å ¬å ±ç®¡ç	æ?æ?2020-04-16 15:39:15	985æ··å­å®åç°èº«â¦ä½ è¿é®é¢æ¾åªå°æ¹é½æç«ï¼å ä¸ºä¸ç®¡æ¯åªä¸ªå­¦æ ¡åªä¸ªåä½ï¼é½æ¯æ··å­æå¤ãèä¸è¿ä¸ªæ··ä¹æ¯ç¸å¯¹èè¨çï¼ä¸¤ä¸ªé½å¤å¥çäººï¼å ¶ä¸­ä¸ä¸ªæ´å¤å¥æ¯ä¸æ¯å°±æ¾å¾å¦ä¸ä¸ªæ··ï¼å¹²å¥½èªå·±è¯¥å¹²çï¼æ»æ³çè¿äºä¸ªèå¤´å·´èçé®é¢å¹²å¥ï¼å¥½å¥½çä¹¦åè®ºæå®ä¸é¦åï¼è¿æåï¼æ³åä¸ªæ··å­ä¹å¾é¾ï¼é¦å ä½ å¾…
5c667c1ce4787b27bcc1f65e17043ba0	æµ èå¸å¹	ç?æªç¥	æ?ä¼æå¨ç¥ï¼?2ä¸çºªæ¯ææç§å­¦çä¸çºªã?æ?ä¸­åå¤§å­¦Â·ææç§å­¦ä¸å·¥ç¨?æ?æ?æ?2020-04-16 16:43:01	#2020.9.20#æ´æ°è·ç¦»ä¸ä¸æ¬¡æ´æ°å·²ç»è¿å»äºå¿?ä¸ªæçæ¶é´ï¼æé´ç»åäºä»å­¦æ ¡å°èåºçè½¬åãå¿ é¡»è¦æ¿è®¤æ?85åºå±ç¡å£«çèº«ä»½ç»äºæç®åè¿ä¸ªæ¯è¾æ»¡æçå·¥ä½æºä¼ï¼åæ³åçè¿äºæå­ï¼å ¶ä¸­æè®¸âè´è½éâè¿äºé¥±åï¼ä¹å¯è½æ¯æä»¬è¿ä¸ä»£å¹´è½»äººççå®åç §å§ï¼ä¿¡æ¯äº¤æ¢çåæ¶æ§æ éæ¾å¤§äºåè¾åååç¤¾ä¼ç…
92ffe3ecc3bb02615ad97e7414a94b5c	æ¨æ¨åäº­	å¥?æªç¥	æ?å­¦ç	å°å·æ¾é£	æ?ç§ç 	æ?æ?2020-04-17 01:11:26	æ?85ï¼ç¬¬ä¸å¹´å°ç¬¬åå¹´æ©èµ·æå½ï¼æ²¡æå¨æ«ï¼é¥­é½ä¸ä¸å®è½åæ¶åä¸ï¼ç¬åºäºèç é¢æ¤ç ï¼è¸ä¸ä¸å çå°ï¼æåè¿æ¯è¦å»¶æ¯ï¼ç¶åæå°±çå¼äºï¼æ¯ ç¶å å ¥äºæ··å­çéä¼ï¼å ä¸ºææ¯è¾æå½ãæåæè åæç« è¿ä¸ªäºæ ï¼ä¸æ¯åªåå°±è½å¾å°å¥½ç»æçãåªåä¹ä¸æ¯åææ¶é´ä¸çä»åºãä½ è®¤ä¸ºçæ··å­ï¼äººå®¶æåä¹è…
a4202ff8692c9debc9ceed5e4acabd54	ä¸æWhiteå°æ­ª	ä¸è¯¦	è¬å °	æ?åå­¦åå£«çæ··åç­æ­?é´æ­æ§è¸èºæ»¡å¿ï¼æç»­æ§æ··åç­æ­»ã?å¥¥å¢å¤§å­¦Â·å¤©ä½æµéä¸å¤©ä½åå­?èªå¤©	æ?æ?2020-04-17 00:54:46	å®³ï¼è¿ä¸ªé®é¢ææ¥ç­ååéä¸è¿äºãæçäºçå ä¸ªé«èµçç­æ¡ï¼æè§è¿å·®ç¹ææãæçæ··ï¼æä¹è¯´å¢ï¼ç¨æèæ¿çè¯æ¥è¯´ï¼å¥é½å¥½ï¼å°±æ¯ä¸å¥½å¥½æå­¦æ¯ãå¤§å®¶é½å¨æ»ç»èªå·±çå·¥ä½æ¶é´ï¼æä¸ç¦æäºæ­æ§ï¼å·¥ä½æ¶é´èµ·ç è¦å·¥ä½ï¼åå ¬å®¤ä½æ¯èµ·ç å¾å»åå ¬å®¤ãææ¾ç»æå¤§æ¦åå¹´çæ¶é´ï¼å¨å®¶ä¿®ä»ï¼é²å°è¸è¿…
b0c58913eb46977a4b895b31e403ce24	ç§çå¤æ¸¸è¯æä»¥ä¹	ä¸è¯¦	æªç¥	æ?æ?æ?æ?æ?æ?æ?2020-04-16 21:04:28	åç­æ¡æ¬æ¥æ¯æ³å®æ °è·æä¸æ ·çæ··å­ï¼ä¸è¦å®³æï¼ä¸å®å¯ä»¥é¡ºå©æ¯ä¸åæ¾å°å·¥ä½çãææ¯ä¸ªåé¢ä¾å­ï¼æçæ¬ç¡çæ¶¯é½ååå¤±è´¥ï¼å¸æå¤§å¤æ°æåä¸è¦åæè¿æ ·ãå ¶å®æå å¿æ¯ä¸æ³æ··çï¼åªæ¯æ´ä¸ªå¤§å­¦é½ç¹å«è¿·è«ãå¤§ä¸æ¶åææ³è¿æºå¨äººåºå°çï¼æ²¡æåªåï¼ä¹æ²¡æåæ°å»å°è¯æä»¥éè¿äºãåæ¥æ²¡æçº¦æ…
928b4fa5384e83266a2b356adde5ea3c	è¥ä½ éè§	ä¸è¯¦	æªç¥	æ?å­¦ç	æ?æ?æ?æ?æ?2018-12-01 12:58:18	æ´æ°ç­æ¡å¯¹ä¸èµ·ï¼ä¸´è¿æ¯ä¸çæ¶ååäºsciå°åºäºåºå¤§åºä¸åºçsciï¼æä»¬æ¹åå¾å°ä¼ç°å¨å·²ç»æ¯ä¸ä¸ªæ··å­ç¨åºååå²çº¿âââââââââââææ?85ç ç©¶çï¼æå°±æ¯ä¸ªæ··å­åï¼æ©ä¸9:30å°æç å®¤ï¼ä¸ä¸ªåæï¼åç¹æ°´ï¼ççbç«ï¼ç¶åå¼å§ç§ç ï¼ä¼°è®¡10ç¹åå¼å§ç§ç å§ï¼æçåå ¶ä½ä¸ï¼åä¸ç¹ååæ¶åæç å®¤…
fa96dd5c201ec2a5e6502acc37608e38	å¤·éµæ¦¨è	å¥?æªç¥	æ?å©çç¸å ³ï¼å¿äºå¿äº?è¯å­¦å»å­¦ï¼?br/>ç¢å¿ä¸æ¸ï¼?br/>é­éç¥å¸éç²ã?æ?æ?æ?æ?2020-08-09 12:44:33	ââââââ?æ?4æ¥çåå²çº¿ââââââæç°å¨å¾æ¶æãÂ¿æä¸ä¸ªæ¬ç§çå ä¸ºæ··ï¼æ··æäº?ç¡å£« è¯é¢çç­é¨ï¼æé¡¿æ¶è§å¾èªå·±æ··è·¯è¿¢è¿¢ï¼ä»»éèéè¿ï¼èä¸è¿æä¸ç§å¾®å¦çè®½åºå¨éé¢â¦â¦æé£ä¸ç¥éæ¯å¦å­å¨çè¯å¿å¼å§å¾®å¾®é¢¤æãèä¸ä¸ç¥éæ¯ä¸æ¯å ä¸ºè¿ä»¶äºï¼æå¯¼ï¼ä¸ä¸ªè´¼å æåå®³ç¾çå¯ç±èå¸ï¼è·æ…
08e9e047bf8bd0f30a33195331b63b6a	å·©çº	å¥?åäº¬	åäº¬å¤§å­¦ å£è é¢é¢å¤ç§å­¦åå£?"åäº¬å¤§å­¦å£è é¢é¢å¤ç§å­¦åå£?åäº¬å¤§å­¦å£è å»é¢ä¸»æ²»å»å¸"	æå·²å§æâç»´æéªå£«âï¼<a href="https://link.zhihu.com/?target=http%3A//rightknights.com" class=" external" target="_blank" rel="nofollow noreferrer"><span class="invisible">http://</span><span class="visible">rightknights.com</span><span class="invisible"></span></a>ï¼ä¸ºæçæç« è¿è¡ç»´æè¡å¨!!!â?ï¾Ðï¾ã?ã?br/>æ®è¯´è¿ä¸ªéªå£«æ²ç çï¼<br/>ç¨æçå­åå¾è¦æå°…	æ?æ¸ åå¤§å­¦Â·åæ¨å·¥ç¨	ç§ç 	æ?æ?2020-04-16 23:25:06	æ··å­è¿ä¸ªç§°å¼æç¹å¤ªå ·ææ»å»æ§äºï¼æå»ºè®®æ¹ä¸ºâæ­£å¸¸äººâä¸ä¸ªå­ï¼å°±æçå¨å´æ¥çï¼çè®ºä¸æ¯ä¸ªäººé½å¨æ··ï¼æ è®ºèå¸è¿æ¯åå­¦ï¼ä½æ¯åºå«å¨äºè½æ··åºä¸ªä»ä¹ç»æãæå¼ºçæ··å­ï¼å°±æ¯å¦é±¼å¾æ°´çæ··ï¼æåæä¸ºäºå¤§çãæ¬¡ä¸ç­çæ··å­ï¼å¨è¾¾å°ç®æ çåºç¡ä¸æ··ï¼äººä»¬è®¤ä¸ºä»ä»¬ä¼ç§ãææ«ç­çæ··å­ï¼ä» ä» æ¯è¾¾…
0	å¿åç¨æ·	ä¸è¯¦	æªç¥	æ?æ?æ?æ?æ?æ?æ?2020-04-17 01:02:40	æå°±æ¯æ··å­ï¼ä¸æ··çè¯å°±å¾è¢«å¯¼å¸åæ¦¨ï¼åèæ··çè¯å¯ä»¥å­¦ä¹ èªå·±æ³å­¦çä¸è¥¿ï¼æ¯ç«ä»¥ååä¸èµ°å­¦æ¯éè·¯ï¼æ²¡å¿ è¦é£ä¹ååãå¯¼å¸è·èµæ¬å®¶æ²¡å¥æ¬è´¨åºå«ï¼å°±æ¯å¸æä½ ä¸åå¹²æ´»ï¼ä¸ºä»äº§åºæç¨çææãå¯¼å¸åå­¦çççç¾å·²ç»æä¸ºäº21ä¸çºªç¤¾ä¼ä¸»ä¹æ°çç¾ãè¿æå¼ºçå»ºè®®å°å¤§å­¦åè å¡å»ï¼å¾å¤å¯¼å¸çè è´¥é…
0	å¿åç¨æ·	ä¸è¯¦	æªç¥	æ?æ?æ?æ?æ?æ?æ?2020-04-16 21:41:59	5.9æå¥½å°â¦è¦å¨å®éªå®¤æåçé£ç§å°å¨å®¶åæ¨åç¹é½æ¯ä¸ªç²¾ç¥å°ä¼ï¼åå­¦æ ¡åæå ­ç¹ç¼çå°±çä¸å¼äº?.8åå­¦æ ¡äºä»å¤©ï¼åäºå «ä¸ªåå°æ¶çå¨è½¦ï¼ææ´ä¸ªäººä¸è½¦å»æäºé½ï¼è °é ¸èçåç¼æ ç¥é¥¥è è¾è¾åå®¿èæååæ¬¡å»æäºï¼æçèè¡£å¨æ¯æ»¡çï¼è¡£ææ¯æå¨åºè¾¹çï¼æ¡å­æ¯ä¹±ä¸å «ç³çï¼è¢«å­ä¹æ²¡å ï¼è¿æ²æµ´é…
0	å¿åç¨æ·	ä¸è¯¦	æªç¥	æ?æ?æ?æ?æ?æ?æ?2020-04-16 10:46:40	æè§å¾ä¸ç®å¤å§â¦æè®¤è¯çå ä¸ªå¨985è¯»ç çè¿é½æºå¿çï¼ææ?23456å»å®éªå®¤ï¼ææ¶åæä¸åç¹å¤èå¤©ï¼é½è¯´èªå·±æåå¯å®¤ãè¿æå¯¼å¸ç¹å«ä¸¥æ ¼çï¼å»å®éªå®¤è¦æç §ï¼åäºæ´»è¦æç §ï¼åæ­£å¹²ä»ä¹äºé½è¦æç § ï¼ä¸­é´å®å ¨ä¸è½å·æãæåé¢ä¸»ä¸æ ·ä¹æ?11è¯»ç ï¼æä¹è§å¾?11æ··çå¾å¤ååå?!!ææ»æ¯æçä¸é¨ååå­¦…
10dd97017f8a9c22e4de552383921f8a	å¤éªå¤é¨ä¸åæ?ç?China	åæå¤§å­¦ ç»æµå­¦é¢ç¡å£«å¨è¯»	å¾®ä¿¡å ¬ä¼å·âæµæåæèâï¼èèå¸®ä½ åæå¤§å­¦ãä¸ä¸ï½	åæ¬¢ç¥è¯ï¼æä»¬å°±æ¯å¥½æå<br/>åæ¬¢éæ­£ï¼æä»¬å°±æ¯å¥½æå<br/>åæ¬¢æ¢åå¨æ·±ï¼æä»¬å°±æ¯å¥½æå<br/>åæ¬¢æé é­å ½ï¼æä»¬å°±æ¯å¥½æå<br/>åäººçè¯å¯ç±æ­£ç´ï¼æä»¬å°±æ¯å¥½æå<br/>è¯´è¯å¤é£è¶£å¤æ²éï¼æä»¬å°±æ¯å¥½æå	åæå¤§å­¦Â·éè	æ?æ?æ?2020-04-18 02:09:00	å¯¼å¸å¨ç¾å½ä¸æ´å¹´ï¼æä»¥è¿çå¾æµªãå¯¼å¸å»å¹?1æçæ¶åè¯´12æåºåå®éé¢ï¼åæ¥æçå¯¼å¸æ²¡å¬ï¼å°±æå°äºä»å¹´1æã?æåçæ¶åææ«èï¼èå¸è·æè¯´å è¿äºèè¯å¨åè·æå¥½å¥½èãèè¯å®åå®¶äºï¼è¿å¹´ä»ä¹æ°å´ä½ ä»¬æçãæä»¥åæå°äº?æã?ææççå®éé¢ï¼è½ç¶åé¢ä¸¤ä¸ªæåæ¹äºå æ¬¡é¢ç®ï¼ç´å°åä¸¤å¤©æä¿…
2edf430c31e47fb32e9ce190d4da1a53	é©¬è¾¾ç?ä¸è¯¦	æªç¥	æ?ç»äºè½è¯´è¯äº	æ?æ?æ?æ?æ?2020-04-18 02:17:00	å¤ï¼å°¼çå¸¸éè¤é½è½äº§æ··å­ä½ ä¿¡ï¼å ³é®è¿æ¯æä¹è¯ä»·âæ··å­âäºå­ãææä¸ªå¨åä½è¯»åå£«çåå­¦ï¼è®²ä»ä»¬å®éªå®¤éè¯»ä¹?è®¿å­¦ï¼æ²¡ç®åå£«åï¼?0å¤ä¸ªä¸­å½äººï¼å¤§é¨åé½å¾æ¼å½ï¼ä»èªè®¤æ¯ä¸ªæ··å­ãä»ä»¬æå¸å ï¼å½å?85å°åä½äº¤æµï¼æ¯å¹´å ¨å­¦æ ¡åªæä¸ä¸ªåé¢ï¼åªè½å¨åä½åä¸å¹´ãé£ä¸ªå¸å å¨å®éªå®¤éç¡äºä¸å¹´ï¼…
0	å¿åç¨æ·	ä¸è¯¦	æªç¥	æ?æ?æ?æ?æ?æ?æ?2020-04-16 21:32:08	å»å­¦ç ç©¶çï¼æ¥æ¥å ç­ä½é¢å»å¸ï¼ç´¯æçï¼é«ä¸­å­¦ä¹ ä¸å¥½çæç§å¥³çéä¾¿èä¸ªæå­¦çç ç©¶çï¼å¤©å¤©åå¦ä¼é²ç©çµèãæè§äººçå°±æ¯é£ä¹åäºï¼äººå®¶è¯»ç ååç©ä¹æ··æ¥å­ï¼æ¯ä¸å»åæ¹çäºä¸åä½äº«ä¹ãæå½çåé©¬ååå·¥ï¼ç´¯æ­»ç´¯æ´»å»ä»·å³å¨åï¼è¿è¢«å¤è¡è®¤ä¸ºé«æ¶å ¥ã?97ççæ´»ï¼æ¶ä¸æ?6å°æ¶ç­ä¸ä¸²ä¼ï¼æå°…
59fe3743093268cf670e03012fde4625	ç±åæ©¡ç®ç³?ç?åäº¬å¸?æ?äººççè½¨è¿¹æ¯çº¿æ§ä¸å¯éçï¼è¿é æäºè¯¸å¤ç¦æ?ç ´ç½å­ç ´æå½å®¶çº§éæ	æ?æ?æ?æ?2020-04-16 23:22:11	æ¬æ¥æ³åç­è¿ä¸ªé®é¢ï¼ç»æä¸çè¿æ¯ç ç©¶çï¼ææ°äº
f53be5840cbdbca92cd14ba96ce48fa7	æææ æå¨	ç?æªç¥	ä¸åå¤§å­¦ å½é åå¡ç¡å£«å¨è¯»	è¯»ä¹¦åä¸ºä¿®èº«ï¼æ­£å·±æè½æ­£äººæ­£ä¸ï¼ä¸ä¿®èº«ä¸æ­£å·±èå»æ­£äººæ­£ä¸è ï¼æ ä¸ä¸æ¯æ¬ºä¸çåã?æ?æ?æ?æ?æ?2020-05-06 21:27:36	è¦æ¯æå­¦æ¯æ¹é¢ï¼é£æè§å¾è¿æ¯è®å¤çãä½æ¯æ¯ä¸ªäººææ¯ä¸ªäººçè¿½æ±ï¼å¨å­¦æ¯ä¸æ··ä¸ä»£è¡¨å¨å ¶ä»æ¹é¢æ··ãå¦æä¸æç®è¯»åï¼ä¸æ¬èº«å¯¹æè°çå­¦æ¯ç ç©¶å¹¶æ²¡æå¾å¤§å ´è¶£ï¼æ··ä¸æ··ï¼è½é¡ºå©æ¯äºä¸ä¸ä¹æºå¥½çåï¼?
d672e235113d5a6b83f78d5ffe3197fa	æå°é?ä¸è¯¦	æµ·æ·å?æ?æ?æ´å¤èç å¹²è´§èµæï¼å¯å ³æ³¨å¾®ä¿¡:æé½ä¹¦é¦ å¾®åï¼æé½ä¹¦é?ï¼?æ?æè²	æ?æ?2020-04-20 14:22:38	âæ··âè¿ä¸ªå­ç¼å ¶å®å¾é¾å¬ï¼ä¸è¬ä¸ä¼æä»ä¹å¥½çè¯æ±æ¯å½¢å®¹è¿ä¸ªçï¼æ¯å¦âæ··å­ââé¬¼æ··ââæ··èâç­ç­ï¼ä½å®å¨æ³ä¸åºæ¥ç¨ä»ä¹è¯ï¼è¿ä¸ªå§ä¸å°±è¿æ ·çè§£å§ï¼æ¢ç¶æ¯åå­ï¼é£ä¹å°±æ¯è¦æ¾ååå­ï¼èè¿ä¸ªåå­ï¼ä¹æ¯åç§åæ ·çå­¦æ¯åç ç©¶çæ··å­¦æ¯åå­çæ¯è¾å¤ï¼æ¯ç«å·²ç»è¯»å°ç ç©¶çäºï¼åæ²¡æå­¦è¯ä¹…
52bec0c0b78417e59b8f7a692b335e46	æçº¿æ¨å¶ä¸?ç?åäº¬å¸?æ?æªæ¥è¿é¿ï¼è¿è¦åªåã?æ?åè¥å·¥ä¸å¤§å­¦Â·æææååæ§å¶å·¥ç¨?æ?æ?æ?2020-04-17 10:24:58	æå°±æ¯æ··å­åï¼ä»å°å°å¤§é½æ¯æ··å­ãå¹¼å¿å­é¶æ®µå°±è¢«åéäºï¼å¥½åæ¯å ä¸ºç»å¸¸å½±åå«äººãå°å­¦åºè¯¥æ¯ææ¯è¾è®¤ççé¶æ®µäºå§ï¼é£æ¶åå¹´è½»å®¹æè¢«å¿½æ ãåä¸­å°±å¼å§æ··ï¼ä¸å¹´è¢«è¯·è¿ä¸åæ¬¡å®¶é¿å§ï¼æ··çæ··çå°äºéç¹é«ä¸­å å¼ºç­ï¼ç®æ¯è¿æ°å¥½å§ï¼æ¯ç«é£æ¶åæ¯æå®ååé¢çï¼æå¨æçåä¸­æç»©è¿ä¸éï¼ç¶å…
293de7eced460291f7dbf683559d744a	æ³åæ¯ç¬è®?ç?ç¦å»ºç?æ?"ä¸èµ·ä»é­èé¿æåå¤©å¤§æ 
åæ¬¢è§£è¯»è´¢ç»æ¶äº åäº«çæ´»è¶£äº"	æµ·é²ççº¢èå¸æ°´é¥ºåºç¸é¸¡éç«é æéº»è¾£å666å·å°é±¼ä¸¸æ¬äºº	æ?éè	æ?æ?2020-04-17 11:51:38	æ··å­æ¬èº«å°±æ¯ä¸ä¸ªæ²è§çè¯è¯­ï¼ä»¥å¾æä»¬æçè§£çæ··å­åºè¯¥æ¯æä¸å¡åº¦æ­£ä¸ãæ¸¸æå¥½é²çæ ä¸éå¹´ï¼ä½æ¯å¨å½ä¸å¿«èå¥ååå¤§çç¤¾ä¼ä¹ä¸ï¼å¾å¤äººé¢å¯¹æèççæ´»ï¼æå°ææ ç¼é¸¡ä¹åï¼ä¾¿ååºèªå·±å®æ¿å½ä¸ªæ··å­çææ ¨ï¼åæ¶å å¿æ·±å¤åä¸ºèªå·±çè¿ç§æ³æ³æå°æ§çãçå°è¿ä¸ªé®é¢ï¼æé¦å æªå¿èªé®ï¼æèª…
a37b477d2f81b6981d57593e10594af3	å¤©å°æåº§	ç?åäº¬	æ?åºå¸æèµ/äºèç½?ç²¾çæ±ç²¾	æ?äºèç½?æ?æ?2020-04-16 23:19:09	è°ç»å¯¹æ°éæ²¡ææä¹ï¼åªæè°ç¸å¯¹æ°éæææä¹ãä¸ç§ææ²¡æå ¨æ¹é¢åå±çå°å­çï¼é£è¯å®æãæ¸ åå¤§å­¦ææ²¡æç©ç½æ¸¸ç©å°éå­¦çå·®çï¼æåä½ è¯´ï¼æ¯å¹´é½æãè¶å¥½çå¤§å­¦ä¸æ¯è¯´æ··å­å°±æ²¡æäºï¼åªæ¯è¯´æ··å­çæ¯ä¾éä½äºï¼ä½æè¯å®æãä¸ºä»ä¹è¯´æ¯ä¾æ´ä½ï¼å ä¸ºè¦å?85è¯»ç åªæä¿ç åèç ä¸¤ç§æ¹å¼ï¼ä¿ç é…
122b9943b7fcc431651ada0c9f03fa66	å¨ææ?ç?æ­¦æ±	æ?æä»¥ä¸ºæé£ä¹å¸ ï¼å¥¹ä¸ä¼æ¥è­¦ç	å·¥ä½ä¸å¹´Androidå¼åï¼ååå»èä¸äºç 	åä¸­ç§æå¤§å­¦Â·éä¿¡å·¥ç¨	éä¿¡	æ?æ?2020-04-17 10:03:12	å¤åï¼å¤§é¨åäººå¨å®éªå®¤å¾ å?.30ï¼æäºäºº5.30å·¦å³å°±å»åé¥­ï¼æä¸é½ä¸å¨å®éªå®¤ãåå åï¼é¤äºäººæ§æ¬æå¤ï¼å­¦æ¯ç ç©¶æ¹ååå°±ä¸æ¹åä¸åï¼ä¹æ¯å¾éè¦çåå ã?æ¯å¦å®éªå®¤çé¡¹ç®åç¡¬ä»¶ï¼èä½ æ³åäººå·¥æºè½ï¼æè è½¯ä»¶å¼åï¼ä½ å¾å¯è½å°±ä¼å¯¹ç§ç æ·è¡ä¸ç¹ï¼åªä¿è¯æä½è¦æ±ãä¸è¾¹æç¡¬ä»¶æ¿å­ï¼ä¸è¾¹å·å·å­…
7f1e275a969d09d4c8de9309ae2d88a6	gogogo	å¥?æªç¥	æ?åä¸å¸èå¤§å­¦ ç©çç±?æ?æ?æ?æ?æ?2020-04-16 23:08:57	è¦çæä¹å®ä¹æ··å­äºãæäºäººä»¥ååå¤ä»äºçè¡ä¸åç ç©¶çæçç§ç æ ¹æ¬æ²¡å ³ç³»ï¼äºæ¯æç§ç æ°´æ°´ï¼è½æ¯ä¸å°±è¡ãç©ºé²æ¶é´å»å­¦å ¶å®ç¥è¯ï¼å»å®ä¹ ï¼ä¸ºä»¥åæ¾å·¥ä½æ·»ç å ç¦ãè¿ç§äººçèµ·æ¥æ¯æ··å­ï¼å ¶å®ç­æ¯ä¸çæ¶åå°±åç°è¿äºäººææ¯äººçèµ¢å®¶ã?
69212eaf68d7a16392978c13843f037e	ç±åå å­	ç?æªç¥	æ?"åªååä¸ä¸ªæ¸©åçäº?è±è¾¾çé¢å¯¹åå·å°é?çæä»äººçä¿¡ä»»å ³æ"	ä¾¥å¹¸è¿ï¼å¹³åº¸è¿ï¼æ£æè¿ï¼åªåè¿ï¼æååè¯èªå·±ï¼åªæèªå·±æè½å®ä¹èªå·±æ¯è°ã?åä¸­ç§æå¤§å­¦Â·ç¤¾ä¼å·¥ä½	æ?æ?æ?2020-04-17 06:11:22	æè§å¾è¿ä¸ªé®é¢å¾æ¶æèªå·±æ³åå¥æé¼ï¼æ­£å¸¸å½¢å®¹è¯ï¼å°±ç®äºè¿è¦çä¸èµ·ä½ç³»çäººéè§å«äººä¸æ¯å¥æé¼åææå¾å¤é®å·è¿ç§äººéå¸¸ä¹ä¸æä¹æ ·èªä»¥ä¸ºæ?å¤ç®¡é²äº èªå·±æä¸å¥æ åè¦æ±å«äººç»å«äººåç±»åçº§å°±æè§ç¹å«å°å®¶å­æ°?
0	å¿åç¨æ·	ä¸è¯¦	æªç¥	æ?æ?æ?æ?æ?æ?æ?2020-04-15 18:10:23	æå°±æ¯ä¸ªæ··å­åï¼ä¸å¹´æ¶é´æ²¡æåªä¸å¤©æä¸å»è¿åå ¬å®¤ãæ··äºä¸å¹´ï¼æå¹¸ç¦çä¸å¹´ï¼æ¯ä¸çæ¶åæ²¡æ½å°ç²å®¡ï¼å°±æ¯ä¸äºãæ¾çå·¥ä½è¿æ¯è¾å¥½ï¼æä¾åäº¬æ·å£ï¼é±ç®å¤çäºï¼åºè¯¥æ¯å ¨ç­åå åå§ãå ä¸ºæä¸å¹´æ²¡å¹²ä¸»é¡µèè¿äºå¸èå åé¨cpaã?
7901564fd3810fb5d45d3965482bbee1	sheng	ç?æªç¥	ä¸æ±½å¤§ä¼ æ±½è½¦å·¥ç¨å¸?æ±½è½¦å·¥ç¨å¸?èåº/æèº	ä¸­åå¤§å­¦Â·ç¡å£«	æ±½è½¦	æ?æ?2020-04-16 23:18:18	æºæ¢°ä¸ä¸æ¥ç­ï¼å¤ãæºæ¢°ä¸ä¸ä½ä¸ºç¥ä¹ç¥ååéä¸ä¸ï¼æä»¬é£æ¶ååºè¯¥ç®å¥½å°±ä¸ä½èªé ¬ä¸è¬ï¼ä¹å¥½æ¯ä¸ä¸ä¸ãä¸è¬æ åµä¸ï¼ç ç©¶çä¸å¹´è½¨è¿¹å¦ä¸ï¼ç ä¸ï¼ä¸è¯¾ï¼å¸®åå£«å¸å ä¸è¯¾ï¼èé¤ï¼ææ´»å¨ï¼ææ¸¸æï¼æç¯®çï¼çèï¼å¶å°æ¥æç®ç¡®è®¤å¼é¢æ¹åç äºï¼å®éªå®¤æ¥æç®ï¼å ¬å¸å®ä¹ ï¼åè¯éªï¼åå°è®ºæï¼å¸¦æ¬…	ååçå·¥å¤§å­¦Â·è½¯ä»¶å­¦é¢	è®¡ç®æºè½¯ä»?æ?æ?2020-04-17 09:39:37	åå¤§å­¦çç ç©¶çé¢çæºæ¯æ¯æ¬ç§çè¦å·®å¾å¤çãå°±åæå£ååçå®¶çå·¥å¤§å­¦ï¼è½ç¶ç ç©¶çé¢çä¸éä¾ç¶æ985æ°´å¹³ï¼ä½æ¯ä¸éåªæä¸æ¬æ°´å¹³ï¼æ´ä½æ¯æ¬ç§ççæºå·®çä¸æ­¢ä¸ç¹ãå°½ç®¡å¦æ­¤ï¼985çæ¬ç§å·²ç»æå¾å¤æ··æ¥å­çäºï¼221ç ç©¶çæ··å­å¤æ´æ¯æ­£å¸¸çï¼åªè¦ä½äº95%å°±è½ç®å­¦ä¹ é£æ°å¥½äºã?
0d577524bdce839944a747e9279a3c8a	é²æºæ·±åææé»ç?ç?åäº¬	æ?åç¯çå¿æ ï¼ä»æ¥ä¸æ²»ç?åç¯çå¿æ ï¼ä»æ¥ä¸æ²»ç?åäº¬äº¤éå¤§å­¦Â·äº¤éè¿è¾å·¥ç¨?ç§ç 	æ?æ?2020-06-02 21:42:23	211æ··å­åæ¥å´è§çå°ä½ ä»¬è¿æ ·æè§å¾ææ··èµ·æ¥å¿éä¹ä¸æ§çäºï¼å®³
b2fbceffde4521d17cbb428e5b97b4c3	èèæ£è±ç³?å¥?æªç¥	æ?çç©åå£«å¨è¯»	æ¢ç¶çæ´»å¥½å¤è¦ï¼å´å·´å°±è¦çä¸ç?æ?æ?æ?æ?2020-08-30 18:53:04	æå°±æ¯æ··å­å¦å¤§ç¡å£«æ¯ä¸è¯»ç æé´å·¥ä½?-6å°æ¶ï¼å®éªå¬çæ­ååï¼è®ºææå¥è·¯åï¼ä¸ç­å°±ç¡è§éè¡ç¾å®¹å¥èº«èé¤ãç»ä¼åçªå»pptï¼æ°¸è¿è¸©çdeadlineå®æä»»å¡ï¼ç ä¸ååçæ£ï¼èååææ¯ä¸å ¨é¨åå¨ä¸èµ·ï¼å¹¸å¥½é½è§£å³äºãç°å¨åå£«å¨è¯»ãä½æ¯åé¡¾ä¹åæ··æ¥å­ççæ´»ï¼éå¸¸åæï¼å®éªæ²¡åå®ï¼æç« æ²¡æåå¥½ï¼…
adc8a4fe2fac4f6cff17c45a0bc7690d	éç¦»æ­å·çé¾æ°?ç?æ­å·	æ?è¾£é¸¡æµå¤§éå­¦ç ç©¶ç	æ?è¥¿å®çµå­ç§æå¤§å­¦Â·çµç£åºä¸æ çº¿ææ?çµåçµç½	æ?æ?2020-05-17 11:16:40	å¤åï¼æä»¬å¤©å¤©æ¸é±¼ï¼æ¾å·¥ä½è¿è½æ··ä¸ªå¹´èªåç¾ï¼ä½ è¯´æ°ä¸æ°ï¼æå¨çå¤´ï¼?
ca24a35643c34bfe3164334e61625415	æå¸çå¸é±¼	ä¸è¯¦	æªç¥	ä¸­å±±å¤§å­¦ ç¯å¢ç§å­¦ä¸å·¥ç¨å­¦é¢ç¡å£«å¨è¯?å ¶å®ä¹æ²¡æå¾ç³ç³ï¼æä»¥ä¹ä¸å¿ å¤ªè¦æ¼ã?æ?æ?æ?æ?æ?2020-05-25 15:09:34	æ³æ··ä½ä¸å¥½æ··ï¼è¿æ¯å¾è¦å¯¼å¸æå¾ç´§ä¸ç´§ä»¥åèªå·±æ¯å¦ççåæ¬¢ç§ç ãæ¯ä¸è¦æ±æå¨é£éï¼äºåºåä»¥ä¸SCIä¸åä¸è½æ¯ä¸ï¼ä¸è¿å¯ä»¥ç¨³ä¸­å¸¦æ·?ï¼å®æèªå·±çä»»å¡ååæ¶è¡ä¹ï¼
45300038941c95898e570ea0394d06c7	éå±±é®ä¸ä½?ç?æªç¥	æ?äºå¸ä¸çç¥å£äºï¼éªäºæ æ¶¯è¿å®¢	æ?å è±ç»å¤§å­¦Â·æç¥å²å­?äºèç½?æ?æ?2020-04-17 11:28:39	æ¬äººå°±æ¯æ··å­ï¼ä»ä¹é½æ²¡å¹²ï¼ç ä¸å°±è¦ç»æäºã?
91ab08d947946a6c2cc0ff2df009641e	ä½è£é?ä¸è¯¦	æªç¥	åäº¬çå·¥å¤§å­¦ ä¿¡æ¯ä¸çµå­å­¦é¢ç¡å£«å¨è¯?å­¦ç	æ?æ?æ?æ?æ?2020-04-17 08:57:02	æ··æ··æ¬æ··æ¥ç­ä¸æ³¢ãä¸ªäººè§å¾æ··ä¸æ··é¤äºèªæçæåº¦ï¼è¿åä½ æå¤çå®éªå®¤ç¸å ³ãå¦æä½ è·äºä¸ªå¤å¨äºä¸ä¸åæçå¯¼å¸ï¼ä¼ç»ä½ åé å¾å¤ä»»å¡ï¼é£ä¹ä½ æ³æ··é½æ²¡æ¶é´ï¼ä½æ¯è¥è·äºä¸ªç­çéä¼çå¯¼å¸ï¼å¯ï¼å¤§æ¦çä¼æ··ãå ¶æ¬¡å°±æ¯å®éªå®¤å¸å å¸å§çè¨ä¼ èº«æå§ï¼å¹³æ¶åå®éªå®¤å¸å å¸å§ç¸å¤çæå¤ï¼å¸å å¸å§…
1396687e4800a5422e30fc61dd5d63f1	fnnkgnkkfj	ä¸è¯¦	æªç¥	æ?æ?æ?æ?æ?æ?æ?2020-04-17 08:28:48	æè§å¾å¯ä»¥æè¿ä¹ä¸ªè¯é¢â¬ï¸?85ç ç©¶çå¯¼å¸æ··å­å¤åï¼æç¸ä¿¡ä¸å®å¾ç²¾å½©è¯´åºä½ çæ äº
0	å¿åç¨æ·	ä¸è¯¦	æªç¥	æ?æ?æ?æ?æ?æ?æ?2020-04-17 07:58:05	æ··å­å¤åï¼ä½æ¯äººåäººæ¯ä¸ä¸æ ·çãæä»å¹´ç ä¸æ¯ä¸ï¼ååç²å®¡è¿å ³ãç°å¨ç ç©¶çæ¯ä¸è¶æ¥è¶é¾ï¼æçå»ºè®®æ¯ï¼?å¦æä½ æ¬ç§æ¥èªäºæ¬ä¸æ¬ï¼æå»ºè®®ä½ è¿æ¯ä¸äºä¸åçå¤åå®éªï¼å¤æäºï¼ä¸ç¶æ¯ä¸å¾é¾ãå ä¸ºä½ çæ¬ç§å­¦æ ¡æ°´å¹³ï¼å¾å¤§ç¨åº¦ä¸ååºä½ çç»¼åæºååå­¦ä¹ è½åï¼ä¸æ¬¡èç çæç»©æ ¹æ¬æ¹åä¸äºï¼ä½ …
b7b8ee1dad0cb26c4eacaed1c4a83738	éé 	ä¸è¯¦	æªç¥	æ?æ?æ?æ?æ?æ?æ?2020-05-11 14:14:53	åä¸º985ç ç©¶çï¼ç ç©¶çå¼å§æ¶ï¼è¿æ¯æ»¡ææå¾ çï¼ç°å¨å·²ç»å¨åå®éªå®¤çå¸å å¸å§ç¸å¤ä¸­æ ¢æ ¢è§å¾æå¯è½ä¸éååç ç©¶ï¼è¿æ¯å·¥ä½å »æ´»èªå·±å®é ä¸ç¹ãé¡ºä¾¿è¡¥å ä¸ä¸ï¼å®éªå®¤çå¸å å¸å§å°±æ¯é£ç§æ©ä¸åç¹ä»¥åæ¥ï¼åä¸ç¹å¼å§åå¤ååé¥­ï¼åå®åé¥­è¿ä¼åä¼ï¼ä¸åäºç¹å¼å§åå¤æé¥­çãæè§ç ç©¶ççæ´»é¤ä…
681826809c401d14c520d5c7ee113102	å æ°å¤©é	ç?ç³å®¶åº?æ?ä»°å¤©å·ç¬åºé¨å»ï¼æè¾å²æ¯è¬è¿äº?æ?æ?éè·¯è¿è¾	æ?æ?2020-05-11 17:21:11	ç»ä½ ä¸ç¾åé±ä½ ä¼ä»åºä¸ååé±çå³å¨åï¼å¦æä¼ï¼æçäººè¯´ä½ å¤å¥ï¼æçäººè¯´ä½ å»ï¼å¦æä¸ä¼ï¼æçäººè¯´ä½ æ¯ä¸ªæ£å­ï¼æçäººæ±ä½ ææ°ãæ··å­æ¯èªè°¦çï¼ä¸è¦è¿æ ·è¯ä»·ä»äººã? ä¸­å½åºå±å·¥äººä¸ºä»ä¹é½æ¹è¯å·æèæ»ï¼å ä¸ºæå¾å·¥èµæ¶å ¥æä½ï¼ä¸è¶³ä»¥ç»´æçæ´»æéï¼å¦æä½ å®å ¨æç §ä¸çº§è¦æ±å·¥ä½ï¼å°äºèå¹…
5c9754cf46eb5873d17f16a09ca35bd4	ç°ç	ç?ä¸æµ·	ä¸æµ·ç«æç½ç»ç§ææéå ¬å¸ é¦å¸­ææ¯å®	èç¦äºååä¸æå¡äº¤æå ¨æµç¨çåºå±paaså¹³å°ç å	1. èç¦äº¤æç³»ç»çå®å¶åå¼å?br/>2. é¿ææå¡äºBç«¯ä¸­å°ä¼ä¸?br/>3. åæé¿æä¸»ä¹<br/>3. æ¬¢è¿å¤å¤äº¤æµ 18201915071	ä¸­å½ç§å­¦ææ¯å¤§å­¦Â·ä¿¡å·ä¸ä¿¡æ¯å¤ç	äºèç½?æ?æ?2020-04-16 22:15:12	å½å¹´å¯¼å¸ä¸æä¹ä¸ï¼åäºæçå©ç è´¹ï¼å°±æ¯å ä¸ºèªå·±æ¯ä¸ªæ··å­ç°å¨åä¸ï¼å ¨é æ¶è¡¥ï¼æè½æå¾ä½è¿åä¸é¢ ç°¸çå°è¹ã?
9556f9d7a3e1cf5ea41cbcebabbaa330	Tracy	ç?æªç¥	æ?æ?æ?æµæ±å¤§å­¦Â·è®¡ç®æºåºç¨ææ?æ?æ?æ?2020-04-16 23:38:02	å¤ï¼ä¸æ­¢å¤ï¼èæ¯éå¸¸å¤ãå½å çç¡å£«ç ç©¶çæ¯ä¸è¦æ±éå¸¸ä½ï¼éä¾¿åä¸ç¯ä¼è®®å°±è½æ¯ä¸ï¼èä¼è®®è¿ç§æäºé½ä¸å®¡ç¨¿ï¼æäºå°±è½å½ç¨ï¼è¿å°±ç´æ¥å¯¼è´äºå¾å¤ç¡å£«æ¯ä¸çå°±æ¯æ··æå­ãå½ç¶åå£«è¿«äºæ¯ä¸ååæ··æ¥å­çä¼æ¯è¾å°ä¸äºãæä»¬å®¿èä¸¤ä¸ªåå£«ä¸ä¸ªç¡å£«ï¼æä»¬ä¿©çèå¥åºæ¬ä¸æ¯æ©ä¸8ç¹å·¦å³èµ·åºåé¥­å…
1a92644002374e5a642600b846c70571	é»ç¿å®?ç?æªç¥	æ?åµåµåµåµå¸æ¯~	åµåµåµåµåµï¼åµåµåµåµåï¼	åäº¬å¤§å­¦Â·è¥¿æ¹ç»æµå­?é«ç­æè²	æ?æ?2020-04-17 09:59:13	éäººå°±æ¯ä¸ä¸ªæ··å­åï¼ç«æ æé´å¨å®¶ï¼çäºå¤å°è®ºæå¢ï¼å¤§æ¦æ²¡æ20ç¯å§ãç½è¯¾è®¤ä¸è®¤çå¬å¢ï¼å¥½åä¹å¬å¾ä¸è®¤çï¼ä¹ä¸å¥½å¥½å¤ä¹ ãé½ç ä¸ä¸äºï¼è¿æ²¡çæåå°è®ºæï¼ççç»æµå­¦SSCIçå®¡ç¨¿å¨æï¼è§å¾åºæ¬ååäºã?
060472ffdeceedd70eaf113fde8dbdfd	ç¥ä¹ç¨æ·	ç?æªç¥	æ?æ±½è½¦äººï¼ä¸ä¸ªæäº?æ?æ?æ±½è½¦	æ?æ?2020-04-17 10:08:54	æ··å­æ¯ç¯å¢å¯¼è´çãäººå¨ææç¡®ç®æ çæ¶åæçæ¯å¾é«çãç¹å«æ¯å­¦ä¹ è½åä¸å·®çåå­¦ï¼å¾å¤äººé½è®äº«åè¿ç§åªåä»åºç¶åè§å°åæ¥çè¿ç¨ãæ¬ç§æ¯ææç¡®çç®æ çï¼ä¸è¯¾èè¯æ¿é«åï¼æä»¥å¤æ°äººé½æä¸äºæ··å­ãä½ç ç©¶çï¼ç¹å«æ¯å·¥ç§ç ç©¶çï¼å¾å¤æ¶åæ¯æ²¡ææç¡®ç®æ çï¼éè¦èªå·±å»å¯»æ¾ç ç©¶å å®¹åç …
6417733354437e7bd1b2c9d549ca7a6b	simple	ä¸è¯¦	æªç¥	æ?æ?æ?æ?æ?æ?æ?2020-04-16 20:17:31	æ··å­å½ç¶ä¸ä¼å°å ä¸ºç ç©¶çç°å¨ä¹å°±æ¯ä»¥åçéç¹æ¬ç§å¤å­¦ä¸å¹´èå·²ãä¸æç®åç§ç çæ··çæ¾å·¥ä½èå·²ãæææ°äººçæ¯è¿å¸®æ··å­å°±ç®éä¾¿æ··æ··ä¹è½æ»¡è¶³985çæ¯ä¸è¦æ±æ¿å°å­¦ä½ï¼ä½ è¯´æ°äººä¸æ°äººåãååå ¶å®æäºèæ¿çèµ·æ¥æ··çç ç©¶çå ¶å®æ¯å¨å­¦å ¶ä»ä¸è¥¿æ¶¨ç»éªèå·²ã?85æè ååçé£äºå­¦æ ¡å¤ªå¤èµæºå¤ªå¤å…
b5c411fe37c60aef28220589d22a9b55	å¤©é©¬è¡ç©ºçå³é?ç?æªç¥	æ?å¤§çªè¹å­ç±å°çªè¹å­?æå½¢å½±ç¸åå°å¾å¬è¿æå¤çæ¶å£°åé£å?br/><br/>æ¥å¤ä¸æ¥å°å¦æ­¤å¥æè¦ç´?br/><br/>æåå äºå ç¶å¨å£«å¿?br/><br/>åçé¢å åçæ°´ç­éçæ°?br/><br/>æ»¡å¤´æ²¾æ»¡æ²å­ èè´æ è¡èå<br/><br/>è¸çåç§çæµ·å²¸ä¸æ­è¥¿è¡ãè¥¿è¡?br/><br/><br/>ââââ?ãæªå¨çæ£®æã?æ?æ?æ?æ?2020-04-17 00:09:04	360è¡ï¼è¡è¡é½ä¼åºæ··å­åªä¸è¿å¯¹äºé£äºéæ©è£¸æ³³çæ··æ··æ¥è¯´æ½®æ°´è¤ªå»åè¿æåâ?85çâé®ç¾å¸æ¿ä½ æ¡çç¥ä¹ä¸ºä»ä¹ç»ææ¨éè¿ä¸ªï¼æè§æè¢«åç¯ (ë_ë?ãç¼è¾äº2020å¹?æ?7æ¥ï¼åæ¨ã?
8ad049e96e624bef71c9f5c2b81052f5	æ¸ æ°´	ä¸è¯¦	æªç¥	æ?æ?æ?æ?æ?æ?æ?2020-05-17 12:32:06	ä½ è¦çå¯¹æ··çå®ä¹äºï¼ç ç©¶çå¤§æ¦å¯ä»¥åä¸ºè¿ä¹å ç§äººï¼?.çå¿ç­ç±ç§ç ï¼è·å¯¼å¸è·å¯¹äºï¼èªå·±ææ§ä¹é«ï¼å¤©å¤©åªååå®éªï¼åæç« ï¼åä¸å©ï¼åºäºææã?.ç­ç±ç§ç ï¼ä½æ¯ç±äºè¿éè¯¾é¢ç»ï¼æè è·éäºå¯¼å¸ï¼åæè ææ§ä½ï¼åºä¸äºææï¼ç ç©¶çä¸å¹´å°±åæ¯å¨åç¢ï¼åªåäºä¸å¹´ï¼ä»ä¹ææé½æ²¡æã?.ä¸å¼å§…
9de07c729b53dff025a64281cb6857a7	SanDisk16G	ç?ä¸æµ·	æ?Ph.D. student	æ¬¢è¿å¼ç¨<br/>Frequency Manipulations in Single-Photon Quantum Transport under Ultrastrong Driving<br/><a href="https://link.zhihu.com/?target=https%3A//pubs.acs.org/doi/10.1021/acsphotonics.0c00263%3Fref%3Dpdf" class=" external" target="_blank" rel="nofollow noreferrer"><span class="invisible">https://</span><span class="visible">pubs.acs.org/doi/10.102</span><span class="invisible">1/acsphot…	åå¼å¤§å­¦Â·ç©çå­?ç§ç 	æ?æ?2020-04-28 12:59:50	å è¡¨æï¼å¤å°±æç®åè§å¯å¨å´æ··å­æ¯ä¾?0%è¿æ¯æçå§ãä¸»è¦è¡¨ç°ä¸ºï¼ç§ç ä¸é©¬é©¬èèï¼æ¾å·¥ä½ä¸æ éè¿·è«ï¼åªç¥éèªå·±ä¸éåå¹²ç§ç ï¼å´ä¸ç¥éèªå·±æ¯ä¸è¦å»å¹²å¥ï¼ä¸åä»»ä½è½¬è¡åå¤ãè¿ä¸å°±æ¯æ··å­¦å/æ··æ¥å­ï¼æå°±æ¯æ··å­æ¬ç§å¨985æ··ï¼æ··çæ··çç ç©¶çç»§ç»­å¨985æ··é¡ºä¾¿ï¼ä½ ææè¿°çä½ æçæ¯è¾ä½ï¼æå°±æ­£…
bbaeba2cce21cc50338c71a3c18a389a	ãå·²æ³¨éã?ä¸è¯¦	æªç¥	æ?æ?æ?æ?æ?æ?æ?2020-04-17 08:50:16	985ç§ç æ··å­ç°èº«è¯´æ³ï¼ç ä¸ä¸å¹´ä¸è¯¾æ²¡æä¹åå®éªï¼ç äºä¸å­¦ææ¹åè¢«è°å¨æ æ°æ¬¡ï¼å¼é¢ç­è¾©åä¸å¨åæè¯´æ¢æ¹åï¼ä¹åæçå ¨é¨ç½æ­ï¼å¼é¢ä¹åå®éªå®¤è®¾å¤ç»´ä¿®ï¼å¥½ä¸å®¹æä¿®å¥½äºï¼æåäºä¸æ¹æ ·åï¼æ°å èºçä»leiå¦ï¼æäººæ¯ææ´æ··åï¼ææ¶åå¿æ¥å¦çï¼ä½æ¯æ¯«æ ç¨å¤ãå¨å®¶æ´çä»¿çå¨æçæ¥ï¼å¯¹æå®…
9f34b4db4aab71c9d4bc148d78b2d6e7	ç¹çè?ç?æªç¥	æ?åPLA	æ?åæå¤§å­¦Â·ä¼è®¡	è´¢å¡	æ?æ?2020-04-16 23:48:17	æä¹æ¯æ··å­ãèµ°ä¸é¡¹è¿æ¥çï¼ææ«èè¯åæ°ç¬¬ä¸ããä¸è¿è¿å¥½æ²¡æç§ï¼ååãè½æ¯ä¸å°±è¡äºï¼ææ¯ä¸ç¡ï¼ä¹ä¸ç¨ç§ç ï¼å¿å¿ã?
0	å¿åç¨æ·	ä¸è¯¦	æªç¥	æ?æ?æ?æ?æ?æ?æ?2020-04-17 07:44:57	èç æ¶ææ¯ä»ä»¬å­¦ä¹ æç§¯æçæ¶å?
0	å¿åç¨æ·	ä¸è¯¦	æªç¥	æ?æ?æ?æ?æ?æ?æ?2020-06-22 19:18:59	æ¬äººä¸­ä¸æµ?85ç¡å£«ï¼è¯»çä¸­ä¸æµä¸ä¸ãè½ç¶ä¸æ¯é£å£ä¸ä¸ï¼ä½å´æ¯æçç¬¬ä¸å¿æ¿ï¼ä» ä» æ¯æè§å¾èªå·±æéåè¿ä¸ªä¸ä¸ãæ¬ç§å°ç¡å£«ææç»©ä¹ä¸ç®å·®ï¼ä¸ç´å¸æå¨èªå·±çä¸ä¸ä¸­æ·±èï¼æ¯ä¸æ¶ä¹è½èªè±ªå°è·å«äººè¯´æå¨æ»è¯»å­¦ä½æ¶çå­¦æ¯æå°±ãç¶èï¼è¿ä¸åä¸åçå¸æé½å¨ç¡å£«æé´è¢«æ¯å°ä¸å¡ç³æ¶ãå¹¶ä¸è¿ä¸å…
865c5dd0fb5148b63733b3a8e418422d	é£ä¹ä¹?å¥?æªç¥	æ?CPAçä¸ç§åæ³?å å®¹è¿è¥/ç¾¡æ éå£èå¼ çéºå¥?æ?äººå985Â·è±è¯­	æ?æ?æ?2020-07-10 23:37:51	è¿ï¼æ¨æ¯æä»ä¹ç§ç æ¢¦æ³åå¤§å®¶ä¸å­¦ä¸é½æ¯ä¸ºäºâ¦â¦é¾éé½æ¯å ä¸ºç­ç±å­¦ä¹ å
0890ef0ccbe4e517431eede2745d34a7	èµµå¤©å®?ç?æ­¦æ±	æ?ç®ç®ååï¼éæ°å¼å§ã?ç­ç±çæ´»çC++ç¨åºåï¼åæ¬¢ä¸äººäº¤æµï¼åäº«èªå·±çä¸äºæ³æ³ã?åä¸­ç§æå¤§å­¦Â·è½¯ä»¶å·¥ç¨	è®¡ç®æºè½¯ä»?æ?æ?2020-04-17 10:06:38	985å¸é±¼æ··å­åæ¥æ¥å°â¦â?æä¹è¯´å¢ï¼æ··å­è¿ä¸ªæ¦å¿µä¸ªäººçè§£è¿æ¯éè¦è¿è¡ç¸å¯¹çæ¯è¾çï¼æ¯å¦æè¿éçè§£çæ··å­çæææ¯ä½ å¸æäºè§£å¨985 211 å­¦æ ¡ç¸å ³çå­¦çæ¯è¾èµ·æ¥ï¼æ¯æç§æè¯¨æ··æ¯ä¸è¯ä¸ºä¸»çäººå¤ï¼è¿æ¯çæ­£æå®åå®å¿åç§ç æå­¦æ¯ï¼åå®éªæ¾å·¥ä½çäººå¤ï¼ä¸ªäººè§å¾ï¼ç®åä»èº«è¾¹çæè§æ¥è¯´ï¼æ··ä¸ä…
30accbea80ac84926244ac4d6c6c2961	æ¨äºç?ç?åäº¬å¸?å¤©æ´¥å¤§å­¦ çµæ°å·¥ç¨åå£«å¨è¯»	æ?æ?å¤©æ´¥å¤§å­¦Â·çµæ°å·¥ç¨	æ?æ?æ?2020-05-19 16:12:37	å¦æææ··å­å®ä¹ä¸ºå¤©å¤©åå¨å¯å®¤ææ¸¸æï¼èè¯å¤äºè¦æä¸æçè¾¹ç¼ï¼æè ç ç©¶çæä¸åºè®ºæè¿ä¸æ±ä¸è¿ï¼ç­ç­çè¿ä¸ç±»äººå®ä¹ä¸ºæ··å­ï¼é£ä¹985æ··å­ç¸å½å¤ï¼è³å°æ¯ä½ æ³è±¡ä¸­å¤ã?
0a1758daa638714325561ef965598ecc	ä¸ä¼çåçæå°?ç?èæå?æ?å¤§é¾æ¸¸æå¥½é²ç·éå¹?å·¥ç¨é¡¹ç®ç®¡çï¼å­¦äºä»£ï¼å ¼èæ½®æµä¹°æï¼é»ææåç±å¥½è ï¼åå²æå­¦ç±å¥½è?ä¸­å½æµ·æ´å¤§å­¦Â·æ¸¯å£èªéä¸æµ·å²¸å·¥ç¨?æ?æ?æ?2020-04-17 07:04:10	å¤ï¼æ¯å¦æï¼å¤§å­¦æ··å°ç ç©¶çæ··å°å½å¤ï¼é¤äºå¼å§åç»æç¨å¾®ååä¸­é´é½ä¸ç¥éå¨å¹²å?
109c3dc258c2c5315cbc722e7a9be2e2	jowone	ç?æªç¥	æ?æ?æ?æ?æ?æ?æ?2020-05-17 12:11:08	åªéçæ··å­é½å¾å¤
5782bf071132a6ed0fa93d9e2d956161	äºç¬	ä¸è¯¦	æªç¥	æ?æ?æ?æ?æ?æ?æ?2020-04-18 13:49:35	å¤åãä½æ¯å§ï¼ä»åªæ¯å¨ä»æå¨çè¿ä¸ªæ°å´æ¯ä¸ªæ··å­ãç»å¤§é¨åäººï¼åºæ¬ç´ è´¨å·²ç»æå¨é£å¿äºï¼å°±åå°åºå·²ç»æå¥½äºï¼å°±ç®å»ºä¸èµ·é«æ¥¼å¤§å¦ï¼ä¹è½ååå¼ºå¼ºå»ºèµ·ä¸ªäºå±å°æ¥¼
1ee5673f232f73e59d03f8bce2a475a2	æ¥ æ ¼æ ?ä¸è¯¦	æªç¥	æ?æ?æ?æ?æ?æ?æ?2020-05-07 15:21:30	æ··å­è¶ å¤ï¼æ¬äººå°±æ¯ï¼æ¯ä¸è®ºææ¬æ¥æ?æå°±è¦å¼å§å¨å®¶åçï¼ç»æè¢«éç¥3æåºäº¤åç¨¿ï¼4æ?å·éå¤å®¡çæ¶åï¼æåªå©åå¤©äºï¼å½æ¶æåäº4000æ¥å­[æè¸]ï¼æååå¤©ææ¯åäºå¤©å?000å­ï¼åæ°ç¬¬ä¸å¤©çæ¶åè¿å?ä¸å­çç»ªè®ºï¼èµ¶å¨3.30å·ååºäº3ä¸å­çå ¨ç¨¿è°å®äºæ ¼å¼ãæ¿ç»èå¸çï¼æèå¸ä¹æ¯ä¸ªæ··å­ï¼è£ æ¨¡ä½æ …
c935ec1e758a47f927017ae800dda531	æ¦éé±?ä¸è¯¦	æªç¥	æ?èººå¥½ï¼èå¾å®è¯?æ?æ?æ?æ?æ?2020-04-17 12:52:23	ææè§å°çä¸åº¦åéæè¯»ç çæ³æ³æ¯å¤©æä¸åä¸ç¹è¿ï¼ç åå®¤ä¸å®æ¯æäººå¨ç¯ççµèå¹²æ´»çãæ¯å¤©æä¸ä¹ãåç¹è¿ï¼èµ·ç ä¸åäººè¿å¨å®éªå®¤åå®éªãå¨å ­æ¯æ²¡æä¼æ¯çï¼å¨å¤©ä¼ä¼æ¯å§ï¼æä¸ªå­¦å§é®æ°æ¥çå­¦å¼?ä½ è¦ç¡åè§åï¼å­¦å¼?è¦åãå­¦å§?ä¸è¬ç¡å¤ä¹ åï¼å­¦å¼:ä¸ä¸ªå¤å°æ¶å§ãå­¦å§?ä½ æä¹è¦ç¡è¿ä¹ä¹ åï¼…
62189c81d0b9bc8c24231b796a1c8f6f	ééæ¸¡é¸¦	ä¸è¯¦	æªç¥	æ?æµæ±å¤§å­¦å¨è¯»çé«åå­ç?æ?æ?æ?æ?æ?2020-05-27 17:53:48	è¦ç¥éï¼åªåå­¦ä¹ ï¼èªå¾?é½æ¯åäººæ§çï¼å¤±å»åå­¦ååï¼è¿æå¤å°å¨åæ¯å¤©æä¹æäºåèç ä¸æ ·è¯»ç ç©¶çï¼985çæ··å­ä¹å¥½ï¼211çæ··å­ä¹å¥½ï¼å¤§æµä»»å¡è½å®æï¼æåä¹è½åæ¨¡åæ ·æ¯ä¸ï¼æå»¶çå¨ddlåèµ¶å·¥ä¹å¤§é½èµ¶å¾ä¸å ¶å®è¿ä¸æ¯æ··å­ï¼è¿å°±æ¯æ®éäºº
6ae82c21364d19e06784f10275d5a658	å¿æ æ æ¯å¤æ	ä¸è¯¦	æªç¥	æ?åæ°´ä¼èåï¼ï¼ï¼ï¼ï¼ï¼ï¼	æ?æ?æ?æ?æ?2020-04-21 23:02:38	å¯¼å¸å³å®æ··çç¨åº¦ã?
5f2b7a6eb7a5dff76764b37ba49d69aa	å°æ	ç?è¥¿å®	æ?è´åäºæä¸ºç¥ä¹åæ§½åèæ´ççç·äºº	æ?é¶æ²³ç³»ç²¾è±æè²ä¸­å¿Â·å¯¼æ¼?æå¡ä¸?æ?æ?2020-04-17 09:59:49	å¤çå¾ï¼ä¸ä¸è¯¾ï¼æ´å¤©ææ¸¸æï¼è®ºææ´ç¨¿...å¯¼å¸ä¹ä¸ç®¡ï¼å¿çå¨å¤å¤´èµé?..ä»å¹´ç ç©¶çåæ©æï¼æ¯ç«æ¬ç§çå°±ä¸å½¢å¼ä¸å¥½åï½è¿ä¹è¯´æï¼ç ç©¶çæè²çæ¬è´¨ç®çï¼å»¶è¿å°±ä¸?...å»¶è¿å°±ä¸.....å°±ä¸...ä¸?...
95951bcad2a8d678117f1bcb0cebe13c	éµè¡èå®äº?ç?ä¸æµ·	æ?ä¸ä¼ç®æéå 	ä¸ä¼ç®æéå :ï¼?ä¸æµ·äº¤éå¤§å­¦Â·å¯è¥¿æ ¹å­¦é¢	ç§ç 	æ?æ?2020-04-23 18:03:29	æåï¼æå·²ç»æ··æ¯ä¸äº
19c48ad7f5cec09b39452fbce3492ad3	Lonely	ä¸è¯¦	æªç¥	æ?å¼ºåå­¦ä¹ ç ç©¶ç?æ?æ?æ?æ?æ?2020-09-23 20:23:36	æå°±æ¯ï¼æ¯å¤©è«ç¶ä¸ç¥éå¹²ä»ä¹ï¼ä»ä¹é½ä¸ä¼ï¼å¤©å¤©æ³çæ¯ä¸
044d6b1e6526fa9d050804a09d9e0538	Basic-LYU1990	ä¸è¯¦	æªç¥	æ?æ?æ?æ?æ?æ?æ?2020-07-16 17:58:59	å¤å°æ¯ä¸ªæ¯è¾çæ¦å¿µï¼å°±åæèªå·±çåªåç¨åº¦æ¥è¯´ï¼ææè§ä¸å¤ï¼å¤§é¨åäººé½å¾åªåãèä¸ï¼å¤§å®¶é½æ¯æå¹´äººäºï¼å¯¹èªå·±æªæ¥çç®æ ä¹æäºèªå·±çæ³æ³ãæä»¥æè§å¾åªæ¯å¤§å®¶çç®æ ä¸åï¼çæ­£æ··åç­æ­»çæåæ­£æ²¡æéå°è¿ã?
986ea0645ad4107d2dbfa5afccf97960	ç¨ææ?ä¸è¯¦	æªç¥	æ?èªä¿¡ï¼ä¹è§ï¼åªåã?HUSTå¨è¯»ç¡å£«ï½?019.06-2019.08 å®ä¹ äºèèéæ?æ±åå¤§å­¦Â·ä¿¡æ¯ä¸è®¡ç®ç§å­¦ä¸ä¸?è®¡ç®æºè½¯ä»?æ?æ?2020-07-05 18:38:02	ä¸ç¥éâ?85ç ç©¶ççæ··å­âçå®ä¹æ¯ä»ä¹ï¼å¦ææ?æ²¡åè¿è®ºææ²¡åè¿ä¸å©æ²¡æ¿è¿å½å¥é£æè§å¾æççå°±æ¯ä¸ä¸ªæ··å­ï¼åååï¼æ··å¾åªæ³æ©æ¥æ¯ä¸çé£ç§?:)
45d2471998c8ce6226fc359b05ed8aae	é¹ é¹ é¹?å¥?æªç¥	æ?æ´»ç	äººï¼ä¼åæ°?æ?æ?æ?æ?2020-05-06 17:42:27	è¿ä¸ªé®é¢ï¼åååæä»¥ä¸ºæ¯å¯¹æç²¾ååæ¾çã?
0	å¿åç¨æ·	ä¸è¯¦	æªç¥	æ?æ?æ?æ?æ?æ?æ?2020-04-17 12:01:47	ççæ··å­æ¯æè¿ç§é½ä¸æ¢å®åçï¼ç ç©¶çæé´æ··äºä¸å¹´ï¼æåè¿æ°å¥½æ··è¿äºBATï¼æ¿å°æ¥è¿?0wçå¹´èªï¼ä¸é¢å¤§æ¦è®²è®²ç»èï¼è¯´å¤äºæè¢«è®¤åºæ¥è¥¿åææ«æµ985ï¼å°±æ¯å¾ç¦»å®¶è¿ï¼ä¸¤ç«è·¯å¤§ä¸åæ¯èµæ²¡æ¿å¥å¼å§é¢åºå¤§åå¾å®é¸èäºæ¬æ ¡ç ç©¶çç ä¸å°±å¤©å¤©ç¿è¯¾æç½æ¸¸ï¼å¤©å¤©æå¯æ¬ï¼ç©åå ä¸ªå·ï¼ä¸ä¸ªèååä¸ç¹ç¡ä…
cefc6eadb0ac6d229577f2065436971b	going on	ä¸è¯¦	æªç¥	æ?å·¥ç¨å¸?æ?æ?é«æ°ç§æ	æ?æ?2020-04-17 10:42:54	åªè¦ä½ ç»©ç¹å¤ç¨ï¼paperæ²¡é®é¢ï¼ç­è¾©è®ºæè½è¿ï¼å ¶å®æä¹ç©é½å¯ä»¥~~~
28aa66d9974629b96384ea8b8512751a	ç¥ä¹ç¨æ·	ç?æªç¥	æ?æä»¥ä¸ºææäº	ç§ç å·¥å ·äººã?æ?åå½©	æ?æ?2020-04-17 10:37:24	åé£åå£«ï¼ä¸å¤©å·¥ä½åå°æ¶ï¼å ¶ä»é½ç©ï¼åªä¸è¿ææ¯åç¨åºç©ãå­¦ä¹ ï¼å­¦ä¸ªå±ã?
9fb05b7b3421956625ab9ae6932a682d	æè¯­å?å¥?å¸è 	æ?ä¸è¿æï¼ä¸è´°è¿ã?å¤§æ¢¦è°å è§ï¼å¹³çæèªç¥ã?æ?é«ç­æè²	æ?æ?2020-04-17 09:25:53	äºå «å®å¾å°åªéé½æ¯å­å¨çâ¦â¦æ è®ºä½ å¨ä»ä¹ç¯å¢ï¼é½æ¯ä¸å¯é¿å çãè½ç¶é¡¶å°ç¯å¢çæ··å­å¯æ··çä½å°æ´å¤§ä¸äºï¼é¢ä¸´çç¦æ¼å´æ¯ä¸æ ·çã?
1633465a203a4a8c13a43fe46b998fe4	æ°æ´ç?ä¸è¯¦	æªç¥	æ?æ?æ?æ?æ?æ?æ?2020-04-16 22:06:05	æä¸é¨åï¼å æ¬æãç°å¨ç¶åµå°±æ¯åå®å°è®ºæä»ä¹é½ä¸æ³å¹²ï¼å°±ç¼çæ¯ä¸ãè¯è¯´ææ¯ä¸ç´è¿ä¹æ··ï¼ä¸ç±å­¦ä¹ ãé«ä¸­æèªä¹ 9ç¹åå°±ç»æï¼åå®¶æ²¡ä½ä¸ççæå¿èººåºä¸å°±ç¡çãæ¬ç§è½å¥½ç¹ï¼ä½ä¹æ¯çå®è¯¥ççä¹¦å°±åå¯å®¤æå¼steamææãååå¼ºå¼ºå¤ä¸ä¿ç èµæ ¼å°±ç»§ç»­ä¸ï¼ä¸ç¶è®©æèæ¯è¯å®èä¸ä¸?85çï¼æ¥äºä¹å…
67f0567ebca5d2a720987d3f6195c8a4	å°è¹æ?ä¸è¯¦	æªç¥	æ?å¤§å­¦ç?æ?æ?æ?æ?æ?2020-10-26 12:01:20	åè¯»ç çæ¶åï¼è°åä¸æ¯æ±çä¸é¢ç§ç çå¿ï¼æ§æ¬èªå·±å¯ä»¥å¨é¢åéååºç¹ä¸è¥¿ï¼å¯å½ææ¥è§¦äºï¼çå°æªæ¥çå°±ä¸åæ¯ï¼çä¸å°å¸æçåªåãææ¾å¼äºï¼åªæ³æ··æ¯ä¸ãæä¹æè¿ä¸é¢çç§çå¿ï¼ç°å®å°å¥¹çç­äºã?
39638bb47710de74eb307abb11085c3e	Perilme	ç?æªç¥	æ?"challenge yourself	challenge the world"	ä»äºç½ç»æ¹åçç ç©?æ?äºèç½?æ?æ?2020-04-17 12:41:49	æ··å­èªçï¼æè§åææ­»äº?
09487ce6f5f4bcb6769f9eb58fdfcd99	ç¥ä¹ç¨æ·	ä¸è¯¦	æªç¥	æ?æ?æ?æ?æ?æ?æ?2020-06-13 16:27:38	å½ç¶ææ··å­ï¼èä¸å¾å¤ä½è¿ç§âæ··âåªæ¯ç¸å¯¹æ¥è¯´ï¼ææçææå§
a833d5a2f7e7a9f643eae7f4622b31df	ç¥ä¹ç¨æ·	ä¸è¯¦	æªç¥	æ?ä¸å¥è¯ä»ç»ä¸äºï¼æä¹ä¸æ¯ä¸äº?æ?åä¸­ç§æå¤§å­¦Â·ææå­?æ?æ?æ?2020-04-29 21:12:47	ææ¯ä¸ä¸ªä¸ç¥éç¬¦ä¸ç¬¦åä½ è¯´çâæ··å­âå·¥ä½ä¸å¹´åèç æå¯¼è¦éä¼äºï¼å°å¯¼å¸èªå·±æ°´å¹³æéä¹ä¸åæ¬¢ææå°±æ³éäºå¼ä¸ªå­¦åï¼æ¾ä¸ªå¥½å·¥ä½ï¼å ¶å®å°½åå°±å¥?
4033b064ebeeca21b4851c2dcd7949df	Kin Wang	ç?New York	Rutgers æµè¡ç å­¦åå£«å¨è¯»	æ·¡åºæä¹äºï¼ç¥å¥½ã?Infectious Disease Epidemiology; ID Dynamics; Modeling; HIV/AIDS; Medical Anthropology;	ç½æ ¼æ¯å¤§å­¦Â·æµè¡ç å­?é«ç­æè²	æ?æ?2020-05-14 08:01:47	985æ··å­ä¹å¾å¤ãæ¯ç«å¾å¤äººççåªæ¯ä¸ºäºæå­æ¾å·¥ä½ãåå¥½èªå·±çäºå°±å¥½ã?
98a9ed6aa352bd66c7f168e3fa7e3e5b	æ¦ç¶å¿å¨	ç?æªç¥	æ?æ?æ?æ?æ?æ?æ?2020-04-17 13:19:15	çæ··å­ï¼å¥ä¹æ²¡è¿½æ±çé£ç§ä¹æï¼æ´å¤çæ¯å¨ä¸åç»´åº¦æèªå·±çè¿½æ±ã?
f96ab2689b78b949226eb5e175fa0ba0	çåç?ç?æªç¥	æ?æ?ç¥ä¹å°å­¦ç?æ?æ?æ?æ?2020-08-15 01:21:29	æºå¤ç?ææ¬äººè¿æ²¡å¼å­¦å°±æ··èµ·æ¥äº
4384acff74c872f530f3e84349c875d0	Zalika	ä¸è¯¦	æªç¥	æ?ä¼ åª	æ?æ?æ?æ?æ?2020-05-18 17:41:32	åºæ¬ä¸å¯è½ï½ï½ï½é¤éä¸æ³æ¯ä¸ï½ï½ï½ä½ è¦å­¦ä¸è¿å¾å»ï¼ä½ è¦åèªå·±æè æ¯å¯¼å¸å®æçç ç©¶ï¼ä½ è¦åå¤§ãå°è®ºæï½ï½ï½è¿èåæå³çä½ è¦çæç¾åçèµæï¼åæç¾åçç§¯ç´¯ï¼å¦åä½ è·ä¹è·ä¸ä¸ï½ï½ï½æ··äºï¼ææ¶é´åèªå·±çå ´è¶£é½å¾é¾äºï½ï½ï½ä½ æä¸æ¯æ³è¢«åéï½ï½ï½?
927f476aa1a7a11a0fa63389598e4f47	éæäº?ç?æªç¥	æ?âå½äººä¸äººâææ¯ç»å¤§å¤æ°ä¸­å½äººçå¯ä¸åé	æ?æ?è®¡ç®æºè½¯ä»?æ?æ?2020-05-17 14:33:16	è¿åå­¦æ ¡å ³ç³»ä¸å¤§ï¼ä¸»è¦çå¯¼å¸pushä¸push
8a971d8a55c3cfd573793a3528e151d2	frozen	ç?ä¸­å½å¤§é	æ?å­¦ç	five	æ?éä¿¡	æ?æ?2020-05-11 22:28:10	å¯è½å¨æä»¬ä¸ä¸è¾ç¼éï¼é«ä¸­åªåå¤§å­¦æ··ä¸æ··ï¼æè è¯´æ¯å­¦åé«å·¥ä½ä¸å®è¿ä¸éï¼å·¥èµä¹é«è¿æ ·çè§å¿µè¿å æä¸äºå¿çå°ä½å§ï¼æåä¸åå®¶çæ¶åè·ä»ä»¬è¯´æå¨å´æ²¡æä¸ä¸ªæ··å­çæ¶åè¿å¨ååå¤§ç¬ï¼ç°å¨æ³æ³ä¸ç¹é½ç¬ä¸åºæ¥ãè¿é¾éä¸æ¯ä¸ä¸ªç ç©¶ççæ¬èä»»å¡åï¼?
06e0253a7c2335491dc3ee15047649d3	ç¥ä¹ç¨æ·	ä¸è¯¦	æªç¥	æ?è®¡ç®æ?éè/ç»è®¡/å¤§æ°æ?..ä»¥ä¸é½ä¸ä¼?å?..ç®åçº¯å±çç©å¿ï¼åæ¬¢æ¢ç´¢æªç¥ï¼é¡ºå¸¦åæ¬¢åè½¦ï¼çµå½±ï¼å²å­¦ï¼æå½±ï¼æ è¡ï¼ä»¥ååç§çç±»è¿å¨ãç®ååèº«çï¼å¤§å­¦æ¸£ä¸æï¼æç®èªæ....	è¥¿åè´¢ç»å¤§å­¦Â·ç»æµç»è®¡	æ?æ?æ?2020-04-18 17:38:30	æºå¤çã?
4610b4b401081a8e3de4fe3d2d2b10cd	è±åç»§æ¿è?ä¸è¯¦	æªç¥	æ?æ ä¸æ¸¸æ°	æ?æ?æ?æ?æ?2020-08-11 16:59:11	èæ¿æ··ï¼æä¹æ··ï¼æ··å°æåæ¾ä¸å°å·¥ä½
02f4788374a8ae1dfdd60196aaf41b0a	å¶å°å?1	ä¸è¯¦	æªç¥	æ?åæµ·è½èµï¼æ¶æå¯æ¥ãä¸é å·²éï¼æ¡æ¦éæã?æ?æ?å¶è¯	æ?æ?2020-09-30 21:32:59	åéä¸æ¬ï¼çåç¯æä¸ä¸ï¼èç ä¸å²¸ä¸­æµ985ï¼ç ä¸å¼å­¦ä¸¤å¨äºãæ¥è¯»ç ä»¥åæè§å¤±å»äºæ¢¦æ³ï¼æç®æ²¡æä¹çï¼å®éªå®¤ä¸ææå»ä¸è¶ï¼è¯¾ä¹ä¸æ¿å¬ï¼å¾å¤ä¸è¥¿ä¹ä¸æ¿å­¦ãç ä¸çåé¨ï¼æè§æåº¦ä¸æ¯æç«¯æ­£å¾å¤ï¼è¡å¨ä¸ä¹å¤å¿«é£ä¹ä¸äºãæè¿å¯¼å¸åæ¶å°ä¸ä¸ªæ¬æ ¡æ¨å çå¸å¦¹ï¼è®©ææè§å°äºä¸ä¸¢ä¸¢ååãæ­£å¨…
5de1c3e40c66e177d38d8ba79d7299e8	ä¾å¡	ä¸è¯¦	æªç¥	æ?æ?æ?æ?æ?æ?æ?2020-07-14 08:46:03	è¿é¢æä¼ãæå°±æ¯ä½ å£ä¸­çç»å¯¹æ··å­ãççï¼å ¶å®ç°å¨å¾åææ²¡å¬èå¸çè¯å»è¯»å?
8218ae8666cee07ede646b9a3071abc1	ç¬å°½ä¸æ¯é 	ä¸è¯¦	æªç¥	æ?æå°æçåå­¦ç?æ?æ?æ?æ?æ?2020-04-22 10:38:03	å¯ä»¥äºè§£ä¸ä¸èåâæ··å­âå¾·å¸ç½æãâä¼æå¨ç¥âï¼æ··ä¸æ··ä¸ä¸å­¦æ¯æ¯å¦æåæ å¿ ç¶å ³ç³»ã?
624406d9b4e6646065d8f1727437be70	æ¾å¤§é?ç?æªç¥	æ?äºæ¸¸æµªå­	æ?æ?æ?æ?æ?2020-05-17 10:17:08	äººç¾¤ä¸­è´¢å¯ï¼èº«é«ï¼å°ä½é«ä½ç­æ¯è¾ï¼ç¨äºå «å®å¾æ¥è¯´ï¼æåéä¸è¿äºï¼å½ç¶ä¼ç§ä¸ä¸ä¼ç§ä¹å¾éç¨ãä¸ä¸ªç¾¤ä½ä¸­ï¼æä¸é¡¹çé¼çäººåªå?0%ï¼?85é«æ ¡ä¸­ä¼ç§çäººå¤§çº¦æ¯å20%ãåæ ·æ··æ¥å­çäººå¤§çº¦ä¹æ20%ã?
8c2c03f363935c36b1f8e85f4c6c548c	æ¼ååä¸	ç?æªç¥	æ?ç©çå­¦å­¦ç?ä¼ªå²å­¦ç±å¥½è? 985ç ç©¶ç?å¼¦çè®ºåé	æ?åå·å¤§å­¦Â·ç©çå­?ç§ç 	æ?æ?2020-04-17 20:56:02	æå°±æ¯ä¸ä¸ªæ··å­ãææ?8çº§å·å¤§ç©é¢ç ç©¶çï¼çè®ºç©çä¸ä¸ãåå ¥æ ¡é¨æ¶ï¼å¯¼å¸å¯¹æéå¸¸å¨éï¼ç¶èæå´ä¸ç´åæ°´ï¼æµæµå©å©çè¯»å®ç ä¸åï¼è¢«å¯¼å¸è­¦åï¼è¦æ¯åè¿ä¹ä¸å»ï¼å°±å¯ä»¥æåç¦»å¼å­¦é¢äºãäºæ¯ï¼ä¸ºäºæ¯æ800çå©å­¦éï¼æè¿ éå¼å§åªåï¼è±äºä¸ä¸ªææ¶é´æå®äºpekinçãéå­åºè®ºãçpart1ï¼ç¶åè¿ é…
548794cdd8a9e25d19fa091ca9710859	le123	ä¸è¯¦	æªç¥	æ?æ?æ?æ?æ?æ?æ?2020-08-21 12:54:36	æå°±æ¯æ··å­ï¼æè§ç­ä¸æ··å­ç¹å«å¤ï¼ä½æ¯ä»ä»¬ä¸ç¥éèªå·±æ¯æ··å­ãæè§å¾æ··å­æºå¥½çãå±å¥å­¦éä¹ä¸äºï¼è¯¾é¢ä¹éä¾¿ã?
2f3eb766e9068ca565794a1cfe242d31	ææåæºççåå°?ç?è¥¿å®	æ?reinforcement learning	ä»ä¹é½æ¶çï¼ä»ä¹é½ä¸ç²¾	è¥¿åå·¥ä¸å¤§å­¦Â·è®¡ç®æºææ?æ?æ?æ?2020-06-29 11:42:09	æä»¬ä¸å®éªå®¤æ··å­?
a22b0cbddc3909a520c6bc6aa00ebe3a	æ²»æ¾	ç?æªç¥	æ?haha	èªç±ï¼æ²ç¨³ï¼èåç±äºº	æ?æ?æ?æ?2020-04-17 12:02:40	çä½ è§å¾åªç§å«æ··å­äºï¼æ¯ä½ å¨æ©åºæå½ï¼å¤å¥å­¦ä¹ ï¼èä»ä¸å¤©å­¦ä¹ æ¶é´ä¸è¶³ä½ ä¸åï¼å´è¿è½å®æåä½ ä¸æ ·çä»»å¡ï¼è¿æ ·çæ··å­è¿æ¯ï¼?
6fb2458efe34f9f7ddb5440850c44e65	æä¹	å¥?åäº¬	æ?å½±è§æå­¦åä½è?ãä¸è¦å ç¹èµï¼å ³æ³¨å¦~å¾®ä¿¡è®¤è¯å·ï¼æµæ²¹æå¿	æ?æ?åæèºæ¯	æ?æ?2020-08-30 18:03:38	åªéæ²¡ææ··å­ï¼å985ååéåï¼ä½ æ¯æ··å­ï¼å¨åªå¿é½æ··ãä¸æ¯æ··å­ï¼å¨åªé½é¸¡è¡æ»¡æ»¡ï¼å¿å?
0b356963a688a6b6c4bf30bf30281852	ç¥ä¹ç¨æ·	ç?éå²	æ?ææ°ççå·¥å® ç?æµ·æ´å¤§å­¦çéä¿¡å¨è¯»ç ç©¶ç?æ?éä¿¡	æ?æ?2020-04-17 08:28:11	å¥å«æ··åï¼æä»¬è¿é¢ä¸äºèæ¿çé¡¹ç®ä¸å¹²ä¸ç§¯æå­¦èªå·±çä¸è¥¿å°±å«æ··ã?
9dcfc0c1741b24c55c408ef90e80f16b	æ½å ¶ç§	ä¸è¯¦	æªç¥	æ?æ?æ?æ?æ?æ?æ?2020-08-13 11:56:17	æ¬æ··å­æ­£æ´¥æ´¥ä¹éçççè¿ä¸ªè¯é¢
15b72da84a4e680db7c28dc1d0d359e0	å°çç±æºæ ?ç?å¤©æ´¥	åå¼å¤§å­¦ ææºåå­¦ç¡å£«å¨è¯»	åæ¬¢è¯»ä¹¦ï¼äº¤åï¼è¿å¨ï¼ææºåæï¼çå¯ä¸ºï¼çæ¿ä¸ºï¼	æ?åå¼å¤§å­¦Â·ææºåå­¦	æ?æ?æ?2020-07-23 18:07:42	æä¹è®²å¢ï¼æ··å­è¯å®æ¯å®¢è§å­å¨çãé¦å ï¼çè¯¥æ ¡ç¡å£«æ¯ä¸çè¦æ±é«ä¸é«ãå¦æä¸é«ï¼é£å¾å®¹æåæ°´å°±æ¯ä¸äºï¼é£ä¸?85å­¦ä½å°±èµ°äººãå¦æé«ï¼ä¸å®¹æåæ°´ãå ¶æ¬¡ï¼çä¸ä¸ï¼åæçãæç§æ¯çç§å¥½åæ°´ãä¹ä¸åå®éªæ¡ä»¶éå¶ãæåï¼çå¿æï¼æçäººå°±æ¯ä¸ºäºå·å­¦ä½ãæ¬ç§ä¸å¤ªå¥½ï¼æä¸?85çç¡å£«å­¦ä½ä¹å¯ä»¥ã…
3e3285383ad69a90659e921601bb432d	ä½æ§è¿·è«	ç?æªç¥	æ?ä½ æ¥çæå?NJUç¯å¢ç?CMUå¨è¯»	æ?æ?æ?æ?2020-05-06 21:02:19	ï¼å¨ï¼è°cueæï¼
c3125dc224b939f3d6d4d7ef13c6c9d2	violet	ç?æªç¥	æ?æ?æ?æ?æ?æ?æ?2020-04-30 18:34:48	å å ä¸ªå ä»¥åæ ¢æ ¢å?
f445ccbf354f9e1b93b6b037f18dbd97	å ææ?ç?æªç¥	æ?ç ç©¶ç?æ?æ?æ?æ?æ?2020-04-29 15:54:40	211ç çç­ä¸ä¸å§ãæçæ¬è´¨æ¯ä¸ä¸ªæ··å­ï¼åªæ¯éå°ä¸ä¸ªå¾æ¼çèæ¿æè®©æçä¸å»é£ä¹çâè½å¹²âãå¦ä»ï¼ç«æ å¨å®¶å·²ç»ææçæ··å­æ¬è´¨æ´é²æ éãææ¯é£ç§å¨å®¶æ²¡äºå°±ç¡è§çé£ç§äººãç¶åï¼æèæ¿å°±æ¶ä¸æ¶ç»æåä¿¡æ¯æè æçµè¯ãæä¹åç¡è§çæ¶åæ¯ä¸æ¥çµè¯ä¸çä¿¡æ¯çï¼å¦ä»æå·²ç»å »æç²¾ç¥è¡°å¼±ï¼æ»…
de3c4dbce253e7a1f62b027cc415e9c1	Noah	ç?æªç¥	åæå¤§å­¦ é£åç§å­¦ä¸å·¥ç¨ç¡å£«å¨è¯?é£åç§å­¦ä¸å·¥ç¨ä¸ä¸çç ç©¶å?noah å¹¸å­è é¿å­çææãæ¿ä½ ä»¥åéäºé½è½é¢å¶ååï¼æ¯å¤©å¼å¼å¿å¿ï¼å¿«å¿«ä¹ä¹ï¼åååååã?æ?æ?æ?æ?2020-04-17 09:43:08	å¤§å®¶æ¯ä¸æ¯å¯¹æ··å­æä»ä¹è¯¯è§£ï¼æå¯¹æ··å­ççè§£æ¯å¦æä¸ä¸ªå¢éï¼ä½ å¤äºä¸­æ¸¸ï¼ä¸ä¸ä¸ä¸ï¼æ¢æ²¡æåæé«å³°ï¼æ³å½ç¬¬ä¸äººçéå¿ãä¹ä¸çè½åï¼æ»ä¸è½åæ°ï¼æè§å¾è¿å«æ··å¥½å§ï¼å¹²å¥½èªå·±æ¬èå·¥ä½å°±ä¸ä¼æ³çè¿è¦åé¢å¤çå®éªï¼è¿å«æ··å§ãå¤§å®¶åæç« ï¼ä½ ä¹è·çåï¼æ²¡å¥èªå·±çè¿½æ±ï¼è¿å«æ··å§ãé£ä½ å¤©…
2c3bfdab06f3d42de914b07fb71b48da	ç²ç²æè¶	å¥?åäº¬	æ?ä¼ æ­å­?ç±å¥½å¹¿æ³ä¸åéç­åº?åååååç±å¥½è?æ?æ?æ?æ?æ?2020-04-24 15:49:10	211æ··å­æ¥éè¯»ç åè¡·æ¯æ··ä¸ªæ¯ä¸è¯+å¥½å¥½å®ä¹ åååå
89182fc951199516cffe3720cae4011f	ç¥ä¹ç¨æ·	ç?éåº	æ?æ²¡è§è¿é»æï¼æ°¸è¿ä¸ç¥å æã?æåä¿¡è¡ä¸ºæ¯å½è´£çæ ¹æ¬ä¾æ®ï¼ä»¥åææ£±æè§ææ æä¹ã?æ?æ?æ?æ?2020-04-17 10:49:28	æ ¹æ¬åå ä¸å¨äºéææ¹å¼ï¼èæ¯å¹å »æ¹å¼ãæ¬ç§çä¾ç¶æ²¿è¢­äºåç­æè²çè¯¾å å¶æå­¦ï¼ä»å¤§è§æ¨¡æ¥çï¼å®¹ææ§å¶å­¦çè¡ä¸ºãä½æ¯ï¼ç ç©¶çé¶æ®µå¤ä¸ºå¸å¾å¶(å¯¼å¸å?ï¼ç»å¤§é¨åå¯¼å¸éåçæ¯æ¾ç¾æªæ½ï¼æ¾ä»»èªæµï¼æäºç ç©¶çå ¥å­¦åä¸å¹´é½è§ä¸å°å æ¬¡å¯¼å¸ï¼èä¸ç»å¤§é¨åå­¦çç¼ºä¹ä¸»å¨æ§ââä¸ºä»ä¹è¦è¯»ç ç©¶ç…
99074f2bba5edc09c30d6bced28d051f	èèå¥?ä¸è¯¦	æªç¥	æ?æ?æ?æ?æ?æ?æ?2020-08-12 23:09:38	è¿ä¸ªææåè¨æï¼ç®ç´ä¸è¦å¤ªå¤ï¼ç¹å«æ¯top é£å æä¿ç çé«çå­¦æ ¡ä¿éåæµçï¼ææ¶åæ··çèªå·±é½çä¸ä¸å»
207ec2cd93c83bbfaa4bb1be10c9972c	ç¥ä¹ç¨æ·	ç?éåº	è¥¿åå¤§å­¦ ç¾æ¯å­¦ç¡å£?æ ä¸­çåèå¯è´µã?ä¸æä¾¿å°ã?è¥¿åå¤§å­¦Â·ç¾æ¯å­?æè²	æ?æ?2020-08-13 13:27:37	è½ç¶ææ²¡è¿ä¸ªèµæ ¼åç­ï¼æ¯ç«å¨985å¤§ä½¬é¢å211åå¾åªè½ççåæãä½æä¾ç¶æ³è¯´ï¼å¤ï¼å ¨æ¯æ··å­ãææ³è¡¨è¾¾çè§ç¹å°±æ¯è¦è¯æ¯ä»ä»¬ãå°±åä¸ä¸ªæ®éäººé®ä¸ä¸ªä»å¯äººï¼æé±äººçé±é½åèµæ¥çï¼ä»å¯äººæ°ï¼é æäººè¶è´§èµæ¥çã?
d6a74fb8a3432629be9c4ce52990c397	æé»çåéèµ°åéª	ç?æªç¥	ä¸­å½ç§å­¦ææ¯å¤§å­?æ ¸ç§å­¦ä¸ææ¯åå£«å¨è¯?ä¿ºæ³æ¯ä¸ååå?æ?ååçå·¥å¤§å­¦Â·è½æºä¸å¨åå·¥ç¨?æ?æ?æ?2020-05-20 08:54:11	æ³»è¯ï¼çå°è¿é®é¢æå¿ä¸æï¼éæ°å®¡è§äºä¸çªèªå·±ï¼ç»æåç°ï¼æä¹æ¯ä¸ªæ··å­?
9388f41ee3be4686cc12a011cf2669a8	drapeaublanc	ç?æªç¥	æ?ç¾å¥½çä¸å¤©ä»ä¿®æå¡å¨å¼å§?æ?æ?æ?æ?æ?2020-04-18 16:23:50	è°¢éâ¦â¦æ®æè§å¯å¤§çº¦æååä¹ä¸å§â¦â¦ä¹å°±æ¯æä»¬åå ¬å®¤åªææä¸ä¸ªçææãé¦å ä¸ä¸ªé®é¢è¯å®æ¯å·¥ä½æ¶é´ãæä»¬æé¿è®¤ä¸ºï¼ååºå¥½ææéè¦æ¯å¨å·¥ä½?0å°æ¶ä»¥ä¸ãå°æè¿éå¤§æ¦éè¦æä¸ªå¯¹æï¼æä»¥æ¾ç¶æ¯åä¸åºå¥½ä¸è¥¿çï¼å¯ä»¥è¯´çè³ä¸å¥½çä¸è¥¿ä¹åä¸åºæ¥ãé£ä¹æ¯å¨åäºåå°æ¶çå·¥ä½æ¶é´éé¢é½å¨å¹…
df1131dfa37e5730045c42d8901ea5db	æ¥ç¬¼æ¥èè¸é¥­	ç?åäº¬å¸?æ?åæµ·ä¸ºå®¶ï¼æå³çæ å®¶å¯å½	æ?æ?æ³å¾	æ?æ?2020-04-17 11:15:46	ç°èº«è¯´æ³ååãä¸è¿åè¾ãæ¯ä¸åååä¸ä¸¢ä¸¢çä¸ä¸ç­æ è®©æä¸å®äºåä¸ä¸ªåçº¯çæ··å­ï¼æä¹è¯´ä¹ç®ä¸ä¸ªç­ç±çæ´»ç§¯æä¹è§è±ä¿å¸ æ°ææè¿½æ±çæ··å­å§
7715875042b9edfe7c5ecea272f7c0da	æå å°åªå?ç?å¹¿å·	æ?ä¸æ³¨åºåé¾ï¼æ´å¤åºåé¾ç¥è¯å°±å¨è¿é?æä¾åç§åºåé¾ç¥è¯ï¼åºåé¾èµæï¼åºåé¾ç¸å ³å¨è¯?æ?äºèç½?æ?æ?2020-04-17 09:40:28	ä¸è®ºé£ä¸ªç¾¤ä½ï¼ä»é½æ¯åç°æ­£æåå¸çãå°±æ¯é«æä¸æ··å­å¹¶å­å¨ï¼ä¸è æ­£æ°ä¹äººä¸ä¸èå­åæ°´ä¹äººå ±çãé©¬å æä¸»ä¹å¯ç©è¾©è¯æ³åè¯æä»¬ï¼çç¾æ¯æ¨å¨äºç©åå±çæºæ³ï¼çç¾åæ¹æ¢å¯¹ç«åç»ä¸å ±åæ¨å¨äºç©çåå±ãå¯è½ä½ ç¼ä¸­çé«æï¼å¨å¦ä¸ä¸ªåå­çæ¥ï¼æ¯æ··å­ãå¯è½ä½ ç¼ä¸­çæ··å­ï¼å¨å¦ä¸ä¸ªåå­çæ¥…
e59824f818f6f3ca28d9002677cdaefd	æå«å°é°	ä¸è¯¦	æªç¥	æ?å­¦ç	æ?æ?æ?æ?æ?2020-04-14 00:17:14	åååååï¼è¿æ¯ä¸ºäºæ¾äºå¿éå®æ °åï¼å ¶å®æè§å¾æ··å­è¯å®æï¼ä½æ¯åºè¯¥æ¯å°æ¦çäºä»¶ï¼æ¢å¥è¯è¯´å°±æç¹èæµæ°äºï¼åºè¯¥å¤§é¨åè¿æ¯æºè½å­¦ï¼è¦ä¸å°±æ¯æçé«ãå¥½å¥½å­¦ä¹ ï¼é¢ä¸»å æ²¹ï¼?
ec700153c4be10db6c831031312890af	é¿æ¯é¡?ä¸è¯¦	æªç¥	æ?æäººä¸æ?æ?æ?æ?æ?æ?2020-04-17 11:57:33	ä¸èµ°å­¦æ¯è·¯çº¿ï¼æ¾å·¥ä½å¥½åä¼¼ä¹åç§ç ææè¾åºæ²¡æå¿ ç¶å ³ç³»ã?
a21ef76761b58946e99a9508d32de8a0	ç¼è¡£	å¥?æªç¥	æ?éåä¸ç¥å¤©å¨æ°´ï¼æ»¡è¹æ¸ æ¢¦åææ²?æ?æ?æ?æ?æ?2020-04-17 12:14:48	æ­£ä¸­å¿åå¿åååååæ··å­ä¸å¥½å½ï¼éè¦å ·å¤ç¸å½å¼ºçå¿çç´ è´?
5e2d6d702abcca0c576a7615f65a4bfa	å¤§å­¦çå­¦æ¯å¢	å¥?ä¸æµ·	æ?å ¬ä¼å·ï¼å¤§å­¦çå­¦æ¯å¢ï¼ä½ éè¦çç¬è®°èµæèµæºè¿éé½æï¼?å ¬ä¼å·ï¼å¤§å­¦çå­¦æ¯å¢	åäº¬å¤§å­¦Â·æè²å­?é«ç­æè²	æ?æ?2020-04-17 15:55:36	ä¸ç¥éä½ å¯¹æ··å­çå®ä¹æ¯ä»ä¹ï¼æç §æ­£å¸¸çè§£çè¯ï¼ç»å¤§å¤æ°äººé½æ¯æ··å­ï¼æ¯ç«å¤§å®¶é½æå·æææ çæ¶ååãä½ è§å¾ä½ èº«è¾¹äººé½æ¯æ··å­ï¼ä½ä»å¯è½åªæ¯æ³æ¿ä¸ªå­¦åå­¦ä½å°±èµ°äººï¼æä»¥å­¦æ¯æ¹é¢è½åºä»å°±åºä»ï¼ä¹å°±æäºæä»¬ç¼ä¸­çæ··å­ãä½ä½ å¯è½æ²¡çå°ï¼ä»å¤§é¨åæ¶é´é½å¨å¿å«çäºï¼æ¯å¦å®ä¹ ãæ¯å¦å ¶ä»ç…
db1298da7e130ba96fed18b2a0c36824	ç¿æ¯æªæ?ç?ä¸æµ·	æ?çç©ç§ç ç?çç©ä¿¡æ¯å­¦ãè®¡ç®çç©å­¦ãç³»ç»çç©å­¦ PICB	åä¸­ç§æå¤§å­¦Â·çç©å»å­¦å·¥ç¨	äºèç½?æ?æ?2020-04-17 13:47:37	å°æ··æ¡æ ï¼å¤§æ··å°±ä¹ æ¯äº?
465ea114c58fd6a8f9b7cb3a5729e5f9	äºååæ¡¥ææå¤?ç?æªç¥	æ?ä¸åé½æ¯ä¸ºäºçæ´»åçå­	æ?æ?æ?æ?æ?2020-08-16 01:35:02	ä½å¡å¤ä¸äºè´è´£çèå¸ï¼ä¹ä¸ä¼æè¿ä¹å¤æ··å­å§ï¼æ¯ç«é?85çå­¦çäºï¼è°ä¸æ³åºäººå¤´å°ï¼ååºä¸ç¹æç»©åºæ¥ãææ¶åæ··ï¼ä¸æ¯æ³æ··ï¼åªæ¯æ å¥ç½¢äºï¼?
bd1c637877eb8f8b2e9d7dd28f54c24e	æ°´å¥æå¿	ç?æªç¥	å¹¿è¥¿åå®æ¶¦æ ç½ç»ç§ææéå ¬å¸ ææ¯æ»ç	ç½åå£ä¸­çç±³å®¶æºè½å®¶å± éå®æ¹ä»£è¨äººï¼Vï¼nn_shouji	éå¿äºé»ç æ®éå®¶åº­ç¨å¾èµ·ç¨å¾å¥½çå ¨å±æºè½å®¶å±	æ?äºèç½?æ?æ?2020-04-17 08:20:52	ä¸ç®¡æä¹è¯´ï¼985å­¦æ ¡éè¾¹çæ··å­è¯å®æ¯é?85å­¦æ ¡çè¦å°å¾å¤ï¼è¿ä¸ç¹æ¯åº¸ç½®çãæå¥å¤è¯ä¸å®è¦è®°ä½ï¼ç§çå¾çç§è±å¾è±ãä½ ç°å¨åçæ¯ä¸ä¸ªäºæ ï¼å°ä¼æ¯æªæ¥æçå ãå¦æä½ éå¤§æµï¼éæ³¢éæµï¼é£ä¹ä½ æªæ¥ä¹å°åªè½æä¸ºç¤¾ä¼ä¸­ææ¸ºå°çä¸ç²æ²å­ã?é©¬äºï¼æ¯ä¸äºæ­å·å­¦é¢ï¼é«èä¸æ¬¡æèä¸ï¼ä»æ²¡æéæ³¢é…
270d574394032176386dd7d03fb6b7de	æå¤©è§?å¥?æªç¥	æ?æ?æ?æ?æ?æ?æ?2020-04-17 08:53:08	æ? ä¸æå¾å¤ä¸å¤ åæ­£ææ¯
20be8ecc726fbf9319159de742f9fb45	å¿§éç¹è±«é±¿é±¼	ç?æªç¥	æ?å¤ªå¹³çä¸ï¼ç´¯ç´¯ç½éª¨ã?æ?æ?æ?æ?æ?2020-04-17 02:14:15	çæ´»ä¸å°±æ¯çä¸æ¥æ´»ä¸å»åè½æ´»ä¸å»æ··æ¥å­åæä¹äºåæ²¡æå¯¹ä½ é æä»ä¹ä¼¤å®?
327be983437f4ad5c010a823ae888a07	Mr.cheese	ä¸è¯¦	æªç¥	æ?éæ¢¦å­¦æ¯O	æ?æ?æ?æ?æ?2020-11-17 10:09:07	ä¸ºä»ä¹è¦è®©æçå°è¿ä¸ªé®é¢ï¼ææçä½ å¨å æ¶µæ
a105f3f3a7eb6f40240afb324f6b9e6d	ç¥ç¥ç¬å¨	ç?æªç¥	æ?å¤©æ´¥å¤§å­¦ç¡å£«å¨è¯»	æ?æ?æ?æ?æ?2020-08-31 21:17:24	å¤å§æ¬ç§åä¸­æ?85ï¼æ··å°ä¸ä¸ªä¿ç èµæ ¼ï¼ç°åç ç©¶çå¦æå¯ä»¥çè¯ï¼ææ ¡åè¦å¤ä¸ä¸ªæ··å­äº
2cdaff94d8af84c9d519766754a5bfd4	æµ å¢¨	å¥?æªç¥	æ?çç©ä¸ä¸åå®åéè?å ¥äºåæ¹ç¥åä¹å¤§	æ?çç©å·¥ç¨	æ?æ?2020-08-12 20:20:04	ææ³é®é®çåç¯æçç ç©¶çè¯¥æä¹æ··ï¼ççï¼æå°±é®é®èå·²ã?
47dedd6c49523179659e4e3e1fc2282f	æµ è	ä¸è¯¦	æªç¥	æ?ä¹ä¹¡æ²³æçå­¦é?æ?æ?æ?æ?æ?2020-08-12 17:39:05	âæ··å­âæ¯ä¸ä¸ªå¾ä¸»è§çç§°å¼ãé¦å ï¼å¨åä¸ä¸ªæ¹é¢æ¯è¾æ¶ï¼æ¯å¦GPAçé«ä½ï¼ï¼âæ··âåâä¸æ··âæ¯ç¸å¯¹çãGPA4.0ï¼ä»¥5åå¶è®¡ç®ï¼çåå­¦è·GPA3.5çåå­¦ç¸æ¯ï¼å¯è½ä¼è§å¾èªå·±âä¸æ··âï¼å½ä»åGPA4.5çåå­¦ç¸æ¯æ¯ï¼å¯è½åä¼è§å¾èªå·±âæ··âãå ¶æ¬¡ï¼å¯¹ä¸ä¸ªäººçè¯ä»·ä½ç³»ä¸è¬æ¯å¤å åçï¼å¹¶ä¸è¯ä»·æ åå¨ä¸…
7f262df2b22f2d145e3645913ac6cc6c	ææå¼ºè¿«çæ£è?ä¸è¯¦	æªç¥	æ?å­¦ç	æ?åä¸­ç§æå¤§å­¦Â·åå±ä¸æè²å¿çå­¦	æ?æ?æ?2020-06-22 21:38:17	å¤ä¸å¤ä¸æ¸ æ¥ï¼æå°±æ¯ä¸ä¸ªã?
ed2e186983cda4bf6956254743ccd277	ç¥ä¹ç¨æ·	å¥?æ­¦æ±	æ?A Vegetable Chicken	I too vegatable(x	å»å®¶å±±èå¹æÂ·å è¯è´?äºèç½?æ?æ?2020-06-10 20:33:20	ç ç©¶çè¿æ³æ··ï¼å®éªå®¤ä¸æå¡äºï¼æ¯å¨ä¸è¦å¼ç»ä¼äºï¼äººé½å°å®éªå®¤äºï¼æ»å¾å¹²ç¹æ´»å§ï¼èæ¿æ¶æ¶å»å»é½å¨pushä½ ï¼æä¹æ··â¦è³äºä¸å¤©è¿å»äºï¼æè§èªå·±å¥ä¹æ²¡å¹²è¿ä¸æ¯åæ­£å¸¸ä¸éçäºæ ä¹â_â?
9fd994939f1b94e14a6212efa91bccdc	éå ³	ç?æªç¥	æ?ä»åªæ¯ä¸ªï¼æ®æ®ééçååå­ç ç©¶çã?æ?æ?æ?æ?æ?2020-05-31 16:53:32	ä¸ç¥éâ¦â¦ä½æ¯èªä»æç¡®å®äºä¸è¯»åä¹åâ¦â¦å¥½å§æå°±åæä¸ªæ··å­äº?à²¥_à²?å¹´è½»äººä¸è¦å­¦æå
01cf14601484df27f6ab1a1a76f6b048	ææ§éç?ä¸è¯¦	è¥¿å®	æ?éå­å¡åºç«¯çç½æåæï¼å»å­¦å§	æ?æ?ä¸´åºå»ç	æ?æ?2020-05-26 21:07:47	å ¶å®ä¹ä¸å¤å§ï¼æå·¦å³ççï¼ååççï¼å¯ï¼æ»¡ææ»¡ç®ææä¸äººå¿ï¼æ²¡åæ³ï¼åªæé»é»çä¸è¯´è¯ï¼å¤§ä½¬çä¸çæä¸æ@_@
2ae3d560d617efe241cfa932aaaa5c26	å¦è®¡èè	ä¸è¯¦	æªç¥	æ?æ?æ?æ?æ?æ?æ?2020-05-23 10:47:05	è¿ä¸»è¦çä½ å¯¹âæ··âççè§£æ¯ä»ä¹ãè·å¤§ç¥æ¯ï¼å¤§å®¶é½æ¯æ··å­â¦â¦ä½ å¯¹äºç ç©¶ççè¿½æ±æ¯ä»ä¹ï¼åªè¦è¾¾æäºå°±ä¸å«æ··ãæ¯å¦æäºäººåªæ³æ¿ä¸ªå­¦ä½åå»åèï¼å°±ç®æç»©ä½ä½ ä¹ä¸è½è¯´äººå®¶æ··ãå¦æä½ çç®æ æ¯åå¤å°å¤å°ææï¼æ²¡è¾¾å°çè¯ä¹å«æ··ãåè å«äººæ··ä¸æ··è·ä½ æå¤å°å ³ç³?æ¯ä¸ªäººæ¡ä»¶ä¸ä¸æ ·ï¼è¿½æ±ä¹ä¸…
81631c9798a88ed28e0b0e98aa4ae6b3	U201311105	ä¸è¯¦	æªç¥	æ?æºæ¢°å·¥ç¨å¸?æ?æ?æ?æ?æ?2020-05-15 14:04:34	æå°±ç®æ¯ä¸ä¸?
ba9e4b6ce83b2cd7f50f2369bd0e234a	ãå·²æ³¨éã?ä¸è¯¦	æªç¥	æ?æ?æ?æ?æ?æ?æ?2020-05-13 17:39:17	æå°±æ¯æªæ¥çæ··å­ä¹ä¸ã?
f9ba95e97b2445190a3f1d4ccd06e76c	Yeahegg	ç?æªç¥	æ?äºæµå­¦æ ¡å ¨æ¥å¶ä½éªç	å¤§å­¦ç?æ?è®¡ç®æºç¡¬ä»?æ?æ?2020-05-13 16:16:10	wdnmdï¼èå­èä¸ä¸ï¼å«ç»èå­æ?
8b90a8f904130928d67c8718a37f7ae7	å¦ä¸2018	ä¸è¯¦	æªç¥	æ?æ?æ?å¯æ¯è¥¿å¨å¤§å­¦Â·æ³å­¦çè®º	æ?æ?æ?2020-05-11 14:17:55	å¤ªå¤äºï¼90%å·®ä¸å¤é½æ¯æ··æå­çãæä¸ªåå­¦å¤§ä¸æ¯ä¸ï¼æç»©å¾å·®ï¼è±é±ä¹°äºä¸ªå¦é¨å¤§å­¦å ¨æ¥å¶ç ç©¶çå½åï¼ç°å¨å¤©å¤©å¨ææ¸¸ææ··æ¥å­
25569030055e049b35946e86245b4352	MockingJay	å¥?æªç¥	æ?å­¦ç	æ?æ?æ?æ?æ?2020-05-09 17:03:43	985æ¯ä¸çæ¬ç§çï¼å»äºåéç§ç é¢æï¼æè§èªå·±æ¯ä¸ªæ··åº¦MAXçæ··å­ï¼å¹²å¥å¥ä¸è¡ï¼åé¥­ç¬¬ä¸åï¼ç®åä»æªæèªå·±ä¸ä½çè®ºæï¼ä¸ç´å¨ç£¨æ´å·¥åCFDæ¹é¢çæ¢ç´¢â¦â?
869c0d4e26823ae9b357a60a98edbf18	Oyeme	å¥?æªç¥	æ?æ?æ?æ?æ?æ?æ?2020-05-07 08:38:54	äººåæå¿åï¼ä¸è¦å ä¸ºå«äººéæ©äºèªå·±è®¤ä¸ºèæççæ´»æ¹å¼å°±è´¬ä½å«äººæ¯ç«å¼ºæ±å®¹æåºç°å¿çç¾ç?
146e18c26c93a6be4448e6114f078755	ç±æ æ è¾	ç?åäº¬	æ?å»ç	æ?åäº¬å»ç§å¤§å­¦Â·ä¸´åºæ£éªè¯æ­å­¦	ä¸´åºå»ç	æ?æ?2020-05-04 16:06:24	é«ç«¯å±ç©ç³å¤´äººçå¤å?
9900f28c144fc07f1bb8408e505c9099	LovePeace	ç?æªç¥	æ?ä½ ä¸å®ä¼æä¸ºé£ä¸ªé¡¶å¤©ç«å°çäººç?æ?æ?æ±½è½¦	æ?æ?2020-04-24 23:34:48	ç¤¾ä¼ä¸»ä¹æ··å­ç ç©¶ç?åæ¥è§è§ï¼?
8adf3267e1c10f4f1a7753628638594b	äº®äº®å¨?ä¸è¯¦	æµå	æ?å ´éå±±ç·å­èä¸ææ¯å­¦é¢çµå·¥å¹è®­åºå?è·ªèç¤¾ä¼ä¸»ä¹ï¼è·è·¯èµæ¬ä¸»ä¹ï¼ä¿¡ä»°å®æå®å¾ï¼åéçåç¯æ	å±±ä¸å¤§å­¦Â·çµæ°å·¥ç¨åå ¶èªå¨å?çµåçµç½	æ?æ?2020-04-23 00:52:34	æ··å­åï¼çµæ°å·¥ç¨ä¸ä¸çç ç©¶çéé¢æ··å­ä¸å®å¾å¤ï¼åæ­£é½æ¯å»çµç½ï¼ä¸æ··å¹²å
35ac85c656ba9eaccd2c8ec6745e060a	åº·å£³	ç?æ­å·å¸è¥¿æ¹åº	è¥¿åå·¥ä¸å¤§å­¦ è¹è¶ä¸æµ·æ´å·¥ç¨ç¡å£?å¥½è¯»ä¹¦ï¼ä¸æ±çè§£ãå¦å¤å¸ææ ç²¾æäºã?åèæå®¢ï¼ç§å­¦ä¿¡å¾ï¼ç®æ³ç±å¥½è ï¼ç½ç»ä¹çï¼ååæºä¸»ä¹æå£«ï¼æ°ç§è§å¯å¤§å¸ï¼å­¦æ¯æ³¡æ²«åç°å¤§å¸ï¼å¹´æ´å ¬ä¼å·&#34;88Aåå­çå°æ?#34;æ¯çªåæãä¼ä¸ç¹ç¹cãpythonãmatlabãmarkdownãlatexï¼æä¸ç¹ç¹æºå¨å­¦ä¹ ãéå¸ä¼åãç®æ è·è¸ª…	äºèç½?æ?æ?2020-04-21 20:47:44	æææï¼æ©ä¸åç¹å»æç å®¤ï¼ä¸­ååé¥­ç¡è§å·®ä¸å¤ä¿©å°æ¶ï¼ä¸åå ­ç¹åæ¶ç¦»å¼æç å®¤ãå°±è¿æä»¬å¢é?0%ä»¥ä¸çç¨åºè¿é½æ¯æåçãæ ¹æ®ä»¥ä¸æ°æ®ï¼è¯·è®¡ç®æ··å­çå æ¯ã?
4aede1ad371cb7ace380e69025a5b2f2	åæè¿ç§åæ?ç?æªç¥	æ?åå¿«éé¨	æ?æ?åç«	æ?æ?2020-04-20 19:42:15	åç­è¿ç§é®é¢åªè¦è®°ä½28å®å¾
3d3fffb6b0b564a7bb8aed9fc77e794a	Ftd Lyon	ç?æªç¥	æ?æ?æ?æ?æ?æ?æ?2020-04-19 10:36:24	å¤å½å¤ï¼ä½æ¯ddlä¹åä¸å®è½æ´åºä¸è¥¿æ?
802f4de39149d52fab0bce7010863838	å°é¹¿	å¥?æªç¥	æ?å¤§å­¦ç?æ?æ?æ?æ?æ?2020-04-18 16:48:12	æä¹æ³æ··åï¼å ³é®å¯¼å¸ä¸å è®¸å
5d749e7d50c58a03e105c51a56c28106	ä¼é¿	ç?æªç¥	æ?è¯ä¿¡è¥å®	æ?æ?æ?æ?æ?2020-04-18 15:54:37	æ··å­ï¼ä»çä¸å»å¹³å¹³æ å¥ï¼å·¥ä½æ··æ··äºäºï¼æç»©ä¸­æ¸¸ï¼ç ç©¶ä¹æ¯æµ å°è¾æ­¢ãä½æ¯ä»ç¡®å®èä¸äº?ä¿ä¸äº?85ç ç©¶çãèä¸ï¼ä¸ç®¡ææ ·ï¼è½å¤æ¯ä¸ãæä»¥â¦ä»ä»¬ççæ¯æ··å­åï¼
e96cbb4b42d50c692fe92ad3379f7cc0	æ¥é¨çä¸ç?ä¸è¯¦	æªç¥	æ?æ?æ?æ?æ?æ?æ?2020-04-18 14:40:55	é¤äºå­¦æ¯æçä¸è¬ï¼å ¶ä»å¤å§¿å¤å½©ãå¯è½å¨ä½ ç¼éå°±æ¯æè°çæ··å­ËÍ ËÍ
e4a948a638a4f75477e64f27d3857269	èªæçç´å­?å¥?æªç¥	æ?å»ç	æ?æ?æ?æ?æ?2020-04-18 01:24:51	ææ¶åè§å¾èªå·±ä¸æ¯å­¦å»çæ¯ææå­¦çå¤©å¤©ç¼æ äº
e9f3a9ee1c5efa44da68eba5bea72c5d	Maaaaax	ç?æªç¥	æ?æ?å°çç¥ä¹ï¼å¤è¯»ä¹¦	æ?æ?æ?æ?2020-04-17 20:57:36	å¥½åè¯´çå°±æ¯æäºãä»å¹´ç ä¸å¨è¯»ï¼å¨å­¦æ ¡çæ¶åä¸è¬åç¹åä¸ç¹çè³åé¥­ååå»å®éªå®¤ãä¸åå ç¡å°ä¸ç¹å¤ï¼ç¶åæé¡¹ç®çè¯å°±å¹²ä¸æ´»ï¼æ²¡äºçè¯å­¦å­¦ç¼ç¨ä»ä¹çä¸ºæ¾å·¥ä½ååå¤ãåå®æé¥­ä¸è¬ä¹ç¹å¤å°±æºäºï¼ä¸è¬æ¯å®éªå®¤åå ä¸ªäººéèµ°çåä¸æ©çï¼å ¶å®ææ¬ç§å°±æºæ··çï¼å±äºä¸å°ææ«ä¸å­¦ä¹ çé£ç§…
32fe25bb8ed56d1d44ac1a86d1c88dfc	èèé ?å¥?æªç¥	æ?å¥é½æ³è¯´ä¸ä¸?å´æææ¯å® æå­ç±å¥½è?åæ¬¢æ³è±¡	æ?å»çæå¡	æ?æ?2020-04-17 09:00:38	æå°±æ¯æ··å­?ä¸ç®ç¹å«å¤?ææ¯æå°æ?
5f2476cdb54d3d623b47d1a08198023e	åå	å¥?æªç¥	æ?å­¦ç	æ?æ?æ?æ?æ?2020-04-17 02:16:13	æ··å­æ¯ç¸å¯¹èè¨çï¼è·å­¦æ ¡æ°´å¹³æ å ³ãä¾å¦å»å¹´ï¼ææå é¨è¯¾æ¯é½å°ç»æ´»å¨ãå ¶ä¸­ä¸é¨ï¼å ¶ä»ç»åæ¯æ··å­ï¼ä¸å­¦ææ²¡æ¥ä¸è¿å æ¬¡è¯¾ï¼ä½ä¸åºæ¬é æä¸äººæ¯æãåä¸æ¶é´å¦ä¸é¨è¯¾æå¹¸åä¸ç¾¤å¤§ä½¬ç»éï¼å ¨åå¸¦æé£ï¼æå ¨ç¨åæ°´å½æ··å­ï¼æè§éå¸¸å¿«ä¹ã?
dbd35f3de99f77436b187e14f9d04fbe	ç¥ä¹ç¨æ·	ç?æªç¥	æ?çµå­ææ?æ?æ?æ?æ?æ?2020-04-16 22:58:36	ææè§æå°±æ¯æ··å­ï¼ä¸è¿ææ¯ä¸å¥½å¤å¹´äºï¼åå?
e2d5cb78fe6b67697bc4972fec33e4dc	gx1119	ç?æªç¥	æ?å¤§å­¦ç?æ?ååçµåå¤§å­¦Â·çµæ°å·¥ç¨	æ?æ?æ?2020-04-16 15:12:06	æ«æµ211çæ··å­å¯ä»¥åç­åï¼?
7c90a611b55789e625c3d75a886df2d2	å¾å°é±?ç?æªç¥	æ?åèº«é«188çä¸åç³æ±å­	ä¸åå¤§å­¦â¥¤å¤©æ´¥å¤§å­?æ?æ?æ?æ?2020-04-17 01:12:04	æ··å­åªé½æï¼ï¼èä¸é½ä¸å°ãå­¦æ ¡è¶å·®æ··å­è¶å¤ã?
a764a566f37e96d09624fa3e1cc4a976	åå¥æ²æç	ç?åäº¬	åäº¬çå·¥å¤§å­¦ åºç¨ç»æµå­¦ç¡å£«å¨è¯?æå ¶æ é¿æé»å è¯ä¸¾æ¥ç´ è´¨ä¸è¿	æ··åç­æ­»çæ°ä¸ä»£ç¤¾ç?ä¸­åè´¢ç»æ¿æ³å¤§å­¦Â·å½é ç»æµä¸è´¸æ?è¯å¸æèµ	æ?æ?2020-04-17 12:35:53	ä¸ä¸æ§çé®é¢æé»ä¸ä½å£°ï¼å ä¸ºæé²é¦ ãä½ä½ è¦èæ··è¿ä¸ªè¯é¢ï¼é£æå¯å°±ä¸å°äºåãè¯»ç æ··å¯ä»¥ç§°ä½ä¸ä¸ä¸åªä¸»ä¹ãä¸åå­¦æ¯ä¸æ¾å®ä¹ ä¸è°æç±ãåªç¡æè§åªçå°è¯´åªææ¸¸æãä½ è¦é®æåªç¯æç®è®²äºå¥ï¼ææ¯æ¯å¾å¾ä½ è¦é®æåªç¯ç½æå¥æ èï¼é£æä¸æ¸ äºæ¥ãä¸åå¾ä¹¦é¦ï¼ä¸åå¾ä¹¦é¦ï¼æä¸å¾ä¹¦é¦ãçä¼¼…
f7ebedfcfe4421c00234c2ae58545529	KAONG WANG	ç?France	æ?ææºå°å°æºæ §æ ?You reap what you sowï¼?UniversitÃ© Paris-SudÂ·Organic Chemistry	å¶è¯	æ?æ?2020-05-25 14:16:07	è¯å®æï¼ä½æ¯985éé¢çæ··å­æ¯ä¾ç¸å¯¹å ¶ä»é«æ ¡è¯å®å°ï¼å ä¸ºæ¯ä¸è¦æ±æå¨é£
baae6e04a654ef4f121c49ddf22efa46	å¼ ä¾ä¼?ä¸è¯¦	æªç¥	æ?å­¦ç	ä¸ä¸ªæ³è¢«å ³æ³¨è¿åä¸äºç®å çå«æ­å°å­©	æ?æ?æ?æ?2020-04-22 13:37:40	è°¢è°¢å¤§å®¶ åæ¥æä¸å­¤å(ç¬?
4f6395f6fc333ec73012048e60919f2b	æ¨ä¹ä¹?ä¸è¯¦	æªç¥	æ?ç ç©¶ç?æ?æ?éå±å å·¥	æ?æ?2020-04-16 00:01:41	ä¸ºä»ä¹æ¨èç»æï¼åäºä¸å¹´åçææè§æè¢«åç¯å?
ca7d2487e9ef5bf5023e7be96bbea989	çå­è¡éé¹ è ¿å¤§ç	ç?æªç¥	æ?å°ç©è´µä¹å¤åè®ºæ	æ®ææ¯é¡¿ï¼ä¹æ¯På¤§ï¼æ´¾æ¥ä¼¯å å©çå¥¸ç»	åäº¬å¤§å­¦Â·æ³å­¦é?æ?æ?æ?2020-04-17 08:41:06	å¦æä½ è§å¾æ··å­å°±æ¯ï¼ä¸è½ä¸å¹´åç¯è®ºæèµ·æ­¥ï¼éç¼åè®ºæï¼æ··æ¯ä¸è¤è¤ï¼å½ä¸ªæ··å­æºå¥½ç?
e758e08f122a7a2392a886a97acbf82b	é£å¹³æµªé	ä¸è¯¦	æªç¥	æ?æ?æ?æ?æ?æ?æ?2020-04-17 09:19:34	æåæåï¼æå¤§å®¶ä¸è¦æµªè´¹å®è´µçæ¶é´ãå¯¹ææ¥è¯´ï¼å¥½å¥½å­¦ï¼å·¥èµä¼ç¿»åãçº§å«ä¼åä¸¤çº§ãå°ä½ä¼å¤§ä¸ä¸æ ·ãå¾å¤å¾å¥½çæºä¼æµªè´¹æäº
0	å¿åç¨æ·	ä¸è¯¦	æªç¥	æ?æ?æ?æ?æ?æ?æ?2020-04-16 20:48:28	å«è¯´ç ç©¶çï¼èå¸é½æä¸å°æ··å­ãåæ­£æç¥éçï¼æä»¬ç»ï¼å½å ååï¼å¬å ¶ä»å¸å è¯´åå£«æé´åçå¾æ°´çæç« ï¼ç¶åæ¯ä¸çæä»¬ç»åä¸ç«ååï¼åæ¥çæ ¡ãç°å¨å°±æ¯ç§ç æ²¡å¥çæå®å­¦ï¼æå¯¼äººèµ·æ¥ï¼ä¸å¥ä¸å¥çï¼è¯´ä¸ªå¤©è±ä¹±å ï¼é åç§ç¨å¥å¤æªåé«å¤§ä¸çè¯ï¼ç­ä»è¯´å®äºï¼æä»¬åç°ä»ä¸å çè®ºåé»è¾é…
0	å¿åç¨æ·	ä¸è¯¦	æªç¥	æ?æ?æ?æ?æ?æ?æ?2020-05-09 23:27:41	ææ¯985ç ä¸ï¼æç°å¨æ¯æ··å­ãæ¯å¤©æ5å°æ¶çè è£èï¼ç¶å¹¶åµï¼æè4çèé¸¡ï¼ï¼è·å¯¹è±¡è?å°æ¶ãå ¶ä»æ¶é´ç¡ç¡è§ï¼ççbç«ï¼å·å·ç¥ä¹å¾®åé ·å®ãæ¯å¤©æ½åºä¸ä¸ªå¤å°æ¶é¶ç¢æ¶é´ï¼å¯è?0åé+40åéè¿æ ·å­ï¼å®æä¸ä¸å¯¼å¸å¸ç½®çä»»å¡ï¼ä¸å¤©åºæ¬å°±ä¸å­¦ä¹ äºãå ³é®æ¯æ¯å¤©è·å¯¼å¸æ±æ¥çæ¶åï¼å¯¼å¸è¿è§å¾æåçæ…
72b40ccb6d226ec03c77f7542b923dd9	å¿«ä¹çå°åå°	ç?æªç¥	æ?æ?æ?æ?æ?æ?æ?2020-04-17 09:58:37	åªè¯´ä¸å¥è¯ï¼ä¸åè¯»ä¹¦çè¦ï¼å°±åç¤¾ä¼çè¦ãæ¬ç§åä¸æµå»ºè®¾é«æ ¡æ¯ä¸ï¼æ··äºåå¹´ï¼æ··äºå½å¥ï¼æ··äºçå¥ï¼æ··äºè®ºæï¼æ··äºå­¦æ ¡å­¦çç»ç»ï¼æ··å°å¤ä¼å·¥ä½ï¼å·¥ä½ååç°ï¼èªå·±å¥ä¹ä¸æ¯ãæ¯ä¸ä¹åå¿æ¯å¤©é«ï¼å·¥ä½ä¹åå½æ¯çº¸èãè¯»ä¹¦æ¯ä¸æ¡å¾è¦çè·¯ï¼å´æ¯æå¥½èµ°çè·¯ãæ è®ºå¨åªéï¼?2ä¹å¥½ï¼æ®éæ¬ç§ä¹å¥½ï¼…
7326d2362bcf7e69fc27599baa5acacc	äºçæäºé?ç?æªç¥	æ?è®¡ç®æºç¡å£«å¨è¯?å²æµªå å	æ?äºèç½?æ?æ?2020-04-16 21:54:46	æå¿äºï¼å¾æï¼æè¢«åç¯å°ï¼?
035e42da19ae71ba314a5181686875d1	Lzq	ä¸è¯¦	æªç¥	æ?å­¦ç	æ?æ?æ?æ?æ?2020-04-16 21:00:03	åæ··çæ··å­ï¼åªè¦è½æ¯ä¸ï¼ä»æä¸é£å¼?85çæå­å¸¦æ¥çå¥½å¤ä¹æ¯ç»å¤§å¤æ°åéæ¼å°½åååªåæè½è¾¾å°çï¼æ´ä¸è¦è¯´é£äºä¼ç§ç?85å­¦å­äºï¼è¿ç§é®é¢æ¬èº«å°±æ²¡ææä¹?
0	å¿åç¨æ·	ä¸è¯¦	æªç¥	æ?æ?æ?æ?æ?æ?æ?2020-04-16 01:15:25	çå°ä½ ä»¬è¿ä¹æ··æ¥å­ï¼æå°±æ¾å¿äºãæ»ç¨½è¸.jpg å³èµè¦æä¸ºæ¹åä¸ççäººï¼å¨åº§çåä½æ²¡æè§å§ã?
4b37ae20cae6a6bf22150b840b6b3988	Ethan	ç?åå·	æ?ä¸æéèçç¨åºç¿ä¸æ¯åæ ¼çæºæ¢°å·¥ç¨å¸	æ?æ?äºèç½?æ?æ?2020-05-12 12:36:29	æä¸è¯´ä¸ï¼æè§èªå·±æ¯å ¸åçæ··å­ãä»ç ä¸å ¥å­¦å¼å§ï¼å ä¸ºå¯¼å¸éçæ¯èªå·±æ¬ç§æåæ¬¢çä»»è¯¾èå¸ï¼ä¸ºäººå¾å¥½ï¼è¾æ°æ¸©åï¼å¯¹å­¦ççå¹å »æ¹å¼æ¯é´æ­æ§å ³å¿ãæç»­æ§æ¾å »ï¼å¯¹äºæè¿ç§åªæ³æ··ä¸ªå­¦åéåº¦å°±ä¸çæ··å­å­¦çæ¥è¯´æ çæ¯æåéçäºãâ æ¯å¤©ä¸å8ç¹èµ·åºï¼æ ¢æ ¢æ æ åä¸ªæ©é¥­â¡å¤§æ¦?ç¹éªä¸ªå°çµé©´è…
0	å¿åç¨æ·	ä¸è¯¦	æªç¥	æ?æ?æ?æ?æ?æ?æ?2020-04-18 17:38:25	ææ¾ç»ä»¥ä¸ºææ¯ä¸ªæ··å­ï¼åæ¥åç°äººå¤æäººï¼æå¨å«äººç¼éç«ç¶è¿ç®å¤å¥çâ¦â¦è¾è¾è¦è¦ä¸å¹´æåºä¸ç¯å­¦æ¯è®ºæï¼è¿è¦ç»æ¯«æ è´¡ç®çåå®éªå®¤åå­¦æåä½å¸¦ä»æ¯ä¸?ï½âÂ´ã¡) ä½ é®ææ··å­å¤ä¸å¤æä¸ç¥éï¼ä½æ¯æç¡®å®è®¤è¯å¾å¤æ··å­
0	å¿åç¨æ·	ä¸è¯¦	æªç¥	æ?æ?æ?æ?æ?æ?æ?2020-04-17 09:31:01	çäºçè¿ä¸ªé®é¢ä¸é¢çåç­ï¼æåç°å¤§å®¶æä¹é½å¦æ­¤ç¸ä¼¼ååååï¼æè§å ¨ä¸­å½çå­¦æ ¡é½æ¯ä¸å11:30åé¥­ï¼ä¸å?:30åé¥­ãè½æ¥åç­è¿ä¸ªé®é¢çï¼è¯å®é½èªææè§æç¹æ··ãæå°±æè§èªå·±æºæ··çï¼ä»ä¸ä¸ç¥è¯ï¼èº«é«é¿ç¸ï¼æ²éè½åï¼äººé å ³ç³»åä¸ªæ¹é¢æé½å¨æ··çãå°¤å ¶æ¯ä¸ä¸æ°´å¹³ï¼å¤ªæ¬¡äºãå½ç¶ï¼è¿ç§äºæ ï…
0	å¿åç¨æ·	ä¸è¯¦	æªç¥	æ?æ?æ?æ?æ?æ?æ?2020-04-16 23:03:49	æ«æµ985 ææè§é¤äºæèªå·±å«äººé½å¥½å¤å¿«å?
0	å¿åç¨æ·	ä¸è¯¦	æªç¥	æ?æ?æ?æ?æ?æ?æ?2020-04-16 20:21:16	ä¸ç¥éå¤ä¸å¤ï¼åæ­£æä»¬ç»ä¸å°ååååèå¸æ¯å¤§èæ¿å¨å¦ä¸ä¸ªæ¥¼æä¸ªå¤§åå ¬å®¤åå£«åèæ¿å¨ä¸ä¸ªæ¥¼å¯ææä»¬ç¡å£«å¨å¦ä¸ä¸ªæ¥¼ç ä¸æ¬æ¥ä¿©äººï¼åæ¥è½¬è¿æ¥ä¸ä¸ªåå­¦ï¼ä»ä¿©æ©ä¸åºæ¬æ²¡æ¥è¿ï¼æåºæ¬ä¹ç¹èªç¶éèµ·åºåç¹å°åå ¬å®¤ä¸­ååä¸ªé¥­åå®¿èç¡ä¸ªè§ä¸ååå»å ¶å®å»ä¸å»é½è¡ä¹æ²¡äººç®¡ä¹ä¸ç¨æå¡ä½æ¯æ²¡å«…
0	å¿åç¨æ·	ä¸è¯¦	æªç¥	æ?æ?æ?æ?æ?æ?æ?2020-04-14 21:25:02	æå°±æ¯å§ãããé¤äºä¸è¯¾ä»¥å¤çæ¶é´ï¼ä¸åççä¹¦ä¸ä¸ªå°æ¶ä¸å°ï¼ä¸åççä¹¦ä¸¤ä¸ªåå°æ¶ï¼å ¶ä¸­è¿ä¸æ¯æ¯ä¸ªæ¶å»é½å¨å­¦ä¹ ï¼æä¸åé¥­å±kæçè¿å¨ï¼å ä¹æä¸æ²¡è±å¤å°æ¶é´å¨å®éªå®¤ãããæ å¿ä»å¹´æ¾å·¥ä½
9cc46c4f9ed1b4fa901dd1c05b8e7766	milki	ä¸è¯¦	æªç¥	æ?Yesï¼i am	å¹²ç¹å¥å¢ã?æ?çµå­æ¸¸æ	æ?æ?2020-04-17 08:32:54	é£æ»æ¯å¥æé¼å¤å¥½å§
88b170502bbe0ff7dbab2df1b5f5f927	xfxfx	å¥?æªç¥	æ?å·¥ç§å¥?æ?æ?æ?æ?æ?2018-11-29 16:33:08	ä½ è¿ä¸ªé®çå¾æå¿ï¼ä½ æ¯è¯´é£ç§è¿çä»¥ä¸ºå¨çè®ºæè¿çæ¯å¨å·æ·å®çé£ç§åï¼æå°±æ¯é£ç§?
0	å¿åç¨æ·	ä¸è¯¦	æªç¥	æ?æ?æ?æ?æ?æ?æ?2020-10-06 23:06:56	åï¼è¿ä¸ªé®é¢ä¸å°±æ¯ä¸ºæä»¬è¿ç§å­¦æ¯æ··å­åçä¹ï¼ä»æåçå°å°±æ³çæ¥åå¤äºãééï¼dogeï¼çåè¯ä½ ï¼æ¯çãæ¯å¦æãèªæä»ç»ä¸ï¼æ¬ç¡ä¸­æµC9äºæ ¡ä¹ä¸ï¼ä¸ä¸çµæ°ãæ¬ç§é¶æ®µï¼è¿æ°è¾å¥½ï¼è½å¤è¢«æ¬æ ¡å¤´çä¸ä¸å½åï¼èªä»¥ä¸ºè½å¤å¨å­¦æ¯ä¸æä¸çªä½ä¸ºï¼IEEE Fellowä¸æ¯æ¢¦ãéä¸æ­¥ï¼è½å¤å¨å·¥ä¸çæè äºèç½æ…	ç ç©¶ççä½ æä¹æ³äºãåªä¸ºæ¯ä¸ï¼é£è¿½æ±å¿«ä¹å°±å®äºäºãç´æ¥å¼æ··ï¼ä¸è¿æ´ä¸ç¯ç¨äºæ¯ä¸çå°è®ºææ¯å¿ è¦çï¼è¿ä¸ªç¨å¾®ç¨å¿é®é¢ä¸å¤§ãè¦æ¯ä¸ºäºç»§ç»­æ·±é ï¼è¿ä¸ªåºè¯¥ä¸è½å¾æ··äºï¼å¤æ´å ç¯æç« ï¼ä¸ºäºè½ç³è¯·æ´å¥½çåå£«ãæç« è¯´è¯ï¼æäºä¸¤ç¯sciï¼å°±å¥½è¯´äºï¼ä¸è¿ä¾ç¶å¾è¿½æ±å¿«ä¹ï¼è³å°è®©èªå·±ä¸é£ä¹ä¸å¼å¿…
097bff0250a3a1a357a241cf33c22376	åå¦Aå?å¥?æªç¥	æ?æ?æ?æ?æ?æ?æ?2020-10-17 14:06:39	åâ¦â¦å«äººæ··ä¸æ··æä¸ç¥éï¼åæ­£ææ¯æ··å°ç ä¸ï¼å³å°æ··ä¸ä¸å»äºâ¦â¦è³äºæ··å°ä»ä¹ç¨åº¦å¢ï¼ç°å¨å·²ç»è¿è¯¾é¢ç»é½ä¸å»äºï¼ä¸ä¸ªç¤¼æè½çå®ä¸ç¯å¤§è®ºæé½ç®ææçé«ãç ä¸åå ¥å­¦çæ¶åè§å¾ä¸åç¾å¥½ï¼æç»äºæå ¥äºææ¢¦å¯ä»¥æ±çé«çº§ç¥è¯åå­è¡åãä¸ä¸è¯¾ï¼åå åç§æ´»å¨ï¼å¯¹äºæè¿ç§å®¶éè¹²èç ä¸¤å¹´ç…
c55bb9772f8fde8912a9a83d230ad5a3	ææç §å±±å²?ç?æªç¥	æ?çµæ°æ¬ç§ï¼éèç¡å£«å¨è¯?æ?ä¸­å±±å¤§å­¦ï¼SYSUï¼Â·éé¢ä¸	éè	æ?æ?2020-09-05 18:29:32	é½æ¯è¢«èæ¿é¼çï¼è°ä¸æ³å½æ··å­å
0	å¿åç¨æ·	ä¸è¯¦	æªç¥	æ?æ?æ?æ?æ?æ?æ?2020-09-01 16:29:16	å¿ï¼ææ¯æ··å­ï¼æ¬äººå¨æ··å­æ¸é±¼æé´å·å°äºè¿ä¸ªè¯é¢æè§æè¢«åç¯å°ã?
405f8c111c71f728d9e61b7351900827	piglet	ç?æªç¥	æ?æ?æ?å¤©æ´¥å¤§å­¦Â·åå·¥ä¸ä¸	æ?æ?æ?2020-08-17 08:44:52	å¼å­¦å¤§åçæ¬ç§çå¼ºç­ä¸æ³¢ï¼æ··å­æ¯ççå¤ãå¾å¤äººæ¯ä½ä¸è½æ°´å°±æ°´ï¼èè¯å¤ä¹ çº¯é å¾å¹´é¢ï¼ç»åå ¨çå½ï¼å¹³æ¶æ²¡è¯¾ä¹é½å¨å®¿èãå½ç¶äºï¼ä¹æå¾å¤å»è¦å­¦ä¹ çåå­¦ï¼ä¹æé£ç§æ··äºå ä¸ªå­¦æçªç¶æ³å­¦ä¹ çåå­¦ï¼æ¯å¦å¨ä¸ï¼åååã?
2062eb739fa8c904e9842c2cbe7cf869	ãå·²æ³¨éã?ä¸è¯¦	æªç¥	æ?æ?æ?æ?æ?æ?æ?2020-08-16 18:53:37	985æ¬ç§ç?ç ç©¶çå¤§é¨åé½æ¯æ··å­ å¦æä½ ä¸æ¯ï¼ä¸è¦å·æï¼æéäº
0	å¿åç¨æ·	ä¸è¯¦	æªç¥	æ?æ?æ?æ?æ?æ?æ?2020-08-15 23:45:53	èµæä¸ä¸ªæ··å­å¯ä»¥åï¼ä¸å«å¼ï¼ä¾çä½ ãæ¬äººç¡ä¸¹åå¤äºã?
29257170e554df11532bfbbdeae2f78e	ä»æ­¤æ å¿ç±è¯å¤?ç?æªç¥	æ?åè¥çäº§ä¸è¬è¬ï¼è°ä¹å«å¾èªå®¶æ?æ?æ?çç©å·¥ç¨	æ?æ?2020-08-14 17:47:13	æ··å­æ¬æ··åæ¥æ¥å°ã?
72d3de8925b9d86b17554af9de22da01	TakeyaYuki	ç?ä¸æµ·	æ?Find you in my dreams.	å·¥ä½ç?å¤æ¦å¤§å­¦Â·è®¡ç®æºç§å­¦ä¸ææ?çµå­æ¸¸æ	æ?æ?2020-08-13 22:06:50	æ¬ç§é½å¾å¤ï¼ä¸?85ä¹åäººå¿æä¼åçï¼ä¼æä¸äºäººæ¥å¤å¼çæ¾é£èªæï¼æ¯å¦æèåå°±ç»å¸¸å»è¹¦è¿ªï¼å®¿å¤ä¸å½ã?
ec9aa5d7871600c02d288b7ee6b80f13	è£å	ç?åäº¬å¸?æ?éä¿¡å·¥ç¨åå£«	æ?æ?æ?æ?æ?2020-08-12 23:02:46	åçå·¥æ··å­åå£«åæ¥æ¥å°ï¼
0	å¿åç¨æ·	ä¸è¯¦	æªç¥	æ?æ?æ?æ?æ?æ?æ?2020-08-12 19:46:55	æ¬äºº985æ¬ï¼åå¤åºå½è¯»ç ï¼æçæèº«è¾¹æ··å­æºå¤ï¼çæä»¬å­¦æ ¡ç ç©¶çæè§æ··å­æ´å¤?
0	å¿åç¨æ·	ä¸è¯¦	æªç¥	æ?æ?æ?æ?æ?æ?æ?2020-08-12 18:25:55	ææ¥äºææ¥äºå¬è¯´å¨ç»è®¡æçä¸ªæ°ææ¬ç§å æ72åï¼æè¿åé¨è¯¾ï¼è¯¾è®¾è®ºæåºæ¬é½æ¯æçãè¿è®¤è¯å ä¸ªæ··å­é¨é¨æç§å¤§ä¸æ¶åéå­¦äºéæ°é«èæ¯å¤©å¨å®¿èç¡è§èææ? ç¶åæ¯ä¸ä¸äºæ æå¤æ¬¡å­¦ä¸è­¦ç¤ºç¶åå»¶ææ¯ä¸?
0	å¿åç¨æ·	ä¸è¯¦	æªç¥	æ?æ?æ?æ?æ?æ?æ?2020-08-12 17:08:52	é½æ¯æ··å­ï¼å¤§é¨åæçæ³çæ··å­æåè¿è½æ··ä¸ªä¿ç åé¢ï¼åäºå¯è½å»ä¸äºï¼æ¬æ ¡985å«åºå ¶å®ä¹è¿ä¸éä½æ¯ä¸æ··çå¥ä»¬ï¼é½ä»å¦å»äºæ¸ ååå¤§ï¼åèªï¼æµå¤§ï¼ä¸äº¤ï¼ç§å¤§â¦qtmdåæ¥ä¸æ¬¡ç·è¿è¦æ··æ¯ç«ä¸å®éªè¯¾çæ¶åç©ææºä¸ä¸ä¸è¯¾çæ¶åç©ææºä¸å¤§è¯¾çæ¶åå¨å®¿èéç¡è§äº¤ä½ä¸çæ¶åç´æ¥æå¤§ä½¬çæ¿è¿æ¥æ…
0	å¿åç¨æ·	ä¸è¯¦	æªç¥	æ?æ?æ?æ?æ?æ?æ?2020-08-12 16:13:38	æåæéå£æ¡é½æ¯ï¼è¿æçä¸çº§åæåå±çå¸å§ï¼ä¹æä¸æ··çå¸å æ¯ä¸äºä¸ªæäºè¿çå¨å®éªå®¤åè®ºæå­äºå­äº?
e3bb4f2aca586513c9ed6695da13eca5	èèµ°å¤©æ¶¯	å¥?ä¸æµ·	æ?fduçç©ç çå¨è¯»ï¼æ¥å¸¸è¿½ææ¥å¸¸çå°è¯´ï¼å°±æ¯ä¸æç§ç kkkk	å°±éä¾¿ééï¼è¯·ä¸è¦åæè¾©è®ºï¼æè§ç¸å·¦è¯·èªå·±åä¸ªåç­ããã?æ?æ?æ?æ?2020-08-11 23:55:18	ææçä½ å¨å æ¶µæåæç·ç¥¨ãããå ¶å®å§åªé½ææ··å­ï¼å?85/211/åä¸æµ?ä¸æ?äºæ¬æ å ³ãããå¤§å®¶å ¶å®æ²¡æå¿ è¦å¤ªç¥å985å?11åï¼å¤§å®¶é½æ¯åé¾äººç½¢äºãæ¯ä¸ªå­¦æ ¡é½æå¤§ä½¬ï¼æ´å¤çé½æ¯æ®éäººèå·²ããã?
84c84320da8d660d473e3ca40a0bb5c9	heer	å¥?æªç¥	æ?æ?æ?æ?æ?æ?æ?2020-08-11 20:51:05	æ··å­æ¬äººæ¥äºç ä¸ç»æäºç»äºæåºæ¥ä¸ç¯ç»¼è¿°ï¼å·²ç»è¢«ä¸¤è¿æäºï¼æä»¬å­¦æ ¡æ¯ä¸è¦æ±åä¸ç¯æç« ï¼ç°å¨å¨å¼ä¸ä¸ªæ°æ®ä½æ¯ä¹ä¸ç¥éè½ä¸è½ååºæ¥ä»ä¹ä¸è¥¿ï¼åä»å¤©çå°è¢«æçæ¶æ¯å¿ææç¹å´©äºè¡¨è¾¾æ··ä¹±ï¼å¸æè½æ¹å§æ¹å§æä¸­ä¸ä¸ªæå¿å§ï¼ä¸§ã?
0	å¿åç¨æ·	ä¸è¯¦	æªç¥	æ?æ?æ?æ?æ?æ?æ?2020-08-11 18:46:56	å«éªäºå«éªäºãæ¬ç§çº¯æ··å­ï¼é½æ¯èåä¸åå¤©å¼å§çªå»çãä¸ä¸è¯¾æç§çå¥½åé½æ?0%å·¦å³ï¼æ¬ç§æé´ä» æäºä¸ç§ä¸ä¸è¯¾ï¼ä½æ¯å¹¶ä¸æ¯å ä¸ºææ«èè¯åä¸å¤ï¼èæ¯æå¹³æ¶è¿å°å¤ªå¤äºãå°¬ç¬?jpgå½ç¶è·æä¸æ ·æ··çä¹æ¯æä¸å°çãä½æ¯æå¥½åæ¯æä¸èªæçï¼æä»¥ææç»©å°±å¾å·®ï¼ä¸è¿ä¹ä¸è³äºå ä¸ºææ«èæç§ãæ´æ…
0	å¿åç¨æ·	ä¸è¯¦	æªç¥	æ?æ?æ?æ?æ?æ?æ?2020-08-11 13:29:27	éå¸¸å¯æçæ¯ï¼ä»ä»¬å°±ç®æ¯æ··å­ä¹è½å­å?85å æ­»éçå¾å°ä¸éå·¥ä½ãäººå®¶å°±ç®ä¸éå¸¸åªåå­¦ä¹ ï¼ä¹ä¸é»ç¢ä»ä»¬ä¿ç é æåºå½ã?
95c868926b5e1db3edbbcd0536504f07	Mussel14	ç?æé½	æ?åªè½èªæ	æ?åå·å¤§å­¦Â·å·¥ç¨åå­¦	é«ç­æè²	æ?æ?2020-07-17 16:15:01	ä¸æ¯ç ç©¶çæ··å­å¤ï¼æ¯èå¸æ··å­å¤?
0f60e6c9a775205e10a699acc93ff60d	å°æ©	ä¸è¯¦	æªç¥	æ?æ?æ?æ?æ?æ?æ?2020-07-15 12:05:19	å¼ºç­ä¸æ³¢ï¼å¦æä½ é®çæ¯é£äºæ´¾ç³»æäºãæºé¡»æé©¬è¿ç±»çï¼æä¹åªæ¯å¬è¯´è¿ï¼å¹¶æ²¡æå®é è§è¿ãä½æ¯æ··å­ç¡®å®æï¼å¤ä¸å¤ä¸æ¢è¯´ãæä¹æ··å¢ï¼å¤§å¤å°±æ¯å¾ å¨å¾ä¹¦é¦ä¸å¤©ç¶åæçå¾ä½ï¼è¦ä¹æ¯ä¸´æ¶æ±ä½èåºä»ç»ä¼åèè¯ï¼è¿ä¸ç±»ãä½ä¸ç®¡èªå·±æä¹è¯´èªå·±èãæ··ï¼é½å¨ä¸ºèªå·±æªæ¥ææ¼ï¼æ²¡å¤å°äººæ¿ææµªè´¹è¿…
a848dc74e47f3925c114e1111ebc8cfa	ç¥ä¹ç¨æ·	ç?å¸é½çæ´»	æ?æ²æ¼ ä¹é¹°çå®æ¤è?æ?æ?æ?æ?æ?2020-07-12 17:15:07	åæ··å­ï¼åªè½ä¿è¯996ï¼ææå¤©ä¸è¬é½åæ°´åº¦è¿ï¼å¶å°å å°åç¹ï¼è®ºæåå¤æ°´ä¸ç¯ï¼ç ç©¶æ¹åå°é¢åç«¯ã?
92b0dffa96f33dfb3dea0162e9cc8ea1	äºéå£«å¤å¾·é£é£?ä¸è¯¦	ä¸æµ·å¸?æ?çµå­ç§å­¦ä¸ææ¯ç ç©¶ç	ä¸æå¼ï¼ä¸æ¾å¼ï¼	ä¸æµ·äº¤éå¤§å­¦Â·çµå­ç§å­¦ä¸ææ?æºæ¢°è®¾å¤	æ?æ?2020-07-11 21:40:40	æåï¼æ¯å¦æè¿ç§ï¼ç ä¸æ¼æ­»æ¼æ´»å¹²äºä¸å¹´åç°ç§ç ä¸æ¯é£ä¹åäºå¿ï¼å½»åºå¤±æã? ç äºä¸ï¼å¼å§è·åºå­¦æ ¡æ¾é£èªæï¼åç°å¤è¾¹çä¸çè¿æ¯å¾ç²¾å½©ä½ä¹å¾ç´¯äººï¼è¿ä¸å¹´å¹²äºè¿ä¹å¤åç§ç æ å ³çæ´»å¿ãå¹è®­æºæå¹²äº?ä¸ªæï¼éå?æå­¦è½æèªå·±å¹²å°å¹è®­æºæ3ä¸ªæï¼æ¿ç§åæå¸å·¥èµæ¯åºçäºå¹³è¡¡å§ï¼ç´¯å¾è¦æ­»âï…	å¡å åºæ¢ éå¤§å­?(Carnegie Mellon University)Â·è®¡ç®æ?äºèç½?æ?æ?2017-04-26 15:04:46	ä¸¥æ ¼ä¸æ¥è¯´åæ¯å¹¶æ²¡æåä¸å¹´æ²¡åè®ºæï¼ä¸è¿ä¹æç±»ä¼¼çä¼¤çãç¬¬ä¸å¹´åå»å­¦æ ¡ä¸ä¹ è·ä¸¤èæ¿ä»¬è®¨è®ºæ¥è®¨è®ºå»å¼åºä¸ä¸ªæ³æ³ï¼è±äºåå¹´æ¶é´åçè®ºåæï¼å®ç°ï¼è·å®éªï¼ä¼åï¼ç¶åæåºå»ï¼è¢«æäºãæè§å®¡ç¨¿äººæ²¡çè§£ç ç©¶é®é¢çéè¦æ§ãæ ¹æ®æè§å äºç¹å®éªï¼åºæ¬éåäºä¸è®ºæï¼ç¬¬äºå¹´æäºåä¸ä¸ªä¼ï¼…
1caa65ecf73e9f028a55b178fa8c2e34	ç¥ä¹ç¨æ·	ç?é©¬éå °å¤§å­?(University of Maryland)	æ¸ åå¤§å­¦ ç®¡çç§å­¦ä¸å·¥ç¨å­¦åå£«	æ?ç®¡çç§å­¦ä¸å·¥ç¨ï¼3Påå£«ï¼public-private partnershipï¼?é©¬éå °å¤§å­?(University of Maryland)Â·è®¿é®å­¦è?æè²	æ?æ?2017-04-24 10:45:02	å½æåå£«ä¸å¹´çº§è¿æ²¡ææç« çæ¶åï¼ææåç¨ä¸å¥è¯å¼å¯¼è¿æï¼è®©æè å¡é¡¿å¼ãè¿éè½¬èµ ç»æéè¦çå ¶ä»åå­¦ä»¬ï¼âå½ä½ å­¦ä¼äºèªæ´èªå¼ï¼ä½ å°±ä¼åç°ä½ çäººçä¹è·¯æ æ¯å®½å¹¿ãâè¿å¥è¯åä¸çè§å¾å¾å¥æªï¼ä½ä»ç»æ³æ³å ¶å®å¾æéçãå¾å¤æ¶åï¼äººçååé½æ¯èªå·±æ¾çãæä»¬ä¹ æ¯äºè·å¨å´ä¼ç§çäººæ¯è¾ï¼…
f17c09cb64118fadb335ae9f177b935a	å¼ æ	ç?Pittsburgh	æ?æ¥æä¸¤ä¸ªäººçææ³ï¼å´åªæä¸ä¸ªäººçèº«ä½?Machine learning and computer vision at scale.	Carnegie Mellon UniversityÂ·Machine Learning	æ?æ?æ?2017-04-24 13:44:50	ææ¥è½¬è¿°ä¸ä¸ªæ®µå­ï¼ä¹åå¨å½å çæ¶åå¬æ¸¯ä¸­ææç¥åææTäº²å£è®²çï¼çåå¾ èï¼æ¶é´çº¿æäºæ··ä¹±ï¼ç¼è¾äºä¸ä¸ï¼ï¼å½æ¶æå¬å°çæ¶ååæ­£æ¯ä¸æ£ä¸æ£çãå¤§å®¶éä¾¿å¬å¬ç¬ç¬ãï¼å£°æï¼æåTæææ²¡å ³ç³»ï¼ä½æ¯åKaimingå ±äºè¿ãï¼è¿ä¸ªæ®µå­çä¸»è§å°±æ¯ç°ä»è®¡ç®æºè§è§é¢åçè¶ çº§å¤§çä½æºæï¼Kaiming He - FAIRï…
895dc7e2b40b795af5e7750b770476a3	æ¶å­è¶?ç?æ¸ åå¤§å­¦	æ?NLPer@PowerLaw AI	æ?æ¸ åå¤§å­¦Â·è®¡ç®æºç§å­?æè²	æ?æ?2017-04-27 10:22:51	å¨ç¥ä¹çç¬¬ä¸ä¸ªåç­å³å®ç®ç»è¿ä¸ªé®é¢äº= =å ä»ç»ä¸ä¸èæ¯ï¼ç­ä¸»csä¸ä¸èªç¶è¯­è¨å¤çï¼NLPï¼æ¹åï¼thunlpï¼ç´ååå¹´çº§ï¼æ¥ä¸æ¥çåç­å¯è½ä» ä» ä»ä¸ä¸ªcsä¸ä¸åå£«ççè§åº¦åºåãå½å csä¸ä¸éå¸¸æ¯æç §CCFï¼ä¸­å½è®¡ç®æºå­¦ä¼ï¼çä¼è®®ãæåçåçº§ï¼A/B/Cï¼æ¥ç¡®å®è®ºæçéè¦æ§ï¼ä¸è¬ä¸æç §SCI/EIæå½±åå å­ãè…
dde9231df2bbe2c041951d706fc7f8b6	äºå	ç?ç¾å½	æ?å©çææ åçé¡¿å·ç«å¤§å­?Apache Sedona PMC	homepage: <a href="https://link.zhihu.com/?target=http%3A//jiayuasu.github.io" class=" external" target="_blank" rel="nofollow noreferrer"><span class="invisible">http://</span><span class="visible">jiayuasu.github.io</span><span class="invisible"></span></a><br/>ç§ç ç¸å ³è¯·email to jia.yu1@wsu.edu ç§ä¿¡åå¤ä¸åæ?è°¢è°¢	äºå©æ¡é£å·ç«å¤§å­¦ï¼Arizona State University)Â·è®¡ç®æºç§å­?è®¡ç®æºè½¯ä»?æ?æ?2017-04-27 09:33:49	å¾å¤åç­é½è¯´ï¼âåç§¯èåâï¼âåæèå©å°±å¨åæ¹â?âæäºå¤§çå¾æä¹æåè®ºæâä¹ç±»çè¯ï¼è¿éæè¯´ç¹æ²è§çæåãæè§å¾ä¸ä¸ªè½é¡ºé¡ºå©å©ååºpaperå¹¶æ¯ä¸çphdï¼çåºè¯¥æè°¢å½è¿çç·é¡¾ãè¯»åæ¯ä¸ä¸ªå¾èå¼±çè¿ç¨ï¼ççç»ä¸èµ·ä»»ä½å¤§çæ³¢æãå¤§é¨åPhDå¨è¯»åçè¿ç¨ä¸­ï¼ä¼å ä¸ºå¾å¤ä¸å¯æ§å ç´ ï¼ä¸å­¦ä…
d63e30d9b47629a32b1dd6988ac743fb	ç¥ä¹ç¨æ·	ä¸è¯¦	æªç¥	æ?æ?æ?æ?æ?æ?æ?2019-06-14 14:44:00	******************* è¯å çæï¼æ£æ¯æè¿ç¯åç­éæ¸åæäºè¯»åçºªå½å²ã?***************2019.6 ç¬¬ä¸æ¬¡åç­è¿é®é¢å¨åè¯»åå£«æ¶ï¼çå°è¿è¿ä¸ªé®é¢ï¼ä¸ç¬äºä¹ï¼è§å¾è¿ä»¶äºä¸å®ä¸ä¼åçå¨æèº«ä¸ãç¶èï¼ç°å®æ°¸è¿é½æ¯æè¸çãåå¤´æ³æ³ï¼æ»ç»èµ·æ¥å°±æ¯ï¼æ ç¥å°±ä¼æ çãå¤§å­¦æ¯ä¸å·¥ä½ä¸å¹´å¤åï¼æéè¿æ ¡å­ï¼æµèº«é½…	æä¸ºå½é æ åãæ¾è·å¾çµå­å·¥ç¨ç³»å­¦æ¯æ°ç§ãåå£«çå½å®¶å¥å­¦éãæ¸ åå¤§å­¦åä½³ä¼é¿ç­è£èªç§°å·æå¥å±ãä¹è®¸ä¸å¾å¤äººççæ³ä¸åï¼ä¸æä¼¯çç¬¬ä¸ç¯SCIç´å°åä¸ä¸å­¦ææå¾ä»¥åè¡¨ï¼è¿å¨å·¥ç§é¢ç³»ä¸­æ¾å¾å¾æãä»ä¹æ¾ä¸åº¦æ³æ¢ä¸ªç ç©¶é¢ç®ä»¥æ´å¥½å°âåºä»âæ¯ä¸è¦æ±ãä¸è¿ï¼äºå®åä¸æ¬¡è¯æäºâåæå°±æ¯è…
0	å¿åç¨æ·	ä¸è¯¦	æªç¥	æ?æ?æ?æ?æ?æ?æ?2017-04-24 12:50:17	ç´åç¬¬å ­å¹´ï¼ ç¬¬ä¸ç¯æç« ä»å¹´åæä»½ææåºå»ãä»¥ä¸æ¯æ¨æ°çæ£çæå­ï¼ åå£«çè¯·æ ééæ©é è¯»ï¼åå ¥å­¦çæ¶åï¼ èæ¿ï¼?æä»¬è¦åä¸ä¸ªçé¼çä¸è¥¿ï¼?åæé£ä¸ªè°è°å¤§ä½¬ï¼æï¼ããããç´åç¬¬åå¹´ï¼?å·¥ä½åå¾å·®ä¸å¤äºï¼?èæ¿ï¼ä½ ç°å¨å·²ç»åå¾å·®ä¸å¤äºï¼?æç« èµ¶ç´§ååºæ¥ååºå»ï¼ç´åç¬¬åå¹´é¶ä¸¤ä¸ªæï¼æ…
da007565cc7fb59e4f8ae42138202dac	Jennifer	å¥?å å©ç¦å°¼äº?æ?ä¸å¥è¯ä»ç»ä¸å®	æ?UC MercedÂ·è®¡ç®æºç§å­?äºèç½?æ?æ?2017-04-24 15:31:05	ææ¬äººåãåç¾cvåç¬¬ä¸å¹´è¿æ²¡åçççä¸å¤ï¼æç®å¼(ruo)ç±?bi)ãç¬¬ä¸å¹´ä¸éåºç®æé ±æ²¹äºï¼ç¬¬äºå¹´å ä¸ºæäºåå åç§æ³åä¸ï¼ç¬¬ä¸å¹´ç»äºååºç¹ä¸è¥¿ä½èªææè§paperæ²¡åå¥½ãäºæ¯ç¬¬ä¸å¹´çå¯ååå½offeré½æ¾å¥½äºãç¶èrebuttalä¸æ¥åç°ç»äºè¦ä¸­äºï¼åæofferæäºãå½æ¶æè§ï¼æè¿è¾å­ä¹è½åtopçæ¯å¥½åæ»¡\(^…
e82eed9cc724d983c41ad59483b90fdc	è°¢æµè¿?ç?æªç¥	æ·±åº¦å­¦ä¹ ï¼Deep Learningï¼è¯é¢ä¸çä¼ç§åç­è?å£æä»¥åµæ²»å¤©ä¸?æ?ä¸­å½ç§å­¦ææ¯å¤§å­¦Â·è®¡ç®æºç§å­¦	é«æ°ç§æ	æ?æ?2017-04-25 11:28:06	ç¬¬ä¸å¹´ç»ææååºpaperçæ¥å¼ºç­ä¸æ³¢ãå ¶å®PhDåä¸åºpaperå¯è½çåå ä¼å¤ï¼å¹¶ä¸æ¯è¯´ä¸å¹´æ²¡æpaperå°±æ¯å¤±è´¥ï¼è¿æ¯è¦èèå ·ä½åå çãå¦æè§å¾åresearchå¹¶ä¸å¼å¿åæ²¡æçµæï¼é£ä¹å¯ä»¥èèåæ¶æ­¢æãä½å¦ææ¯è·èæ¿ä¸åï¼æ¹åä¸å¯¹èå£ï¼è¿æ°åå ï¼åºè¯¥æ³æ³æä¹æ¹åç°ç¶ãææ¬ç§çæ¶åèµ°è¿åäºä¸ç¯NIPS…
b84963e82437f23575a1399d347f22e4	ç¥ä¹ç¨æ·	ç?æªç¥	æ?Ph.D. Student	æ?æ¸ åå¤§å­¦Â·åå¸å¼ç³»ç»?é«æ°ç§æ	æ?æ?2017-05-20 15:38:31	è¿ä¸ªå­¦æç»æï¼è¯»åçæ¥å­ä¾¿æ»¡ä¸å¹´äºãå ¶ä»åå­¦çç­æ¡éè½å¨ç¬¬ä¸å¹´ç¬¬åå¹´ååºæç« çï¼ç¬¬ä¸å¹´æä¹ä¹å¾ææç« ååºæ¥æäºãæå°ç®åä¸ºæ­¢è¿æ²¡åè¿æç« ï¼æ²¡æä¸ä½çæç« ãç ç©¶æ¹åæ¯CSéçç½ç»ï¼å ¶ä¸­ç®æ³åç³»ç»é½æãå®éªå®¤ä¹åçå­¦çä¸è¬ä¼å¨ç¬¬ä¸å¹´æåºå»ä¸ç¯?é¡µçç­æï¼ææçæ¯å¤§æä¸¤å±çå¸å…
085dfee88ffb3c4224c6ff7a60649d8e	ç¥ä¹ç¨æ·	ç?åäº¬	æ·±åº¦å­¦ä¹ ï¼Deep Learningï¼è¯é¢ä¸çä¼ç§åç­è?æ?"<a href=""https://link.zhihu.com/?target=http%3A//happynear.wang/"" class="" external"" target=""_blank"" rel=""nofollow noreferrer""><span class=""invisible"">http://</span><span class=""visible"">happynear.wang/</span><span class=""invisible""></span></a>"	æ?é«æ°ç§æ	æ?æ?2017-05-05 02:01:08	7æ?æ¥æ´æ°ï¼åå£«ç¬¬ä¸å¹´ç»æçæ¶åç»äºä¸­äºä¸ç¯ACM MMï¼è½ç¶æ¯ä¸ä¸CVPRãNIPSç­ä¼ï¼ä½ä¹è¿ç®æ¯ä¸ç¯Aç±»ä¼è®®äºãåä½å æ²¹ï¼9æ?8æ¥æ´æ°ï¼å¥½æ©ä¹åçä¸ç¯æç« å ç»æ³¢ææç»ä¹è¢«äºåºæåNeural Networksæ¥æ¶ï¼è¿ä¸ççæ¯ä¸ææäºååã?================================ç®ä¸ç ç©¶çé¶æ®µå·²ç»äºå¹´äºï¼è¿æ¯æ²¡ææç« ãæé´å…
c4f9ec8ff3410b038de60631c2ad303c	éå¿è?ç?ä¸æµ·éµè¡	æ?æå­ï¼ææï¼å·é¢éå	æ?åå°æ»¨å·¥ä¸å¤§å­¦ï¼HITï¼Â·èªå¤©GNC	èªå¤©	æ?æ?2017-04-27 00:22:55	æä»¥åå¨åå·¥å¤§çèªå¤©å­¦é¢å°±è¯»é£è¡å¨è®¾è®¡ä¸ä¸ï¼å¨è¯»åä¸å¯¼å¸åçå²çªåéæ©éå­¦ãè¿ä¸ªå²çªæ¯å¦ä½åççï¼å¾ä»èªå¤©ä¸é¢çæ¨ªåè¯¾é¢è¯´èµ·ï¼è¯¾é¢çåç§°å°±ä¸è¯¦ç»æè¿°äºï¼æ¶åä¿å¯ï¼å½æ¶è¯¾é¢çä»»å¡æ¯è¦åæ´²é å¯¼å¼¹GNCç³»ç»æ¹é¢çä»¿çï¼è¿ä¸ªè¯¾é¢ææ¯è¢«ä¸­éæè¿å»çãæç¡å£«å¸å¼æ¯ä¸èµ°äºï¼é¡¹ç®ä»»å¡æ²¡…
0b285f36414a521204b300fae9776c62	ç¥ä¹ç¨æ·	å¥?äºç¹å °å¤§ï¼Atlantaï¼?æ?"CS master	Chem PhD dropout"	The truth will set you free. åè¯¸å¼éï¼ä¸æ¯æ­£ä¿¡ã?br/>*ä¸ä¹å¡æä¾å ³äºè½¬è¡CSä»¥åç³è¯·ç¾å½CSå­¦æ ¡çç¸å ³é®é¢å¨è¯¢ãæè¯æè è¯·æ?0 ç¾å /å°æ¶ ä»è´¹ï¼ç®ç­é®é¢è¯·å¨å¼ä¹æé®ã?ä½æ²»äºçå·¥å­¦é?(Georgia Institute of Technology)Â·è®¡ç®æºç§å­?è®¡ç®æºè½¯ä»?æ?æ?2017-04-23 19:10:27	å¨ä¹åå­¦æ ¡è¯»PhDç¬¬äºå¹´ç¬¬ä¸å­¦ææ¶ç»éæ²¡é±äºï¼èä¸èæ¿ææåºéç³è¯·çé½æ²¡ä¸­ãä¸å¼å§éç»æ¶ï¼å¨å´äººé½åæä¸è¦è¿è¿ä¸ªç»ï¼å¯¼å¸æ²¡é±åå¨å´äººååææ¢ç»ï¼ä½å¯¼å¸æ¿è¯ºä»ä¼ç»§ç»­ç³funding, è¿æ¿è¯ºè®©æè½»æ¾æ¯ä¸ãæ²¡æ¢ç»çå¦ä¸ä¸ªåå æ¯å¯¼å¸ç¡®å®ä¸ç¹ä¹ä¸pushï¼æ²¡é±æ²¡æ³åå®éªå½ç¶æ²¡æ³pushèä¸å¯¼å¸æ¬èº«å¿«é…	å ä¸ç»è®¡è¯¾å°±å¾ä¿®30ä¸ªå­¦ååè®?0é¨è¯¾ï¼è¯¾ä¸ååå¤§ï¼é¤æ­¤å¤è¿å¾ä¸æ¬ä¸ä¸è¯¾ï¼æ ¹æ¬æ²¡æ¶é´ææç« åè®ºæãè¿å ¥ç¬¬ä¸å¹´è¯¾ä¸ååå°äºæå¼å§ååå£«ç ç©¶ï¼ä»ç¬¬ä¸å¹´å¼å§å°ç°å¨ç»è¿ä¸å¹´åçåªåï¼ç®åä¸å ±åäº?ä¸ªmanuscripts	å ¶ä¸­åä¸ªé½æ¯ç¬¬ä¸ä¸ªå¹´å¤´å¿«ç»æçæ¶åææåºå»ï¼æåºå»çåä¸ªæ?ä¸ªå·²ç»æ¥æ¶ï¼2ä¸ªå¨äºå®¡ï¼?ä¸ªå¨ä¸å®¡ï¼å¦å¤2ä¸ªmanuscriptsè®¡åä¸ä¸ªæä»¥å é½æåºå»ï¼ç®æµå¤§æ¦ä¼æ?ä¸ªè¢«æä»¬é¢åçtop journalå½ç¨ãæä»¥æè§å¾ç¬¬ä¸å¹´æ²¡åæç« å¾æ­£å¸¸ï¼æ²ä¸å¿å¨åä¸å¹´ä¸æ­ç§¯ç´¯åæ¢ç´¢æéè¦ï¼æç« è´¨éæ¯æ°ééè¦ã?
5c05c9c0be702a0c3966f3def70e3faf	Yuhang Liu	ç?æªç¥	å®¾å¤æ³å°¼äºå¤§å­?æ°å­¦åå£«	Math PhD	ä¸æµæ°å­¦PhDï¼å¯¹ä¸éè¦å¤ªå¤åæåPDEçå¾®åå ä½æå ´è¶£	UPennÂ·MATH	é«ç­æè²	æ?æ?2017-04-25 10:42:42	å¨æä»¬çº¯æ°å­¦ä¸ä¸ï¼PhDä¸ç´å°æ¯ä¸é½åªåè¿ä¸ç¯PhD thesisé½æ¯å¾æ­£å¸¸çæ åµãæç°å¨è¿å¨ç¡®å®thesisçé¢ç®ãã?
b1cd59cd8e84536d3cda68d46cb7a820	young cc	ç?ä¸æµ·	è¯çï¼éæçµè·¯ï¼è¯é¢ä¸çä¼ç§åç­è?æ°å­è¯çè®¾è®¡	æ?"TU DresdenÂ·çµå­	åå£«"	é«æ°ç§æ	æ?æ?2017-04-25 16:09:38	æå°±æ¯è¿æ ·ï¼æå¯ä»¥åç­è¿ç§ä½éªãæå°è¯»åç¬¬ä¸å¹´çæ¶åä¹æ¯ä¸ç¯æç« æ²¡åãå½æ¶ä¹æ¯ååå·¨å¤§ï¼å°¤å ¶æ¯æ¶å°æ®ä¿¡çæ¶åå¿éæºé¾åçãå½æ¶æ³çæ¯ä¸æ¯èªå·±åçä¸è¥¿å¤ªå·®ï¼æ¯ä¸äºä¸æä¹åãä½ä¸ç®¡ææ ·ä¹å¾å¬çåæä¸å»ï¼å¯¹å§ãç¶åå¨æ¥ä¸æ¥çä¸å¹´è¿ä¸­äº6ç¯ä¸ä½æç« ï¼ç°å¨åå£«æ¯ä¸è®ºæåç¨¿ä¹åå¾…
14dee7e2af80b4afdf852e4fba00de07	ç¥ä¹ç¨æ·	ç?å·´å°çæ©ï¼Baltimoreï¼?ä¸­å½äººæ°å¤§å­¦ ä¸­å½å¤ä»£å²åå£?åæä½¿ç¨åå·ï¼âï¼âï¼ï¼å¯¹ç¹ä½å­å¤§æå°æªè æé»?"ç§ä¿¡è¯¢é®åå²ç¥è¯ï¼å³ä¾¿ç®åè§£éï¼å·¥ä½éä¹è·åè®ºæå·®ä¸å¤äºãç²¾åå®å¨æéï¼èä¸ç­é¢åä¸è½ä¿è¯ååçæ¶å ¥ï¼å®å¨æ æ³ä¿è¯åå¤ãæç½ªã?br/>é»ååéåº¦ç¨æ·ï¼å¦æä¸æ³è¢«æé»çè¯å°±è¯·è°¨è¨æ …	ä¸­å½äººæ°å¤§å­¦Â·ä¸­å½åå²	ç§ç 	æ?æ?2017-04-27 23:11:16	æä¹æ¯åå£«ç¬¬ä¸å¹´ä»æ²¡æpaperãå¾å¤å·¥ä½æ¯ç¡å£«æé´å°±åäºï¼ç¶ååå£«ä¸å¹´çº§å¼å§æç¨¿ãæ¥çå°±å¼å§äºä¸è½®å¾æå»äººå­¦æ¯ç§¯ææ§çäºæ ãç¬¬ä¸ç¯æç« å¨æ¿åºæ¥è®²çæ¶åè¯ä»·è¿è¡ï¼ä½æç¨¿çæ¶åéå°äºä¸äºæ¯è¾å¥æªçäºæ ââæä¹ä¸ç¥éè¿ç®ä¸ç®ä¸å ¬æ­£å¯¹å¾ ï¼å¾å¯è½ç®ä¸ä¸ï¼ä½æ»ä¹ä¸æ¯å¨æå¯æ§èå´ä»¥å ç…
2f91d430c7d1ff6f70231c5dcaf52ddf	ç¥ä¹ç¨æ·	ç?å®å®	æ°å­¦è¯é¢ä¸çä¼ç§åç­è?æ¸å­¸åå£«å¨è®/å¤ææå¥½è?young and simple	æ?æ?æ?æ?æ?2017-04-24 12:54:03	éåæ±è¥¿çå­¸ç§ï¼å¦æå­¸åºç¤æ¸å­¸çè©±ï¼åå£«å·²ç¶ç¢æ¥­äºï¼ä¸ç¯æ­£å¼ç¼è¡¨çæç« ä¹æ²æãä¹æ¯å¾å¸¸è¦çãpsï¼ç¾åæ¥æ¬åªè¦æ±æ¸å­¸åå£«å¯«ç¢æ¥­è«æï¼ä½ä¸è¦æ±å¨ä½ ç¢æ¥­æéç¯æç« æ­£å¼ç¼è¡¨ä¹ä¸è¦æ±è¢«æéèªæ¥æ¶ã?
d023ad368dccf247bb873d271af78beb	æå°ç?å¥?å®æ³¢	æ?"Student	ME Department	Control Systems"	è°¢è°¢æ¥çæä¸»é¡µåä»ç»ï¼å¦æè¦ç»æç§ä¿¡ï¼è¯·çä¸QQæè å¾®ä¿¡å·ï¼ç§ä¿¡æææ æ³åå¤ãè°¢è°?è¥¿åäº¤éå¤§å­¦Â·ME	æ?æ?æ?2017-04-25 01:59:46	æä¹ï¼ä½ è®©æè¿ç§ç¬¬äºå¹´è¿æ²¡æåpaperçäººç»è·ªä¸åï¼ï¼
2400f647fa787f9c53fe8ac81e32fe6e	oceanpark	ç?é¿æ²	æ?æ?æ?æ?æ?æ?æ?2017-04-23 07:24:54	åå£«åä¸å¹´åäº?è¿årejectï¼é½æ³è·³æ¥¼äºãåé¢è¿æè¿æ·ãå æ²¹ï¼
3ce20d45abc6b72eaf97f7970f3acc18	Peipei	å¥?ç¾å½	å¿çå­¦è¯é¢ä¸çä¼ç§åç­è?rui-pei.com éå°å¹´ç¤¾äº¤åªä½?å¥åº·è¡ä¸º	<a href="https://link.zhihu.com/?target=http%3A//www.rui-pei.com/" class=" external" target="_blank" rel="nofollow noreferrer"><span class="invisible">http://www.</span><span class="visible">rui-pei.com/</span><span class="invisible"></span></a><br/><br/>æçä¸»è¦ç ç©¶æ¹åæ¯éå°å¹´çåªä»ä½¿ç¨åå¥åº·è¡ä¸ºãæçç ç©¶ä¸­è¿ç¨äºæ¥èªå¿çå­¦ï¼ä¼ æ­å­¦ï¼åç¥ç»ç§å­¦çæ¹…	ç¬¬åå¹´åãç´§èµ¶æ ¢èµ¶ï¼åpaperé½å¾ç¬¬åå¹´äºãé¾éæçæ¶é´è½´åå«äººä¸ä¸æ ·ï¼å ¶ä»å°ä¼ä¼´æ¯ä»ä¹è¿åº¦ï¼"
98d79e84bc2728416d579184a692adcc	Silence	å¥?æµå	æ?Life is like a dream.	é«åå­phd	æ?é«ç­æè²	æ?æ?2017-04-26 01:38:45	å ¥åå®«ä¸å¹´äºï¼è¿æ²¡ææä¸é¾ç§ãå£ä¸?èæ¿)å¯¹ä½ è¶æ¥è¶æ²¡æèå¿ï¼ä»¿ä½åä»ä¹é½æ¯éçã?
6632379846782212b1a335e081a10bbb	ç¥ä¹ç¨æ·	å¥?ç¾å½	æ?å® å¿äººåï¼æ æ·±ä¸ç?--æ£æå¨Ph.Dç¬¬ä¸çº¿â¦â?ç§ç ååå¤§æçà²¥_à²?br/><br/>åå­¦åéå·¥ä½è?Ë¶â¾á· â»Ì?â¾á· Ëµ)	æ?æ?æ?æ?2018-02-05 16:50:17	æå¨åå£«ä¸å¹´çº§ç»æçæ¶åè½¬äºç»ï¼ç¶åç¬¬äºå¹´å ä¸ºåç§åå ä¸»è¦å¨åå©æåå¤è¿qualifyæä»¥ç§ç é½åçå¾å°ï¼åªæ¯å¾å¹¸è¿å¨äºå¹´çº§æåååºæ¥äºä¸äºä¸è¥¿ï¼ç¶åæä¸ªå¾åå®³çååå¸¦çï¼å¨ç¬¬ä¸å¹´çä¸å­¦ææçç¬¬ä¸ç¯ä¸ä½è¢«æ¥æ¶äºãå¯æ¯å ¶å®ä»åå£«äºå¹´çº§æåååºæ¥é£äºä¸è¥¿ä¹åï¼æçæ´ä¸ªåä¸ä¸å¹´å ä¹…
61ed5dca497470b31e20bbdc1c175fc2	ç¥ä¹ç¨æ·	ç?å¥æ¬åæ ¹	æ?PhD candidate	æ?è¥¿åæçµå­ç±»æ²¡è½211Â·çµå­ç§å­¦ä¸ææ?ç§ç 	æ?æ?2019-10-14 05:31:59	å¾æ­£å¸¸å§ï¼æç°å¨ç¡åè¿è¯»ç¬¬äºå¹´äºï¼æ¾ç»åä¸å¹´è¿çæ¯ä¸ç¯è®ºæä¹æ²¡æï¼è¿å ¶ä¸­æèªå·±åä¸¤å¹´ä¸æ¯å¾åªåçåå ï¼ä¹æå¯¼å¸åç§ç¨é¡¹ç®çµå¶çè®ºæåè®ºæçåå ï¼é¡¹ç®é½æ¯çç»ææ¯ï¼å¹¶ä¸è½åè®ºæ ãç¬¬ä¸å¹´å¿«ç»æçæ¶ååå®äºç¬¬ä¸ç¯è®ºæï¼ç»å¯¼å¸ä»ä¹ä¸çï¼è¿æ³æçï¼æ¯ç«æä»¬å®éªå®¤åå£«äººåå°è¿ä¸…
528bc116e610ac55a36475cdc590f802	å¤§ååºå¥è¿?ç?è¥¿å®	è¥¿åå·¥ä¸å¤§å­¦ å·¥å­¦åå£«	ç¥ä¹ä¸ææ¥å°æ°çåå£«	å¨åæå¤§å­¦å »è¿çªãå¨ä¼å©è¯ºä¼ç ç©¶è¿è¿ç¤å¹²ç»èãå¨å¯è¥¿è¥¿æ¯ç ç©¶è¿è¡ç®¡ç´§å¼ ç´ ãç®åå¨è¥¿åå·¥ä¸å¤§å­¦ç ç©¶éª¨ä»£è°¢ä¸éç¼ç RNA	åæå¤§å­¦Â·çç©ææ?çç©å·¥ç¨	æ?æ?2017-04-25 14:13:18	PHDç¬¬ä¸å¹´ï¼å ä¸ºå®éªå®¤ååç»å»ºä¸ä¹ ï¼æèªå·±ä¸ä» æ²¡æ¥è§¦è¿è¿ä¸ªæ¹åèä¸å¥½ä¹ æ²¡åç§ç å¿çç¶æä¹ä¸å¤ªå¥½ï¼æä»¥å°±æ¯ä¸è¯¾ï¼çæç®ï¼åä¸äºæ¸ç´¢æ§è´¨çå®éªï¼ç¬¬ä¸å¹´æåä¸ä¸ªæå¾å°äºä¸ä¸ªå°è¯¾é¢ï¼åäºä¸ä¸ªæå¤§çº¦ååºæ¥ä¸¤ä¸ªfigureçç»æï¼PHDç¬¬äºå¹´ï¼å°è¯¾é¢éå°äºå ä¸ªææ¯é®é¢ï¼å¯¼å¸æ¾æè°è¯è¯´åæ­£è¿ä¸ª…
0	å¿åç¨æ·	ä¸è¯¦	æªç¥	æ?æ?æ?æ?æ?æ?æ?2017-05-14 02:30:51	ç­ä¸»å¥³çâ¦â¦è¯è®ºéå¥½å¤è¯´æç¬ç»è »è¿è¦ä¿®ççï¼ç­ä¸»çæ¯å¥³çâ¦â¦èµææ¯éçï¼ä¸ç¶è¿ä¹å¤ªgayégayæ°çäºååå ³æ³¨è¿é®é¢å¥½ä¹ äºãç°å¨å¨æºåºï¼éä¾¿ååï¼ç­åå»äºåè¡¥å å®åãç´åçæ¶å?2å²ï¼ç´å°ç¬¬åå¹´ä¸åå¹´ï¼æ25å²çå°¾å·´çæ¶åï¼ææäºæåæç« ãï¼24å²å°¾å·´çæ¶åæä¸ªä¸éçä¼è®®è®ºæï¼ä½æ¯ä¼…	çº¦ç¿°Â·éæ®éæ¯å¤§å­¦ (Johns Hopkins University)Â·è®¡ç®æºç§å­?é«ç­æè²	æ?æ?2017-04-25 09:16:36	å ¶å®è¿æ¶ä¸ºä»ä¹åä¸åºæ¥å¿éå¤å°ä¹é½ææ°äºãæäºæ¯çåéï¼æ²¡éå°ä»ä¹å¥½æºä¼ãå¦æçæ¯è¿æ ·çæ åµï¼ä¸å¦¨æ¨åéæ¥ä¸æãæäºåæ¯å ä¸ºèªèº«ææ°ï¼è¿ç§æ²¡å¥å¯è¯´çäºï¼æ©quitæ­¢æå?
de0adb2ed571b18520421324239a40e8	æ¿éå?ä¸è¯¦	æªç¥	æ?æå­¦æ¯çæ²ééå¹´	æ?æ?ç§ç 	æ?æ?2019-10-29 06:14:45	åè¯»åå£«çæ¶åè§å¾èªå·±ä¸å®ä¼æ¯å­¦æ¯ççä¸æµå¥è©ï¼æ«èæ©æ£ä¸è·¯åãè¯»äºä¸ä¸¤å¹´å°±æè¯å°ï¼åæç« ä¹æ¯ä¸ªçå­¦ãä»ä¸ä¸ªideaå½¢æå°åå®manuscriptåå°publishedï¼å°åä¸ä¸¤å¹´å¤ååäºå¹´ãè¿ä¸ªè¿ç¨ä¸­åä¼åçå¾å¤ä¸å¯æåï¼dataï¼writingï¼co-authorsï¼reviewersï¼editorsç­é½å¯è½ä¼ä½å¦ãæå­¦æ¯æ¬æ¥å°±æ¯æ¢ç´¢æªç¥ï¼…
deb9a66f03d5003ea80b14bbef0d571c	qfzklm	ç?æªç¥	ç©çå­¦è¯é¢ä¸çä¼ç§åç­è?å¼±å¼±çç©çå­¦åå£«	å¼±å¼±çç©çå­¦åå£«	THUÂ·PHY	é«ç­æè²	æ?æ?2017-04-26 08:12:55	ç¬¬ä¸å¹´é½å¿«è¿å®äºï¼ç¶èæå®éªè¿æ¯æ²¡éå¤åºæ¥ããï¼â¯âµâ¡â²ï¼â¯ï¸µâ´ââ?
200d056f35699baa5fafb978e56e129c	Lauriehm	å¥?æ­¦æ±å¸?æ?ç§ç å·¥ä½è ï¼ç­ç±çæ´»çåè´?ä¸åè¿å¾ï¼çä¸ºåºç« ï¼ç´æäºå¸ï¼ä¹é£ç ´æµ?æ?é«ç­æè²	æ?æ?2019-10-05 03:37:27	ææ¯åå£«ç¬¬å ­å¹´æåçæç« ï¼å¨é£ä¹ååçåç§è¯¾é¢é½ä¸é¡ºãæç« çå å®¹å¤§æ¦ä¹æ¯åå£«ç¬¬äºå¹´æå¼å§åçï¼è¿è¢«ç«äºå¯¹æscoopååç§æç¨¿ä¸é¡ºï¼è±äºå¾å¤§çåæ°ï¼æååè¡¨çæåä¹ä¸å°½å¦äººæãä¸è¿åå¹´ååæ¥åçè¿ä¸æ®µç»åï¼æ´å¤çæ¯æè°¢å½å¹´çåç§ä¸é¡ºè®©æå¨åå£«æé´å°±è®¤è¯å°ç§ç çå¸¸æå°±æ¯ä¸åç…
38f56dadf075979dc114fb1d076945b9	å°¼ç®çº³æ¯å¯å¥	ç?æªç¥	æ?é¿ææä¸ç»´éå»ºãå¾åç¼è¾ãè§é¢åå²åæ¨èæ¹åå®ä¹ çåç¤¾æã?"Computer Vision	Deep Learning. å¸¸å¹´ææ¶å®ä¹ çï¼æ¬¢è¿ç§ä¿¡ï¼æé®ç®±tangxu02@baidu.com"	æ?æ?æ?æ?2017-04-25 18:31:20	åçå°é¢ç®ï¼æè§ä¸å®æäººä¼è¿æ ·è¯è®º...æ²¡æ³å°ççæ´»æäº...
0	å¿åç¨æ·	ä¸è¯¦	æªç¥	æ?æ?æ?æ?æ?æ?æ?2020-04-20 11:22:16	--------17ï¼?020.12.2ï¼?-------15 (2020.08.23ï¼æ»æå¨ç¥ï¼ML&amp;CVæ¯ä¸ä¸ªç¸å¯¹æ¯è¾å¥½åpaperçé¢åãä¸è¿æè¶£çæ¯ï¼è¿æ¯æå¨Tå¤§çç¬¬ä¸¤å¹´åï¼æè³ä»ä¹æ²¡è½ååºä¸ç¯è®ºæãå¦ï¼åç¡®çè¯´ï¼è¿æ¯æè¿ç»­æ¿å°çç¬?1æ¬¡reject. ä»ICML, NeurIPS, CVPRå°AAAI, IJCAIå°ICASSP, ACML, è¯´æ¥å·§äºï¼æçå ­ç¯ç¨¿å­ä¸æ¬¡ä¹æ²¡ä¸­è¿ãæå¤§çä½éªå°±æ¯ï…	é«çº§ç å·¥ï¼ä¸»ä¸çµåå­¦ï¼å¯ä¸å°è¯?è¥¿å®Â·çµåå­?ç§ç 	æ?æ?2018-03-14 21:17:19	åæ¥å¡«åï¼ç¡åç¬¬åå¹´æåæç« ãå¨å¹´åï¼çå°è¿ä¸ªé®é¢æä¸å®é©¬ä¸å­åºæ¥ï¼ç°å¨åçï¼è¿æ¯å¾ææè§¦ï¼æè½ä½ç°æè¿äºå¿æ çï¼å°±æ¯ä¸è·¯èµ°æ¥æå¨ç¥ä¹çä¸çç¹ç¹æ»´æ»´å§ã?ãä¸ä¸¤å¹´æ¯«æ æææ¶ï¼éå¸¸ä¸§æ°ï¼å¨ç¥ä¹æäºé®ï¼ä¸å£æ°åä¸äºè¿äºææ³ãåè¿å®éªå®¤çæ¶åæ»è§å¾èªå·±å¯ä»¥å¾æ½æ´ï¼è®¤ä¸ºåªè¦èª…
121f26ab8063e2dbb9047c931b04a22c	klam	ç?æªç¥	åå¼å¤§å­¦ åºç¡æ°å­¦åå£«	ç§ç ä¹è·¯ï¼éé»ä¸é¿ã?æ?åå¼å¤§å­¦Â·åºç¡æ°å­¦	ç§ç 	æ?æ?2017-04-24 10:42:06	ä¸ºå¥ä¸æå¼ç¥ä¹é¦é¡µç¬¬ä¸æ¡å°±ç»ææ¨èè¿ä¸ªï¼ææææè¿çç¥ä¹ççé½æ¯åçåç«åï¼ä¸ºå¥æ¨èè¿ä¸ªãããè¯´èµ·æ¥æä»å¹´åºè¯¥ç®æ¯ç¬¬åå¹´äºï¼èä¸ç¬¬åå¹´å¿«ç»æäºãï¼å è¯»äºä¸å¹´ç¡å£«åè¯»çåå£«åºè¯¥å°±æ¯ç®ç¬¬åå¹´æ²¡éå§ï¼ï¼ç¶åè¿ä¸ªææåçæ¶ååç°ï¼ææè ¾äºå¿«ä¸¤å¹´çé£ä¸ªé®é¢ï¼ç¨é£å¥çº¯ç²¹å½¢å¼çæ¹…	come and set me free."	å¤§è¿çå·¥å¤§å­¦Â·è½æºä¸å¨åå·¥ç¨?è¯å¸æèµ	æ?æ?2017-04-24 15:50:18	çæ¯æ¶è¿å¢è¿åï¼ä»å¤©çå°èªå·±ä¸å¹´åçåç­ï¼ææ ¨ä¸åï¼æè¿å å¹´å°åºæ¯ç»åäºä»ä¹ï¼å¿æååæä¹è¿ä¹å¤§ãéä¸ä¸ªä»å¹´çåç­ï¼ç¥è¿å¨ç§ç çéè·¯ä¸çå¥çåä½ä¸åé¡ºå©ãåä¸å·å¤©ä½¿ï¼åå£«ç¬¬åå¹´ç»æï¼è¿æ²¡åè¡¨è®ºæï¼å¿æåºäºé®é¢ï¼æä¹åï¼ä¸é¢æ¯åç­æ¡:è¿ä¸ªä¸è¥¿å¾çé¢åå§ï¼ä¸é¢è¯´çæç« åªæ…
b72552a5987577235ecaefe62243df14	JackChen	ç?åäº¬	åäº¬å¤§å­¦ çç©å»å­¦å·¥ç¨åå£«å¨è¯»	å¥å¼ç§å­¦åæãåä¸åªç±åäº«ãç±å­¦ä¹ çPhDã?æ¬äººå¯¹å»çAIï¼Healthï¼ãå¨±ä¹è§é¢çè§£åæï¼Happinessï¼æ¯è¾æå ´è¶£ï¼åæ¬¢äº¤ç¬ç«æèä¸ç±åäº«çæåã?åäº¬å¤§å­¦Â·åå»º å»å­¦ä¸äººå·¥æºè½äº¤å?è¯é¢	äºèç½?æ?æ?2017-04-27 23:39:27	ææ¬è½çä½éªå°±æ¯ï¼TMDçï¼æç§ç ä¸å¹´äºï¼æä¹è¿ä¹å¿«å°±ä¸å¹´äºï¼å± ç¶ä¸ç¯paperä¹æ²¡æï¼ä»ä¹äºå¹²ä¸å¹´å± ç¶ä¸ç¹ææé½æ²¡æï¼ç¨å¾®æ³æ³ï¼å¾å¯è½å°±æ¯å ä¸ºèªå·±éè¯¯ççè§£äºç§ç ï¼æ»è§å¾ç§ç æ¯è§£å³æä¸ªé®é¢ï¼æ¯å¦æâç®æ è¯å«âè§£å³äºï¼âXXç âçè¯æ­æå®äºï¼å ¶å®ç§ç åªæ¯è¦æ±ä½ æèªå·±çä¸ä¸¢ä¸¢åæ°ç…
80c8deda56471fa76cc42bc898fa544a	ç¥ä¹ç¨æ·	ç?æªç¥	æ?ç« é±¼ç§åºåå·¥	æ?æ?æ?æ?æ?2017-04-24 18:28:42	ç¤¾ç§ç±»çPhDä¼°è®¡é½ä¸æ¢åç­è¿ä¸ªé®é¢ããã?
58f967dad72f0b221046f4cc823ec69a	ç¥ä¹ç¨æ·	ç?æ­å·	æ?CS PhD	SIGMOD16 Best Paper Award	é¦æ¸¯ç§æå¤§å­¦ (HKUST)Â·Big data algorithms; database system	äºèç½?æ?æ?2017-04-24 21:43:02	åä¸ºä¸ä¸ªç¬¬ä¸å¹´æ²¡åpaperçæ¸£æ¸£åå£«ãåäºä¸å¹´çä¸è¥¿ç¬¬åå¹´å¹´åæè¢«TKDEæ¥åï¼åæ¶æè¿ä¸ªç®æ³çæ³æ³æå±å°äºæ´å¹¿æ³çé®é¢ä¸ï¼ç»æå°±ä¸­äºSIGMOD2016 best paperãåç®æ³å¤ªè¦é¼ï¼ä¸è½é«äº§ãå¨ç§ç è·¯ä¸ï¼æ ¢æ ¢åç°èªå·±ä¸éååç§ç ï¼èæ¿å¾æ©å°±è®¤è¯å°äºä¸ç¹ãä¸ç´è§å¾ç»èæ¿ä¸¢äººï¼é©¬ä¸å°±è¦æ··å°æ¯ä¸äºï¼…
2e80081026e7335ea4ef8b7906103f60	ãå·²æ³¨éã?ä¸è¯¦	æªç¥	æ?æ?æ?æ?æ?æ?æ?2017-05-04 02:47:05	æç¬¬ä¸å¹´ï¼æ¥å¥ãæç¬¬ä¸å¹´çæ¶åæçæ­£å³å®è¯»å®è¿ä¸ªphdâ¦â¦ä»¥åæä¹é½å¨è¯´ä¸å¹´æ²¡paperæ¯å ä¸ºå¨é³å¤§æçï¼åªææä¸ä¸ªæ¯ä¸å¹´æ²¡paperå ä¸ºèæ¿æå¾åçä¹â¦â?
0bbebfde1e27b632afef970c800729be	é£ä»ä¹?ç?æªç¥	æ?é¿å®å± å¤§ä¸æ	æ?æ?ç§ç 	æ?æ?2017-04-23 07:26:56	ä½ åä¸è¯´ç ç©¶æ¹åâ¦â¦è¿ä¸ªäºé¾éä¸æ­£å¸¸åï¼Paperè¦æ¯ä¸æscié£æ´æ­£å¸¸äºåè¿ä¸ªå¹´æï¼æäºæ¹åç¡®å®æä¹ä¹æ¾ä¸å°ç¹åææäºç»çä¹ æ¯ï¼åä¸å¹´å¹²æ´»ï¼ç¶ååæç« æ¯ä¸â¦â¦ææäºèå¸çè¾æ°ï¼å­¦çä¸æ¦æ¾ç¾â¦â¦ææäºå­¦ççç§æ§ï¼å°±æ¯ä¸æ³çæ°´â¦â¦æäºäººèå­éæè´§ï¼è¡¨è¾¾è½åä¸å¤â¦â¦çè§£é¢ä¸»ä¸è ç­è…
4c724c74496f5d48ecf83466565b422d	ç¥ä¹ç¨æ·	å¥?æªç¥	æ?é¢å¤å½¹â¦æä¹ä¸ç¥éèªå·±è¦å¹²å?æ§æ¬ç±ä¸å±?"äºæµå­¦æ ¡CS PhD	on the grind..."	æ?è®¡ç®æºè½¯ä»?æ?æ?2019-10-14 05:03:51	PhDç¬¬ä¸å¹?æéä¸æ ææãè¯´æ²¡æpeer pressureæ¯ä¸å¯è½çï¼ç»éäººæè³å°ä¸ç¯é¡¶ä¼ï¼èæè¿å¨è¦è¦æ£æãçäºå¥½å¤è¿ä¸ªé®é¢ä¸çç­æ¡ï¼æåäººåæçï¼æåäººçæ¸ æ¯åèµ¶å¿«æ¾å¼çãåæå¿ ç¶éè¦åæ°ï¼æ¾å¼ä¹åæ ·éè¦åæ°ãå¥½å¨ä¸ç®¡æ¯åæè¿æ¯æ¾å¼ï¼æ¶é´é½ä¼æ¨çä½ å¾åèµ°ãæ¢ç¶æ¶é´å·²ç»ç»äºæåæ°ï¼é£è¿…
a71675f440843ee7e040ac0a2c00b201	ç¥ä¹ç¨æ·	ä¸è¯¦	æªç¥	æ?æ?æ?æ?æ?æ?æ?2017-04-23 04:14:08	ä¸å­¤åï¼è¿æ ·çå¤äºãæç¡å£«ç¬?å¹´æææç« ï¼3ä¸ªIFé£ç§çæ°´æãè®ºæä¸æ¹é¢æ¯å¯¼å¸åå®éªå®¤ææ¯ç§¯ç´¯ï¼å¦ä¸é¢ä¹æ¯èªå·±çèå£åè½åãä½ è¦?å¹´åPRLæ¯è¾é¾çï¼åªä¸ªç»é½ä¸å®¹æãå°±æ¯å¥½ç»ä¹ä¿ä¸äºç»åäººæä¸ç¯PRLåï½æä»¥å¾æè¡¡ãæå¯¼å¸è¯»åçæ¶åï¼éå£ä¸ä¸?å¹´åå£«æ²¡ä¸ç¯ï¼ä½æ¯ä»ææ°æ®å¾å¤ï¼å¯ä»¥åä¸…
9282be353b87178f0f6d4604fbef444b	æ ç¨	ç?æªç¥	æ?ç¬çäººçäºï¼æ½æ´èµ°ä¸å?æ?æ?é«æ°ç§æ	æ?æ?2017-04-25 09:49:55	è¦é¼åå£«å­çæ¥ç­ä¸åâ¦â¦â?æä»å¹´ç¬¬åå¹´åå£«ï¼ä¹æ¯ä»ä¹é½æ²¡æãæ¾ç»å¯¹ç§ç çç­æ è¢«æ²¡æäººåçå¯¼å¸æ¶ç£¨æ®å°½ãå¯¼å¸æ³æ³ä¸å¤©ä¸ä¸ªåï¼ä¸æè¿åç§ææ ççè¦æ±ï¼æé½å¨èèéå­¦äºãå¯¼å¸è®¤ä¸ºèªå·±æ°¸è¿æ¯ä¼å¤§å ææ­£ç¡®çï¼ä½ ä¸ç¬¦åä»çæ³æ³å°±æ¯ä½ çä¸å¯¹ï¼ååºæ¥çä¸è¥¿ä¸è½å®åä»çæ³æ³å°±æ¯æ²¡ç¨ã…
db0b22eeacc0d989e4b0fee37eddc873	æä¸ç»?ç?æªç¥	æ?"NLP	DL	lipiji.com"	<a href="https://link.zhihu.com/?target=http%3A//lipiji.com" class=" external" target="_blank" rel="nofollow noreferrer"><span class="invisible">http://</span><span class="visible">lipiji.com</span><span class="invisible"></span></a>	æ?æ?æ?æ?2017-05-04 23:36:35	å¦æåå£«æ¯ä»æ¬ç§æ¯ä¸å¼å§ç®ãå¦æå ä¸ç¡å£?å¹´åå ä¸å·¥ä½2å¹´ç¶åææå¼å§è¯»PhDçè¯ï¼ç¬¬ä¸ç¯æ°´å¨ijcaiæ¯å¨ ãåå£«ç¬¬6å¹´ã? åçãåï¼?ä»¥åè¿å¹»æ³æå¤©è±æ¿å¾ä¸é¡¶ä¸é¡¶ï¼ç°å¨åºæ¬æ¾å¼äºï¼åç¹èªå·±æå ´è¶£çä¸è¥¿ãè½æ¿å°å­¦ä½äºå´ä¸ä¸ªåå£«æ èå°±OKäºã?
bffa05a5ede579ac2de75992b95b3c3e	waterboy	ç?Maryland	æ?æ?æ?æ?ç§ç 	æ?æ?2017-10-23 22:13:04	æ²¡ä»ä¹æè§ãæä»¬å®éªå®¤ä¸è¬æ¯ç¬¬å ­å¹´æ¿ç¯natureèµ°äºº
0	å¿åç¨æ·	ä¸è¯¦	æªç¥	æ?æ?æ?æ?æ?æ?æ?2019-06-28 16:03:25	ä¸ãç°åµåå¯¼å¸ç¬¬äºå¹´äºåªæä¸ç¯EIãè¿ä¸ªå½ç¶è¿æ¯èªå·±çæ§æ ¼åå å¯¼è´çï¼ä¸æå¹´çºªäºå¥½å¥å¿æ¯ç«¥å¹´æ¶è¿éï¼å¯¹åç§åæ²¿ç§æãæ¶å¿è¯é¢ãè¡ä¸èµè®¯ååææï¼è¿åæ¬¢å°å¤å¨è¯¢æ¢è®¨ãç±äºåèªå·±çè¯¾é¢æ²¡æç´æ¥å ³ç³»ï¼æä»¥æ»ç»äººä¸ç§ä¸å¡æ­£ä¸ãå°å¤çææ çæè§ãèªå¹¼å°±åæ¬¢æå²æ¹é¢çç¥è¯ï¼ç§¯ç´¯çé…
0	å¿åç¨æ·	ä¸è¯¦	æªç¥	æ?æ?æ?æ?æ?æ?æ?2019-01-12 10:58:25	ä»å¤©æ æä¸­ç¿»å°è¿ä¸ªé®é¢ï¼å¾å¥½ç¬ï¼3å¹´æ²¡æç« ç®ä»ä¹ï¼æä»¬ç»ä¸å¹´å°±æ²¡æ¯ä¸è¿åå£«ãèªä»å­¦æ ¡å­¦å¶æ¹æ?å¹´ï¼åå£«ééå»¶æ¯ï¼å»¶æ¯çåå å°±æ¯æ²¡æç« ï¼è¾¾ä¸å°æ¯ä¸è¦æ±ï¼èæ¯ä¸è¦æ±çä» ä» æ¯ä¸ç¯?.5åä»¥ä¸çsciãå°æå¿çä¸ä¸ï¼é«åæå¿åä¸äºï¼ä»¥åæ¯ä¸çåå£«å ¨é¨æäºåå¤§æ°´åï¼ç°å¨è¢«è¸¢åºsciçæå¿æå¾…
d7fa7a161d61366975402c47dc2ab756	Golden Horqin	ç?åè¥	æ?phd candidate	The final truth must be simple, beautiful and universal.	æ?ç§ç 	æ?æ?2017-04-24 16:07:45	è¿ä¸æ¯å¾æ­£å¸¸çè¯´
d5fe4bc6174fd0120549c7bd5156bdef	ç¥ä¹ç¨æ·	ç?æªç¥	æ?æ?æ?æ?æ?æ?æ?2019-06-25 11:42:45	CS system phdï¼ç°å¨ç¬¬åå¹´ç»æé©¬ä¸å°±ç¬¬äºå¹´äºï¼åªæååconditional acceptä¸ç¯è®ºæãå¯¹æä»¬è¿ç§ä¸ä¸ªå·¥ä½çå·¥ä½å¨æå¾é¿ï¼ä»ideaå°ç¬¬ä¸æ¬¡æpaperæ¿å°reviewä¸å¹´æä»¥ä¸ï¼çä¸ä¸æ¹åï¼ç¬¬ä¸å¹´æ²¡æpaperä¹æ¯å¾æ­£å¸¸çãä¸é¢ä»ç»ä¸ä¸ä¸ªäººç»åãç¬¬ä¸å¹´ä¸»è¦æ¯ä¿®è¯¾å è·åä¸å®éªå®¤çè¿å©æåä¸å¹´çå­¦é¿åä½ä¸ä¸ªä»ç…
e3cb2ef66ffb671207f3ac8aa95b524b	èè ¿	ç?æªç¥	æ?æ?æ?æ?æ?æ?æ?2018-12-31 05:57:27	å½ç¶æ¯é¹å¿åãä¸è¿ç¬¬ä¸å¹´è¿å¥½å§ï¼æ­£å¸¸æä½ãç¬¬åå¹´æ²¡æ³è®ºææ¶åææç¹ç»æãåæ¥æåºæ¥äºï¼å°±è½æ¯ä¸äºã?
0e4ea42be30002a04757876cb51670d3	å¼ æ­ªæ­?ç?New York City	åº·å¥å°å¤§å­?çµå­ä¸è®¡ç®æºåå£«å¨è¯»	NYCæ¼å¤« | Medical Image | ML	ç§ä¿¡è¯¢é®é®é¢è¯·ç®ææ¼è¦è¯´æ¸ æ¥é®é¢ç¸å ³èæ¯åèµæï¼æç»åç­æ²¡è¯´æ¸ æ¥çé®é¢ï¼ä¸å¥è¯æ æ³åç­çé®é¢è¯·èµ°å¼ä¹ã?br/><br/>Cornell Quantitative Research Club: <a href="https://link.zhihu.com/?target=http%3A//www.cornellquant.com/" class=" external" target="_blank" rel="nofollow noreferrer"><span class="invisible">http://www.</span><span class="visible">corne…	new idea! è¿ä¸ªè¯å®ææï¼æè§å¾è¿ç®ç´æ¯éxxåxxxçç²¾åäºä¸ä½çç»ä¸å¦æ³åï¼æ¥å§ï¼è¿å å¤©å«æ³¡å¦¹å­äºï¼è®©ææideaç»implementåºæ¥ãå§æ§½ï¼è¿ä»£ç åççå¼å¿åï¼ä¸æ°åµæåï¼èå©å¨æï¼yeahï¼æ¿å¨äººå¿çæ¶å»å°±è¦æ¥äºï¼å¥è·å§ï¼æçideaãæä¹ä¸workå¢ï¼èµ¶ç´§æ¥æ¥æ¯ä¸æ¯åªä¸ªå°æ¹ä»£ç åéäºãåæ¥å¦æ­¤ï¼æ…
626dbf002e92e4d4d27e49cd4a977e7d	æ¼æ¼çä¸ç?å¥?æ¼å½»æ¯ç¹åï¼Manchester Cityï¼?æ?åå£«çå­¦è§åä¸å®¶ï¼è±å½G5å¤§å­¦æè²å­¦åå£?æ¬¢è¿éæ¶ç§ä¿¡	UCLå¤§å­¦æè²å­¦PHDæ¥æ10å¹´çå­¦åå±è§åãç§ç å¹å »ä»¥åå ¨å¥ç¡åç³è¯·æå¯¼ç»éª?br/>å¦ææµ·å¤ç³åçé®ï¼è¯·ç§ä¿¡æ¼æ¼	ä¼¦æ¦å¤§å­¦å­¦é¢ (University College London)Â·Education	æè²	æ?æ?2020-02-19 15:26:16	å¦ä½è½æ´å¥½å°åè¡¨è®ºæï¼ââå ³äºæ³å­¦åå£«çè®ºæåè¡¨çäºç¹å»ºè®®é· ç£ä¸­å½æ¿æ³å¤§å­¦æ³å­¦é¢ææãåå£«çå¯¼å¸ ç«æ æé´ï¼åºè¡åéãä½å¯¹äºåå£«çä»¬æ¥è¯´ï¼æè®¸ä¹æäºä¸ä¸ªè½æ²æ½å­¦é®ï¼è§ååä½çå®¢è§ç¯å¢ãæ¯«ä¸å¤¸å¼ å°è¯´ï¼å¨ç°ä»çå¹å »æ¨¡å¼ä¸ï¼åè¡¨å°±æ¯åå£«çççå½çº¿ãå®ä¸ä» å ³ç³»å°åå£«çè½å¦ææ…
f18edd544b2e607f36fc47680dbf8b2a	ç¥ä¹ç¨æ·	ç?ä¼¦æ¦ï¼Greater Londonï¼?æ?Protein Engineer	æ?åå£«Â·çç©å»è¯	æ?æ?æ?2017-04-24 13:55:32	åæ ä¼¦æ¦ãç³»éæäºåå­¦åå£«ç­è¾©é½éè¿äºï¼è¿æ²¡æä¸ä½æç« ãå¾æ³é®ä¿ºä»¬é¢é¿ä¸ä¸ªé®é¢ï¼åå£«å­¦ä½ä¸è¦æ±å­¦çåè¡¨æç« æ¯ææ ·ä¸ç§ä½éªï¼
983d15a9ffa046cfd9615f25dcbf930c	å©§å­	å¥?æªç¥	æ?çæ´»å°±æ¯ä½ ï¼ä½ å°±æ¯çæ´?æ?æ?æ?æ?æ?2017-04-24 06:17:08	ææ³è¯´ï¼æå·²ç»å¯¹è¿ç§æ åµæ æäºãç®åå¤äºç´åç¬¬å ­å¹´ï¼æ²¡æä¸ç¯æç« ï¼æ¬æ¥ä¼æä¸ç¯å°æç« ï¼èæ¿è¯´ï¼å°æç« ä¸è®©åï¼äºæ¯å°±æçåï¼ç»æä¸æå°±æ¯å ­å¹´ï¼ä¼°è®¡è¿ç¯æç« å¾ä¸å «å¹´ä»¥åæåºæ¥ãæ²¡ææç« ä¹ä¸æ¯è¯´è½åæé®é¢ï¼æ¯è¯¾é¢ççå¾åï¼ä¸ä¸ªå¤§å¤§çåï¼ä¹åä¸ç¥éï¼è·³è¿å»äºä»¥åè¶æ¥è¶ææ°ç¼…
b2636016e6591579d33823ba69b8b8b0	Albus	ä¸è¯¦	æªç¥	æ?...	æ?æ?é«ç­æè²	æ?æ?2017-04-28 05:26:00	è½ç¶ç¾å¸ä¸éè¦åpaperæ¯ä¸ï¼ä½æ²¡æpubå´å¾é¾æ¾å°å¥½çæèãæè è¯´pubæ¯æä»¬è¿ç§LRMè¯æèªå·±çå¯ä¸åºè·¯ãåå¥½paperæ¯ä¸ä»¶äºï¼è½ä¸è½ååºæ¥ï¼è½ä¸è½åå¨å°å¯çjournalä¸å°±æ¯å¦ä¸åäºäºãæäººå¾å¹¸è¿ï¼ç¬¬ä¸æ¬¡æç¨¿å°±è½æR&amp;Rãç¹å¿èå¦èªå·±ï¼æä¸ªäºçº¿journalé½è¢«refereeéªçä½æ å®è¤ãè®°å¾ææ¬¡å¼ä¼æä¸ªedit…
e9002d304ae666f99964896d9f384c58	ææ­¦	ç?æé½	æ?æ°´å©å·¥ç¨	æ?åå·å¤§å­¦Â·æ°´å©å·¥ç¨	æ°´å©è½æº	æ?æ?2017-05-12 12:20:39	æé¸æ­¢åæ¹ä¹éï¼ä¸å¹´ä¸ç¿ ï¼ä¸é£ä¸é¸£ï¼å¿ç¶æ å£°ï¼æ­¤ä¸ºä½åï¼çæ°ï¼?#39;&#39;ä¸å¹´ä¸ç¿ ï¼å°ä»¥é¿ç¾½ç¿¼ï¼ä¸é£ä¸é¸£ï¼å°ä»¥è§æ°åãè½æ é£ï¼é£å¿ å²å¤©ï¼è½æ é¸£ï¼é¸£å¿ æäººã?#39;&#39;
09510a4428d8e3da5d043afdb367792c	ç¥ä¹ç¨æ·	ä¸è¯¦	æªç¥	æ?æ?æ?æ?æ?æ?æ?2017-04-23 05:36:59	æè§è¿Berkeley Stanfordææç³»çç¾å½äººåå£«ï¼è¯»å°ç¬¬å ­å¹´ï¼ä¸ç¯ä¸ä½ä¹æ²¡æå°±æ¯ä¸çãããææé¢åå ­å¹´ä¸ç¯ä¸ä½é½åä¸åºæ¥è¿å¾æå¤æ°´ããã?
c8cb6d07f0803b6317ec45e102dd6960	Qiang Evelyn	å¥?æªç¥	æ?æ?æ?æ?æè²	æ?æ?2017-10-02 02:21:57	è®°ä½ï¼ä½ ä¸æ¯ä¸ä¸ªäººï¼?å«çé£äºå¤´å å¹´å°±åæç« çï¼ä»ä»¬æå ³ç³»ï¼ä»ä»¬è¿æ°å¥½ï¼å ¨é å¯¼å¸è´¹å¿æå¯¼ï¼ä»ä»¬æé¡¹ç®ååºå»çï¼å ¶å®æç« æºæ°´çï¼è¿ä¸å¦ä½ ï¼ä»ä»¬çideaæ¯å½é¢ä½æï¼å¯¼å¸ç»çï¼ä¸åä½ ï¼å ¨é èªå·±ç ç©¶ï¼ä»ä»¬è±é±äºï¼å¯ï¼å°±è¿æ ·æ³ï¼?å°±ä¸ä¼åçº ç»é£äºæçæ²¡çäºâ?å¾å¥ææå°±è¿ä¹å¹²ç?
0	å¿åç¨æ·	ä¸è¯¦	æªç¥	æ?æ?æ?æ?æ?æ?æ?2019-04-25 09:22:24	æåºè¯¥æ¯å·®ä¸å¤çç»åãå ä¸ºæä¸æ¯ç¡åçï¼åå£«ä¸å¹´ï¼ç°å¨ç¬¬åå¹´ï¼åå»¶æå°±æ²¡å·¥èµäºãããååææ¥æ¶äºç¬¬ä¸ç¯paperè¯´ä¸æèªå·±çæ åµãå ¶å®æç®åçææå¨åäºå°±å·²ç»å ¨é¨ååºæ¥ï¼å½æ¶èæ¿æ³åçæ´å®åï¼å æ­¤åè±äºä¸å¹´æ¶é´åæ´ç»è´çè¡¨å¾ãåå®åèæ¿è§å¾å¯ä»¥å²é¡¶åï¼äºæ¯è®©æå»¶æï¼æåæä…
4b4687b31600029b5c3803fbe800f0cf	z1840393	ä¸è¯¦	æªç¥	æ?æ?æ?æ?æ?æ?æ?2019-11-01 10:46:18	ä½éªå°±æ¯è¢«èæ¿åç§å¬åç§è®­åãä¸è¿èæ¿çè¯å¬å¬å°±è¡ï¼è¦æ¯ä»å¬åè®­è½è§£å³é®é¢ï¼æå°±ä¸ä¼è½å ¥è¿ä¸ªå°æ­¥ãããåæ­£æçæè§æ¯ï¼å¨ä¸ä¸ªå¹³åä»¥ä¸çç»éï¼å¦æåä¸åºå¥½æç« ï¼ä¸»è¦é®é¢æ¯å­¦ççé®é¢ï¼åä¸åºæç« ï¼é£ä¸»è¦é®é¢å°±æ¯ä¸ªç³»ç»é®é¢äºãæ¥çç¬¬ä¸å¹´ï¼æä¸ªå°èå¸æ¥è¿è¾¹è®¿å­¦ãèæ¿è¯´ï¼ä½ å»…
84254ea240fa57a363e4f49137c741e9	ä¹ä¹	ä¸è¯¦	æªç¥	æ?æ?æ?æ?æ?æ?æ?2017-04-24 12:35:45	æ¥ä»ä¹?..æä»¬ç»æä¸ªå°åº¦å°ä¼ä¸å¹´å¤äºï¼è¿åå£«èµæ ¼èé½æ²¡èè¿ï¼æç« ä¹æ²¡æãè¿é½å¾æ­£å¸¸ãæå¨åä¸å¹´ä¹æ²¡æç« ãå½æ¶ï¼ç»å¸¸æä¸­å½äººé®æï¼ä½ åäºå¤å°æç« ï¼åç­è¯´ï¼ä¸ç¯ä¹æ²¡æãé®çäººç»å¸¸æä»¥åæ çç¼ç¥ãè¿æäººç´æ¥é®ï¼ä½ æä¹å°ç°å¨è¿å¨ä¸è¯¾ï¼å­¦åè¿æ²¡ä¿®å®ï¼ææ³è¯´çæ¯ï¼ä¸è¦å¤ªå¨ä¹è¿ä¸ªãæ…
099c59924005d547c6a8a379d917beb9	æå¤å¾®å¾®	å¥?æªç¥	æ?æ¬²ç¥æè¯·å ³æ³¨å ¬ä¼å·âåè¯­æé»â?ä¸å ¥åé¨æ·±ä¼¼æµ·ï¼å»å­¦è¯çè¿·é¾æ¥ãå¥ä½ç¬ææèºå¿ï¼ç§ç ç»æ¯å¦åºæ´ã?æ?æ?æ?æ?2020-02-11 07:42:40	ç´å°æ¯ä¸æé½æ²¡æpaper
b359083224952a75b70bb121b01c5214	Graceå¥å¼æ©å ¸	å¥?Fontainebleau	æ?ç±æ¯æ°¸æ	æ?æ?è´¢å¡	æ?æ?2017-08-21 19:45:28	æ¬äººå½å¤åå­¦é¢Accounting PhD 3å¹´çº§å¨è¯»ããããåªæ³è¯´åpaperè¿äºè¦çä¸ä¸ï¼å¨å½é ä¸ï¼accounting, financeç­é¢åï¼3rd yearå°±è½åpaperçå¯¥å¯¥æ å ï¼çè³æ¯ä¸æ¶åä¹æå¾å¤äººä¸ç¯paperé½æ²¡æçï¼ä½æ¯ä¸æ ·è½è¿top schoolãå½ç¶ï¼ä¸éè¦å¨top journalåpaperçè¯ï¼ä¸ç¨single authorçè¯ï¼?éä¾¿å°±å¯ä»¥åï¼ä½æ¯é£åæä»ä¹æä¹…
11b72e26a4f2f902dd5010d503d60ec0	è·³ä¼çå°æ¾é¼	å¥?æªç¥	æ?EEç¾ä¸åå£«å¨è¯»	ç§ç ï¼å¥èº«ï¼é è¯»ï¼åäº?æ?éä¿¡	æ?æ?2019-01-11 17:12:09	è¿ä¸ªé®é¢è¿æ¯å¯ä»¥åç­ä¸ä¸çï¼æ¯ç«å·²ç»PhDç¬¬åå¹´äºï¼è¿å ä¹ä»ä¹é½æ²¡ãç´åãç¬¬ä¸å¹´ï¼ä¸è¯¾ï¼èªå·±çè®ºæãç¬¬ä¸å¹´ç»æåçæåï¼åè®ºæï¼æ?0æä»½çICCï¼éä¿¡æ¹åãç¬¬äºå¹´çå¯ååå½ï¼å¤§å¹´åä¸æ¶å°é®ä»¶ï¼è®ºæè¢«æï¼è¢«æççç±å¾çµå¼ºãåç¾å½åè·å¯¼å¸è¯´èµ·è¿ä¸ªé®é¢ï¼åªè¯´Timingä¸å¥½ï¼è®©ææå®åå±æ…
92874fbe283327c1b848008683a6b23e	ç¥ä¹ç¨æ·	ç?Outer Space	æ?å¿åç­é¢ä¸ä¸æ?just another 3-manifold	Prydonian AcademyÂ·Mathematics	çç§å »æ®ä¸?æ?æ?2017-04-24 03:57:58	å¦ææ¯çº¯æ°çè¯ä¹å¤ªæ­£å¸¸äºâ¦â?
12086b2413728dda1960d3e4856a27f0	Greenstone	ä¸è¯¦	é¦æ¸¯	æ?å¤§å­¦æå¸ ç»æµå­¦åå£?æ?æ?æ?æ?æ?2019-04-29 19:35:40	è¿ä¸ªçä»ä¹ä¸ä¸äºãè¦æ¯ç»æµå­¦çè¯å¤ªæ­£å¸¸äºï¼åèè½åè¡¨æç« çè¯å¾å°è§ã?
7bd51cf238ff55e503e718258c6ac7e8	Shujie	å¥?æªç¥	æ?æ?ä¸èµ°å¯»å¸¸è·¯çPhd. Go	é¦æ¸¯ä¸­æå¤§å­¦ (CUHK)Â·CSE	æ?æ?æ?2019-12-10 01:00:28	æ´æ°ï¼èµ¶å¨ä¸å¹´çº§çå°¾å·´ï¼ä»å¤©ç»äºæäºç¬¬ä¸ç¯ä¸ä½ââââââââââââââââââââââä½éªå°±æ¯çè§£äºä¸ºä»ä¹PhDå¿çå¥åº·å®¹æåºé®é¢ï¼å ä¸ºæ­£åé¦è¦ç­å¾ å¤ªä¹ ï¼å¨ææ§èªææçãèªæå¦å®ï¼æ¬æ³ä¸é¼ä½æ°ï¼äºå®æ¯åèè¡°ï¼ä¸èç«­ãæ»ä¹ï¼åpaperæ¯ä¸é¡¹å è£èè°å·¨çä»»å¡ï¼å è£æ¯å ä¸ºå¹³æ·¡ï…
0	å¿åç¨æ·	ä¸è¯¦	æªç¥	æ?æ?æ?æ?æ?æ?æ?2017-04-22 10:18:43	è°¢éï¼ææ²¡æè¿æ ·çä½éªãæè½¬ååç¬¬ä¸ä¸ªæå°±åäºæç« ï¼å ä¸ç¡å£«çé¶æ®µä¹æ²¡è¶ è¿?å¹´ãå ¶å®åä¸åæç« è¿äºæ ï¼å¹¶æ²¡æä»ä¹è§å¾ï¼åè¯¾é¢ç»è¿è½¬æ åµï¼è¯¾é¢æ¹åæ åµï¼ä¸ªäººåªåé½æå ³ç³»ï¼èä¸ç¬¬ä¸å¹´æ²¡åpaperå¨æçæ¥ä¹å¹¶ä¸ç®ä»ä¹ç½è§ãæåªè½è¯´éå®æ åµä¸ºï¼å¦æè¯¾é¢ç»è¿è½¬æ­£å¸¸ï¼èä½ åå¨ç±»ä¼¼æè¿ç…
0	å¿åç¨æ·	ä¸è¯¦	æªç¥	æ?æ?æ?æ?æ?æ?æ?2017-04-25 13:52:20	åå£«ç¬¬åå¹´é©¬ä¸ç»æ?è¿æ²¡ææç«?æéªå²äºä¹?æèªè±ªäºä¹?æé¢äººä¾¿å¹äºä¹ï¼é¢ æ´æ°ä¸ä¸?å¯è½ä¹æ²¡äººç ååå®è¿æ¡ç¬¬äºå¤© ç¬¬ä¸ç¯paperè¢«éç¥acceptedï¼å
0	å¿åç¨æ·	ä¸è¯¦	æªç¥	æ?æ?æ?æ?æ?æ?æ?2017-04-24 23:56:37	ä½ä¸ºä¸ä¸ªå·®ä¸å¤å¦é¢æè¿°çPhDï¼æè¿ä¸é¨å¿æå¨ç ç©¶åå­¦ä¸å¤§æ ¸å¿å­¦è¯´ä½ç³»ï¼å³å¤±è´¥å­¦ãèªæå­¦åæèå­¦ãç­æç ç©¶æåååæ¥åè¡¨ææã?
0	å¿åç¨æ·	ä¸è¯¦	æªç¥	æ?æ?æ?æ?æ?æ?æ?2017-04-24 20:07:10	çå°è¿ä¸ªé®é¢ï¼ä¸éèªæ¥ï¼è¿è®©ææ³èµ·äºä¸ä¸ªå·²ç»æ¯ä¸çå¸å æå¸å ï¼å¨å®éªå®¤é£æ¯ä¸ä¸ªä¼ å¥åï¼ç¡å?å¹´ææï¼åé¢7å¹´ï¼é¤äºä¼è®®ï¼æ¬ä¸ä¸ä¼è®®æ²¡å¥ç¨ï¼ï¼paperé¢ç²æ æ¶ãå°äºç¬¬å «å¹´ï¼å­¦æ ¡è¦æ¸ éäºï¼ç¶åå¸å å°±å¼å§åç«è¿äºï¼åªç¥éç«è¿ä¸åç´æ¥æ¥ä¸?Rampage ï¼?ææ´èµ°ï¼å ¨æ¯sciï¼ï¼åä¸½æ¯ä¸ï¼å½å¹´å¸å æ…
0	å¿åç¨æ·	ä¸è¯¦	æªç¥	æ?æ?æ?æ?æ?æ?æ?2017-04-28 06:57:00	æè§å¾è¿ä¸ªé®é¢åªæä½ èªå·±è½åç­ï¼å½æ ¹ç»åºï¼è¿æ¯è¯´ä½ å°åºæ¯ä¸æ¯å¾æ³åè¿ä¸ªæ¹åçç ç©¶ãå¦æä¸æ³ï¼èµ¶å¿«quitãå¦åç­å¾ ä½ çæ¯æ éçç ç¬ï¼å ä¸ºåpaperæ¯éè¦ææ³æ³ï¼æideaçï¼èåªæä½ åæ¬¢çä¸è¥¿ä½ æå¯è½å»ç¢ç£¨ï¼å»ååºæ¥ãä½ ä¸åæ¬¢çä¸è¥¿è¿è¦å»åå»æ³å»åï¼è¿è¦é¢å¯¹æ¶é´éå¶åååï¼æ¯å¾æ¨ç…
cd6efe2f8bc5f635750b4ac0a2799311	è·¯äººä¹å°æ?ç?ä½å±±å¸?æ?"å®? ä¼ªGeek"	åæ³å°¿å¤ç§åçº§å»çï¼ç°å¨å¨äºæ¬å­¦æ ¡æä¹?ä¸­å±±å¤§å­¦Â·ä¸´åºå»å­¦	é«ç­æè²	æ?æ?2018-02-06 16:19:47	ç¬¬ä¸å±å «å¹´å¶å»å­¦çï¼ç¬¬å ­å¹´å¼å§è·åå£«èæ¿ãçè®ºä¸æ¯æ²¡æç¬¬ä¸å¹´çãæ¯ä¸ä»¥ååäºä¸¤å¹´ååï¼ç®ä¸è¡¥ä¸äºä¸äºæ¶é´ï¼æç« æ¯å¨ååç¬¬äºå¹´åºæ¥çãä½éªä¸å¤§å¥½ãæ¯ç«é¢è¯çæ¶åæäººä»¥æäºãå®¶éé¢å¯¼ä¹æ¯åä¸æ«ææç« æè§åï¼å¹³æ·»äºä¸å°éº»ç¦
0	å¿åç¨æ·	ä¸è¯¦	æªç¥	æ?æ?æ?æ?æ?æ?æ?2017-04-24 18:33:35	æ¹æåå¹´å°±æ¯ææ³æçé®é¢ï¼æ³ªå´©ãããï¼
0	å¿åç¨æ·	ä¸è¯¦	æªç¥	æ?æ?æ?æ?æ?æ?æ?2017-04-24 07:27:43	ç¬?å¹´äºè¿æ²¡åpaperçé£è¿?
a68a1876c08d43c3cad53e005e45c7fe	å¾éé«è¡°å¯?ç?æªç¥	æ?ç¯å¢ç®¡ç/åå£«/å¤§å­¦æå¸	æ³æä¸ºæ´åå®³çäºº	æ?æ?æ?æ?2019-01-13 17:26:02	åå£«åä¸å¹´æ æç« ç¬¬åå¹´åå?ç¯SCIï¼å ¶ä¸?ç¯ä¸åºç¬¬äºå¹´ååº6ç¯SCIï¼å ¶ä¸?ç¯ä¸å?
e9a010ac56a2370754604b4434a1d494	åªåªçèå®è°	ç?æ­¦æ±	æ?å°å¼è¯»è¿ä¸¤å¹´ä¹¦ï¼å°ä¸ä¸­ä¸ä¸ªè¿·éå°ä¹¦ç«¥ã?æ?æ­¦æ±å¤§å­¦Â·çç©å­?é«ç­æè²	æ?æ?2017-04-29 12:53:51	å¨å®éªå®¤æ²¡paperå°±è·å¨åå®«æ²¡å­©å­ä¼¼å¾ä¹ä¸ç¥éæ¯èªå·±ä¸è¡è¿æ¯ä¸é¢ä¸è¡?
b3d83a4650256a5b79b36690e741814a	ç±ççå®å®èè?ä¸è¯¦	æªç¥	æ?æ°´è²è±çå¨ç¾	è¿ä¸ªåä¸å¥è¯æè¿°æå¥ä¸å	æ?æ?æ?æ?2017-05-11 09:43:00	ææ¯åå£«ç¬¬åå¹´è¿æ²¡æä¸ä¸ªæç« ãæ°æ®æéåæ¯æä¸äºï¼æä¸ç¯æç« ä»åäºå°±å¼å§æï¼ä¸ç´è¢«æãå ä¸ºä¹åçååæ¯æè´è´£åå®éªï¼æ´çæ°æ®ï¼å¯¼å¸å¸®åå¸®æãä½æåç°å¯¼å¸å ¶å®ä¸æ¯å¾äºè§£æåçä¸è¥¿ï¼åçä¸è¥¿ä¸è¯´æ·±åº¦ï¼å°±æ¯åºæ¬éè¯¯ä¹æ¯éå¸¸ä¹å¤ï¼èå¯¹æå¿çéæ©ä¸ä¹æ¯å¾ä»»æ§éæï¼è¿ä¸¤å¹´ä¸ç´å¨…
1761e06d909a2e782bd687088bd93e19	å¸¦å¨çDr.G	ç?æªç¥	æ?åç¾çç§PhD / å¾®å @åç¾åå£«å®¶åº­å°è¯¾å ?æ?æ?æ?æ?æ?2017-04-22 10:20:04	æ¥ä¸å¾çãå¦ææ¹åæ²¡é®é¢ï¼å¯¼å¸æ²¡é®é¢ï¼é£å°±ç¥èªå·±æä¸ç¹ç¹å¥½è¿æ°å§ãæä¸ªäººç®è¿æ°è¿ä¸éçï¼åä¸¤å¹´å°±åäºå½±åå å­10å·¦å³çãä½å¹¶æ²¡æä»ä¹ç¨â¦â¦æä»¥è¯´ï¼æ¢ç¶æ¯è¿æ°ï¼å°±å«æ³å¤ªå¤äºãè¯»åå£«åç ç©¶å¹¶ä¸æ¯çæ´»çå ¨é¨ã?
eb435eca42216e8b90d837ecbe273b8e	ç¥ä¹ç¨æ·	ç?ok	æ?ææ¶æï¼ææ¶æ´æ	æçæ¯ä¸å·²æåç»æ?Ph.DÂ·Material Science	é«æ°ç§æ	æ?æ?2017-05-02 10:38:40	èè¯æ¶é´120åéï¼å·²ç»è¿å»äº90åéï¼èä½ è¿æ²¡æå¼å§ç­é¢ï¼å¯ã?
b532310544a84d3a9280f25f02a12180	dhchen	ç?å¾·å½	æ°å­¦ãæ°å­¦åæè¯é¢ä¸çä¼ç§åç­è?Ph.D. in Mathematics	ç¬ç»é«æ¥¼ï¼æå°½å¤©æ¶¯è·¯ã?é¦æ¸¯ä¸­æå¤§å­¦Â·æ°å­¦åå£«	æ?æ?æ?2017-04-25 16:12:02	æä¸ä¸ªæºçµå§ï¼æäºæ¹åæ¯é¤é¥®åºï¼æäºæ¹åæ?såºï¼æäºæ¹åæ¯å¤è£åºãåå¹´ä¸å¼å¼ ï¼å¼å¼ ååå¹´ãåæ¶ï¼æäºäººæ¯æ¯çªï¼æäºäººæ¯çç«ãçè²çä¹å·®å«å¾å¤§ãèªæ±å¤ç¦ï¼äººæèªç¥å§ã?åªæ¯ï¼ä½ éæ©æ¹åçæ¶ååºè¯¥ç¥éä¸è¬äº§åºçå§ï¼è¿æ ·æè½å®¢è§å°è¯ä»·èªå·±ã?
0	å¿åç¨æ·	ä¸è¯¦	æªç¥	æ?æ?æ?æ?æ?æ?æ?2017-04-26 04:14:27	æç¬¬ä¸å¹´ï¼è¿å¹´è½»ï¼åååï½æé½ç¬¬äºå¹´æ«äºï¼ä»å¹´ä¹æä¸å°ï¼é½åå£«ç¬¬å ­å¹´äºï¼æ²¡æä¸ç¯æç« ãæ¶é´é½å¹²å¥äºï¼ä¸æ­ä¸æ­çåproposalï¼ä»NSFCé¢ä¸ãèåãéç¹ãéå¤§ä¸é¡¹å°æåä¸æ³?73ï¼å°æ°éï¼ç¶åå°å½å®¶éå¤§ç§æåºç¡è®¾æ½å»ºè®¾é¡¹ç®ãä¸æ­ä¸æ­å°åé¡¹ç®å»ºè®®ä¹¦ãæ¦å¿µè®¾è®¡æ¥åãåæ­¥è®¾è®¡æ¥åå°é¡¹ç®æ¦ç…
0	å¿åç¨æ·	ä¸è¯¦	æªç¥	æ?æ?æ?æ?æ?æ?æ?2017-04-25 12:00:43	ä»å¹´åå£«ç¬¬åå¹´ï¼æä»¬å­¦æ ¡åå£«æ¯ä¸å°è®ºæè¦æ±å¾ä½ï¼ä¸¤ç¯eiï¼ä¸¤ç¯æ ¸å¿å°±è¡ï¼æ²¡æ³è·åæ ¡æ¯ï¼ä½æ¯å­¦æ ¡æ¯è¾ç¹æ®ï¼ä½æ¯å³ä½¿æ¯è¿æ ·ä½çè¦æ±æä¹ä¸ç¯é½æ²¡æåãå¯¼å¸æ¯ä¸å éå¸¸ççbossï¼åå ä¸»è¦æ¯ç±äºå¯¼å¸å¤ªçï¼åäºå¾å¤é¡¹ç®ï¼ç»æå¯æ³èç¥ï¼å­¦çæäºå»ä»·å³å¨åï¼ç»å¸¸åºå·®åè¯éªï¼è¿åè·äº§ï¼åæ…
0	å¿åç¨æ·	ä¸è¯¦	æªç¥	æ?æ?æ?æ?æ?æ?æ?2017-04-25 01:44:31	è¿å± ç¶æ¯ä¸ä¸ªé®é¢ï¼ä½å¡æ¬ç§çå¾é¾ä¸æåæ­£ç»ä¸è¥¿çæ¹åé½è¿æ ·å§ãç¹å«æ¯è·çå¤§ä½¬èªå·±å¹²çé£å¸®äººï¼åç¹non-trivialçä¸è¥¿å¯ä¸æ¯è¦ç§¯ç´¯ä¸ªå å¹´ãæ¯å¦berkeleyæTuring award candidateçå­¦çï¼phdæé´ä¸ç¯æ­£ç»æç« é½æ²¡æï¼è¿ä¸¤å¹´åpostdocç»äºæé è°±æç« äºãè¿ç§æ¶åå°±è¦å°éå®¢è§è§å¾äºï¼æ¯ç«æ²¡æç§¯ç´¯ä¸æä¸…
0	å¿åç¨æ·	ä¸è¯¦	æªç¥	æ?æ?æ?æ?æ?æ?æ?2017-04-24 12:00:16	åå£«ä¸å¹´è·äºä¸ªå¤§éªå­å°èæ¿ï¼å¥ç©æä¹ä¸ä¼ï¼è¿çææ¥ãå°±æ¯å¿½æ è½åå¼ºï¼è·æä»¬å¤§èæ¿è¯´ä»çæ³æ³è½ånature,science,prl å°±æ¯å­¦çå¤ªæ¬¡åä¸åºæ¥ï¼è¢«ä»å¾ è¿çå­¦çè¦ä¸æ¯å»¶æè¦ä¸å°±æ¯æ°´æ¯ä¸ãè¿èå¸äººåè¿æ¬¡éªæ°èªå·±çå¥³å­¦çãä»å¹´æ¥åºæ¥äºï¼èªå·±çæç« è¢«æ¤äº4ç¯ï¼ç°å¨è®©æä»¬å¸å¼å¸®ä»å¡«åingãå°ç°å…	æ çä¸æ?.......è·åå ¥å­¦é£ä¼å¸æè½ä½åºéå¸¸ä¼ç§çå·¥ä½ç¸æ¯? ç°å¨åªæ³æå¥½åºç¡	é¡ºå©æ¯ä¸	æ¾å°å·¥ä½	ä» æ­¤èå·²..................é¢ä¸»çé®é¢åºè¯¥æ¯	åæè´¨éçpaper	æ°´paperä¸ç®......................"
ff697bcbd81d3c9cc74d844be1a1e2e0	æå´	ç?éå²	ä¸­å½æµ·æ´å¤§å­¦ èªå¨åç³»æå¸	å¶å¾¡å­¦åé?å´ææ?ææç¥åå¼äººä¸ï¼æä¸­å¾å¾ç²¾çµè¯­ã?<br/>è¯è ç¥ä»ä¸æµ·æ¥ï¼æ¥æ¶ä¸å¤å é£é¨ã?Auburn UniversityÂ·MEMS & Control Systems	é«ç­æè²	æ?æ?2017-04-25 00:43:28	è¿ä¸ªå¾æ­£å¸¸å§ï¼æåä¸é£ä¸å¹´å·®ä¸å¤æ¶å°äºä¸å°æç¨¿ä¿¡ï¼æ³ä¸æ³é½å¯ä»¥å¬å¤ç¥é¾äºéå¸¸çæ¿å¨ãæ³å°ååè¦æ¯ä¸ï¼ä¸ç¯scié½æ²¡ææ··ä¸ªæ¯çå­¦æ¯åï¼å·²ç»è®¤ççèèè¦å»å·¥ä¸çæ¾å·¥ä½äºï¼æ¯ç«è¿ä¼ç¼ç¨ï¼ä¼åµå ¥å¼ï¼æ»æ¯ä¼æ¾å°ä¸ªé¥­ç¢çãè¿å¥½åååå¼å­¦å°±è½¬è¿äºï¼åä¹ä¸ç¨åå¤éæ¥å·é®ç®±æ¶æç¨¿ä¿¡äºã?
a3544fa2a3c9c38117103f9ef2f6f466	æ±æ°´é¿æµ	ä¸è¯¦	æªç¥	æ?ç¿ç©èµæºç»¿è²å å·¥/ææå­¦åå£?æ¯å¤çº¢è¡°ç¿ åï¼èèç©åä¼ï¼å¯æé¿æ±æ°´ï¼æ è¯­ä¸æµã?æ?é«ç­æè²	æ?æ?2020-01-30 00:16:49	å·²æ¯ä¸ä¸¤å¹´åãåæ³èªå·±è¯»åå£«çè¿ç¨ï¼ç¡®å®æ¯ä¸ä¸ªåæç« è¾å²çè¿ç¨ã?012-2017ç¡åè´¯éï¼æé´æ­£æ¯å­¦æ ¡âå¾æç« è å¾å¤©ä¸âçæ¶åï¼ç¶èèªå·±çæ¹åç¡®å®ä¸æ¯å¾å®¹æåæç« ï¼åæ¸ä¸çé¨è·¯ï¼ä¼´éçåç±»å¥å­¦éé½ä¸ææ ç¼ï¼å¾ç¦èãåå­¦é´å¨æ¯paperæ°éçæ¶åï¼èªå·±é½å¾åæ¸ é«å°è¡¨ç¤ºè·¯è¿ãæé´ç¼é äºä¸…
5db58113c9108318c66a26b94fedc686	å·´è³æ«ç³»ç	ä¸è¯¦	æªç¥	æ?æ?æ?æ?ç§ç 	æ?æ?2019-10-31 11:52:43	ç¥ä¹å¯¹æçå®ä½å¾åç¡®
b945f62a754daead2d289d2960c6d660	ç¥ä¹ç¨æ·	ä¸è¯¦	æªç¥	æ?æ?æ?æ?æ?æ?æ?2017-08-09 09:49:02	å¹¸äºæå¨åå£«ç¬¬äºå¹´çæ¶åquitäºãç°å¨ï¼æçåå­¦ä»¬ç¬¬äºå¹´ç»æï¼é½PhDæ¯ä¸äºï¼è¿é½åäºCellï¼Scienceï¼Natureçpaperãããå¦ææä¸quitï¼æå°±æ¯æä»¬è¿ä¸çº§å¯ä¸çæç´¯äºããã?
6401433a9f0e96166640a332fa5fea8e	æ°´ç«æ?å¥?é¦æ¸¯	æ?æ å¿§æ èä½ç³»å°å¥³	æ?æ?æ?æ?æ?2020-01-27 15:27:48	æ²¡ç»åè¿ç¬¬ä¸å¹´ï¼ç¬¬äºå¹´paperåºäºé®é¢ï¼çº ç»äºå¾ä¹ åå³å®quitï¼å°±å½æ¯è¯»äºä¸ªmasterï¼researchè¿ä»¶äºä¹å°±æ¾ä¸äºãæ²¡åpaperå¹¶ä¸ä»£è¡¨ä»ä¹åï¼å¤©æ°ä¾æ§æ´æï¼ä¸ç©ä¾ç¶å¯ç±ï¼æ²¡å¥å¤§ä¸äº
586e5cf12e58de320253fb7a156f8d38	èæ²³	ç?æªç¥	æ?I can	æ?æ?é«ç­æè²	æ?æ?2019-01-05 00:16:56	æç¬¬ä¸ç¯SCIè®ºææ¯ååä¸åçï¼å¾æäºãåå¤´æ³æ³è¿ä¸ªè¿æ¯ç®æ¯è¾æ­£å¸¸çå§ï¼å ³é®è¦å¿æå¥½ãå½ç¶å¿æå¥½ä¸ç­äºä»ä¹ä¹ä¸åï¼èæ¯æç½åªåçæ¹åï¼ä½åå¤«è¿æ²¡å°ï¼æè æä¸ªåè¿æ²¡è¿å»ãææ¬ç§æ®é?85ï¼åå£«æ¯å¨æ¸ åãç¬¬ä¸ç¯SCIè®ºææ¯å¨ååä¸å­¦æå¼å§çæ¶åå½ç¨çï¼è·åå±å¾å¤äººç¸æ¯å¾æäºãä¹åçç…
2728f29db9a0aa24ffc574255fb99c4c	ç©ºè¿	ä¸è¯¦	æä½å°ç	æ?éä¿¡ç§ç ç?å?æ?æ?æ?æ?2018-12-10 14:18:14	å ¶å®ææ¯åå å¤©çå°è¿ä¸ªè¯é¢çï¼èªå·±ä¹æ¯PhDç¬¬ä¸å¹´é¢ä¸´ç²¾ç¥ååï¼æ ç»ªå¤±æ§çæ¶åæè°¢ææç­ä¸»çåç­ãä¸ªäººæè§ç¬¬ä¸ç¹å°±æ¯è¿·è«ï¼å¼å§å¯¹èªæçæçï¼æ¶å¸¸ä¼æ³æ¯ä¸æ¯èªå·±çæ¹æ³ä¸å¯¹ï¼æ¯ä¸æ¯èªå·±ä¸éåè¯»åå£«ï¼ç¶åå¼å§æçèªå·±éæ©çæ¹åæ¯ä¸æ¯æé®é¢ï¼å¦ææ¢ä¸ä¸ªæ¹åä¼ä¸ä¼å¥½åè®ºæä¸äºãèº«…
c799a5b98d1337bf66877fd00879192c	é¢ç	ç?æ¥æ¬	æ?åå­¦ï¼èºæ¯ï¼å²å­¦ã?è§å¤©å°ãè§èªå·±ãè§ä¼çã?æ?ç§ç 	æ?æ?2018-03-20 18:47:05	çå°è¿ä¸ªé®é¢ç¬¬ä¸æ¶é´ä¸æ¯åç­ï¼èæ¯ç¹äºå ³æ³¨ï¼ä¸ºçå°±æ¯åè¯èªå·±ï¼åæ¥è¿æè¿ä¹å¤äººéªçæï¼æä¸æ¯ä¸ä¸ªäººãæå»å¹´ä¹æåºå¼å§åå£«ç¬¬ä¸å¹´ï¼å ä¸ºææ¯æèå¸å¯ä¸ççå­¦çï¼æèå¸å¯¹æçè¦æ±ççæ¯ä¸è¦å¤ªä½ï¼æååè¿ç ç©¶å®¤çæ¶åä»æ¾ç»ç»æè¯´ææ¯çå­¦çï¼å¨å½å¤è¯»ä¹¦æ¬æ¥å°±ä¸å®¹æï¼æä»¥ç§ç æ¹…
fd466d15eb09175bea1e43de61a598f0	Giada Huang	å¥?"Milano	Italy"	æ?Aerospace Engineering	(mega) satellite constellation; orbital dynamics; (multi-rigid-body) attitude dynamics and control; space debris	Politecnico di Milanoï¼ç±³å °çå·¥å¤§å­¦ï¼Â·Aerospace Engineering	æ?æ?æ?2019-01-07 08:57:11	åå£«ç¬¬ä¸å¹´ä¸­ãä¸ç¯conference paperï¼ä¸ç¯journal articleé½æ²¡æï¼æä»¥ç®æ¯è¿æ²¡æåpaperå§ãåäºæ¥å­æäºä¸ç¯journal articleï¼å¯¼å¸ä¿¡èªæ¦æ¦å°åè¯æä¿ä¸­ï¼ç»æè¢«æäºãä¸¤ä¸ªè¯å®¡ï¼ä¸ä¸ªå®å ¨ä¸ææçç ç©¶è¯¾é¢ï¼æäºä¸äºè«åå ¶å¦çæè§ï¼å¦ä¸ä¸ªæ¯æå¯¼å¸çåå£«å¯¼å¸ï¼æ¯è¾criticalï¼ä½æ¯æçå»ºè®®éå¸¸æåèä»·å¼ã…
5e6ed3ecf419a85af98fa4d6a65a1e50	çå³°	ç?æ­¦æ±	å¤§è¿çå·¥å¤§å­¦ æ°´å·¥ç»æå·¥ç¨åå£«	çæ´» ç§ç  æ°ç¥	åå£« ç ç©¶æ¹å åç³å?å²©å æçå¾®ä¿¡doctor_dut	æ?ç§ç 	æ?æ?2017-04-24 16:51:55	ç¶åä½ å°±å¨ç¦èçç­å¾ paperï¼åæèéå­¦ä¸­åº¦è¿ä¸å¹´â¦â?
078d029d3a3c994c55fcf01c42bdfba6	æ²é»çå¸å¸?ç?æ·±å³	é¦æ¸¯å¤§å­¦ æºæ¢°å·¥ç¨åå£«	é«æ ¡éæ¤	ç ç©¶é¢åï¼å è¿çº³ç±³å¶é ææ¯ï¼çº³ç±³å å­¦ä¸å å­¦çç©ä¼ æ?æ?ç§ç 	æ?æ?2019-07-02 19:13:59	å¯¹äºæ¾ç¾ç»å¾æ­£å¸¸å?33 æç¬¬ä¸ç¯æç« æ¯17å¹´æ¥ï¼æ¯ä¸ååå¹´ï¼åè¡¨çä¸åºå°paperï¼å¾çäºphdæé´æä¸æå «çäºåçæ¯è¾å¤ï¼åååèåæç« å®¹æäºèµ·æ¥ï¼ä»?8å¹´å°ç°å¨åäº7ç¯ï¼5ç¯ä¸åºæ»ç»èµ·æ¥å°±æ¯ä¸è¦çæ¥ï¼å¤å¤ç§¯ç´¯ï¼åæç« å°±æ¯æ°´å°æ¸ æçäº
b37487228b9feda2b67223fb5eaae760	ç¥ä¹ç¨æ·	å¥?Edmonton	æ?PhD in EnvE	æ?University of AlbertaÂ·Environmental Engineering	æ?æ?æ?2018-04-03 01:45:11	ä»å¹´phdç¬¬åå¹´ï¼ä¸å¨ç¬¬ä¸ç¯paperååè¢«acceptï¼ä¼°è®¡ç¦»è§åè¿æå¾ä¹ anywaysâ¦ç»äºæä¸ç¯æç« å°åè½å®äºï¼ä¸å¹´åå·²ç»è¿å»äºãç¬¬ä¸æ¬¡æ¶å°revisionæè§çæ¶åï¼å± ç¶æåä¸ªå®¡ç¨¿äººçæè§ï¼å½æ¶å ¶å®æç¹æµé¼â¦äº¤äºæ¹ççæ¬ä»¥åï¼ç­äºä¸å¨ç»äºæ¶å°acceptçé®ä»¶ï¼è¿éè¦æ¹æ¹æ ¼å¼ï¼ä½æ¯æ»ä¹æ¥è¯´è¿æ¯é¡ºå©çãè½ç…
fb3e0226782ae89519076282ca386cda	æ¡è±é é ¿	ç?äºç¹å °å¤§	æ?æ è¯ºdioåï¼	èæ¿é¢åä¼¼rz	ä¸­å½ç§å­¦ææ¯å¤§å­¦Â·ç©çå­¦	æ?æ?æ?2020-11-10 23:53:06	è¡¨é¢ç¨³å¦èçï¼å®åæ å¾ä¸æ¹ï¼èæ¿è¿æ¯æ¾å »çï¼ä»æ¥ä¸å¬ï¼å°±æ¶ä¸æ¶ç»ä½ ç»ç»é¥¼å é¥¥ï¼ççèéªå¿æãæ¯å¤©å°±è·è¡¨æ å ä¸æ ·ï¼ç»å¤§å®¶æ¼ç¤ºä¸ä¸ãæ¯å¤©åºæ¬å°±è¿äºå¾ªç¯ãç°å¨å°±è§å¾èªå·±å¿æçç¸å¼ºï¼ç²¾ç¥ä¸çå¯çä¸æ¹ï¼è½ç¶ç°å®ç©·çå½è£¤å­ãè¿å¥½å¹´åºçæ¶åååºå»äºãç°å¨åå¼å§å¾ªç¯äºï¼æéå¤´çä¸è¥¿å…
20c9f68e0b2ee1161e73f47e7259e659	ç¥ä¹ç¨æ·	ç?æªç¥	æ?æ­¤å¿å æ	æ?æ?æ?æ?æ?2019-01-15 00:37:03	è°¢èå¦¹å¿éï¼å¹²åè¦éè¯·æããæè¸ç¬cry.jpgï¼ä»å¹´å·²ç»ç¬¬åå¹´äºï¼è½ç¶æ¯ç´åï¼å¯ååè¿æ¯å±±å¤§åããè¿å¥½æä¸ç¯å·²ç»æåºå»äºï¼éº¦å æ¯é¦æ®æå ææ®ææ¯èå®è°ï¼è¿æç±å æ¯å¦çæå ï¼ä½ ä»¬é½è¦ä¿ä½æå?
0	å¿åç¨æ·	ä¸è¯¦	æªç¥	æ?æ?æ?æ?æ?æ?æ?2019-05-23 20:38:11	ä¸å¹´åçcs phdï¼äºæ¸¸ææ¹åãä¸ç¯è®ºææ²¡æãåè¢«acm mmæäºãè¿ç¯æç« åçå¾åå¿ï¼è¢«æä¹æ­£å¸¸ï¼ä½æ¯è¿æåå¹´ï¼å°±è¿äºæ­£å¸¸æ¯ä¸æ¶é´äºãä¸å­¦æå­¦è´¹5ä¸ï¼è¿æçæ´»è´¹ãæå ³é®çæ¯ï¼ä¸ä¸ªcsåå£«æä¹å°±è®©æè¯»æäºè¿æ ·ãå¨å´äººä¸ç®¡æä¹æ ·ï¼ä¸ç¯?åºè®ºææ»åå¾åºæ¥ï¼æä¹æå°±è¿ä¹å¤±è´¥å¢ï¼ä»ä¹ä½éªï¼å·²ç»…
2ee57c791dda1159daa194e5b6a05fe1	ä¼ çè®¾è®¡é?ç?æ­å·	æ?çç¾ç»¼åä½?å¯¹æè²ä¸åå­¦æ¯çå¼å§å¤±æâ?ç¤¾ä¼å¤§å­¦èä¸Â·å»ºç­å­?æ?æ?æ?2019-06-19 00:08:30	æç¬¬äºå¹´ä¸ï¼è¿æ²¡ååºï¼å°±æè§å¿«ç»æäºâ¦â¦é£ç§çä¸é¢æ¶ï¼åå¥é½éï¼çè°é½ä¸é¡ºç¼ï¼æ¨å¤©å°¤äººï¼åç§ä¸èéâ¦ååæ°´é½å¡çï¼æè¿å¥½ï¼è³å°æ§æ ¼åå¾ä¸å¤ï¼è¿æäºèº«è¾¹åå­¦æ§æ ¼å¤§åï¼çè³æ­æ²äºâ¦è¯´è¯ç¬å®¹ï¼ä»¥åè®å¼æçä¸ä¸ªäººï¼åºäºâ?
12006fc4bdeaf8ac1c806ac418d626cc	Qingnan	ç?æªç¥	æ?æ¯å¦ç¦ååï¼ä¸æ³¨äºå¾åå¤çåä¸ç»´è§è§	ä¸ªäººä¸»é¡µï¼?a href="https://link.zhihu.com/?target=http%3A//irc.cs.sdu.edu.cn/~qingnan/" class=" external" target="_blank" rel="nofollow noreferrer"><span class="invisible">http://</span><span class="visible">irc.cs.sdu.edu.cn/~qing</span><span class="invisible">nan/</span><span class="ellipsis"></span></a>	æ?æ?æ?æ?2017-04-26 15:47:32	å¡«ä¸ªåï¼ç­è¿å­¦æç»æäºæ¥ç­ãã?
73f2ba85f2e9520fda22254d5160fea8	å­æ­¦	ä¸è¯¦	æªç¥	æ?æ?æ?æ?æ?æ?æ?2018-12-26 11:51:48	æå°±æ¯phdä¸å¹´è¿æ²¡ææç« ï¼ç¬¬äºå¹´æåäºç¬¬ä¸ç¯ï¼ç¬¬å ­å¹´ç¬¬äºç¯ï¼ç¶åå°±æ¯ä¸äºâ¦â¦åå£«åä¸å¹´å¨èªæ´èªå¼ååç§ç©ä¹ä¸­åº¦è¿ï¼æå¯¼å¸ä¹ä¸æä¹ç®¡æãç¬¬åå¹´å¼å§æ çä¸æ¹ï¼ç¶åå¼å§å¥½å¥½åé¡¹ç®ï¼åçæç« ä¹ä¸è¬ï¼æå°±æ¯ä¸ªæ²¡æä»ä¹å­¦æ¯å¿çäººï¼èå¸ä¹ä¸ç»åæä»¥å¾ç¦å¿ãå¯¼å¸å¨å­¦æ¯è·¯ä¸ççå¾éè¦ï¼…
a385f89dff1abd36c88db3f58b054658	é»ä¹ä¹?ç?æªç¥	æ?å® ç·	æ?æ?æ?æ?æ?2019-11-02 00:13:08	æ³è¿quitï¼å¯æ¯quitä¹ååæ²¡æç¡å£«å­¦ä½ï¼åãcsä¸ä¸ï¼å ç¯è®ºæå èµ·æ¥è¿çè¢«æäº?æ¬¡ãå°äºç¬¬ä¸å¹´çæ¶åè¿æ¯æ²¡è®ºæã?åç»çäººé½æä¸éçæç« ï¼coauthorçèå¸ä¹å¾å¤äº§ï¼å¯è½å°±æ¯æè½åä¸è¶³å§ã? æç¨¿çè®ºæåç§è¢«å·ï¼è¢«åç§çç±æï¼motivationä¸åçï¼æ¹æ³ä¸æ°ï¼å®éªä¸å ¨ï¼åä½ä¸æ¸ ï¼?ãä»¥åçè®ºæä¸ç´è…
3e0e2e7206a89516c48f06a723ddc347	superzk	ä¸è¯¦	æé½	æ?æ¸ æ°´å¯ºä¿®è¡ï¼åºå ³é¥é¥æ æããã?æ ææ£æµï¼å¾®ç£å­?åå£«Â·æ ææ£æµ?æ?æ?æ?2019-04-24 22:51:37	åä¸é©¬ä¸ç»æï¼ç¡åè¿è¯»ç¬¬äºå¹´ï¼å°±å¨åææ¶å°é®ä»¶ï¼äºåºæåæ¥æ¶ï¼é¡¿æ¶è§å¾èªå·±åå£«æ¯ä¸æå¸æäº?
6421e0cea5b02710dac3040c19f9f4cc	éº»å°	ä¸è¯¦	æªç¥	æ?æ?æ?æ?æ?æ?æ?2017-08-09 07:57:03	æåå£«åä¸¤å¹´çæ°´äºä¸¤ç¯ä¼è®®ï¼ç¬¬ä¸å¹´åçæ°´ä¸ç¯ï¼åæ¶è¢«æ11æ¬¡å ¶ä»åç§æç« ï¼ç¬¬åå¹´ææç« é½å¤§æ¹ï¼åäº10ç¯åç±»æåæå¿ï¼å°ç¬¬äºå¹´æ¯ä¸åäº25ç¯æ»å ±ï¼æ¯ä¸åç¬¬ä¸å¹´ååäºå ç¯ãåºæ¬ä¸åçé½æ¯ieeeçï¼transactionæåç¯ï¼letterä¸ç¯ï¼elsiverä¸ç¯ï¼ä¼è®®90%é½æ¯ä¸å ä¸éçãå ¶å®åæç« å°±æ¯ä¸ªå­¦ä¹ çè¿ç¨…
d9efe905a5a732dea6b47708c0832fe7	ç¥ä¹ç¨æ·	ç?ä¸æµ·	æ?ç±éæ¯ï¼ç±ç¾å¥³	å°å¼è¯»è¿ä¸¤å¹´ä¹¦ï¼å°ä¸ä¸­ä¸ä¸ªè¿·éå°ä¹¦ç«¥ã?æ?æ?æ?æ?2017-04-24 05:43:27	ä½éªå°±æ¯æ²¡äºï¼è¿æäºå¹´äºä¹æ²¡ååºæ¥çå¢ãè¦ä¹éï¼è¦ä¹ç»§ç»­å¹²ã?
81684be8dc290d87090d26969a812560	ç¥ä¹ç¨æ·	ç?æªç¥	æ?è¿æ¯ä¸ä¸ªè±ç¦»äºé«çº§è¶£å³çäºº	æ?æ?äºèç½?æ?æ?2017-05-09 11:55:08	update 7/5/2017Daniel Cohen-Or æ¯è®¡ç®æºå¾å½¢å­¦é¢åå½é é¢è¢äººç©ï¼2014å¹?å?2015 å¹´å ¨çæå ·å½±ååå­¦è ï¼Top 1% most cited Researcherï¼ï¼ æªè³ 2016å¹´å¨å¾å½¢å­¦æé¡¶çº§æå ACM Transactions on Graphics ä¸åè¡¨è®ºææ»æ°å ¨çç¬¬ä¸ã?=====ä¸è¯·èªæ¥ãååçå°è¿ä¸ªåå®¢ï¼æå¾å½¢å­¦çåºè¯¥é½ç¥éè¯¥åä¸»åäºæ¥¼çåçç¾¤ä¼æ¯è°å§ã?
0	å¿åç¨æ·	ä¸è¯¦	æªç¥	æ?æ?æ?æ?æ?æ?æ?2018-05-02 00:48:22	ç®åå¨è°é¾è·æ¶ä¸­ãæ¬äººè®¡ç®æºé¢åï¼å·²ç»ç¬¬ä¸å¹´ãæä»¬èæ¿è¦æ±å¿ é¡»åä¸ç¯Aãæä¸åä¸ä¸ªworkåäºä¸å¹´ï¼éå¸¸æ°å­¦ï¼åä¸ä¸ç¸å·®å¾å¤§ï¼è¦åç§çè®ºè¯æï¼åæ®µæ¶é´åç°çè®ºä¸æéå¤§bugï¼æå³çæ´ä¸ªworkå¾æå¯è½å°±ç½åäºï¼ç°å¨æ¯åç§é¾åï¼å·²ç»å¨æèæ¯ä¸æ¯quitäºã?
0	å¿åç¨æ·	ä¸è¯¦	æªç¥	æ?æ?æ?æ?æ?æ?æ?2019-10-29 07:03:10	åå£«åä¸¤å¹´åModelingå»ºæ¨¡çï¼ä¹æ²¡ååºä»ä¹æ¥ï¼å°±è½¬æ¹ååic design. å¤æï¼å¨æé¿ï¼æåçä½ï¼åå£«ç¬¬äºå¹´ï¼Journal ä¸ä¸ªä¹æ²¡æï¼ç®åæ­£å¨èµ¶ä¸ä¸æ³¢tapout, å¸æè½æµåºä¸è¥¿â¦â¦åªæä¸ä¸ªæ³æ³ï¼æå¥½åºç¡ï¼è½æ¾ä¸ªå·¥ä½å°±å¥½â¦â¦æ²¡å ³ç³»ï¼å¨åªéæ··é½æ¯è¦è¿æ¥å­ï¼å½ä½ä¸ç§å·¥ä½å°±å¥½äºï¼å¿ææ¾æ­£ï¼å ¶å®æä¹å°±è¯´è…	AI	ML"	äºæ¬¡å èå¦¹å­ï¼æºå¨å­¦ä¹ åäººå·¥æºè½åå£«çï¼æ±æ¯ä¸ï¼	æ?é«æ°ç§æ	æ?æ?2017-05-15 13:10:57	éä¾¿ååï¼ä¼°è®¡ååæåæ§½è´è½éãèº«å¨ç¾å¸ï¼å»PhDä¹åå¯¹æªæ¥ççæ´»å æ»¡äºåå¾ãç¬¬ä¸å¹´ï¼å°ç¾å¸æ¾äºä¸ä¸ªæ¬æ ¡åæ°ç¸å¯¹æ¯è¾å¤§çèæ¿åsupervisorãåä»è§é¢ç¡®å®superviseçæ¶åè¯­éå¿é¿çæè²ææ ¢æ ¢åresearchï¼åæå½±ååçç ç©¶ç­ç­ãMeetingåæè§æ´ä¸ªäººé½å æ»¡äºè½éãå¯å¤§èæ¿çå¿å¿ï¼æ´ä¸ªç¬¬ä¸å¹´åªè§è…	Plasma Physics"	DON&#39;T WORRY, BE HAPPY!	æ?ç§ç 	æ?æ?2017-06-24 00:23:51	ååæ¶å°äºæ¬é¢åï¼ç©çç±»ï¼ææå¿çå¯ä¸»ç¼çé®ä»¶ï¼è¯´refereeç»ææç« manuscriptçcommentsæ¯largely positive. è½ç¶æå¨æç¨¿ä¹åå°±å¯¹èªå·±çè¿ä¸ªå·¥ä½ååæ§æä¿¡å¿ï¼èä¸ä¹ä¸æ¯æPRLä¹ç±»çé¡¶çº§æå¿ï¼æä»¥ææäºèªä¿¡è½è¢«æ¥åï¼ä½æ¯å½ççæ¶å°è¿ç§Positiveçé®ä»¶ï¼å¿éè¿æ¯éå¸¸å¼å¿çãç§ç çå¨åä¹ä¸ä¸å°±æ¯è¿…
9df746841b1f3da3bcd278b500ff3f86	ç«é åºææ?ç?æªç¥	æ?ç¾å½å±±åºéé¸¡PhD/é·ä½³é³æ¼æç²?ç¿ è±ï¼ä¸é ¸èï¼?æ?ç§ç 	æ?æ?2020-04-20 12:12:02	è®¡ç®æºåå£«åè®¤ç¥æ¹åç¬¬ä¸å¹´å¿«è¦ç»æäºãç¬¬ä¸ä¸ªå®éªåé¡¹åæ°åºæ¬ç¡®å®ï¼åæ­¥å®éªææè¿ä¸éï¼æç« å·²ç»ååºå¾å¤ï¼å©ä¸éè¦æ¾åå ä¸ªè¢«è¯åºæ¬ä¸åªå©ä½åå³å¨ãæ¬ä»¥ä¸ºç¬¬ä¸å¹´ç»äºè½ç¬åºä¸ç¯paperãå°±å¨è¿æ¶ï¼ææçå¤æçå¿æ è¿æ¥ç¾å½ç«æ å¤§çåï¼å­¦æ ¡åè¯¾ï¼å®éªå®¤å ³é¨ãææäººæ°ä»¥æäººéåº¦ä¸åï…
2515d58f930feddd9812c4275cc6cf6a	ç¥ä¹ç¨æ·	å¥?æªç¥	æ?åå£«	ç©çåå£«ï¼ä¸»å¦æ¢¦æ³ã?br/>ç²¾è±å¿æï¼è´«æ°çæ´»ã?br/>ä¼è¯´è±è¯­ï¼ä¼åæç« ã?æ?æ?æ?æ?2017-04-26 21:54:03	ææ¯ç¡åèè¯»ï¼ç¡å£«ä¸¤å¹´åäºå¾å¤å®éªï¼ç¬¬ä¸å¹´å¨å¯¼å¸çå¤§æ¹ä¸ç»äºåäºç¬¬ä¸ç¯ãæåå°±æ¯ï¼ä½ä¸ºä¸ä¸ªå¡äººï¼ä»åºéè¦åæ¥ï¼å¦ææ²¡æä¼éå¸¸éå¸¸æ«è´¥ãå®éªå®¤åæä¸å±çï¼ç¬¬äºå¹´ä¸åå¹´æåºäºä¸ç¯äºåºï¼ä¹åä¸åºä¸ç¯ï¼ç¶ååç§åç§æ²å§ãæ»ç»ï¼ä½ä¸ºä¸ä¸ªåå£«ï¼å«å¤ªæèªå·±å½åäºï¼å«å¤ªä¸æç ç©¶å½å…
0	å¿åç¨æ·	ä¸è¯¦	æªç¥	æ?æ?æ?æ?æ?æ?æ?2017-04-25 16:41:03	æä»¬åå±åå­¦ï¼æä»¬åºæ¬éç»­æ¯ä¸äºï¼ä»ä¾æ§ä¸ç¯æç« ä¹æ²¡æï¼ç®ååäºï¼ä»åæä»¬è¯´ä»å¸®bossåè¯¾é¢å¸¦å­¦çï¼ä»ä¼çæ ¡â¦â¦æ¯çï¼æ¯çæ ¡äºï¼åæ­£ç°å¨è¿å¨å­¦æ ¡éå¾ ç
0	å¿åç¨æ·	ä¸è¯¦	æªç¥	æ?æ?æ?æ?æ?æ?æ?2017-04-25 11:43:59	ä¸§å°å®¶äºâ¦â¦äºæ¯ædelayäºä¸å¹´ä¸è¯´äºæå¿èç¼ãç»çãæ³å­ãå­ãå­ä¸åºãåã?
0	å¿åç¨æ·	ä¸è¯¦	æªç¥	æ?æ?æ?æ?æ?æ?æ?2017-04-24 13:17:33	å å ¥è´è½ééµè¥ï¼ä½éªå°±æ¯å ¶å®å¾ç¦èï¼ä½è¡¨é¢ä¸ç¦èãä¸è¿æè¿éçåå æ¯èªå·±åå¯¼å¸é½æé®é¢ãå¯¼å¸é£è¾¹çé®é¢å¨äºç¼é«æä½ï¼çä¸ä¸ä½ç«¯æå¿ï¼çè³ææäºåè¿èç³»æ¤ç¨¿çäºä»¶ï¼ä¸æ¹é¢ä¸ç»äºä»»ä½å¸®å©ï¼å¦ä¸æ¹é¢åæ³ä½ åå¥½æç« ãæå¾ææåé¨æååè¡¨æç« é½åæå°ä¸å·¥ä½ä¼¼çï¼ççèæ¿å·å·æ¸…
d07350e2871def13ddd3a03f9b3ff9dd	Peter Bear	ç?æ¸©å¥å?ä¸­å½ç§å­¦é¢å¤§å­?é«åå­åå­¦ä¸ç©çåå£«	å¨è¯»è¯åå¸ï¼éå½¹åå­¦åå£«ï¼å¤©åä¼ç§åéè ï¼è½¬è¡æ¥å éã?åå­¦åå£«ï¼ç§»æ°å æ¿å¤§ï¼å®å± æ¸©å¥åï¼éåå­¦æ ¡è¯»ä¹?è±å±å¥ä¼¦æ¯äºå¤§å­¦ (University of British Columbia)Â·æ§ä¸è¯å¸	å»çæå¡	æ?æ?2019-10-25 01:29:47	æ?007å¹´å ¥å­¦ï¼ç¡åè¿è¯»ï¼?013å¹´åæ¯ä¸ï¼æ¯ä¸ä¹åçç»ä¸´æ¶å·¥åå¹´ï¼æä»¥ä¸å ±å¨ç»é6å¹´æ¶å ãæä»¬å½æ¶æ¯ä¸è¦æ±?ç¯SCIï¼å ¶ä¸­ä¸ç¯?.0ä»¥ä¸å³å¯ãèæ¿å½æ¶æ²¡æç¡¬æ§è§å®ãææç« çåè¡¨æ¶é´ï¼2010å¹´ä¸ç¯ä¸­æSCIçº¦ç¨¿ï¼?011å¹´ä¸ç¯IF&lt;3ï¼ä¹å?013ï¼æ¯ä¸åï¼ï¼2014å?015å¹´åä¸ç¯ãååä¹ä¸æ ·ï¼2013å¹´å°2016å¹´ä¸¤å¹´åä¸ç¯æ…
0	å¿åç¨æ·	ä¸è¯¦	æªç¥	æ?æ?æ?æ?æ?æ?æ?2019-01-05 07:14:27	ç°å¨åå£«äºå¹´çº§ï¼ç­ä¹æä»½å°äºä¸å¹´çº§åæ¥åç­è¿ä¸ªé®é¢?
c270119383d1631dfea878b4702900e0	Cyril	ç?"Charlottesville	US"	æ?CS PhD student	æ?æ?äºèç½?æ?æ?2020-11-26 06:53:43	ä½éªå¤§æ¦å°±æ¯æ¯æ¬¡è®ºæreviewåä½æ¶åé½åæ¥ççè¿ä¸ªé®é¢
170e8b882acb785d66e27bec68b14f35	ç¥ä¹ç¨æ·	å¥?æ¾³å¤§å©äº	æ?æ?æ?æ?æ?æ?æ?2017-06-06 22:50:18	åä¸å¿«è¯»å°ä¸åï¼ç¬¬ä¸ç¯æ°æ®ååé½ï¼è¿æ²¡å¼å§å¨ç¬ï¼ç¿»äºç¿»ç¥ä¹å ³äºè¯»åå£«çé®ç­ï¼è§å¾å¤§å®¶é½å¥½å­¦æ¯åï¼ææç¶ä¸ç¹é½ä¸åä¸ªè¯»åçãæè¿æ¯è¾æ¾å¨å¿ä¸çæ¯ï¼éº»å°åç¼äººæãâ(â?â?âÏâ â?â?âä¸æ¯ä¸åªåï¼å¿ææ¯è¾å¥½å§ï¼å¤§ä¸äºæ¯ä¸å¨å­¦æ ¡é¨å£å¼å®¶ä¸­é¤é¦åï¼æ»ç»èªå·±å¤ä»½plan Bå°Zçäººï¼æ»æ¯æ…
0aff31a77a97ac731a96ef0c27cb3dab	ç¥ä¹ç¨æ·	å¥?é¦æ¸¯	æ?æ?"âThe deepest love I think	later than apart	I will live as you like. â?	æ?æ?æ?æ?2018-02-15 00:04:41	æå¿ãä¸ºä»ä¹å¤§è¿å¹´ççå°è¿æ ·çé®é¢ãããè¿épaperçå®ä¹åºè¯¥æ¯journal paperå§ãåå£«åå¹´çº§ï¼æ²¡æåjournal paperãåºè¯¥å±äºæ­£å¸¸ç°è±¡å§ãå¯¼å¸æ»æ¯å¬ææconference paperå®åä¸ä¸æjournal paperãå¯æ¯èªå·±æ»è§å¾å å®¹ä¸å¤ï¼ä¹æ¯å¯¹èªå·±ä¸å¤èªä¿¡å§ãååå¾å¤§ï¼å°¤å ¶ççç»éæä¸ªå¸å æ¯ä¸ååä¸¤ç¯journal paperï¼å…
c35e4481d9e6f9e7b6c1a489874d4548	æèè?å¥?åäº¬	é©å½å»ºå½å¤§å­¦ å¨è¯¢å¿çä¸æµå®è¯ä¼°åå£?é«æ ¡æå¸/å¿çå¨è¯¢å¸?çæ¶¯å¨è¯¢å¸?å ¬ä¼å·ï¼å¿å å·¥ä½å?ä¹åæ¯è¾å¿ï¼å¾å°æå¼ç¥ä¹ï¼å è·ç»æåèµ·å¨è¯¢è¿æçå°ä¼ä¼´ä»¬è¯´å£°å¯¹ä¸èµ·ãæä¼äºåå¤æ¥åç­å¤§å®¶é®é¢ï¼æ¬¢è¿å¤§å®¶ç§¯æå°±å¿ç?èæ¶¯é®é¢è·æè®¨è®ºï¼è°¢è°¢ï¼<br/><br/>é©å½äºçº§å¿çå¨è¯¢å¸ãäºçº§ç¾æ¯å¿çå¨è¯¢å¸ãä¸…	é«ç­æè²	æ?æ?2017-05-01 00:01:36	å¿çå¨è¯¢åå£«ç¬¬ä¸å¹´ï¼å ä¸ºå·¥ä½åå ï¼å ä¹æ©å «ç¹åºé¨æ?0ç¹å°å®¶ï¼å¨å ­å¹è®­åå ç£å¯¼ï¼åªæå¨æ¥ä¼æ¯ï¼è¿å¾å¨å®¶ææ«å«çï¼æ´è¡£æè¢«çï¼å¯¼è´å°è®ºææ°æ®é½å¨å°±æ¯æ²¡ç©ºåãå»å¹´å ä¸ºå¤ªè¿ç¦èï¼æè¿æ®µå¿æ å¨ä¸ªäººä½éªä¸­åäº«äºï¼å ¶å®ææåªè¦æ¿ææ¶ä½ å¿µåå£«ï¼å°±è¯´æä½ æåæç« æ¯ä¸çè½åï¼èæ²¡æè¾¾å°è…
b5c999de3d6bbd3f8300a4b3e97a10a6	ä¸è¦åè¥çèå­?ç?æªç¥	æ?æ°å­¦ç©çç±å¥½è ï¼IC è®¾è®¡ï¼åå£«å§	æ?æ?æ?æ?æ?2017-12-23 13:37:39	ææ¯ç¬¬åå¹´è¿æ²¡æä¸ä½paperçï¼ååå¹´æä¸ç¯äºä½ï¼æ°´paperï¼ï¼å ·ä½çä½éªå°±æ¯ï¼è£ ä½æ æè°çæ ·å­ï¼æ´ä½è¿æ¯å»å»ååï¼å ¶å®æä¸å¤±ç çæ¶åææ¯ççé¾åçæ¶åï¼æ³çææèªå·±ä¹å¾ç¨åï¼ä½æ¯å°±æ¯åºä¸äºpaperãæç³ç³çæ¯ï¼ç¬¬åå¹´ä¸åå¹´ç»å°½èæ±ï¼åäºä¸ç¯ï¼è¢«æäºï¼è¢«æäºï¼è¢«æäºï¼èä¸æä¸ç¯è¿…
3c3350c07594b5795134fdfd49525ee6	ç¥¥å­	ç?åäº¬	æ?é¢å¯¹æä»¬çéª¨ç°ï¼é«å°çäººä»¬å°æ´ä¸ç­æ³ª	æ?æ?è®¡ç®æºè½¯ä»?æ?æ?2018-01-12 13:08:13	ææ´ä¸¥éäºï¼æç¬¬ä¸å¹´ä¸ä» æ²¡åpaperï¼èä¸æ²¡æä»»ä½å·¥ä½ææï¼çè³è¿ä»ä¹æ¯ç§ç ï¼å°åºè¯¥åä»ä¹é½ä¸å¤´é¾æ°´ãç¬¬ä¸å¹´å·²ç»é·å ¥äºè´å½çæ¶æãæéãç¦èãé é ãèªæå¦å®ãæä»¥æç¹å«çè§£è¯»åè¯»èªæçäººã?
0	å¿åç¨æ·	ä¸è¯¦	æªç¥	æ?æ?æ?æ?æ?æ?æ?2018-02-10 18:12:58	å§æ§½ï¼è¿ä¸æ¯æä¹ï¼ä¸æå°±ååäºãåä¸è®¢å©ç»å©åº¦èæï¼åäºå¼é¢ç¶åå°±æ¯æ æ¸¸ï¼åä¸æå­ï¼åäºä¸ç¯å½é ï¼ç°å¨å­©å­ä¸å°åå²ï¼æ¯å¤©å¸¦å­©å­ï¼è¿æä¸ç¯å°è®ºæè¦åï¼è¿æä¸ç¯æ¯ä¸è®ºæï¼æè§å¾æè¦éå­¦äº
0	å¿åç¨æ·	ä¸è¯¦	æªç¥	æ?æ?æ?æ?æ?æ?æ?2019-09-21 17:53:46	ä¼°è®¡è¯»ç»æµãéèçï¼æçåå£«æ¯ä¸ä¸å¹´ï¼è®ºæé½æ²¡æååºæ¥ã?
0414725cce5a4e759834324e9ea62e30	å¾æ¨é£?ç?"Aalesund	Norway"	æ?æµ·æ´å·¥ç¨	å¨æªå¨å® åºä¸çå¤©çPhD	æªå¨ç§æå¤§å­¦(NTNU)Â·æµ·æ´å·¥ç¨	èªè¿ä¸?æ?æ?2018-01-13 00:05:09	ç¬¬ä¸å¹´æ¬æ¥ä¸ç¯æç« journal of guidance control and dynamicså·²ç»å°äºäºå®¡ï¼åæ¥èªå·±åç°ç®æ³ç²¾åº¦ä¸å¤ï¼éæ¤ç¨¿ãè³ä»è¿æå «ä¸ªææ»¡åå¹´ä¸ç¯journalé½æ²¡æãå¼äºä¸ªCFDæ°åï¼äºåä¸åå¹´åºä¸å°ä¸¤ç¯manuscript, æ¥æ¶äºå°±ç­è¾©ãå¯¼å¸æ¾æç¾åå¹´ï¼ä¹±ä¸å «ç³çç¥è¯å­¦äºä¸å ï¼è¿æºå¼å¿çã? 0,å¿åç¨æ·,ä¸è¯¦,æªç¥,æ?æ?æ?æ?æ…
æ äººæ?èªä¸»å¯¼èª
éå¹´æå¸
å·¥ç¨å¸?	<a href="https://link.zhihu.com/?target=http%3A//www.ustfei.com" class=" external" target="_blank" rel="nofollow noreferrer"><span class="invisible">http://www.</span><span class="visible">ustfei.com</span><span class="invisible"></span></a><br/><br/>Robotics, UAV, Autonomous Navigation, Motion Planning	æµæ±å¤§å­¦Â·æ§å¶ï¼èªå¨åï¼?é«ç­æè²	æ?æ?2017-04-24 20:39:13	ä¸è¬æè¯»è®ºæè¯»å°å¥½çï¼ä¼æ£ç´¢ä¸ä¸ä½è ï¼å «å¦ä¸ä¸ä½è çå­¦æ¯èç»ï¼ççå¸åºåªé¨ä¹ç±»çãææ¶åç ç©¶ä¸ä¸publication åå²å°±ä¼åç°ä¸äºå­¦è æ¯è¿ç§æ åµï¼ç¶åæ¶å¸¸ææ ¨èè¯è¯´çâåç§¯èåâï¼âä¸é¸£åå·²ä¸é¸£æäººâï¼è¯ä¸æ¬ºæã?
cb1d147c154358d5480c107ae7773a9c	ç¥ä¹ç¨æ·	ç?æªç¥	æ?é»çé¸¡çç­ç±å¥½è?æ?æ?æ?æ?æ?2019-10-18 04:18:04	ä¸æè¾é ¸æ³ªãè¿ä¸å¹´åæ¯æ®ååä¸ãåçº§åå®éªå®¤çåå­¦æ¿å½å¥ï¼ä¸å¹´é åç§å¥å­¦éæ£äºåä¸ï¼æåå£«ç¬¬ä¸å¹´è¿ä¸ç¯æç« é½æ²¡æï¼èä¸æ¯æ®åï¼è¿æåå¹´å¤å°±è¦æ¯ä¸äºãè¯¾é¢ç»è¿è¦æ±ç¬¬ä¸ä½è å½±åå å­è¾¾40æè½æ¯ä¸ãããã?
dd6041d29263438c7dd2b79f5e6cbea9	ææ·¡äºä¹äº?ç?æ­å·	æ?"O ever youthful	O ever weeping"	O ever youthful,O ever weeping	æ?äºèç½?æ?æ?2019-01-05 07:45:34	è¿ç»­ä¸å¹´ï¼èªå·±ç idea è¿ç»­ä¸å¹´è¢«å¦å®ï¼æ¯ä¸æ¬¡ä»¥ä¸ºé»æçæå ï¼è¿ä¸æ¬¡ä¸å®è½è¡ï¼è¿ä¸æ¬¡åä¸è¦è¡çæ¶åï¼åæ¥é½æ¯è¢«èæ¿æè ç¼è¾åå¤´çè¸çéªåæ¥ï¼è¿ç»­ä¸å¹´ï¼å¯¹è°ï¼é½æ¯å¯¹èªä¿¡å¿éäººçæ§æ®ï¼ç´å°æåæçäººçï¼æçèªå·±çåå¿~ï¼éäº²èº«ä½éªï¼ä½ä»¥åè§å®éªå®¤åå£«å¸å ï¼ççé½å¿ç¼ï¼è®ºæåä¸…
d9cb9f8fd8eba0055ffe809bc474cadb	dominee dominee	ç?æªç¥	æ?æ?åè§è |åºäºä¸ç»´é«äºä¸ç»´|å¼æº|æè½æ ç ç©¶è?æ?æ?æ?æ?2019-09-06 14:19:55	æ­£å¸¸ãä¸å®è¦åæåªåãæé½æ¯ç¬¬åå¹´åçã?
667b070602bd640b901bcf2a9a038727	é¨ä¹æ½æ½ä¹é¨	ä¸è¯¦	æªç¥	æ?æ?æ?æ?æ?æ?æ?2019-09-29 21:44:46	å¯ä»¥ç­ä¸æ³¢ã?017å¹´åä¸ææ¯ä¸å°ç°å¨å·®ä¸å¤å¿«ä¸¤å¹´äºï¼æçç¬¬ä¸ç¯paperè¿æ²¡æåï½?013å¹´å°é¦æ¸¯æ«æµå­¦æ ¡è¯»åï¼èæ¿æ²¡é±æ²¡å ³ç³»ï¼åªæä¸ä¸ªè¯¾é¢ï¼åé¢ä¸ä½å¸å æ ½å¨è¿ä¸ªè¯¾é¢ä¸ä¸å¹´ååä¸­æç­è¾©æ²¡è¿?ç®åç¥éçå¯ä¸ä¸­æç­è¾©æªè¿çå­¦çï¼ï¼ï¼)ä¸¤å¹´åæä¸­æç­è¾©ï¼æäºä¸ä¸ªåä½çå°æç« è°é¾æ¸¡è¿ï¼è¿ç¨æ²æ…
2e3734db8ff31f6bde50a4338582fb53	ä¾¦æµå°å¨éçèåæå»	ä¸è¯¦	æªç¥	æ?æ?æ?æ?æ?æ?æ?2019-12-10 10:31:18	ç¡å£«ï¼ä½æ¯å®éªå®¤æåå£«å¨ãæä»¬å®éªå®¤æä¸¤ä¸ªéå¸¸é²æçå¯¹æ¯ï¼è¯»åè¿ä¸ªäºï¼åªåå å¤©èµï¼ççãå¤§èæ¿èµ°è¡æ¿ï¼ä¸ç®¡å­¦æ¯ï¼ä¸ä¸ªåå£«äºå¹´æ¯ä¸ï¼æºè°é¾çè¾¾å°äºè¦æ±ï¼ä»å¾åªåãå¦ä¸ä¸ªï¼è±è¯­å ­çº§é½æ²¡è¿ï¼ä½æ¯ï¼ä½æ¯ï¼ä»å¤©çå°±æ¯åæç« çæåï¼åå£«ç¬¬ä¸å¹´ï¼sciå°±æä¸¤ç¯ï¼è¿ç§æ¯ä¸åºæ¬æ²¡æé®é¢ï¼…
7977335cfb36b28c6e7a13448499dbf0	Alex	ç?Rochester	ç½åæ¯ç¹å¤§å­¦ è¿è¥ç®¡çåå£«å¨è¯»	Buddhism/ Probability/ Mathematical Finance/ Optimization	å­¦ä¹ ä¸?University of RochesterÂ·OM	é«ç­æè²	æ?æ?2019-09-24 07:48:57	æä»¬åé¢éé¢å¨ç¾å½ä¸è¬ç¬¬äºå¹´ä¸job marketé½ä¸ä¼æä¸ä¸ªæç« ï¼è®¤å¯çï¼ï¼æ´å«è¯´ç¬¬ä¸å¹´äº
840434c7d6a70b6b8ecd0ef3accadea3	ç¬é¨	ç?ç æµ·å¸?æ?å¡äºé½ç¥æä¸ç?å¡äºé½ç¥æ?ä¸­å±±å¤§å­¦ï¼SYSUï¼Â·éº»é?ä¸´åºå»ç	æ?æ?2019-07-20 00:12:06	ç¬¬ä¸å¹´æå¼å§åå®éªçé£è¿ãããä¸è¿ææ¯å¨èçï¼æ¶å ¥è¿æ¯æçï¼æä»¥ï¼è½æå°±æå§ããã?
674706bbe770e1b6a591f287e5a8bdaf	é©¬å¸	å¥?æªç¥	æ?AIå¥³åå£«åªååpaperä¸­~	phd2017ï½?022 æºå¨å­¦ä¹	è¥¿å®äº¤éå¤§å­¦Â·ä¿¡æ¯ä¸è®¡ç®ç§å­¦ä¸ä¸	æ?æ?æ?2019-07-03 22:57:20	ç°å¨ç¬¬äºå¹´ç»æãè¿å±ä¸º0ãä¸å¹´ä¹åæ´æ°ä½éªã?
44c81fab032081a6669e43eacb72300c	Autumn'sFall	ç?éåº	æ?æ¯ä¸å°é¾äººå	QQ	æ?è®¡ç®æºè½¯ä»?æ?æ?2019-01-06 13:27:56	æç°å¨åäºï¼çä¸ªä½ç½®ï¼ç­å°ç¬¬ä¸å¹´åè¯´ãå¸æææ°¸è¿ä¸è¦åæ¥æ´æ°è¿ä¸ªé®é¢ã?
bf8fe18930843b0a79baf7f5b4841a0a	èè	å¥?åäº¬	æ?è±æ³å æ¸¸å·²å½å?æ?æ?æ?æ?æ?2019-07-11 15:24:27	åå£«ä¸å ±å°±ä¸å¹´ï¼å ¶å®æ²¡æäººé¼ä½ åæç« ï¼åªæ¯ä½ä¸ºåå£«é½å¿«æ¯ä¸äºè¿æ²¡ææç« ï¼è¯å®æ¯è¿ä¸äºèªå·±å¿éè¿éåå¿çãä¸¢äºº~
f1544bf91352db65ba41c6697c1d5cc3	alex alex	ç?åäº¬	æ?æ?æ?æ?é«ç­æè²	æ?æ?2019-02-23 10:22:28	åå£«ç¬¬ä¸å¹´æåäºä¸ç¯ccçè·¯è¿ï½
f010c7127898f54fe8864a846b860e8f	Dr.Du	ä¸è¯¦	æªç¥	æ?æ?æ?æ?æ?æ?æ?2018-12-26 21:22:23	ææ¯ç¬¬ä¸å¹´åçï¼å ¶å®ä¹æ²¡ä»ä¹ç¹å«çæåï¼åä¹åå·²ç»åå¥½å»¶ææ¯ä¸å¾ææ³åå¤äºï¼åèæ¯è®ºæè¿ä¿®çæ¶åï¼æè§æ¯ä¸å¨æï¼åæäºä¸äºæ¾å·¥ä½çååã?
a470615f98d14dd5abf49bbcfc489a74	fleture	ä¸è¯¦	æªç¥	æ?ä¸åæ¬¢ç¨åºçç¨åºå?æ?æ?æ?æ?æ?2019-11-11 17:50:23	æå¥ä»¬æ¯è®¡ç®æºä¸ä¸çï¼ä¸å¹´ä¸ç¯æ²¡æï¼ç¬¬åå¹´å¥½è¯´æ­¹è¯´ä¸­äºä¸ä¸ªccfb ãæåç¬¬äºå¹´ä¸­äºä¸ä¸ªccfaãç¬¬å ­å¹´æ¯ä¸çãæåèæ¿è¯´ä»æ¯ä¸ä¸ªç¹æ®çå­å¨ãä¸ºä»ä¹å¢ãå ä¸ºä»çaæ¯ä¸­å½é£ä¸ªä¼è®®çç¬¬ä¸ç¯best paper. è°ä¹ä¸ç¥éé£åäºå½©ä¼ä¸é¨ï¼ä¸æ¯åï¼?
7ccf4c0e32359674c597eefabd4952c8	Chaoyue	ç?æ°å å?æ?åå «çº¿AI PhD DL/RecSys/NLP/ä¼å	âæ²¡æä»ä¹è½å¤é»æ¡â?åæ´çå·¥å¤§å­¦(Nanyang Technological University)Â·äººå·¥æºè½	é«æ°ç§æ	æ?æ?2017-09-01 00:25:29	åä¸ä¸?å ä¸ªå?æ¶å¸¸è¿æ¥åç» ä»¥ä¾¿æ¥åå¯ä»¥åç­è¿ä¸ªé®é¢åç­å¾å¥½ä¸ç¹â?
c56ab5ec79dddb4e1d78900b4bb88530	å¬è¯´æ¹åå¯ä»¥åè¥	ç?æªç¥	æ?ä¸ä¸ªéé?æ?æ?æ?æ?æ?2019-01-05 13:27:50	æé½ç¬¬äºå¹´äºè¿æ²¡åâ¦â¦â¦â¦âï¹â
f6c47cb011ba1157c361a8b5d800b406	ç§é¥¼æ¥åå?å¥?æªç¥	æ?æ?æ?æ?æ?æ?æ?2017-06-27 23:19:11	å¸å§é©¬ä¸æ¯ä¸å¨å®¶åè®ºæï¼èæï¼ï¼ï¼?
b0a480f880e778f76c9cd5efbd108403	Tina Ren	å¥?åäº¬	æ?"Stay in Faith	Love and Hope."	æ?æ?é«ç­æè²	æ?æ?2019-01-08 11:00:12	æä»¥è¿ä¸ªè®®é¢æ¯ï¼æ¾ç»ç¦èå°ä¸è¡ï¼ä½é¿è¿çï¼è¿äºç­ä¸»æç­ä¸»ççåé½æ¯å¤§å¨ææåPhDæ½åè¡çä»£åè¯ï¼ å?.....ä¸è¾¹ç¦èä¸è¾¹éé¿ï¼è¿ä¸æ³éå­¦æäººï¼ç´é¢é®é¢å§ï¼å»å§ï¼ç®å¡ä¸
e0dca3f61f910611605859da4dc5a779	luxu	ç?æ­¦æ±	æ?åå¾è¶æ¥è¶å¥½çææï¼å°±æ¯åæ¨å¤©è¶æ¥è¶è¿ã?ææ¬å¤´æäºæäº®ä¸æ?br/>å½±å­å¨æèº«æè½¬äºä¸å?br/>	æ?ç§æ¤ä¸?æ?æ?2017-04-26 17:22:35	ä¸ºä»ä¹ä¼æè¿ç§é®é¢ï¼çç©PhDç¬¬äºå¹´ç¬¬å ­å¹´æ²¡åæç« ä¸æ¯å¾æ­£å¸¸ä¹ï¼æç¬¬ä¸å¹´å°±è¿ä¹çæ¥ï¼å¦å¦ï¼åæ¥é½æ¯cs åå·¥ç¨é¢åççåä»¬åï¼?
0	å¿åç¨æ·	ä¸è¯¦	æªç¥	æ?æ?æ?æ?æ?æ?æ?2017-04-24 05:09:25	åå³äºèæ¿ï¼æä»¬è¿ä¸ªå­¦æ ¡å¤§é¨åèæ¿åæ¬¢åçæ°æ®ä¸è®©åï¼ä¼å¾é³ä¸é³æä¸ªå¤§æ°é»ï¼ç»æå°±æ¯ç»å¸¸æäººæ¯ä¸?0å¹´å½äºåèé¢ææåå£«æé´åçæç« ååºæ?
60821b3a57b10d803f351be1521114be	å¤©ç´è®¡å	å¥?æªç¥	æ?éééæ¯ä¸ç§ä¹è¶£ï¼ä¸ç§çæ´»VX: diyidaixie	ä¸ä¸ªç±å¥½ééç&#34;ç­ç»å¸å¤ªââ?æ?èä¸æè²	æ?æ?2019-09-19 20:35:54	æè§å¾phdç¬¬ä¸å¹´è¿æ²¡åpaperå®å¨è¯´ä¸è¿å»äºï¼åºæ¬ä¸å¨æ··ï¼æè ä¸éåè¿ä¸ªä¸ä¸äºï¼æ©ç¹åå¤å?
4dc9f7bbdad788ef2437c3778eaf093d	å ä¸å?ç?æªç¥	æ?æ?æ?æ?ç§ç 	æ?æ?2017-04-23 19:53:14	ä¸æ³ç­ãæä¸æ¹æå «ææç¹ææ?ã?
0	å¿åç¨æ·	ä¸è¯¦	æªç¥	æ?æ?æ?æ?æ?æ?æ?2018-02-07 00:46:39	ç°å¨æ¯ç¡åçç¬?å¹´äºï¼ç äºç»æä¹åè½¬ä¸ºåä¸ãä¸å¹´ç°å¨åè¿ä¸ç¯paperï¼ä½æ¯èªææè§å¤ªæ°´äºï¼æä»¥æ¹äºä¸¤æ¬¡å°±æ¾å¨é£å¿äºãä»å¹´ååäºä¸ç¯ï¼è½ç¶æ°´ï¼ä½ä¹è³å°æç¹æä¹ï¼ç®åå¤§ä¿®ä¸­ãæä»¥æ²¡æç°å¨è¿æ¯æ²¡ææç« ãè¯»å°ç°å¨ï¼è¿æ²¡æåè¡¨åºä¸ç¯è®ºæï¼ååè¯å®æ¯æçï¼è¿ä¸å°ãè¿ä¸¤å¤©èç åºå½å®¶çº¿ï¼æ…
4147ba516ba9fa1b214252c627a84c5a	èèå°å­¦é ?å¥?"pasadena	USA"	æ?æè¿æ¢å¤å­¦æ¯èçå¥ä¸é¿å§?æ?å å·çå·¥Â·å³ç­ç¥ç»ç§å­¦	é«ç­æè²	æ?æ?2017-04-26 10:25:33	ç¬¬ä¸å¤©ç¥éç¬¬ä¸å¹´åä¸åºpaperåæ¥è¿ä¹ä¸æ­£å¸¸çæççåæ?
1cab5b6b8db829e3d4a0fe928412140d	è·¯è¿ç?ç?æªç¥	æ?å¦ã?æ?-Â·çç©ä¿¡æ¯å­?æ?æ?æ?2017-04-24 14:07:33	è¿éé¢æå¯ä»¥éè¯·ææ´ä¸ªå®éªå®¤çåå£«åç­ã?
0	å¿åç¨æ·	ä¸è¯¦	æªç¥	æ?æ?æ?æ?æ?æ?æ?2017-05-22 06:34:15	è¿ç§æ åµå¤åæ¯å¯¼å¸æ è?
3ba19baaac9c253c88d5a2116764d4cc	YYYY	ç?æªç¥	æ?å·¥ç§phd@æç§å­¦æ ¡ï¼çç§bachelor@ä¸æ¬å­¦æ ¡	æ?æ?æ?æ?æ?2017-04-28 13:02:15	ISBI è¢«å½äºï¼æè§ä¸ç¨åç­è¿ä¸ªé®é¢äº_________________________æä¸ªåï¼ä¸å¹´åæ¥åç­
7afbafb1e235d2461b398a9077422b9f	ææ	ç?è±å½	éèå·¥ç¨å­¦ãéèè¯é¢ä¸çä¼ç§åç­è?Risk Quant	å¨è±å½åRisk Quantï¼ç¶èæç¥éä½ ä»¬å¹¶ä¸å ³å¿Riskã?æ¼å½»æ¯ç¹å¤§å­¦ï¼The University of Manchesterï¼Â·Quantitative Finance: Financial Engineering	éè	æ?æ?2017-04-26 08:13:46	æå½æ¶å·²ç»æ¾å¼åpaperäº?
5c99a14965493087f2169c16a5b43587	kaqhan	å¥?åäº¬	æ?knowing something is really cool	ä¸ç¾å¹´åæ å°é¿ä¿±ä¸ºå¤äºº	æ?éè	æ?æ?2017-04-23 19:32:49	è®¤è¯ä¸ä¸ªåå·¥çåå£«ãåè¯»åå®éªå®¤å°±ä¸é´ç©ºå±å­ï¼è¿å»ç¦»å­æ°´é½æ²¡æï¼ç©ºè°é½æ¯åæ¥è£ çãå¯¼å¸çªåå¥æ³æ³è¦å¦è¾è¹å¾åä¸ä¸ªæ°æ¹åï¼äºæ¯è¯¥åå£«ä»é¶å¼å§åå»ºå®éªå®¤åå®éªï¼é£é ¸ç½ã?
d897a4006f1045dd158e04c2fd302f2b	solskjaer	ç?bj	æ?çº¯æ´çéå£èç	åç§å¹»å°è¯´å®¶	æ?åæèºæ¯	æ?æ?2017-05-02 09:15:29	åä½åäºçä¸ä½å¸å¼ï¼ä¸­ç§é¢å¤§å­¦çï¼å¬è¯´åå£«æé´ä¸ç¯SCIä¹æ²¡æï¼ç¶åï¼å»äºéå²ææµ·æ´æï¼è¿åä¸¤ç¯NATUREï¼å½åäºç¥éè¿ä»¶äºä¹åè¯´ï¼è¯´çæ¥æä¸éåæç§ç ï¼ï¼ï¼ååããPSï¼æåå£«æé´ä¹æ¯åä¸å¹´ä¸ç´æ²¡æpaper,ååå¾å¤§ï¼ç»å¸¸å¤±ç ï¼éå¸¸æ å¿æ¯ä¸ï¼æ¾ç»æä¸¤æ¬¡ä¸æ³è¯»äºãç¶åæåä¸å¹´è¿å?ç¯SCIï…	å¦æ­¤ä¸æ¥ï¼å²ä¸æ¯æ¢è½è®°å½èªå·±çpaperçç´çº¿å¢é? åä¸ç¨ç¨å¿è®°å¯ç ï¼ææä¹è¿ä¹èªæãç¬¬ä¸å¹´ç»æï¼å·²ç»ç¨å®äºxxpaper=0	paper=0xx	0paperxx ``````ç¬¬äºå¹?xxpaper=0.1	paper=0.1xx	0.1paperxx```````é©¬ä¸ç¬¬åå¹´å°±è¦ç»æäºï¼æææå ¢å ¢å°æ²ä¸äºxxpaper=0.5	ä½æ±æèæ¿å¿«ææ¹äºä¸å¹´çpaper åç»ææå¥½æç¨¿ãæ³ç¥éä¸å¹´ååç¯ä»¥ä¸çäººæ¯æä¹åå°ç?
42eded6861126c21f0825e37f0b9c8b3	éè¤¥	ç?Atlanta	æ?ç§¯æ°´æ½­å¸ä¸?ç¾å½å¤©ä½ç©çPhD+è®¡ç®æºMaster	ç§¯æ°´æ½­å¸ä¸?+ ç¾å½å¤©ä½ç©çPhD + è®¡ç®æºMaster<br/><br/>çè¯»åè¯ä¸ä¸¤é¦ï¼ä¸è¾é¿ä½å¸å¤§äº?br/>çç§ççå¤§èï¼æç§ççå å¿?br/><br/>å¦ææå´å½¦ç¥çé¢å¼åæ³°åå±å¼ï¼æåºè¯¥è³å°è½ä»£è¡¨ä¸é¶é¨åï¼æä»¥ä¹å¯ä»¥å«æï¼ä¸é¶å´å½¦ç¥&gt;ã?æ?é«ç­æè²	æ?æ?2017-04-26 23:32:58	ææ¾ä¸å°å·¥ä½å­¦æ¯çæ··ä¸ä¸å»ï¼èµ¶ç´§åä¿®äºä¸ªcså­¦ä½ä¿åºã?
0	å¿åç¨æ·	ä¸è¯¦	æªç¥	æ?æ?æ?æ?æ?æ?æ?2018-02-10 09:09:03	æå¥³æååå¤§phdï¼å½æ¶æ¯æ¬ç§æ¯ä¸ä¿éçç´åï¼æ­£å¸¸äºå¹´æ¯ä¸ç®åç¬¬å ­å¹´ãç¬¬ä¸ç¯æç« çå®¡ç¨¿æè§ä¸æåååæ¥ï¼ç®åç¦å¤´çé¢è¡¥å®éªæ¹æç« ä¸­ãå¥¹ä»¬èå¸åå å¹´åä»ç¾å½åæ¥ï¼çä»ä¹æ°é²å°±è®©å¥¹åä»ä¹ï¼æ´å¤©ç»å¥¹å®æä¸å¤§å å®éªï¼è¿å«å¥¹åçæ ¢ï¼åä¸å¹´å°±å¨ä¸åçæ¢è¯¾é¢ä¸­è¿å»äºï¼è¿ç¢°å°äºè¶ çº§æ¶å¿…
0	å¿åç¨æ·	ä¸è¯¦	æªç¥	æ?æ?æ?æ?æ?æ?æ?2017-11-19 00:32:41	å¾æ­£å¸¸åï½ç¬¬ä¸å¹´è¯»æç®æ¾æ¹åæåºç¡ï¼ç¬¬äºå¹´åå®éªï¼å¹´æ«æè®ºæï¼ç¬¬ä¸å¹´å ¨å¹´å®¡ç¨¿ï¼ä¸å¹¸è¢«æãç¶é¹ ï¼é©¬ä¸å°±è¦æ¯ä¸äºãåæ è±å½ãæäººçç»§ç»­æ´ã?
863e838ee9c3f4c84a8834f20a3f19fc	æº¯ä¸	å¥?æªç¥	æ?Geoscience PhD candidateï¼èªç ç¼æ²ä¸­	æ?æ?æ?æ?æ?2017-10-24 07:25:59	æ¯æ= =é£ä½æ­¢æ¯åä¸åºpaperåï¼ç®ç´æ¯è¿ä¸ªæè¯´æåçå®éªæé½åä¸åºæ¥â¦â¦è¿ä¸æ¬¡ä¼è®®é½æ²¡åå è¿ãæ¯æ¬¡èµ°ææ è·¯å»æ¾èæ¿ï¼èæ¿é½ç¥ä¸èç¦å°è¯´This is your research. æè½æä¹åï¼æä¹å¾ç»æãè´è½éå¾å¤ãé¢ä¸»å¯ä»¥æå æãæåªæ¯æ³æ¥æ­¤åæ§½ãå°è´¨å­¦èæ¯ãå¯¼å¸ä¸»æ»åå­¦ï¼è§£ææ¶ä½ç»æç¥é©¬çï¼ä½æ¯æ…
9652f26f04649a0be8f31c850010446c	é¹é¹	ç?æ­å·	æ?ååå?å¤§èå¾·ï¼ååå?åçé¡¿å¤§å­¦ï¼University of Washingtonï¼Â·çµå­å·¥ç¨ï¼EEï¼?é«æ°ç§æ	æ?æ?2017-04-23 08:39:11	æå·²ç»ç¬¬äºå¹´å¿«ç»æäºï¼è¿æ¯æ²¡æpaperãããåªææ¬ç§æä¸ç¯ä¼è®®å¨åä¸åäºï¼ä¸ä½è¿æ¯å­¦é¿è®©ç»æçï¼ï¼æä»å¤§ä¸æåå¼å§åï¼ä¸ç´åå°æ¯ä¸è¿æ²¡åå®ï¼åæ¥å¨èå¸å­¦é¿çæå¯¼ä¸ï¼å°åä¸å¼å­¦ç»äºæåºå»äºï¼æåæææ¹æ¹ï¼åè¡¨çæ¶åæé½å¿«åäºäºãããï¼
cb02bbe425aa9a6107cf945ee443c729	ç °ç °ç °å	ç?æªç¥	æ?æé½åèµ·äºï¼è¿è½è¯´å¥å­å¢	æ?æ?é«ç­æè²	æ?æ?2017-04-22 12:42:26	æ³»è¯ï¼æåä½ ä¸æ ·ï¼ä½æ¯ä¸ä¸ªæåä¸­äºäºç¯ï¼ä¸è¦æªæï¼ä¼¤å®³ä½ çæ¯ç¥ä¹éè¯?..
96de118238d0fe126f66bb26144952b5	Siegmund	ç?ä¸æµ·å¸?æ?æ?æ?æ?é«ç­æè²	æ?æ?2019-07-05 08:23:12	ç»æµå­¦ï¼è¿æéèå­¦ï¼å¤ªæ­£å¸¸ä¸è¿äºï¼æç §å½é æ¯ä¾ï¼åªè¦æä¸ç¯è¾¾å°åè¡¨æ°´å¹³çè®ºæï¼æ éåè¡¨å³å¯æ¯ä¸ï¼æä»¥å¤§é¨åå°æ¯ä¸äºé½è¿æ²¡æåè¡¨çè®ºæãä¸è¬æ¥è¯´ï¼å¿µåå£«åä¸¤å¹´é½å¨ä¸è¯¾ä»¥åå¯¹ä»èµæ ¼èè¯ï¼å¾å¤äººä»ç¬¬ä¸å¹´æå¼å§èèè®ºæåä»ä¹ãç»æµå­¦ä¸çäºå°é¢çæåä¸è¬å®¡ç¨¿å¨æåç¹å«é¿ï¼ä»æ…
0	å¿åç¨æ·	ä¸è¯¦	æªç¥	æ?æ?æ?æ?æ?æ?æ?2019-01-06 15:06:08	ä¸ä» åä¸æ²¡ææç« ï¼ååä¹æ²¡ææç« ãç¬¬ä¸ç¯æç« æ¯åäºæååºæ¥çï¼åäºä¸å ±åäº?ç¯æç« ãä½ ä»¥ä¸ºæè½æ¯ä¸äºï¼åµåµï¼ä¹ååçä¸ç¯æç« æ¯å®å ¨ä¸æ³å¹²çä½ç³»ãæä»¥ï¼ç°å¨å?äºè¿å¨åå®éªï¼æè¿çæåå¼ºåå¤äºå¤§è®ºæçæ°æ®ï¼å¸æå¨å¤§éåå¯ä»¥é¡ºå©æ¯ä¸å§ãè¿ä¸ªåå£«è¯»çè¿æ¯å¿ææ¨å¿µçï¼å¯¼å¸ä¹æ¯é¢…
0	å¿åç¨æ·	ä¸è¯¦	æªç¥	æ?æ?æ?æ?æ?æ?æ?2018-02-08 07:32:39	å ¶å®æè§å¾å§ï¼åºè¯¥ä¹æ¯çæ¹å. ä½æ¯å°±æåçé¢åæ¥è¯´ï¼æè§åçå¾æå®çPhDï¼åºä¸è¥¿ä¸è¬ç¸å¯¹æ¯è¾æãå ä¸ºåä¸å¹´éè¦å­¦ä¹ åºç¡ç¥è¯åcodingçæå·§ç­ç­ãå¾å¾å¼ååºä¸ç§ç®æ³ç¡®å®éè¦æ¯è¾é¿çæ¶é´ãä½æ¯ä¸æ¦éäºï¼åé¢å å¹´ä¼ç¸å¯¹é«äº§ãæä¸ªäººåæ¯è§å¾èªå·±ï¼åpaperé¢çè¿ä¸éï¼ä½æ¯è¿æ¯å ä¸ºç»éä¸…
42dfa35850866fe2523eb2ee84fe7b68	ä¼åå çææè¿·äºº	å¥?å°ä¸­	æ?ä¼åå çææè¿·äºº	å¤å¿éä¸å¦å°æ ¹ç­~~	æ?æ?æ?æ?2017-05-06 17:53:28	æå°±æ¯æè¬çç¤¾ç§é¡çphdä¸æ¢åç­ï¼çå°åé¡åè¶ç·é²ä¾æ¾å®æ ?
0eec0f8d96a4396e05cfd8bd9193e3c1	éäº¦è?å¥?Chicago	æ?ç¥ä¹ç­é¢æ¯ä¸ºäºç»ä¹ æä¹å¿½æ ç?æ?æ?çç©å·¥ç¨	æ?æ?2017-05-04 08:31:34	æè§ææ¯ä¸ä¸ªæ²¡ææ äºçå¥³åå­?
0	å¿åç¨æ·	ä¸è¯¦	æªç¥	æ?æ?æ?æ?æ?æ?æ?2017-05-02 02:42:24	æç°å¨æ°´èµ·è®ºæå·²ç»æ§å¶ä¸äºæçåæäº
84893edaa92b47c508f1633c358eadd6	ç¥ä¹ç¨æ·	ç?æ·±å³	æ?æ?æ?ææèªç±å¤§å­¦Â·ç©ç	æ?æ?æ?2017-04-30 23:01:59	ç®åè¯´ä¸æçæ åµç©çä¸ä¸ï¼ç¡å£«åè®¡ç®æ¹åãåå£«æ³åå®éªï¼å¨å¾·å½è¯»çï¼æ¹åæ¯è¶ é«çç©ºä¸­å¶å¤è¡¨å¾èèãåä¸åå¸å§ä¸èµ·åï¼å¨åæ­¥è¾å°ï¼ä¸å­¦æä¸æ¬¡æºæ¶ï¼å¤§æ¦ä¸¤å¨ãå ä¸ºæ¯æ°æ¹åï¼é£ä¸å¹´ç®æ¯æ¸ç´¢é¶æ®µï¼æ²¡å¥ç»æãäºå¹´çº§æ°æ¥äºä¸ªå¾·å½å­¦å¼ï¼çæºåï¼å¥é½ä¸ä¼ï¼è¿èªä½ä¸»å¼ ãæ¿çæçposterï¼…
26438a8d07063d3008141300b16cf1d5	å¨æ¯å?ç?åäº¬	åäº¬èªç©ºèªå¤©å¤§å­¦ è®¡ç®æºè½¯ä»¶ä¸çè®ºåå£«	é¦ç»è´¸ç»è®¡å­¦é¢éå¹´æå¸?"ä¸ªäººä¸»é¡µï¼?a href=""https://link.zhihu.com/?target=https%3A//kayzhou.github.io"" class="" external"" target=""_blank"" rel=""nofollow noreferrer""><span class=""invisible"">https://</span><span class=""visible"">kayzhou.github.io</span><span class=""invisible""></span></a>ï¼é¦ç»è´¸åå­¦æç ç©¶é®é¢å¯èç³»zhenkun@cueb.edu.cnï¼éæ©æ§åç­ã?	åäº¬èªç©ºèªå¤©å¤§å­¦Â·è®¡ç®æ?ç§ç 	æ?æ?2017-04-30 10:24:48	åpaperéå¤©æ¶å°å©äººåï¼å¼ºæ±ä¸å¾ãå°½äººäºï¼å¬å¤©å½~
31d97a507827e71d91a753a584e80dbd	ææ	å¥?æªç¥	æ?æ?æ?æ?æ?æ?æ?2017-04-29 01:39:26	çäºå¾ä¹ å¿ä¸ä½ç­ä¸åï¼æè§å¾é¢ä¸»é¢ç®æç¹é®é¢åãè¦ç¥éï¼ç°å¨åå£«æç´åï¼?å¹´ï¼ï¼ç¡è½¬åï¼?å¹´ï¼ï¼æ®åï¼3å¹´ï¼3å¹´åæåå¹´ï¼å­¦æ ¡å­¦ç§è§å®ä¸åï¼ï¼å¨èåå£«ï¼è·æ®åè¦æ±ç¸åææ´ä½ï¼åæ­£å¨èçä¸è¬æ¯è¾æ°´å¦å¤§å®¶é½æçï¼å ç§ï¼æ¬å¼§éé¢æ¯æ åå­¦å¶ï¼å åç§åå å»¶æçä¸ç®ãå¨èæ¯è¾æ°´å°±ä¸è¯´ä…
74eb147599d718ae430ab7aae10c04b7	é£ä»å±±ä¸­æ?ç?è¥¿å®	æ?æ¬å°ç½å æ¯å¤§ç¬¨èï¼?æ?è¥¿å®äº¤éå¤§å­¦Â·ææç§å­¦ä¸å·¥ç¨	æ?æ?æ?2017-04-29 00:53:32	ææç ä¸ï¼ä¸åå¹´è½¬åãä»å¤§åå¼å§åæçå®éªï¼è³ä»æ¯«æ å»ºæ ï¼è½ç¶æ²¡è½ä½ä¼å°åä¸åä¸åºä¸ç¯æç« æ¯ä»ä¹ä½éªï¼ä½è³å°ç°å¨æä¹æ¯å¿æ¥å¦çãä¸ºä»ä¹å¿æ¥å¦çï¼ä¸æ¹é¢æçè¯¾é¢æèªå·±è®¤ä¸ºéå¸¸ç®åï¼ç®åå°ä»ä¹ç¨åº¦ï¼å°±æ¯è¿ä¸ªé®é¢å·²ç»æäºéå¸¸å¥½çæ°å­¦æ¨¡åï¼åªè¦ç¨å¾®ä¸æ¹æè§å¾å°±å¯ä»¥éç¨äºãä»…
c95199de649a32152a5c7397d1a398c6	çå ç¹ä¸äº®çæé¤	ç?ç¾å½	æ?å¾®ä¿¡å ¬ä¼å·ï¼ç¾å®pedia	åå­¦åå£«ï¼åå¯¼ä½ã?University of California MercedÂ·ç©çåå­¦	é«ç­æè²	æ?æ?2017-04-28 03:28:46	æ·¡å®ï¼æ²¡æç« å¾æ­£å¸¸ãåç©çï¼ååå­¦çååå¤æç« ä¹æ¾ä¸å°å·¥ä½ï¼åè®¡ç®æºçä¸ç¨åæç« ä¹æä¸å offer.
72a2c5fcd027457b0d86e0ba7917c300	ç¥ä¹ç¨æ·	å¥?å¥ä¼¦æ¯äº	æ?æ±å¤§éä»¥å¼­å µ	Too many critics with no credentials.	é¦æ¸¯æ¼èºå­¦é¢Â·è¡¨æ¼	çç§å »æ®ä¸?æ?æ?2017-04-26 05:23:06	åå¾å¤trivialçpaperæµªè´¹å¤§å®¶æ¶é´åæ¯ä¸ç§æä¹æ ·çä½éªâ?
8f926a2a73bfbd4377df924360036ae5	èµµå²©	ç?ä½ç½éè¾¾å¤§å­¦ï¼University of Floridaï¼?æ?ä¸åªé£è¡å¨å¤çåå­¦æ±?æ?æ?åå·¥ä¸?æ?æ?2017-04-25 21:59:06	å¦ï¼æé½ç¬¬ä¸å¹´äºå
31ef9d0b4d2d2e130838c2c56d9779e7	ä¸æµæè¥?å¥?åäº¬	æ?ç¤¾ä¼å¿çå­?ç ç©¶ç?è®²çï¼æè¦åä¸ä¸ªæ¹åä¸ççç§å­¦å®¶ï¼ä¸¥èè¸æ¶ç¼é?ï¼?æ?é«ç­æè²	æ?æ?2017-04-25 17:34:01	åªæ¯ç¡å£«çç¬¬ä¸å¹´èå·²â¦â¦æ²¡åæç« çæè§å·²ç»å¾ä¸§äºï¼å¨å¯¼å¸ç»éé¢é½æè§æ¬ä¸èµ·å¤´æ¥ãä¸ç¥éå½åèªå·±è¢«çå¥½äºä»ä¹ãè¿æ¯ç»§ç»­å æ²¹å§ï¼æç« å¦æ¥æ¥ä¹èï¼ä¸è§å ¶é¿ï¼æ¥æ¸å ¶é«ãå®å¨ä¸è¡è¿è½åé«ä¸­å½èå¸å¢å§ä¸æ¯ä¹ã?
cd682549bf8c82d6128743b81dd52ee3	majun	ä¸è¯¦	æªç¥	æ?å ¬å¡å?æ æ¸¸/ç®¡çå­?æ¥è¯­	æ?æ©ç¨»ç°å¤§å­¦Â·phd	æ?æ?æ?2017-04-25 16:41:21	æ¥æ¬ç¤¾ç§ç±»åå£«æ¯ä¸ãè¿ä¸ªçè¿æ°çï¼æç³»è¦æ±è³å°æä¸ç¯peer reviewææèµæ ¼æ¯ä¸ç­è¾©ï¼ä¸å¹´åä¸­äºä¸ç¯ï¼åå¹´ä¸­äºä¸ç¯ï¼ç»æåå¹´åæ¯ä¸äºãåä¸å¯¼å¸é¨ä¸6ã?å¹´æ²¡ä¸­çæçæ¯ï¼ä¸ä¸¤å¹´ä¸­çä¹æã?
317a66331169d07cd119c6ce6c406e10	ä¸åäºåä¹ä¸	ç?åäº¬ æµ·æ·	æ?æºæ¢°è®¾è®¡/ç²¾å¯æ©æ¦	æ?æ?æºæ¢°è®¾å¤	æ?æ?2017-04-25 16:26:43	å¤§å¹´ä¸ååä¸¤å¤©æäºä¸ç¯ï¼ç¶åå°±å¼å§äºç­å¾ ãããåï¼å°ç¼è¾æä¸­äºããåï¼å°å®¡ç¨¿äººæéäºããå¯ï¼è¿æ¯å¨under reviewããåï¼æä¹è¿æ¯under reviewããåï¼æ¥æææ´æ°ï¼æ¯ä¸æ¯è¦åºç»æäºãè¿å®å¹´äºæ¥å­¦æ ¡ï¼ä¸æä¸ä¸ªæå·²ç»è¿å»äºï¼æä¹è¿æ¯under reviewãæ©ä¸ç¡èµ·æ¥ç»ä¸å»ççæ©ä¸ç¡èµ·æ¥ç»ä¸å»ççæ©…
96a06b45f20353d6a3ec5378d7cac185	ç´å¦å?å¥?æªç¥	æ?å¦ææ¥çï¼æ¿é²æ¿æâ?æ?æ?æ?æ?æ?2017-04-25 15:00:03	åº§ä½åé¢çå¸å§ï¼è¾äºé«æ ¡çå·¥ä½æ¥æä»¬å­¦æ ¡è¯»åå£«ï¼è¯»äºå «å¹´ï¼ç¬¬å «å¹´åå¼ºåäºä¸ªäºåºãæ¯ä¸æ¶ï¼å¸å§åæè¯´ï¼å «å¹´æ¥æ¬äººä¹æè·äº
fa69731774d4bc067ac1f086f68facc9	çªèå¥ç±è¥¿çº¢æ?ç?æªç¥	æ?Acoustic signal processing	å¯¹äºèªå·±å¾è¿·æ?æ?é«ç­æè²	æ?æ?2017-04-25 04:27:43	ç´åç¬¬åå¹´ï¼åæ°´äºä¸ç¯é¡¶çº§ä¼è®®ï¼æ¹äºæ¹æ©å æäºäººçä¸­ç¬¬ä¸ç¯SCI ï¼è¿å¨å¤å®¡ï¼å¾æ¯å¿§æåãåå£«ä¸è¿æ¥å°±æ¯æ²¡å®æ²¡äºçå¸®å°èæ¿æ¬ç ï¼åºæµ·ï¼è°è¯è®¾å¤ï¼å­¦æ¯ä¸æ²¡å­¦å°ä»ä¹ãå¯¼å¸åºæ¬æ¾ç¾ï¼ååä¸å­¦ææå¼é¢ï¼æ¹åèªå·±æ¾ï¼æé®é¢èªå·±è§£å³ï¼è§£å³ä¸äºåªè½åå¸å åæ§½åæ§½ãå ¶å®æ··æè¿æ ·æ³æ¥ä¹æªèª…
2fa8e332e96faa44ea644f30107fecf1	å é ±ççæ²?å¥?æ³¢å£«é¡?æ?ä¸ºä»ä¹ç¥ä¹å¯¹äº¤éçåç±»å?äº¤éä»å?æ?äº¤éPhdå¨?æ?å°é¢è¿è¾	æ?æ?2017-04-24 23:12:36	å å åãããphdç¬¬åå¹´é£è¿ããçè½ä¸è½ç¬¬äºå¹´æ¥ç­ï¼ï¼ããå­æå¨åæããã?
63e5b602a26158269abebe1de5dd466a	ææ¹¾	ç?åäº¬å¸?æ?è£éåè²çå®æ´ä½	ä»åºï¼ä¸ºäºæ´å¥½çèªå·±ã?æ?ç ¤ç­å·¥ä¸	æ?æ?2017-04-24 19:06:19	çè§è¿ä¸ªé®é¢ï¼ææç§æ³å­çå²å¨ï¼è¿æ¯å¥½å¥½çè®ºæå»å§ï¼åä¸å«ä¸¤å¹´ååæ¥åç­è¿ä¸ªé®é¢ã?
d89d89a4d6e2ac284519a7d21b7f885f	ç¥ä¹ç¨æ·	ç?æªç¥	æ?æ¾ä¸å°æèçåå	æ?æ?é«ç­æè²	æ?æ?2017-04-24 05:15:32	ä¸ºæ¯æè§è¿ä¸ªé®é¢æ¯ä¸ºæéèº«å®å¶çãããç°å¨ç¬¬åå¹´ï¼å°±æäºã?
0	å¿åç¨æ·	ä¸è¯¦	æªç¥	æ?æ?æ?æ?æ?æ?æ?2020-03-31 11:55:04	PhDå°ç¬¬ä¸å¹´ä¸å­¦æè¿æ²¡æååºæ¥ä¸ä¸ªå®æ´çå·¥ä½ï¼ä½å¹¶ä¸æ³å°±æ­¤æ¾å¼ï¼è¯¥æä¹åï¼ - ç¥ä¹PhDå°ç¬¬ä¸å¹´ä¸å­¦æè¿æ²¡æååºæ¥ä¸ä¸ªå®æ´çå·¥ä½ï¼ä½å¹¶ä¸æ³å°±æ­¤æ¾å¼ï¼è¯¥æä¹åï¼
0	å¿åç¨æ·	ä¸è¯¦	æªç¥	æ?æ?æ?æ?æ?æ?æ?2019-12-30 07:36:18	csç¡åè¿è¯»ï¼ç¬¬ä¸ç¯sciç¬¬å ­å¹´ææ?..ç¬¬ä¸å¹´æ¶åç»äºæä¸¤ç¯äºï¼å ¶ä¸­ä¸ç¯æ¯ieee transãèæ¿å±äºæäºä¸å¤§å ï¼åªä¼çææ¥ï¼æ¯ä¸é èªå·±çç±»åãç¥å¤§å®¶å¥½è¿ï½?
0	å¿åç¨æ·	ä¸è¯¦	æªç¥	æ?æ?æ?æ?æ?æ?æ?2019-11-11 22:15:57	ææ¯ä¸äºï¼æå°±æ¯é£ç§ç¬¬ä¸å¹´æ²¡æåSciçå¥³åå£«ãæ²¡æå¸å å¸å§å¸¦ï¼æ²¡æå¸å¼å¸å¦¹å¸®ï¼èæ¿ä¹ä¸æï¼èè¢ä¸æï¼å®äºä¸ªè¯¾é¢ï¼èªå·±å°±å»è¡æ¿ä¸äºãèæ¿è¯éªæ§çè¯¾é¢ï¼åå ä¹è§ä¸å°èæ¿ï¼æ²éä¸ç ãæçå¤©å¦ï¼æ¸ æ¥çè®°å¾ï¼15å¹´ï¼æ²¡æè§è¿ç¹åç­é¹çè¡ï¼åºé¨çæ¶åè·¯ä¸æ²¡æäººï¼åå»çæ¶åï¼è·¯ä¸è¿æ¯æ…
0	å¿åç¨æ·	ä¸è¯¦	æªç¥	æ?æ?æ?æ?æ?æ?æ?2018-12-16 16:11:09	ææ¯ä¸çæ¶åå°±æ¯å¡å¨ç¬¬ä¸å¹´åçï¼å¨æä¸å¹´å¤ï¼å¹¸è¿çå¨æ¯ä¸å®¡æ¥ä¹åè§åäºãæä»¥æä¸ç´åå®åä¸å±åå¸å¼å¸å¦¹åèªå·±å­¦çåä¸å«å­¦æï¼äºåæ©åæ©å®å¿ãç»æï¼ç°å¨ææ ä»»å¯å¯¼å¸çåå£«ç¬¬ä¸å¹´äºï¼åªæä¸äºä¸ç®æ°çä¼è®®æç« ãæç°å¨æ¯ç¦å¤´çé¢äºï¼è¿å¯åååãè¯¾é¢ç»æ¯ä¸æ¡ä»¶è¿å®çæ¯å­¦æ ¡çé«…
0	å¿åç¨æ·	ä¸è¯¦	æªç¥	æ?æ?æ?æ?æ?æ?æ?2018-05-09 01:09:52	13å¹´è¿å ¥MITï¼Aravindç¬¬åå¹´æåäºç¬¬ä¸ç¯æç« ï¼ä»å¹´ååäºä¸ç¯cognitionï¼è¯­è¨å­¦å½±åå å­åä¸çæåï¼ï¼ç°å¨å·²ç»æ¿å°MITçç»èº«æèãè§å¾è¿æå«æ²æ·å§ï¼
0	å¿åç¨æ·	ä¸è¯¦	æªç¥	æ?æ?æ?æ?æ?æ?æ?2018-03-21 11:54:20	åä¸æ²¡ææç« åï¼è±äºåå¹´æ¶é´æè¿äºçå¼äºï¼åå
0	å¿åç¨æ·	ä¸è¯¦	æªç¥	æ?æ?æ?æ?æ?æ?æ?2018-03-21 02:12:21	ç¬¬å ­å¹´è¿æ²¡ææç« çæè¿æ¯å¿äºå§ç¬¬ä¸å¹´ï¼çæè¯¾é¢å é¢å®éªï¼æ²¡æå¾å°æç¨æ°æ®ï¼å æ­¤å«å®é¢å®éªï¼ï¼ç¬¬äºå¹´ï¼å®éªï¼å¾åºç¬¬ä¸æ¹ç¨³å®æ°æ®ï¼å¥½ä¸å¥½å°±é£æ ·äºï¼ï¼ç¬¬ä¸å¹´ï¼åç§å°å®éªæ ¸å®äºåæå®éªåç§åææµè¯æ¹æ³çåç¡®æ§ï¼å¹¶åäºåæå®éªçé¢å®éªï¼ç¬¬åå¹´ï¼è¿è¡æ°é¶æ®µå®éªï¼å¹¶éå¤ç¬¬ä¸æ¹å®éª…
0	å¿åç¨æ·	ä¸è¯¦	æªç¥	æ?æ?æ?æ?æ?æ?æ?2018-03-17 07:37:25	ç¬¬ä¸å¹´æ²¡æç« ï¼ç¶åç´æ¥åèæ¿æé¼ï¼ç¬¬åå¹´ç»äºä¸å¹²æ´»ï¼æ¼å½åç§ç é¡ºå©åæç« ãããææ¶ååä¸åºæç« ä¸æ¯èªå·±çé®é¢?
0	å¿åç¨æ·	ä¸è¯¦	æªç¥	æ?æ?æ?æ?æ?æ?æ?2018-02-15 05:48:54	å½å å½å¤æ åµä¸ä¸æ ·ï¼æ¬§æ´²åç¾åä¸ä¸æ ·ãå¯¼å¸è·å¯¼å¸è¿ä¸ä¸æ ·ãäººæç¤¾ç§ç±»å¨è±å½ï¼åè®¾åå¹´æ¯ä¸ï¼åªä¸ç¯conferenceå thesiså¾æ­£å¸¸ï¼æ²¡ä»ä¹ãæ³ååpostdocåè¯´ãå ä¸ºå¾å¤å¯¼å¸ä¸å¤ªå¨æéï¼å°¤å ¶è±å½ææå¸¦self-fundedçä¸­å½å­¦çï¼ï¼æ´å ³å¿è®ºææ´ä½è´¨éæå ¶ä¸­å ç« è½ä¸è½å¨å¤§äºç­äºä¸ææååãéä¸ªé¾æ? S…
7edc8e036fda74d73ed040fe0626e11e	éæ³æ?ç?æ·±å³å¸?æ?å¤å¥çç·åå£«ï½?å¤å¥çç§ç å·¥ä½è ï½	é¦æ¸¯çå·¥å¤§å­¦Â·å±å®çµæ°å·¥ç¨	ç§ç 	æ?æ?2018-02-13 10:59:34	æåå£«å4å¹´æ²¡æä»»ä½è®ºæï¼ç¬¬äºå¹´åäº?ç¯ï¼æå¥½åºç¡ï¼å«æ¾å¼ï½?
0	å¿åç¨æ·	ä¸è¯¦	æªç¥	æ?æ?æ?æ?æ?æ?æ?2018-02-12 16:30:15	ç®åæå·¥ç¨âä¸æµå­¦ç§âç¡åç¬¬äºå¹´ï¼paperæ?0æ¯ä¸å ªå¿§ï¼ä½ä¸æ±æ¨ä¸æ¤æä¸ä½æ­»ï¼æ¯å¤©å®éå¹³åçå»å®éªä»¿ç?åæ-æ´çï¼ä¸ä¹å ç­æ¥ãè¯»ååææ¯å¯ç©ä¸»ä¹è ï¼è¿½æ±ç¥è¡åä¸ï¼èµååæå¼å§ä¿¡å½ï¼å´å°å©å·±ä¸»ä¹ãäººçåªæè¿ä¹é¿ï¼ææ³è¦ççæ´»ç¦»æè¿å¾é¥è¿ï¼ä¸æ¾å¼ï¼åä¸äºpaperæ²¡ä»ä¹ç¹æ®çæè§ï¼å ³…
137873e6bfea564334150b35b262da7b	Hill	ç?ç¾å½	æ?"èºçåè¯çå­¦	æèè? ENTJ	IDPA/USPSA"	èºççåºç¡åä¸´åºç ç©? IDPA/USPSA shooter. åæ¬¢è¯»ç§å­? åå², å²å­¦, ç§æ®, ç¤¾ä¼å­? å¿çå­¦ç­ç­? åæ¬¢åè¹, å°å», åè¹, é³ä¹, èºæ¯, æªæ¢°, åå ? æ¸¸æ, HiFiç­ç­. ZJU--Dartmouth--NCI/NIH--MDACC--FNLCR	æ?ç§ç 	æ?æ?2018-02-12 10:46:50	å¦æåå£«è¦äºå¹´ï¼é£ç¬¬ä¸å¹´è¿æ²¡åæç« å¾æ­£å¸¸ï¼ä¸å½±åæ¯ä¸ä»¥åä»åçèä¸éè·¯ã?
0	å¿åç¨æ·	ä¸è¯¦	æªç¥	æ?æ?æ?æ?æ?æ?æ?2018-02-11 08:21:23	æä¹æ¯ç¬¬ä¸å¹´ï¼è¿æ¯æ²¡ææç« ï¼åå¤å»¶æ¯ï¼å°±å½äºå¹´çº§å¨è¯»äºãæ¬èº«å°±æ¯çº¯çè®ºçå¤é³ä¸ä¸ï¼æå¿éå¸¸å°ï¼æ¬ä¸ä¸çæå¿æå¥½çå°±æ¯4åºã?åºä»¥ä¸åºæ¬é½ç®ç»¼åäºãæå¿å·®å°ä»ä¹å°æ­¥å¢ï¼åå å¹´æä¸ªå½é ä¼è®®ï¼è®¾ç«äºä¸ä¸ªå¥é¡¹ï¼å½æ¶å¾å¥çç»è®ºæåç»å¾æå¿å¨å½å é½ä¸æ¯sci...ç¶åå¯¼å¸ä¹æºåçï¼å¯¼å¸æ¯å…
9586439b4f18988f9e12be358d750354	ç¥ä¹ç¨æ·	ç?æªç¥	æ?æ?Acoustic &amp; Vibration	æ?æ?æ?æ?2018-02-09 08:32:51	æ¥ä¸ªå¥ï¼æç¬¬åå¹´äºæå¼å§åãä¸è¿ææ¯ç´åï¼é½æªèªå·±å¤ªå¼±äºãä½æ¿æ¥å¾åå§ï¼æå¹´å¼å§åå¤ç»å©ï¼äºæ ä¸å¤§å ã?
0	å¿åç¨æ·	ä¸è¯¦	æªç¥	æ?æ?æ?æ?æ?æ?æ?2018-02-06 07:25:44	æå°±æ¯åï¼æè¿æ¯å¨å¾·å½åå£«æ¯ä¸ï¼æ¯ä¸åå¹´å¤äºï¼åäºä¸¤ç¯è±æè®ºæï¼ä½ æ²¡çéï¼ä» ä» æ¯è±æè®ºæï¼scié½ä¸æ¯ï¼ ç°å¨å¨å½å ä¸æµé«æ ¡çå»é¢ï¼åå£«æé´çä¸»è¦å·¥ä½è¿æ²¡æåè¡¨åºå»ï¼è¿æä¸¤ç¯è´¨éå¥½ç¹çç ç©¶å¾ åã?
73d265f0340f1ce8e7c9d60a87935468	ç¥ä¹ç¨æ·	ç?æ°ç	æ?æ²¡äºå¿æ©ç¡è§ï¼æç©ºå¤èµé±	æ?æ°çå¤§å­¦Â·ç»´å¾å°?éè¥å©ç»ç»?æ?æ?2018-02-06 06:14:23	ç¬¬ä¸å¹´è½®è½¬ï¼ç¬¬äºå¹´å®å®éªå®¤ï¼æ¾å°è¯¾é¢ãç¬¬ä¸å¹´è½¬åºå å°é¼ è¿æ²¡ååºæ¥å»åªéåæç« â¦â?
a3bbd38e794278912afa993ea85ebb65	é£å åæ²¡èäº	ç?æªç¥	æ?ç¥ä¹ï¼?æ?æ?æ?æ?æ?2018-02-05 21:32:21	å»¶è¿äºåå¹´æ¿å­¦ä½à²°_à²?å¿å¡
78fe3afc8a622f03550c1ef628182f85	è©¹å°ç?å¥?å¼åå°¼äº	æ?ä¸­å½å¶é ï¼çå­¦ç?ï¼ECE/CpE	å¿æçèæ´ä¸ä½ï¼ç»å ç«ç°é¼»ä¸éã?å¼åå°¼äºçå·¥å¤§å­¦(Virginia Tech)Â·è®¡ç®æºå·¥ç¨ï¼CEï¼?æ?æ?æ?2018-02-05 17:12:25	æå·²ç»å­¦ä¼äºâèªæ´èªå¼âä»¥åâä¸åéç¼â?
0	å¿åç¨æ·	ä¸è¯¦	æªç¥	æ?æ?æ?æ?æ?æ?æ?2018-01-13 12:41:04	åï¼æåªæ?,3å¹´åæç« äºã?,5å¹´æ°´è¿äºãè¿æ¯å¾éæ¾çã? 1326abc7fcd0ba73d2da7000d2c5bfcc,èå¦,ä¸è¯¦,æªç¥,æ?ä¸å ¥ä¸­å¹´è °èé ¸ï¼å·²è¿åçæ°ä¸å ¨,å¥½å¥½è¯´è¯,æ?å¾ä¹¦é¦?æ?æ?2017-10-24 21:35:01,çå­¦ï¼åå£«ç¬¬ä¸å¹´ï¼æ²¡åä¸ç¯ï¼æè§è½»æ¾åï¼ä¸ç¨æ³çï½å¤©åï¼è¿è¦å è°çåå­ï¼è¿è¦å¿æèæççé®ä»¶ï¼æç®æ¯ä¸ä¹åä¸ç¯ä¸å…	åpaperé½æ¯~~"
0	å¿åç¨æ·	ä¸è¯¦	æªç¥	æ?æ?æ?æ?æ?æ?æ?2017-09-01 00:48:27	ç°å¨ç¡åç¬¬ä¸å¹´çå¼±å¦¹å­ä¸æï¼è®¡ç®æºè§è§æ¹åï¼æ²¡åè¿è®ºæãä¸ä¸ªä¸ä¸ªçå®è¿äºåç­ï¼å¿éå¾ä¸æ¯æ»å³ï¼ç°å¨çæå°±å¤å¨è¿·è«æ å¿æ¯ä¸äºä¸çé¶æ®µãå ä¸ºæ¯ç¡åçåé¢ï¼å½åç ä¸ä¸å­¦æè·å¯¼å¸è¯´ä¸æ³è¯»åè§å¾èªå·±ä¸éåï¼å¯¼å¸èµ·åæ¯é¼å±è¯´ççè½åè¿è¡æºéåè¯»åçï¼åæ¥æååæä¸è¯»å¯¼å¸çæåº¦å°±…
0	å¿åç¨æ·	ä¸è¯¦	æªç¥	æ?æ?æ?æ?æ?æ?æ?2017-06-10 12:20:59	ç¬¬ä¸å¹´æ²¡æç« ä¸æ¯æ­£å¸¸çä¹ãç°å¨æ¯ä¸ªå¥½ç¹çæå¿é½è¦è¢«reviewerèåå¹´ä»¥ä¸ãä¸è¿å¦ä¸æ¹é¢è¯´ç¬¬ä¸å¹´ç»æèªå·±åºè¯¥å¾æ¸ æ¥è¦ä¸è¦ç»§ç»­èµ°è¿ä¸æ¡è·¯äºãæç¬¬ä¸å¹´æ²¡æç« ç¬¬åå¹´åäºç¯Scienceï¼å¦ä¸ä¸ªç¬¬äºå¹´æ²¡æç« çé®é¢è¿æç¹éç?
0	å¿åç¨æ·	ä¸è¯¦	æªç¥	æ?æ?æ?æ?æ?æ?æ?2017-06-06 23:52:36	ä»æä»¬å®éªå®¤æ¯ä¸ä¸ç¯æç« é½æ²¡æçå¸å å¸å§ä»¬æå¥½å ä¸ªãæäºåäºå¥½å å¹´ååé½æ²¡æç« ãææ¥æçè¯¾é¢åäºä¸¤ä»£phdä¸ç¯æç« é½æ²¡æï¼ææ­è½¬master æ¯ä¸ï¼ä¸æè¾é ¸æ³ªï¼andè®ºæ¾ä¸ä¸ªé è°±èæ¿åå®éªå®¤çéè¦æ§ï¼
65955b126285269d877ac9721535c254	Dr.Mia	ä¸è¯¦	æªç¥	æ?å¨ç©ç§å­¦å¥³åå£?æ?æ?æ?æ?æ?2017-05-25 23:01:57	åä¸å¹´å¥ä¹åä¸äºå¾æ­£å¸¸å ä¸è¦ç°å¿ åæå?åäºå¹´çæ¶å?æ¥äºè¿ä¸çå
0	å¿åç¨æ·	ä¸è¯¦	æªç¥	æ?æ?æ?æ?æ?æ?æ?2017-05-25 01:06:11	ä¸åçä¸ä¸é¢åï¼ä¸åçç ç©¶è¯¾é¢ï¼ä¸åçå¯¼å¸æå¯¼ï¼åæç« çé¾åº¦å·®å¼å¾å¤§ãæç« å¤ä¸ä¸å®æ¯ç§ç è½åå¼ºï¼æ²¡æç« ä¹ä¸è¦è½»æå¦å®èªå·±ãææ¶æ²¡æç« æ²¡å ³ç³»ï¼ææ¶è·æè¿æ­¥å°±æå¸æï¼ä¿æç§¯æä¹è§çå¿æã?
d0b9757d323f1448c2176bc07be56b01	æ²æ«	ç?ä¸æµ·	æ?ç¨åºç¿ï¼åæ¬¢å¥èº«æ¸¸æ	æ«æµ985åå£«å¨è¯»<br/>LOLæ é¿ADC<br/>åé¸¡ä¸å¹´å¿«éå	æ?è®¡ç®æºè½¯ä»?æ?æ?2017-05-23 21:37:56	æ¥æ´æ°ä¸æ³¢ææ¶ååæç« ççé è¿æ°çï¼ä»å¹´è¿ååç¯ï¼ä¸ç¯Aä¸ç¯Bä¸¤ç¯Cï¼äº²èº«ç»ååè¯å¤§å®¶ï¼ä¸å®ä¸è¦æ¾å¼ï¼ææ¶åå°±å·®è¿ä¹ä¸´é¨ä¸èç®åé©¬ä¸ç»æç´åç¬¬åå¹´ï¼åäºä¸ç¯scieï¼ä¸ä¸ªå­¦å§çåå£«è®ºæç»æï¼ç´æ¥éç»æäºï¼ï¼ä¸¤ç¯ä¼è®®å¨æï¼ä¸ç¯è¢«æãå°äºå¥³æåæ¯ä¸æå¼å§ææ¥ï¼åå å¹´èæ¿ä¸ç®¡æï¼å¤…
0	å¿åç¨æ·	ä¸è¯¦	æªç¥	æ?æ?æ?æ?æ?æ?æ?2017-05-23 10:20:27	PPDéå½¹äºï¼Fakerè¿å¨skt.
0	å¿åç¨æ·	ä¸è¯¦	æªç¥	æ?æ?æ?æ?æ?æ?æ?2017-05-18 23:05:55	ç°å¨ä¹æ¯ç¬¬ä¸å¹?..é©¬ä¸å¿«å°ç¬¬åå¹´äº...ææä¸ä¸ï¼å­¦æ ¡ä¸éï¼èæ¿ä¸çç®æ¯å¤§ä½¬...peer pressureçå¿å¤?...
0	å¿åç¨æ·	ä¸è¯¦	æªç¥	æ?æ?æ?æ?æ?æ?æ?2017-05-16 15:01:13	è¯»ç æ¶å ä¸ºå¯¼å¸å¢éè¿ä¸éæ åæå¥ï¼æ¥çç¡åè¿è¯»ãä»è·è·ææå°å ¥é¨å°ç¬¬ä¸ç¯paperæåå·®ä¸å¤ä¸¤å¹´çæ¶é´ï¼è®©å¯¼å¸å¸®æ¹ï¼æç¥éåæ¥æ©å·²è¿ç¦»ç§ç ä¸çº¿ï¼æ«ä¸ç¼è¿åå°±è¯´âä½ èªå·±åå¥½å¥½æ¹âãééç»­ç»­æ¹äºå¥½å¤éï¼æç¨¿åç»åè¢«æ®ï¼æ¹æï¼ä¿®æ¹ååè¢«æ®ï¼â¦ç´å°ç¡åè¿è¯»ç¬¬5å¹´æè¿æ¥ç¬¬ä¸ç¯paperè¢«é¡ºå…
6ff7bdd9480267980ca1c6f75f205c34	ç¥ä¹ç¨æ·	ç?æ­¦æ±	æ?éå­©å­ï¼å°å¤ç©ï¼å¦ä»ç©å°å­¦æ ¡æ²éäºï¼è¦é¼å®éªing	åè´§ç©è´§ï¼å¾å°å­¦ä¹ ãä½åèµ·äºæ¥å ¨å¿æå ¥	æ?ç¯å¢ä¿æ¤	æ?æ?2017-05-15 22:15:29	æ²¡å¥æè§ï¼èæ¿é®æå å¹´çº§äºï¼ç­ä¸å¹´çº§ âï¸ä½ ä¸æ¯æ¥äºä¸å¹´åï¼è³å°æ ¡å­å¡ä¸ä¸å¹´çº§åï¼ä¸å¥½åå¿«äºå¹´çº§äºãé£ä½ è¿ä¸æç´§æï¼å¹²å¥ï¼ä¸å¤©ä¸ä¸ªåï¼åèæç®æ¾äº?å¹´é½æ²¡æ¾å?
2e89ded6773b4d44d53507d883e3fbc4	å°äºä¸é 	ä¸è¯¦	æªç¥	æ?æ?æ?æ?æ?æ?æ?2017-05-15 09:17:30	åºç¡å»å­¦ï¼ç¬¬ä¸å¹´é©¬ä¸è¿å»ï¼å¯ç¬¬ä¸ç¯æç« é¥é¥æ æãæ¯ä¸ï¼ä¸¤ç¯Aç±»çè¦æ±æä¹ç ´ã?
0b7f2e54f3c53853fdd76b90222a950b	2012ldm	ä¸è¯¦	Lawrence,Kansas	æ?å­¦ç	æ?ä¸­å½å°è´¨å¤§å­¦ï¼æ­¦æ±ï¼Â·åºç¨æ°å­¦	æ?æ?æ?2017-05-15 06:20:57	è®¡ç®æ°å­¦ï¼å ç¡å£«2å¹´ï¼ç¬¬äºå¹´äºï¼ä¸ç¯ä¹æ²¡çé£è¿ï½?
0	å¿åç¨æ·	ä¸è¯¦	æªç¥	æ?æ?æ?æ?æ?æ?æ?2017-05-10 09:01:26	ç»èæ¿å¹²ä¸å¹´æ´»å¿ï¼ç¬¬ä¸å¹´æå¼å§åæç« ãä¸ææ°åæ´ï¼é¤äºæ­»å»åªè½æ±
0	å¿åç¨æ·	ä¸è¯¦	æªç¥	æ?æ?æ?æ?æ?æ?æ?2017-05-05 21:09:38	æå¸¸å¸¸æ³ç»èæ¿åæ¡ç­ä¿¡ï¼ææå¥å¦åæ¯ï¼ä¸ç¥éè¯¥ä¸è¯¥è¯´ï¼
ba041558236220c0691fcf4394b48920	çå°ç?ç?æªç¥	æ?æ?æ?æ?ç§ç 	æ?æ?2017-05-05 19:41:57	è¯»åå£«ç¬¬åå¹´ææäºä¸ç¯SCIï¼å¤äºç³è¯·å­¦ä½è®ºæçèµæ ¼ãåæ¥è¯¾é¢ç»ï¼èæ¿é¡¹ç®ç¹å«å¤ï¼å¹²ç¹è¿ï¼å¹²ç¹å¿é£ãè´¢å¡ãå¤äºãèµäº§ãäººäºãç§æåé¨é¨å¨æè¯»ä¹¦æé´è·ççæ¯çå~æ¯å¤©æ¥åå ¬å®¤å¾æ©ï¼ç¬¬ä¸ä»¶äºæ¿çä¸å¤§æè´¦å»è´¢å¡é¨å£æéï¼ç¶åå»åé¨é¨çç« ï¼æ¾åç§é¢å¯¼ç­¾å­ãå ä¸ºå¨è´¢å¡å¾ å¤ªä¹ ï¼è´¢å¡è…
0	å¿åç¨æ·	ä¸è¯¦	æªç¥	æ?æ?æ?æ?æ?æ?æ?2017-05-04 21:52:06	æèæ¿2006å¹´åå£«æ¯ä¸ï¼2008å¹´æ¾å°æ­£å¼å·¥ä½ãä»çç¬¬ä¸ç¯æç«?009å¹´åè¡¨ï¼2008å¹´å¼å§æ¾å·¥ä½åå¤æ¥åçï¼ã?012å¹´åèææãç°å¨å¹³åä¸å¹´ååºä¸¤ç¯æç« ãçé¢åäºï¼æçé¢åä¸ç¨è¯´åå£«ç¬¬ä¸å¹´æ²¡æç« äºï¼åå£«æ¯ä¸æ²¡æç« ä¹æ¯ç¨æ¾å¹³å¸¸çäºæ ã?
679207eb09620c3e76929146880ec909	ä¸äº	å¥?ç¾å½	æ?æ?æ?æ?äºèç½?æ?æ?2017-05-01 04:30:06	çé¢åï¼çè®ºæ°å­¦è¿æ ·çé¢åæ¯ä¸äºä¹æªå¿ è½åæç« ãå·¥ç¨ç±»çphdç¸å¯¹èè¨åæç« ä¼å¿«ä¸å°ãç»æµphdæ¯ä¸åçæç« ä¸­ä½æ°æ¯0ãè¿çè´¨éï¼æçphdåä¸ç¯å°±å¤æ¾å°æèäºï¼æçphdåäºå¾å¤ç¯ä¹æ¾ä¸å°ã?
7520da4a10cbc0e76fe10e88f4d7827d	Tina Tina	å¥?æªç¥	æ?æ?æ?æ?æ?æ?æ?2017-04-30 22:50:30	ææ°æ®è¿ç®æ·¡å®?
0c163006a5b84f3d7bea844b4f55eb4c	ç¥ä¹ç¨æ·	å¥?å¹¿å·å¸?æ?#å¼ºè¿«ç?å¬ç å¿çå­?å¥³åå£?é²å±å®?@é¢æå¤§æµ·#æ¥æè±å¼@	æ?ç§ç 	æ?æ?2017-04-30 15:56:52	æç°å¨å°±æ¯åä¸åï¼ç¬¬ä¸ç¯æç« çå½±å­é½æ²¡è§çãããåä¸åå ¥å­¦çæ¶åï¼èæ¿å°±ç»äºä¸ªè¶ å¤§çé¥¼ï¼è¯´æä»¬å¯ä»¥åå¤ä¹å¤ä¹çXçä¸è¥¿ï¼è¯´çæå¯æ¿å¨å¦ãããä¿¡å¿æ»¡æ»¡æç®å¤§å±å®å¾ãããç»æåç°èæ¿å¯¹æåçé¢åå®å ¨ä¸äºè§£ãããè¿ç¹å«åºæ§å·±è§ãããæ¥çå°±å¼å§æ å°½çæ¥è´¦ãåºå·®ãåºæµ·ãææç­ä¸…
f78b61b198b74c858f63e6ff1caa3273	ååä¸?ç?é­é½	æ?ä¼ªç ç?æ?å¸å½åç«ææ ¡Â·å »é¸?çç§å »æ®ä¸?æ?æ?2017-04-30 13:01:17	è¿å¯¹å¤§é¨åæºæ¢°åæ¨çå·¥ç¨çæ¥è¯´ï¼åä½ å¦¹çpaperï¼ä¸ä¸ªå ¬å¼?æ°æ®é½æ¨æ?
0	å¿åç¨æ·	ä¸è¯¦	æªç¥	æ?æ?æ?æ?æ?æ?æ?2017-04-30 12:46:12	ç°å¨ç¬¬äºå¹´ãããæè§åè¿ä¸å¹´å°±å¯ä»¥è¿æ¥å¡«åäº? =
af52c8f548895e21d8a8cf88e238d56a	å²³éºå±?ä¸è¯¦	æªç¥	æ?éè	çº¦xä¸ºä¸» èµé±ä¸ºè¾ 985.211æ··å­	æ?æ?æ?æ?2017-04-29 22:33:01	å¥ä¸ä¸?
eb73d94581f03c322467284a996fe423	ç¥ä¹ç¨æ·	ç?èé»ä¸?æ?ä¼åç¨åºçå°çå­¦é¨å¤æ±ï¼è¢«è¿«æ¸¸åäºç¾æ¬?å¸¸å¹´å¤äºéè§é¾åºç«?æ?é«ç­æè²	æ?æ?2017-04-29 08:37:46	åæ åç¾ï¼ç¤¾ä¼ç§å­¦ä¸ä¸å°æ¯ä¸ä¸ç¯ä¸åä¹å¾å¸¸è§?
2606721de8bc9b1b253deee0fd843565	ä¸è¦è¯´è¯	ç?åäº¬	æ?å¯ææåªæ¯ä¸æ¡å·¨è?æ?æ?æ?æ?æ?2017-04-28 17:12:40	ççæ³éè¯·æçå¸å§åå¸å ä»¬ï¼
f1264e83dd0484104e2c9c9d8f857579	ç¥ä¹ç¨æ·	ä¸è¯¦	æªç¥	æ?è¡å°å å­¦	æ?æ?é«ç­æè²	æ?æ?2017-04-28 09:53:56	å¤´ååå°çéåº¦ææ¾å¢å
0	å¿åç¨æ·	ä¸è¯¦	æªç¥	æ?æ?æ?æ?æ?æ?æ?2017-04-28 06:29:23	æéæ§çchemicalï¼ç»ææ²¡æä¸ä¸ªçï¼è¯»åçæ¥å­å¤ä¹å°é¾åï¼æ²¡æpaperè®©æèµ°ï½å¿äºï½?
f9461f1c173a36e6d5454e4909571650	æå¤§æµ?å¥?åäº¬	æ?MSRAå¯ä¸å»å­¦å®ä¹ ç?çç»çåéèåºè?4åªç«é²å±å®?æ¢ç¶å·²ç»ç¹è¿æ¥çå°è¿æ®µè¯äºï¼ä¸ºä»ä¹ä¸é¡ºä¾¿å ³æ³¨ä¸ä¸å¢(:ï¼ã£)â?åäº¬å¤§å­¦Â·åºç¡å»å­¦	ç§ç 	æ?æ?2017-04-28 02:03:10	ä»ä¹ï¼paperä¸é½æ¯å»¶æ¯äºæè½åçåï¼#çç©å»å­¦ä¸ä¸çæ¥å¸?
0	å¿åç¨æ·	ä¸è¯¦	æªç¥	æ?æ?æ?æ?æ?æ?æ?2017-04-28 00:41:30	å¶ç¶çå°çBlog, ç¬¬åå¹´å ç¬¬ä¸ç¯?SIGGRAPH ï¼I almost dropped out of my PhD studyç¶èä¹è¦èèå°åå²çè¿ç¨ï¼Confessions of a researchaholic
5d7e46fa219e3689b92ca036adc50446	ç¥ä¹ç¨æ·	ç?å°ç	æ?åä¸ªé¢åä¾µæ·«å¤å¹´ã?æ?æ?é«æ°ç§æ	æ?æ?2017-04-27 23:07:12	å·²ç»éº»æ¨äºã?
0	å¿åç¨æ·	ä¸è¯¦	æªç¥	æ?æ?æ?æ?æ?æ?æ?2017-04-27 14:43:57	ä¸å top1å­¦æ ¡ï¼ä¸å¹´åæ¯ä¸ï¼è®ºæç¬¬ä¸å¹´æååºæ¥ï¼åå­¦æä¸¤å¹´ä¸å¹´æ¯ä¸çï¼æé´åç§åæå´©æºã?
0	å¿åç¨æ·	ä¸è¯¦	æªç¥	æ?æ?æ?æ?æ?æ?æ?2017-04-27 12:11:34	å¨ç®åä¸çä¸äºä¸ä¸ªå°´å°¬çæ­æ¡£
0f1a5bf1ce10ae26e79f2fd263ced5ab	èµ°è¿é»è¾	ç?ä¸æµ·	æ?äººçæé«ç¾å¾·ä¾¿æ¯çæ§ã?æ?æ?æè²	æ?æ?2017-04-27 11:43:04	æä¸ç¹å¯ä»¥ç¡®å®çæ¯ï¼è¿ä¸ªä½éªä¸å¥½ãç¸åï¼ä½ä¸ºä¸ä¸ªåè¿Paperçè¿æ¥äººï¼åè¡¨æç« çä½éªæ¯æºææå°±æçã?
0	å¿åç¨æ·	ä¸è¯¦	æªç¥	æ?æ?æ?æ?æ?æ?æ?2017-04-27 01:48:15	ç¬¬å ­å­¦æææç¬¬ä¸ç¯ï¼ç°å¨ä¸æç¬¬å «å­¦æä¹å¿«æ²¡äº?
0	å¿åç¨æ·	ä¸è¯¦	æªç¥	æ?æ?æ?æ?æ?æ?æ?2017-04-27 00:57:41	ç¶æï¼åä¸ï¼åæ¯ä¸è®ºæä¸­ãæç« ï¼0ãå¯¹ï¼è¿æ²¡æç« ï¼å°±å¼å§åæ¯ä¸è®ºæäºãä¸è¿ç°å¨åæ¯æäºæ°æ®å¯ä»¥åæç« äºãä¸ºä»ä¹å°ç°å¨è¿æ²¡æç« å¢ï¼å ä¸ºèæ¿éå¿å¤ªå¤§ï¼è·³è¿åºç¡ï¼ç´æ¥æé¡¶å±å»ºè®¾ãå¯ï¼ç¸å ³ä»ªå¨å´åä¸ä¹°ï¼å¯¼è´æä¸­é´æµªè´¹å¤ªå¤æ¶é´åç²¾åå¨ééè¦å·¥ä½ä¸ãè½ç¶å°èæ¿çå¿æ³æ¹åå®éªæ¡ä»¶ï¼…
4ccaec8b9dec6c4c49b210dcd9be7627	daphne	å¥?ä¸æµ·	æ?ä»çå°åºåï¼æç»è®¤ç¥æºè½çé«å³°.	åå­å¿ æ å ¶ç¬ä¹ãä¸ºè¿½é®çå­çæä¹èè¿è¡å­¤ç¬çåªåä»æ¯å¼å¾çï¼é¢å¯¹çå½ççç¸ï¼åé¿çå¯å¯é½ä¼è·å¾è¡¥å¿ã?æµæ±å¤§å­¦Â·è®¡ç®æºç§å­¦ä¸ææ?è®¡ç®æºè½¯ä»?æ?æ?2017-04-26 20:26:35	å®éªå®¤å¤§é¨åäººåä¸æ²¡SCIãå»¶ä¸äºï¼å¯¹ä½ æ²¡çéå°±æ¯å»¶ä¸ï¼è¿æ²¡SCIçä¹ä¸å°â¦â¦åä¸çæ¶åæä¸å°±ä¿©ä¼è®®eiè®ºæï¼æåè¢«å®¡ç¨¿äººèå¾æ­»å»æ´»æ¥â¦â¦ç¶åååçæ¶åï¼åºæ¥ä¸¤ç¯ï¼èªå·±ä¹æ¯æå¹ï¼è¿é½è½ä¸­ï¼ï¼ç¶èå¹¶æ²¡æç¨åâ¦â¦é©¬ä¸è¿ä¸æ¯è¦å»¶ä¸äº?.....
2888ecb36079577a7a7b5587a8a77596	Omega Au	ä¸è¯¦	æªç¥	æ?CFDer	æ?æ?æ?æ?æ?2017-04-26 20:07:18	æä¹æ¯ä¸æ ·ï¼å½æ¶å¾ç¦æ¼ï¼é½æ³éå­¦äºãä¸è¿åæ¥å¾å°ä¸ä¸ªå»æ¾³æ´²äº¤æµçæºä¼ï¼ç¼çå¤§å¼ï¼ä¸»è¦è¿æ¯è®¤è¯äºå°çï¼ï¼ç¶åpaperå°±æ°´å°æ¸ æäºãæä»¥ä¸è¦æ¾å¼ï¼è½¬æºå°±å¨ä¸ä¸ç§?
e053f9afd5c1bb652b7017a50e6c9d2a	ç²¾ç¥åè£æ­?ç?è¥¿å®	æ?æ¿å¤©è¡é	æ?ç¡å£«ç ç©¶çÂ·å¿çå­¦	æ?æ?æ?2017-04-26 18:21:28	æ¬æ¥åå¤ççæ¾æ¾èªä¿¡å¢ï¼çå®æ´éé·äºâ¦â?
3287c303eab9078e6b3e46f49089b57c	chowsangsang	ç?ä¸æµ·	æ?éå ¸åcoder	å¨éèæ»©å¤´ä¸­ææµ	æ?æ?æ?æ?2017-04-26 16:22:05	ä½ è¿æ¯ç¬¬ä¸å¹´è¿æ²¡paperãæä¸å¥ä»¬æ¯ä¸å¹´åäºä¸ç¯è¿æ¯ä¸ç»èµ°äº?..
83890f755b7aabcddadfe9f1f5630dcc	æ¼å	å¥?æªç¥	æ?è¿æ¯çä¸ªç½å§	ææçç§å­é½ä¼åè½ï¼ææçåªåé½ä¸ä¼ç½è´?br/>ä»å¿	æ?æè²	æ?æ?2017-04-26 13:12:24	æ¯ä¸ç§æ¾é£äºèªæè¿è¦åæ¥çä½éªï¼ä»äººçå±é¢æ¥çå°ä¹æ²¡æä»ä¹ä¸é¨ç¬¬å å¹´ç¬¬å å¹´çï¼å¯æ¯æ¥¼ä¸»æéäºå¹´éï¼å¯è½æ¯å ä¸ºè¯»åè¿æ¯å ç¨äºä¸å®çèµæºï¼æ è®ºæ¯ç§ç èµæºè¿æ¯çå­èµæºï¼æ»æäººå¨åé¢ç­çæéãåµä¸ä½ä¸ºä¸ä¸ªææ¶æ²¡æç¨æ¶é´äº¤æ¢rmbä»·å¼ççç©èè¨ï¼åpaperä¸æ¯ä¸ç§å ´è¶£ç±å¥½ï¼èæ¯ä¸ç§éæ…
d208dc04ae692349a2dc87fd47779e7d	Amanda	å¥?æªç¥	æ?ä¿äººä¸ä¸?ä¸éåç§ç è¿éæ¾æ­»çå»é?åäº¬äº¤éå¤§å­¦Â·çµæ°å·¥ç¨?æ?æ?æ?2017-04-26 08:22:37	æç­æä¸¾æï¼
66bea813f9dc2fbeaaad71755a5b4f7d	è¾é	å¥?æªç¥	æ?å­¦ç	æ?æ?æ?æ?æ?2017-04-26 07:25:08	ååï¼æ¥¼ä¸»è¯å®ä¸ç¥éè¿æä¸ç§å¯¼å¸å«ï¼åä¸ç¯sciæç»æ¯ä¸å¯¼å¸ï¼ä¸å¹´æ²¡æç« æ¯äºåï¼è¿é½ä¸æ¯äºï¼æ¯ç«åäºæç« ä¸å¤æ°éä¹ä¸è½æ¯ä¸ï¼å ä¸ºè¿æä¸ç§å¯¼å¸å«ï¼æ²¡åå¤æç« å°±è¯»å ­ä¸å¹´å¯¼å¸â¦â?
2838b040d4f56975bba5c39ca520b909	ç¥ä¹ç¨æ·	ä¸è¯¦	æªç¥	æ?æ?æ?æ?æ?æ?æ?2017-04-26 03:19:03	ä½ é®æå ä¸ªåç§çæ¯ä¸ååºæ­£ç»paperæ¥äº
c3f7aca39fa4d235bbdf7bdb8e455cd8	èå®è°çè?ç?å¥ä¼¦å¸å¸	æ?çååå£«å¨è¯»	å­¦ä¹æ æ¶¯ï¼çä¹ææ¶?ä¿äº¥ä¿å·ç«å¤§å­¦ï¼Ohio State Universityï¼Â·Biochem	é«ç­æè²	æ?æ?2017-04-26 03:10:14	å¾å¹³å¸¸çä½éªæè è¯´æ²¡ä»ä¹ä½éª?
780d99499ade5514db074800d1ef8632	ç¥ä¹ç¨æ·	ç?New York City	æ?"All models are wrong	some are deadly"	åé«ç»´ç»è®¡çQuant	æ?èµæ¬æèµ	æ?æ?2017-04-26 02:45:00	çå°è¿ä¸ªé®é¢ï¼æç»ªä¸åï¼æ´æ´æ´æ´åäºå åå­ï¼ç¶åãããå ¨å äºç¹äºä¸¾æ¥è¿ä¸ªé®é¢
6702ac0e8e11070b5fc4aeed72ef05a6	æå­ä»?ç?æµ·æ·å?æ?éèæ°å·¥	æ½æ°´çå°éæ	æ¸ åå¤§å­¦Â·åè	è¯å¸æèµ	æ?æ?2017-04-25 23:43:08	ç¬¬äºå¹´å¹´ååçè¡¨ç¤ºææ¶æ¯ä¸?ç¬¬ä¸å¹´ä½ bbå¥ï¼
ea443137341ac04d3e88cf486a69a96f	ç¥ä¹ç¨æ·	ç?æªç¥	æ?æå¸	æ?æ?é«ç­æè²	æ?æ?2017-04-25 23:12:18	ç¬¬åå¹´ä»ç¶æ²¡æåè®ºæçäºº
11e1bd25b8613fb660a7115b3b651b8f	Chelery	å¥?åäº¬	æ?å·¥ç§å¥³åå£?ç¥è¶³å¸¸ä¹ï¼?æ?çç©å·¥ç¨	æ?æ?2017-04-25 23:11:43	æè¿ç¬¬ä¸å¹´é©¬ä¸ç»æäºï¼ä¹æ²¡æç« å¢â¦â¦å¥½å¥½å¹²èªå·±çæ´»å¿ï¼é®å¿æ æ§å°±è¡ï¼ä½ çè½ååä¸æ¯ä¸ç¯æç« è½è¡¡éçï¼ä¸è¦æå®ä½ä¸ºå¯ä¸çä¸ä¸ªæ æï¼é£æ ·ä½ ä¼å¾çè¦ï¼çæ´»åºè¯¥æ¯äºé¢å ­è²çï¼å æ²¹ï¼ä¼æçï¼å¥é½ä¼æçï¼åå ï¼ç¢°å°å«çè¯¾é¢ç»çå¸å ï¼æå°æé½ç¬¬ä¸å¹´å¿«ç»æäºè¿æ²¡æç« çäºæ ï¼å¸å ç»äº…
2c723e87bf3604c3e671dd651cf67367	ç¥ä¹ç¨æ·	ç?æ­¦æ±	æ?æ?æ?æ?é«ç­æè²	æ?æ?2017-04-25 21:47:54	åä»ªå¨çä¸é½æ¯è¿æ ·ï¼
48aca086a02c1a783d9e3af896c75fb3	echo	å¥?æªç¥	æ?ç²¾ç¥ç§å¥³åå£«ï¼å ¬ä¼å·ï¼echoçç§å¯è±å?æ?æ?æ?æ?æ?2017-04-25 18:17:27	å¾æ­£å¸¸åï¼å¦æä½ æ¯åçç©çï¼æä¸ªçé¼èæ¿ï¼å¯è½å¨æå¤§æç« ãæè è¿æ°ä¸å¥½æ¹åä¸å¯?
d96240d3312c4111e2e675f452424d16	ç¥ä¹ç¨æ·	å¥?æ¾³é¨ç¹å«è¡æ¿å?æ?æ?æ è®ºä»ä¹æ¶ååªåé½ä¸ç®æ?æ°å å¡åæ´çå·¥å¤§å­¦Â·å·¥ç¨ç©ç?èªå¤©	æ?æ?2017-04-25 17:37:18	å¯¹èªå·±è¿ä¹ä¸¥æ ¼é½ä¸æ¿æçæ°´ï¼
d1aea2859f3ca58c64aaaa9b84bb3c9b	å°æ¨IRIS	å¥?å¤§è¿	æ?ä¼ççè¦	å¥½æ³æ¯ä¸	å¤§è¿çå·¥å¤§å­¦Â·çç©åå·¥	çç©å·¥ç¨	æ?æ?2017-04-25 15:59:21	å°±æ¯å¥½çæ¥å¥½çæ¥ï¼ç¼çå«çå°ä¼ä¼´é½æpaperäºï¼èªå·±å¥ä¹æ²¡æãç¦èã?
37e93a0e9de7a1aa86b40c6bef0ef3cc	ç¥ä¹ç¨æ·	ç?æªç¥	æ?æ?èµæ·±èåæ°å·¥	æ?å¶é å å·?æ?æ?2017-04-25 15:51:40	å¨å·¥ç§åå£«ä»¬çæ¥é¾éä¸æ¯å¾å¸¸è§çäºå¿ï¼æç¬¬åå¹´æå¼é¢â¦â?
704d61ecca214601486af2b6107093c1	çæ	ç?æµ·æ·å?æ?è¿å¨åº·å¤å¸è¿é¶ä¸­:è¡èãæå½±ãè°å ä¾ ãäºæ¬¡å 	æ?è¥¿åäº¤éå¤§å­¦Â·äº¤éä¿¡æ¯å·¥ç¨åæ§å¶	è®¡ç®æºè½¯ä»?æ?æ?2017-04-25 14:05:00	ç°å¨åä¸ï¼ç«ä¸ªflagä¸¤å¹´åæ¥åç­ã?--------------------æ´æ°ï¼æ¥æäºï¼å·²ç»ç¬¬åå¹´äºããã?
9428281fa023207f42d1b3e5e7a1951b	èçº¸ç±ä¸¾é?ç?æé½	æ?ä¸¾éçå»å­?åæ¬¢ç«ï¼ç±ä¸¾éï¼ä¸æä¹è½åçèåå£«ï¼æå¿µfish chips	è±å½çº¦å å¤§å­¦ (University of York)Â·çç©å­?çç©å·¥ç¨	æ?æ?2017-04-25 13:16:06	åå£«å·²æ¯ä¸å¤å¹´ï¼ä»æ¥æ²¡åè¿æç« ï¼è¶å·´èã?
9f383f224310ca576863113d319b1af2	éæå®?å¥?æªç¥	æ?æ?æ?æ?æ?æ?æ?2017-04-25 12:00:25	ææ¥¼ä¸å®éªå®¤çä¸ä¸ªå·²ç»æ¯ä¸çå°ä¼ä¼?ç¬¬ä¸å¹´ï¼0 ç¯æç« ç¬¬äºå¹´ï¼? ç¯æç« ç¬¬ä¸å¹´ï¼? ç¯æç« ç¬¬åå¹´ï¼? ç¯æç« ç¬¬äºå¹´ï¼? ç¯æç« phdå å¹´æ¬æ¥å°±æ¯ä¸ä¸ªæçè¶æ¥è¶é«çè¿ç¨ï¼èä¸å¥½äºæ¹åççæ¯å¾è¾è¾è¦è¦å¹²å å¹´æè½åå¥½paperçãç¬¬ä¸å¹´æ²¡æpaperå ¶å®ååè¿è®å¤§çï¼æä»¬ç»ä¸ä¸ªå¸å å°±æ¯ãä½æ¯ä»è¿æ¯å¾åå®³åï¼…
093469972ae35c4c6376762c2fdfb3f9	å·æ¯å¥çå¥è¿¹	ç?ä¸æµ·	æ?ä¸ä¸ªæè¶£çäººï¼çç©å»è¯ä»ä¸æ°å·¥ï¼å ¬å? èç«ççå½å»å­¦æ­è®?æµè¨æ­¢äºæ°æ®ï¼ä¼ä¼ æ­ä¸äºç§å­¦ç¥è¯ãå ¬å·ï¼èç«ççå½å»å­¦æ­è®?æ?å¶è¯	æ?æ?2017-04-25 10:36:28	çç©åå£«çï¼æ²¡æç« ï¼å·²ç»å»¶æï¼ä½æ¯ç°å¨è¿æ¯æ¯«æ æå¿ãåå¼å§çæ¶åè¿å¯¹ç§ç å æ»¡äºå¹»æ³ï¼ä»¥ä¸ºèªå·±æ¯ä¸ªå¾çååçäººï¼ç°å¨æåç°ä¸æ¯é£ä¸ªæ ·å­çãç­æç½äºå·²ç¶å¨è´¼è¹ä¸ä¸ä¸æ¥äºï¼è¦ç¶åé¦åç°èªå·±å»å¾è¦å½ï¼æ¬²å­æ æ³ªå
92b186329110d550e74063fe2c558b88	Zhang DM	ç?æªç¥	æ?æ?æ?æ?éè	æ?æ?2017-04-25 08:44:58	ä¸çå°±ä¸æ¯æéèç
d0c3ccc3cd135c6b7e8af8dfd6b1a786	ç¥ä¹ç¨æ·	ç?å¥æ	æ?æ?åæè½åé¥­ï¼åæå¯ç¹èµã?æ?äºèç½?æ?æ?2017-04-25 07:08:30	ç­å®è¿ééåé¢æ¯è¿å å¤©ï¼å°±æ¶å°äºä¸ç¯paperçacceptãæ¥è¿ä¸ªæ¿ï¼=-=--------é©¬ä¸ç»æç¬¬ä¸å¹´äºãç¡®å®è¿æ²¡æä¸ç¯æç« ãæä¹æ²¡æç¨ã?
0	å¿åç¨æ·	ä¸è¯¦	æªç¥	æ?æ?æ?æ?æ?æ?æ?2017-04-25 05:05:25	ç¬¬äºå¹´ï¼ç¦èº
0	å¿åç¨æ·	ä¸è¯¦	æªç¥	æ?æ?æ?æ?æ?æ?æ?2017-04-25 00:36:45	æè§è®ºæä¸è½æ¥ï¼ä¸ç¶å®¹ææ°´äºï¼http://www.zhihu.com/question/58798192 å¦ä½çå¾ 107 ç¯ä¸­å½ä½è å­¦æ¯è®ºæå é åéä½è¢«å­¦æ¯åºçåæ¯æ®ææ ¼ï¼Springerï¼æ¤ç¨¿ï¼
b387bf2195188461bcd6ece3da63573c	æå±	ç?æªç¥	æ?åå£«å¨è¯» æ¿å ç©ç?æ?é¿æ¥çå·¥å¤§å­¦Â·æµæ§ææ¯ä¸ä»ªå¨	è®¡ç®æºç¡¬ä»?æ?æ?2017-04-25 00:08:20	å®éªå®¤å¸å ï¼çè®ºåäºä¸å¹´åï¼å®éªååå¹´ï¼ä¸ç´æ²¡æsciï¼è¯¾é¢æç»ç»æåºæ¥åï¼ç´æ¥ä¸ç¯PRLï¼ç´§æ¥çè¿æä¸¤ç¯APL
53fdf11ed4eb422b6146d68e86616617	ç¥ä¹ç¨æ·	ç?åäº¬	æ?ç©ºè¯çç¥åä¿®ç¼è?æ°æ®æææ?br/>é®é¢å¯è½ä¸è½åæ¶ä¸ä¸åç­ï¼è¯·è§è°	åå¼å¤§å­¦Â·ä¿¡æ¯ä¸æ¦çç»è®?äºèç½?æ?æ?2017-04-25 00:02:40	æå½å¹´ç´åï¼paperç¬¬åå¹´æè¢«æ¥æ?å¾çè§£é¢ä¸»ç°å¨çæåãå½æ¶èæ¿ç»äºæå¥½å ä¸ªè¯¾é¢ï¼ä½æåå®ä¹åæ°æ®é½ä¸æ¯å¤ªçæ³ãåæ¥è¿æ¯èªå·±çäºå ç¯æç« ï¼æäºä¸äºæ³æ³ãç¶åæäºä¼è®®æäºsCIé½è¢«æ¥æ¶äºãä½æ¯æç¨¿ææ¶åè¦çè¿æ°ï¼ä¹è¦çäººèãæä»¥ä¸å¿ çæ¥ï¼æ°´å°èªç¶æã? 2fdd4af951f349807606e006493af152,Tao Wu…	IJCAIä¹ç±»çå¦ä½å¦ä½æ°´äºï¼å¯æå¥é½ä¸­ä¸äº?o(â¥ï¹â?o æå¤ªé¾äºï¼å¼å§ç¦èäº o(â¥ï¹â?o "
8a9b85c092fc3751043397731ffbe31f	é¿æ¨	ä¸è¯¦	æªç¥	æ?éé¼éå®çº§æ èå¸?æ?æ?æ?æ?æ?2019-09-20 08:06:22	æ¯ççä¼æ³å°èªæ
af8d1cfa73b92a59320229f84905438c	å°è¿è?ä¸è¯¦	æªç¥	æ?æ?æ?æ?æ?æ?æ?2019-09-08 22:30:26	è¿ä¸æ¯å¾æ­£å¸¸çäºæ ä¹â¦â?
99a1adf75c2e46e5e1a2cf60965a6869	laughinggui	å¥?å¦é¨	æ?æ?ä¸å¤©ä¸å¤?å¦é¨å¤§å­¦Â·æµ·æ´çç©	ç§ç 	æ?æ?2019-08-19 22:17:12	é¢å4è¿æ²¡åæç« æ¯å¥ä½éªå¥½åå·²ç»ä¸å¨æäº?
a5162221987a40b447e5fe24da1b5533	tcsdcn	ä¸è¯¦	æªç¥	æ?æ?æ?æ?æ?æ?æ?2019-07-29 16:24:34	å¥½éåæçé®é¢ãããååç¬¬ä¸å­¦ææ¥æ¶äºç¬¬ä¸ç¯ãä¹åä¸å¹´ç©çéå¸¸å¼å¿ï¼èæ¿åéè­¦åè¥å¹²ãããåä¸ä¸åå¹´æå¤©çªç¶è§å¾ç§ç å¾æææï¼è§å¾å¯ä»¥åªåªåãåå£«æ¯ä¸æ¶å?ç¯æ¥æ¶åç¯å¨æãä»å¹´ç®æ ä¿åºæ3ç¯ï¼å·®ä¸å¤å®æäºãç°å¨è§å¾ç§ç ççæ¯éå¸¸æææçäºæ ãåå£«èæ¿ä¹è§å¾æè¿è½¬åéå¸¸ç¥…
88c26143720d38d4848598edf2c78c70	ç¥ä¹ç¨æ·	ä¸è¯¦	æªç¥	æ?æ?æ?æ?æ?æ?æ?2019-07-26 19:01:26	å¥½å¤äººé½æ²¡ååï¼çä»ä¹æ¥æ²¡åæåä¸¤å¹´çåä¸å¹´äºç¯å¢ï¼ä»æ¥é½æ¯è®²ç©¶åç§¯èèåï¼åæç§¯ç´¯ä¸å¤ï¼ä¸æ¯æ¶é´çé®é¢ï¼ä¸ªäººå ¥é¨æ©æä¹æå·®å«ï¼è¿äºå ³æ³¨åå£«ç¬¬å å¹´æä¹ä¸æ¯å¤ªå¤§ã?
0	å¿åç¨æ·	ä¸è¯¦	æªç¥	æ?æ?æ?æ?æ?æ?æ?2019-07-26 14:08:58	ææç« ãä½æ¯åªæä¸ç¯ç¡å£«æ¶çeiãè¯»åä»¥åï¼æç¡å£«æææ¹æè®ºææåºå»äºãååå£«ç ç©¶æ²¡æä»»ä½å ³ç³»ãç¶åå°±æ¯ï¼èæ¿æååå¤ªå¤§ï¼æäºå ç¯åç»æ¯ä¸ç¡å£«æç« è®©ä¿®æ¹ï¼ä»åéä¿¡ï¼æ³åä¸ä½ä¼åè¯ä½ ï¼ï¼ä½ å¯ä»¥åæ¯ä¸çç¡å£«åéï¼æä¸ä½è®©ç»ä½ ï¼ä»ä»¬åºæ¬ç¨ä¸å°æç« ï¼ãç¶èï¼èªå·±å®é æç« æ°ï¼å ¶å…
207fd90a2d4663bbecf15b3afc1d7021	è¹æ	ä¸è¯¦	æªç¥	æ?ç ç©¶ç?æ?æ?æ?æ?æ?2019-07-07 00:17:14	ä½ å¥½ï¼æ³é®é®èåçäºãæç®åç äº(ä¸å­¦æç ä¸?ï¼äººå·¥æºè½æ¹åï¼ä¸ç¯å¾ æä¸ç¯å¨åï¼æ³è¯»åï¼è¯·é®è¯¥åå¤åªäºææï¼å¦ä½èç³»å¯¼å¸
0	å¿åç¨æ·	ä¸è¯¦	æªç¥	æ?æ?æ?æ?æ?æ?æ?2019-07-04 05:14:44	ç»è®¡åå£«ï¼?å¹´åäºä¸ç¯ï¼æ¯ä¸çåæåºå»ï¼ç®åä¸¤ç¯å¨journal of econometricsç¬¬äºè½®ãååç¬¬ä¸å¹´åäº?ç¯working paperãç°å¨åå¤ååç¬¬äºå¹´ï¼ä¼°è®¡ååçæç« ä»å¹´ä¹æ²¡å¸æååºæ¥ã?
0	å¿åç¨æ·	ä¸è¯¦	æªç¥	æ?æ?æ?æ?æ?æ?æ?2019-06-20 21:13:50	ç¡å£«ä¸å¹´åå£«äºå¹´è¿æ²¡æåpaperæ¯ææ ·ä¸ç§ä½éªï¼ä»ç¦èä¸å®å°æ¥åç°å®ï¼paperæ»ä¼æçï¼åªæ¯æ¶é´é®é¢å§
0	å¿åç¨æ·	ä¸è¯¦	æªç¥	æ?æ?æ?æ?æ?æ?æ?2019-05-28 03:01:54	å¥½åæ²¡æä»ä¹ç¹å«çä½éªï¼å°±æ¯è¯¥å¹²åå¹²åããã?
0	å¿åç¨æ·	ä¸è¯¦	æªç¥	æ?æ?æ?æ?æ?æ?æ?2019-05-17 14:54:20	æ¨å¤©å»mathscinetä¸çäºä¸ï¼ä¸åå£«æ²¡æ¯ä¸å´ç¬ç«ä¸ç¯JFA äºãé»é»ç §äºä¸éå­ãããgou çè°é¾ããã?
0	å¿åç¨æ·	ä¸è¯¦	æªç¥	æ?æ?æ?æ?æ?æ?æ?2019-03-29 12:15:59	å¤§æ¦ä¹åä¸ªè®°å½å§ãåä¸ä¸é©¬ä¸æ¯ä¸äºï¼é¡¶ä¼posterè½¬æç ç©¶æ¹åé¡¶åï¼ä¸ä¸ªæäºè¿æ²¡æ¶æ¯ï¼ä¸ä¸­å°±æ²¡æ³æ­£å¸¸æ¯ä¸äºï¼è¿ä¸ªå·¥ä½å®éªåäºæ¥è¿ä¸¤å¹´ï¼çº¯é æ¶é´ç´¯ç§¯ï¼æ²¡ä»ä¹æ°çä¸è¥¿ãä¸¤å¹´åæé´åäºæ æ°æ¨ªåè¯¾é¢ç»è´¹åæ¶å¦ææä¸ä¸ªéç¹é¡¹ç®æ¥ç®çè¯æä¹ä¹æä¸äºä¸ªãè¯¾é¢æ¶åä¸¤ä¸ªåä½çä¸ååä½é¡¹ç®ï¼…
0	å¿åç¨æ·	ä¸è¯¦	æªç¥	æ?æ?æ?æ?æ?æ?æ?2019-02-10 22:05:27	éä¸è¿è¯´çå°±æ¯æ¬äººäºãç¬¬ä¸å¹´é©¬ä¸ç»æäºãé¦å è¦å ä»ç»ä¸æä»¬è¿ä¸ªåç¹çä¸ä¸?--å¾®çµå­ã?åè®ºæçå¨ææ¯è¿æ ·çãé¡¹ç®ç«é¢?-åæç ç©¶ï¼?ä¸ªæï¼?-ï¼å ·ä½ççµè·¯è®¾è®¡6ä¸ªæå§ï¼--ï¼éå°å·¥èºåå»çäº§3ä¸ªæï¼?-ï¼çå­åæ¥äºèªå·±æµè¯2ä¸ªæï¼?-åè®ºæï¼2ä¸ªæï¼?-åæ¶19ä¸ªæå®ç¾æ¶å®ãä¸é¢æ¯èæ¿ç»ä½ ä»ç»ççæ¬…
63d34c5510f805dfc28da7fa0fa8383e	ç¥ä¹ç¨æ·	ä¸è¯¦	æªç¥	æ?çç«ä¾?æ¥åè¿ä¹å¹´ä¹å¡å¶æè²<br/>æ´è¿çº¢é¢å·?br/>ä¹æ¥åè¿é«ç­æè²<br/>æ´è¿åå£«å¸?br/>ä½åªæé³ä¹ææ¯æçè§£è?br/>	æ?æ?æ?æ?2019-01-22 08:51:09	å ¶å®æºæ­£å¸¸çï¼æç¥éç?@Yuhang Liu å¤§ç¥å°±æ¯åä¸å¹´é½æ²¡æåè®ºæ?
c663e2fa41f754c84e7eb152e20c4c31	ç¥ä¹ç¨æ·	ä¸è¯¦	æªç¥	æ?å­¦ç	çå ´ççï¼é å¾è§ç´¢ï¼ä¸ä¼¼å°å¹´æ?æ?æ?æ?æ?2019-01-14 19:25:43	æç¬¬åå¹´äºï¼æç« è¿æ²¡ææ......
2eadf66befab8e3425e865fec1d051c7	ç¥ä¹ç¨æ·	ä¸è¯¦	æªç¥	æ?æ?æ?æ?æ?æ?æ?2019-01-13 12:14:35	å¦é¢ï¼åå¼å§å°½å¤´å¾å¤§ï¼åæ¥åç°è¢«ä¸äºåå å¼çæ²¡æäºå¨åï¼ç°å¨ç¬¬ä¸å¹´ï¼æ²¡æ³æç« ï¼ææ°æ®ï¼ä½æ¯æ²¡æå¨åï¼ç´¯ï¼è¿è¢«é¼çç»§ç»­åå®éªï¼è¯´ç½äºå°±æ¯æ²¡æ¶é´åï¼ç¬¬ä¸å¹´å¤ªç´¯äºï¼èº«ä½ç¬ä¸ä½äº?
316c38722bc5265ea2d609d32c71789c	ç¥ä¹ç¨æ·	å¥?é¿æ²	æ?åªåå·¥ä½ï¼æ©æ¥æ¯ä¸ï¼	çæ´»å¾è°é¾ï¼ä¸è¦æ¥ï¼ä¸è¦æ ï¼ä»¥åè¿ä¼è¶æ¥è¶è°é¾ã?br/>INFP	æ?é£åé¥®æä¸?æ?æ?2019-01-08 19:38:43	å¿ç´¯ï¼åç§ç´¯ï¼æ²¡æåå®éªå°±æ²¡ææ°æ®ï¼æ²¡ææ°æ®å°±æ²¡æè®ºæï¼æ²¡æè®ºæå°±æ æ³æ¯ä¸ï¼åã?
0	å¿åç¨æ·	ä¸è¯¦	æªç¥	æ?æ?æ?æ?æ?æ?æ?2019-01-07 08:15:34	PhDç¬¬ä¸å¹´æ²¡æpaperï¼å ä¸ºæ¯ç»éçæ°æ¹åï¼å ä¸ºæ²¡äººå¸¦æï¼å¾ç¾¡æ æäººå¸¦çåå®éªçï¼äººå®¶ç¬¬ä¸å¹´å°±ææç« ï¼ç¬¬äºå¹´å°±æä¸ä½çï¼?.. åæ­£å°±ä¸ç´åªååï¼åé¢åçå°±å¾å¿«äºï¼ç°å¨åæèãåæ¯è§å¾å¼å§çè¿ä¸ªç»åè®©åæ¥éå°ç¶é¢æè æ¢ç§ç æ¹åçæ¶åï¼å¿æç¸å¯¹æ¯è¾ç¨³ã?
0330792e74f8822530e8222fe1774446	celibate	å¥?New York	æ?å¤§æ°åå­¦phdå¨è¯»	æ?University of RochesterÂ·Atmospheric Chemistry	æ?æ?æ?2019-01-01 07:41:17	å¾æ­£å¸¸çä½éªåãããããè½ç¶ææä¸å¹´çº§
f52bccf1145d4e9de210132d97380e13	æ æè°äº	å¥?æªç¥	æ?ç¹åä¸çï¼ä¸åæ³ä½ ï¼ä¸åæ³å¿µä½ ã?æ?æ?é«æ°ç§æ	æ?æ?2018-12-28 05:07:00	ç¡åå·å°è¿é¢ï¼æ£æçèµ·æ¥æå¼é¢æ¥åå¼äºé¢ãäºæ¯åå°äºç°å¨ãåä¸å åæ­»ç ä¸­æåèµ·ï¼æé£å¹é¨å ¥å¯çªã?
b97892c49ca310bd0805f4ff1033da33	èµ·ä¸ªåå­å?å¥?æªç¥	æ?ä½ ç®¡æå¢	æ?æ?æ?æ?æ?2018-12-25 08:43:06	ç¦èåï¼è¿è½æä¹æ ?
0	å¿åç¨æ·	ä¸è¯¦	æªç¥	æ?æ?æ?æ?æ?æ?æ?2018-11-24 06:22:35	ç¬¬ä¸å¹´éå­¦æ¯èä¸å¾äºãå°±æ³çåæ ·ä¹å¾æ··æ¯ä¸å§ãå°±è¿æ ·åæçãæååèè±å¼ææäºã?
0	å¿åç¨æ·	ä¸è¯¦	æªç¥	æ?æ?æ?æ?æ?æ?æ?2018-05-27 18:45:23	åç»è®¡çæ²¡æè®ºææåï¼å ¶å®ç¬¬ä¸å¹´æ­£å¨åç¬¬ä¸ç¯ï¼ä¸»è¦æ¯èæ¿å­¦çå¤ªå¤ï¼å¨ææéï¼èæ¿æ¯ç»å¸¸ä¸å¨æéå°é£ç§ï¼ç¶åå°±åç§å°ç°å¨äºï¼è½ç¶æ¯ä¸æ¯ä¸è¦æ±åè®ºæï¼ä½æ¯æ²¡æè®ºææä¹æ¾å·¥ä½ï¼æè¿æç®ä¸è¾¹æ°´è®ºæä¸è¾¹å®ä¹ äºï¼éèæ¿ççå¾éè¦?
6528f8ce893afbc294893b69e5c8c88d	è»èéé¿	å¥?æªç¥	æ?è¶ åæ¬¢éº¦æé£å?æ?æ?æ?æ?æ?2017-04-27 14:14:08	ã?
0	å¿åç¨æ·	ä¸è¯¦	æªç¥	æ?æ?æ?æ?æ?æ?æ?2018-03-21 11:51:27	å«è¯´åå£«ç¬¬ä¸å¹´äºï¼æç¡å£«ç¬¬ä¸å¹´è¿æ²¡åsciï¼å°±è§å¾èªå·±ä¸éåæç§ç äº æä¸ç´å¯¹èªå·±è¦æ±å¾é«ï¼èèæ¿å ä¸ºä»çåè§ä¸é¨è´è´£æå»æ?å¹´ï¼ç¬¬ä¸å¹´ç»äºä¸æå»äºï¼ä½æä¹å¤±å»äºå¨åï¼å ä¸ºåæç« ç³è¯·åå£«ä»ä¹çé½æ¥ä¸åäºãä»¥åè§å¾èªå·±å¾æ²¡ç¨ï¼ä¸ºä»ä¹å«äººé½ææç« åäºæè¿æ²¡åï¼ç°å¨å­¦ä¼å®¢è§å°çå¾…
e806d33523c8daf0506c4131d1deb9bd	ç¦å£«	ç?æªç¥	æ?æ?æ?æ?æ?æ?æ?2017-04-30 08:50:03	è¯´è¯´å½å¤çä¸ä¸ªæ åµãå½å¤åå£«æ¯ä¸æ²¡æè®ºæè¦æ±ï¼è½ä¸è½æ¯ä¸çèæ¿ãå°±ç®æ²¡ææç« ï¼æ¶é´ä¸å°ï¼èæ¿ä¹å·´ä¸å¾ä½ èµ¶ç´§æ¯ä¸ï¼å ä¸ºèæ¿ä¸æ³åè´æ å­¦ççåç§è´¹ç¨ï¼é¡¹ç®æ»ä¼ææ°å­¦çæ¥æãæ¯ä¸è®ºææ°´ä¸ç¹æ²¡é®é¢ï¼å®¡è®ºæçäººä¹ä¼è®©è¿çï¼æ¯ç«ä¸ä¸ªåå­ï¼èæ¿çé¢å­æ»å¾ç»ãæä»¥åå£«å­¦ä½ä¸éè¦ï¼é…
64632400f5d8b53c1a1b337ee633f448	ç½ç³	ç?æªç¥	æ?PhD in Mechanical &amp; Automotive Engineering	ACGç±å¥½è?æ?æ?æ?æ?2017-04-29 00:56:17	å¤§æ¦å?å¹´åçæ¶åå®æäºææçæ¨¡ååå®éªï¼ç¬¬ä¸å¹´æ´çæ¶åå®æäºthesisåç¨¿ãè¿æ¶åæ5ç¯conferenceå?ç¯sciåç¨¿ãukè¿è¾¹phdæ¯ä¸å¯¹paperæ²¡ä»»ä½è¦æ±ï¼æ¬ä»¥ä¸ºæºé¡ºå©è?å¹´å°±æ¯ä¸ãèæ¿æ³çæå¤å¹²ç¹è¦åï¼è½ç¶æä¹æ³çä¸å¹²postdocï¼ï¼ç»ææå°ç°å¨é©¬ä¸4å¹´æ´äºthesisè¿æ²¡æ¹å®ï¼å°±æ¹ç¹è¯­æ³çäºå¿æäºä¸å¹´ï¼ãsciä…
c1720dbfed37e000a2c74342765146ff	æ ä¸æ¸¸æ°	å¥?æªç¥	æ?æ?æ?æ?ç§æ¤ä¸?æ?æ?2017-04-28 02:48:31	è¿ä¸ªé®é¢çè§å¥½å æ¬¡äºï¼çè§é¢ç®å°±è«åçæ°ï¼ä½ ç¬¬ä¸å¹´æ²¡æåpaperå°±å¾é¾åäºï¼ï¼é£æä»¬äºå¹´å ­å¹´ä¸å «å¹´æ²¡æpaperçæä¹è¯´ï¼çäºä¸ååç­ï¼æç¶é½æ¯æ°å­¦ãCSãEEçäººå¨è¯´è¯ï¼çç©ç¸å ³çäººè¡¨ç¤ºï¼æä»¬å°±é»é»å°ççä½ ä»¬è£ å§.......
47cd52874114f82e42b85c67ab741e2e	æå°å ?å¥?æªç¥	æ?å¤§é¾ä¼ªæèºå¥³éå¹´	æ¢äºç´ é¢ç´é¢ç§ç äººççå¥³åå£«	æ?ç§ç 	æ?æ?2017-04-28 01:19:30	çå¿è§å¾èªå·±ä¸éåæç§ç ï¼
0	å¿åç¨æ·	ä¸è¯¦	æªç¥	æ?æ?æ?æ?æ?æ?æ?2017-11-07 16:27:38	æå°±æ³é®ä¸å¥ï¼æ²¡åpaperï¼æ¯æä¹ç³ä¸PhDçããã?
d1e7c560e7324c257c1b8f6356dd48c3	slamdunk	ä¸è¯¦	æªç¥	æ?postdoc	æ?æ?æ?æ?æ?2019-11-01 03:47:54	æ¬äººåå£«è¯»äºåå¹´ï¼å°ç¬¬ä¸å¹´çæ¶åä¸ç¯æç« é½æ²¡æãä½å¨æåä¸å¹´çæ¶åï¼ä¸å£æ°åäº20ç¯ä¸ä½ï¼æå·®å½±åå å­?.0ï¼æé«å½±åå å­?0ï¼å æ¬äº3ç¯?4åäºãæä»¥ä¸å¨ä¹ç¬¬å å¹´åæç« ï¼èä¸ä½ è¦åç§¯èåã?
ç¨æ·ID	ç¨æ·æµç§°	ç¨æ·æ§å«	å± ä½å?æµç§°ç­¾å	ä¸»é¡µç­¾å	ä¸ªäººç®ä»?æè²ç»å	æå¨è¡ä¸?èµåæ?è¯è®ºæ?åå¸æ¶é´	ææ¬å å®¹
10a58a758411ab97f53b10d9464c496a	é®ç±ç®¡å¥½ä½ å®¶åµåº·	ä¸è¯¦	æªç¥	æ?æ?æ?æ?æ?æ?æ?2018-04-10 13:14:02	è®°å¾å½åçãå¤§å®æåå®ãçæ¶åï¼ä½å°èå¸æè¿æ ·ä¸å¥å°è¯ââäººå½å¤§äºå¤©ãå§ä¸­çå®æ ç¨äºå¤§åçå»åéå»éµå¾ªè¿å¥è¯ãç°å¦ä»ä¹è®¸æ²¡æå®æ ï¼ä½æ¯ä¹æ¯å¾å¸æè½æå°äººå½ççæ­£æ­£å½åäººå½çäººï¼å¸æè¿æ ·çäººè½å¯¹ä¿å ¨ä¸ä¸ªæ è¾çæè åè¯çäººèµ·å¾å°åªæä¸ç¹ä½ç¨ï¼å¸æè¿ä¸æ¯ä½æ¶ä½å¦è çå¤©ä¸ã…
ff0c8f029dba9b6686b806bc209ebb6a	Spontaneous	ç?æªç¥	çµå­ç§å­¦ä¸ææ¯åå£?èåä¸æâãâ?äºæµç§ç äººåï¼åæµå·¥ç¨å¸ï¼ä¸æµè¯äººï¼äºæµå©å¥ âãâ?åå£«Â·çµå­ç§å­¦ä¸ææ?éä¿¡	æ?æ?2018-06-29 09:08:12	éè¦æ¹ï¼ä½ä¸æ¯ç°å¨æ¹ï¼ç°å¨ä¹æ¹ä¸äºãæå¨äººå£«çåè¨ï¼å±æºåªæå°äºæå±é©çæ¶åï¼æè½åé¼åºæææçæ¹é©æ¹å¼ãå¾ææ¾ï¼ç°å¨è¿ä¸æ¯æå±é©çæ¶åãç°å¨ä» ä» æ¯æ¯å¹´æ¯ä¸ªå­¦æ ¡æå ä¸ªäººè·³æ¥¼ï¼ç«å¨ç»æ²»è çè§åº¦ï¼è¿æä¸æéå¤§çç¤¾ä¼é®é¢ãä»ä¹æ¶åææ¯æå±é©çæ¶åï¼ä»¥æå¯¹å¹¿å¤§è¢«åæ¦¨çç ç©¶ç…
d9af6ae3bca4b34d4d34aaa95e64cac7	ä½ ä»¬çå¤§å£?ç?æªç¥	æ?å¾ä¿¡é®é¢å¨è¯¢	æ?ä¸­å½æµ·æ´å¤§å­¦Â·ä¿é©	æ¿åº	æ?æ?2018-06-13 02:47:19	ä»ç®çä¸çï¼å­¦çèç æ¯ä¸ºäºç»å¯¼å¸åè´¡ç®ä¹ï¼è¯å®ä¸æ¯ï¼å­¦ççç®çè¦ä¹æ¯ä¸ºäºæ¾å¥½å·¥ä½ï¼è¦ä¹æ¯åæ¬¢ç§ç ãå¯¼å¸æå­¦çæ¯ä¸ºäºå¹å »å­¦çï¼å½ä¸ä¸ªåæ ¼çèå¸ä¹ï¼è¯å®ä¸æ¯ï¼å¯¼å¸çç®çæ¯æ¾ä¸ä¸ªè¦åãå­¦çå­¦è´¹æ²¡å°äº¤ï¼ç¹å¦ä¹æ²¡å·ç¨æ¼ç¨ï¼å¯¼å¸ä½ä¸ºåçç²®çï¼å­å¥è¦æ±å­¦çä¸ºå¥¹ä»åºï¼ä¸­å½å¤§é¨åå¯¼å¸…
5b3dc78f903b46cac446fad004657a63	å¿«æ¶ä»£Â·çè éä¸?ä¸è¯¦	æªç¥	æ?é£å°å¹´ï¼ä¸æ¹é³å ?95åï¼åæ¬¢é è¯»ï¼åæ¬¢æèï¼åæ¬¢å®éï¼æ§æ ¼å°å­©èææ³æçï¼æ¸´æåé èªå·±çå¤©ç©ºï¼åªåing<br/>å¾åæ¬¢è¿å¹ å¯¹èï¼éç»å¤§å®¶å ±å<br/>ç¬å¤ç¬ä»ï¼ç¬ä¸ç¬è¥¿ï¼ç¬åç¬åï¼ç¬æ¥ç¬å»ï¼ç¬èªå·±åæ¥æ ç¥æ è¯ï¼ <br/>è§äºè§ç©ï¼è§å¤©è§å°ï¼è§æ¥è§æï¼è§ä¸è§ä¸ï¼è§ä»äººæ»æ¯æé«æä½ã?æ?æ?æ?æ?…	âç¸ç¸âé½åºæ¥äºï¼è¿å¯¼å¸å¶ä¹±æä»ä¹æ ·äºï¼è¿ä¸å¤æ¸ æ¥åï¼ä¸æ¹ççè¿?âç¸ç¸âè¿å¹´å¢ï¼ä¸ä» å¯¼å¸å¶è¦æ¹ï¼å­¦æ ¡å®åå¶åº¦ä¹åºè¯¥æ¹æ¹äºãå®å®ç¸æ¤ï¼å£å£å£°å£°ä¸ºäººæ°æå¡å´ç½®æ°å£°äºä¸é¡¾ï¼åäººä¸ç¨ç¼é½æ²¡äººç®¡ãä¸ºå®ä¸ä½ä¸ºï¼è¿ææ¯çæ­£è¦æ¹åçä¹±è±¡ãå¦æå­¦æ ¡åæå ³é¨é¨å¯¹é¶è¿ä»¶äºçä¸åªç¼é­ä¸åªç¼…
7a956e53740b6056abbd1858b544be36	tom zhang	ç?éåº	ä¸­å½ç§å­¦ææ¯å¤§å­?è®¡ç®æºç§å­¦ä¸ææ¯åå£?äººå·¥æºè½ä¸æ ¸è?æ ¸è½ä¸æºè?br/>ï¼ææåç­åä¸æ ï¼é½æ¯ä¸ªäººè§ç¹ï¼ä¸ä»£è¡¨ä»»ä½æºæï¼	ä¸­å½ç§å­¦ææ¯å¤§å­¦Â·è®¡ç®æºåºç¨ææ?é«ç­æè²	æ?æ?2018-06-12 07:57:44	åéµå­å¤å¯¼æä¸ªåå£«ï¼Aï¼æ¯ä¸ï¼å¤å¯¼å¼ ç½äºå¨ä»å®¶æä¸ä¸ªèé¤ãæé´æä»¬è¯´è¦åé ï¼å¤å¯¼æ¿åºæ¥ä»ä»å ¨çåå°æç½çåç§åé ï¼æ¯å¦äºç²®æ¶²ï¼XOç­ï¼è¯´éä¾¿åå§ï¼ä»å¤©æ¯é«å ´çæ¶åãAåå¼äºäºç²®æ¶²è¯´å¾å¥½åï¼ç¶åå¤§å£é·ãæè¯´è¿å¯ä¸æ¯ä½ ä»¬ç§é æ¸ é ï¼ä½ æ³¨æä¸åº¦æ°ãä¸å¬ï¼åå°æ¶åå°±åä¸äºãæ¥ä¸æ¥ä¸…	2011(09):161-162+165."
551bd02d59e6d0dee25f72d739ba3b40	ç¥ä¹ç¨æ·	ç?é¿æ²å¸?æ?Wayneå®éªå®?	1ãä¸è®½åºäººãé®é¢å¹¼ç¨æ¯å è®¸çï¼æåº¦å¹¼ç¨ä¹æ¯å è®¸çï¼ä¸å¥åº·çæ¯ç¨èªå·±çå¹¼ç¨åå¤å«äººçå¹¼ç¨ã?ãä¸è®²æ®µå­ã?ãè½åç­çé®é¢ï¼ç®æ´åç­ï¼ä¸æµªè´¹æ¶é´è®²æ äºã?ãä¸å ³æ³¨å«äººâæå ´è¶£âçè¯é¢ï¼è®¤çåç­å¯¹å«äººæå®é æä¹çé®é¢ã?ãèªå·±ä¸åç­é®é¢ï¼å´å¨å«äººåç­ä¸é¢åå¤´è®ºè¶³çäººï¼äººåä¸ä¸å®å·…	æ?æ?2018-07-15 16:28:52	å¯¼å¸å¶åªæ¯è¡¨è±¡æ¹é©å¯¼å¸å¶æ¬èº«ï¼æ å ³ççï¼ç±»ä¼¼äºç§ç ææï¼ä¸çç§ç è¿è´¦åIFï¼æ¹å§ï¼åªè¦æ°æ ååºæ¥ï¼ä¸æ ·ä¼æ ¢æ ¢æ­ªæ¥¼ï¼ç±»ä¼¼äºæ¥¼å¸ä¸­å½çå¶åº¦ä¸æ¯å¶åº¦å¶äººï¼æ¯äººå¶å¶åº¦ï¼æ³çä¸­ä¸­åº¸çäººæ ï¼æ¯èªååä¸æ¥ä¸ºå¸ç»èº«ä¸ºç¶ï¼å­¦ä¸ç»§æ¿å ³ç³»è¢«å è¦äºä¸å±å¤©çäººä¼¦ï¼å åäººååäºçè§å¿µä¸ä»£ä¼ ä¸ä»£ï¼ä…
0	å¿åç¨æ·	ä¸è¯¦	æªç¥	æ?æ?æ?æ?æ?æ?æ?2018-04-10 23:26:31	è¿ä¸ªè¿ä¸ªâ¦ç©è´¨å³å®æè¯æ¯å§ãæä»¬ç ç©¶çè¦åå®éªæ¯å§ï¼åå®éªè¦è±é±æ¯å§ï¼æ²¡é±æ¯å§ï¼èå¸æé¡¹ç®èå¸ç»ãä½ ä¸å¬èå¸çï¼è¯åï¼è®¾å¤ï¼é¨å¿é½æ²¡æãä½ æ¢åæï¼å«äººç»è´¹éä¾¿è±ï¼å°±ç»ä½ ä¸ªé¶å¤´ï¼è¦ä¹ä½ å°±ååï¼è¦ä¹å°±èªè´¹ï¼soï¼æä»¥é¦å è¦è§£å³çæ¯ç ç©¶çå¹å »çè´¹ç¨ä»åªéåºãç ç©¶çèªå·±ç³è¯·ä¸ä…
0efc37da050bd2fe080ffa3757a5b88a	è½æ¨å¯æ å£?ç?æªç¥	æ?ææ¯å°è¯´ç½ï¼å³ååé è¯»ï¼è´£ç¼ï¼æç¨¿è¯·ç§ä¿¡ãä¸»æ¶åå²åå¥å¹»ã?æ?æ?æ?æ?æ?2018-04-11 11:36:40	å½å ç°å¨æå ä¸ªç¹æ®å½æ ï¼1æ°çæ°´å¹³æé«çåæ¶ï¼è´«å¯å·®è·éæ¸æå¼ï¼ç¦å©ä¿éä¸è¶³ï¼è®¸å¤äººå æ­¤äº§çç¦èæ ç»ªã?å­¦åå´æï¼æ®éæ¨å´âå¯é¨è¦è¯»ç¿»èº«âçè·¯çº¿ï¼ä¼ä¸ä¹å¾åäºç»äºé«å­¦ä½åºå±è æ´é«å¾ éãéå­¦è åä¼é­éåç§æ­§è§ã?é«ç­æè²çç»æµé¨æ§è¾ä½ï¼ä¸æ¬å¤§å­¦çå­¦è´¹ï¼å¯¹å¤§åå®¶åº­æ¥è¯´æ¯è´æ å¾…
7d5cd1e8ed39546d22e30227a46f8f51	è¿·éçå·¥ç¨å¸?ä¸è¯¦	æªç¥	æ?å«äººçæ¥é«å¤§ä¸ï¼èªå·±ç¥éç´¯å¦ç?è¿·éçå·¥ç¨å¸?æ?æ?æ?æ?2018-06-14 02:49:40	å½ç¶éè¦æ¹ï¼å¯æ¯æ¹ä¸æ¹çæå©å¨è°çæéï¼ä½ è§å¾è¿è½æ¹åï¼å 17.18å¹´å¯¼å¸é¼è¿«å­¦ççäºå±åºä¸ç©·ï¼åæå½å­¦é¢ï¼åèªéå°æ­¦ï¼äº¤å¤§æ´å¹´å¨ï¼æ­¦çäººæ¸£çãé½è¯´äººå½å ³å¤©ï¼å¯åºäºäººå½åæä¹æ ·ï¼å¯¼å¸å¶åº¦ææ¹é©åï¼å­¦æ ¡ç¨çº³ç¨äººçé±ç»é£äºäººæ¸£æ¦å±è¡ï¼èé£äºäººæ¸£å±è´£ä»»é½æ²¡æï¼åäººæ¸£çè¿æ ·çè¿ç½é…
0	å¿åç¨æ·	ä¸è¯¦	æªç¥	æ?æ?æ?æ?æ?æ?æ?2018-04-13 18:46:05	éè¦ãææ?85ç ç©¶çå¨è¯»ï¼æçå¯¼å¸ä¸ºäººå¾å¥½ï¼æ¾å »åãåå å¦ä¸?æä»¬ä¸è¯»åçé½å¾çä¸èµ·éæ©è¯»åå£«çåå­¦ï¼è¿æ¯ä¸å¯¹çãæä¹ä¸ç¥éåªéä¸å¯¹ï¼å¯è½è¿ç§å¶åº¦ä¸è¯»åå£«åçº¯è§å¾å¾å»å¾æ²¡åºæ¯ï¼ä¸æ¯ç­ç±ç§ç èè¯»åï¼è§å¾ä»ä»¬æ²¡ææªæ¥
009fa2a97ddd3f39676aba4f94f35346	ææ	ç?ä¸ä¹ç ç©æ²æ	ä¸­å½ç§å­¦é¢æ¤ç©ç ç©¶æ çæå®éªå®¤å©çç ç©¶å?è¾¹é æåºå¤å¤å¨ï¼å å·é®é¢é¥¶è¿è°?æ´»å­¦æ´»ç¨ï¼ç«ç«¿è§å½?æ?ç§ç 	æ?æ?2018-04-10 15:42:46	ä¸­å½å¯¼å¸å¶å¯¹å¸çå ³ç³»è¿è¡ä»»ä½çº¦ææ§çæ¹é©ãåå¥½çå¶åº¦ï¼é½æ¯éåºæ½èªãåªè¦åå°ä»¥ä¸ä¸¤æ¡ï¼å°±è½èµ·å°æ¬æ±¤æ­¢æ²¸çææã?ï¼æèé¿èå¶ï¼æçå¯¼å¸è¯´çç®ã?ï¼ç ç©¶çæ¶å­¦è´¹ï¼ä¸å¹?ä¸äººæ°å¸ãå®ç°è¿ä¸¤æ¡å°±okäºãé¿èå¶ï¼ä¿è¯å¯¼å¸çå­¦æ¯æ°´å¹³ãç ç©¶çäº¤å­¦è´¹ï¼ä¿è¯å­¦çå°ä½çç¬ç«ï¼äº¤å­¦è´¹çç ç©¶çå°±æ…
190dc0c6e02fdf0aab942ac7c75bbc45	ç¥ä¹ç¨æ·	ä¸è¯¦	æªç¥	æ?ä¼ªææçæå¸åç§æ·å¤è¿å¨çäºæå	æ?æ?æ?æ?æ?2018-07-02 17:50:41	å ³æ³¨äºå¾ä¹ è¿ä¸ªé®é¢ï¼åæ¶ä¹æ¯ç¹è±«åæèè¦ä¸è¦åç­ãååºå·®åæ¥ï¼é¼èµ·åæ°æä¸ªåæ ¢æ ¢å¡«å§ãå ä¸ºå©çç¸å ³ï¼æä»¥å¿åãå ä¸ºå¿åä¹å°±ç»æè¯´å®è¯çåºæ°ãé¦å ä»ç»ä¸ä¸æèªå·±ï¼æ¬äººç°å¨æ211é«æ ¡ä¾èï¼ä»çæ ¡å¼å§å·²ç»è¿äºåå å¹´çæ¶é´ï¼åè¿å­¦çç®¡çï¼å¯¹ï¼å°±æ¯ä½ ä»¬å£è¯ç¬ä¼çè¾ å¯¼åï¼ãå­¦ç§å»º…
0	å¿åç¨æ·	ä¸è¯¦	æªç¥	æ?æ?æ?æ?æ?æ?æ?2018-04-10 17:56:11	å ¶å®å¯¼å¸å¶ç ç©¶çå¹å »çä¸ä¸ªæ ¹æ¬é®é¢å¨äºç ç©¶çæè¿æ¥ä¹åçç®çæ¯ä»ä¹ï¼æ¯ä¸ºäºå¹å »å­¦çåå±çè¿æ¯ä¸ºäºç»å¯¼å¸æå³å¨åå¹²æ´»å¿çãç¶èå¾ä¸å¹¸çæ¯ç°å®çæ´»ä¸­å¤è§åè ï¼å°è§åè ãæä»¥æåè¢«æ»¥ç¨ï¼å­¦çè¢«å¥´å½¹ãå¦ææ´ä¸å¹¸çè¯ä½ çå¢ééæå ¶ä»ç ç©¶çæ¯å ³ç³»æ·æè è·å¯¼å¸ç¡ä¸æ¥çï¼ä¸è¦æçï¼…
9ef6a91081c7a4d679dd986062eceb75	ä¸æ æç?ä¸è¯¦	æªç¥	æ?æ¯«æ ç¨å¤çç¥è¯åå­?æ?æ?æ?æ?æ?2018-04-27 11:09:42	è°¢éè¦æ¹é©çä¸æ¯å¯¼å¸å¶èæ¯æè²äº§ä¸åãæè²è·å»çä¸ä¸ªå»äººå¿çµï¼ä¸ä¸ªå»äººèº«ä½ãè¿ä¸¤é¡¹æ¯ä¸ä¸ªäººåå±åçå­æéè¦çä¸¤ä»¶å¤§äºï¼æ¬åºè¯¥ä½ä¸ºå ¬å ±ç¦å©äºä¸å»åï¼æä»¬æ¯ç¤¾ä¼ä¸»ä¹å½å®¶ï¼ç¤¾ä¼ä¸»ä¹çä¼è¶æ§é¤äºä½ç°å¨éä¸­åéåå¤§äºä¸ï¼è¿æç°å¨æä»¬çåºç¡è®¾æ½å»ºè®¾åå ¬å ±ç¦å©ä¿éãèç°ä»æ åµä¸ï¼…
0	å¿åç¨æ·	ä¸è¯¦	æªç¥	æ?æ?æ?æ?æ?æ?æ?2018-04-11 00:10:23	é¶åå­¦åºäºä»¥åï¼æåæåä¸ç´å¨å ³æ³¨è¿æ¹é¢çäºæ ãæå°æ¤æçåæ¶åè§å¾ååå¯æãè¿æ ·ä¸ä¸ªé²æ´»ççå½å¨äººçæå¥½çæ¶é´éç»æäºï¼è®©äººé¾ä»¥æ¥åãå¯è¿ä»¶äºä»ç»æ³æ³åå¾å¯æï¼å¾æå¤å°åé¶åå­¦è¿æ ·çå­©å­ç¨çå½æè½æ¨å¨å¯¼å¸å¶åº¦çæ¹é©å¢ï¼å¯¼å¸å¶åº¦çæ¹é©æ³¨å®æ¯è¦ç¨é²è¡åçå½ä¸ç¹ç¹æ¨å¨ç…
38c6f04389c3b76286bb78a8fc6de161	å®¶é¼	ç?æªç¥	æ?æ¾ç»çæ ¡å­æå§ç¼å?æ?æ?äºèç½?æ?æ?2018-06-23 21:17:48	éè¦æ¹é©å½æ¿åºå®åå¯¹çºªå§çå¯å§ççåæçæ¶åï¼è¿å¸®åäººè¡é¦å¤´çæ··èè¿è¿å¾âå¾ä¸éâãæ ä»ï¼å°±æ¯å ä¸ºä»ä»¬çæåæ²¡æä»»ä½çç£ï¼å¨å®éªå®¤é£ä¸äº©ä¸åå°ï¼ä»ä»¬çæåæ²¡æä»»ä½å¶çº¦ãè¿å¸®å­å­è¥æ å ¶äºï¼çè³è§å¾ä»ä»¬åé çä»·å¼é½æ¯ä»ä»¬é½æ¯ä»ä»¬èªå·±åé çãæ©è¿è®©è¿äºäººä¸ºèªå·±çè¡ä¸ºä»åºä»£…
6aa564807ab004da94fdb23357ca7c72	æçº¹	å¥?è¥¿å®	æ?å æ»¡å¥½å¥ä¸å°æ?æ?å®æ³¢å¤§å­¦Â·åå²ç³»ä¸åºç¨å¿çç³?äººåèµæº	æ?æ?2018-04-10 13:35:53	ççå¾éè¦ï¼ççå¾å¤è®ºæé½æ¯æ»¥ç«½å æ°ï¼å¯¹æ ¼å¼çè¦æ±æ¯æ°æ®æè å å®¹é«å¤äºï¼åªæ¯è§å¾è¿æ ·æ¬æ«åç½®ï¼ä¸ä» æ¯ç»è´¹çæµªè´¹ï¼åæ¶ä¹ç£¨ç­äºç­ç±ç§ç çé£é¢å¿ãææ³çä»ä¹æ¶åè½æ¹ä»ä¹æ¶åèç 
0	å¿åç¨æ·	ä¸è¯¦	æªç¥	æ?æ?æ?æ?æ?æ?æ?2018-04-09 19:50:06	ä¸éè¦æ¹ãå¯¼å¸å¶æ¯ç¤¾ä¼ç¨³å®å¨ï¼ç°å¨çå¯¼å¸å°±æ¯è¦æç ç©¶çå½å®¶ä½£ä½¿ç¨ï¼è®©ä»ä»¬åå¾æ²¡æèªå·±çææ³ï¼è¿ä¹æ¯ä¸ºç¤¾ä¼åè´¡ç®ãä¸­å½ä¸éè¦é£ä¹å¤äººæï¼å¯¼å¸æ­£å¥½å¹²æä¸äºäººæä¸ºç¤¾ä¼åè´¡ç®ãæ§ç¤¾ä¼æå­¦å¾å¶ï¼è¦æ³ä»å¸å è¿éå­¦å°æ¬äºåºå¸ï¼ä¸è¢«å¸å å¥åå å¹´ï¼å½å®¶ä½£ï¼è¿è¦åå°éªä¸è¿å£æä¸è¿æï¼å¦…
0	å¿åç¨æ·	ä¸è¯¦	æªç¥	æ?æ?æ?æ?æ?æ?æ?2018-04-10 11:03:43	æ±æ¹é©å§ï¼ä¸è¦åè®©æ²å§éæ¼äºï¼å­¦çè¦ç ç©¶å­¦ä¸ï¼è¿è¦ä¼ºåâå¯¼å¸ç¸ç¸âï¼ççâä¸å®¹æââ¦â?
d665aaa393c7015630dddc901c00d98d	çé¨æ»¡æ¥¼ä¸?ç?åäº¬	æ?è´ºé¶æèæ®ç²/é«æ´ªæ³¢èæ®ç²	å±±æµ·æå¹³ï¼æé¾å¹³ã?æ?æ?æ?æ?2018-04-10 09:28:45	åºè¯ï¼ä¸æ¹çè¯ä½ çå¿å¥³ä¹è¦è®¤å«äººå½ç¸ç¸äºã?
93e55e5210e882704712cdd969d18d01	ç¥ä¹ç¨æ·	ç?æªç¥	æ?æ?æ?æ?æ?æ?æ?2018-04-09 19:16:44	æä¹è§å¾æ¹æ¯è¾å¥½ãå¤äººäºâä¸æ¥ä¸ºå¸ï¼ç»èº«ä¸ºç¶âï¼ä»¥åå¯¼å¸æ¹æç»èº«å¶ï¼æ åä¸å®¶ï¼ç¸ç±æ é´å¤å¥½ãï¼å¯¹ä¸èµ·ï¼é»äºä¸æ³¢å¤äººãããï¼
eedfbfe68a154cd116fcd73a85979a78	Eunice	å¥?æªç¥	æ?åç¹èªå·±æ³åçäº	æ?æ?æ?æ?æ?2018-05-04 15:57:02	ä¸å¤ªæ¸ æ¥å½å å¯¼å¸å¶å ·ä½æ åµï¼ä½æ¯ä»å¾å¤æ¡ä¾æ¥çï¼åªè¦å¯¼å¸äººåæé®é¢ï¼å­¦çåºæ¬é½æ¯åéçï¼å­¦ççå½è¿å¤ªéæºï¼å ³é®è¿æ¯æ²¡æçæ­£å¶çº¦å¯¼å¸æå©çå®¡æ¥æºæãå¨å½å¤ï¼å¯¼å¸è·å­¦çä¹é´æ´è¦é¿å«ï¼å°½éä¸ç¹ç§äººå ³ç³»é½ä¸çµæ¯ãæ´ä¸ªç³»éé¢ä¼æä¸ä¸ªä¸é¨ç®¡çå­¦ççèå¸ï¼éå¸¸æ¯å°ä½å¾é«çå¤§ææï¼…
0	å¿åç¨æ·	ä¸è¯¦	æªç¥	æ?æ?æ?æ?æ?æ?æ?2018-06-12 22:08:54	æ è®ºåªä¸ä¸ªç¤¾ä¼å½¢æï¼å¨å®æè½å®¹çº³çå ¨é¨çäº§ååæ¥åºæ¥ä»¥åï¼æ¯å³ä¸ä¼ç­äº¡çï¼èæ°çæ´é«ççäº§å ³ç³»ï¼å¨å®çç©è´¨å­å¨æ¡ä»¶å¨æ§ç¤¾ä¼çèèéæçä»¥åï¼æ¯å³ä¸ä¼åºç°çãââé©¬ç¥å¸ç°å¨å¤§ä½ä¸è¿æ¯ç¨paperåé¡¹ç®è¡¡éç§ç çäº§åçæ¶ä»£ï¼ç®åçå¶åº¦ï¼å¯¹æå¹¿å¤§å­¦çå¾ä¸åå¥½ï¼å¯¹æå¸å­å¨ä¸å®ååï…
c6bca7c53270c3fd419fe926847b1868	ç¥ä¹ç¨æ·	ç?çªå·	æ?83å¹´çç¿ï¼ç¬å	ä¸ªäººå­¦æ¯ä¸»é¡µï¼?a href="https://link.zhihu.com/?target=http%3A//www.tlkg.com.cn/homep/otherHome.kg%3Fauserid%3D56184026" class=" external" target="_blank" rel="nofollow noreferrer"><span class="invisible">http://www.</span><span class="visible">tlkg.com.cn/homep/other</span><span class="invisible">Home.kg?auserid=56184026</span><span class="ellipsis"></span></a>	ç³å®¶åºå¸ç¹æ®æè²å­¦æ ¡Â·å­¤ç¬çé¨	å¨±ä¹ä¼é²	æ?æ?2018-07-21 01:57:11	è°è¯´äºç®ï¼è°æ¯ç¹ï¼æ¹é©å¬è°çï¼ç°å¨çæ åµå°±æ¯å½å¹´æ¹é©æ¹åºæ¥çãå èªè¯´èªè¯æä»ä¹ç¨ã?
2b69b11d1faa6700d9e889ca0304cd31	æ äººä¾æ§	ç?åäº¬	æ?éé¼å±±æé½æ¯æ¢¦ï¼äººé´è£è¾±ä¼æã?åä½ç±å¥½è ãæ¥ç³»ãæå­¦æå¸ãåå½ä¼äººåã?åäº¬å¸èå¤§å­¦Â·å¯¹å¤æ±è¯­	æ?æ?æ?2018-04-09 23:54:58	å¯ä»¥æ¹ï¼ä½è¦æ³¨ææ¹åï¼ä¸å¯ä¸ååãçç§åæç§çæ åµï¼å·®å«å¾å¤§ãææ¯æç§åºèº«ï¼å°±è¯´è¯´æç§ãæç§çå¯¼å¸ï¼æä¸¤ç§æç«¯çæ åµï¼é¡¹ç®å¾å¤ï¼éè¦å­¦çå å ¥ï¼åºæ¬æ²¡æé¡¹ç®ï¼å­¦çåä¸ç ç©¶æºä¼ä¸å¤ãè¿æ ·å°±æä¸¤ç§æç«¯ï¼å¯¹å­¦çæ§å¶å¾ä¸¥åå¯¹å­¦çæ¾ç¾å¼ç®¡çãè¿ä¸¤ç§æ¹å¼é½å¾ä¸å©äºå­¦ççåå±ãåç¨…
0	å¿åç¨æ·	ä¸è¯¦	æªç¥	æ?æ?æ?æ?æ?æ?æ?2018-05-30 23:11:53	å¯¼å¸å¶ï¼åææ¯å¥´é¶å¶ï¼æèæ¿è¯´è¦ææåä¸ï¼å¼å ¬å¸ï¼å ¶ä¸­æå°æä¸ç¹å·¨å¤§çä¼å¿ï¼å°±æ¯æå»ä»·çå­¦çå³å¨åï¼è¿äºå³å¨åå æ¬ä»å¸¦çå­¦çåæ¬ç§çã?
0	å¿åç¨æ·	ä¸è¯¦	æªç¥	æ?æ?æ?æ?æ?æ?æ?2018-04-10 12:27:19	å¯¼å¸å¨ç¨ä¸ç¥éåªéæ¥çé±ä¹°æ¿ éå­å¥³åºå?èå­¦çå¯è½è¿æèª5000çå·¥ä½é½æ¾ä¸å? ä¸æ¹é¢å¯è½æ?å­¦æ ¡ä¸ä¸é®é¢ ä¸æ¹é¢å¯è½æ¯å¥ä¹æ²¡å­¦å° ä½ è¯´è¦ä¸è¦æ¹
04477eb9b493d880ae363b98c318fe97	ç¥ä¹ç¨æ·	ä¸è¯¦	æªç¥	æ?ä»ä¹ï¼ä½ æä»¶åªæèªæäººæçå¾å°çæ°è¡£æï¼?æ?æ?æ?æ?æ?2018-06-09 10:43:05	æ¹é©ä¸æ¯å°æ¥æ¶ï¼èæ¯è¿è¡æ¶ãä»»ä½æ¹é©é½æ¯ä¸ºäºç¼è§£ä¹åççç¾ï¼ä½æ¯æ¶é´ä¸é¿ï¼åä¼å½¢ææ°ççç¾ãå¯¼å¸é½æ¯é«çº§ç¥è¯åå­ï¼äººå®¶ä¸å»ï¼èªæäººä¼å©ç¨å¶åº¦ï¼æ®éäººéµå®å¶åº¦ï¼è ¢äººè¢«å¶åº¦å©ç¨ãä¸ºä»ä¹å­¦çæ»æ¯å¤äºå¼±å¿ï¼å ä¸ºå­¦çè½¯å¼±ï¼èä¸ä»å°è¢«æè²âå¬èå¸çè¯âï¼å¤§å¤äººè¿å¤äºè¢«é©¯æçç¶æ…
0	å¿åç¨æ·	ä¸è¯¦	æªç¥	æ?æ?æ?æ?æ?æ?æ?2018-04-17 00:34:41	å½ç¶éè¦æ¹é©ï¼å°±æ­¦æ±çå·¥å¤§å­¦é£ä¸ªå­¦çèè¨ãå¾å¤æ¶åå°±æ¯è¦æ¹ãæåé£ä¸ªå­¦çä¸ä¸ªä¸ä¸çï¼åªä¸è¿ææ¯c9çç¡åãä½æ¯åå¯¼æ¯é£ä¸ªç¡å¯¼æè¿ä¹èæ ä¸åãæä»¥éå­¦äºï¼ä½æ¯æè¿ä¸ªåå¯¼æ¯å¤§å¤§çï¼ä»ä¹ç¥éä»åæ¦¨å­¦çï¼ä½æ¯ä»æ æè°ãä½ è½èæä½ï¼åæ­£æ ¡é¿è§äºæè¿è¦åå¤§å¥ï¼ç ç©¶çé¢é¢é¿è§äºæè¿è…
4ee2cdbc71331b54ca5cbde79ca4b559	ç¥ä¹ç¨æ·	ç?æªç¥	æ?æ?æ?æ?éå±å å·¥	æ?æ?2018-06-13 20:57:59	æ è®ºæ¯éå¯¼å¸ï¼è¿æ¯éä¸ä¸ï¼æå¤§çä¼¤å®³æ¯ï¼å®å ¨æ²¡æè§å¯æï¼ç¨éç³æ¶å°±å ¥åäºï¼å®å ¨æ²¡ææ¹åæï¼ä¸æ¦å ¥åå¿ é¡»è¹²å°åºï¼é«èåï¼è¿æ²¡å ¥æ ¡ï¼å°±ç¨éç³æ¶çå°±éäºææä¸ä¸ï¼è¦ä¹éå­¦ï¼è¦ä¹åæä¸å»ï¼èç åï¼è¿æ²¡å¤è¯ï¼å°±ç¨éç³æ¶çå°±éäºçæå¯¼å¸ï¼è¦ä¹éå­¦ï¼è¦ä¹å®¹å¿ä¸å»ï¼ä¸ºä»ä¹å°±ä¸è½ç»ä¸…
32628ff5a71a8199d7dedb26e19d0bda	ç¾ä¸½çè¿·ä¹?å¥?æªç¥	æ?æ?æ?æ?æ?æ?æ?2018-04-10 14:46:44	éè¦å§ï¼ä¸ç¶æè§æ¯å¹´é½æ­»äººï¼é½æ¯é«æçï¼è¯´å®è¯ç¸å¦å »è¿ä¹å¤§å°±æ²¡äºï¼å¤ªå¯æäºï¼å¤ªå¯æ²äºï¼
489bd78fb0e738dcedcabde6b2e8fef7	é¼ä¹å¥½å°æ?ç?æªç¥	æ?æ¹ä¸èµ·å°å·ï¼æè¿èº²ä¸èµ·å	æ?æ?æ?æ?æ?2018-04-10 09:05:26	çå°é£éº¼å¤äººææåææï¼é£æä¹èªªèªªãä¸­åçå°å¸«å¶åº¦éè¦æ¹é©åï¼ç­æ¡æ¯ï¼éè¦çãä½æ¯çºä»éº¼éè¦ï¼æ¯å çºç¥è­ä»½å­å¤©ç¶å°±æ¯æ··èï¼æ¯æé¡åï¼æ¯ç¼ºä¹ç¡ç¢éç´åæè²ï¼èæ³æ¶ç­å¥ªæ¬ï¼ä¸æ¯çï¼æ¯å çºâæ¥å¤©âä»¥ä¾ï¼ä¸­åç¡¬çççæâæè²âå¾äºæ¥­è®æäºè·æ¥­ãæå¸«å¾ éï¼å¯ä»¥èªªæ¯é­éäºâä¸å…
3f244f690715d382aa1e5b940ac0a08b	è¥æ½æ?ä¸è¯¦	æªç¥	æ?ä»ä¹æ¶åæè½ç¦ä¸æ¥	äººé´å¤±æ ¼	æ?æ?æ?æ?2018-04-10 10:32:38	æå ä¸ªç ç©¶çæ²¡æ¥è¿è´¦ï¼ï¼åè¿åçä»¥å¤çé¡¹ç®ï¼ï¼å ³é?èº«è¾¹çç¡åçå·²ç»ä¹ ä»¥ä¸ºå¸¸ä¸è§å¾æä»ä¹ä¸å¯¹äºè¿äºäººä»¥åä¹å¯è½æ¯å¯¼å¸ä½ è¿è§å¾ä¸éè¦æ¹åï¼ï¼ï¼
fd1a97f70b3691d881b26f951bb5dec5	ç¥ä¹ç¨æ·	å¥?å èå?æ?æ?éä¾¿åå	æ?è®¡ç®æºç¡¬ä»?æ?æ?2018-04-10 15:01:07	å¯¼å¸ä¸ç¥¨å¦å³å ¶å­¦çæ¯ä¸ï¼æä¹æ²»ï¼
0	å¿åç¨æ·	ä¸è¯¦	æªç¥	æ?æ?æ?æ?æ?æ?æ?2018-07-10 20:57:21	å ¶å®å¾æææï¼å¨é«æ ¡çåå­éï¼ç ç©¶çååå£«çä¸å¯¼å¸ä¹é´çå ³ç³»ççå¿«è¦æäººç±»ç¤¾ä¼çåç§ç±»åçå ³ç³»é½åæ¬äºãæè§è¿å­¦çæèå¸å½éä¸»ï¼åçº¯å¹²æ´»æ¿é±çåéä½£å ³ç³»ï¼è§è¿åºæ¬æ²¡æå©çå ³ç³»ï¼å°±æ¯ä¼ éåä¸ççº¯ç²¹å¸çå ³ç³»ï¼è§è¿ç±»ä¼¼åä¼äººçãè§è¿ç±»ä¼¼å¹ååå¹ä¸»çãç±»ä¼¼å°å»ºå®¶é¿åå®¶å­çã…
0719023ef4c99f84bbad0cdd57452f98	é­è£ç´?å¥?æªç¥	æ?æ?æ?æ?æ?æ?æ?2018-07-19 22:45:24	åºæ¬é½æ¯å®éªç­çãæ¯å¦éèå­¦æ°å­¦å®éªç­ï¼ç»æµå­¦æ°å­¦å®éªç­ï¼ç»æµå­¦åºå°ç­ã?è¿å ¥ååéæç?.å¯¼å¸å§åï¼?èéé¾? æ§å«ï¼?ç? èç§°ï¼?å¯ææ? å­¦å/å­¦ä½ï¼?ç ç©¶ç?åå£« å¯¼å¸ç±»å«ï¼?ç¡å£«çå¯¼å¸? ç ç©¶æ¹åï¼?æ¥è¯­ä¸æ±è¯­çå¯¹ç §ç ç©¶ ä¸»è¦ç§ç ææï¼?ãå ¨ç¶ãã®æå³æºè½ã«ã¤ãã¦ââä¿è¯­çç¨æ³ãä¸­å¿ã«ï¼ãç±å…
a936d532d2ed9284502481613a9461fd	èè½é¢¨é?ä¸è¯¦	åäº¬å¸?æ?ä¸ä¸ºè¯å»ï¼ä¾¿ä¸ºè¯ç¸ã?å»ç	æ?æ?æ?æ?2018-04-17 23:07:15	è¡¨é¢ä¸æ¯å¯¼å¸æåå¤ªå¤§ï¼å®é åæ¯æ´ä¸ªæè²ä½ç³»å¨è°æ±åå±æ¶æ¾ææå¸¦æ¥çå¿ ç¶åæãè¿å¹¶ä¸åªæ¯å¯¼å¸çé®é¢ï¼èæ¯æè²ç³»ç»çéææ¹é©éè¦å±å¼ï¼éæ°ææåæ¶å½ä¸­å¤®ï¼ä¸è®©å­¦æ ¡ç»§ç»­æ¥æè¿å¤§çæåãæå­¦æ ¡çæåæ¶èµ°ï¼å¯¼å¸æ¹é©å°±èªç¶èç¶çå±å¼äºãå¨éææ¹é©æåä¹ååè¿è¡çï¼å°±æ¯å®åå¤§å­¦ç…
43f8c7006a2b99b7bc44765632bd90b5	ç¥å¤	ä¸è¯¦	æªç¥	æ?å­¦ç	æ?æ?æ?æ?æ?2018-04-12 00:09:55	åä¸æ¹æ¹ï¼åä¸ç¥éè°æ¯ä¸ä¸ªçæï¼ä¸ä¸ªé¶å´æï¼é¶åå­¦æ¶é´å½»åºè®©äººå¯å¿ï¼å¯¼è´ææ®µæ¶é´è¡æä¹±æ³ï¼çè³èèè¯»ç ä¹åæ¯å¦è¦æåäºæçå¥½ãæä»¬æ«èæ©æ£ä»¥ä¸ºæ¥æ±çæ¯é³å ï¼å´æ²¡æ³å°ä¹ä¼ææ·±æ¸å¨ç­çæä»¬ãä½ æè®¸è¯´è¿äºé½æ¯å°æ°ï¼å¤§å¤è¿æ¯å¥½äººï¼é£ä¸ç®¡åå®³çäººæ¯ä¸åä¹ä¸è¿æ¯äº¿åä¹ä¸ï¼ä»ä»¬ç…
33e3dfb9c24cfd61aa9c959ce7c1cfd5	liliya	ä¸è¯¦	æªç¥	æ?â¦â?æ?æ?æ?æ?æ?2018-04-12 11:18:11	æä¸ç¥éæ¯ä¸æ¯åºè¯¥æ¹é?ææ¯è§å¾æçå­¦æ ¡è¾¾ä¸å°æ°´å¹³ä¸åºè¯¥å¼è®¾ç ç©¶çä¸ä¸æå¨ä¸åè¿å°åºçå­¦æ ¡è¯»ç ?å«çä¸ä¸ä¸ç¥éææ · ä½æä»¬ä¸ä¸å¾åå¾ è¯¾ç¨è®¾ç½®ä¸åçå®å ¨æ²¡æä¾§éç¹ èå¸è®²è¯¾æ°´å¹³ä¹å¾ä¸è?ä½ è½æ·±å»çä½ä¼å°ä»ä¹æ¯âå¯¹ä»âï¼çè®ºè¯¾ï¼ä¸äººä¸é¡µä¹¦ï¼è½®æµæè¯»ï¼è¿æ¯ç ç©¶çåºæçè¯¾å æ¨¡å¼åï¼…
e5cef31fb684f8962c943ed0459a2506	CJL	ç?æªç¥	æ?æ?æ?æ?æ?æ?æ?2018-07-28 01:28:36	ä¸­å½ç ç©¶çå¯¼å¸å¶çæ ¹æ¬é®é¢å¨äºå¶åº¦å¶å®è è¿äºç¸ä¿¡èªå·±ï¼å¯¼å¸ç¾¤ä½ï¼çäººåãç®åå¯¼å¸å¶ä¸­ï¼å­¦ççæ¯ä¸è®ºæåå¯¼å¸æ²¡æåæ¯é±å ³ç³»ï¼å­¦çå»¶æå¯¼å¸ä¸å¥è¿ä¸ªå­¦çèªå·±ä¸åªåå°±å¯ä»¥æè´£ä»»æ¨çä¸å¹²äºåãå¥½çå¯¼å¸åå­¦çå©çæ¯ä¸ä¸ªå ±åä½ï¼å­¦çåèå¸ä¸ºåä¸ä¸ªç®æ å ±åç§ç ãåè¡¨æç« ãèç°å®æ åµ…
30c818026d74745b9a3e73156903d866	å¼ Ciri	ç?æªç¥	æ?æ?æ?æ?æè²	æ?æ?2018-04-15 17:57:50	å¿ é¡»æ¹é©ãä½æ¯è¯å®ä¼æå­¦æ ¡å¨ç¸å ³æä»¶åºå°ä¹åè¡å¨è¿ç¼ä¸äºè½å®ãè¿ä¸ªæ¶åï¼ä» ä» ä¾é å­¦æ ¡çèªè§æ¯ä¸å¯è½çï¼èéè¦æ°é´åéçå å ¥ãå°±å¥½åçå­¦åèç è¾ å¯¼ï¼æ´»çå¿éå¨è¯¢çä¸­ä»å ¬å¸æè å ¬å ³å ¬å¸ä¸æ ·ãå¸ææç«ä¸ä¸ªå¸®å©å­¦çè§£å³æ ¡å è½¬ä¸ä¸ï¼æ¢å¯¼å¸ç­é®é¢çå¨è¯¢å ¬å¸ãè¿æ ·çè¯ï¼è±ä¸äºé±å°±…
98a9114d6d9b01f232fb46169e868e8b	ç¥ä¹ç¨æ·	ç?åäº¬	æ?æ?"eat meat	drink milk	learn English	read papers and find what I want "	æçµÂ·æºè½ä¸ä¸æèªå·±æ¹å?æ?æ?æ?2018-06-24 23:23:22	è¿ä¸ªé®é¢å·²ç»å ³æ³¨è®¸ä¹ ï¼å¯æ¯æè¿å¤ªå¿å®å¨æ²¡ææ¶é´æ¥åï¼èä¸è¶æ³æè§è¿ä¸ªé®é¢è¶é¾åç­ï¼å¾å¤æ³è¦è¯´çä¸è¥¿å·²ç»ä¸ç¥éæä¹è¡¨è¾¾ï¼å°±éæååå§ãå¨è¿å¤çä¸­å­¦æ¶ä»£ï¼æå¥½åå­¦è¿å é¨è¯¾ï¼å°±æ¯åå²ï¼ææ³æ¿æ²»ä¹ç±»çï¼é£äºæç§çç§ç®å­¦çå¥½å·®ï¼ä¸è¿ææå°ä¸ä¸ªéè¦çæ¦å¿µå°±æ¯âå¸åºç»æµâåâè®¡å…
0	å¿åç¨æ·	ä¸è¯¦	æªç¥	æ?æ?æ?æ?æ?æ?æ?2018-07-18 10:52:22	æè®¸å¶åº¦å­å¨é®é¢ï¼ä½æ¯æ¹é©ä¹åçå¶åº¦å°±ä¸å®å¥½ä¹ï¼æ°çå¶åº¦å¦ä½å»ºç«ï¼é å ¨å½äººæ°è®¨è®ºäº§çä¹ï¼çä¼¼æ¯å¶åº¦ä¸å¯¹ï¼å ¶å®é®é¢å¾å¾åºå¨äººèº«ä¸ãä¸­å½å¯¼å¸å¶ä¹ä¸æ¯ç¬ç«å­å¨çï¼è¿éé¢çå ³ç³»ç¨å¾®ç»å¤§å®¶æ®åä¸ä¸ãä»é«æ ¡æ°´å¹³å±é¢æ¥è®²ï¼ä»æåº211ï¼?85çæ¦å¿µå¼å§ï¼åå¤§é«æ ¡çç«äºå°±éæ¸åç§ç å¾æï¼å­¦æ…
c0d42f1fe8aa77e5bc538d02d05dd7fb	ç¥ä¹ç¨æ·	ç?æªç¥	æ?ç­é¢ç»¼åçå¤å ¸çº§æ£è?æ?æ?æ?æ?æ?2018-04-10 23:08:22	æ©å°±åºè¯¥æ¹é©äºï¼ç¡å£«çéè¦ä»ä¹å¯¼å¸åï¼åå£«çï¼å¤§å¹ åº¦ç¼©ç¼
0	å¿åç¨æ·	ä¸è¯¦	æªç¥	æ?æ?æ?æ?æ?æ?æ?2018-07-02 10:06:25	è®°å¾é¶å å¹´çæ¶åï¼ç¤¾ä¼æä¸é¨åé£æ°å°±æ¯çç éè¦ç»å»ççº¢å ãé£æ¶åçç®¡è½å®ä¸å°ä½ãåæ¥ä½ çï¼å»æ£å ³ç³»ä¸ºä»ä¹è¿ä¹ç´§å¼ ï¼æ¬è´¨å°±æ¯äººæ°ç¾¤ä¼ä¸ä¿¡ä»»å»çè¿ä¸ªç¾¤ä½äºãè½ç¶ç°å¨å å¤§ååº¦ç®¡æ§å»é¹ãæ¢ä½æèï¼ä½ ä½ä¸ºä¸ä¸ªå»çï¼ç»ç äººçç çæ¶åçªç¶æ¥ä¸ªå»é?æçå°±æ¯å¾äºç»çï¼å¤±æäºï¼?ç»ä½ ä¸ä¸…
0	å¿åç¨æ·	ä¸è¯¦	æªç¥	æ?æ?æ?æ?æ?æ?æ?2020-05-12 07:49:30	å¯¼å¸å¶åæ¯æå­¦çå®å ¨æ´ä¸å¯¼å¸çéµè¥ä¸è¬ï¼ä¸äºåºæ¬ä¸ä¸äºè¹ï¼ææçä¸ååå³äºå¯¼å¸ãæ è®ºå¯¼å¸æ¯å¥½æ¯åï¼ä½ ææçå·¥ä½é½æ¯åºäºå¯¼å¸ï¼æä»å¯¼å¸ãè¿ç§æ åµå°±å¯¼è´äºå­¦çåºæ¬ä¸åªè½å¯¹èå¸çç»å¯¹æä»ãæ è®ºæ¯å¥½çå¯¼å¸ï¼è¿æ¯ä¸å¥½çå¯¼å¸ãåºå«å¨äºï¼å¥½çå¯¼å¸çæä»å¯è½é å°±äºå©å ±èµ¢ï¼èä¸å¥½çå¯¼…
3c7d1c40a714a47486f7b93a70f1ee67	ç¥ä¹ç¨æ·	å¥?æªç¥	æ?æ?ä¼ ç»ãçæ±ãåæ¿æ²»æ­£ç¡®	æ?æ?æ?æ?2018-07-01 07:29:21	å¯¼å¸æ¥æå­¦æ¯é¸æå°ä½ï¼æ¥æå¯¹å­¦çæªæ¥çä¸»å®°æï¼å¸çä¹é´åæ¬åºè¯¥æçæ è°è¡ç¶æ å­ï¼åªæèµ¤è£¸è£¸çå©çäº¤æ¢ä¸äºç¸å©ç¨ãè¿æ ·çå¯¼å¸çé¶åºæ¥çå­¦çä¸æ¦æ¥æäºæåï¼åä¼å©ç¨æåå»ä¾µå®³ææ±äºå·²çäººâ¦â¦ä¸­å½çå¸å¾·å·²ç»æäºç¬æå ¶å®ä¸åæ¯å¤§å­¦ä¸ç ç©¶çé¶æ®µçæè²æé®é¢ï¼æ´ä¸ªä¸­å°å­¦çè³å¹¼å¿…
c1708fd7c4b409772ee6d24d951be4be	ç¥ä¹ç¨æ·	ç?æªç¥	æ?ææä¸çç¸é¢ï¼å ç¥ä¹ä¸æ¯ææºå©çèº«ä»½è¯æï¼æä¸è½åå¤ä»»ä½äººäº?æ?ä¸­å½ç§å­¦é¢å¤§å­¦Â·é«æ¸©åé?å¨è¯¢åæ	æ?æ?2018-04-10 22:18:12	å¯¼å¸å¶å¹¶æ²¡æå¤ªå¤§é®é¢ï¼æ¹é©ä¹ä¸è§å¾ä¼æ¯å½åæ´å¥½ï¼ååçç¨å§ãæä¸ªäººçç»åï¼è®©æè®¤ä¸ºæéè¦çæ¯æé«ç¡å£«çãåå£«ççå¾ éï¼è¿æ ·æ¯æè½ä»æ ¹æ¬ä¸è§£å³å¯¼å¸æäºä¼ç§æ¬ç§çå´å½å è´¹å³å¨åç¨çæ åµï¼å¯¹å¯¼å¸åå­¦çé½æå¥½å¤ãè¿æå°±æ¯æ æ³ç¡å£«æ¯ä¸ãåå£«æ¯ä¸ç»æ¬äººç³è¯·å¯ä»¥å äºå¨å­¦ä¿¡ç½æ¾ç¤ºè¿…
0	å¿åç¨æ·	ä¸è¯¦	æªç¥	æ?æ?æ?æ?æ?æ?æ?2018-05-31 13:30:31	å½æ­¦æ±çå·¥é¶åå­¦äºä»¶åçåï¼æä»¬å­¦é¢å¥½å ä¸ªèå¸é½è¯´ç°å¨çå­¦çå¿éç´ è´¨å¤ªå·®ï¼å¨ä¸å¨è·³æ¥¼ãææ³è¯´çæ¯ï¼ä¸æ¯ç°å¨çå­¦çå¿éç´ è´¨å·®äºï¼èæ¯ç°å¨çèå¸æ¯ä»¥åçèå¸æ´å è´ªå©ªï¼èªç§ï¼èä¼ªï¼æ´å ä¸æ©ææ®µå°åæ¦¨å­¦çï¼çå¿å¸æå¯¼å¸çæå©è½å¤å ä»¥éå¶ï½?
c0d8f2245b7306424c62d6cdd6be9279	ç¶åå°±æ²¡æç¶åäº	ç?æªç¥	æ?å­¦ç	æ?å±±ä¸å·¥åå­¦é¢Â·çµå­åå¡	æ?æ?æ?2018-05-31 10:47:34	æä¸ç¥éä¸ºä»ä¹è¿ä¹é«èµåç­é½æ¯è¯´ç ç©¶ççï¼é¾éä½ ä»¬ä¸è§å¾ä¸­å½åå¤å½çå¯¼å¸å¶ä»æ¬ç§å¼å§å°±å·²ç»æå¾å¤§çå·®è·äºåï¼è¿æ¯ä½ ä»¬è¯»æ¬ç§çæ¶åæ²¡æå¯¼å¸ï¼ä»é½å¨è®¨è®ºç ç©¶çå¯¼å¸çæ¥å°±ç¥éä¸­å½çå¯¼å¸å¶ççéè¦æ¹é©äºãä»¥çæ´¥å¤§å­¦ä¸ºä¾(ä¸ºä»ä¹ä»¥å®ä¸ºä¾æ¯å ä¸ºæä»¬èå¸ä¸è¯¾æ¯ä»¥å®ä¸ºä¾è®²çå¯¼å¸ï¼å¹¶ä¸…
0	å¿åç¨æ·	ä¸è¯¦	æªç¥	æ?æ?æ?æ?æ?æ?æ?2018-04-09 18:44:01	å¨å½åä¸­å½å½æ ä¸ï¼å°±æç¾å½é£ä¸å¥ä¸éåï¼å½åçå·¥ç§èå¸èªèº«ä¿®å »ä¸å¤ªé«ï¼å°±ä¼åæè¿½éå©ççåäººï¼ç¶åå¸çå ³ç³»å°±ä¼åºé®é¢.
b0145325661b3afcc9bb8b20ffb0310f	æ¨æ°´èæ´²	ä¸è¯¦	æªç¥	æ?åä»£ç çåæ¨ç?æ?æµæ±å¤§å­¦Â·ç¡å£«ï¼åæ¨å·¥ç¨ï¼	é«æ°ç§æ	æ?æ?2018-07-04 19:44:45	ç§ä»¥ä¸ºï¼åºè¯¥å¨æè¶³å¤ä¸¥åçæåçç£å¶åº¦ä¸ï¼è®©å¯¼å¸æ¥ææ´å¤§çæåãæä¸ç´è§å¾å¤§å­¦å¯¼å¸å¹¶æ²¡æè¶³å¤å¤§çæåï¼æ¯å¦è¯´å¨åççæ åµä¸å°å­¦çèµ¶åºè¯¾é¢ç»ãå¯è½æ¯å ä¸ºææå¨çç³»æå®åå¹¶ä¸æ¯å¾å¼ºï¼æ¿å°æ¬æ ¡ä¿ç åé¢çäººå¾å°ä¼æ¥ï¼çæºå¤§å¤æ¥èªå¤æ ¡æ¨å åèç ï¼åºæ¬ä¸æ¯å¹´é½ä¼åºå ä¸ªâç¥ä»âï¼…
0	å¿åç¨æ·	ä¸è¯¦	æªç¥	æ?æ?æ?æ?æ?æ?æ?2018-04-10 14:26:15	ç¦å·æä¸æå¤§å­¦æå¾å¤å«å ½ä»¥ä¸æ?1000åçä»·æ ¼éä½£åæ°å·¥å ¼èæç§ç ã?
0	å¿åç¨æ·	ä¸è¯¦	æªç¥	æ?æ?æ?æ?æ?æ?æ?2018-04-17 00:44:23	æ¯ãä½ä¸æ¯ä½ å¨ç¥ä¹åä¸ªå¸å­å°±è¯´äºç®ï¼ä¹ä¸æ¯ä½ è¯´éè¦æ¹å°±è½æ¹çãè¯·å æåå§¿å¿ï¼æ¿å°è¯è¯­æï¼åæ¥æ²é®çã?
80e6cba45a23095075c0ddec0cfe1d3d	ç¥ä¹ç¨æ·	ç?åäº¬	æ?å¹´å ä¼¼é¸ç¿©ç¿©è¿ï¼ä¸äºå¦æ£å±å±æ°ãæ³¨æ?è¿æ¯ä¸å¤´æçªï¼ç§ä¿¡ç»å¸¸ä¸¤ä¸å¨æä¼ã?"aidabloc@163.com<br/>GihHub ä¸»é¡µ<br/><a href=""https://link.zhihu.com/?target=https%3A//github.com/AlphaSmartDog"" class="" external"" target=""_blank"" rel=""nofollow noreferrer""><span class=""invisible"">https://</span><span class=""visible"">github.com/AlphaSmartDo</span><span class=…	æ?è¯å¸æèµ	æ?æ?2018-04-11 12:40:25	è¿ä¸æ¯åºè¯åï¼åä¸æ¹ç·ç·é½åºæ¥äº
55c7ec220c1ae95fd57104fa9957312a	ç¥ä¹ç¨æ·	ç?æªç¥	æ?0èµåç­å°è½æ	æ?æ?é«æ°ç§æ	æ?æ?2018-04-11 09:10:50	æ é¢å»æä¸ä¸ªå­ï¼å¯è½ææ¯åå æå¨ãéæé©±ä½¿å­¦ççå¯¼å¸ï¼ä¸æ¢åæçå­¦çï¼è¿æè¢«æ¼ è§çä¼æï¼é½æ¯ä»ä¹å¡é äºè¿äºï¼å ¶ä¸­ä»»ä½ä¸ä¸ªç¯èçæ¹åé½å¯ä»¥é¿å æ²å§çåå¤åçï¼ä½æ¯è¿äºä¸ç´æªè¢«æ¹åãè¿ä¸ªä¸åï¼ä»ä¹æ ·å¯¼å¸å¶é½åªæ¯æ¢æ±¤ä¸æ¢è¯ã?
877b5923883176115ffceaf3f8374429	éå	ç?æµå	æ?ä¸ºæä¸ºä¸åé²å±å®å¥æã?åªåå·¥ä½ï¼å¼å¿çæ´»ã?ç¡å£«Â·æ¤ç©ç çå­?åæç§æ¸	æ?æ?2018-04-10 22:14:18	åç­åå­¦å»topå­¦æ ¡èåï¼é¢è¯ä¹åè¢«åå¯¼åç¥æå½åï¼è¿ä½åå¯¼æçµè¯è·ç¡å¯¼ææå?ï¼ç»æåå­¦è¢«ç¡å¯¼ç©¿å°éï¼ç ®ççé¸­å­é£äºãæä»ä¹çæ¯æ¥äºçï¼åè¿ä¸ªåå­¦ææ ä¸éï¼å¹³æ¶ä¸èµ·æçä»ä¹çï¼äººåç»å¯¹æ²¡é®é¢ãç¡å¯¼æ¯æä»¬å®éªå®¤ååºå»çï¼æ²¡æ³å°æ¯ä¸ªæ¸£æ¸£ã?0å¤å²æ²¡æå­©å­ï¼ææ³å°äºçpanã?
4dce7dd1a56c97af42397b1dfa7c6c8b	å¤æ´å R	ä¸è¯¦	æªç¥	æ?ç¬¬åå «çº¿æ ¡å­æå­¦ä½å®¶	æ?æ?æ?æ?æ?2018-04-10 14:49:25	åå ä¸ä¸ªèå«å ½ï¼ç¹å«æ äººåæé®é¢ï¼ä½æ²¡åç°åçæäººé£ä¹BTãå°ææä¸æï¼èå¼ä¸ªåç¥¨ï¼ZFæ¯å¹´ç»çæ´æ°æå­¦è®¾å¤èµéï¼å¥å°æãå ¬å¼å¹²çæ ¹æ¬æ²¡äººç®¡ãå¼ä¸ªåç¥¨é½æ¯å«å­¦çè·è ¿ï¼è¦ä¸ææä¹ç¥éçï¼
0	å¿åç¨æ·	ä¸è¯¦	æªç¥	æ?æ?æ?æ?æ?æ?æ?2018-04-09 19:05:33	åºè¯¥æ¹ï¼ä½å¾é¾æ¹ãå ä¸ºæ¹ä¸æ¹çå³å®æå¨å¯¼å¸æè ç«åºå¨å¯¼å¸è¿è¾¹çäººï¼ä½ æ³è®©å¥´é¶ä¸»èªå·±åå°èªå·±çæåï¼æ¯çï¼ç¡åå£«ç ç©¶çå°±æ¯å¯¼å¸çå¥´é¶ï¼åªä¸è¿å¤§å¤å¯¼å¸è®²ç©¶åç¸ãåçè¿ç§é²å»å¯¡è»çä¹æ¯ä¸å¤è§ã?
f698da8693edb4e59937691802057e91	æä¸ç¹ç¹	ä¸è¯¦	æªç¥	æ?ç¥è¯çæµ·æ´éï¼ææçåªæä¸æ»´æ°´é£ä¹å¤èå·²ã?æ å¯æè¯çå¯ç©ä¸»ä¹è ï¼å½»å¤´å½»å°¾çæ ç¥è®ºå®å¤äº?æ?çµå­åå¡	æ?æ?2018-05-01 09:44:24	éè¦ãæ¬æ¥å°±æ¯ä¸ç§ç §æ¬çå¶åº¦ãæ ¹æ¬ä¸éåºã?
0	å¿åç¨æ·	ä¸è¯¦	æªç¥	æ?æ?æ?æ?æ?æ?æ?2018-04-14 15:54:28	æå°±æå ä¸ªäºå®å§æ¬äººä¸æµ·æ?11é«æ ¡æç§ä¸ä¸ ç ä¸ä¸å¹´éå ±è§è¿å¯¼å¸åæ¬¡ ç¬¬ä¸æ¬¡æ¯åå¼å­¦çæ¶åï¼è¯¾é´çæ¶åå¨åå ¬å®¤å¯æäºå å¥ ç¬¬äºæ¬¡æ¯ç äºé£å¹´ä¸­ç§èï¼å»ç»å¥¹éæé¥¼ï¼å´ä¸è¯´èªå·±ä»æ¥ä¸åæé¥¼ï¼æéè¿ææé¥¼æ¿èµ°äº? ç¬¬ä¸æ¬¡æ¯ç äºé£å¹´æ¾ååï¼å¯¼å¸è¯·æä»¬ä¸ä¸ªå¹´çº§çå­¦çåé¥­ï¼é£æ¶åææç¥éå¯¼…
530e7bc025952e938faf485bae220704	å¤å¾·æ¯å®	ä¸è¯¦	æªç¥	æ?è¯´æå¤´åææï¼ä¸å¿ è¿ä¹å§å©ï¼ç´æ¥è¯´é¿å¾ä¸å°±è¡ï¼ç¡®å®æ¯æ¬äºº	æ?æ?æ?æ?æ?2018-04-11 13:53:39	ä¸å¨æ²é»ä¸­çåï¼å°±å¨æ²é»ä¸­ç­äº¡ãè¿ä¸ªæè¿ççæ·±ææè§¦ãåè¯´è¯´å«ç¸ç¸è¿ä¸ªäºå¿ãæä»¥åè¿ççè§è¿é®å¥³èå¸å«å ççï¼æåæè§çæ¶å¿çä¸è¡åæ¥è¿äºä¸¤å¹´åä¹å°±ä¹ æ¯äºãï¼æ°å½é®éæ¥¼çåå¦å°±æ¯åå çï¼è¿è§è¿é®å¯¼å¸å«å å¡ä»¥çï¼æ²¡åæ³ï¼è¿ä¸ªå¯¼å¸æ¥æ¬çå­¦åæ¥çï¼æäººç±æä¼æ¥è¯­çï¼ä¹å¸¸ç¨…
dc10a53d7a24a3f19e02694e67c04338	ãå·²æ³¨éã?ä¸è¯¦	æªç¥	æ?æ?æ?æ?æ?æ?æ?2018-04-11 09:59:31	å°å¹´å¼ºåä¸­å½å¼ºï¼ï¼ï¼
b59fc5870c077d2321c55e26fd5f12aa	å®å¤©	ç?æªç¥	æ?ä¸è¦æï¼åªè¦ä¿¡ã?æ?æ?éä¿¡	æ?æ?2018-04-11 08:05:53	æè¿æ¯ä¸ä¸ªåç ç©¶çï¼ä¹æä»¥ä¼å ³æ³¨é¶åï¼æ¯å ä¸ºæçä¸ä¸ªåå­¦å»æ­¦çå¤è¯çæ¶åç¥éçãå¯¼å¸å¶ç®åè¿ä¸æ¯å¾äºè§£ï¼ä½éè¿ç½åçæ®åï¼äºè§£å°ä¸­å½çå¯¼å¸å¶å ·ææåå¤§ï¼å®åä¸»ä¹çå¼ç ãè½è¯´ä¸æ¯ææèå¸å¦æ­¤ï¼ä½ææ­¤ç¥¸æ ¹ãå¯¼å¸æ¯å­¦æ¯ä¸çå¸¦è·¯äººï¼èä¸æ¯åéå½è¿çææ§è ãä»ç®åæç¥éçå ³äº…
6bb3cf41927763a3cd2e2a08afd8f42b	æ½æ©¹å¯ä¸¶	ä¸è¯¦	æªç¥	æ?æµ·åï¼æ³åæµ·è´¼ççç·äººï¼	æå¹¶ä¸æ¯ä¸ä¸ªçæ¥å°±å®ç¾çäººï¼ææ¯ä¸ä¸ªä»æ ç¥ï¼è¤æµ åä¸ºç°å¨è¾ä¸ºçæ§çäººï¼æåªå¸æèªå·±è½å®¢è§è¯è®ºï¼èæ²¡æå»æè®½åºä»äººã?æ?æ?æ?æ?2018-04-10 09:36:50	ææ´é²çé®é¢ä¸ä¸è§£å³ï¼å°±å·²ç»æ¯å¯¹æä»¬æ¥è¯´æå¤§çæ¹é©äº?
e82a4d818b4bd1f128ce696c024f659d	ç¥ä¹ç¨æ·	ç?å¦é¨	æ?å£«å¤æ²ç¦»	æè¿äººæè®¨åççç¼çè¯´çè¯äºï¼æé½é­çç¼çè¯?åå¤§çÂ·å¾ä¸ä¸ä¸?ç§ç 	æ?æ?2018-07-18 14:18:12	ç°å¨å¾å¤äººç§ä¸é½å«èæ¿èä¸æ¯èå¸ãä¸è¿æèªå·±çå¯¼å¸å¾å¹¸è¿çæ¯å¤«å¦»åºéçèæ¿å¨ï¼èæ¿è´è´£æé¡¹ç®ï¼èæ¿å¨åå¨å­¦æ¯ä¸ç»å¤§å®¶æä¾äºå ¸èå¹¶å¯¹å­¦çä»¬å ³ç±æå ãæä»¥å®éªå®¤å¤§å®¶æ´åæ¯ä¸ªå¤ä»£çå¸é¨ï¼å¸å å¼å¦¹ææ å¾å¥½ãï¼æå¯æ²¡è¯´æèæ¿æ¯å²³ä¸ç¾¤ï¼å¯è½æ¯è¿ä¸ªåå ï¼ä¸¤ä½å¯¼å¸é½éä¼å¥½å¤å¹´äºï¼ä½…
99cfc14ddb7cb732a46108fb50906fb1	æ°æ®è¯¯ç ç?ç?æé½å¸?çµå­ç§æå¤§å­¦ çç©å»å­¦å·¥ç¨ç¡å£«	è°¦éæ±ç?ä¸æäºæ /èº«é«äºçº§æ®åº/èå­ä¸çº§æ®åº	æµ·ä¸­ææ¯å¤©ä¸æï¼ç¼åäººæ¯å¿ä¸äº?çµå­ç§æå¤§å­¦Â·çµå­ä¿¡æ¯å·¥ç¨	äºèç½?æ?æ?2018-06-10 11:11:17	ä¸å¦è®¤ç»å¤§é¨åå¯¼å¸é½æ¯ä¸ºäººå¸è¡¨ï¼å¾å¥½çèå¸ãççè¿å å¹´è¢«å¯¼å¸åè¿«ï¼è·³æ¥¼ï¼æ§éªæ°â¦â¦ä¸ä»¶æ¥çä¸ä»¶ï¼éæ©è¯»ç çé½æ¯å¿ä¸­ææ±è´æçæ³çå­¦å­ï¼å¨æè¯¥åäºçå¹´çºªå´é­å°ä¸å ¬å¹³ï¼çè³å¯ä»¥è¯´æ¯æ¯å®³ï¼èä¸è¿ç³è¯æ é¨ï¼å¤§é¨åå­¦æ ¡ä¸è¬é½æ¯å©çç¸å ³ï¼é½æ¯åçï¼å¤çèµ·æ¥ææ³¥å¸¦æ°´ï¼ä¸çä¸çãä¹…
0	å¿åç¨æ·	ä¸è¯¦	æªç¥	æ?æ?æ?æ?æ?æ?æ?2018-04-17 12:55:45	ä¸ä¸ªç°è¡çå¶åº¦åªææé®é¢ï¼æå¾å¤çé®é¢ï¼ä¹æ¯ç±æ ä¸ä¼¦æ¯çèªæäººåç«çï¼æ¯é£äºèªä»¥ä¸ºèªæçäººè¦èªæçå¤
3e0ebccae22872bb8e7460d482fbba6c	ç¥ä¹ç¨æ·	ç?æ­¦æ±å¸?æ?æ?åç±ï¼æ­£ä¹ï¼æ çï¼è°¨æ ï¼æºæ	æ?éè¥å©ç»ç»?æ?æ?2018-04-16 17:27:04	æ¹æ¯ä¸å¯è½æ¹çï¼è¿ä¸ªè¦æ¯æåæ¹äºï¼ä»¥ååç§å¶åº¦å¯ä»¥è®¨è®ºçæ¹ä¸ä¸äºãåªæå¯¼å¸è¯ä»·ç½é½æå¤åªè½åæ­»ä¸æ´»ï¼è¿ä¸è¥¿æåäºï¼ä»¥åæ¿åºå®åè¯ä»·ç½å°±åºæ¥äºã?
6fac0d5898ab18f1ae82e2f0d64c9f66	ææ ¸ä¸å¤§åè°	ä¸è¯¦	æªç¥	æ?ç©çå­¦ç ç©¶ç	æ?æ?è®¡ç®æºç¡¬ä»?æ?æ?2018-06-24 13:16:56	å½ä¼é¿å¤§ å¨ç¶æ¯åä½éé½å¾å°å¬å°æ¥é åç¥¨çäºäº?ç¶èå¿µäºç ç©¶çåç¬é´æè§åå°äº90å¹´ä»£å¯¼å¸çæ´»å ¨æ¯å¤çåç§åç¥¨ æ¥è´¦
0	å¿åç¨æ·	ä¸è¯¦	æªç¥	æ?æ?æ?æ?æ?æ?æ?2018-06-14 13:58:48	å ä¸ªæ¥?æç©ºæ¥è¯¦ç»å ç°å¨å ç»ä¸ªæ¸©é¦¨æç¤ºï¼ä¸è¦é?ustc ç®¡é¢çwqx wqx wqxï¼?
0	å¿åç¨æ·	ä¸è¯¦	æªç¥	æ?æ?æ?æ?æ?æ?æ?2018-06-14 00:00:12	éè¦ãäº²èº«ä½ä¼å§â¦â¦æä¹ä¸ç¥éæ¯ä¸æ¯æ®éç°è±¡â¦â¦ä¸æ¯å ³äºå¯¼å¸æå©ãèæ¿æ¯ä¸ªèµåè¾èçåå¯¼ï¼ç»å¸¸è¢«èæ¿è¦æ±åä¸ç§ç é¢ç®æ²¡æä»»ä½ç¸å ³å ³ç³»çé¡¹ç®ï¼èæ¿è¿ç¨ä¸­å ä¹ä¸æä¹åå ï¼å åçè³ç¾é¡µçæ¥åå ¨é ç¼?.è¦è¯´è¿æ ·çé¡¹ç®æä»ä¹æä¹ï¼å¤§æ¦å°±æ¯å¸®èæ¿æ£é±å§â¦â¦æ¢æä¸æ¢è¨ORZäºæ¯å ³äºå¯¼å¸ç…
0	å¿åç¨æ·	ä¸è¯¦	æªç¥	æ?æ?æ?æ?æ?æ?æ?2018-06-12 20:11:41	æ¥éæ¹é©ï¼ä½æ¹ä¸äºãâæå½ä¸åè¾¾å½å®¶è¿å­å¨å¾å¤§çå·®è·ï¼éè¦å¤§å®¶çåªåãå¥æåçºç²âå¤§å®¶æ¯è°ï¼å°±æ¯ åä½ åã?
0	å¿åç¨æ·	ä¸è¯¦	æªç¥	æ?æ?æ?æ?æ?æ?æ?2018-05-31 22:46:19	æè§å¾éè¦æ¹ï¼å¯¼å¸åªå ³æ³¨èªå·±å©çï¼æ ¹æ¬ä¸èèå­¦çï¼å¡çè®ºæä¸è®©ååªæ¯è§å¾åçä½çè¯èç§°ç¨ä¸ä¸ï¼å´ä¸æ³æ³å­¦çæå¤é¾è¿ãç¹å«æ¯ä¸äºæ¯ä¸å¥½å å¹´å´åä¸äºæç« çä»¥åæå®¶å¸¦å£å èå©orèå ¬ä¸ä½ï¼éè®¯ï¼å¾å¯æçï¼?
5866aa09a6cb48c8834f8052f8b8c712	ç­è¡·	ä¸è¯¦	æªç¥	æ?è¿·è«ï¼ç¹å«è¿·è?ææ¢¦æ³çèºé	æ?æ?æ?æ?2018-05-06 12:53:30	çç¾¡æ é£äºè½ç»å°ç ç©¶çå±æ¬¡çäººæï¼ææ¯ç¤¾ä¼åºå±äººå£«ï¼æ²¡èµæ ¼åç­è¿ä¸ªé®é¢?
0	å¿åç¨æ·	ä¸è¯¦	æªç¥	æ?æ?æ?æ?æ?æ?æ?2018-05-01 01:29:53	å¶åº¦ä¸éè¦ææ³éè¦ãä¸è¬æ¥è¯´å­¦æ¯è è´¥è¿ç§ä¸è¥¿åç§æå¶åç©ºæ°ä¸æ ·æ å¤ä¸å¨ï¼æä¹æ²¡ä»ä¹å¥½è®²çãï¼è¿è®°å¾ãçæ´»å¤§çç¸ãéä¼¯çº³é»ç¹åå¥¹çå¯¼å¸å exææå¼åï¼ï¼ä½æ¯åç¨è¿ å¥å¿çä¸å¥è¯âé¸·ç¦½çå ½ä»¥è¾å¼±çå¨ç©ä¸ºé¥µï¼ä¸å¦¨è¯´æ¯å¶æ®çç½¢ï¼ä½å®ä»¬ä»æ¥æ²¡æç«è¿âå ¬çââæ­£ä¹âçæå­ï¼ä½¿çºç²è ç…
931e617fa18d76b44d71ff2b4368ce3c	éé	ä¸è¯¦	æªç¥	æ?æ?æ?æ?æ?æ?æ?2018-04-18 16:36:18	éè¦éè¦éè¦éè¦çäºè¯´ä¸é
0	å¿åç¨æ·	ä¸è¯¦	æªç¥	æ?æ?æ?æ?æ?æ?æ?2018-04-11 00:35:32	å­¦æ¯ç ç©¶æ¬æ¥å°±æä¸»è§æ§ï¼å­¦çæ ¹æ¬ä¸å¯è½æåæçæºä¼ï¼è¯´ä½ çè®ºæä¸éå°±æ¯ä¸éï¼å¯¼å¸è§å¾ä¸è¡å°±ä¸ç­¾å­ï¼ä½ è½æä¹ä»?
fc76555a9d3ac3f0b721be83151ae0d5	å¸¦ä¸æçå?ä¸è¯¦	åæµ·ä¸ºå®¶	æ?ç¥ä¸ä¸ä»£ç©·ï¼åªåè±è´«ä¸­ã?æå¯è½æ¯ç¥ä¹å¯ä¸åæ°å·¥ï¼ä¸ºäºç¥ä¹ç©ç§å¤æ ·æ§åçæå¹³è¡¡è¯·ä¿æ¤ååå¾ æã?æ?è£ é¥°è£ æ½¢	æ?æ?2018-04-10 22:09:56	ä¸æ¹çè¯è¿ä¼æ­»äººï¼è¿ä¼æåè¿«ï¼è¿ä¼æäººèªæãè¿å°±æ¯ä¸ææåå ³è¿ç¬¼å­éçåæãå¯¼å¸ææ§å­¦ççå½è¿ï¼å³å®å­¦çåéï¼å¨å­¦æ ¡å¶åº¦ä¸å¯¼å¸çæå©æ²¡æä»»ä½çç®¡ï¼æºå¶ãå¯¼å¸çæåå¨å­¦çé¢åè³é«æ ä¸ï¼åå­âå¸å¾·âæ ¹æ¬æ²¡æ³éå¶å¯¼å¸çæåãåªæé åéçå¶åº¦ï¼æè½è®©å­¦çåå¯¼å¸å¨æåçå¤©å¹³ä¸…
5ee0e5d0c32479d356b0d076dd43a601	zy liao	ä¸è¯¦	æªç¥	æ?æ?æ?æ?æ?æ?æ?2018-04-10 17:23:17	éè¦æ¹ï¼èä¸å¤§å®¶é½ç¥éè¦æä¹æ¹ï¼ä½æ¯ææå©æ¹çäººä¸ä¼å»åï¼å ä¸ºä¼è§¦åå°ä»çå©çï¼å°±è¿æ ?
0	å¿åç¨æ·	ä¸è¯¦	æªç¥	æ?æ?æ?æ?æ?æ?æ?2018-04-10 15:41:45	è¦æ¹çï¼ççå¯¼å¸æå©å¤ªå¤§äºï¼è¯´å¡ä½ å°±å¡ä½ ãæå¯è½è¿æ¯æäºå¤©çï¼æç¹å«åä¸äºæææ¯èªå·±çèå¸ï¼ååè¦å«èæ¿â¦â¦é¾éå·²ç»ä¸æ¯å¸çäºï¼?
f4210217886da9e9010aa53d8be3fda6	å«æ¢æå°é¥¼å¹²	å¥?æªç¥	æ?æ?å¤§å­¦ç?æ?è´¢å¡	æ?æ?2018-04-10 11:44:42	ç¡®å®éè¦æ¹é©ï¼ä½æ¯é£åæä¹æ ·å¢ãä»ä¹æ¶åæ¹ãæä¹æ¹ï¼åªéæ¯æä»¬è¿äºå±æ°è½å³å®çå¢ãååæ¢¦ãè¿è¿å´ç¾ç½¢äºã?
ee9c0a457216d08879961ecfc3ffadd2	å¿æµ·æ³è	å¥?æªç¥	æ?å°çç§å­¦é¢åç?å·¥ç¨ç­ç©çä¸ä¸?çç©å»è¯å­¦æ¯ä¸ç	æ?æ?æ?æ?æ?2018-04-10 10:45:02	ç¥é©¬æ¯å¯¼å¸?
1f561a73fd4abf72fb054b71061cc777	è¶å£¶éç ®æ°´é¥º	ä¸è¯¦	æªç¥	æ?ç«æè®¾è®¡å¸?æ?æ?æ?æ?æ?2020-11-28 11:38:41	è¦éå¯¹å­¦æ ¡å¶å®ï¼æçå­¦æ ¡å¶åº¦å¾äº²æ°ï¼æçå´å¾ä»¤äººæ¶å¿ãåä¸ä¸è¦ä¸æ£å­å ¨ææ­»æè ä¸ååãé£æ ·å¾ä¸å ¬å¹³ï¼å¯¹å¥½å¶åº¦çå­¦æ ¡åå­¦çèè¨
0	å¿åç¨æ·	ä¸è¯¦	æªç¥	æ?æ?æ?æ?æ?æ?æ?2020-11-16 17:21:47	å¯¼å¸ä¸ç ç©¶çä¹é´çåä½åºå½æ¯å½¼æ­¤å°éï¼äººæ ¼å¹³ç­ï¼äºæ äºå©ãæä»¬ä¸ä¸ä¸å¯å¿äºäººæ§çå¹½æï¼ç ç©¶çå¹å »ä¸è½åºäºâææå¯¼å¸é½åè¯åèªéâçåè®¾ãå°æ¯ä¸çæå¤§æäº¤å°åä¸ªå¯¼å¸æéï¼æ¯å¯¹å¯¼å¸ç¾¤ä½çç¥åï¼é£äºç¼ºä¹éå¾·ä¿®å »åè¯ç¥çå¯¼å¸åèå°å ¶è§ä¸ºåæ¦¨å­¦ççå·¥å ·ãè½ç¶å¯¼å¸è´è´£ç ç©¶ççå¹…
0	å¿åç¨æ·	ä¸è¯¦	æªç¥	æ?æ?æ?æ?æ?æ?æ?2020-05-12 15:08:17	ä¸éè¦ï¼ä½ çæ­¤é®çå ³æ³¨åº¦å°±ç¥éäºã?
0	å¿åç¨æ·	ä¸è¯¦	æªç¥	æ?æ?æ?æ?æ?æ?æ?2020-02-12 14:53:32	æè§ççç¹å«æå¿ è¦ï¼å­¦çæ¯ä¸ççæå¤§æåºæ¬é½æ¥å¨èå¸æéãéå°è´è´£äººçèå¸è¿å¥½è¯´ï¼éå°å²æ ¢åä¸è´è´£ä»»çèå¸ï¼é£çæ¯ç®ç´äºãä»è®ºæé¢ç®å°è®ºæï¼åºæ¬æ²¡æä¹æåºæè§ï¼æçµè¯ä¹æ¯åºæ¬ä¸åï¼è®ºæéå°é®é¢å¯¼å¸åç­ä½ èªå·±åçé¢ç®å­¦æ ¡é½ç»éè¿äºï¼èªå·±åä¸åºæ¥é£åä»ä¹åæ³ï¼ææè§ä¸æ¯…
262538378057f6e7720e162338c4c568	ç§å¯	ä¸è¯¦	æªç¥	æ?æ?æ?æ?æ?æ?æ?2019-06-09 19:17:17	å¯¼å¸æ¯å¦éè¦æ¹é©ï¼è¿åºè¯¥æ¯ä»æ®éçèè¨ãå­¦çè¯»ç ç©¶çæ¯ä¸ºäºä»ä¹? ææ³æé¨åæ¯ä¸ºäºæä¸ä¸ªæ´å¥½çå·¥ä½ï¼èªèµä»¥ååå±åæ¯ãæé¨åæ¯ä¸ºäºç ç©¶åæ°å·²ç»æ´æ·±å±æ¬¡çå­¦æ¯ç ç©¶ãæè²æä¸ç´é½è®¤ä¸ºæ¯ç¥å£çèä¸ï¼æ¯å¼å¾å°éåæ¬ä»°çï¼ä¸è¿åº¦å´æï¼åªçæ§åæãè³äºæè°å®åé£ï¼ä¹ä¸æ¯ææå¯¼å¸çé…
d041a68b016e722829bec50031b40314	æ°æ¿å±è§?ä¸è¯¦	æªç¥	æ?æ?æ?æ?æ?æ?æ?2019-02-19 18:27:36	æ³»è¯ï¼å¾å¤éæ§çå¶åº¦ææéæ§ä¹ä¸ä¼æ¹é©çï¼æ¯å¦å¯¼å¸å¶ï¼å­¦æ ¡è¡æ¿å¶ï¼å ä¸ºå®ä»¬è½ç¶ä¸æ¯æä¼è§£ï¼å´æ¯æçäºå¿çã?
0	å¿åç¨æ·	ä¸è¯¦	æªç¥	æ?æ?æ?æ?æ?æ?æ?2018-07-22 15:51:12	å«æ³äºï¼æ¹ä¸äºçãåªè¦Leaderè¿æ¯é£ä¸ç±»äººï¼å¤§é¨åé¢æ ¡çèå¸å¤§ä½ä¸å°±è¿æ¯é£ä¸ç§åè¡çäººï¼è¦ä¹ç ç©¶ä¸æ¯«æ ä½ä¸ºï¼è¦ä¹æçæäºæå·æå ³ç³»æ¥é¡¹ç®å¥åå­¦çï¼è½è·å°ä¸ä¸ªåè¡å¥½è½æå¯¼ä½ æç§ç çå¯¼å¸å¾å¤§ç¨åº¦ä¸çä½ èªå·±çè¿æ°ï¼ä½è¦ç¥éè¿æ ·çèå¸æ¯æå¤å°ã?
0	å¿åç¨æ·	ä¸è¯¦	æªç¥	æ?æ?æ?æ?æ?æ?æ?2018-07-22 07:38:26	å¬è¯´ï¼ææ ¡ä¸ä¸ªå¯¼å¸ç§ä¸å¯¹ä¸ä¸ªå¥³å­¦çè¯´ï¼âä½ å¯ä»¥å«æç¸ç¸ãâææ ¡ä¸æ¯æ­¦æ±çå·¥ï¼ä½ä¹æ¯é¾ä»¥èåçå½å ç¥åå­¦åºã?
4817bbbc665244f2319758544efbcb75	ç¥ä¹ç¨æ·	ç?æ²³åç?æ?ä¸­å»æ¨å¹¿ï¼åä¸ªä¸­å»é»ï¼åå®æ	çº¢ç æ¬ç§çï¼ç©æ¸¸æçæ­»è¥å® ï¼æ äººé®æ´¥çåä¸»æ­	è¥¿äº¤å©ç©æµ¦å¤§å­¦Â·éèæ°å­?æ?æ?æ?2018-07-19 09:44:57	è®²çï¼å°±å²å¤§å¤æ°å­¦çæèªå·±çå¯¼å¸å«åâèæ¿âè¿ä¸ªç°è±¡ï¼å°±éè¦æ¹ãå¯¼å¸æ¯åä½ æå­¦ç¸é¿çäººï¼æ¯æåãèæ¿æ¯ç»ä½ åå·¥èµè®©ä½ å¹²æ´»çäººï¼æ¯éä½£å ³ç³»ãæä»¥è¯´ä»ä»¬é½æ¯å¨ç»å¯¼å¸âæå·¥âå½ï¼æ¿é±åäºãè³äºææåèªææåï¼é½æ¯éå±åå½ï¼
fcad61638f14703bc1cd8413d9c0f724	ç¥ä¹ç¨æ·	ç?æªç¥	æ?æ?æ?æ?è®¡ç®æºè½¯ä»?æ?æ?2018-07-17 20:14:48	ä¸­å½çé«ç­æè²çæäºæ¹é¢éè¦å¤§åéæ§çæ¹ï¼ä½æ¯è¿æ²¡æå¦¨ç¢å®åé¶å±çå©çï¼çè³æä¸ºäºæäºå®åççå©ææ®µï¼ä½æ¥æ¹é©å¨åï¼
390ad6af52165f59163268347703ffc6	Alan	ä¸è¯¦	æªç¥	æ?å¤§å­¦ç?æ?æ?æ?æ?æ?2018-07-17 18:57:15	å¦å¦è¡è¡è¯´åºé£å ­ä¸ªå­
0	å¿åç¨æ·	ä¸è¯¦	æªç¥	æ?æ?æ?æ?æ?æ?æ?2018-07-15 14:36:31	ä¸æ¯å¯¼å¸å¶éè¦æ¹é©æ¯æä»¬ççåºè¯¥æå­¦æ¯ç ç©¶çç¾¤ä½åæ¿æ¯ä¸è¯æ¾å·¥ä½çç¾¤ä½åºåå¼ä¸ç¡æ·¡åå¯¼å¸å¶ï¼çéæè½å¹å »å­¦ç¡çéç§ç ï¼å¼ºåå¯¼å¸å¶å¯¼å¸æéå¯æ¯æé¡¹ç®æç»è´¹æå®éªå®¤æææï¼ä¸ä¸ªååºè åºçç ç©¶çä¸é å¯¼å¸æä¸­çä¸ä¸èµæºï¼é¾éå­ç©ºæç ç©¶ï¼æ°ç§ï¼
0	å¿åç¨æ·	ä¸è¯¦	æªç¥	æ?æ?æ?æ?æ?æ?æ?2018-07-14 22:43:34	è¦æ¹ï¼è§è¿ç ç©¶çé¢è¯æ¶ï¼å¾å¤èå¸åºæ¬ä¸é½æ¯éä»èªå·±æ¯æ ¡æ¥çå­¦çï¼è¿åç»å æä½åºå?
b319c8c65fdbd988903e074cf475a644	Lake	ç?æªç¥	æ?è®¡ç®æ?æ?æ?æ?æ?æ?2018-07-14 14:53:09	è¦æ¹é©ï¼å å¼ºæµå¨æ§ãç°å¨å¯¼å¸åå­¦ççä¸å¯¹ç¼çï¼è½æä¹åï¼å»¶æï¼åµé¹ï¼äºæè¿äºï¼å¯¹åæ¹é½æ²¡å¥½å¤ãä½æ¯åæ¹æä»ä¹åæ³å¢ï¼å­¦çä¸è½æ¢å¯¼å¸ï¼å¯¼å¸ä¸è½è¯·èµ°å­¦çï¼ç»å©äºä¸è½ç¦»ï¼åªè½å°æ¶é´è§£é¤å ³ç³»ãè¿äºç°å¨æ²¡æå¯è¡æ§ãç°å¨å¯¹æ²¡æ¯ä¸ç­åäºloserï¼å­¦ççååå¤ªå¤§äºï¼
95baab9d6f41c52c40747b2b879c469e	ä¼è°	ç?å¹¿å·	æ?å¤ªå·¦è®©æè§å¾æ¶å¿ï¼å¤ªå³åä»¤ææå°ææ 	ä¸ä½ç±å¥½ç©çå­¦ãå²å­¦ãç»æµå­¦å¹¿ä¸åèï¼ææå¯è½æ¯ç¥ä¹ç¬¬ä¸å¹¿å·ç²â¦â¦è®¨ååç±»ç½å·¦ãå£æ¯ç²æ´éªå ­ä¿®æªâ¦â¦ä¸ä½LOLå¬æ­åæ¬¢å¼ å­¦åãéå¥è¿ â¦â¦NBAåæ¬¢éè¯ãè±æçº³å¾·â¦â¦è¶³çåæ¬¢éå½¹çKç¥ãå³å°ãæå§ï¼ç°å½¹çæ¢ èæ¿ãå¡è¥¿å©äºæ¯ï¼æç±ççéæ¯å·´è¨åæä»å­¦èºä¸ç²¾ï¼å ä¹ä¸åä¸ä¸åç­â¦â¦æ…	æ?æ?2018-07-11 14:07:00	æ éé®åºè¯¥ä¸åºè¯¥æ¹åºè¯¥é®æä¹æè½æ¹çæ­£çæ¹è½å°å®å¤çæ?
0	å¿åç¨æ·	ä¸è¯¦	æªç¥	æ?æ?æ?æ?æ?æ?æ?2018-07-05 10:51:12	æè¿è¶ ç¦ï¼ä¿ç æ?85ï¼è®¡ç®æºè¯ä¼°aï¼å½æ¶æ¾å¯¼å¸æ¶å ä¸ºèå¸æ¯å¾åæ¹åï¼å¯¹å¾åç®æ³æå ´è¶£ï¼è¿ç»ä¸å¹´ï¼å¾åæ¹åçé¡¹ç®æ²¡æ?èå¸ä¹ä¸å¼ä¼ï¼å¯¼å¸åå¦ä¸ä¸ªèå¸åäºä¸ä¸ªç»ï¼æ¥äºå¾å¤æ¨ªåé¡¹ç®ï¼webåºç¨ååç«¯å¼åï¼åå§ä¹æ²¡æ¨è¨ãåèå¸è¡¨è¾¾è¿ï¼ä»¥åæ³åç®æ³å¾åçå·¥ä½ï¼æ¯è®¾ä¹ä¼åä¸æ¹åï¼å¯¹å¼åå²…	ä¸ºä¸ä¸å¼å¤ªå¹³ã?	æ?äºèç½?æ?æ?2019-11-08 15:18:22	å ³äºåå£«çååå¤§çè³æéçæ°é»å¨ç½ä¸æ©å·²å¸ç©ºè§æ¯ï¼å¦ä»åå£«çæ¯ä¸å°é¾éæ¸å¸¸æåï¼ä½ä¸åå­¦ç§çæææ¯ä¸çå·®å¼ææ¾ãå¦æä½ å­¦çæ¯ç»æµå­¦ï¼é£ä¹å¨è¿å»åå¹´é´ï¼ç»æµå­¦åå£«å­¦ä½æææ¯ä¸çä¸è·¯ä»è¿?0%çæ¯çä¸æ»å°28%ï¼åªä»æ°å­å°±å¯ä»¥æåå°éå¹´å­¦è çåªåä¸å¥æï¼é£ä¹ï¼åªä¸ªå­¦ç§çåå£«æ¯ä¸ç…
6d6b85a27a005ee3862926c446ae61a7	å­å	ç?æªç¥	æ?æ?æ?æ?éå±å å·¥	æ?æ?2019-08-17 09:06:35	æ²¡ææç¡®çè§åï¼å¯¼å¸æ³æä¹åå°±æä¹åï¼æ²¡æçº¦æï¼å­¦çè·³æ¥¼é½ä¸å½±åææ°çãæè°ä¼´åå¦ä¼´èï¼?
8bb85b70c1115e7c2b6438015dff3fce	ææ¯ä¼ å¥	ç?éè¥¿ç?æ?æ«æµ985çå°å­¦ç æå¿½å±å°å µ	æ?è¥¿ååæç§æå¤§å­¦Â·çµæ°å·¥ç¨åå ¶èªå¨å?çµå­çµå¨	æ?æ?2019-09-04 22:15:47	ä¸å¥è¯æ¦æ¬ï¼æ¬ç§å­¦ææ¯ï¼ç¡å£«å­¦æ¹æ³ï¼åå£«å­¦ææ³ï¼åå£«æ¯ä¸ä¸ªå¾ç¥å¥çè¿ç¨ï¼ä¹åæä»¬å­¦ä¹ ç¥è¯ï¼æ¯å­¦ä¹ äºä¸ç¹ï¼æä»¬ç¥éçå°±å¤äºä¸ç¹ï¼èåå£«æ¯æ°æ°ç¸åçï¼ä½ å­¦çè¶å¤ï¼ä½ å°±ä¼æç½ä½ ä¸ç¥éçå°±è¶å¤ãè¿å¹ å¾å¯ä»¥è¯´çå¨å½¢è±¡çå±ç°äºæ¬ç§ãç¡å£«ãåå£«çåºå«ãæåçæ»ç»æ´æ¯ä¸è¯­ä¸­çï¼è®©æ…
1404cf59dd74ba962da322b5a1da6dcd	æµ·å°åå§	ä¸è¯¦	æªç¥	å·²è®¤è¯çå®æ¹å¸å·	æ?æ?æ?æ?æ?æ?2020-01-21 18:00:03	ä¾å¨ä¸ä¹è§ï¼åå£«æ¯ä¸é¾ï¼é¾å¨ä»¥ä¸è¿å ä¸ªåå ï¼1ãæ¸é±¼ç½ï¼ä¸ç´æ¸é±¼ä¸ç´ç½æ¸é±¼ï¼å¾å¤äººé½åè¿ï¼ååä¸å°æ¶ï¼å·¥ä½ååéãè¿æ¯äººçæ°æ§åï¼å¾æ­£å¸¸ãèä¸ï¼è¯»åçååä¸æ¯ä¸ç­çå°ãä¸ç¯è®ºæä»åæçéæå°åå¸ï¼å¯è½è¦ç»è¿åå¹´æ¼«é¿çæ¶é´ï¼çè³æ¯æ´é¿æ¶é´ãè¿ç§ä¸ç¡®å®çæªæ¥åæ¥å¸¸çå·¨å¤§å…
af644941b8dfa7df90cc70c04d183dbf	é«è½è?ç?å¤©æ´¥	åå¼å¤§å­¦ å·¥å­¦åå£«å¨è¯»	ä¸ªäººå ¬å·&#34;ç æµ·æ¾ç &#34;ï¼è´åäºèåå¨è¯¢ä¸å­¦æ¯åäº?åå¼å¤§å­¦åå£«å¨è¯»ï¼è´åäºèåç»éªå¨è¯¢ï¼ä¸ªäººå ¬å·âç æµ·æ¾ç âï¼æ¬¢è¿å ³æ³¨	æ?æè²	æ?æ?2020-06-26 08:56:42	æä¸ªäººè§å¾ï¼åå£«æ¯ä¸é¾ï¼é¾å¨ä¸¤ä¸ªæ¹é¢ï¼ä¸ä¸ªæ¯ç¡¬æ§æ¡ä»¶ä¹å°±æ¯åè¡¨è®ºææ°éãå¦ä¸ä¸ªå°±æ¯ä¸ç¯åæ ¼çæ¯ä¸è®ºæä¸æ¯å¾å®¹æãä»¥ä¸åææ¥æºäºä¸ªäººå¾®ä¿¡å ¬ä¼å·âç æµ·æ¾ç âï¼æ´å¤å ³äºåå£«çé®é¢æ¬¢è¿æç´¢å ³æ³¨ãè¯»ä¹¦è¯»å°åå£«ï¼ä»å­¦åçè§åº¦ï¼æä»¬ä¼¼ä¹è·å¾äºäººççé«å æ¶å»ï¼ä½å¹¶ä¸æ¯è°å¹³ç½æ æ é½ä¼…
42ec53627fafbc029cbad1af28a29c71	å°äºé?ç?æªç¥	æ?æ?æ?æ?æ?æ?æ?2020-05-12 14:49:29	æ¶é´ç´§ãä»»å¡éãéè¦å¨ç­ç­å å¹´å®æè¥å¹²å°è®ºæåæ¯ä¸è®ºæçåæ¶ï¼ä¸ºå¯¼å¸çæ¨ªçºµè¯¾é¢å¥ç®èªå·±ãåè¥æ¹åä¸è´åæ¯ç¸å½äºç§¯ç´¯äºèµæºï¼ä½äºå®ä¸ççä¸è¨é¾å°½äºãå æ­¤ï¼éå¥½å¯¼å¸ï¼éå¥½æ¹åæå ¶éè¦ãç§ç çæ³ä¸èªèº«è½åä¸å¹é ãå¸¸è¯´çç¼é«æä½ï¼è¯»æç®çæ¶åè§å¾èªå·±ä¹è½ååºè¿æ ·çæç« ï¼å¯æ¯…
bb8722ebef49d760589c8c2ce067b7fc	ç¥ä¹ç¨æ·	ä¸è¯¦	ç¾å½è¾¾ææ?æ?å¤§ç±æ ç	æ?ä¸­å½ç§å­¦ææ¯å¤§å­¦Â·çç©å­¦	ç§ç 	æ?æ?2019-09-13 06:58:07	å¤§é¨åçé«æ ¡åå£«æ¯ä¸é½æç¡¬æ§è¦æ±ï¼è½é¡ºå©è¾¾å°è¿ä¸ªè¦æ±çåå­¦ï¼å¤§æ¦å 50%ãæäºé«æ ¡å¯¼å¸ç¡®å®å­å¨äººä¸ºåçä¸è®©å­¦çé¡ºå©æ¯ä¸çæ åµï¼å³ä½¿å­¦çå¤æ¯ä¸æ¡ä»¶ï¼ï¼å©ä¸çè®©å­¦çé¡ºå©æ¯ä¸å¾niceçèå¸å¤§æ¦åªæ20%ãå°±è¿ä¸¤ä¸ªå ç´ å èµ·æ¥ï¼è½é¡ºå©æ¯ä¸ç?00äººä¸­åªæ10ä¸ªäººãè¿æ²¡æç®å ¶ä»å ç´ å¯¼è´çæ¯ä¸å»¶æã…
ea8b531b02ef4c30bb661845a1caddcf	çµæ°.æ±?ä¸è¯¦	æªç¥	æ?æ?æ?æ?æ?æ?æ?2019-09-01 12:21:30	ä¸ªäººæè§ï¼ä¸»è¦æ¯èå¸è¦æ±ï¼åä¸ªäººè½åï¼å ¶ä¸­ä¸ªäººè½åå ä¸»è¦å ç´ â¦â¦èæ¿å¯¹å­¦çåè®ºæè¦æ±æ¯è¾é«ï¼ä¸è¬è¦æ±åä¸ä¸çå ä¸ªå®å?è½ç¶æ°éä¸å¤)ä½æ¯ä»ä¸è®©ä½ ä¹±åâ¦â¦ä»ççç±æ¯ï¼åå¾æåæ²¡åå³å ä¸ºç»å çåºç¡ï¼å¦æä½ ä¸ç´åè®ºæçè¯ï¼ä¸ªäººæè§æ¯ä¸?ç¯ä»¥ä¸sciä¸åºæ²¡å¥é®é¢ï¼ä½æ¯å®é ä¸ä¸è¬åä¸äº…
409bb740389992bfec9c09b1dcd11a65	GLanz ray	ç?è¥¿å®å¸?æ?åå£«ï¼ä»äºé£æ¯å­æä¸åä¹¡è§å	åçäºè®¾è®¡ï¼å¸¦çäºå­¦ç?æ?é«ç­æè²	æ?æ?2019-07-26 17:32:25	æ¯ä¸æ åé«?
3c2febb3a04c4d5994b66f1db8326e87	è§éº	ä¸è¯¦	æªç¥	æ?åæ¨æ¬ç /å± å®¶å »è?å°å¹´è½?æ?æ?æ?æ?æ?2019-08-19 13:09:10	è¿å ¶å®è·èä¸èå¾ä¸?85é«æ ¡ä¸æ ·çï¼æäºäººèº«è¾¹é½æ¯985ï¼æäºäººèº«è¾¹ä¸ä¸ªé½çä¸è§ãæä»¥è¯´åå£«æ¯ä¸é¾ä¸é¾ï¼å¯ä»¥é¾å¾è®©ä½ é­è®°ä¸çï¼ä¹å¯ä»¥ç®åçå¦æ¢ååç©ãä¹å¯ä»¥æè¯»åçææ¯äººçï¼æäºäººäººçè°é¾æ²æï¼èæäºäººè°ç¬é£çï¼é½æ¯äººçé éçé®é¢ãä½ æ¯ä¸é¾ä¸é¾è·ä½ å¯¼å¸ï¼ä½ å¨è¾¹ç¯å¢ï¼ä½ å­¦æ ¡å¹³å…
0	å¿åç¨æ·	ä¸è¯¦	æªç¥	æ?æ?æ?æ?æ?æ?æ?2019-09-05 09:38:56	ä¹å¯è½èªå·±ä¸äºæ°ï¼äº²èº«ç»åãåä¸å¹´æµæµå©å©å°è¿äºï¼æ²¡æè®­ç»å¥½èªå·±çç§ç è½åï¼æè§æ¯ä¸æ æï¼å»æ¾èæ¿è°ï¼è¯´æ³éå­¦ï¼æè è½¬ç¡ãèæ¿äººå¾niceï¼æ¾ç¾é£ç§ãè¯´åå£«æ¯ä¸å¾ç®åï¼ä½ æä¸¤ä¸ªå·¥ä½äºï¼åªè¦åæ°´ä¸ç¯è®ºæå°±è¡ãæè¯´æä¸åäºåæ°ï¼ä»è¯´ä¸éè¦ä»ä¹åæ°ï¼ç°å¨è½¬ç¡ä¸å»å¤åæä¸å¹´ï¼ä¸å®…
fcbbc1542a7b78b8c46f46fedd10b2b7	é©é»	ç?æ·±å³å¸?æ?å®éªææ¯ç åãä¼ªå ¨æ 	ç ç©¶çç©ãæè¾©è®ºãåæ¬¢æå½±çå ´è¶£ç±å¥½è¿äºå¹¿æ³çæ²¡æç»­äº¤ä¼è´¹çMENSAåä¼å?æ­¦æ±å¤§å­¦Â·ç»èçç©å­?ç§ç 	æ?æ?2019-08-16 17:09:31	å ä¸ºéè¿å­¦ä¹ åè®­ç»è½å¤å ·å¤ç¬ç«å¼å±ç ç©¶å·¥ä½æéè½åçäººå¤æ¯éºè§ï¼å ¶å¨äººç¾¤ä¸­çæ¯ä¾è¿ä½äºéè¿å­¦ä¹ åè®­ç»è½å¤è·å¾åå£«ç ç©¶çå½åèµæ ¼çäººçæ¯ä¾ã?
0	å¿åç¨æ·	ä¸è¯¦	æªç¥	æ?æ?æ?æ?æ?æ?æ?2019-09-20 11:41:33	å ä¸ºä¸ä¸ªåå£«çéå¸¸éè¦ä¼é¢å¯¹ä»¥ä¸ä¸äºçç¾ï¼1ãæ¢ç´¢æªç¥é¢åä¸å¿ é¡»åºææãåè®ºæä¹é´ççç?ãéè¦éå¿ç§ç ä¸ä¸å¾ä¸å¤çåç§ä¸ç§ç æ å ³ççäºä¹é´ççç¾3ãææèªå·±æ¯å¯¹é¢åäºè§£æå¤çäººä¸å´è¦åæ ç¥èæ¿çææ¥ä¹é´ççç¾
6a97ecde20611c418d200d6ea07dc322	summer	å¥?åäº¬å¸?æ?è¯å­¦å°ç¡	æ?æ?å¶è¯	æ?æ?2019-09-19 13:09:44	åå£«çä¸åäºç¡å£«çï¼ç¡å£«é¶æ®µæèå¸æå¯¼ï¼å¸å§å¸å å¸¦é¢ä¸åå®éªãèåå£«éè¦èªå·±ç¬ç«å®æè¯¾é¢ï¼å¹¶ä¸è¦æåæ°æ§ãåå£«æ¯ä¸è¦æé«åçsciè®ºæï¼å¦æ?å¹´æ¶é´æ¥ç®ï¼ç¡®å®å¾ç´§å¼ ï¼æä»¥ç°å¨ä¸å°å­¦æ ¡æå­¦å¶æ¹ä¸º4å¹´äºã?
0	å¿åç¨æ·	ä¸è¯¦	æªç¥	æ?æ?æ?æ?æ?æ?æ?2019-10-19 10:17:21	é¢ä¸»æ¯ä¸æ¯å¨æç¬ï¼ä½ ä¸ç¥éå»é©å½æè ä¸åäºç­å½å®¶çåå£«ï¼æç æ ä»·ï¼äº¤é±å°±ç»è¯åï¼åæ¥å°±å¯ä»¥è¯èç§°å½ç¡å¯¼ãéå²æé«æ ¡å¯¹é©åä½åå­¦é¡¹ç®ï¼æ®è¯´æè²é¨æ¹çï¼ç¡å£«åå£«é½æ¯ä¸å¹?ä¸ï¼æç æ ä»·ï¼ç«¥åæ æ¬ºã?
ed60bbb39fc15abec1fe8f49d37509a7	æµ·å¤åå­¦è?å¥?æªç¥	æ?èªç±åä½è?æ?æ?æ?æ?æ?2020-09-09 14:27:34	æ®ãç ç©¶çæè²ç ç©¶ã?020å¹´ç¬¬2æçç ç©¶è¡¨ç¤ºï¼åå£«ççå¹³åå»¶æçä¸?9.68% ï¼æä»¬é½ç¥éåå£«é¾æ¯ä¸ï¼é£ä¹å°åºé¾å¨åªéå¢ï¼1.è¾¾å°åºæ¬è¦æ±é¾ï¼å­¦æ ¡å¯¹äºåå£«çæ¯ä¸çåºæ¬è¦æ±ä¸è¬æ¯è¦æç§ç ææåè¡¨ï¼ä¹å°±æ¯è®ºæã?.åæ ¼çæ¯ä¸è®ºæé¾ï¼åå£«æ¯ä¸çå°é¾ä¹å¤ä¹å°±æ¯è®ºæãä½å³ä½¿è®ºæå¾é¾ï¼ä¹ä¸æ¯é¾äºä¸…
1bf306bc32d777a6889fb2f434d6d836	æ¸ æ¨¾ä¸?ç?åå·æé½	è¥¿åç³æ²¹å¤§å­¦ æ²¹æ°äºå·¥ç¨åå£«å¨è¯?è¥¿åç³æ²¹å¤§å­¦	å­¦å¾	è¥¿åç³æ²¹å¤§å­¦Â·ç³æ²¹ä¸å¤©ç¶æ°å·¥ç¨	ç³æ²¹å·¥ä¸	æ?æ?2019-07-26 09:31:00	æ¯ä¸æ¡ä»¶ä¸åå­¦æ ¡è¦æ±ä¸åå§ã?
c182d4f3645a1b7914c4fe8f85e8f51e	ç¼è¾èå¼	å¥?å¤©æ´¥	æ?å¤è¡¨æèºï¼å å¿æ¯ä¸ªæ¨æ¨é	äººé äº¤æµçç®çï¼å°±æ¯ææ¦å«äººåææ¦èªå·±ã?éåæ ¡Â·éå¸è	åºçä¸?æ?æ?2020-07-16 09:20:59	https://zhuanlan.zhihu.com/p/160771964
2586711ff3ce12caa3bae8e04fc4e682	å¢å­å¥¹ç¹	ä¸è¯¦	æªç¥	æ?ä¸æéæ¤ï¼ä¸ç´å¨åè¿ãä¸å¨ç¥ä¹äº¤åï¼åªæ¯åä¸ä¸åç­ã?ä¸æéæ¤ï¼ç®åèå¹³å¡ï¼åªæ³è¸è¸å®å®	åä¸­ç§æå¤§å­¦Â·è¹è¶ä¸æµ·æ´å·¥ç¨?åç«	æ?æ?2020-09-09 22:45:27	çå¯¼å¸å§ï¼æå¯¼å¸ä¼ºåå¥½äºï¼æ¯ä¸åºè¯¥ä¸é¾ã?
5d21d0030e84414ffda6657b4e1d319a	éèé»?ç?åäº¬	æ?è§åé¿æ¹ä½åºä½ç©è´¨ç©ºé´ç§»å¨å·¥ç¨å¸	ç±ä¸½ä¸èµ°å°ä¸ä¸ªå²è·¯å£é®è·¯è¾¹çå å­ï¼æåºè¯¥èµ°åªæ¡è·¯å¢ï¼å å­ï¼é£è¦çä½ è¦å»åªäºãç±ä¸½ä¸ï¼æä¹ä¸ç¥éæè¦å»åªãå å­è¯´ï¼é£èµ°åªæ¡è·¯ä¹å°±æ æè°äºã?æ?äºèç½?æ?æ?2019-12-18 14:22:37	éè¦ææ¡ä¸»è§è½å¨æ§ï¼èºè ä¹è¨ï¼?
cf0afc1155412902d69ec603327f25c1	æ°´é	ç?æªç¥	åäº¬èªç©ºèªå¤©å¤§å­¦ èªç©ºå­¦é¢ç¡å£«å¨è¯»	å°±æµï¼å°±æµåï¼æä»¥ä¸ºå¤çé¼å¢	æ?æ?æ?æ?æ?2019-12-07 20:07:51	è®²ä¸ªé¬¼æ äºï¼åå£«æ¯ä¸æ¡ä»¶åæ¬¡æé«äº?
7be619c6c9f2767262d1c899cabbc2ba	ãå·²æ³¨éã?ä¸è¯¦	æªç¥	æ?æ?æ?æ?æ?æ?æ?2020-03-26 18:00:32	çå·¥ç§è·èæ¿å¸å¾·è´¥åæå ³ï¼ä¸ºäºè½¬åææèµé±ä¸æ©ææ®µäººæç¤¾ç§çé¾åº¦å¨äºå­¦æ ¡æ¶å¿äººï¼å¾å¤å¯ææé½æ²¡æå ç¯ï¼å­¦æ ¡è¦æ±?ä¸ªcï¼cæ»å ±æå¤å°ï¼
739729faf7ba6537dd7c39d697821276	è´µæ¿é?ç?æªç¥	æ?æ?ä¼ªPhD	æ?æ?æ?æ?2019-11-26 18:42:47	åå£«å·²æ¯ä¸è®²ç?æä¸ªäººè§å¾å½å¤çåå£«æ¯å½å å¥½æ¯ä¸
eeea2219256a1df9bf6c2e940d39d7b6	å¦å¦ä¸å¨	å¥?æªç¥	æ?æ?æ?æ?æ?æ?æ?2019-08-13 21:37:54	ä¸ç¶æä¹è¯æåå£«ä¸æ¯é£ä¹å®¹æè¯»ç
d803ea124183995a69f9eca94c68534e	user	ä¸è¯¦	æªç¥	æ?æ?æ?æ?æ?æ?æ?2020-06-09 13:46:29	åå£«è¦è·å¯¹èæ¿å°±ä¸é¾äºãåé¡¶åé¡¶ä¼è¿ä»¶äºæ è·åå¿èææ¯æç¹åï¼æ²¡åè¿å°±å¾é¾ï¼åçäºä¸å¤©ä¸å «å°ææ¯ãå¦ææ²¡æäººææææï¼ä¼°è®¡çä¸è¾å­ä¹¦é½ä¸ä¼åå¿èææ¯ï¼å¦æè·äºä¸ªæçªçå­¦åå¿èææ¯ï¼é£ä»åªè½æä½ å¦ææäººåå¼ï¼æå¿èååºæ¥ãæä»¥è¯»åä¹åè¿æ¯è¦çå¯¼å¸åçæç« ï¼å¤å«æ¸ æ¥æ¯æ…
94c2ab65f4b06b53d166e0931abd6eab	seawolfcl	ç?æªç¥	æ?è¡æ¿	æ?æ?æ?æ?æ?2019-08-23 17:11:08	åå£«ï¼é¡¾åæä¹ãå­¦è¯æ¸åèææãåå°±ä¸å®¹æï¼è¿è¦ææãå¦æå¤ªå®¹æäºï¼åå£«çå«ééå¯è½ä¹å°±å¤§å¤§éä½äºã?
3d86533e3093f093c156e2882806d94f	ä¼è±ææé¸£å¯¼å¸?ç?æ¹åæ¹æ½­	æ?ç¥ä¹ç§ä¿¡æï¼å¤æ³¨ï¼âèµæâï¼å è´¹é¢åå¿«éè®°å¿çè¯¾ç¨åè®­ç»è½¯ä»?æ¬äººä¸æ³¨äºè®°å¿åå¹è®­ï¼éè¿ç§å­¦ææçæ¹æ³ï¼å¸®å©å­¦çå¼åå¤§èï¼æåè®°å¿åæåå­¦ä¹ æç»©ãç§ä¿¡æï¼æ·»å å¤æ³¨âç¥ä¹âå¯å è´¹é¢åè®°å¿åæåè¯¾ç¨ï¼è·å¾ä¸å¯¹ä¸æå¯¼ï¼?br/>å¹è®­å­¦çæ°ä¸åï¼è¿å ¶ä¸­æå°å­¦çï¼åé«ä¸­çï¼å¤§å­¦çä»¥å…	æ?æ?2019-09-11 17:04:36	ä»å¹´æ¯åå£«ç¬¬åå¹´äºï¼æ¯ä¸è¦å¨æå¹´äºï¼å¨è¿ä¸å¹´éï¼æè¿é ¸çè¦è¾£ï¼åç§æ»å³é½æï¼æè§¦é¢æ·±ï¼æäºææ³ï¼æ³åå¨è¿éåå¤§å®¶ä¸èµ·åäº«ï¼å¸æè½å¤é£äºåå¤è¯»åçäººåæ­£å¨è¯»åçäººä¸äºæç¤ºåå»ºè®®ãé¦å ï¼è°ä¸ä¸è¯¥ä¸è¯¥è¯»åå£?1ãæç¡®è¯»åå£«çç®çãè½ç¶ç°å¨åå£«æ©æä¹æºå¤çï¼ä½æ¯åå£«æ¯ä¸ç¡®å®ä¸å…
8fae40464a3b5b90d426d2b9b26f4e34	xiangradeon	ç?æªç¥	æ?æ?æ?æ?æ¿å°äº?æ?æ?2019-10-15 17:24:49	åå£«æ¬æ¥å°±æ¯è¦åºç»æçï¼è¦æ±é«æ¯åççï¼å½å å½å¤é½ä¸æ ·ãæç§çä¸äºè§£ï¼æè®¤ä¸ºæç§çé¾åº¦ä¸é£ä¹é«çå·¥ç§çé¾åº¦å°±æ¯è®ºæï¼å°¤å ¶æ¯ï¼å¦æä½ çèæ¿è¦æ±ä½ åå¤§çæå¿çè®ºæãä¹è®¸ä½ å·²ç»åºäºå¾å¤ææäºï¼ä½ä¸ºäºå²å»é«åæå¿ï¼ä½ å°±è¢«æ´»æ´»è½è¯¯äºï¼è¿å¸ç©ºè§æ¯ã?
0	å¿åç¨æ·	ä¸è¯¦	æªç¥	æ?æ?æ?æ?æ?æ?æ?2019-08-19 16:56:35	ç¤¾ç§å°éæï¼è¾¹ç¼å­¦ç§ãæ¯ä¸è¦æ±æ¯ä¸¤ç¯Cï¼ä¸ä¸å çCåä¸ä¸ªå·´ææ°å¾å®ï¼åºæ¬é½æ¯åæåï¼æ¯æäºå ­ç¯ãèå¹¿å¤§åå£«ç¾¤ä½ä¸ä» ä» æ¯æ¿ççå é¨ç«äºï¼è¿æç«äºä¸è¿çææå¯ææï¼è¯èç§°ç»©æèæ ¸åååªå¤ä¸å°ãåæ¥è¯´è¯´æç« æ¬èº«ï¼å®éç ç©¶è½åcä¸ç¹èµ·ç å ä¸ï¼æå«äººæ²¡æçæ°æ®ãæå ·åæ°çç ç©¶æ¹æ³…
0	å¿åç¨æ·	ä¸è¯¦	æªç¥	æ?æ?æ?æ?æ?æ?æ?2020-07-11 18:13:58	å¯¼å¸éçå¥½ï¼åå£«æ¯ä¸æ?
0	å¿åç¨æ·	ä¸è¯¦	æªç¥	æ?æ?æ?æ?æ?æ?æ?2020-03-03 15:14:40	ä¸é¾å?å»å­¦åå£« 12çº?15å¹?æä»½åäºä¸ç¯sciè¶³å¤åå£«æ¯ä¸äº?17å¹´é¡ºå©æ¯ä¸?å½æ ä¸å è®¸æåæ¯ä¸?å è®¸çè¯ ä¼°è®¡æ?6å¹´å°±å¯ä»¥ä¸èµ·æ¯ä¸äº
f461d040948e41163c455f8f3a801387	æè«	ç?ä¸æµ·	æ?ä¼ªçç©ä¸ä¸ï¼ä¼ªpptç±å¥½è ï¼ä¼ªç¯®çè¿·ï¼ä¼ªæå½±ç±å¥½è ï¼ä¼ªä»£ç ç	åå¿å¦å¢ï¼æ·¡èè¹ç´ ãç¸æ¿¡ä»¥æ²«ä¸å¦ç¸å¿äºæ±æ¹ã?æ²³åå¤§å­¦Â·çç©ç§å­¦	çç©å·¥ç¨	æ?æ?2019-12-10 22:05:52	ç¡å£«ä¹é¾ã?
0531fef8beb269d9a2f4c74883c3e198	ä½ çç¼ç	ç?ç¾å½	æ?æ½®æµåå£«å¨çº¿	å¯ä»¥ä¸å èä¸ä¸ï¼ä½ä¸è½åæ­¢èªå·±åå ã?æ?é«ç­æè²	æ?æ?2019-09-17 09:53:02	æçä¸ä¸å§ï¼åå£«æ¯ä¸éè¿çç¨å¾®æ¯è¾é«ï¼æçä¸ä¸å°±ï¼å¯~éè¿çç®æ¯æ¯è¾ä½äºãä»¥åå­¦æ ¡ï¼æçå­¦æ ¡ç­è¾©ç¨å¾®å¥½ä¸äºï¼è½»æ¾ä¸äºï¼æçå°±è¦æ±éå¸¸çä¸¥æ ¼ãå¨ä»å¹´ç?æ?2æ¥ï¼æ¸ åå¤§å­¦åºå°æ°çãæ»è¯»åå£«å­¦ä½ç ç©¶çå¹å »å·¥ä½è§å®ãæ¸ åå¤§å­¦ä¸åä»¥å­¦æ¯è®ºæä½ä¸ºè¯ä»·åå£«å­¦æ¯æ°´å¹³å¯ä¸ä¾æ®ï¼å¹¶ä¸ä¸åå°å…
0	å¿åç¨æ·	ä¸è¯¦	æªç¥	æ?æ?æ?æ?æ?æ?æ?2019-10-31 20:34:37	å¦ä½çå¾ åä¸­ç§æå¤§å­¦æé«åå£«è®ºæç²å®¡æ åçæ°è¦æ±ï¼?
ç¨æ·ID	ç¨æ·æµç§°	ç¨æ·æ§å«	å± ä½å?æµç§°ç­¾å	ä¸»é¡µç­¾å	ä¸ªäººç®ä»?æè²ç»å	æå¨è¡ä¸?èµåæ?è¯è®ºæ?åå¸æ¶é´	ææ¬å å®¹
24e446e3535055bf84e96c57ce7914c6	æ³¢äºä¸ªæ³¢	ä¸è¯¦	æªç¥	æ?èåå£?æ?æ?æ?æ?æ?2019-08-14 23:08:12	çå·¥ç§çï¼èå¸ï¼æå®¶éæäºå¾åå®¶ä¸è¶ï¼è¯·ä¸ªåå¯ä»¥åï¼çå·¥ç§èæ¿ï¼ç»ä½ çå®éªåå¥½äºåï¼å®éªåäºè¿æ¥çä¸åï¼æ²¡æå®éªæä¹åºpaperï¼è¯¾é¢æä¹ç»é¡¹ï¼ä½ æä¹æ¯ä¸ï¼ãããç»ç®¡ç§çï¼èå¸ï¼æå®¶éæäºå¾åå®¶ä¸è¶ï¼è¯·ä¸ªåå¯ä»¥åï¼ç»ç®¡ç§èæ¿ï¼ç»ä½ çä¹¦åæç®å¸¦åå»çï¼ä¸å¨ä¹åæ»ç»ä¸ªç»¼è¿°åæé…
d4f4fecf62ba3b75b4ddc66a9a7f1c69	çº¢æ³¥å°ç«ç?ç?æªç¥	æ?ç»¿èæ°çé ?æ?æ?éè¥å©ç»ç»?æ?æ?2019-08-12 11:30:54	æè°¢ä¼ç¥åæ¬ç±ï¼åæ¬åªæ¯çå®éæä¸ç­ï¼å®å¨æ²¡æ³å°è½å¼èµ·è¿ä¹å¤å ³æ³¨ï¼ç°å°±å¤§å®¶å ³å¿çå ä¸ªé®é¢ç¥ç­ä¸äºï¼ä¸è½è¶³æä¹å¤è¯·å¤§å®¶è§è° ãé¦å ï¼å ³äºåé ãèå¸åæé½ä¸æ¯é é¬¼ï¼å¯¹äºåé æä¸åè®¤ä¸ºæ°å°å¥½å¤å³å¯ï¼æ­£æè°å°é æ¡æ ï¼å¤§é¥®ä¼¤èº«ï¼é²¸åé£ç°çç­ãä½æä¹æºèµæé é¢ç¥å·±éåæ¯ï¼éè¦çè¿…
deee8ea30056dcbfb097baa7a680cead	ææä¸åªç«	å¥?æªç¥	æ?æ?æ?æ?æ?æ?æ?2019-08-14 16:36:39	ä½ä¸ºä¸ä¸ªæçä¸è½åæçæç§äººï¼è¯´ä¸æä»¬çæ¥å¸¸ãé¢é¿vs æå¸é¢é¿ï¼ä½ ä»¬è½ä¸è½åçå·¥ç§èå¸å­¦å­¦ï¼äººå®¶ä»å¤©è¦èµéæå¤©è¦è®¾å¤çï¼ä½ ä»¬åå¥½ï¼ä¸ä¸ªä¸ªé²äºéé¹¤çä¸å¾äºï¼æ¯å°å¹´æ«æåä¹¦è®°é½å¨åå ¬å®¤æ±ççµèå­ï¼æ¬æ¥å°±æ²¡å ä¸ªç»è´¹ï¼å± ç¶è¿ç¨ä¸å®ãåäºç²ï¼é¢é¿ï¼æä»¬ç ç©¶å¤ä»£æ±è¯­çè½è¦ä»ä¹è®¾å¤…
0	å¿åç¨æ·	ä¸è¯¦	æªç¥	æ?æ?æ?æ?æ?æ?æ?2019-08-14 13:59:55	å¯¼å¸64å²ï¼æç§ï¼æå¹´éä¼ï¼è¯´è¦è¢«åèï¼éçº¦åæ¾å »ï¼å¯è½è¿èä¼åä¸ªâèæ¥å¿«ä¹âï¼ä½ é®ææ¯å¤©ä»å¨åä»ä¹ï¼æåªè½æ å¯å¥å?---å ä¸ºæä¹ä¸æå¾åãåæ¯å¾®ä¿¡æ­¥æ°æ¥å25000ï¼æ¥åè¢«ç¹èµ30ä»¥ä¸ï¼å½ç¶ææ¯å¤©ç¨³å®è¾åºä¸ä¸?--///-------åå²çº¿è¯è®ºåºæäººè®¤åºæ¥äºï¼ä¸ºäºä¸ç»å¯¼å¸ä¸¢äººè¿æ¯å¿åå§
92698c0219d00988f3ae6dc7d586fbd5	å¤é¨æé£	ç?åäº¬å¸?æ?å²å­¦å¨æï¼å ³æ³¨å¾®ä¿¡å ¬ä¼å·ï¼å¤é¨æé£?ç¥ä¹å¾å°ç¨äºï¼å¾®ä¿¡å ¬ä¼å·ï¼å¤é¨æé£?æ?åºçä¸?æ?æ?2019-08-14 22:41:41	æç§åçç§å·®å«ççå¾å¤§ï¼æäºå­¦çç§çæåç»å¸¸é®åä¸åå®éªï¼å®éªï¼ç©¶ç«æ¯ä¸ªä»ä¹ä¸è¥¿åï¼å²å­¦åï¼æä¹åå®éªåï¼æ¯å»ç»åå±±éä¿®ç¼ä¸çªï¼æååºå­çâä¸§æâçåå¿å¢çï¼è¿æ¯å»äºå°å±±å¨ä½é³è¢ è¢ ï¼éç¯å·å¸ä¸­ççæ¯ä¸æ¯èªå·±ä¹æä½æ§ãææè æåä¸ä¸åº·å¾·å å¤©èç´ãä¸­å²ï¼è¥¿å²è¿å¥½å®éªï¼é¡¶…
72340aa53846d111cb6726a75303a0c3	ç¬å­ä¸æ¯ä¸¸å­	å¥?åäº¬	æ?æ³æ¥ä¸ªè®¤è¯ç»ææ²¡æ¾çæçä¸ä¸	æ?æ?æ?æ?æ?2019-08-11 22:15:16	è°¢éãå ¶ä»çæç§ç ç©¶çå¨å¹²åæä¸ç¥éï¼ææ¯å¹³æ¶èªå·±ç©ï¼ç¶åå¨æ¯ç§è¦äº¤è®ºææè å°ç»ä½ä¸çæ¶åå­ãçæ´»å¹³æ·¡èåç®åãç¥å¥?
0599e69c3b3e626c7c4dc660e030dfd7	å¤©æ·¡	å¥?æªç¥	æ?ç¬å¢¨é¿æ­èµ°å¤©æ¶?æ?æ?æ?æ?æ?2019-08-14 22:07:03	æ¥å¸¸ï¼å¯¼å¸ï¼åµåµåµåµâ¦â¦ï¼æ³¨ï¼ä¸æ¯é£ç§âåµåµâï¼æ¯èå¸æ­£ç»å°ç¬ï¼ä½ å¨æ²¡å¨å­¦æ ¡åï¼å¸®æåä¸ªå¿«éãæï¼å¦ï¼å¥½çï¼èå¸ãç äºï¼æï¼èå¸å¥½ä¹ æ²¡æ­çå±äºï¼ç»èå¸æä¸ªçµè¯å§ãåé¨ï¼è¯´å¥å¢ï¼ä½ æå§ãæï¼ä½ æãåé¨ï¼è¦ä¸ç®äºå§ãæï¼å¥½ãç ä¸ï¼åé¨ï¼åååååâ¦â¦è®ºæå¡äºï¼æ¾èå¸èè…
e7002211baef69d3e647d6aacb9929f3	å¤§ç¦	å¥?åæ¹	æ?ä¸ä¸ªä¹å¾ææ çå§å§ã?æå·²å¾ä¹ä¸è°ï¼ç¥æ¥è ä¹å¯è¿½ã?æ?æ?æ?æ?2019-08-14 14:42:48	ä¹åå¨âä»ä¹æ ·çå¯¼å¸æåäººââéå°çæå¥è©çå¯¼å¸âè¿ç±»çé®é¢ä¸ï¼çå°å¾å¤åå­¦éå°äºåæ§½å¯¼å¸åæ¦¨ï¼ç»å¸¸è¦å¸®èå¸å¹²æ´»ä¹ç±»çãææçè¿äºï¼æå¯¼å¸é½æ²¡è®©æåè¿ãæç°å¨å¯ä¸çç¦æ¼æ¯ï¼å¤ªèªç±äºï¼å¯¼å¸ä»ä¹æ¶åå ³å¿å ³å¿æåã?
0	å¿åç¨æ·	ä¸è¯¦	æªç¥	æ?æ?æ?æ?æ?æ?æ?2019-11-03 20:56:53	å»å¯¼å¸åå ¬å®¤ï¼èå¤©ï¼é®ï¼æè¿å¿æ å¦ä½ï¼ä¸è¯¾è¿é¡ºå©åï¼ä½ä¸å¤åï¼å«æååï¼passå°±å¥½ãå»å¯¼å¸åå ¬å®¤ï¼èå¤©ï¼æè¿å¨çä»ä¹ä¹¦ï¼æè¿æå æ¬ä½ è¦ä¸è¦çï¼ä¹¦æ¶æ¿ä¹¦ï¼æ¿å»æ¿å»ï¼è®°å¾è¿æåãå»å¯¼å¸åå ¬å®¤ï¼èå¤©ï¼ä¸ä¸ªæå°±æ¾åå¦ï¼å¥½å¥½åå®¶ä¼æ¯ï¼ä¸å­¦æè§å¦ãç¥ä¹å°ç½æ²¡æ³å°æ¶è·è¿ä¹å¤èµåè¯è®ºï¼…
6fc5ecb66960f73e2883ab92abd4789c	ç¥ä¹ç¨æ·	å¥?æªç¥	åä¸å¸èå¤§å­¦ å²å­¦ç¡å£«å¨è¯»	å¨å¿«éæé»ä»äººæ¹é¢æèµæ·±ç»éª	é©¬å æä¸»ä¹å²å­¦ä¸ä¸ï¼ä¸ä¸ªåå®ä¸ç§»çé©¬å æä¸»ä¹è?åä¸å¸èå¤§å­¦Â·å²å­¦	æ?æ?æ?2020-09-30 00:33:49	å¨å¹²åï¼å¨ç ç©¶å­¦æ ¡çç´è¡è½ä¸è½å¤ç³»çè¿å»ç»ãå¯¹æ¯å­¦æ ¡å ä¸ªé£å åªä¸ªé£å çé¥­æå¥½åãæèä¸ºä»ä¹èå¸æ¨èçä¹¦å ¨é¨ç»çäºãçº ç»è¦ä¸è¦éæå¯¼å¸çè¯¾å»åå æå²å²ä¸ä¸ªç³»æçä¸­ç§èµææ´»å?..å¼å­¦åä¸ªæä»¥æ¥ï¼å¯¼å¸å°±å¨å¼å­¦éå¯¼å¸çæ¶åè·æä»¬è°è¿ä¸æ¬¡è¯ï¼ä¸äººéäºä¸å¥é©¬æ©ééï¼ç¶ååå¥ä¸è¥¿éå…
2ac3efc33c58100061804e2cb046650d	å¼ ç§ä¹?ä¸è¯¦	æªç¥	æ?æ?æ?æ?æ?æ?æ?2019-08-14 15:36:57	ä¸åä¸ªè¯»è æä¸åä¸ªåå§é·ç¹ï¼ä½åªæä¸ä¸ªå¾è¡å®å¾ã?
b8d1c8a9fc601ffefbeb2bc2fcf0a1e1	èµ«è¿éç¹	ç?å¤©æ´¥	åäº¬å¤§å­¦ ä¸çå²åå£?å·²ç»æ¯ä¸ï½æ¬¢è¿æåä»¬å°å¤©æ´¥æ¥æ¾æç©è?éçåå¸/é¶åå¤æ¶ç­è?åå­¦çæ°´è½?æ­»çæ?é¢æ§/èªé»çé­/éæ¤/ä¸è¸æ®å¿?å¥½äºº	åäº¬å¤§å­¦Â·åå²å­?é«ç­æè²	æ?æ?2019-08-14 16:16:12	æç¡å£«çæ¶åï¼ç­ä¸ä¸å¤§å¥å°±è¢«ä»å¯¼å¸é¼ç¯äºãä»å¯¼æ¯ä¸ªæ¥æ¬é¿å§¨ï¼æ²¡äºå°±è®©ä»å»å¸®çåè¿ä¹¦ï¼æ«æå¤å°ï¼ç¹å«æ¯æ«ææèæ¶é´ï¼ç¨å­¦æ ¡å¾ä¹¦é¦çå ¬å ±æ«æä»ªï¼å ç¾é¡µçä¹¦ç«å¨é£æå¨ç¿»é¡µå¾æ«ä¸ä¸ä¸ªå¤éå¤´ãæåè¿å¤§å¥æç¶å»¶æäºï¼è·å­¦æ ¡é¹çè¦éå­¦ï¼æåç»ä»æ¢äºå¯¼å¸ï¼ææäºæ å¹³ä¸å»ãææ¬ç¡åå …
f809dfdcff8ec114124599fb15695097	é¸£æ²å±±æ³	ç?æªç¥	æ?æ?æ?æ?ç§ç 	æ?æ?2019-08-16 20:50:05	çç§å¯¼å¸âèµæ¬å®¶çä¸åæç§å¯¼å¸âæ äº§é¶çº§çä¸åå­¦çâæ äº§é¶çº§é¶çº§å é¨çç¾åé¶çº§çç¾åªä¸ªæ´å°éä¸æ¯ä¸ç®äºç¶ï¼
4edc01506aa01dbe690171104aadfbba	ä¹¦å	ä¸è¯¦	æªç¥	æ?æ?æ?æ?æ?æ?æ?2019-08-14 13:24:08	æ¬äººçº¯æç§ç¡å£«å¨è¯»ï¼ä¸ä¸å²å­¦ãå¯¼å¸æ¬ä¸ä¸èµæ·±ææãå¯¼å¸å¹³æ¶å¾å¿ï¼æ¯å­¦æè§é¢äº¤æµæ¶é¿å°äºä¸¤ä¸ªå°æ¶ï¼ä½æ¯å¯¼å¸çæ¯ä¸å¥è¯é½è½åçåªæµ ãå¯¼å¸å¹¶ä¸ææ§åå·¦å³èªèº«çç ç©¶æ¹ååå ´è¶£ï¼å æ¬æ¯ä¸è®ºæï¼åªè¦åæ¬¢ï¼æè§ç¹ï¼å»ç ç©¶å°±å¥½äºï¼çé¾ä¹å¤å¯ä»¥å¯¹èªå·±è¿è¡äº¤æµæå¯¼ãå¹³æ¶åå¯¼å¸çäº¤æµä» é…
45969ff82fd12dfc9020cd33b6895231	é¡ºé¢åç¥º	ç?é¿æ²	æ?äººä¸è¡ï¼è¡è¡è¡?æ?æ?çç§å »æ®ä¸?æ?æ?2019-11-21 10:31:07	ä¸æ¯æç§å¯¼å¸å¤©æ§åè¯èªç±æ£æ¼«ï¼æ ¹æ¬åå æ¯ï¼æç§çè¯¾é¢ï¼èå¸ä¸æ¢äº¤ç»å­¦çåãçå·¥ç§å­¦çï¼å°±ç®è±æä¸çªä¸éï¼ä¸­æä¸ç¬æç¿ï¼ä½æ¯åªè¦å¹è®­ä¸ä¸å°±è½å½æ°å·¥å·ç®¡å­çä»ªå¨è·ç¨åºï¼æç§å­¦çï¼ä½ æ²¡æè¶³å¤çé è¯»ç§¯ç´¯ï¼è¿ç»èå¸æ´çææé½æ¯å¸®åå¿ï¼è°æ¢åä½ ï¼è¿æ¯åå»å¥½å¥½è¯»æç®å§ãç­è¯»ä¸ªä¸ä¸¤…
8c2453b3eeea031bd8e0a48c0a3412ea	RJRJRJ	å¥?åäº¬å¸?æ?æç¥ä¹å½æ¥è®°æ?æ?æ?æ?æ?æ?2019-08-15 05:29:49	è¿éé¢æä¼ï¼ï¼ï¼å½ç¶æ¯å¯å¯ç±ç±çï¼ç¸ï¼ï¼ç±ï¼ï¼ç¸ï¼ï¼æï¼å¯ï¼ï¼ç®å½äºä»¶ä¸ï¼å¯å¯ç±ç±çèæ äºä»¶äºï¼ææäºå¤§bossçå¿ äºä»¶ä¸ï¼å¯¼å¸è¯´æä¼åæç ¤ç? äºä»¶åï¼çç©¿ä¸åçå¤§boss äºä»¶äºï¼çè§æå¯¼ï¼æè ¿å°±è·ï¼äºä»¶å ­ï¼è¶ çº§å¯ç±çåé¨ï¼äºä»¶ä¸ï¼æç§å¯¼å¸çæ¯èåå?ï¼äºä»¶å «ï¼å«ä¸ä¸å¸å¦¹å¤¸æå¯¼…
811544240da45e30279e49a8c94de237	æ¡æä¸è¨ä¸èªæè¹	ç?åå·æé½	æ?å·²éä¹ï¼åºæ¬ä¸ååç­é®é¢	æ?æ?åºç¡æè²	æ?æ?2019-08-14 15:02:03	å ä¸ºèå¸é½å¾å¥?.....æç§å¸çæ´åæ¯å¸å¾ï¼èä¸æ¯èæ¿åä¸å±ãæå°±è¯´è¯´åå²å­¦å§ãä¸ãå­¦çå¤ªèå ¶ä»ç§ä¸å¤ªäºè§£ãåå²å­¦å¤§æ¦æ¯å¯¼å¸åæ§½å­¦çå¤ä¸ç¹ãåå²å­¦çè¯æ¯ä¸é¨å é è¯»éåå æ¶é´çå­¦ç§ï¼èå¸é»éå¨å æ¯å¿ ç¶çç¸æ¯ä¹ä¸ï¼å­¦çå°±å¾èäºã?.æ¬ç§ææ¬ç§åéå¸èåå²å­¦é¢ï¼èå¸åºæ¬ä¸æ¯å·å¤§ãå…
a72abf4a8cd89cdf2c04f4d1b31afcc3	å¦å	å¥?æªç¥	æ?å­¦ç	æ?æ?æ?æ?æ?2019-08-19 16:04:40	å ä¸ªæç§çæ¥å¸¸è°è¯?ä½ å¯¼å¸å¢ï¼åºå·®å»æ¥æ¬ï¼ç»éè¹å­¦çå¼ä¸ªè®²åº§ãä½ å¯¼å¸å¢ï¼å¨å èå¤æåâ¦â¦å¦ï¼ä¸ï¼èå¤ï¼ä½ å¯¼å¸å¢ï¼æ¬ äºå¯¼æ¼å§æ¬ï¼è·å»éæ´²éé£äºãä½ å¯¼å¸å¢ï¼åä¸¤å¤©åå¾äºå æ¬å¤ç±ï¼å®è´çä¸è¡ï¼ç°å¨ï¼å¤§æ¦ç¥éå»ç ç©¶äºï¼ï¼è¦ä¸è¦åæ¥ç¢°ä¸ªå¤´å¥çï¼å«å«å«ï¼ä¹¦åæä¸äººé«ï¼ä»ä¸å°ä¸ï¼è¿…
119372d6040778fa011688c8be0dccce	ç¥ä¹ç¨æ·	ç?æªç¥	æ?å¦é£	æ?æ?æ?æ?æ?2019-08-14 15:22:20	æç§ç±»çç ç©¶çå¨çä¹¦ã?
0	å¿åç¨æ·	ä¸è¯¦	æªç¥	æ?æ?æ?æ?æ?æ?æ?2019-08-14 17:10:49	æ¯å¤©åèå¸ä¸èµ·ä¿®ä½å¿µç»çä¹¦ã?é¤äºç©·ä¸ç¹ï¼ççæºèªå¨çãæ´æ°âæå¯¼æ?0å¹´ä»£çå¥³å¯¼å¸ï¼åäº²åï¼è¿åç´ ãä¸æ¬¡åé¥­ä¸æ¡ç´ æè_(:Ð·ãâ )_å¹³æ¶äº¤æµç¦ å®åçº¢æ¥¼æ¢¦éçä½å­¦ã_(:Ð·ãâ )_
16bbfbe22aed33be7e157a1d35893db4	æ¹çå°Q	ç?æªç¥	æ?åè¯çå å®¹æ¯è´¼å­çä¹å­ï¼æåé½ä¸è¦çäººä½ åæè¯´é±	æ?æ?æ?æ?æ?2020-10-02 15:07:53	çç§ç±»å­¦çä¹æä»¥å¿ï¼å¾å¤§ç¨åº¦ä¸æ¯å ä¸ºæ¥å¸¸å®éªä»»å¡ç¹éãå¯è½å°±å å¤©ä¸å»å®éªå®¤ï¼ä½æ´ä½è¿åº¦é©¬ä¸è¢«ä¸æ¥äºï¼ä¸ä¸éè¿äºä»ä¹æ°æ®ä¹åå°±ç½è´¹åå¤«äºãè¿äºå·¥ä½å±äºèå¸è½åèå´å å®å ¨è½è§£å³ï¼ä½æ¯æ²¡é£ä¹å¤æ¶é´å ¨é¨ç±èªå·±å®æçãä¸ä¸å¯¼å¸è¦æ±é¿æ¶é´å¾ å¨å®éªå®¤ï¼åé¡ºæå æ£äºå®éªç»è´¹ï¼åå¤´å…
c7a03cfedb912c3c8e0a708d1ea14bef	é±¼ææè½	å¥?éæ±	æ?å¤æ ç­¾ç»¼åä½	æ¢¦æ³æ¯æä¸ºç±æ¸¸æç±ç¾å¦ç±æ¤è¤çèå¸	æ?æ?æ?æ?2019-08-14 15:59:15	æå°±ä¸¾ä¸ªæåèº«çä¾å­å§ææ¯é©¬å²ä¸ä¸?èªå·±å­¦æ ¡ä¸åæ»?ä½æ¯æå¯¼å¸è¿æ¯è®åå®³çæç°å¨ç ä¸ç»æäºé©¬ä¸ç äºäº ï¼ä¸èµ·è¯»ç çå¤§å­¦åå­¦æºå¤çï¼ä¸¤ä¸ªéºèä¸ä¸ªå­¦å»çï¼èçèªå·±æ¬æ ¡å¤§äºæ¯ä¸ä¹åå°±åäºä¸ç¯æ ¸å¿ï¼å¦ä¸ä¸ªéºèå­¦ç©æµå·¥ç¨çç ä¸ä¸å­¦æç¬¬ä¸ç¯SCIåªä¸ªåºçä¸ç¥éæè½ä¸æ åï¼ï¼ï¼ï¼è¦æå¥æ³å…
6e2afcf05882d04abd1d9e7264576df2	ç¥ä¹ç¨æ·	ç?é­é½ä¹¡ä¸	ç¥è¯çç©¶å?æ°åæ³ç¡å£«ï¼ç ç©¶é¢åï¼æ²éé®é¢ãè·çæï¼å¨æ³å¾é¢åå±è·³rap	ç¥ææ°åäºãæ§è¡ä¸å¡ãæ¬¢è¿å¼ä¹å¨è¯¢ï¼ä¹å¯å qq2702141152å¨è¯¢ï¼æ¯æè¯­é³ï¼ï¼ä¸æ¥åç§ä¿¡å¨è¯¢ãç­ç±åç­æ²éé®é¢ï¼åä¿¡å¦ææ²éé®é¢é½é¾ä¸åï¼å°±ä¸æä»»ä½æ²éï¼	è¶å±±åå¥³å­èä¸ææ¯å­¦é¢Â·æ°åæ³	æ³å¾	æ?æ?2019-11-10 20:42:55	çå·¥ç§çç ç©¶ççæ´»åºæ¬ä¸æ?96ç¦æ¥ï¼æç§ç ç©¶çåºæ¬ä¸å¤äºä¼åå »èç¶æãæç§ç ç©¶çå æ­¤è·å¯¼å¸æ²¡å¥æ·±ä»å¤§æ¨ï¼ä¸ºå¥è¦åæ§½å¢ï¼æä¸ä¸ªåå­¦æ¾å¨çµå­xå¤§è¯»è®¡ç®æºçç ï¼å¥¹åæ§½è¯´æ¯å¨å¿ é¡»å¨å®éªå®¤å¾ æ»¡6å¤©ï¼æ¯å¤©æ©ä¹æä¹ï¼æå¡ä¸ç­ãå·¥ä½å å®¹æ¯å¸®å¯¼å¸åæ¨ªåè¯¾é¢ç ä»£ç ãå¨æ¥æäºä¹ä¸è½ä¼æ¯ï¼å¦ææ…
5806db270f2a7b1b631c631776e9407e	ç¥ä¹ç¨æ·	ç?èå å?èå å¥å¤§å­?ç¤¾ä¼ç§å­¦ç¡å£«	å ¬ä¼å·ï¼è¯»ä¹¦å¶å¾2020ï¼Reading_20_20ï¼?ç§æ°´ä¸ºç¥çä¸ºéª?æ?é«ç­æè²	æ?æ?2019-11-10 00:36:28	ä¹ååå®¤åä»¬è®¨è®ºè¿è¿ä¸ªé®é¢ï¼æä»¬å¾åºçç»è®ºæ¯ï¼å¯¹çå·¥ç§çå¯¼å¸æ¥è¯´ï¼æç ç©¶çæ¯ç¨æ¥æ¬ç çãæ¬è´¨ä¸è¯´ï¼çå·¥ç§å¯¼å¸åå­¦çä¹é´æ¯éä½£å ³ç³»ãå æ­¤ï¼å­¦çæå¯¼å¸å«èæ¿ï¼ä¸ç¹é½æ²¡äº¤éãå¯¹äººæç¤¾ç§çå¯¼å¸ï¼å°¤å ¶æ¯åçº¯æç§çå¯¼å¸ï¼æ¥è¯´ï¼æç ç©¶çå¯¹ä»ä»¬èªå·±çæå­¦åç ç©¶é½æ²¡ä»ä¹ç´æ¥çå¸®å©ãé¤…
5216628b8de75265ac91fef1315bdc0b	EditSpringsè®ºææ¶¦è²	ä¸è¯¦	æªç¥	å·²è®¤è¯çå®æ¹å¸å·	æå¨è±ææ¶¦è²æºæï¼å¾®ä¿¡ï¼18171302235ï¼?"å®ç½ï¼?a href=""https://link.zhihu.com/?target=https%3A//www.editsprings.com/zhihu%3Fzy"" class="" external"" target=""_blank"" rel=""nofollow noreferrer""><span class=""invisible"">https://www.</span><span class=""visible"">editsprings.com/zhihu?</span><span class=""invisible"">zy</span><span class=""ellipsis""></span></a><br/>EditSpringså¯ç…	æ?æ?æ?æ?2019-08-13 17:19:48	ä¸ºä»ä¹åæ§½å¯¼å¸çå¸å­å ä¹å ¨æ¯çç§ç±»ï¼å¾ç®åï¼å ä¸ºçå·¥ç§ç ç©¶ççæ¥å¸¸ç¡®å®æ¯è¾è¦ï¼èè¿äºè¦å¤åæ¯å¯¼å¸èµäºçã?.å·¥ä½è¦æ±ãå¤æ°çå·¥ç§ç ç©¶ççå¯¼å¸è¦æ±å­¦çæ¯å¤©å¿ å»å®éªå®¤ï¼ä¸äºè¯¾é¢ç»ä¼è§å®å ·ä½ä½æ¯æ¶é´ï¼å¦æ©8:00å°æ21:00ï¼å¨å ­æ¥å¤ä¸ºåä¼ï¼ä¸ªå«è¯¾é¢ç»ä¼è®¾ç½®æå¡ãç­¾å°çè³å®è£ æåå¤´ç­æ…
f81c304420af07bb3860f1c2563d969e	éå£å®¶çå¼ å¤©å¸?ç?éåº	åäº¬å¤§å­¦ å¾ä¹¦æ æ¥ä¸æ¡£æ¡ç®¡çåå£«å¨è¯?å¾ä¹¦é¦å / ä¸ä½è¶³çéæ / å¶å°åä¹¦è¯?æ?åäº¬å¤§å­¦Â·å¾ä¹¦é¦å­¦	å¾ä¹¦é¦?æ?æ?2019-08-14 11:34:29	æç§æè¿ä¹ä¸äºç¹ç¹ï¼1.æç§éè¦ç§¯ç´¯ï¼æä»¥ææ¥çå­¦çè¿å¤ªå¹´è½»ï¼ç»å¤§å¤æ°é½æ¯æäºæ¸£ãçç§ææ¥çå­¦çæ¯çå¿ï¼æç§ææ¥çå­¦çæ¯è´¹ç¥ãå¸®ä¸ä¸å¿ä¸è¯´ï¼è¿è½è¯¯å¯¼å¸èªå·±åå­¦æ¯çæ¶é´ãç¸æ¯èªå·±ç£¨ç»äºæ°åå¹´çè¯­è¨è¡¨è¾¾ï¼ççå­¦çæ»¡ç¯çç å¥åºè¯å°±æ¥æ°ãæä»¥å¾å¤æç§ç ç©¶çé½æ¯æ¾å »ï¼æ­£æè°ï¼ä½ å…
0	å¿åç¨æ·	ä¸è¯¦	æªç¥	æ?æ?æ?æ?æ?æ?æ?2020-04-20 02:01:59	ç­ä¸»ç³»åæ¹æ211ç·åå¯?æ¿æ³æ¹é¢ æ ¢æ ¢æ­¥å ¥ä¸­å¹´äº?..ç®åæä¸æä¸¤ä¸ªåå£«ï¼å°T ç·ï¼å°Y å¥³ï¼å ­ä¸ªç¡å£«ï¼å°Cï¼å°Lï¼å°Zï¼å°Xï¼å°Dï¼å°Fãå°Cåå°Lä¸ºç·çï¼å ¶ä½ä¸ºå¥³çï¼ï¼ä¿è¯ä»¥ä¸å å®¹ççå®æ§ï¼èªå·±æå¤´ä¸æä¸äºè¯¾é¢ç»è´¹ï¼å¹³æ¶ç»å­¦çä»¬æ¥éä¹°ä¹¦åå¼ä¼çé±ï¼è®ºæçé¢è´¹è´¨éé«ä¹ç»æ¥ãæ¯ä¸¤ä¸ªæèé¤ä¸æ¬¡…
ee893048903af08a92c051b712550279	æå¼	ç?æ­¦æ±	æ?åæ¬¢åä¸è¥¿ï¼å¸æåçä¸è¥¿æäººåæ¬¢	ææååªæ?çæ¸£æ»?æ?æ³å¾	æ?æ?2019-11-11 08:18:52	æç§çç ç©¶çé½å¨å¿çæ¾è¬ï¼è¢«å¯¼å¸åæ§½ãå«çæç§ä¸ä¸æä¸çï¼ä¸è¯´ãæåªè¯´èªå·±çæ¬è¡ï¼æ³å­¦ãå½åï¼æ³å­¦é¢çé¢é¿è¯´è¿ä¸çªè¯ï¼æ³å­¦è¿é¨ä¸ä¸ï¼ç ç©¶å¾å¥½å°±æ¯âè§£æ¾ææ³âï¼ç ç©¶å¾ä¸å¥½å°±æ¯âæ¿æ²»ææâãææè´µçâç»è´¹âå°±æ¯ä½ ä½æ­»æ¶æªæ¯ä½ çé£é¢å­å¼¹ãååç»å¤§å¤æ°ç ç©¶çé½æ¯ææ£çâè§£æ¾…
0	å¿åç¨æ·	ä¸è¯¦	æªç¥	æ?æ?æ?æ?æ?æ?æ?2019-10-03 13:13:35	è¯è®ºåºä¸æ°´å¿çè¯´æå¤ªå¹¸ç¦äºâ¦â¦é£æ¯å ä¸ºä½ ä»¬æ²¡çå°æä»¬è¢«é¼ç¯çæ¶åãå­¦æå­¦å¹´æ«çèæ ¸è®©æä»¬èå­ç¼ï¼åæï¼å¤´ç¼ãè³äºè¯´æèå¸ä¸ºä»ä¹ä¸åæ¦¨å­¦çï¼å¨è¿æ³è§£éä¸ä¸ãæä»¬é¢åéå£ç®¡é¢çèå¸ï¼å°¤å ¶æ¯ç®¡é¢çèå¸ï¼åºæ¬ä¸é½å¨æ¬å°çåå¤§ä¼ä¸æè å ¬å¸æèï¼ä¸è¬é½æ¯äºè´¢å¡é¡¾é®ä»ä¹ä¹±ä¸å «ç³ç…
1a40d2e99ed2e10e3738d9f47aa126bc	ç¥ä¹ç¨æ·	ç?æªç¥	æ?æ?æ?æ?éè	æ?æ?2019-08-15 18:11:10	å è®²ä¸ªæ¡ä¾ï¼å¤æ¦å¤§å­¦è±è¯­ç³»æå¸âæå¤éå¤§å­¦å£«âçå¯¼å¸æ¯å·²æ è±è¯­å¤§å¸éè°·å­ææï¼å¸çææ ææ·±ã?âæéªä»å¨å¤æ¦æ£è¿å¤å°åæ­¥ï¼ä»¥ç¾è®¡å§ãââååååï¼ä»èµå©æçç°éæ»æäºåä¸å§ãâéè°·å­éä¸ä¸å¨å¹´ï½æ±ç»©å´§ï¼æµ·æ¯æä¸å­ï¼èäººæªå½èªï½ï½ï½ï½ï½ï½ï½ï½ï½ï½ï½ï½ï½ï½ï½ï½ï½ åæ§½å¯¼å¸æ…
c2bd306d1b7c4c943252ba7bd80f036d	ç¥å¿µ	å¥?æªç¥	åäº¬å¸èå¤§å­¦ ä¸­å½å²ç¡å£?äººççæ³ï¼æ·±å»åæè¶£ï¼ä¸æ åæ¨æ¹ã?é¡ä¸æåï¼é²å æç»ã?æ?æ?æ?æ?2019-08-14 17:35:28	ææ¥è§¦åäºè§£çéå ¸åæç§ãçç§ç¡å£«ããå­¦ä¸æ¥å¸¸ãæç§ç¡å£«ï¼ç ä¸çå¨ä¸å°å¨äºï¼å¹³åæ?-4èè¯¾ä¸è¯¾ï¼è¦æ¯å¯¼å¸æ²¡ç»æ´¾æ´»å¿ï¼é£æ²¡è¯¾èººç/çå§/åä½ä¸?æ³¡å¾ä¹¦é¦/è°æç?å ¼èâ¦â¦éæãå¨æ«åç äºãä¸æ²¡è¯¾ï¼ç±å¹²å¥å¹²å¥ãä¸åé½é èªè§ãçç§ç¡å£«ï¼å ¥å­¦å°æ¯ä¸ï¼æ¯å¤©å»å®éªå®¤æå¡ãå¯¼å¸ï¼ä¿ç§°âèæ¿&…
578d244dd3edf31992cb03c99c37912e	æ¨æ	ç?ä¸æµ·	æ¸ åå¤§å­¦ æ°é»ä¼ æ­å­¦ç¡å£?ç§å¤è¯»ä¹¦ï¼å¬æ¥å°çãä¸ªäººå ¬ä¼å·ï¼ç´è¯´ã?"ä¸»è¦åä¸å½ãæ°´æµåå ¶ä»æå²ç¸å ³ï¼ä¸ªäººå ¬ä¼å·âç´è¯´âï¼ä¸å®ææ´æ°ï¼è½¬è½½è¯·èç³»æ¬äººãæå·²å å ¥âç»´æéªå£«â?<a href=""https://link.zhihu.com/?target=http%3A//rightknights.com"" class="" external"" target=""_blank"" rel=""nofollow noreferrer""><span class=""invisibl…	æ¸ åå¤§å­¦Â·æ°é»ä¼ æ­å­?æ?æ?æ?2019-08-14 17:12:43	æ¯ä¸äºæ¸ åå¤§å­¦æ°é»å­¦é¢ï¼è¯»ç¡å£«æé´æ¯å¹´å¤§çº¦å20-30ä¸å­çåç§è®ºæãè¯¾é¢ãæ¥åãä¹¦ç±ç« èï¼é è¯»50-100æ¬ä¹¦ï¼è¿ä¸ªéä¸ä¼ä¸å¹´å°å¤´é½å¾å¿ï¼ä½ä¹ç»å¯¹ä¸ä¼å¾é²ãå ·ä½æ¥è¯´ï¼1ãç¼ä¹¦å¯¼å¸æåä½è ï¼ç¡®å®å ¨ä¹¦å¤§çº²ï¼äº²èªåç»ªè®ºåç¬¬ä¸ç« ï¼åæ¥ä¸ªåå£«ãç¡å£«æ¯äººååä¸ç« ï¼æåç±å¤§å¸å æ±æ»æ´çï¼å¯¼å¸å …
6ab2b84006ab70917129fa36d386c9fe	çµé¾ä»?ç?å¹¿å·å¸?æ?èå¸å äº	ç©åè½¦ï¼ç©æéï¼æéè¦çæ¯ç±å­¦ä¹?ååçå·¥å¤§å­¦ (SCUT)Â·åæ¨å·¥ç¨	æ¿å°äº?æ?æ?2019-08-14 16:30:42	å ¶å®ä¹ä¸é¾çè§£ãå¥½çå¯¼å¸åç¯ä¸å¾ï¼åçå¯¼å¸åææ¬é¢ãçå·¥ç§ï¼å¯¼å¸è·ç¤¾ä¼ç»æµæ´»å¨æ¥è½¨ç´§å¯ï¼ä¸è®ºæ¯ç§ç è¿æ¯æ¨ªåé½å¥½æ¥é¡¹ç®ï¼èä¸é¡¹ç®ç»è´¹è¶³ãæ­¤å¤è¿æå­¦é¢æ¯æ?å­¦æ ¡å¡å¯¼ï¼èµæºå¾æ+è¡æ¿çä¸åªç¼é­ä¸åªç¼ãæ¢äºæ¯ä½ ä½ ä¹ä¼éè¶³äºå²ä½¿å¤å­¦çå¹²æ´»èµé±åºè®ºæãè³äºå­¦ççå®é åå±éæ±ï¼åæ­£3å…
dfa08b3bf62dbbf8bd30269a048e28dc	æå°ç²?ç?ä¸æµ·	æ?å ¬ä¼å·ï¼åç²¥å°ç·ãäºèç½ä»ä¸è ãä¸æµ·äº¤å¤§ç¡å£«ã?å¾®åï¼æå°ç²¥çè¶æ°´é´ãå ¬ä¼å·ï¼åç²¥å°ç·ã?br/>äºèç½è¡ä¸ä»ä¸è ãè§å¯å®¶ã?br/><br/>å­¦ä¹ ãæé?br/>å°±ä¸ãè½¬è¡?br/>å¨±ä¹ãææ?br/>å ³æ³¨å¹´è½»äººçä¸åã?br/>æç« å·²äº¤ç»´æéªå£«ï¼æç»ä¾µæã?br/>åä½è¯·ç§ä¿¡ã?æ?äºèç½?æ?æ?2019-08-14 19:12:20	è¯´ä¸ä¸ªç»è®ºï¼å ä¸ºçå·¥ç§çå¯¼å¸é¡¹ç®å¤ãç»æµå©çå¤§ï¼æä»¥å¯¹å³å¨åçéæ±ä¹ç¸å¯¹è¾å¤§ãèä¸ï¼ä¸¥æ ¼æ¥è¯´è¿æ¡é®é¢åºè¯¥ä¿®æ¹ä¸ä¸ï¼æâçç§âæ¹æ¢âå·¥ç§âæ¯è¾åéï¼æ¯ç«é£äºçº¯çç§æ¯å¦æ°å­¦ãç©çç³»çåå­¦ï¼æ¥å­è¿æ¯è¦æ¯å·¥ç§çå¥½è¿ä¸äºãå¾å¤å·¥ç§ï¼æ¯å¦æºæ¢°ãçµå­ãçµæ°çèå¸ï¼è½æ¥å°çå¤§é¡¹ç®å¾…
e543fc922a9bc2c9cdbf1f86376a6f61	æ´èº«èªå¥½è¡èå¸	ç?æ±è	æ?æç§æè¯¨ï¼è§ç¼æéï¼è¡æä¹±æ³ï¼ç²¾ç¥å¼å¸¸ã?é´æ­æ§è¡è¯´å «éï¼æç»­æ§ä¸å¡æ­£ä¸ã?æ?ç¯å¢ä¿æ¤	æ?æ?2019-08-14 15:09:34	å¯è½å¨æ¾åãæä¸æ¯æç§çï¼ä½æ¯ææ»è½å¨ææ³ä¸å°çæ¶ååç°æååéçæç§åå­¦å¨åº¦å?æ æ¸¸/ä¼é²/æ³¡å§ãææ¶åè¿è®©ä¸ææ¿çå®¡ç¨¿æè§ä¸ææ¿çå®éªå¨æè¹²å¨å®éªå®¤çæå¾é¾è¿ãææççªå¤ä¹æ³æ¾åï¼ä½æ¯èº«è¾¹éªæçåªæçªå°ä¸åååº¦çæ¸©åº¦è®¡åæ¥¼ä¸æ·¡åºé¸æ¥çæ ¡å­ã?
f71753764aac08ec7444aeafca4e93af	æ«é¨æ«éª	ç?è¯¸è¯æç?æ?å°ä¸­å»ï¼æ±æå ï¼å ¬ä¼å?æ«é¨æ«éªãçäººå¿æ°ï¼å¨ç­ä¸ä¸ªäºº	åæ¹æä¸­å»è¯å¤§å­¦<br/>å«æå¬äº(ë_ë?<br/>çäººå¿æ°ï¼?br/><br/>æ¬ç§ä¸­è¯ï¼ä¸­å»å¸æ¿ï¼å»å²æç®ç ç©¶çï¼æ±æå ï¼çº¢è¿·ï¼gayï¼âæ«é¨æ«éªâå ¬ä¼å·ï¼å¾®ä¿¡ID:MYMX2018ï¼ï¼ä¸æ¯æªé¨æªéªï¼çéçèªæå³æå­å»ï¼å¨è¯¢è¯·å°å ¬ä¼å·ï¼?br/><br/>ç½æ¼å¦å°ï¼å¤é´é£è¡ã?br/><br/>è¿ä¸ªæ¯æ«é¨çå°å·ï¼åæ¥çå·å·±ç»ä¸ç¨äºï¼ä¸ºé²æ…	æ?æ?2019-08-14 11:48:59	ä¸­å»å»å²æç®ä¸ä¸ï¼ç®åä¸ªæç§çç ç©¶çå§æå¯¼å¸ç¹å«ç¹å«å¥½åï¼ä»æ¯ææ¬ç§æ¶çä¸­å»å¸æ¿å¸ç¶ï¼å¤§ä¸æ¶å°±è·ä»äºï¼ä¸ç´è·å°ç°å¨å½æ¶å ä¸ºå®¶éç©·ï¼æ²¡ä»ä¹çæ´»è´¹ï¼ä»å¸®ææ¾äºä¸ªéç¸åº·å¤çå ¼èï¼å½æ¶èµäºä¸ä¸å¤ï¼å¤§é¨åç¨æ¥è¿å­¦è´¹äºãä¸´åºæ¹é¢æææ¿æçå°±æ¯éç¸æ¨æ¿ï¼å¤§ä¸æ¶è§å¾å­¦å¥½éç¸æ¨æ¿ï¼å­…
908285947a59fcd4af6fe41a957ba523	æè¦é±¼è¦çèé¢é¢	ç?æ²é³å¸?æ?ä¸å¦ç®æ³ï¼å­¦ç»æµä¸å¦å­¦ç®æ³ã?è½æºä¸ç¯å¢æ¿ç­åæï¼è®¡éç»æµå­¦åçº§é¶æ®µå ¥æ?ä¸åå¤§å­¦Â·æ°éç»æµå­?æ?æ?æ?2019-08-14 22:23:19	æ´æ°å¨æä¸é¢ââââââââåç­æ¡ââââââââæç§ç ç©¶çä¸æï¼ç®åç®æ¯ç äºï¼æ¯ä¸åç»æµå­¦çç ç©¶çãæä»¬ç®åæ­£å¨åçäºæ å æ¬ä½ä¸ä» éäºä»¥ä¸ï¼?.è®ºæç¯è¯»è®ºæï¼éå®èªå·±ç ç©¶æ¹åçå¿ ç»ä¹è·¯ï¼ä¹æ¯ä¸°å¯èªå·±è¯­è¨å®åååºç²¾å½©æç« çå¿ è¦åºç¡ãè¯»ä¸ç¯ä¸­ææç®å¹¶æ´çå¤§çº¦éè¦?-4å¤©å·¦å³ï¼…
007bbde51cb23222302b735491151a5f	æ¡è±ä»?å¥?æªç¥	æ?æ?æ?åäº¬å¤§å­¦Â·æå­¦é?æ?æ?æ?2019-08-14 18:50:30	è¶ çº§æè°¢å¤§å®¶çç¹èµï¼åæ¬¡æå¼è¿ä¸ªåç­å·²ç»è¿å»ä¸å¹´å¦~ä»å¹´å ­ææä¹é¡ºå©æ¯ä¸äº~ææå¼å¿çäºæ å°±æ¯åæä»¬å¯äº²å¯ç±å¯æ¬çæå¯¼ä¸èµ·æäºæ¯ä¸ç §ï¼æå¯¼è¶ é åææ~è½å¨ç­æçå­¦ä¹ çæ¶¯ä¸­éå°ä¸ä½è¿æ ·çå¯¼å¸ï¼è§å¾èªå·±ççå¤ªå¹¸è¿äºãæ¯ä¸è°¢å¸å®´ç»æä¹åï¼æå¯¼è¯´ï¼æ¯ä¸ä¹åå°±æ¯æåï¼ä»¥åå¸¸åæ¥ç…
da5d2b121e5302853c87e27d00fa6ff8	ssuhan	å¥?æªç¥	æ?æ®éäºº	æ?æ?æ?æ?æ?2020-10-01 16:23:44	10.21æ´æ°ä¸ä¸ä»å¤©çå§ï¼ä»å¤©å ä¸ºè®²å°ç¥å­¦æä»¥èå¸å¸¦æä»¬çäºä¸é¨çµå½±ãå ¶ä¸­ä¸ä¸ªç»é¢æ¯è¶ç¨£æä¸åç ´å¸æ¾å¨ä¿¡ä¼è ¿ä¸ï¼ç¶å321é£ä¸ªç«çªäºå åå¹´çä¿¡ä¼ç«èµ·æ¥äºãè¿æ¶èå¸ï¼âä½ ä»¬ç¥éè¿ä¸ªè¶ç¨£æ¾çµæ¯éè¿ä»ä¹æ¹å¼åï¼âæï¼âemmmnè¯·æå¿ï¼ï¼ï¼âââ½âèå¸ï¼ââ¦â¦â¦â¦ä¸æ¯éè¿å®å®è½éï¼äºæ¯è¯…
ff0c8f029dba9b6686b806bc209ebb6a	Spontaneous	ç?æªç¥	çµå­ç§å­¦ä¸ææ¯åå£?èåä¸æâãâ?äºæµç§ç äººåï¼åæµå·¥ç¨å¸ï¼ä¸æµè¯äººï¼äºæµå©å¥ âãâ?åå£«Â·çµå­ç§å­¦ä¸ææ?éä¿¡	æ?æ?2019-09-13 23:33:40	å¤§åå¤æ¯ä¸ªæ·¡ãçå·¥ç§çèå¸ï¼å¤§é¨åé½æ¯æ«çèå¸å¤å£³çèµæ¬å®¶ï¼å±äºèµäº§é¶çº§ãå¯å¤§å¯å°ï¼ä½æ¯é½æ¯èµæ¬å®¶ãç°å¨æäºéå¤§ä¸é¡¹ãä»ªå¨ä¸é¡¹ã?73ã?63å¨ä¸å¨å°±å åä¸ç»è´¹ãæ¿è¿äºé¡¹ç®çé½æ¯é¢å£?é¿æ±/æ°éï¼ç±»ä¼¼äºå¤§çæ»æ¿å åãä¸é¢çå°èæ¿é½æ¯å°å å·¥å¤´ï¼å­¦çå°±æ¯å·¥äººãè³äºæç§èå¸åï¼æ´æ¥è¿ä…
0	å¿åç¨æ·	ä¸è¯¦	æªç¥	æ?æ?æ?æ?æ?æ?æ?2019-09-05 11:50:15	ä¸è¯·èªæ¥ï¼ç­ä¸æ³¢ï¼è¯·è§è° ï¼å¸é½æ?85åå²ä¸ä¸ï¼æçä¸è½åæçä¸ä¸äºãç·ç¥¨æ¯åæ ¡çç©ä¸ä¸çï¼ç¸å½çç§äºï¼æ­£å¥½å¯ä»¥åä¸ªå¯¹æ¯ï¼è¯´è¯´æä»¬çæ¥å¸¸çæ´»ãç¬¬ä¸ï¼ç§ç æ¶é´ä»çç§ç æ¶é´å¾ç²¾åï¼å·®äºåå°æ¶æ´çå®éªå ¨é¨æ¥åºãæä»¥å¨æ«æ¯ä»ä¹ï¼ç½å¤©é»å¤æåºå«åï¼çº¦ä¼å°ä¸åï¼çäºä¸ä¸æ¶é´ï¼äº²ç±çæ…
3a3689533ef30c52d31a4ab8a9eea83e	åæµ·	ç?åäº¬	åäº¬å¤§å­¦ å²å­¦åå£«	å ¬ä¼å·ï¼åæµ·é±¿é±¼	åæµ·æå­èï¼è±ªæ°è´¯é¿è¹ãåº§ä¸å®¢å¸¸æ»¡ï¼æ¨½ä¸­é ä¸ç©ºã?br/>ç§ç è¾å¿ï¼éç¼åå¤ï¼è¯¸åè§è° ï¼é¡¿é¦ç¾æã?åäº¬å¤§å­¦Â·å®æå­?é«ç­æè²	æ?æ?2019-08-14 22:15:48	çè¿å¾å¤åæ§½å¯¼å¸çå¸å­ï¼åæ§½ä¸»è¦æ¯åæ§½ä¸¤ç¹ï¼ä¸æ¯åæ¦¨å­¦ççå³å¨åï¼äºæ¯äººåé®é¢ãèè¿ä¸¤ç¹ï¼å¨æç§ä¸ä¸ä¸­å¤©çåçæ¦çè¾å°ï¼è¿æ¯å®¢è§åå å³å®çï¼ä¸é¢åå¼æ¥è¯´ãé¦å è¯´åæ¦¨ãå¨æç§ï¼å°¤å ¶æ¯çº¯æç§ä¸­åºæ¬ä¸å­å¨åæ¦¨ç°è±¡ãåæ¦¨æ¬èº«æç«çåºç¡ï¼æ¯çå·¥ç§çå¤äººåä½æºå¶å³å®çãå¯ä»¥è®©å­¦…
dd494a4bb63a8df29c5d18df70f4dbff	æ¯æ·¡çé»ç?ç?æ·±å³æ°´è´è´ä¸½è±å­	å¯å¥¢ç å®å®å¶ï¼æ·±å³ï¼æéå ¬å¸ æ§è¡è£äº	èä¸ï¼é»ç³å®å¶ç å®å·¥èºç åï¼å ´è¶£ï¼é»ç³å®ç¨æ§ç§æ®ï¼	èä¸ é»ç³å®å¶ä¸é«çº§ç å®å¶ä½?br/>ç±å¥½ é»ç³å®å¶ä¸é«çº§ç å®å¶ä½?br/>ç°å± æ·±å³æ°´è´<br/>	åäº¬å¸ç»æµç®¡çå­¦æ ¡Â·å¸åºè¥éæè²	å¨è¯¢åæ	æ?æ?2019-08-14 16:15:26	çç§çæ¯æ¿æ¥ç¨çï¼è¦ç©å°½å ¶ç¨ãæç§çæ¯æ¿æ¥ççï¼è¦ééåæ¶¦ãå·¥ä½æ©ï¼è¯»ä¹¦å°ï¼åçä¸å¥½ï¼è¯·å¤ææï¼å¦æä»»ä½çé®å¯ç§ä¿¡æè¯è®ºå¨è¯¢å¾®ä¿¡å ¬ä¼å·ï¼è½»å¥¢ç å®å·¥åèª07å¹´èµ·å­¦ä¹ é»ç³å®ç³åå²æç£¨ææ¯ï¼åè¿ä¿®é»ç³å®ç³é¶åµä¸ç å®æç£¨èµ·çç­ææ¯ï¼å¹¶çæææ¡ç å®é¦é¥°è®¾è®¡ä¸å¶ä½å·¥èºæµç¨ä¸åæ§ï¼ç…
85df9dddd56d4056a6cdc045208bce66	èºæçç	ç?è¥¿å·	ç¥è¯çç©¶å?è¯´ä¸ç¹æç©èå¤åç©é¦çåºç¡ç¥è¯	ãå¦æå½å®ä¼è¯´è¯ãæåä¸å®¶ãæ°ç¨¿ï¼ãèµ¢å¨åç©é¦ãç­åãåå®¾ï¼å¤©æ´¥åç©é¦èåâé²äºçç¢âä»£è¨äººãå¾®ä¿¡luoxuanzhenli2004ã?åå¼å¤§å­¦Â·åç©é¦å­¦	åç©é¦?æ?æ?2019-08-14 13:17:18	äººæç¤¾ç§å­¦æ¯é¢åï¼ç ç©¶çå¯è½è¿èµ°ä¸åºå¯¼å¸ççª è¼ãä½è¦æ¯å°äºåå£«é¶æ®µè¿è§å¾å¯¼å¸ææçå­¦æ¯è§ç¹é½æ å¯æåï¼è¿ä¸ªåå£«å¤§æ¦çæ¯ä¸åæ ¼çã?
c99277ec298a1c6f852a2a54661d44ec	æå°¤æº?å¥?åäº¬å¸?æ?In me the tiger sniffs the rose.	éå¾·æç¨æ§oräººæ ¼å°ä¸¥ï¼?br/>å¨çè®ºéå¾·ååºç¨éå¾·çè·¯ä¸æ¸è¡æ¸è¿?br/>é´éåºæ¬éå¾·çæ°è´¨å­¦âå®¶â?br/>æ¯ä¸ç§éå¾·é½æ¯ä¸ç§é¦æ°?br/>âé¦æ°´çåå­æ¯æ¯è¯ã?æ?æè²	æ?æ?2019-08-20 22:11:37	ä¸ç¥éå ¶ä»æç§ç ç©¶çå¨å¹²ä»ä¹ï¼è¯´ä¸æèªå·±çå§~å¹³å¸¸æ¯è¾é²çæ¶åï¼æ©æ¨6ç¹åçå¼ç¼çblingbling~7ï¼?0èµ·åºæ´æ¼±7ï¼?0åæ©é¤ï¼åæ¬¢å¹²åéº¦çï¼é ¸å¥?éåº¦é ¸å¥¶ç±å¥½è ï¼ï¼ã?ç¹åºé¨å»ç¤¾ç§ï¼ç¤¾ä¼ç§å­¦å¾ä¹¦é¦æè å¤§å¾ï¼8ç?0å?11ç¹å çä¹¦ï¼åç¬è®°ï¼ç å­ï¼å¯è½æ¯è®ºæä¹å¯è½æ¯æè°ï¼11ç¹ååæ¶èå­é¥¿å»é£å 12ç¹å…
e5e80718d89dd6d9c7f088d0e9832f10	è­è¦	ç?æ­¦æ±å¤§å­¦	æ?ä¸­å½å²å¨è¯?æ?æµæ±å¤§å­¦Â·åå²å­?æ?æ?æ?2019-10-17 23:02:53	å ä¸ºæç§é¡¹ç®å°ï¼å¾å°éè¦å¤§éçç ç©¶çå³å¨åãæç§çèå¸ç±äºä¸ä¸åå ç¸å¯¹æ¯è¾æäººæå ³æï¼èä¸æ¯æ±çç®ç®ååçå·¥å ·çæ§æ¥æå¯¼å­¦ççå·¥ä½ãçå·¥ç§å¤å®éç ç©¶ï¼æç§å¤å®æ§ç ç©¶ï¼å®æ§ç ç©¶ä¾èµä¸ªäººçæèï¼å¾é¾å°è¿ç§æèä¼ è¾¾ç»å­¦çä½¿å ¶æç §ä½ çææ¿å®æä»»å¡ãæç§å­¦ä¹ è¿ç¨ä¸­å¸¸å¸¸åæå°èª…
707858aafd4b628ee3b9a458b3035763	é¿ä¹æå¾·æ?å¥?å¤§è¿å¸?æ?æ?å¹ç­è¯»ä¹¦ç¯ï¼èº«æ«ä¸èº«æã?æ?èä¸æè²	æ?æ?2019-08-14 22:44:59	æè°¢å¤§å®¶ç¹èµï¼æè§å¾æè¿ä¸ªåºè¯¥æ¹ææç§çä¸ºä»ä¹æ²¡æ³åæ§½èªå·±çå¯¼å¸ï¼æ´åéï¼çè§å¤§å®¶é½ææ ¨è¯´æèå¸å¾å¥½ï¼å ¶å®ä»æ¯æè¯´çæ´å¥½ï¼è¿æå¥½å¤å°äºå¿ï¼æ²¡åæ³åæ§½ï¼æ¥å½©è¹å±ä¸æ³¢ï¼æå¯¼å¸å¯¹æç¹å«å¥½ãæå­¦é¢ï¼èä¸æä»¬æ´ä¸ªå­¦é¢çå¯¼å¸å¯¹å­¦çé½ä¸éï¼æå¯¼å¸é¦å ä¸æ¶ç¤¼ï¼è¿å¹´è¿èä¸æ¶ï¼ç¶åæè…
8e3e63597bd4ef356d3e1d8dcc6b2777	æåå¤?ä¸è¯¦	æªç¥	æ?åå£«å?åæ¯ ä¸å±ï¼æ­£ç´åè¯ã?äººççç¾å¥½æå¾?æ?æ?æ?æ?2019-08-14 15:30:17	è¿ä¸ªé®é¢ï¼é£æç®ç´å¤ªæèµæ ¼ç­ä¸ç­äºãä½ä¸ºä¸ä¸ªè¢«çå·¥ç§åå£«ç¯ç»çæç§ï¼ä¸­å½è¯­è¨æå­ï¼åå£«ãç»å¸¸å¸®å¿æè§£çå·¥ç§åå£«çå·¥ä½ååä»¥åå¯¼å¸æ§æ®ä¸å¼èµ·çæ¶ææ ç»ªãæåªè½è¯´æç§åå£«æ¯å¾ä½ç³»çãä¸é¢ç­æ¡æå¾å¤åå äºï¼æ¯å¦æç§èå¸æ¯è¾ç©·ï¼æç§èå¸æ¾å »å­¦çï¼æç§èå¸è¯­è¨ååºå¼ºï¼ä¸éè¦å­¦…
630c99fe3e9694835cd00d23ceec92cf	ç¥ä¹ç¨æ·	ç?æªç¥	æµæ±å¤§å­¦ çµæ°å·¥ç¨åå£«å¨è¯»	å½å®¶ä¸çº§æ¸é±¼éæ	ä¿æå¥½å¥ åæåªå	æµæ±å¤§å­¦Â·çµæ°å·¥ç¨	æ?æ?æ?2019-09-13 10:54:50	èæ ¸æ¹å¼å³å®åæ§½éãä½ çæ¬ç§çæ¶åï¼ææ«èï¼çå·¥ç§çåå­¦æ»å¨åæ§½è¿ç§é¾é£ç§ååå¤§ï¼æç§çåå­¦å¢ï¼åªææ¶é´è·ä½ åæ§½ï¼æç´§æ¶é´èï¼èå¤åãçå·¥ç§ç¨å¾®ä¸ä¸ªåæ°åå¨ï¼å¯è½å¯¼è´ç»æå¤æ ·åï¼çè³å¯è½ä¼è§£ä¸åºï¼æç§ç¨å¾®åå¨ä¸ä¸ªåæ°ï¼emmmï¼å°å°±å°å°±å·®ä¸å¤ï¼èå¸æ¹å·è¯åçå¾æå°±å¥½ãäºæ…
48ad8d760d753d84728a7b51b48f43a9	åæé©?ç?æ³å½	æ³å½ IRCL ç ç©¶æ æåç ç©¶åå£«å¨è¯»	æåç ç©¶åå£«å¨è¯»	æä¸ä¸ªæãæåç ç©¶ãçï¼ææ³å¾å·¦ä¸æ¯çæåºå½åï¼	ä¿ç½Â·ç¦è±éå¤§å­¦Â·æåç ç©?é«ç­æè²	æ?æ?2020-01-25 22:11:20	æç»åæçå­¦ä¹ è§ï¼æ¥è®¨è®ºä¸ä¸ä¸ºä»ä¹æ­»ææµçä¸¥æ ¼æç§å¯¼å¸æå¯è½æ¯å¥½çå¯¼å¸ãä¸è¬è®¤ä¸ºï¼é«æçå­¦ä¹ æè³å°ä¸ä¸ªè¦ç¹ï¼ææ¡ç®æ ææææ¡è¾ å©ææææ¡ä¾é¢ï¼æè ç»å ¸èä¾ï¼ææ¡ä¹ é¢ï¼æè èªä¸¾èä¾ï¼å¢éå­¦ä¹ æ¥æ¼è¡¥ç¼ºååæ¶åé¦ï¼å¯¹äºæ²¡æææ¡çç¥è¯ç¹ï¼åæ¶å¨è¯¢èå¸ãå©æå¹¶è·å¾åé¦ï¼å¥½çè¿…
0058086253816eed0df4ebb40537d9e6	[å·²éç½®]	ç?æªç¥	æ?æ?æ?æ?æ?æ?æ?2019-08-14 14:04:00	å ä¸ºçåç¯æè¿å ä¸ªä¼ éå­¦ç§é½æ¯çç§ãä¸ªå«é¢å¯¼ä¸ºäºç»©æï¼ç ç åæ¦¨è¿å ä¸ªä¸ä¸çå­¦çåè¦ååè®ºæãæç§ç¾å¥³å¤ï¼æ²¡æææ¯çåå­¦å®éªï¼ä¸ç¨è¢«å¯¼å¸é¼çç¬å¤åå®éªï¼èªç¶æ²¡é£ä¹å¤æ±æ¨ãéèï¼ç»æµç±»çå¯¼å¸æé±ï¼è¡ä¸æ¬£æ¬£åè£å¤§å®¶ä¹é½ä¸å¢åæ°ãçåç¯æçåç©·ï¼åææ¯ï¼åæå±é©ï¼å°å¤é½æ¯æ­…
1d22d217c6b14e84b522fd2f501d4b76	æ¨å­æ?ç?è¾½å®ç?æ?ä½å¶å¤å°çèå¸	æ?æ?å¹è®­	æ?æ?2019-08-14 12:51:50	è¡?æè¶£åï¼è¿ä¸ä½ï¼ä¸ä¸ªè¯´å¤æ±è¯­åå²å­¦ç ç©¶æ ç¨ï¼ä¸ä¸ªé®æç§ææ²¡æç ç©¶çï¼ä¸ä¸ªè¯´ç¤¾ä¼ä¸­æç§ä¸å?0%ãé½æ¯è®¡ç®æºç¸å ³ãæè¶£ä¸é¢æ å ³ï¼å¯¹äºä¸å¯¹äººãæ²¡æ³å°æäºäººå¯¹æç§åè§ç«ç¶å°å¦æ­¤å°æ­? å²å­¦ä¸å¤æ±è¯­æ²¡æç ç©¶ä»·å?é?019å¹´äºï¼å¾éæ¾è¿ç§è¨è®ºè¿è½å¨ä¸ä¸ªç¥åå¤§å­¦å¤§å­¦ççå´éè¯´åºæ¥ã?
1b6cfd5e7f4ed61e24a11c303b30603d	ãå·²æ³¨éã?ä¸è¯¦	æªç¥	æ?æ?æ?æ?æ?æ?æ?2019-08-13 17:38:25	æ¬ç§çµæ°ï¼ç ç©¶çæ³å­¦åå ï¼ç¬ç«ç ç©¶ä¸æ°´å¹³ä¸å¤æç §æèå¸çè¯´æ³ï¼ææ°´å¹³ä¸è¡ï¼å¾é¾å¸®å°å¥¹ï¼åå®äºè¿å¾æ¹ï¼å¤ªéº»ç¦Ô¾â¸Ô¾èä¸æç§æ¯ä¸ä¸ªæ ¢å·¥åºç»æ´»çå°æ¹ï¼å¾å¤æ¶åä½ çä¸å¥è¯å¾å¾æ¯çè¿åäºç¯æç« æ»ç»åºæ¥çèå­éæè´§ï¼æè½ååºæ¥çç§å¢å®éªè¦åï¼é£äºéå¤æ§å®éªæ»ä¸è³äºè®©èå¸æ¥åå§ï¼é…
2bf296f1402aff7df228f55322642a93	è¾æ³°å?ç?æ²³åç?æ?åéæ æ¸¸å°ç¡	è·ææ äººåå¿«ä¹äºï¼å«é®æ¯å«æ¯ç¼?è¥¿åå¸èå¤§å­¦Â·æ æ¸¸ç®¡ç	æ æ¸¸	æ?æ?2019-08-11 19:35:22	ç®¡çç±»å­¦ç¡æä»¬å¹¶æ²¡æä»ä¹å®éªå®¤ï¼åªæä¸ä¸ªç ç©¶çèªä¹ å®¤ï¼ææåºæ¬é½æ¯ä»ä½ç½®ä¸çé£ä¸ªçµèä¸äº§åºçãä½ è¦æ¯è·äºä¸ä¸ªæ¸é±¼çèå¸ï¼åºæ¬åä¸ªå­¦æé¤äºä¸è¯¾ä»¥å¤é½ä¸ä¼æä»ä¹äºãå½ç¶ä½ è¦æ¯è·äºé¢é¿ãå¯é¢é¿ï¼è¿äºæä¸äºæ¨ªåçºµåé¡¹ç®çèæ²¹æ¡ï¼å¹³æ¶ä¹å°±å¸®ä»ä»¬åååºéæ¬å­ãç»é¡¹æ¥åï¼å¶å°åºå»…
7ecc331b2342c9aefd3e26997519ecd4	ç¥ä¹ç¨æ·	ç?æªç¥	æ?å¯å¼ºãæ°ä¸»ãææãåè°ãèªç±ãå¹³ç­ãå ¬æ­£ãæ³æ²»ãç±å½ãæ¬ä¸ãè¯ä¿¡ãåå?æ?æ?æå¡ä¸?æ?æ?2019-08-28 10:19:48	æç§ç ç©¶çå¨èä¼è®¡è¯ä¹¦ï¼æ»ç¨½
f661009b51dbec40b40109472b9e6543	ç¬ç«äººæ ¼	ç?æªç¥	æ?è¿ææ³å¸	æ?æ?æ¿åº	æ?æ?2019-08-29 17:04:57	æç§ç¡å£«åªè¦å«è·å¯¼å¸åçå­¦æ¯å²çªé½å¥½è¯´ãæç§ææå¹´çºªè¶å¤§ï¼å­¦æ¯æ°´å¹³è¶é«ï¼æ§æ ¼å°±è¶è½´ï¼ä¸å®¹è®¸èªå·±è¾è¦åè¾å­å»ºç«èµ·æ¥çå­¦æ¯çè®ºä½ç³»æå¤±ä¸ç ä¸ç¦ãä¸äºæ°å ¥å­¦çå¹´è½»äººï¼è§å¾é¤äºå¤©çèå­èªå·±æå¤§ï¼å­¦æ¯èªä¿¡çæ£ï¼è§å¾é£äºçè®ºå­¦è¯´é½æ¯èåççå±ï¼çè³æ¢äºè´¨çé©¬å æå¯ç©ä¸»ä¹ãè¿ç§å­©…
0	å¿åç¨æ·	ä¸è¯¦	æªç¥	æ?æ?æ?æ?æ?æ?æ?2019-08-14 14:31:17	æ´ï¼æè°¢å¯¼å¸ï¼æ¨å ä¸å²¸åå¤§ä¸è¯·èªæ¥ï½æè¿ä¹å¥½çå¯¼å¸åæ¢¦é½è¦ç¬éï¼æä¹è¿ä¼åæ§½å¢ï½è´¢ç»211ï¼å¤§å­¦åä»¥åæ¦å ¨å°è®¤ä¸ºè´¢ç»é«æ ¡æ²¡æå­¦æ¯æ°å´ï¼ççä¸æ¯è¿æ ·çå¤§äº?åå¯¼å¸Aå¯¼å¤ç¨ï¼å­¦æ¯å¤§çï¼å¨ææ ¡ssciè´¡ç®çè¶ 40%ï¼å¸¦ç ä¸å¸å§ï¼åå¹´åè¡¨ä¸¤ç¯ssciï¼åäºå¸å§ï¼åå¹´ä¸¤ç¯ssciï¼æä»å¤§äºåå¼å§çå°ç½ä¸…
677d8ed1e9bd82e7fe3d59acf40df74e	ä»ä¸ççµè§?ç?æªç¥	æ?æ?æ?æ?æ?æ?æ?2019-08-14 21:56:00	ååï¼å½ç¶æ¯å¨è¢«å¯¼å¸åæ§½ãè¯¦æ è§ä¸é¢ç½åhttps://mp.weixin.qq.com/s/CIw-7eHL_JW_F6Uc9I4sKw
cb168b30be557aeb5306e833bb18f321	ç½é²æªä¸ºé?19	å¥?æªç¥	æ?å¹³å¹³æ å¥	å¹³å¹³æ å¥	æ?æ?æ?æ?2019-09-28 05:07:30	è°¢éãææ¬äººæ¯æç§æ¬ç§ï¼å¤§å­¦çæåä¸å é½æ¯è¯»äºæç§ãèªå·±ç°å¨ç®æ¯stemä¸ä¸ï¼å­¦çé½æ¯åæ°çåºç¨çä¸è¥¿æä»¥ç¥å¾®ç­ä¸ä¸ãæ¯èµ·æç§å¨ç ç©¶çé¶æ®µï¼çå·¥ç§ç¡®å®éè¦å¤§éçæ¶é´æå ¥å¨å­¦ä¹ éãåä¸æ¯è¯´æç§æ°´æè æ²¡æçäº§åï¼è¿ä¹è¯´å§ï¼è¯»çå·¥ç§çmasterï¼ä½ éè¦çæ¯æé¨å°±ç­ï¼å°±ä½ ä»é«ä¸­å¼å§å°å¤…
8a233680bb385e651c34b2c2df7a5ad6	èªæ­»ä¸å½åç	å¥?æªç¥	æ?å¤§å­¦åå¹´ç§¯åäºå¤ªå¤ï¼ä¸æ³¨åéå°åå¸å± ä½?ç®æ æ¯çæ¥å½ä¸ªcra	båºäºæ¬Â·è¯å­?æ?æ?æ?2019-08-16 16:29:45	é£æ¯å½ç¶ï¼åªä¸ªæç§çè¯è¿å¦ä¸å¾è¬çä½æ¯ï¼æåå­åçå?
db4e41be974fae789722049465b477a8	æ²¡æ	å¥?æªç¥	æ?æ®éçæ®éäººå?You don&#39;t know that I know you know I know.	æ?æ?æ?æ?2019-08-16 22:26:08	æè¯»ç é£ä¸å¹´ï¼åºè¯¥å°±æ¯å¨ä¸è¯¾ãåè®ºæãä»£è¯¾ãåå ¼èï¼é¡ºä¾¿æ¯å¤©çå¯¼å¸çæååï¼é¢ç¥å ¨çåå²æåå¤è¿¹ç¾æ¯ãå¯¼å¸æ²¡å°éä¼çå¹´çºªå´æ©å·²æäºéä¼çå¿ãä»çå¸å¨å¼å ¬å¸æé±ï¼å ä¹ä¸å¹´å°å¤´å¨å½å¤æ æ¸¸ï¼å¤©å¤©åæååæç¾æ¯ç¾é£ãå»å°åäººæ å± è¿è¦@æä»¬ï¼åç¬è®²è®²ç¸å ³åå²èæ¯ãæä»¬è½æå¥çç…
e44dbb8eb82c4d48c92870f88f79b5fd	Realcc	å¥?ä¸æµ·	æ?ä½ æ°¸è¿å«ä¸éä¸ä¸ªè£ ç¡çäººï¼ææ¶åç¡çå¤ªæ²ä¹ä¸è¡	æç±éå±±æµ·ï¼å±±æµ·ä¸å¯å¹³	æ?æ?æ?æ?2020-10-28 22:38:14	æè²ç±»çï¼ç®æ¯æç§çå§æä»¬å¯¼å¸ä»å¼å­¦æå°±è§è¿ä¸æ¬¡ï¼è¨è°ä¸¾æ­¢æè§æ¯ä¸ªå­¦è¯æ¸åçä¸´éä¼èå¸ï¼è¯´æä»¬å¯è½æ¯å¥¹å¸¦çæåä¸æ¹å­¦çäºï¼ç¬¬ä¸å­¦ææ²¡æå¥¹çè¯¾ï¼å¸ææä»¬è½èªæçº¦æï¼å¤è¯»å æ¬ä¹¦ï¼å®æ¶å¼å¼ç»ä¼ï¼æä»¬ç»åä¸ªäººï¼ä¹åå¾å¤å±é½æ¯ä¸ä¸ªï¼è®¨è®ºè®¨è®ºï¼å¯ä»¥å«å¥¹å¬å¬ãèå¸ä¸å­¦æç»æ¬ç§å¼è®¾…
3c38bf34ef1c67c2430e65126bc2b6d4	ææ¥ ææ	ä¸è¯¦	æªç¥	æ?æ?æ?æ?æ?æ?æ?2019-08-14 15:57:34	ææ¥åè¯å¤§å®¶æç§ç ç©¶çé½å¨å¹²åï¼æ¬äººæç§ï¼å¯¼å¸åæä»¬ååå¸å å¦¹è¯´çæå¤çå°±æ¯ï¼å¤è¯»ç¹ä¹¦ï¼æé«èªå·±ççè®ºæ°´å¹³ï¼èä¸ç ä¸é¶æ®µæ ¹æ¬ä¸è¦æ±ä½ åæç« ï¼æå¯¼è¯´ï¼å°±æä»¬ç°å¨ççè®ºæ°´å¹³ï¼è¦ååºä¸ç¯æ°´åçæç« ï¼å¤ªé¾äºï¼å¹³æ¶å°±æ?5å¤©ä¸æ¬¡è¯»ä¹¦ä¼ï¼ä¸å¼ºæ±åå ï¼æ¨èä¸ä¸é¢åå çä¸ä¸ä¹¦è®©æä»¬è¯»ï¼…
e8d670f4211810c9f1d682c5ca574fbb	ä¸äºä¸æ°å 	ç?æ²é³	æ?ä½ æ¯è°ä¸éè¦ï¼éè¦çæ¯ä½ ä¸æ¯è°ã?çº¯éççç®è¤ä¸è½è¿å¬ã?æ?é«ç­æè²	æ?æ?2019-08-15 02:05:15	åè±æå¯¼æ¸¸ãææ¬ç§å­¦çæ¯æè²å­¦ï¼æ²¡ä»ä¹ä¸ä¸æè½ï¼ä»å°åæ¬¢è±è¯­æ²¡æ¥è±è¯­ä¸ä¸ä¸ç´éæ¾ï¼æä»¥å¤§äºå¼å§æ¥ç­å­¦äºå¤ï¼æ¥è¯­ï¼ï¼å¤§åé¡ºå©èäºæ¬æ ¡è±è¯­è¯­è¨æå­¦çç ç©¶çï¼å ä¸ºå¨å¤è¯ä¸­çå£è¯­ç¯èè¡¨ç°å¾å¥½ï¼å¾å°è¯å§èå¸ï¼ç ç©¶çå¯¼å¸ï¼çéçï¼å°æçº³å ¥å­¦æ ¡ä¸ä¸­å½æ è¡ç¤¾çåä½é¡¹ç®ï¼æ¥å¾ å½é é®è½®…
7f6882051f8d382a48d305b2bf6f7bb9	æ°¸å¹¸	å¥?æªç¥	æ?å®éªç?ååå­æå½±å¸/INTJ	æ?æ?æ?æ?æ?2019-09-13 12:38:49	æï¼çå·¥ç§ï¼ç ç©¶æ¹åæ¯è¯çæå®¤åï¼æç§ï¼ç ç©¶æ¹åæ¯è¯­è¨æå­¦æï¼æ¯å¤©æ³¡labæå®¤åï¼æ¯å¤©æ³¡libæçå¨æ«ï¼æ²¡æå¨æ«ï¼è¢«èæ¿å«å»å ç­æå®¤åçå¨æ«ï¼æ²¡æå¨æ«ï¼èªè¡å ç­æçåæï¼ææå ¢å ¢æ¾èæ¿è¯·å å¤©ååå®¶è¿å¹´æå®¤åçåæï¼æ³ä¼å¤ä¹ å°±å¤ä¹ ï¼é èªè§æåèæ¿è§é¢é¢çï¼?æ¬?å¤©æå®¤ååèæ¿è§é¢…
d7eeb7052528fbc58b1bfe2bbaca1a2f	ç¥ä¹ç¨æ·	ç?æªç¥	æ?å¾·æå¿æ¯å¦å­¦æ¸£ç³»æ³å­¦åå£«ç ç©¶ç?æ?æ?æ?æ?æ?2019-08-14 17:00:17	æç§çç¶æä¸ï¼æ¾å »åå¹³æ¶å¯¼å¸äººé½è§ä¸å°ï¼å¯¹ä¸ªéçäººæå¥å¥½åæ§½çæç§çç¶æäºï¼åææåä¸æ¼è¥¿åå°±å¥½äºãåä¸åº?æªèªå·±æç¬ä¸è¡å¯ï¼å ³å¯¼å¸å¥äºåæç§çç¶æä¸ï¼ç§ç çåå¯¼å¸ï¼ä½ å°±æ ¹æ®ä½ çå ´è¶£æ¥å§ãç§ç çï¼æâ¦â¦è¿è¯¥åæ§½å¯¼å¸å¥ï¼æç§çç¶æåï¼èªæ´èªå¼åå¯¼å¸ï¼ä½ â¦â¦ï¼è¯è¿æ²¡è¯´å®ï¼…
3a94944be4e99b08aa6fc834a9cb8bf0	ç¥ä¹ç¨æ·	ç?æ©æ½	æ?å®é£ï¼âä½ åæå¤´åäºâã?å®é£ï¼ä½ åæå¤´åäºÂ·Â·Â·Â·Â·Â·Â·Â·Â·Â?æ?æ¸ä¸	æ?æ?2019-12-14 09:21:55	çå·¥ç§æ¯æä¸ä¸ªæ åçä¸ç®¡ä½ æ¯å­å¤«å­è¿æ¯å°æ­£å¯è¿æ¯å¤§ç©ç©ï¼ä½ ç«å¨æ¯è¨æå¡ä¸æéçé£é½æ¯åæ¶è½å°ãæç§ç±»å°±è¦äºäº²å½äºä½ åå±¡æå±¡è´¥ï¼åå±¡è´¥å±¡æï¼é£ç»ææ¯å®å ¨ä¸ä¸æ ·çï¼ä¸å¯é¢æµçãå¨å­¦ä¼æå±¡æå±¡è´¥åæå±¡è´¥å±¡æä¹åï¼è¿æ¯å¯¼å¸èªå·±æåå§â¦â?
1d62000a978184a51d99922db55f0ca0	è¿éè¯´æ±è?ä¸è¯¦	æªç¥	æºæ¢°æå¸	åèåºå¤§åï¼ç°é«æ ¡æå¸?å¾®ä¿¡å ¬å·ï¼è¿éè¯´æ±è å¸æå¯¹ä½ ä»¬æå¸®å©	åèåºå¤§åï¼åäºèç½åæ´è½¦åè¡ä¸ä»ä¸è ï¼ææ¯è¾ä¸°å¯çç åãéå®ç®¡çåæèç»éªï¼ç°é«æ ¡æå¸ï¼èå¹´éæ¤ä¸æï¼å¸ææçèåºç»éªå¯¹ä½ ä»¬ææå¸®å©ï¼æä¾äºèç½åæ´è½¦åè¡ä¸çæ±èåèä¸è§åå¨è¯¢åç­çï¼å¯ä»¥ç§ä¿¡æè å° å¾®ä¿¡å ¬ä¼å?è¿éè¯´æ±èï¼ID zheliwananï¼è·æä»¬çè¨äº¤æµ ç­çå¾®ä¿¡duofu33ã?br/>æ…	MTæ¬ç æå·¥äººã?	æ?åäº¬å¸èå¤§å­¦Â·è®¡ç®è¯­è¨å­¦åå£?é«ç­æè²	æ?æ?2020-02-09 17:17:24	è°¢éãå¾å®¹æçè§£åï¼ä¹å¾æ­£å¸¸ãçå·¥ç§ä¸ä¸çå­¦çï¼å¤æ¯âåå »åâï¼ä¹å°±æ¯å´ç»å¯¼å¸ï¼å¤ç§°ä¸ºâèæ¿âï¼çè¯¾é¢é¡¹ç®æè èæ¿çå ¬å¸æ¬ç å¹²æ´»ï¼è¢«åå®å¨ä¸å®çé¡¹ç®å ãè·å¤§å°èæ¿æ¥è§¦å¤äºï¼èªç¶ä¼ææ´å¤ççç¾æè ä¸æ»¡ï¼èªç¶å°±ææ´å¤çæ±æ¨å¯ãèæç§ä¸ä¸çå­¦çï¼å¤æ¯âæ£å »åâï¼æç§ä¸ä¸å¤…
82fa8cd53aee6a08d6ee170cda38e8b3	å°åå±é»ä¸æå?ç?åäº¬ å¨å£	æ?å¦ï¼ç§è¿é¢è²ä½ æè¿ä¸ç«å¦ï¼ï¼	èå­ç±äººï¼å¥èº«èé¸ï¼åä»å­¦ä¹ è ï¼ä¸å ¬éè·è ï¼ç ç©¶å§ï¼è±è¯­ç±å¥½è ï¼ç¾å§è¿·ï¼æå½±ç±å¥½è?æ?éä¿¡	æ?æ?2019-08-14 14:53:46	æç®åä»ç»ä¸èªå·±çæ åµå§ã?7çº§éä¿¡ç ç©¶çï¼ç°å¨å¨è¯»ç ä¸ï¼å ¨æ¥å¶ãå®éªå®¤éå¯¼å¸è¦æ±å¨ä¸è³å¨äºæ¯å¤©å¿ é¡»å¨8ï¼?0ä¹åå·è¸æå¡ï¼å¨å ­å¯ä»?:00å·è¸æå¡ï¼è¿è®°å¾æ?7å¹´åå ¥å­¦çæ¶åï¼å®éªå®¤éä¸ä¸ªå¸å è¿å°äº5åéï¼è¢«å¯¼å¸å«å°äºåå ¬å®¤éè®­äºåä¸ªå°æ¶ï¼å·®ç¹å¿åæ£è®¨çäºæ ãç¶åä¸­å?2:00ååé¥­å·è¸æ…
8d5cf67bc623836ee24509fa1bf0c0cb	æ ¢åå?ç?123	æè²ç»æµä¸ç®¡çå­¦ç¡å£«	å¨è¯¢é®é¢è¯·ä»è´¹ï¼ç¹å»ä¸»é¡µï¼ä»è´¹å¨è¯¢ã?æ?æ?äºèç½?æ?æ?2019-11-08 22:52:42	æç§çä¸»è¦ä»»å¡å°±æ¯çä¹¦ãå½ç¶è¿ä¸ªçä¹¦ä½ å¯ä»¥å·æãæ¯å¦ä½ ççæ¯åèï¼é£ä¹åèçåæï¼å¨ç¥ç½ä¸ä¸è¬é½æãä½ æ ¹æ¬ä¸ç¨çï¼ç´æ¥ä»ç¥ç½ä¸ççå«äººæç¼è¿çè§ç¹å°±å¥½ãæ­åä½ ï¼ä½ å·²ç»è·¨è¿äºçä¹¦è¿ä¸ªåå¿ãå©ä¸çå°±æ¯ååç©ä¹äºãææ¯å¤©é½è½å¨æ·±å¤å ¥å¤çåç¹ä¹åï¼å¨èµ°å»å¬å°ååçå£°é³ï¼æ¯å¤©…
445f10a538a344d603c15a37b0b8d937	AEICå­¦æ¯äº¤æµä¸­å¿	ä¸è¯¦	æªç¥	å·²è®¤è¯çå®æ¹å¸å·	ãå¾®ä¿¡å ¬ä¼å·ï¼AEICå­¦æ¯äº¤æµä¸­å¿ãï¼å ³æ³¨é¢æ´å¤å­¦æ¯å¹²è´?AEICå­¦æ¯äº¤æµä¸­å¿æ¯ç±å¤æå½å å¤å¤§å­¦ãç§ç é¢æåä¼ä¸èååå»ºçä¸ä¸ªæççå½é å­¦æ¯äº¤æµåçï¼ç®ç§°AEICãAEICéä¸­å ¨çä¸ä¸çå­¦æ¯åéï¼å¨å¤æé«æ ¡åç ç©¶é¢æçå­¦æ¯æ¯æä¸ï¼è´åäºç§æä¿¡æ¯çä¼ æ­ãå­¦è ç§ç äº¤æµãç¤¾ä¼ç­ç¹æ·±åãçæ´»ç§æ®å…	ä½ä¸ºä¸ä¸ªè¯­è¨ä¸ä¸çæç§ç¡å£«ï¼ç»å¸¸å¯ä»¥å¬å°æ¬ä¸ä¸çåå£«å¸å å¸å§ä»¬åæ§½ï¼âå®¶éæç¿åï¼æ²¡æå°±åä¸ä¸è¦ç»§ç»­è¯»äºï¼é¡¹ç®è¡¥è´´æ²¡æçç§çé«ï¼è¿åºå»èµå¤å¿«é½æ²¡æäººå®¶å­¦éèçä¸åå¤ãâæåå¤´ä¸§æ°åå¤å¦¥åäºç°å®ï¼ç¶èå´å¨è¿æ¶è®¤è¯äºå·²ç»åå£«æ¯ä¸ä¸¤å¹´çå¸å å°é¢ãå°é¢ç¬éï¼è®°å¾ç¬¬ä¸å¹´è¯»åç…
5b51707b8785001ba617e2b6af0ad263	Zpuzzle	ç?åäº¬	åäº¬å¸èå¤§å­¦ æèºå­¦åå£?Fight	æ?æ?æ?æ?æ?2019-12-01 15:52:32	å ä¸ºç°å¨åä¸ªå¤§å­¦éçå·¥ç±»çä¸ä¸ä¸ä¸æå¤ï¼ç ç©¶ççåºæ°æ´å¤§ãå¦ä¸æ¹é¢ï¼ç°ä»£ç§ç ä½å¶ä¸çå·¥ç±»ä¸ä¸ç³è¯·çç»è´¹æ»é¢æ´é«ï¼ä¹æ´éè¦å¢éç®¡çååä½ï¼å¯¼å¸å¯¹å­¦ççåæ¦¨æ´å¤ââæ¢å¥è¯è¯´ï¼å¯¼å¸æ´è½ä»å­¦çèº«ä¸åæ¦¨åºé±æ¥ãé¤æ­¤ä¹å¤ï¼ç±äºçå·¥ç§ä¸ä¸å°±ä¸åèæ ¸æ´è¶äºå½é åï¼ä¸ä¸ªæç´è§çèæ ¸æ…
acab85f5751c998f35ae5555abf16fd9	å°é¢ä¸çææµ	ä¸è¯¦	æªç¥	æ?æ?æ?æ?æ?æ?æ?2019-09-05 00:15:39	å¿ä¸ä½åå¤ä¸ä¸ªï¼ä¸ç®åç­è¯»åæé´ï¼å¯¼å¸ä¹æé¡¹ç®ï¼è¿æ¯å½å®¶ç¤¾ç§éå¤§è¯¾é¢ãç¶å¹¶åµï¼ä¸åºå¸å å¼å§å¦¹æ æ³åä¸ãä¸æ¯å¯¼å¸å°æ°ï¼å®å¨æ¯å¹²ä¸äºï¼è¯¾é¢æ¯XXå²å­¦å¤§å¸èä½ç¿»è¯ï¼ãæä»¥ï¼èªç¶ä¸å­å¨è¢«å¯¼å¸åæ¦¨çé®é¢ãå¯¼å¸ä¸ºäººæ­£ç´ï¼ç»ä¸å¹²ä»ä¹å¸®å­¦çåè®ºæä¹ç±»çäºæ ãæä»¥ï¼ä¸»è¦é èªåæ´çï¼ä½ä¹å…
24f174c59dae969c446623fe40913c8f	å£°æ®³é¦?å¥?æªç¥	æ?æ?æ?æ?æ?æ?æ?2019-08-14 09:22:53	æçå¯¼å¸æ¯ä¸ä¸ªç¸å½åè¼å¯äº²ãåæ¬¢å¤¸äººçèå¤´å­ï¼æè§å¾ç±äºæå¯¼çæç ä¸ä¸åå ï¼ä»çé®é¢æ¯éå¸¸ééçï¼æå¯¼æä»¬çæ¶åï¼ä»ä»æ¥ä¸åæä»¬æä»ä¹è¦æ±ï¼é½æ¯å¾ªå¾ªåè¯±ï¼æ½ç§»é»åçæ¹å¼è¿è¡ãæ¥å¸¸çæ´»ä¸­ï¼ä»é½éé²çæ´è±ä¹æ°ï¼æè®¸ä»çç©è´¨ææ±å·²ç»å°äºä¸å®çé«åº¦ï¼ä½æè®¤ä¸ºæ´éè¦çå¯è½æ¯ï¼…
89dd16fa441044234b83b37afe04beee	æä¸	å¥?çæ³å?ç§å­¦ææ¯å²åå£«å¨è¯»	æè¾°å¤§æµ·ï¼ä¸è´åå¿ã?çäºåå½ï¼é¿å¨ééµï¼ç°å± å¸é½ææ<br/><br/>å¨å­¦ä¹ åç¡è§é´åæ¢èªå¦çåçå?br/><br/>ä¸å¤ªåæ¬¢åç­è¢«è½¬è½½ï½<br/><br/>æäºè¯·èµ°ä»è´¹å¨è¯¢ï¼ä¸æ¥åä»»ä½å½¢å¼åæ§½ï½?æ?é«ç­æè²	æ?æ?2019-08-17 09:38:03	çå·¥ç§å¤§æ¦æ¯å å·¥å¤´ä¸åæ°å·¥çå ³ç³»ï¼æä»¬åï¼å¤§æ¦æ¯é¿è¾åå­©å­çå ³ç³»ãè¯´èµ·åï¼æ¯æå¼ä¸æ¬¡ç»ä¼ï¼ææç¼çå½ç¶æ¯ä¸­åä¸èµ·èé¤ï¼å¯¼å¸è®°å¾æåæ¬¢ç³éæéª¨ï¼æ¯æ¬¡é½ç¹ãå¼å­¦èé¤ï¼åºç¥å¼å­¦ãå­¦ææ«èé¤ï¼åºç¥æ¾åãå¸å å¸å§æ¯ä¸èé¤ï¼åºç¥ç¦»å«ãä¸å­¦æå¯¼å¸ç»æä»¬ä¸è¯¾ï¼æ¯å¨é½å¸¦æå»å¤§é¤å ï¼è…
1455e52d1903d107604bedc15abbf952	ä¸åªæ·±æµ·é±¼	ç?ä¼¦æ¦	æ?å°èä»æ­¤éï¼æ±æµ·å¯ä½ç?æ?å¥ä¼¦æ¯äºå¤§å­¦Â·å·¥åç®¡ç	å¹¿å	æ?æ?2019-08-14 14:31:00	å ä¸ºæç§åå­¦ä¸ä¼å¨ç¥ä¹åæ§½åï¼è¦åæ§½å°±å»æ ¡é¢å¯¼é£å¿åæ³ä¸ä¸ï¼ä½ ä»¬å­¦æ ¡æç±é¹è ¾çæ¯ä¸æ¯å/ç»æµ/ç®¡ç/æ³å­¦é¢ãä¹åå¬è¯´ï¼æä»¬å­¦æ ¡å·¥ç§çå¯¼å¸ååæ£ï¼ç¶åæä»¬åå­¦å°±è¯´è¦æ¯ææä»¬åå­¦é¢æ©é¹æ ¡é¿åªå¿äºãæ¾¡å åäºä¸ä¸ªæï¼åå­¦é¢å­¦å­ä¸æä¹ä¸å¾®ä¿¡ç»æ ¡é¿ï¼ç¬¬äºå¤©å°±è§£å³äºãç­ç­ä¾å­å§ï¼å¤ªå¤…
f7fac4bd9f0455f4110b6dc9e5c2841d	è¯·å¼å§ä½ çè¡¨æ¼?å¥?æªç¥	æ?æ?æ?æ?æ?æ?æ?2019-08-14 19:08:52	åæ§½ï¼ææ¿å¥½ä¹ãç ç©¶çè¿äºä¸å¹´é²äºéé¹¤ççæ´»ï¼ç äºåç»æå°±æ¾å°å¨å®¶ä¹¡çå·¥ä½ï¼èªæ­¤å ä¹ä¸¤ä¸ä¸ªææå»è¶å­¦æ ¡ï¼å¯¼å¸ä¸ç¹æ²¡ä¸ºé¾ï¼åè®ºææ¶åè¿ç¬æ·±å¤å¸®ææ¹ï¼æåç­è¾©å ä¸ºè®ºææ¯ä¸¤ä¸ªææèµ¶åºæ¥çï¼è´¨éæ¬ ä½³ï¼ä¸å å¯¼å¸ä»¬æ­£ç¹è±«è®©ä¸è®©è¿çæ¶åï¼é¢é¿é»é»è¯´äºå¥âå¥¹é½æ¾å°å·¥ä½äºï¼è®©å¥¹è¿äºå§…
ac465e47157db73ec5936eadfcb2cd3e	ä»å¤©ä¸ä¸é?å¥?æ­å·	æ?å°å·ç¥ä¹	ä¸è¦ååªåé£ç?æ?å¹¿å	æ?æ?2019-08-14 20:41:40	å½å¹´æ¥å¸¸å¬å°çæå¤çè¯âå°xåï¼ä¸æ¬¡ç»ä½ çé£å æ¬ä¹¦çå®äºåââè®ºæåçæä¹æ ·äºââæåç¥¨åââæè¿ä¹°ä¹¦äºåââæåå®¶è½¦ç¥¨åââè¦ä¸è¦èèçæ ¡åâå½å¹´ä¸ä¸ªå¸å ï¼æå­¦åå£«ï¼æ¯ä¸çæ¶åçå¤´åç½äºä¸åï¼åè®ºæåçï¼æä»¬å¯¼å¸é½æ¿ä»æ¥ï¼æ¯æ¬¡è§ä»é½è¦å¸¦ä»å»ä¹°è¡¥åâ¦åå£«è®ºæå¤§æ¦æ²¡ç ç©…
3565a68d856754d4670d95083585abe5	ç ´åºç·ç¥æ¹äºå?ä¸è¯¦	æªç¥	æ?äºæ³è¡£è£³è±æ³å®¹ï¼æ¥é£ææ§é²åæµï¼ç§äºæ¥åå°±æ¯ææ¹äºå	æ?æ?æ?æ?æ?2019-11-14 15:02:06	åå²å­¦ç ç©¶çå¨è¯»ï¼å¤æç§äºå§ï¼å¯¼å¸ä¹ç®å°æåæ°ï¼æ¾ç»å¨ç¾å®¶è®²åä¸»è®²æ¸ æçå¸ç³»åä»ååºï¼å åæè´±ææäºå¸ä¸°å¸ï¼å°æ«ä»£çå¸æº¥ä»ªï¼æ»å ±æ­äº72æï¼å¯è½å·²ç»æäººè½çåºæ¯è°äºå?333ï¼ãå¯¼å¸ä»å¹?7å²äºï¼èªå·±ä¹å¿«éä¼äºï¼æ´»çå¾ä½ç³»ï¼å¯¹æä»¬ä¹å¾ä½ç³»ï¼åºæ¬æ¯æ¾å »ç¶æãç ä¸ççæ´»åºæ¬å°±æ¯ä¸è¯¾…
2be8507b1e6c4d9198daef5a6d5df651	å æ¿å¤§å²å­¦ç³»ç¯å­	ç?æªç¥	æ?ä¸è¿ä¸éåºå½å­¦å²å­¦ä¸æ¯ç¯å­æ¯ä»ä¹ï¼	è§å°æ ç²¾å°±ç´æ¥æé»çç¯å­	æ?æ?æ?æ?2020-06-28 10:26:58	å ä¸ºçå·¥ç§çç ç©¶çè½å½æâå»ä»·å³å¨åâæ¥å¥åãèæä»¬ããããè¿è¢«å¥åçèµæ ¼é½æ²¡æããããLOLããããå¯¹å¾ çç§çï¼âæ£çåä»ä¹ï¼ï¼ï¼å¹²æ´»å»ï¼ï¼ï¼âå¯¹å¾ æç§çï¼âèå¸çç ç©¶ä½ å¸®ä¸ä¸å¿çï½ï½ï½ä¹åï½ï½ï½å»ç©å¿å§ãâ?
0	å¿åç¨æ·	ä¸è¯¦	æªç¥	æ?æ?æ?æ?æ?æ?æ?2019-09-24 07:41:52	è°¢éå©çç¸å ³ï¼?85æ¬æ ¡äººæå­¦ç§ç¡å£«å¨è¯»ï¼å å®¹å¯è½æç¹ææï¼å¿äºãå è¯´ä¸æçåºæ¬æ åµå§ï¼æ¬ç§å°±å¨è¿ï¼å¤§ååæ¯ä¸è®ºæçæ¶åï¼å ç¼å·§åä¹ä¸éäºæè¿æ¹åçæç å®¤ä¸»ä»»å¯¼å¸ï¼åé¢èç ä»åè¯åå¤ï¼å°å ä¸ºå¤è¯åé¢ä¸å¤ææè¢«å·æçå¯è½ï¼ä»æ®çåäºå¼ºè¡ä»å«çä¸ä¸ç»ææ¢äºä¸ä¸ªåé¢ï¼å¹¶ä¸é¢è¯é…
dfd24988ac2cd4a5a77af1b4c0f0e8c9	ä¸é¡¾è±è±	ç?æé½	æ?èªæä¸è§æè¿ä¸éå»ºä¸å®?æ?æ?äºèç½?æ?æ?2019-08-14 19:51:41	ç»è¿è§å¯åèªæä½ä¼ï¼æç§ç±»å¯¼å¸ççç¸å¯¹æ¸©åãä¸åæç§ä¸è±¡çç§é£ä¹æ åä¸è¦æ±ä¸¥æ ¼æç¡®ãçç§ä¸æ¯ä¸äºæ¯äºï¼çé¡¿å¤§ç·ç±å¤§ç·é«æ¯èç·ç­ç­åè¾äººå®¶åå¿ç»ä½ ç»å¥½äºï¼ä½ æ³åºåé¾æ¯ç»å¤©ãå¯æ¯æç§ä½ å­¦ä¸ªä¸­æãå­¦ä¸ªæ°é»ãå²å­¦ãå·¥åç®¡çç­ç­ï¼éé¢åæ åå®½æ³çå¤ï¼æ åä¹æ¯è¾ä¸»è§ï¼ä»ç¹åºåï¼…
92885d3eb838a949583846c16d028bf4	é£çä¿±å	å¥?æªç¥	æ?ç¹ç¯äº?åæ¬¢ååååçæå­¦å¦¹å­?æ?é«ç­æè²	æ?æ?2019-12-03 00:19:32	å­¦ç§å¤ä»£æå­¦æä»¬çæ¥å¸¸å°±æ¯çä¹¦ï¼çè®ºæï¼æ¾èµæï¼åpreï¼åç»è¯¾è®ºæï¼åè¯»ç ä¸çææè§èªå·±å°±æ¯ä¸ªæ¸£æ¸£â¦ä»ä¹ä¹¦é½æ²¡çè¿ï¼è®ºæä¹åä¸å¥½â¦å°±æ¯å¤©çä¹¦çæç®å¯¼å¸ççé½éå¸¸å¥½ï¼æä»¬å­¦æ ¡å¥½åçæ²¡å¬è¯´è¿å¯¼å¸å­¦çé¹æ°çâ¦èä¸æç¹å«åæ¬¢ä¸ä¸ªæè¯å­¦çå¥³èå¸ï¼è½ç¶ä¸æ¯æå¯¼å¸ï¼ä½äººåæè¶£ï¼å­¦æ¯…
0	å¿åç¨æ·	ä¸è¯¦	æªç¥	æ?æ?æ?æ?æ?æ?æ?2019-08-20 07:38:51	ä¸æ¯ä¸åæ§½ï¼å®å¨æ¯æå¾åæ§½ãæç§çç¼ä¸­ççç§å¯¼å¸ï¼ç ç©¶çæ¨¡å¼çæ¨ï¼éä½£è åå³å¨è çå ³ç³»ï¼å¯¼å¸ä»å­¦çèº«ä¸æ«åå³å¨åï¼ä¸ä¸ºå»ä»·å³å¨åï¼ï¼å¤è§äºå®éªå®¤ãé¡¹ç®ç­ãä½å¨æçç¼ä¸­ï¼å¯è½ä¸å ¨é¢ä¸åç¡®ï¼ï¼éå°ä¸äºå¥½é¡¹ç®ãææä¹çå®éªäº¦ææ¯å¤§çç­ï¼æ¢è½å¢é¿ç¥è¯ï¼åè½æé«æ°´å¹³ï¼è¿è½å¢å …
a20b79d41882c254a3b79659f7e96a09	èªªæ¸äº?ç?æªç¥	æ?æå°±ä»äººä¾¿æ¯æå°±èªå·±ï¼åäº«æçç»éªç»ä½ ï¼å¯¹ä½ ææå¸®å©ä¾¿å¥½ã?æè®¤ä¸ºåçä¸å¥½çä¸è¢«äººè®¤å¯çæä¼å é¤ï¼é£äºæ¯ææçç»æç¹èµçç½åï¼å¦æåç°ä½ åæ¬¢çæåæç« è¢«æå é¤äºï¼é£æå¨æ­¤è¯´å£°å¯¹ä¸èµ·ï¼äººçä¸­æ»è¦æ­èç¦»çã?æ?æ±½è½¦	æ?æ?2019-08-14 19:40:39	çç§çåæ§½æçè§£ï¼æç§çç ç©¶çåæ§½å¯¼å¸ï¼ä½ ææ¯ç³ä¹å¿ãä½ èªå·±æ³æ³ä½ å¯¼å¸åç°ä½ åæ§½ä»ï¼åç§æ¼ä½ ï¼åå «ç§è¯­è¨ä¸éå¤çæ¼ãç»é¢å¤ªç¾ï¼æå°±â¦â¦â¦æçªç¼åçç±³è±çï¼çç­é¹çæ¥è¿éè¿æå°æ¿å³åçå­ã?
fb947330fbf9e10bb45a2c55d44babf3	åä¹	å¥?æªç¥	æ?ä½å¦¨åå¸ä¸å¾è¡ï¼ä¹æ é£é¨ä¹æ æ´ã?é¼æ£èç¥å®é£ç¹ä¸è¥¿ï¼å ¨é ç¥å¸ç·èµå£é¥­åã?æ?é«ç­æè²	æ?æ?2019-09-04 17:26:08	åçä»ä¹äºäºæä¹å¿½ç¶é£ä¹å¤äººå å ³æ³¨ï¼å¿½ç¶æ å¼ â¦â¦ââââä»¥ä¸åç­ä¼ ç»æç§ï¼å·é¨ä¸ä¸ï¼ä»¥åå·æ¿å³ä¸ºçãåå£«åå½åé£ä¸ªæåï¼å¯¼å¸æçµè¯æ¥é®ææåææ²¡äºï¼æ²¡äºå°±æ¥å§ãé£æ¶åè¿ä¸è½ä½å®¿èï¼å¯¼å¸è®©ç¡å£«å¸å¼å¸®å¿æ¾äºå­¦æ ¡å¨è¾¹çæ¿å­ï¼è®©å¸å¦¹éªçæåé¥­ï¼ç¨çæ¯å¯¼å¸çé¥­å¡ãæå¯¼å¨æ¬ä¸ä¸…
cec880bc57a7c7a365a10886712313fa	é£å¤§ãå¯ç¨æ¯å¦	ç?æªç¥	æ?æ¥å»ç§æ¥ä¸ç¥äººçå å¤å¯ç­ï¼äº²çéåæ¼«åäººé´ä¸æçåãæ æ¬²éèé£ä¸æ­¢åã?æ¿è®¤ä¸æ¿è®¤çç¾æ¯äºç©åå±çå¨åï¼è¿æ¯å¯ç©è¾©è¯æ³åå½¢èä¸å­¦ï¼æºæ¢°å¯ç©è®ºï¼çæ ¹æ¬åæ­§ã?æ?ä¿¡æ¯ä¼ åª	æ?æ?2019-08-27 12:34:29	åºç°è¿ç§æ åµå¤§çº¦æä¸¤ç§å¯è½ãç¬¬ä¸ï¼ç¤¾ä¼äººç¾¤åºç°äºå·¨å¤§ååä»¥è³äºæç§ç±»å¯¼å¸é½æ¯å£äººæä»¥æ ä»åæ§½ãç¬¬äºï¼ç¤¾ä¼äººç¾¤åºç°äºå·¨å¤§ååä»¥è³äºæç§ç±»ç ç©¶çé½ä¸æ¢å­å£°æä»¥æ²¡äººåæ§½ãä½æ¯æ»è§å¾è¿ä¸¤ç§é½ä¸å¤ªå¯¹å²ãå¯¼å¸é½æ¯å£äººåç ç©¶çé½æ¯å­±å¤´çå¯è½æ§å®å¨å¤ªä½ãè¿è¦æ¯ççï¼é£ä¹æçåç§è¿äºº…
0	å¿åç¨æ·	ä¸è¯¦	æªç¥	æ?æ?æ?æ?æ?æ?æ?2019-08-20 11:25:35	æ²¡æ³å°ä»å¤©å°±åºç»æäºï¼è?ä¿åæå åè·¯æ¼«æ¼«ï¼ç»§ç»­åªåå§~æ¿ä¸è´å¸æ©ââââââââââââââââåå å¤©è¿è¡äºä¿åé¢è¯ï¼è¿ä¸ç¥éç»æå¦ä½ï¼å¯¼å¸åªç»äºä¸ä¸ªåé¢åºæ¥ï¼è¯´è¿è¦ç»å ¶ä»èå æ¬¡æ²¡èä¸çå¸å å¸å§ä»¬çåé¢?ååå?â¯_â?ç­åºæ¥äºåæ´æ°ï¼å¸æé¡ºå©æä¸ºåå£«å°å§å§ââââââââ…
5bad8ff29ed33a4611f4dfc3014f06c1	åå¹´å°±è¦æ¹ååå?ä¸è¯¦	æªç¥	æ?æ²¡æä»ç»å¯ä»¥å?æ?æ?æ?æ?æ?2019-08-27 05:38:27	å ä»ç»èæ?æ¬äººçç§ å®¤åå°å§å§æç§?æä¿©é½æ¯åå£« ææ¯å¤©æ©å «æå?ä¸å¨å ­å¤©å®éªå®¤æå¡æ¥é å¨æ«ç»ä¼æ±æ¥ äº¤å·¥ä½æ»ç»å®éªè®°å½pptå®¤åå°å§å§ï¼ç¡å°èªç¶é?èæ¿æ¯è° ä»å¨åªå¿ æä»¬é¢å¤§æ¥¼é¨æåªéå¼~~æ³å»åªéç©å°±å»åªé? å¼å¿æå°±å»å¾ä¹¦é¦éé?ä¸å¼å¿å®¿èçªä¸å­¦æ æ¾å¯æåå?åæ¥èæ¿å¸ç½®äºä»»å?é£ä¹æ…
fdb12fac47447768c07f8443dd71de7d	ç¥å¥å°é²¤é±?ç?åäº¬å¸?æ­¦æ±å¤§å­¦ æ°é»ä¸ä¼ æ­ç¡å£?æå¾ä¿ï¼äººçç®æ å°±æ¯æ£å¾å¤é±ï¼æ¯å¦?0ä¸ªäº¿	æå¾ä¿ï¼äººçç®æ å°±æ¯æ£å¾å¤é±ï¼æ¯å¦?0ä¸ªäº¿	æ­¦æ±å¤§å­¦Â·æ°é»å­?æ?æ?æ?2019-08-14 17:51:38	æç§ç ç©¶çé½æ¯è¾ä½ç³»ï¼æ¥å¸¸å°±åå ­ä»¶äºï¼åæãå¿µä½ãæ²éï¼æåãåç¦ ãæéï¼å¯¼å¸ä¹å¾æ å¥ä½ç³»ï¼æ¥å¸¸ä¹åå ­ä»¶äºï¼åæãå¿µä½ãæ²éï¼æåãåç¦ ãæéï¼å½¼æ­¤é½å¾ä½ç³»ï¼æä»¥æ²¡æäºç¸ä¼¤å®³ï¼å°±ä¸ä¼åæ§½ãæç§ç ç©¶çï¼å¯¼å¸ä¸è§é¢å°±ä¼é®ï¼æè¿ãéåç»ãççå¦ä½ï¼æåºä»ä¹æ°æäºåï¼å¯¼å¸è¿…
0	å¿åç¨æ·	ä¸è¯¦	æªç¥	æ?æ?æ?æ?æ?æ?æ?2019-08-15 02:18:51	æ¬äººæ¯æºæ¢°å·¥ç¨ä¸ä¸çå¨è¯»åå£«ï¼çäºå¾å¤åç­é½æ¯è¯´æç§çç ç©¶çç°ç¶ï¼æå°±ç«å·¥ç§çè§åº¦èä¸èãé¾å¬çè¯æ¾æåé¢ï¼é¨åå·¥ç§ç ç©¶çèå¸ä¹é´çå ³ç³»æ¬èº«å°±å¾ç¸å½¢ãå­¦çä¸ºäºæ¯ä¸å¿æ°åå£°ï¼èå¸æå¤´æå»ä»·å³å¨åæ´å¤©å¨å´ç®å­å°±æé±èµï¼å­¦æ ¡ä¸ºäºé±ååå£°ä»¥åææ ä¸è·¯ç»¿ç¯ï¼ä¼ä¸ä¹æ¿ææ¾é«æ ¡ç …
638d29eef5751c3a2bf0219c2b7bf893	Wanda	å¥?çº½çº¦	å¥ä¼¦æ¯äºå¤§å­¦ æ¥è³æ¼è¯­è¨æå­¦ä¸æ¯è¾æå­¦åå£«å¨è¯?å¥ä¼¦æ¯äºå¤§å­¦æ¯è¾æå­¦åå£«å¨è¯»	æå¨åºå¢ä¸ç§è?å¥ä¼¦æ¯äºå¤§å­¦ (Columbia University)Â·æå­¦ç ç©¶PhD	æ?æ?æ?2019-08-14 03:58:34	è¿ä¸ªé¢æç¹ææââçä¼¼åå¸çå ³ç³»æå ³ï¼å ¶å®ï¼å¨æçæ¥ï¼æ¯åå­¦ç§æ§è´¨æå ³ãç­æ¡å ¶å®å¾ç®åï¼ä¸è¨ä»¥è½ä¹ï¼å°±æ¯å ä¸ºå¤§é¨åæç§èå¸ï¼å¯¼å¸ï¼ä¼åäººåï¼ä¸¾ä¸ªæç«¯ç¹çä¾å­ãæä¹åæä¸ªåå­¦ï¼å¨å½å è¯»ä¹¦ï¼ä¸ç´è¯»å®äºåå£«ãäººè½ç¶ä¸å¤§èªæèè¢ä¹ä¸å¤§çµå ï¼ä½äººè¿ç®å¤åå»è¦ï¼æä»¥æå¹¸ç¡å£«åå£«…
bbab5d8999397c3ad60a0f390b4fd979	éå§	å¥?çº¦æ¦	çº¦æ¦å¤§å­¦ é¿æä¼¯æå­¦ç¡å£«å¨è¯?æ?æ¥å¸¸æå¾åºè¯ï¼ç±çä¸çã?br/>å§¿å¿æ°´å¹³ä¸è¡ï¼è·ä½ æ å ³ã?æ?æ?æ?æ?2020-06-22 23:22:08	è¯¾ä¸ï¼ä¹å°±åä¸ªäººå¯è½è¿ä¸å°ãèä¼å åå¯æä¸ä¸å ï¼ä¹åè¿å ¥æ­£é¢ï¼ä¸å¨çäºå¥ä¹¦åï¼ä½ çåæï¼ææçåæè§£éï¼ä½ ççæ³ï¼ææçæ»ç»ãä¸­åºä¼æ¯ï¼ååé¦èè¶ï¼ååå°çåï¼åäº«ä¸ä¸æ¤°æ£ãä¸ååºç»æåï¼ä¸äº¤ä½ä¸ï¼ææç»ä¸æ³¢ä¸èè¯¾åè¦ççä¹¦åãè¿æ¯ä»ä¹æç£¨åï¼è¿ååå¾å¤§åï¼è¿éè¦å…
0	å¿åç¨æ·	ä¸è¯¦	æªç¥	æ?æ?æ?æ?æ?æ?æ?2020-05-11 18:24:49	å¯¼å¸åæ¦¨å­¦çå¨äºèå¸ææå©å¯å¾é¡¹ç®åå­¦çæè¢«åæ¦¨çä»·å¼ãæç§é¡¹ç®åå°åæ²¡é±ï¼å®å¨ä¸è³äºå°è¿ä¸æ­¥ãæçå¯¼å¸ç®é¡¹ç®å¾å¤çï¼å¾å¤å°é¡¹ç®é½èµä¸å°é±ï¼é±é½ç¨å¨èå¯è¯·å­¦çåé¥­ä¸äºï¼èå¸å°±å¾ä¸å¼å¿ãå ¶ä»åå­¦å¯¼å¸é¡¹ç®å°ä¹ä¸æ¥å­¦æ ¡ï¼ä»ä»¬å°±æ³å¹²åå¹²åï¼æ¯å¤©é½æ¯åæãå¯è½æç§èå¸å·²ç»çæ·¡…
604b4bc9a76be39ba0c12f01afa4233e	ç½é¸çç	å¥?åäº¬å¸?æ?ç¤¾ä¼å­¦ç ç©¶çå¨è¯»	å²æå¦æµï¼ä½éå¦æ?æ?æ?æ?æ?2019-08-26 21:41:08	ç­è¾©ç»æå¦ãå¤§å­¦é©¬ä¸å°±æ¯ä¸äºãå¯¼å¸ç»æåèåçè®ºææåé½æ?8ï¼ä»æ¯ç»åæé«çä¸ä¸ªå¯¼å¸ãç­è¾©çæ¶åç³»ä¸»ä»»è¯´å¸ææè½å¬åèå¸çå»ºè®®è®¤çä¿®æ¹è®ºæï¼å ä¸ºå¯¼å¸ç»åè¿ä¹é«å¯¹ä½ çè®ºæè¯ä»·ä¹å¾å¥½ï¼å¸æä½ çè®ºæè½å¯¹å¾èµ·è¿ä¸ªè¯ä»·ãååååå¯¼å¸çè¯ä»·åçæ¯æè®ºææè¦è¿å¥½ãç¶åèåç­è¾©åæ°æ²…
a51b3717abc245309f080a098396bbb9	stoneme	ä¸è¯¦	æªç¥	æ?æ±ªæ±ªæ±?æ?æ?æ?æ?æ?2019-09-26 19:13:30	å¯¼å¸:æè¿å¨çä»ä¹ä¹¦ï¼ææ²¡æä»ä¹æ³æ³ï¼æä»¬:æ²¡æâ¦â¦å¯¼å¸?é£åå»çä¹¦å§ãä¸å¨åå¤ï¼å¦æ­¤å¾ªç¯ãâæ²¡æ³æ³ï¼åå»çä¹¦å§ãââä»å¤©ä¸ä¸è¯¾ï¼åå»çä¹¦å§âè¿æï¼âåå­¦ä»¬ï¼ä¸è¦ä¸å¤©å°ææ³çå°è¡ä¸å»ç©ï¼è¦å¥½å¥½å­¦ä¹ ï¼å¤çä¹¦ï¼å¨æ«ååºå»ç©ââè®ºæè¿æ²¡åå®ï¼æ¥æ¥æ¥ï¼æä»¬ä»å¤©ä¸ä¸è¯¾äºï¼è®¨è®ºä¸ä¸­å…
d01c136ecd2e60394a6a32d31ac2f82e	ãå·²æ³¨éã?ä¸è¯¦	æªç¥	æ?æ?æ?æ?æ?æ?æ?2019-11-13 10:06:56	çç§çæ¥ååå°é¯è¿åå ¬å®¤ï¼æ¡å­åé¢åçç»ç®¡åæå²çãç»ç®¡ï¼çç§åå­¦æ¨å¥½ï¼è¯·é®ä½ æä»ä¹äºåï¼æå²ï¼æä»ä¹äºæ æä»¬è½å¸®å°ä½ ï¼çç§ï¼æè¦è¯´çäºï¼ä½ ä»¬åä¸å«å®³æç»ç®¡ï¼æä»¬æ¯ç ç©¶çï¼æä»¬ä¸ä¼æçç§ï¼æçå¯¼å¸åè®©æåå®éªå®¤é¡¹ç®äºç»ç®¡æå²ï¼ï¼ææ¯åä»°ï¼å®éªå®¤é¡¹ç®æ¯åªä¸ä½ï¼çç§ï¼ä¸…
a88ae9d0701824b4bc0edf27c3433247	ç¥ä¹ç¨æ·	å¥?åäº¬	æ?é©¬å¾·é?äººæå­¦åå£«å¨è¯»ï¼å²å­¦ï¼?å¦æåªæå ´è¶£å è´¹è¯·çæçæç« ï¼ç§èçåªæ¥åä»è´¹å¨è¯¢ã?æ?æ?æ?æ?2019-12-01 17:23:43	æç§å­¦çå¨å¿çèæç¾¤åãå ä¸ºæç§å­¦çéå¸¸å¨è¯­è¨åè¡¨è¾¾ä¸æ´æä¼å¿ï¼æä»¥ä¸ä¼åçèªå·±è¾æ°å¨é£èªå·±çæ°ãæ¯æ¬¡è¢«å¯¼å¸åå ¶ä»èå¸æ¹æ¼äºï¼å°±å¼å§å¤§ç¯å¹ åé®ä»¶è®ºæï¼æåç»æç»å¸¸æ¯èå¸é½è¢«è¯´å¾åå£æ è¨ï¼ç¶åè¿ä¸æ®µèå¸å°±ä¼åè®ºæè¡¨è¾¾äºæ§ä¸­å­¦ççè®ºç¹ï¼ç¶åå­¦ççå°äºåæ¯ä¸è½®æ°çè®ºæãæ…
6f6f3fe17f63e8eb7412d05b253a92b1	æéé?å¥?æªç¥	æ?å¸é±¼ç ç©¶ç?æ?æ?åºç¡æè²	æ?æ?2019-08-14 17:40:03	ç°ä¸å®ç¨³ï¼å²æéå¥½ãåå²å­¦ç¡å£«ï¼å¤©å¤©å¾ä¹¦é¦è¯»å²æãæ¬ç§åºç¡ä¸å¥½ï¼ç ç©¶çæåºç¡ï¼æ¯ä¸è®ºæåå¥½å­¦ä¼åç ç©¶ãå¯¼å¸ä¸å¨è§ä¸æ¬¡ï¼é®é®è¯»ä¹¦æ åµï¼è°è°ææ³ãå¶å°æ¥éå æ¬ä¹¦ãè³äºåæ¦¨ï¼ä¸å­å¨çãå¯¼å¸å¿çåè¯¾é¢è¯»ä¹¦çå²æãè®©æè·çåæå²ï¼å¥ä½å®å¨ä¸æå ´è¶£ãç ç©¶çä¸å¹´ï¼æå¼å¼å¿å¿çè¯»ã…
5e3cbb651234998c7d74a0eb439f57b2	å¤§å§å§?å¥?æªç¥	æ?è¦é®å¥ç´æ¥é®å«ä»è´?ä¸ä¼çä»è´¹ä¹ä¸ä¼ï¼æ¿äºä½ é±æè¿å¾æå¥½è?æ?æ?æ?æ?2019-11-10 08:09:11	é¦å ï¼ç¡å£«ç ç©¶çå¹å »æå¯¼å¸å¶ï¼è¿æç ç©¶çç­å¶ãæç§çä¸äºé¢æ ¡ä¸ä¸éç¨åè ãå åä¸ªäººä¸å¤§ç­ï¼åºæ¬è¿æ¯æ¬ç§å¼çä¸è¯¾åä½ä¸å¼çæå­¦ï¼é¤äºåæ¯ä¸è®ºæé£ä¸æ®µï¼å­¦çå¹¶ä¸ä¸åªä¸ªèå¸æç¹å«ç´§å¯çèç³»ãæä¸çå°±æ¯è¿ç§ï¼å¥½å¤æ¯æ¾æ³ï¼è½æ¥è§¦å¾å¤ä¸åç¹ç¹çèå¸ï¼ä¸å¥½å¤æ¯å­¦çä¸å®¹æâé¿å¤§âï¼…
0	å¿åç¨æ·	ä¸è¯¦	æªç¥	æ?æ?æ?æ?æ?æ?æ?2019-08-15 01:38:05	æ?85åä¸æµæ³å­¦é¢ï¼ç¡å£«ç ç©¶çï¼æå¯¼å¸æ³ææçä¸ç¯å¯ä»¥åCåçè®ºæï¼ï¼æç§å¥½çåç©ä¸è¬é½ä¸æ¥åç¡å£«æç¨¿ï¼æä»¥ä¸è¬ä¼æå¯¼å¸åå­ï¼åä»èªå·±çåå­åå¦ä¸ä¸ªæå­¦å¼çåå­å·å·åäºãæç§ä¸è­¦åäºå¸å¼åäººè¦æè¯å¿ï¼è¿ç¯è®ºæä¸ä¸ªæ ç¹ç¬¦å·ä¸ä»åå¯¼å¸é½æ²¡æå ³ç³»ï¼äºæ¯å¸å¼éç¼©äºãç°å¨æå¯¼å¸æ…
5f076b6af14fbbffb576b85cf79a995b	Regina Fu	å¥?åäº¬å¸?æ?å¿å¦çé	å® è¾±ä¸æ <br/>é²çåº­åè±å¼è±è½ <br/>å»çæ æ <br/>æ¼«éå¤©å¤äºå·äºè<br/><br/>åä½å å¾®ä¿?#^.^#)ï¼å¾®ä¿?342803361ï¼è¯´æç¥ä¹idåäºé¡¹ï¼	ç¥ä¹å¤§å­¦Â·ç¼è¾é?é«ç­æè²	æ?æ?2019-08-14 16:29:38	ççæ é²æ æäºäºï¼?å ¶å®æ¯å¨å­ãå¯¼å¸ä¸å®æ¶å¸¦çæä»¬å¼è½¦åºå»ç©ï¼åä¸ªé¥­ï¼åä¸ªè¶ï¼åè¶çæ¶åæ¢è®¨æè¿ççä¹¦ååçè®ºæï¼æ¯æ¬¡è¶è¯ä¼ï¼é½è¦æ¿çèªå·±åçæç« ï¼å¤§å®¶ä¸èµ·è®¨è®ºãæææä¸¤ä»¶äºï¼å¯¼å¸å¸¦çå»ç¬å±±ï¼åç¬å®å±±ä»¥åçè¶è¯ä¼ï¼ç´¯çä¸è¡ï¼è¿è¦ç»å°½èæ±åºå¯¹å¯¼å¸çæé®ï¼åè¶åå¤äºï¼è¿è…
f25ef9fa5be1251603b9c6f2875e7431	é¶åº¦å?ä¸è¯¦	åäº¬å¸?åäº¬ç§æå¤§å­¦ å·¥å­¦åå£«å¨è¯»	æ°ç§å­¦ç ç©¶ä¼ä¼å åå·´æç«ç®­å·¥ç¨å¸ è§ä¹ å¤ªé³å¬å¤å¸?æ°ç§å­¦ç ç©¶ä¼ä¼å	æ?ç§ç 	æ?æ?2019-08-10 13:40:47	è°¢éä¸ªäººçæµä¸ä¸ï¼æ¬åç­æ²¡æå¯¹ä»»ä½é¢ååä¸ªäººæåç¯çæ³æ³ï¼å¦æè¯­è¨ä¸åéè¿è¯·è§è° ãæ´ä¸ä¸ªå£°æï¼æ¬äººæ¯çº¯çå·¥ç§åºèº«ï¼å¯¹äººæç¤¾ç§ç±»çäºè§£ä¹å°±æ¯ä¸èµ·éæ¯çä¸äºå°ä¼ä¼´ä»¬çè¯´æ³ï¼æä»¥å¦ææéè¯¯è¿æè½»æãï¼èªæåæ§½ä¸ä¸æå± ç¶æç¥é?--æ¯åå²çº¿çææï¼æè®¤ä¸ºçå·¥ç§å°¤å ¶æ¯å·¥ç§ç¸æ¯äºäººæ…	çç©ä¸ä¸ï¼éç?æ?æ?æ?æ?2020-09-30 10:32:02	ææ¯çç§ç¡å£«ï¼è¿ä¹è·ä½ è¯´å§å»å¹´æä¸å²¸ï¼jinkengï¼ä¹åï¼åéæ¾èµ·èç åçå¥èº«ï¼æ¥éä¸ä¹ åäºå¼ å­¦æ ¡å¥èº«å¡ãå ä¸ºç ä¸åå¼å­¦è¿æ¯è¾è½»æ¾ï¼å»çæ¯è¾ç»å¸¸ï¼å°±è®¤è¯äºä¸å°èåãè¿æ¯èæ¯ä¹åçæä¸å¤©ï¼æå¨è·å ä¸ªèåè¾¹ç»è¾¹è°ç¬é£çâéå¥è¿å¥¥èµè©å°±nmç¦»è°±âï¼âå«è¯´äºï¼ä½ å¥½å¤§ï¼æå¥½æ?=âï¼âä½ ç…
88704489bec5918432a88ef3f30110ed	ç¥ä¹ç¨æ·	å¥?åäº¬	æ?ä¸è¬çè¦ï¼å¯æèªæ¸¡ãåå±±ç¬è¡ï¼ä¸å¿ ç¸éã?åå£«çæ¶¯ï¼åªè¿½æ±å å¿çå¹³éâ¦â?æ?ç§ç 	æ?æ?2019-12-04 14:46:00	æçè§£çå ³é®ï¼å¨äºæç§çæå­éºçæ²¡é£ä¹å¤§ãä½ å¯ä»¥æ³æ³ãçå·¥ç§çç§ç é½æ¯ä¸ç§ä»ä¹è¿ä½æ¹å¼ï¼ä¸å¥è®¾å¤æç¾ä¸åä¸ï¼ä¸ä¸ªå¢éå åä¸ç¾å·äººï¼æ¯ä¸ªäººåªè´è´£å¢éä¸­çä¸å°ç¹å·¥ä½ï¼ä½åä¸å¯æç¼ºï¼ï¼å®¢è§è¦æ±çç§å¢éå¿ é¡»å å¼ºç®¡çï¼é«æ ¡è¿è¡ãæç§å¢ï¼ä½ åæ³æ³ï¼è§è¿æç§å¨è¾æ¿ä¸ä¸ªé¡¹ç®å ç¾ä¸ç»…
ffea939208575cf71b6c550a49211679	æ¾å¹´	å¥?æªç¥	æ?ä¸ä¼æç«ççè§ä¹ å°æ³å¸?æ?æ?æ³å¾	æ?æ?2019-08-14 19:32:47	æ³å­¦ç? ä¸è¯¾ä½éªå¾å¥½ï¼æå®¤å¾å®éï¼åå­¦å¾åå¥½ï¼èå¸æ¾å »èä¸è¾æ°é½æºå¥½ï¼èä¹¦èå°å´ç¢ï¼è¯´åè¯´ä¸è¿ä»?å¥¹ï¼ä½ä¸å¤§å¤æ°åè®ºæï¼æéè¾é¿ï¼é¤äºææ«å°è¯äºé£å¥è¯âåªè¦ä¸ä¸éçå¥½ï¼æ¯æ¬¡ææ«åé«èâï¼å ¶ä»æ¶åæ²¡ä»ä¹å¤ªå¤§çååï¼æä»¥å¯è½æ²¡ä»ä¹å¥½åæ§½çå§åè§éå£ä¼è®¡ç? é£æ»¡æ»¡ä¸é»æ¿çé«æ°å…
2d4c8694458b6af78c99896febdc35cd	å°¤è¯º	å¥?æ·®å	èå å¥å¤§å­?ç¤¾ä¼ç§å­¦ç¡å£«	å¯å¨è¯¢ç¾å½çå­?ä½ ä»¬è¦è¿çªé¨/æ²¡äººæ¯ææ´æå°¼é	æ?æ?æ¸ä¸	æ?æ?2019-08-15 05:59:26	ç¥ä¹ä¸æç§çæ¬æ¥å°±å°ãåå¤äºéè§é¾ä½ç«¯ãèªç¶æ¯ä¸æ¢è¯´è¯ãè¿æä¸å±æä¸ç¥éå¯¹ä¸å¯¹ãæå¨ç¾å½ï¼æè§æ¢æ¥å­¦æç§çå¤§å¤é½ä¸å¤ªæ å¿æ¾å·¥ä½å¥çãå®¶å¢å¤§çº¦è¦å¥½ä¸äºãæè§è¿äºäººæ´æè¯éçèµæ¬å§ãè¦æ¯è·å¯¼å¸ä¸å¯¹ä»ï¼å°±ä¼æ¢ä¸ä¸ªãï¼æä¸ä¸ªå¸å§å°±è¿ä¹å¹²çï¼ãåæ­£ä¼æ´ä½ç³»ä¸ç¹ãæè¿è§è¿åå²ç³»…
cdd01b53ad9c8957d781c68ea34877a7	æ¨å¤§ä¹?å¥?ä¸æµ·	æèºå­¦ç¡å£?æä¸æï¼è¯´åºæ¥å´æ¾å¾å¾æ²å£®ã?å¤§é¨åå å¿é£ç¹ä¸°å¯ï¼å ¨åè¸ä¸äºãå¾®ä¿¡daledeepyangï¼æ¬¢è¿å´è§æåå	æ­¦æ±å¤§å­¦Â·äººæç§å­¦è¯éªç­ï¼æå­¦çè®º	äºèç½?æ?æ?2019-08-14 19:29:06	çå·¥ç§èå¸èµé±æºä¼å¤ï¼å½¢åä¼ä¸èæ¿ï¼ä»ä»¬çå­¦çå¤§å¤å¦å³å¨åï¼å¥½ä¸ç¹æ¯âå»ä»·å³å¨åâï¼ä¸ä¸ªææä¸ªå ååï¼åä¸ç¹æ¯âå è´¹å³å¨åâï¼åªå¹²æ´»ä¸ç­æå¡è¿æ²¡é±ï¼æ´åä¸ç¹çç±»ä¼¼äºâæ§ç¤¾ä¼åèº«å³å·¥âï¼ä¸å¹²æ´»ä¸ç»æ¯ä¸ï¼å¯¼å¸æå ¬å¸ãæç§æ´»ãæé¡¹ç®ï¼å­¦çç±»ä¼¼äºèºä¸éï¼åæ¯ä¸å¹²çå·¥ä½ä¸æ ·ï¼…
a3d6b97b049aae4928899c3c2db3237e	åè¹	ç?è¥¿å®	è¥¿åå¤§å­¦ å¤å½è¯­è¨å­¦ååºç¨è¯­è¨å­¦ç¡å£«å¨è¯?æ?æ?è¥¿åå¤§å­¦Â·å¤å½è¯­è¨å­¦ååºç¨è¯­è¨å­?æ?æ?æ?2019-08-14 22:49:04	ä¸å­¦æææ¬¡å¼ä¼å¶éç³»ä¸»ä»»èèå¸ï¼æ£ä¼åä¸¤äººå¨ç©ºè¡è¡çä¼åºéèäºå¾ä¹ ï¼ä»æçå¾®ä¿¡æµç§°èå°è¯»ç çæ´»åå°æç§çç ç©¶æ¹æ³ãèèå¸ç²¾è¾å°æ»ï¼ziï¼ç»ï¼chao)é?æç§çç ç©¶å°±æ¯ä¸ä¸ªé¶æ®µââèªè¨èªè¯­ãèªåå ¶è¯´ãèªå¨±èªä¹ãä½ çï¼æç§ç ç©¶ï¼è³å°å°±äººæå­¦ç§æ¥è¯´ï¼èªå§è³ç»é½æ¯èªå·±ä¸ä¸ªäººçäºæ ï¼æ…
47a4cbd2c65164a3c63e49296195a548	èç£	å¥?ææ	æ?å°äº	å¥½æ±ç¥ãä¸æ±çè§?æ?æ?æ?æ?2019-08-14 18:06:08	æç§ç¡å¯¼ä¼æ¨èä¹¦è®©ä½ è¯»ãä¼éè¯·ä½ çå ä¸ªåé¨ä¸èµ·å»å®¶éåè¶ãä¼å¸¦ä½ å»å¾ä¹¦é¦ãåç©é¦ãå±è§é¦ï¼ä¼ç»ä½ ä»æåè®²å°å½é å ³ç³»å°å©å§»å®¶åº­åå°å°±ä¸éæ©ï¼æ»ä¹æä¸ä¼åæ§?
ef50794cf6aedda25e66d93d4ef759b6	åè§é²çªäº?ç?æªç¥	æ?è¦ææè¶£ççµé­å	é¿å æªæ¥æä¸ºä¸ä¸ªæ²¹è »çä¸­å¹´ç·å­	æ?é«ç­æè²	æ?æ?2019-08-20 16:04:05	çä¹¦ï¼è·è ¿åå¿«éï¼å¾æ ·å¾æ£®ç ´æ¬ç§å¯¼å¸çä¸ç³»åä¸¾å¨çæ¯è®©æç¾¡æ å ¶ä½å¹¿å¤§æç§çåè?...æä»¬çæ¥å¸¸æ¯è¿æ ·çï¼1.å®å°è°ç ï¼å æ¬ä½ä¸éäºå»åè¿å±±åº/ä¹¡ä¸å°é/å®¤å¤æ¡æºï¼å«æ³äºï¼ç¤¾ç§åºéçé®å·åæ¦æ¶©åé¿ï¼ä¸æ´å¥ä¸æ¥è½æäºå ­ä¸ªé¨åå°è¿å ç¾ä¸ªé®é¢ï¼åä¸ä»½é®å·å¹¶è®©è¢«è°æ¥å¯¹è±¡å¡«åå®æ¯å¤§è´éè¦…
8768cb22d59ccbc3cc1011c4dbac54e7	åçè¹æª	ä¸è¯¦	æªç¥	æ?vlogæ¥å¸¸åäº«	æ?æ?æ?æ?æ?2019-12-12 10:38:08	æ±äººå¸®å¿ç³»åï¼è¿è¾¹æä¸ªäºæ³è®©ä½ å¸®å¿åè°ä¸ä¸ï¼å¦ä½å¦ä½å¦ä½ï¼ä½ ççä½ æ¶é´ï¼å¦æä¸è¡å°±ç®äºï¼çä½ æ¶é´ä¸ºä¸»ãéè¯·ä½ å å ¥è¯¾é¢ç³»åï¼è¿è¾¹æä¸ªè¯¾é¢ï¼ä½ çä½ ç°å¨æ¶é´åè°çæ¥åï¼æå ´è¶£å¯ä»¥ä¸åæ¥é¢ç³»å¼ä¼ï¼æ²¡æ¶é´å¼ä¼ï¼çº¿ä¸ä¹è¡è¯¾é¢ç è®¨ï¼äºåå¸®ä½ ä»¬æ¯äººåä¸ç¯è®ºæææ³åºå½ç³»åï¼åºå½äºå°±å«…
2e872439863e3dbd1b67da7bd543c580	éé£	ç?å¤§è¿å¸?æ?å·¥ç¨ç­ç©ç?èº«é·ç§ç æ æ³èªæ	æ?ç§ç 	æ?æ?2019-08-10 14:46:58	å ä¸ºçå·¥ç±»çç ç©¶çåºæ¬é½æ¯è¦å¹²æ´»çï¼ç»èå¸å¹²æ¨ªåï¼æ£å¤å¿«ï¼æè°çå è´¹å³å¨åãèæç§è¿äºå½ç¶ä¹æï¼ä½æ¯å·¥ä½å å®¹æ²¡æçå·¥ç§è¿ä¹ææ¾ï¼ä¹æ²¡æçå·¥ç§å®éªç¸å ³çè¿ä¹ç´¯ã?
aa017bfd76ccf54a02ff196992c2090d	çççç¼é?ç?åäº¬	åäº¬å¤§å­¦ æ¿åºç®¡çå­¦é¢ç¡å£«å¨è¯»	éå·¦éå³	ç±å¥½æ¿æ²»åå²å­¦çå® è äºæ¬¡å çç©ã?br/>social liberalismï¼Macronic progressivismï¼å¥³æ?å¤å /è¿æ­¥ã?br/>when there are no ceilingsï¼the sky is the limit.<br/>love trumps hate.	åäº¬å¤§å­¦Â·æ¿æ²»å­¦ãç»æµå­¦ä¸å²å­?æ?æ?æ?2019-09-27 21:12:19	æâ¦â¦æå¯¼å¸äººè¶ å¥½çãå­¦æ¯æ°´å¹³é«ï¼ä¸ªäººåè¡ä¹æå¥½ï¼ææ¶åçè³æ¯å ³äºæèªå·±çäºæ æè ææçä¸äºè¡¨æ ¼åä¹ç±»çï¼åæåäº¤ç»ä»ä»¥åä»ä¼è¯´âå¥½äºå¥½äºåé¢çäºæ ä½ ä¸ç¨ç®¡äºä½ å°±é½äº¤ç»æå§âãæä»ä¹å¥½äºæè æºä¼é½ä¼å¸®ä½ æ¦è®°çâ¦â¦æè§å¾å¤ç¤¾ç§æ¹åçå¯¼å¸é½æ¯æå¯¼è¿ç§ï¼å¯è½æ¯ç¤¾ç§è¯»å¤äºäºº…
bb4cf5d30dc19d72d436fc10520b2ff0	Michaelcat	ç?æªç¥	æ?æ?æ?æ?æ?æ?æ?2019-08-25 19:43:27	å¼ºç­ãçäºä¸äºåç­ï¼å¾å¤æç§åå­¦ç»åºäºçå¨çä¾å­ï¼ä½ä¸ºæ¾ç»çå·¥ç§ççæä¹æ¯ç¼æ³ªæä¸æ¥åï¼åç§ç¾¡æ å«å¦æ¨çæ ç»ªæ²¹ç¶èçâ¦â¦ä¸è¿åè¿æ¥ï¼æå¯¼å¸åæ¦¨è¿äºå ç´ å¨é¤ï¼æè¿æ¯è§å¾æç§åå·¥ç§çå­¦ç§å·®å¼è¿æ¯å¾éè¦çåå ãå·¥ç§ç ç©¶çå¤©çå°±åå¯¼å¸ä¹é´çâé»æ§âéå¸¸å¤§ï¼æ¾ä¸åºæ´åéçè¯äº…
48a7e1d15ae5dd966d6d9ba201035a82	giorgiaæ¯ä¸ªå°æå?å¥?æªç¥	æ?ç ç©¶å§å¨è¯»ï¼ä¸å å¾®ä¿¡è°¢è°¢ï¼?æ?æ?æ?æ?æ?2019-08-14 16:58:12	åååæç§çæ¥äºãç¿»äºä¸äºè¯è®ºå¤§å¤é½æºå¹³éçè¿èªå·±ççæ´»ï¼ä¹æéå°å¾å¥½çèå¸ï¼ççéå¸¸ç¾¡æ ãæå ¶å®ä¹ä¸æ¯æ¥åæ§½å¯¼å¸çï¼æ¯ç«è·çèå¸ä¹å­¦äºä¸äºä¸è¥¿ãä½å°±æ¯ï¼å¾é¾åãæå¤§åæåå°±è¢«èå¸æ´¾æ´»äºï¼ä¸æ¯å¾å¤ï¼å¯è½å ä¸ºæå®¶è¿â¦â¦ä½æ¯ä»å¹´æ¥çå°å­¦å¦¹å°±å¾æ¨ï¼å®¶è¿å°ç»å¸¸è¢«èå¸callæ¥å­¦æ …
ed137209df521531085fca814cbee605	ä¸æµè±	å¥?è¥¿å®	æ?æ°¸è¿åå «ä¸æµè±	æ æ æ æ æ?è¥¿å®çå·¥å¤§å­¦Â·ä¼è®¡å­?è´¢å¡	æ?æ?2019-11-07 17:11:13	æ¯å¤©ä¸èå¸çäº¤æµé å¾®ä¿¡è¿å¨ç¹èµä¼ è¾¾
0	å¿åç¨æ·	ä¸è¯¦	æªç¥	æ?æ?æ?æ?æ?æ?æ?2019-09-08 20:26:04	å ç»ä½ ä»¬ççæä»ä¹æ¶åæ¾çæåå ³é®æ¯æå¾ç®åçæåè¯·ä¸æ¥äºï¼äºæ¯ï¼æå¼å§äºæ²¡ç¾æ²¡èçæåçæ´?å¨åº§ççå·¥ç§ç ç©¶çæ¯ä¸æ¯é½æ²¡ææåè¿ä¸ªä¸è¥?å½ç¶äºï¼å¹³æ¶ç©çç¬èªå¼å¿ç¬èªç¾ä¸½ï¼åæ±æ¥ãè¯»ä¹¦ä¼çæ¶ååè¦ç¬èªå­æ³?ç¾ä¸½çå¯¼æ²¡äºè¿å ³å¿ä¸ä¸æ¸ çº¯å¥³å¤§å­¦ççç»èº«å¤§äº æ®è¯´è¿æ¯ä¸ç§å¸é¨ä¹é´ç…
855b504680091ead719a52904dfadaf5	Eliaukå¤­å¤­	å¥?æªç¥	æ?æ?æ?æ?æ?æ?æ?2019-08-20 23:54:42	åå²å­¦ï¼è·æ¬ç§æ²¡ä»ä¹åºå«ãç¡ééè¡ï¼åææ£æ­¥ï¼ç¬å¤ç©ææºãå¯¼å¸æ¯å¨æ¥å­¦æ ¡æå¯¼è®ºæï¼ä½æ¯æä»¬å¯ä»¥ä¸å»ãä¸è¬ä¸å»ï¼æ¯ç«å¥ä¹æ²¡åï¼æ²¡å¥å¥½æå¯¼çãå¼é¢ï¼é¢ç­è¾©ï¼ç­è¾©åä¼å»å æ¬¡ãæ¯ä¸å¯¼å¸è¯·åé¥­ï¼å¯¼å¸è¿ç¹å«æ§ççè·æä»¬è¯´æ²¡ææ å¾®ä¸è³çå ³å¿æä»¬ãåå²ç³»ï¼ä½ è¯´ä¸å ä¸ç­äº5æä»¬é½è§å¾ä½…
0	å¿åç¨æ·	ä¸è¯¦	æªç¥	æ?æ?æ?æ?æ?æ?æ?2020-06-23 02:54:54	ä¹åæä¸ªç§å¤§çåå£«è·æå¹çï¼ä»å¯¼å¸å¸¦ä¸¤ä¸ªåå£«12ä¸ªç ç©¶çï¼ä¸å¹´çç§ç ç»è´¹æ¯ä»ä»¬å­¦æ ¡æç§åä¸ªå­¦é¢çç§ç ç»è´¹æ»åè¿å¤ã?
0e5c2a84ea0c614e550b8f2d9f4f6280	åç¿ç?ç?å¤§ä¿äº¥ä¿é¦åº	æ?æ¬å·å·²å¼ç?å ¬ä¼å?Oç¼è¾çè¶é¦?çå¹³ä¸æ½çï¼ä¸é¥®é ï¼ä¸ååå¡ï¼ä¸æ¯é¾äºç¸ä¼´ï¼ç¬è¯»äºç»è¯¸å²ï¼?ææ¿å°é²è½ï¼å°å²å¨ï¼å°è¯´æ°è¯ï¼ä¸æåè¡ä¸ºæï¼æ·¡çç¾äºçº·äºã?å¢ï¼å¯¹äºï¼æå°±æ¯Oç¼?:-) Oç¼è¾æ»ç»æ¯ææ²¡äºæ¶åå°±æ¶éçè®¨è®ºèµæããã?UMass AmherstÂ·æ±è¯­è¯­è¨å­?æ¿åº	æ?æ?2019-08-19 21:13:31	å¯ãããæ¯ä¸å¾ä¹ äºï¼ä¸è¿åå¯¼å¸è¿æåé¨è¿æèç³»ã?æå¯¼å¸å¨ç©æå½?åä»çææ¬ï¼ä¸ªäººæ¶èå¥ä¸¹å°å­é­æå ¨çæåï¼?ç»å±±æ°´ç»/ç»å­/åä¹¦/éªå¸æ¯ãããæå¯¼å¸ä¹ç®æ¡ææ»¡å¤©ä¸ï¼æåºçå­¦çç»å¤§å¤æ°å¨ç¾å ä»äºä¸­æç ç©¶ä¸æè²ã?ç¶åä¸´èäºä¸ºèä¸å°çæäºæåæå¸å¦¹ã?ä¸ä¸ªå½äºèé¦æ¢åï¼ä¸ä¸ªå»åäºèª…
5161436d569133219830065efe045fed	æ¾å·å¹¸é¶´	ä¸è¯¦	æªç¥	æ?æç©ºã®ããã«~ Como las Estrellas	æ?æ?æ?æ?æ?2020-10-01 11:22:45	åæ ·æ¯èæ¿å¨åè®ºæãçå·¥çåå­¦è¢«åæ¦¨çä½æ å®è¤ï¼å¤©å¤©æ³¡å¨å®éªå®¤éåç§å®éªï¼ç»å¯¼å¸åºæ°æ®ãç´¯çå¤©æå°æï¼æ¥ææ å ãæä¸ä¸ªåå­¦ç³»çæåï¼è¿æ²¡å ¥å­¦å¢ï¼å°±å è¢«å¯¼å¸ä¸¢äºå ç¾ä¸ªååç©ï¼è®©ä»å»éä¸æ¥æ¾å¸åºä»·å¼åªä¸ªèµé±ï¼å¥½å³å®æåªä¸ªé¡¹ç®ãèæ²¡æåå å¹´ä¸­å¤æå­¦ç§¯æ·çæï¼è¿èæ¿çé¢ç®æ…
6ce8b81f30d7c266f9a3fba9b7d89d9b	åªç¹çæè¾?å¥?æªç¥	æ?æ?æ?æ?æ?æ?æ?2019-08-14 23:41:14	æä¸æ¯æç§ç ç©¶çï¼ä½æ¯ææä¸ä¸ªååå²ç³»ææçè è ï¼ä¸ä¸ªç¤¾ä¼å­¦ææçè¡¨è ï¼ä¸ä¸ªåå²ç³»ææçå¤å ¬ãæè¿æ¯å¾å¯ä»¥è¯´è¯´æç§çææé½ä»ä¹çå­ç¶æå§ãæè è æ¯åå²ç³»åå¯¼ï¼ä»ç»å¸¸æé±è¯·å­¦çåé¥­ï¼ç¶åå ä¸ºèªå·±ä¹æ²¡ä»ä¹é±ï¼å°±è¯·å­¦çæ¥å®¶éåé¥­ï¼è®©æè å¦åé¥­ï¼æè å¦æèºä¸ä½³ï¼ä»å°±èªå·±å¨æ…
3521643571065869db03f70fdf57cbea	Zmoon13	å¥?æªç¥	æ?ç±ä¸ççå­¦æ¸£	æ?æ?æ?æ?æ?2020-01-10 14:26:34	å¸èç±»ç ç©¶çèç åãå¸å§å¸å ï¼æä»¬è¿ä¸ªä¸ä¸æ¯è¾èªç±ãç ä¸ï¼æ­£å¸¸ä¸è¯¾ãæé´ä¸å ±åæå¯¼è§è¿ä¸æ¬¡ï¼ä¸¤æ¬¡æ¯å¸é¨èé¤ï¼ä¸æ¬¡è®©ææ¹è¯å·ãå¹³æ¶ä¿æåå¥½çç½ä¸èç³»ãåºæ¬å¯¹è¯å¦ä¸ãæå¯¼ï¼æè¿å¹²å¥ï¼æï¼ä¸è¯¾ãæå¯¼ï¼å¯ãå¹³æ¶æ³¨æä¼æ¯ï¼ççè®ºæãåºæ¬ä¸å°±æ¯å¼å¹´ä¼å¼ä¼é¢ãä¸è¾¹åæ§½æå¯¼æ°çæ¤å…
d73868467fcf7fab9b7ef70d2debc4f0	ç®ç®ä»?å¥?æªç¥	æ?æ?æ?æ?æ?æ?æ?2019-12-10 10:07:04	æç§å¤§å¤æ¸ è´«ï¼è½åæçé½æ¯çç±ï¼è¿å¹´ç¡å£«åå£«åé¢ä¸åç¼©ç¼ï¼æç§é¦å½å ¶å²ï¼ä¸å¹´ä¸ä¸ªèå¸åªæ1-2ä¸ªãææ¸ è´«985ä¸­æç³»æ¯ä¸ç¡å£«ç ç©¶çï¼å·¥ä½?å¹´ï¼æ æ¯æå¿µç ç©¶çæ¶å ï¼è¯»ç±è¯»çä¹¦ï¼ååæ¬¢çäºï¼å»ç­é¨çè¯¾å åº§ï¼å¬å¤§å¸è°å¤©ï¼æ¾çºµé£äºæ²¡æå®ç°ççæ³åæ²¡æç»æçç±æ ãæç§ç©·åï¼å¯¼å¸çç»è´¹ä¹…
0066368efa0f63f36960db68d8588a4d	åè¡å¼?ç?è¥¿åæ¿æ³å¤§å­¦	æ?è±è å¹²åè±çåå¼ï¼æç«è ¿å³ã?éèåæéã?br/>éå ¸åç¦å­ã?br/><br/>ææ¯æ³å¸ï¼æä¼éªä½ ï¼	è¥¿åæ¿æ³å¤§å­¦Â·åæ³	æ³å¾	æ?æ?2019-08-14 13:34:09	èæ¯ï¼æ³å­¦ç¸å ³ï¼ç¨ç·èé¤å¤§å­¦æ¥å¸¸å·¥ä½ï¼å¥æ³ ââï¸æä¹å¯è½åæ§½ï¼è¿è¾å­é½ä¸å¯è½åæ§½ç?
661ae853e0915495a895f99c4ec35497	å¾é²¤	ä¸è¯¦	æªç¥	æ?æ?æ?æ?æ?æ?æ?2019-08-14 16:41:56	åç§ç ç©¶çå¨è¯»ï¼é­é½top2ãåå ¥å¸é¨ï¼èå¸æäºä¸ªå¾®ä¿¡ç¾¤ï¼è§é¢é®äºé®ä»¥åçå°±ä¸?æ·±é æç®ï¼ç»äºäºå»ºè®®ãå¯¼å¸æ¶ä¸æ¶å¨ç¾¤éåäº«äºè¡ä¸ç­ç¹ï¼å­¦æ¯åç»è¯é¢ï¼ä½æç­å­¦ç§çç¡å£«ååå£«ä¹é´å­å¨å·¨å¤§é¸¿æ²ï¼å æ­¤ä½ä¸ºå°ç¡ç¹èµå³å¯ãæ²¡æç»ä¼ï¼å¯¼å¸å¿èªå·±çå­¦æ¯ï¼å ¨ä¸çå¼ä¼ï¼äº¤æµé é®ä»¶åå¾®ä¿¡ï¼éå¥äº…
bc06c705159d65d7e4e37249ef1960e6	æ³é²±	å¥?æªç¥	æ?é¬¼ç/èç®é¹¦é¹ç±å¥½è?ç±è¹¦è·¶ç±æè ¾	æ?èµæ¬æèµ	æ?æ?2020-05-19 22:02:47	æä¹ä¸æ¯æç§å°±æ¯çç§çï¼æä»¬ä¸­é´å­¦æ´¾ä¸é æå­å¨æ¯æåããã?å½ç¶æ¯è¾¹åè®ºæè¾¹çè¡åï¼æ­£å¥½å­¦ä»¥è´ç¨ãæ¥æ¥æ¥ï¼ä½ ä¸æ¯ç ç©¶è´¢å¡æ¥è¡¨çä¿¡æ¯å«éåï¼å®åå¢åçå¸åºç»©æåï¼åæå¸çä¹è§æ ç»ªåï¼æ¢ä¸æ¢å®é æä½ä¸ä¸ï¼ççæ¯ä¸æ¯åä½ è®ºæéé¢å¤´å¤´æ¯éåæçé£æ ·ï¼ä»ä¹ï¼ä½ é®å¯¼å¸å¨åªï¼é£è¡ç¥¨…
d446d5818279ada183930d14a80071c4	ç¥ä¹ç¨æ·	å¥?å¹¿å·	æ?å°å ¬å¡å	ä¸è¦é´é³æªæ°å°åå¤æï¼æä¸å®ä¼éªä½ ã?ä¸­åå¤§å­¦Â·æ³å¾ç¡å£«ï¼æ³å­¦ï¼	æ¿åº	æ?æ?2019-08-14 23:17:34	æä»¬ä¸ä¸4ä¸ªå¦¹å­è¢«æé?ä¸ªèå¸åæ§½ï¼è°æç±çè°æç±ï¼æ æ¸¸çæ æ¸¸ï¼ä½ ä»¬è½ä¸è½ç¨å¾®ç¨ç¹å¿å­¦ä¹ ï¼ï¼ä¸»è¦å¨åä»¥ä¸äºæ ï¼1 æç±ï¼æç±ï¼æç±ãé¤äºæä»¥å¤ï¼å¥½åå¦å¤?ä¸ªå¦¹å­é½ææ¢ç·æåï¼å¦¹å­Aè°äºå¥½å ä¸ªçå·¥ç§ç¡åç·æåçï¼å¦¹å­Bè¯´ï¼âç®ç´å°±æ¯ä¸ªæ´»è©è¨ï¼ä¸é¨ç»å¤ç·å¼å ?â? æ æ¸¸ï¼æç §ãææ¯è¾æ…
2b97a75052e11c857c1d4acb1f7c569b	å ç»ç¡è¡£	å¥?æªç¥	æ?äººçæ¼«æ¼«ï¼ä¸çè¿·è?æ?æ?æ?æ?æ?2019-09-06 11:11:48	æå¸èæè²å­¦ç äºå¨è¯»æ²¡æä½ ä»¬æ³è±¡ä¸­è½»æ¾çï¼é¦å ï¼ç ä¸ç äºé½æè¯¾ï¼åªä¸è¿ç äºå°ä¸äºãå ¶æ¬¡ï¼æ¯å¨æè¯»ä¹¦ä¼ï¼è¦è½®æµåäº«æ±æ¥ççä¹¦åæç®ãåæ¬¡ï¼å¯¼å¸æè¯¾é¢ï¼è¦åä¹¦ï¼è¦å¼ä¼è®¨è®ºï¼è¦ä¸åçå»æ¥èµæï¼çèµæï¼åæ¡æ¶ï¼æ¨ç¿»æ¡æ¶ï¼ååæ¡æ¶ï¼å®ä¸æ¥ä¹åç»§ç»­æ¥èµæçèµæï¼å¼åï¼åäºä¸ç¨¿å…
f1c6e43cbf8f900fc6787ae87c3d88cf	è¥¿èµ	å¥?ä¸æµ·å¸?æ?è±èç±å¥½è ï¼è£ é¥°ç±å¥½è?å¿«ä¹å°±è¡ï¼?æ?æ?æ?æ?2019-08-14 21:08:07	ç»äºæä¸ä¸ªéåæåç­çäºãæè²å­¦å­¦ç¡ç ç©¶çä¸æï¼æè¿å¨å¿å¯¼å¸ç»çä»»å¡ãä¸ç¡é½å¨å¿çä¸è¯¾å®ä¹ ï¼å­¦ç¡æ¯ä¸ç¡å¤çå°±æ¯ä¸å¹´å å¿ é¡»è¦åè¡¨ä¸ç¯æåè®ºæï¼åªä¸ªå­¦æ ¡è¦æ±ä¸ä¸æ ·ï¼æä»¬å­¦æ ¡åªè¦åå¨ææåå·çå°±è¡ï¼æç ä¸ä¸å­¦æè¯¾å¾å°ï¼ä½æ¯æä¹æ²¡æåºå»ç©ä¹æ²¡å ¼èï¼ä¸å¿çé£å¤©åè¯¾ç¨ä½ä¸åå°è®º…
0	å¿åç¨æ·	ä¸è¯¦	æªç¥	æ?æ?æ?æ?æ?æ?æ?2019-08-14 12:29:13	æå¯¼å¸ä½ç³»ï¼æä¸å­¦ææ¾ä»ä¸¤æ¬¡ãå¼å­¦ä¸æ¬¡ï¼ææ«ä¸æ¬¡ãèèçäºä»ä¹ä¹¦ï¼åæ¬¢ä»ä¹æ¹åï¼é±å¤ä¸ï¼ çæ´»æå¥å°é¾çãå¯¹äºå¯¼å¸æ¥è¯´ï¼ææéæ¯ä¸å°±å¥½äºï¼å¯¹ææ¥è®²ï¼å°éº»ç¦å¯¼å¸å°±å¥½ï¼ç¶èä¸éº»ç¦æ¯ä¸å¯è½äºï¼ãä¸è¿æºåæ¬¢èªå·±å¯¼å¸çï¼äººåä¸å­¦æ¯ä¸ççå¾ä¸éï¼ä¸ä¸ªæ¸©ææ¦åçé¿è¾ãæè§å¾é½æºå¥½ç…
313e6c096a86cf6dc97fba639c957314	lovewmw	ç?ä¸­å½	æ?å¿å¿å¿~~~	æ?æ?éè	æ?æ?2019-09-04 14:43:42	æï¼æä»¬å¯¼å¸çææºå·æ¯å¥ï¼è¿éä¸ä¼ç¿»è¯äºåå­¦1ï¼è°æ¯æä»¬å¯¼å¸ï¼ï¼ï¼åå­¦2ï¼æä»¬æå¯¼å¸ï¼ï¼åå­¦3ï¼å¯¼å¸æ¯å¥ï¼ï¼åå­?ï¼ä½ ä»¬å¹²ä»ä¹åçï¼æä»¬å¯¼å¸æ¯XXXï¼å¼å­¦æ¶è§è¿çï¼ææºå·ï¼1XXXXXXXXXXææ¿èµ·ææºï¼æ¨ä¸å·ç Â·Â·Â·Â·Â·Â·ææºï¼å¯¹ä¸èµ·ï¼æ¨æ¨æççµè¯æ¯ç©ºå·~~~
48171c157a96e991aa227b06ea8223b5	æ©å­ä¸æ¯å¯ä¸æ°´æ	ä¸è¯¦	æªç¥	æ?å²æä½ å«å?æ?æ?æ?æ?æ?2020-04-23 23:41:28	å¶ç¶çå°è¿ä¸ªé¢ç®ï¼èµ·åæ¯æ³å°äºæé£æ¨æå¯æ¬çèå¸ï¼ç¶åè¶æ³è¶å¤ï¼æèªå·±ä¹åççæ´»å®¡è§äºä¸éãè¿éæä¸¤ä¸ªé®é¢ï¼å è¯´ç¬¬äºä¸ªï¼æç§ç ç©¶çççæ´»æ¯ä»ä¹æ ·çï¼å°±ä¸ªäººç»éªèè¨ï¼æç§ç ç©¶çå¤§æ¦åä¸ºä¸ç±»ãç¬¬ä¸ç±»ï¼å¯¹å­¦æ¯å ·æå ´è¶£ä¸å¿ä»äºç§ç å¸æç»§ç»­æ·±é ï¼ç¬¬äºç±»ï¼éé¿å·¥ä½èèç ï¼æ³è®¤è®¤…
754ef598ba259b446b6f1786057c4966	æ±å¿è¡¥æ¼	ç?æªç¥	æ?ä¸ä¸ªäººä¸ç®¡æ­¦åæå¤é«ï¼åå£°æå¤åºåï¼æ»æ¯è¦æ­»ç?æ?æ?æ?æ?æ?2019-08-14 20:53:56	å¨åè®ºæçä¹¦ï¼çä¹¦åè®ºæå~éä¾¿ç­ä¸æ³¢å§ï¼æç§å¯¼å¸åºæ¬æ²¡æä»ä¹å¯åæ§½çï¼ä¹å®å¨åæ§½ä¸èµ·æ¥ãå ä¸ºåçé½å¾å¥½åï¼æ²¡æä»ä¹å¯åæ§½çãç¡å¯¼æ¯ä¸ªä¼é çå¥³æ§ï¼æ®éå¸èå­¦æ ¡ï¼åéãé¢å¹´è¿èï¼å­¦æ ¡éåçä¸è¥¿ï¼åªè¦æ¯åçåçï¼åºæ¬é½æ¯æåå¸é¨æè ä¸ä¸ªä¸ä¸çåå­¦ä»¬æ¿å»åãç°å¨è¿æå¿µä¸­ç§ç…
6df8243c1d726bd56b986fd0d5b60801	ç¥ä¹ç¨æ·	ç?æªç¥	æ?Probability is unreliability	æ?ä¸­å½ç§å­¦ææ¯å¤§å­¦Â·çç©å»å­¦å·¥ç¨?ç§ç 	æ?æ?2020-02-19 09:03:24	æç¸æ¯åå²ææãæ ¹æ®ä»çè¯´æ³ï¼ç±äºç ç©¶çè·æææ°´å¹³å·®è·å®å¨å¤ªå¤§ï¼ä»ä¸è¬ä¸ä¼æ·±åº¦æå¯¼ä»çç ç©¶çï¼èæ¯åä¹¦ç®ç»å­¦çè¯»ï¼åä¸ªæäº¤ä¸æ¬¡è¯»ä¹¦æ¥åãè¯¥è¯»çä¹¦è¯»äºæè½æå¯¹è¯ï¼ç¶åæè½æç¹è®¨è®ºãè³äºåæç« ï¼å­¦çå¦æææ³æ³å¯ä»¥è·ä»è®¨è®ºï¼ä½åäºä¸è¬ä¸å¾æèå¸çåå­ãé¡¹ç®ä¹ä¸ä¼è·å­¦çä¸èµ·…
93a3349c05e56044e7657ceda8718cf2	ä¸ä¸ªkebab	ç?æ¬§æ´²	æ±½è½¦è¡ä¸ãæ±½è½¦ãæ°è½æºæ±½è½¦ç­?3 ä¸ªè¯é¢ä¸çä¼ç§åç­è?æ¬§æ´²å ?æ è¡å ?æ±½è½¦æ°è½æº?å¾®ä¿¡: rostbratwurst	æ¬§æ´²æ°è½æºæ±½è½¦è½¯ä»¶ç åå¢éä¸»ç®¡ï¼è¯´åç§è¯­è¨ï¼èµ°è¿æ¬§æ´²ç¾æ´²äºæ´?0ä¸ªå½å®¶ãç±å¥½æ è¡æå½±ç¹é¥ªååæ²¿ææ¯ã?æ?æ±½è½¦	æ?æ?2019-08-14 21:52:29	è¯´å°åºè¿ä¸æ¯é±çç¼æ ä¹ï¼å¤§å¤æ°çå·¥ç§å¯¼å¸åç ç©¶ççå ³ç³»æ´åæ¯éä½£å ³ç³»ï¼è¿æ¯å»ä»·å³å¨åçéä½£å ³ç³»ãçå·¥ç§ä¸ä¸æ°¸è¿é½æ¯å­¦æ ¡åæ¶çä¸»è¦æ¥æºãå¤§ææï¼å­¦ç§å¸¦å¤´äººå¯ä»¥æ¿å°åç§å½å®¶èªç¶ç§å­¦åºéï¼é«æ°ææ¯åºéï¼é½æ¯é±å¤åç¸å¯¹è½»æ¾çé¡¹ç®ãä½æ¯å¤§é¨åçå·¥ç§çå°å¯¼å¸é½æ²¡æè¿ç§èµæºï¼ä¸ºäº…
41216a3a3aca8e9aa63c5d90d39f39b5	Eric Wong	ç?è´µé³	æ?ç¯ä¿å¨è¯¢ GISç±å¥½è?"End of May	end of story."	åå·å¤§å­¦Â·ç¯å¢ç§å­¦	ç¯å¢ä¿æ¤	æ?æ?2019-08-14 17:25:24	å ¶å®æç§çç§é½å¤ªé²ï¼ä½ ä»¬æè§è¿å»å­¦çæ¥åæ§½å¯¼å¸çä¹ï¼å©çç¸å ³ï¼æä¸ªä¸´åºçå¥³çåï¼æ¥å¸¸å®å¯¡
276d463ee102c4cb61439799a4272978	é£ä¸æ ·çé¹¿é¹¿é ?ä¸è¯¦	æªç¥	æ?æ?æ?æ?æ?æ?æ?2020-10-03 12:27:58	æå­¦éèçï¼è½ç¶ä¸æ¯æç§ï¼ä½æ¯ä¼°è®¡ç¤¾ä¼ç§å­¦ç±»æ´ä½çæ´»ç¶æé½å·®ä¸å¤å§ãæçç ç©¶ççæ¶¯ï¼é¤äºå¤ä½éªäºä¸æ³¢æèå­£ï¼è·æ¬ç§çæ´»å ä¹ä¸æ ·ãæè¯¾çæ¶åä¸è¯¾ï¼æ²¡è¯¾çæ¶åçä¹¦å·å§æçéè¡ãå¶å°å¸®èå¸æ¹æ¹æ¬ç§çå·å­ï¼æè åä¸ªæééå¸¸å®½æ¾çè¯¾é¢ãç±äºéèæºææèçéå®ä¹ ï¼æä»¥ä»ç ä¸å¼å§…
42404bad42077edb4d809df306aadc7c	å¤ªé³ä»è¥¿è¾¹åºæ?ä¸è¯¦	æªç¥	æ?æ?æ?æ?æ?æ?æ?2019-10-22 11:26:03	ç±äºå­¦æ ¡æ¿ç­åå ï¼å¤§ä¸erå·²ç»å¼å§è·çå¯¼å¸æç§ç äºï¼å¯¼å¸æ¯åæ¥æä»¬å­¦æ ¡çï¼ç¬¬ä¸æ¬¡å»æ¾ä»çæ¶åæç¹å°æ¿å¨ï¼å ä¸ºç¥éä»å¾åå®³ï¼æè¾¾ä¸å°äººå®¶çè¦æ±ãç­ä¸»è±è¯­å¾å·®ï¼æç»©æåä¹æ30%ï¼è®¡ç®æºä¸çªä¸æï¼åæè½¯ä»¶ä¸ä¼ç¨ï¼èé¸¡ä¸ä¸ªãå½æ¶ç¬¬ä¸æ¬¡è§é¢èå¸ç¡®å®æäºæ¯è¾é«çè¦æ±ï¼ä½æ¯æè¿æ¯å¥½æ³è…
4493b1ff20868a2871ad135362a54799	Tenpa Kunbu	ç?æªç¥	æ¸ åå¤§å­¦ å²å­¦åå£«å¨è¯»	ç±è·æ­¥çå® ç·	ç±è·æ­¥çå® ç·ï¼ä¸æå²å­¦ã?æ¸ åå¤§å­¦Â·å®æå­?æ?æ?æ?2019-08-14 23:24:08	å ä¸ºç©·ï¼æä»¥æ²¡æå©çå²çªãä¸ä¸ªé¡¶çº§çå½å®¶éå¤§ç¤¾ç§åºéé¢ç®ï¼?0w-80wï¼ï¼ä¼°è®¡ä¹å°±ç»èªç¶ç§å­¦åºéçé¡¹ç®ä¹°äºå®éªè¯åâ¦â?
3f55d70ebe803ddbaeef087097cf682c	æ²æ­	ç?é´å·	æ?ä½ è¨è¯­ç®ç»æåº¦å¹²èï¼ä¹ä¸è®°ä»ï¼æ¯ææå¥½çæ¬æ å¯¹è±¡ã?âæ¥ä¸åäºï¼ææ²æèµ¶çå»çé¼ãâ?æ?åºçä¸?æ?æ?2019-08-22 09:57:06	æé®ä¸ä¸ªå­¦å²å­¦çç ç©¶çï¼âä½ ä»¬ç ç©¶çæ¯ä¸æ¯å¾é²ï¼ä¸ºå¥æ²¡æ¾å¯æåå°±èçªåºå»æ æ¸¸ãâå²å­¦å¥å¿å¿ä¸ç¬ï¼âé£ä¸æ¯å¾é²ï¼é£æ¯ç¸å½å°é²ãâå¯ï¼ä»è¿æä¸ªç±å¥½æ¯å®¿èå »è±ï¼æå¿«å »åçè±å¨ä»æéåæ´»äºåæ¥ãä»ä¹æçãéåç»ãçå°åæ¨ä¸åç¹çåªåå­¦ä¹ äºä»¶ï¼ä¸è¿é£æ¯å ä¸ªå°æ¶åçç½å¤©èå¸è¦è¯¾…
f47cefb92caf51a2d8eb1ad7cd85c2ec	reallyç­å¤å¤?ä¸è¯¦	China	æ?æ¿ä¸çåå¹³ã?æå¯¹è±¡çäººãæçæ³çäººã?å¤§å­¦Â·æç©	çèä¸?æ?æ?2019-08-15 00:40:31	æ¢ç¶åç­çå¤§é¨åæ¯çç§çãé£ä¹æ¬æç§çæ¥åä¸ªåç­ãç ç©¶çä¸å¹´çº§æ¶ï¼æ¯å¨åèè¯¾ï¼æ¯èè¯¾ä¸ä¸ªå°æ¶ãæ¯èè¯¾é½å¯¹åºäºåå°å ­åé¢è±ææç®æè ä¸­æä¹¦æ¬ãæ¯èè¯¾æè¯¾åä½ä¸ï¼æä¸­ææ«èè¯ãæ¯ä¸¤å¨ä¸æ¬¡è®²åº§ãæ¯å­¦æå¤§æ¦å «æ¬¡åå°ç»å±ç¤?ä¸ªäººå±ç¤ºãææ«è¿æä¸ç¯è®ºæãç ç©¶çä¸ç»æå¼å§è·èå¸åè¯¾…
0427b4c4a7ffd371d0fd968b826290a5	èæ¶µ	å¥?æªç¥	æ?æ¯å¯ç±åè¿·äººçåæ´¾è§è²å~	æ?æ?æ?æ?æ?2019-08-27 00:23:28	æ³ç¡ãå¯¼å¸è¶ æ£ï¼ä¸åå¤å¦ï¼å¹³æ¶ä¼åå­¦çÃÃå­¦åï¼éå¯¼å¸çæ¶åç­ä¿¡ååè¿å»çµè¯å°±æ¥äºï¼è¯´ï¼æ¬¢è¿åæä¸èµ·å­¦ä¹ å¦~ä¸æ­¥ä¸æ­¥å¼å¯¼åè®ºæï¼æäº¤çæææçº²ä»ä¹ççå®é©¬ä¸å°±ä¼åçµè¯ï¼å¨æäº¤çææä¸æåæ¹æ³¨ï¼å¯¹å¾ å­¦æ¯æçé£ä¸ªæ¶ä»£ç¥è¯åå­ç¹æçä¸¥è°¨ãåé¥­å¸¦æä»¬å»é£ç§æ¬å°äººæäºè§£çå¾èå­å…
04a639624aaff380a26a34096d3949dd	æµ®çè¥æ¢¦	å¥?æªç¥	æ?æèå°åç¯	æ?æ?æ?æ?æ?2020-02-15 04:27:21	å¯¼å¸é½æ¯è¦åé¡¹ç®çï¼ç ç©¶çé½æ¯è¦åç ç©¶çãå¾æ¾ç¶ï¼å­¦ççç ç©¶è½åè¾ä½ãæä»¥ï¼å­¦çæ¯å¦åæ§½å¯¼å¸ï¼å¨äºå¯¼å¸æ¯å¦åæ¦¨å­¦çï¼æ¯å¦åæ¦¨å­¦çï¼å¨äºæ¯å¦ä½¿å¤å­¦çï¼æ¯å¦ä½¿å¤å­¦çï¼å¨äºå­¦çåçå·¥ä½ï¼å¯¹å¯¼å¸æ¯å¦æå¸®å©ãçå·¥ç§ç±»ï¼å®éªæ­¥éª¤å¾åæï¼ä»é«å°ä½åä¸ªå±æ¬¡é½æãæä»¥å­¦çè½åä½ï¼è½ä¸…
f533afdf379dcc2c39c6265c02ac8023	ç«çææå?ç?èå·	æ?éé¸¡ä¸­æç¡å£«ï¼åç¹æ¸¸æç­åï¼å¹¶æ²¡æäººå ³æ³¨çbç«UPä¸?æ?æå­¦Â·ä¸­å½ç°å½ä»£æå­?çµå­æ¸¸æ	æ?æ?2019-11-21 15:38:44	ç ç©¶çå¿µçæå­¦ãå¯¼å¸æ¯ä¸ä½æ¸©æå¯äº²åç¥æ§é­ åçå¥³æ§ï¼ç ç©¶æ¹åæ¯å¿ç«¥æå­¦ãç©¿çè°åçè³åçæååé½è®©äººæå°å¦æ²æ¥é£çèæãå¯ä»¥æ³è±¡å°±æ¯ä¸ä¸ªå¯ç±æ¬æ·¡åèªæåªåçå¥³å­©å­ï¼å¹´è¿èç«åçæçå´å§ç»ä¿æäºç«¥å¿ãæ¾å »ä½æ¯è´è´£ä»»ï¼æ¯å¹´è§ä¸¤ä¸é¢ååé¥­ååè¶èèå¤©ãä»æ¥æ²¡æä»ä¹æ¥éè®¢ç¥¨…
0fa1031906b44e6bbe218d1f458e3bed	ãå·²æ³¨éã?ä¸è¯¦	æªç¥	æ?æ?æ?æ?æ?æ?æ?2020-01-14 12:19:56	æç§å­¦çåè¿æ ¡å¤§æ¦çæ¯æ£å¤´éï¼ä¸è¢«èå¸å«å¼å°±ä¸éäºï¼è¿æ¢åæ§½å¯¼å¸ï¼å°¤è®°å¾è¿æ²¡ä¸åèºçé£ä¸ªæåï¼åæ¶ä¸èµ·èä¸ç çå°ä¼ä¼´æ©æ©çé½å»å­¦æ ¡å¸®å¯¼å¸å¹²æ´»äºï¼æææå·å·çæäºä¸ªçµè¯ç»å¯¼å¸ï¼âä½ å¥½ï¼æ¨èå¸åï¼ææ¯æ¨ä»å¹´æ°èä¸çç ç©¶çï¼ââå¦ï¼ä½ æä»ä¹äºåï¼ââé£ä¸ªâ¦â¦èå¸ï¼ææåè¯¥…
fb057a8017e88db0d12a7c258ecb234a	ç¥ä¹ç¨æ·	ç?é¦æ¸¯	æ?~	æ?æ?é«ç­æè²	æ?æ?2019-08-18 17:16:14	ç§ä»¥ä¸?æå²ç¤¾åçå¯¼å¸ï¼ç±äºä¸»å®¢è§åå ï¼åºæ¬ä¸è½å¤åå°åå­¦çå¹³ç­ç¸å¤ï¼æ´éè¦çæ¯ï¼çå·¥ç§çå¯¼å¸ï¼å ¶ææ?é¡¹ç®ï¼å¾å¤§ç¨åº¦ä¸è¦éè¿åæ¦¨å­¦çå®ç°ï¼ä½æ¯æå²ç¤¾åæ²¡æè¿æ ·çææ/é¡¹ç®æ¹é¢çå­¦çä¸å¯¼å¸çä¾éå ³ç³»ï¼å¯¼å¸åæ¦¨å­¦çï¼å­¦çä¾éå¯¼å¸ï¼ï¼é£ä¹èªç¶æ²¡é£ä¹å¤çç¾éè¦åæ§½ï¼å½ç¶æä¸æ¯è¯…
0	å¿åç¨æ·	ä¸è¯¦	æªç¥	æ?æ?æ?æ?æ?æ?æ?2020-10-02 16:44:34	æè§ä¸ç§æ¯ä½ç³»åå¯¼å¸ï¼ææ¬æ ¡ä¿ç çåå­¦è¯´å¼å­¦ä¸å¹´è§å°å¯¼å¸å°±å æ¬¡ï¼å¾®ä¿¡å ä¹ä¸æ¾ä½ ï¼è¡¨ç¤ºè¯»ä¹¦ä¼æ¯ä»ä¹ï¼ï¼ï¼ä¸ç§æ¯åååå¯¼å¸ï¼å¯¼å¸æ¯ççå¥½ï¼ç»å¸¸å«å­¦çåºå»æµªæµªéé£ï¼å¸¦å¸¦ä½ åæç« ãä¸ç§æ¯æ¨è¿åå¯¼å¸ï¼è¿ç§å¯¼å¸å¾å¾èªå·±ä¹è¿å¾ãæºæ¨çãããè½ç¶åºè¯¥æ¯æ¨å¹¶å¿«ä¹ççâ¦â¦åæ­£é½æ¯ä¸èµ·ç©·…
21d693d17c6e5bdc753d91f85bbc2d69	æ¤?Jasmine	å¥?æé½å¸?æ?å·²è¯ä¹¾å¤å¤?ç¹æèæ¨é	æ?æ?æè²	æ?æ?2020-03-16 18:07:48	è¡¥å å ç¹å¯¼å¸å¨å¹´è½»çæ¶åå°±å¾ä¼ç©ï¼é£ä¸ªæ¶åå¥½åè¿å¨å¤é¢ææåäº§ä¸ãå¹¿åå ¬å¸è¿æé¤é¥®é½åä¸è¿ï¼ä¸è¿åæ¥åçå¾å¤äºæ å§ï¼å°±è§å¾å«ä»ä¹ææï¼é½æ½èº«åºæ¥äºï¼ä»èªå·±åæ¥æ¯æºåºå¹¸çãæä»¬å¯¼å¸ç»æä»¬çèªç±åº¦å¾é«ï¼å¼é¢ä¹åå ä¹æ²¡æä¹å¤è¿é®è¿è®ºæï¼ä½æ¯åå®ä¹åï¼è®ºææ¿å»ç»å¯¼å¸æ¹äºå¥½å é…
695b10095b5fa9fd1a41425395bdd1c9	å°é¿å­?å¥?æªç¥	æ?æ?come live with me and be my love	æ?æ?æ?æ?2019-08-14 23:08:08	æ´æ°ä»å¹´æä»¬è¿ä¸å±çæ¯ä¸äºï¼å¨æ¯ä¸åæå¯¼å¸ä¸ç´é®æä»¬åä¸ªææ²¡ææ¶é´ï¼ä»å¼è½¦è½½æä»¬å¨éè¿ç©ä¸å¤©ï¼å¯ææä»¬åä¸ªçæ¶é´æ»åä¸é½ãå¨æä»¬æåèé¤çé£ä¸å¤©æä¸ï¼æå¯¼å¸åä¸æ¬¡é®æä»¬ççæ²¡ææ¶é´å»ä¸èµ·åºå»åï¼æä»¬å°±å³å®ææä¸çäºæ é½æ¨æï¼ç¬¬äºå¤©ä¸æ©å°±åºé¨å»æ±¶å·ãæå¯¼å¸å ¨ç¨ç»æä»¬å¼…
9358d5bc921966e5a965829294694f89	è±æ³ç?ä¸è¯¦	æªç¥	æ?åªä½è®¾è®¡PhDå¨è¯»ã?ç±å¥½æ¯å¨è§è½ç»ä½ å·å·ç¹èµã?åºåºä¹å¡¾å¤§å­¦Â·åªä½è®¾è®¡	çµå­æ¸¸æ	æ?æ?2019-08-10 18:39:22	æç§ç¬ç«ç ç©¶å¤ï¼åå¯¼å¸æ¥è§¦å°æ©æ¦èªç¶æ´å°â¦å¯¼å¸åæ¯âç²¾ç¥å¯¼å¸âçç§å ä¸ºæå®éªå®¤å¶åº¦è¦å¹²æ´»ä¹ç±»çï¼å¤æ°æ¯å¨æ±æ¨è¿æ¹é¢å§ï¼çç§çå¯¼å¸æ´åâèæ¿â?
5b7bd1cae246c35fb26417785f352411	qwertyuiop	å¥?æªç¥	æ?æ?æ?æ?æ?æ?æ?2019-11-07 23:45:16	åå²å­¦å¼å­¦æå¸èï¼å ¶ä»èå¸é½æç¤¼ç©ï¼æä»¬ä¹ä¹°ä¸ªç¤¼ç©å§ï¼ï¼äºæ¯ä¸ä¸ªäººåé±ä¹°äºä¸ªææ©ä»ªãããããæå¸èå»æ¾å¯¼å¸ï¼æå¸èå¿«ä¹ï¼éä¸ç¤¼ç©å¯¼å¸ï¼ååååï¼è¯éå°äºå°±è¡ï¼è¿ä¹°ä¸è¥¿ï¼èµ¶ç´§éææä»¬ï¼ï¼ï¼ï¼ï¼ï¼ï¼ï¼å¯¼å¸ï¼æå¸æåä½ ä»¬ä¿æåçº¯çåå­ä¹äº¤æä»¬ï¼ï¼ï¼ï¼ï¼ï¼ï¼ï¼å¯¼å¸ï¼å¿ææ¶å°…
0	å¿åç¨æ·	ä¸è¯¦	æªç¥	æ?æ?æ?æ?æ?æ?æ?2019-09-13 13:30:54	å ä¸ºæç§çå·²ç»ç´¯æ­»å¨çµèæ¡é¢åäºâ¦æ²¡ç©ºä¸ç¥ä¹ãæç§éè¦å¹¿æ³æ¶çï¼å³å­¦ç§ç¸å ³çé¢åçé½å¾äºè§£ï¼æ¯å¦æå­¦è¡æ¿ç®¡çï¼ä½é¤ç®¡çå­¦åè¡æ¿ç®¡çå­¦å¤ï¼å®è§ç»æµç±»ãæ¿æ²»å­¦ç±»ãç¤¾ä¼å­¦ç±»é½å±æä¸ä¸è¾å°èå´ï¼é½å¿ é¡»äºè§£ï¼å¯¼å¸ä¹ä¼å¼ºå¶æä»¬å»çãéçä¸æ¯å¨ç¯ççä¹¦ï¼å°±æ¯å¨ç»åçè®ºåæé®é¢ãä½…
[truncated: 61,838 more rows]
[truncated: 39 more columns]
